# Supplementary material for: Benchmarking quantum chemical methods with X-ray structures via structure-specific restraints
Source: IUCrJ. 2025 Jun 17;12(Pt 4):472–87. doi: 10.1107/S2052252525004543 (PMC12224080; doi:10.1107/S2052252525004543)
Supplement: Supplementary file 1 [file m-12-00472-sup1.zip]

Archive with 309 entries (308 files):
- CIF_final/
- CIF_final/GLY_wB97XD_SV_UFF.rests
- CIF_final/LINCO11_PBE+GD3BJ_6-31Gdp_UFF.rests
- CIF_final/LHIS1.cif
- CIF_final/CODEINE_GFN2-xTB+ALPB.rests
- CIF_final/HYPRO_MN15_6-31Gdp_UFF.rests
- CIF_final/STRYCHNINE_GFN2-xTB+ALPB.rests
- CIF_final/DLASP_PBE+GD3BJ_6-31Gdp_UFF.rests
- CIF_final/DLASP_wB97XD_TZVP_UFF.rests
- CIF_final/DLALA_QE_PBE+GD3BJ.rests
- CIF_final/IMI_wB97XD_TZVPP_UFF.rests
- CIF_final/DLASP.cif
- CIF_final/MBADNP_APFD_6-31Gdp_UFF+CPCM.rests
- CIF_final/HYPRO_QE_PBE+GD3BJ.rests
- CIF_final/SER_wB97XD_SVP_UFF.rests
- CIF_final/THR_MN15_6-31Gdp_UFF.rests
- CIF_final/LINCO11_wB97XD_SV_UFF.rests
- CIF_final/SER_GFN2-xTB+ALPB.rests
- CIF_final/THYMIDIN_APFD_6-31Gdp_UFF+CPCM.rests
- CIF_final/THYMIDIN_wB97XD_6-31Gdp_UFF.rests
- CIF_final/NCLBA_wB97XD_SVP_UFF.rests
- CIF_final/GLY_QE_PBE+GD3BJ.rests
- CIF_final/ACET23K_wB97XD_6-31Gdp_UFF.rests
- CIF_final/RDX20_wB97XD_6-31Gdp_UFF.rests
- CIF_final/CODEINE_APFD_6-31Gdp_UFF+CPCM.rests
- CIF_final/DLALA_GFN2-xTB+ALPB.rests
- CIF_final/NCLBA_APFD_6-31Gdp_UFF+CPCM.rests
- CIF_final/GLUTATHION_QE_PBE+GD3BJ.rests
- CIF_final/NCLBA_wB97XD_6-31Gdp_UFF.rests
- CIF_final/LHIS1_wB97XD_TZVP_UFF.rests
- CIF_final/SER_MN15_6-31Gdp_UFF.rests
- CIF_final/LHIS1_wB97XD_6-31Gdp_UFF.rests
- CIF_final/MORPHINE.cif
- CIF_final/THR_GFN2-xTB.rests
- CIF_final/NCLBA_QE_PBE+GD3BJ.rests
- CIF_final/GLUTATHION_APFD_6-31Gdp_UFF+CPCM.rests
- CIF_final/GLUTATHION_wB97XD_SV_UFF.rests
- CIF_final/IMI_wB97XD_SV_UFF.rests
- CIF_final/THR_GFN2-xTB+ALPB.rests
- CIF_final/DLASP_wB97XD_SV_UFF.rests
- CIF_final/THR_QE_PBE+GD3BJ.rests
- CIF_final/MORPHINE_APFD_6-31Gdp_UFF+CPCM.rests
- CIF_final/STRYCHNINE_APFD_6-31Gdp_UFF.rests
- CIF_final/CODEINE_wB97XD_SVP_UFF.rests
- CIF_final/CODEINE_wB97XD_SV_UFF.rests
- CIF_final/GLUTATHION_PBE+GD3BJ_6-31Gdp_UFF.rests
- CIF_final/RDX20_CP2K_PBE_DZVP_GTH+GD3BJ.rests
- CIF_final/LHIS2_wB97XD_SV_UFF.rests
- CIF_final/GLY_APFD_6-31Gdp_UFF+CPCM.rests
- CIF_final/STRYCHNINE_MN15_6-31Gdp_UFF.rests
- CIF_final/THR_wB97XD_TZVPP_UFF.rests
- CIF_final/MBADNP_PBE+GD3BJ_6-31Gdp_UFF.rests
- CIF_final/SER_wB97XD_6-31Gdp_UFF.rests
- CIF_final/MBADNP_MN15_6-31Gdp_UFF.rests
- CIF_final/STRYCHNINE_wB97XD_6-31Gdp_UFF.rests
- CIF_final/THR_CP2K_PBE_DZVP_GTH+GD3BJ.rests
- CIF_final/MORPHINE_wB97XD_TZVPP_UFF.rests
- CIF_final/STRYCHNINE_CP2K_PBE_DZVP_GTH+GD3BJ.rests
- CIF_final/LHIS1_wB97XD_SVP_UFF.rests
- CIF_final/NCLBA_PBE+GD3BJ_6-31Gdp_UFF.rests
- CIF_final/MBADNP_CP2K_PBE_DZVP_GTH+GD3BJ.rests
- CIF_final/DLALA_wB97XD_TZVP_UFF.rests
- CIF_final/NCLBA.cif
- CIF_final/Supplementary information.docx
- CIF_final/IBU_wB97XD_SVP_UFF.rests
- CIF_final/RDX20_APFD_6-31Gdp_UFF+CPCM.rests
- CIF_final/MBADNP_wB97XD_SVP_UFF.rests
- CIF_final/ALA_wB97XD_SV_UFF.rests
- CIF_final/HYPRO_wB97XD_6-31Gdp_UFF.rests
- CIF_final/POULAIN_APFD_6-31Gdp_UFF.rests
- CIF_final/ACET23K_GFN2-xTB+ALPB.rests
- CIF_final/HYPRO_CP2K_PBE_DZVP_GTH+GD3BJ.rests
- CIF_final/LHIS2_GFN2-xTB+ALPB.rests
- CIF_final/IBU_APFD_6-31Gdp_UFF.rests
- CIF_final/IBU_GFN2-xTB.rests
- CIF_final/NCLBA_CP2K_PBE_DZVP_GTH+GD3BJ.rests
- CIF_final/ACET23K_GFN2-xTB.rests
- CIF_final/IBU_wB97XD_TZVP_UFF.rests
- CIF_final/GLY_PBE+GD3BJ_6-31Gdp_UFF.rests
- CIF_final/IMI.cif
- CIF_final/RDX20.cif
- CIF_final/GLUTATHION_GFN2-xTB.rests
- CIF_final/STRYCHNINE_GFN2-xTB.rests
- CIF_final/CODEINE_QE_PBE+GD3BJ.rests
- CIF_final/THYMIDIN_APFD_6-31Gdp_UFF.rests
- CIF_final/POULAIN_PBE+GD3BJ_6-31Gdp_UFF.rests
- CIF_final/IBU_PBE+GD3BJ_6-31Gdp_UFF.rests
- CIF_final/LHIS2_QE_PBE+GD3BJ.rests
- CIF_final/IMI_GFN2-xTB.rests
- CIF_final/STRYCHNINE.cif
- CIF_final/GLUTATHION_wB97XD_SVP_UFF.rests
- CIF_final/MBADNP_GFN2-xTB.rests
- CIF_final/GLY_wB97XD_SVP_UFF.rests
- CIF_final/LHIS1_QE_PBE+GD3BJ.rests
- CIF_final/GLUTATHION_wB97XD_6-31Gdp_UFF.rests
- CIF_final/DLASP_CP2K_PBE_DZVP_GTH+GD3BJ.rests
- CIF_final/LHIS2_APFD_6-31Gdp_UFF.rests
- CIF_final/SER_wB97XD_TZVP_UFF.rests
- CIF_final/MBADNP.cif
- CIF_final/LHIS2_GFN2-xTB.rests
- CIF_final/GLY.cif
- CIF_final/MBADNP_GFN2-xTB+ALPB.rests
- CIF_final/GLY_GFN2-xTB.rests
- CIF_final/ALA_MN15_6-31Gdp_UFF.rests
- CIF_final/GLUTATHION_APFD_6-31Gdp_UFF.rests
- CIF_final/POULAIN_APFD_6-31Gdp_UFF+CPCM.rests
- CIF_final/CODEINE.cif
- CIF_final/GLY_APFD_6-31Gdp_UFF.rests
- CIF_final/IMI_PBE+GD3BJ_6-31Gdp_UFF.rests
- CIF_final/LINCO11_wB97XD_TZVP_UFF.rests
- CIF_final/DLALA_wB97XD_SV_UFF.rests
- CIF_final/THYMIDIN_wB97XD_SV_UFF.rests
- CIF_final/NCLBA_wB97XD_TZVP_UFF.rests
- CIF_final/IMI_wB97XD_6-31Gdp_UFF.rests
- CIF_final/IMI_wB97XD_SVP_UFF.rests
- CIF_final/LHIS2_APFD_6-31Gdp_UFF+CPCM.rests
- CIF_final/ALA.cif
- CIF_final/IBU.cif
- CIF_final/HYPRO_wB97XD_TZVPP_UFF.rests
- CIF_final/GLY_MN15_6-31Gdp_UFF.rests
- CIF_final/IMI_GFN2-xTB+ALPB.rests
- CIF_final/SER_wB97XD_TZVPP_UFF.rests
- CIF_final/IBU_CP2K_PBE_DZVP_GTH+GD3BJ.rests
- CIF_final/DLALA_APFD_6-31Gdp_UFF+CPCM.rests
- CIF_final/IBU_wB97XD_6-31Gdp_UFF.rests
- CIF_final/IMI_CP2K_PBE_DZVP_GTH+GD3BJ.rests
- CIF_final/DLALA_PBE+GD3BJ_6-31Gdp_UFF.rests
- CIF_final/NCLBA_wB97XD_SV_UFF.rests
- CIF_final/DLALA_MN15_6-31Gdp_UFF.rests
- CIF_final/IMI_MN15_6-31Gdp_UFF.rests
- CIF_final/ALA_CP2K_PBE_DZVP_GTH+GD3BJ.rests
- CIF_final/POULAIN_GFN2-xTB.rests
- CIF_final/IMI_wB97XD_TZVP_UFF.rests
- CIF_final/LHIS1_CP2K_PBE_DZVP_GTH+GD3BJ.rests
- CIF_final/RDX20_APFD_6-31Gdp_UFF.rests
- CIF_final/LHIS2_MN15_6-31Gdp_UFF.rests
- CIF_final/POULAIN_wB97XD_TZVP_UFF.rests
- CIF_final/MBADNP_wB97XD_TZVP_UFF.rests
- CIF_final/ACET23K_QE_PBE+GD3BJ.rests
- CIF_final/GLY_wB97XD_TZVPP_UFF.rests
- CIF_final/ACET23K_wB97XD_TZVPP_UFF.rests
- CIF_final/THYMIDIN.cif
- CIF_final/GLY_GFN2-xTB+ALPB.rests
- CIF_final/MORPHINE_MN15_6-31Gdp_UFF.rests
- CIF_final/THR_APFD_6-31Gdp_UFF+CPCM.rests
- CIF_final/ACET23K_wB97XD_SV_UFF.rests
- CIF_final/STRYCHNINE_wB97XD_SV_UFF.rests
- CIF_final/THYMIDIN_wB97XD_SVP_UFF.rests
- CIF_final/SER_APFD_6-31Gdp_UFF+CPCM.rests
- CIF_final/LHIS1_MN15_6-31Gdp_UFF.rests
- CIF_final/SER_wB97XD_SV_UFF.rests
- CIF_final/RDX20_wB97XD_SV_UFF.rests
- CIF_final/HYPRO_APFD_6-31Gdp_UFF+CPCM.rests
- CIF_final/GLUTATHION_wB97XD_TZVP_UFF.rests
- CIF_final/LHIS1_wB97XD_TZVPP_UFF.rests
- CIF_final/GLUTATHION.cif
- CIF_final/POULAIN.cif
- CIF_final/LINCO11_wB97XD_SVP_UFF.rests
- CIF_final/DLALA_wB97XD_SVP_UFF.rests
- CIF_final/HYPRO_GFN2-xTB.rests
- CIF_final/ALA_PBE+GD3BJ_6-31Gdp_UFF.rests
- CIF_final/HYPRO_GFN2-xTB+ALPB.rests
- CIF_final/LINCO11_MN15_6-31Gdp_UFF.rests
- CIF_final/IMI_APFD_6-31Gdp_UFF+CPCM.rests
- CIF_final/IBU_QE_PBE+GD3BJ.rests
- CIF_final/RDX20_wB97XD_TZVP_UFF.rests
- CIF_final/MBADNP_wB97XD_TZVPP_UFF.rests
- CIF_final/SER_GFN2-xTB.rests
- CIF_final/POULAIN_wB97XD_SV_UFF.rests
- CIF_final/DLASP_wB97XD_6-31Gdp_UFF.rests
- CIF_final/DLALA.cif
- CIF_final/ALA_QE_PBE+GD3BJ.rests
- CIF_final/ACET23K_wB97XD_TZVP_UFF.rests
- CIF_final/LHIS2_CP2K_PBE_DZVP_GTH+GD3BJ.rests
- CIF_final/RDX20_wB97XD_SVP_UFF.rests
- CIF_final/IBU_GFN2-xTB+ALPB.rests
- CIF_final/LINCO11.cif
- CIF_final/THR_PBE+GD3BJ_6-31Gdp_UFF.rests
- CIF_final/THR_wB97XD_SVP_UFF.rests
- CIF_final/DLASP_GFN2-xTB+ALPB.rests
- CIF_final/ALA_wB97XD_TZVP_UFF.rests
- CIF_final/IBU_wB97XD_SV_UFF.rests
- CIF_final/POULAIN_MN15_6-31Gdp_UFF.rests
- CIF_final/CODEINE_CP2K_PBE_DZVP_GTH+GD3BJ.rests
- CIF_final/THR.cif
- CIF_final/MORPHINE_PBE+GD3BJ_6-31Gdp_UFF.rests
- CIF_final/ACET23K_APFD_6-31Gdp_UFF.rests
- CIF_final/CODEINE_GFN2-xTB.rests
- CIF_final/LHIS1_PBE+GD3BJ_6-31Gdp_UFF.rests
- CIF_final/SER.cif
- CIF_final/DLASP_wB97XD_TZVPP_UFF.rests
- CIF_final/GLUTATHION_MN15_6-31Gdp_UFF.rests
- CIF_final/DLASP_APFD_6-31Gdp_UFF+CPCM.rests
- CIF_final/LHIS1_APFD_6-31Gdp_UFF+CPCM.rests
- CIF_final/GLY_wB97XD_6-31Gdp_UFF.rests
- CIF_final/NCLBA_GFN2-xTB.rests
- CIF_final/ALA_wB97XD_SVP_UFF.rests
- CIF_final/DLALA_wB97XD_6-31Gdp_UFF.rests
- CIF_final/LHIS1_wB97XD_SV_UFF.rests
- CIF_final/LINCO11_wB97XD_6-31Gdp_UFF.rests
- CIF_final/THYMIDIN_PBE+GD3BJ_6-31Gdp_UFF.rests
- CIF_final/MORPHINE_wB97XD_6-31Gdp_UFF.rests
- CIF_final/DLASP_QE_PBE+GD3BJ.rests
- CIF_final/STRYCHNINE_APFD_6-31Gdp_UFF+CPCM.rests
- CIF_final/THYMIDIN_wB97XD_TZVPP_UFF.rests
- CIF_final/LHIS2_wB97XD_6-31Gdp_UFF.rests
- CIF_final/THYMIDIN_GFN2-xTB.rests
- CIF_final/ACET23K_PBE+GD3BJ_6-31Gdp_UFF.rests
- CIF_final/RDX20_PBE+GD3BJ_6-31Gdp_UFF.rests
- CIF_final/LINCO11_CP2K_PBE_DZVP_GTH+GD3BJ.rests
- CIF_final/CODEINE_wB97XD_6-31Gdp_UFF.rests
- CIF_final/GLY_wB97XD_TZVP_UFF.rests
- CIF_final/CODEINE_MN15_6-31Gdp_UFF.rests
- CIF_final/GLUTATHION_CP2K_PBE_DZVP_GTH+GD3BJ.rests
- CIF_final/ALA_APFD_6-31Gdp_UFF.rests
- CIF_final/THYMIDIN_wB97XD_TZVP_UFF.rests
- CIF_final/POULAIN_GFN2-xTB+ALPB.rests
- CIF_final/LHIS2.cif
- CIF_final/NCLBA_MN15_6-31Gdp_UFF.rests
- CIF_final/ALA_GFN2-xTB.rests
- CIF_final/MBADNP_APFD_6-31Gdp_UFF.rests
- CIF_final/MORPHINE_wB97XD_TZVP_UFF.rests
- CIF_final/DLALA_APFD_6-31Gdp_UFF.rests
- CIF_final/THYMIDIN_MN15_6-31Gdp_UFF.rests
- CIF_final/HYPRO_wB97XD_SV_UFF.rests
- CIF_final/THR_wB97XD_SV_UFF.rests
- CIF_final/RDX20_GFN2-xTB+ALPB.rests
- CIF_final/STRYCHNINE_wB97XD_TZVP_UFF.rests
- CIF_final/POULAIN_QE_PBE+GD3BJ.rests
- CIF_final/ACET23K.cif
- CIF_final/HYPRO_APFD_6-31Gdp_UFF.rests
- CIF_final/CODEINE_APFD_6-31Gdp_UFF.rests
- CIF_final/THYMIDIN_QE_PBE+GD3BJ.rests
- CIF_final/MORPHINE_wB97XD_SV_UFF.rests
- CIF_final/POULAIN_CP2K_PBE_DZVP_GTH+GD3BJ.rests
- CIF_final/STRYCHNINE_PBE+GD3BJ_6-31Gdp_UFF.rests
- CIF_final/ALA_wB97XD_6-31Gdp_UFF.rests
- CIF_final/ALA_GFN2-xTB+ALPB.rests
- CIF_final/SER_CP2K_PBE_DZVP_GTH+GD3BJ.rests
- CIF_final/MBADNP_wB97XD_6-31Gdp_UFF.rests
- CIF_final/LHIS2_wB97XD_SVP_UFF.rests
- CIF_final/DLALA_wB97XD_TZVPP_UFF.rests
- CIF_final/MBADNP_QE_PBE+GD3BJ.rests
- CIF_final/CODEINE_wB97XD_TZVPP_UFF.rests
- CIF_final/POULAIN_wB97XD_SVP_UFF.rests
- CIF_final/LINCO11_APFD_6-31Gdp_UFF+CPCM.rests
- CIF_final/HYPRO_PBE+GD3BJ_6-31Gdp_UFF.rests
- CIF_final/ALA_APFD_6-31Gdp_UFF+CPCM.rests
- CIF_final/THYMIDIN_CP2K_PBE_DZVP_GTH+GD3BJ.rests
- CIF_final/CODEINE_PBE+GD3BJ_6-31Gdp_UFF.rests
- CIF_final/CODEINE_wB97XD_TZVP_UFF.rests
- CIF_final/DLASP_GFN2-xTB.rests
- CIF_final/LHIS2_PBE+GD3BJ_6-31Gdp_UFF.rests
- CIF_final/MBADNP_wB97XD_SV_UFF.rests
- CIF_final/ACET23K_MN15_6-31Gdp_UFF.rests
- CIF_final/ALA_wB97XD_TZVPP_UFF.rests
- CIF_final/ACET23K_APFD_6-31Gdp_UFF+CPCM.rests
- CIF_final/DLALA_GFN2-xTB.rests
- CIF_final/POULAIN_wB97XD_TZVPP_UFF.rests
- CIF_final/RDX20_QE_PBE+GD3BJ.rests
- CIF_final/IBU_wB97XD_TZVPP_UFF.rests
- CIF_final/MORPHINE_wB97XD_SVP_UFF.rests
- CIF_final/LHIS1_APFD_6-31Gdp_UFF.rests
- CIF_final/LHIS2_wB97XD_TZVPP_UFF.rests
- CIF_final/STRYCHNINE_wB97XD_SVP_UFF.rests
- CIF_final/THYMIDIN_GFN2-xTB+ALPB.rests
- CIF_final/THR_wB97XD_TZVP_UFF.rests
- CIF_final/LHIS1_GFN2-xTB.rests
- CIF_final/ACET23K_wB97XD_SVP_UFF.rests
- CIF_final/DLASP_MN15_6-31Gdp_UFF.rests
- CIF_final/LHIS2_wB97XD_TZVP_UFF.rests
- CIF_final/GLUTATHION_GFN2-xTB+ALPB.rests
- CIF_final/IBU_APFD_6-31Gdp_UFF+CPCM.rests
- CIF_final/RDX20_GFN2-xTB.rests
- CIF_final/DLASP_APFD_6-31Gdp_UFF.rests
- CIF_final/MORPHINE_CP2K_PBE_DZVP_GTH+GD3BJ.rests
- CIF_final/SER_APFD_6-31Gdp_UFF.rests
- CIF_final/RDX20_MN15_6-31Gdp_UFF.rests
- CIF_final/LINCO11_GFN2-xTB+ALPB.rests
- CIF_final/SER_PBE+GD3BJ_6-31Gdp_UFF.rests
- CIF_final/HYPRO_wB97XD_TZVP_UFF.rests
- CIF_final/LINCO11_GFN2-xTB.rests
- CIF_final/DLALA_CP2K_PBE_DZVP_GTH+GD3BJ.rests
- CIF_final/HYPRO_wB97XD_SVP_UFF.rests
- CIF_final/MORPHINE_APFD_6-31Gdp_UFF.rests
- CIF_final/LINCO11_APFD_6-31Gdp_UFF.rests
- CIF_final/DLASP_wB97XD_SVP_UFF.rests
- CIF_final/NCLBA_GFN2-xTB+ALPB.rests
- CIF_final/SER_QE_PBE+GD3BJ.rests
- CIF_final/MORPHINE_GFN2-xTB.rests
- CIF_final/IMI_APFD_6-31Gdp_UFF.rests
- CIF_final/MORPHINE_GFN2-xTB+ALPB.rests
- CIF_final/GLY_CP2K_PBE_DZVP_GTH+GD3BJ.rests
- CIF_final/MORPHINE_QE_PBE+GD3BJ.rests
- CIF_final/IBU_MN15_6-31Gdp_UFF.rests
- CIF_final/NCLBA_APFD_6-31Gdp_UFF.rests
- CIF_final/THR_APFD_6-31Gdp_UFF.rests
- CIF_final/NCLBA_wB97XD_TZVPP_UFF.rests
- CIF_final/ACET23K_CP2K_PBE_DZVP_GTH+GD3BJ.rests
- CIF_final/IMI_QE_PBE+GD3BJ.rests
[truncated: 9 more entries]
