# Supplementary material for: Benchmarking quantum chemical methods with X-ray structures via structure-specific restraints
Source: IUCrJ. 2025 Jun 17;12(Pt 4):472–87. doi: 10.1107/S2052252525004543 (PMC12224080; doi:10.1107/S2052252525004543)
Supplement: Supplementary file 1 [file m-12-00472-sup1.zip › CIF_final/LHIS1.cif]

 
data_LHIS1
 
_audit_creation_method            'SHELXL-2019/3'
_shelx_SHELXL_version_number      '2019/3'
_chemical_name_systematic         ?
_chemical_name_common             ?
_chemical_melting_point           ?
_chemical_formula_moiety          ?
_chemical_formula_sum
 'C6 H9 N3 O2' 
_chemical_formula_weight          155.16

loop_
 _atom_type_symbol
 _atom_type_description
 _atom_type_scat_dispersion_real
 _atom_type_scat_dispersion_imag
 _atom_type_scat_source
 'O'  'O'   0.0106   0.0060
 'International Tables Vol C Tables 4.2.6.8 and 6.1.1.4'
 'N'  'N'   0.0061   0.0033
 'International Tables Vol C Tables 4.2.6.8 and 6.1.1.4'
 'C'  'C'   0.0033   0.0016
 'International Tables Vol C Tables 4.2.6.8 and 6.1.1.4'
 'H'  'H'   0.0000   0.0000
 'International Tables Vol C Tables 4.2.6.8 and 6.1.1.4'
 
_space_group_crystal_system       monoclinic
_space_group_IT_number            4
_space_group_name_H-M_alt         'P 21'
_space_group_name_Hall            'P 2yb'
 
_shelx_space_group_comment
;
The symmetry employed for this shelxl refinement is uniquely defined
by the following loop, which should always be used as a source of
symmetry information in preference to the above space-group names.
They are only intended as comments.
;
 
loop_
 _space_group_symop_operation_xyz
 'x, y, z'
 '-x, y+1/2, -z'
 
_cell_length_a                    5.165
_cell_length_b                    7.232
_cell_length_c                    9.496
_cell_angle_alpha                 90
_cell_angle_beta                  97.06
_cell_angle_gamma                 90
_cell_volume                      352.0
_cell_formula_units_Z             2
_cell_measurement_temperature     5(2)
_cell_measurement_reflns_used     ?
_cell_measurement_theta_min       ?
_cell_measurement_theta_max       ?
 
_exptl_crystal_description        ?
_exptl_crystal_colour             ?
_exptl_crystal_density_meas       ?
_exptl_crystal_density_method     ?
_exptl_crystal_density_diffrn     1.464          
_exptl_crystal_F_000              164
_exptl_transmission_factor_min    ?
_exptl_transmission_factor_max    ?
_exptl_crystal_size_max           ?
_exptl_crystal_size_mid           ?
_exptl_crystal_size_min           ?
_exptl_absorpt_coefficient_mu     0.113
_shelx_estimated_absorpt_T_min    ?
_shelx_estimated_absorpt_T_max    ?
_exptl_absorpt_correction_type    ?
_exptl_absorpt_correction_T_min   ?
_exptl_absorpt_correction_T_max   ?
_exptl_absorpt_process_details    ?
_exptl_absorpt_special_details    ?
_diffrn_ambient_temperature       5(2)
_diffrn_radiation_wavelength      0.7107
_diffrn_radiation_type            MoK\a
_diffrn_source                    ?
_diffrn_measurement_device_type   ?
_diffrn_measurement_method        ?
_diffrn_detector_area_resol_mean  ?
_diffrn_reflns_number             2138
_diffrn_reflns_av_unetI/netI      0.0197
_diffrn_reflns_av_R_equivalents   ?
_diffrn_reflns_limit_h_min        ?
_diffrn_reflns_limit_h_max        ?
_diffrn_reflns_limit_k_min        ?
_diffrn_reflns_limit_k_max        ?
_diffrn_reflns_limit_l_min        ?
_diffrn_reflns_limit_l_max        ?
_diffrn_reflns_theta_min          3.551
_diffrn_reflns_theta_max          30.522
_diffrn_reflns_theta_full         25.241
_diffrn_measured_fraction_theta_max   0.993
_diffrn_measured_fraction_theta_full  0.997
_diffrn_reflns_Laue_measured_fraction_max    0.993
_diffrn_reflns_Laue_measured_fraction_full   0.997
_diffrn_reflns_point_group_measured_fraction_max   0.991
_diffrn_reflns_point_group_measured_fraction_full  0.998
_reflns_number_total              2138
_reflns_number_gt                 2086
_reflns_threshold_expression      'I > 2\s(I)'
_reflns_Friedel_coverage          0.861
_reflns_Friedel_fraction_max      0.989
_reflns_Friedel_fraction_full     0.998
 
_reflns_special_details
;
 Reflections were merged by SHELXL according to the crystal
 class for the calculation of statistics and refinement.
 
 _reflns_Friedel_fraction is defined as the number of unique
 Friedel pairs measured divided by the number that would be
 possible theoretically, ignoring centric projections and
 systematic absences.
;
 
_computing_data_collection        ?
_computing_cell_refinement        ?
_computing_data_reduction         ?
_computing_structure_solution     ?
_computing_structure_refinement 'SHELXL-2019/2 (Sheldrick, 2019)'
_computing_molecular_graphics     ?
_computing_publication_material   ?
_refine_special_details           ?
_refine_ls_structure_factor_coef  Fsqd
_refine_ls_matrix_type            full
_refine_ls_weighting_scheme       calc
_refine_ls_weighting_details
'w=1/[\s^2^(Fo^2^)+(0.0291P)^2^+0.0318P] where P=(Fo^2^+2Fc^2^)/3'
_atom_sites_solution_primary      ?
_atom_sites_solution_secondary    ?
_atom_sites_solution_hydrogens    geom
_refine_ls_hydrogen_treatment     constr
_refine_ls_extinction_method      none
_refine_ls_extinction_coef        .
_refine_ls_abs_structure_details
;
 Flack x determined using 940 quotients [(I+)-(I-)]/[(I+)+(I-)]
 (Parsons, Flack and Wagner, Acta Cryst. B69 (2013) 249-259).
;
_refine_ls_abs_structure_Flack    0.2(3)
_chemical_absolute_configuration  ?
_refine_ls_number_reflns          2138
_refine_ls_number_parameters      104
_refine_ls_number_restraints      1
_refine_ls_R_factor_all           0.0236
_refine_ls_R_factor_gt            0.0225
_refine_ls_wR_factor_ref          0.0565
_refine_ls_wR_factor_gt           0.0560
_refine_ls_goodness_of_fit_ref    1.106
_refine_ls_restrained_S_all       1.105
_refine_ls_shift/su_max           0.008
_refine_ls_shift/su_mean          0.001
 
loop_
 _atom_site_label
 _atom_site_type_symbol
 _atom_site_fract_x
 _atom_site_fract_y
 _atom_site_fract_z
 _atom_site_U_iso_or_equiv
 _atom_site_adp_type
 _atom_site_occupancy
 _atom_site_site_symmetry_order  
 _atom_site_calc_flag
 _atom_site_refinement_flags_posn
 _atom_site_refinement_flags_adp
 _atom_site_refinement_flags_occupancy
 _atom_site_disorder_assembly
 _atom_site_disorder_group
O1 O 0.31460(15) 0.45376(13) 1.01591(8) 0.00893(17) Uani 1 1 d . . . . .
O2 O 0.74225(16) 0.44756(13) 1.09948(7) 0.00920(17) Uani 1 1 d . . . . .
N3 N 0.87622(19) 0.63590(13) 0.87305(9) 0.00713(19) Uani 1 1 d . . . . .
H4 H 0.937648 0.640823 0.787321 0.021 Uiso 1 1 calc R U . . .
H5 H 0.992557 0.574573 0.936129 0.021 Uiso 1 1 calc R U . . .
H6 H 0.854099 0.752794 0.904955 0.021 Uiso 1 1 calc R U . . .
N7 N 0.72063(19) 0.44456(15) 0.38801(9) 0.0074(2) Uani 1 1 d . . . . .
H8 H 0.687353 0.437743 0.295021 0.018 Uiso 1 1 calc R U . . .
N9 N 0.9215(2) 0.51534(14) 0.60116(9) 0.0080(2) Uani 1 1 d . . . . .
C10 C 0.6208(2) 0.53662(15) 0.85784(10) 0.0055(2) Uani 1 1 d . . . . .
H11 H 0.481830 0.622505 0.814176 0.013 Uiso 1 1 calc R U . . .
C12 C 0.6300(2) 0.36667(16) 0.76120(10) 0.0071(2) Uani 1 1 d . . . . .
H13 H 0.760266 0.278009 0.806873 0.017 Uiso 1 1 calc R U . . .
H14 H 0.457639 0.304946 0.751017 0.017 Uiso 1 1 calc R U . . .
C15 C 0.5539(2) 0.47616(15) 1.00473(10) 0.0049(2) Uani 1 1 d . . . . .
C16 C 0.6986(2) 0.41424(14) 0.61684(10) 0.0064(2) Uani 1 1 d . . . . .
C17 C 0.9256(2) 0.53022(16) 0.46216(11) 0.0078(2) Uani 1 1 d . . . . .
H18 H 1.057393 0.593735 0.419906 0.019 Uiso 1 1 calc R U . . .
C19 C 0.5729(2) 0.36965(16) 0.48520(11) 0.0073(2) Uani 1 1 d . . . . .
H20 H 0.415880 0.301027 0.465199 0.018 Uiso 1 1 calc R U . . .
 
loop_
 _atom_site_aniso_label
 _atom_site_aniso_U_11
 _atom_site_aniso_U_22
 _atom_site_aniso_U_33
 _atom_site_aniso_U_23
 _atom_site_aniso_U_13
 _atom_site_aniso_U_12
O1 0.0065(4) 0.0107(4) 0.0097(3) 0.0025(3) 0.0019(3) 0.0000(3)
O2 0.0074(4) 0.0131(4) 0.0069(3) 0.0019(3) 0.0004(3) 0.0005(3)
N3 0.0072(4) 0.0067(4) 0.0075(4) -0.0004(3) 0.0010(3) -0.0016(3)
N7 0.0090(5) 0.0069(4) 0.0064(4) 0.0003(3) 0.0012(3) 0.0008(4)
N9 0.0081(4) 0.0091(4) 0.0070(4) -0.0006(3) 0.0008(3) -0.0017(4)
C10 0.0049(5) 0.0058(5) 0.0058(4) 0.0002(3) 0.0005(3) -0.0003(4)
C12 0.0089(5) 0.0060(5) 0.0063(4) -0.0001(3) 0.0011(3) -0.0013(4)
C15 0.0057(5) 0.0038(5) 0.0054(4) -0.0005(3) 0.0014(3) 0.0002(4)
C16 0.0074(5) 0.0064(5) 0.0055(4) -0.0005(3) 0.0015(3) -0.0010(4)
C17 0.0076(5) 0.0076(5) 0.0085(4) 0.0005(4) 0.0027(4) -0.0008(4)
C19 0.0071(5) 0.0072(5) 0.0078(4) -0.0003(4) 0.0015(4) -0.0021(4)
 
_geom_special_details
;
 All esds (except the esd in the dihedral angle between two l.s. planes)
 are estimated using the full covariance matrix.  The cell esds are taken
 into account individually in the estimation of esds in distances, angles
 and torsion angles; correlations between esds in cell parameters are only
 used when they are defined by crystal symmetry.  An approximate (isotropic)
 treatment of cell esds is used for estimating esds involving l.s. planes.
;
 
loop_
 _geom_bond_atom_site_label_1
 _geom_bond_atom_site_label_2
 _geom_bond_distance
 _geom_bond_site_symmetry_2
 _geom_bond_publ_flag
O1 C15 1.2641(14) . ?
O2 C15 1.2583(12) . ?
N3 C10 1.4931(14) . ?
N3 H4 0.9100 . ?
N3 H5 0.9100 . ?
N3 H6 0.9100 . ?
N7 C17 1.3480(15) . ?
N7 C19 1.3785(14) . ?
N7 H8 0.8800 . ?
N9 C17 1.3271(13) . ?
N9 C16 1.3872(15) . ?
C10 C12 1.5381(15) . ?
C10 C15 1.5410(14) . ?
C10 H11 1.0000 . ?
C12 C16 1.4975(15) . ?
C12 H13 0.9900 . ?
C12 H14 0.9900 . ?
C16 C19 1.3743(14) . ?
C17 H18 0.9500 . ?
C19 H20 0.9500 . ?
 
loop_
 _geom_angle_atom_site_label_1
 _geom_angle_atom_site_label_2
 _geom_angle_atom_site_label_3
 _geom_angle
 _geom_angle_site_symmetry_1
 _geom_angle_site_symmetry_3
 _geom_angle_publ_flag
C10 N3 H4 109.5 . . ?
C10 N3 H5 109.5 . . ?
H4 N3 H5 109.5 . . ?
C10 N3 H6 109.5 . . ?
H4 N3 H6 109.5 . . ?
H5 N3 H6 109.5 . . ?
C17 N7 C19 107.14(9) . . ?
C17 N7 H8 126.4 . . ?
C19 N7 H8 126.4 . . ?
C17 N9 C16 105.33(9) . . ?
N3 C10 C12 110.50(8) . . ?
N3 C10 C15 110.04(8) . . ?
C12 C10 C15 109.88(9) . . ?
N3 C10 H11 108.8 . . ?
C12 C10 H11 108.8 . . ?
C15 C10 H11 108.8 . . ?
C16 C12 C10 113.00(9) . . ?
C16 C12 H13 109.0 . . ?
C10 C12 H13 109.0 . . ?
C16 C12 H14 109.0 . . ?
C10 C12 H14 109.0 . . ?
H13 C12 H14 107.8 . . ?
O2 C15 O1 126.64(10) . . ?
O2 C15 C10 117.02(10) . . ?
O1 C15 C10 116.28(9) . . ?
C19 C16 N9 109.36(9) . . ?
C19 C16 C12 129.81(10) . . ?
N9 C16 C12 120.81(9) . . ?
N9 C17 N7 112.01(10) . . ?
N9 C17 H18 124.0 . . ?
N7 C17 H18 124.0 . . ?
C16 C19 N7 106.16(10) . . ?
C16 C19 H20 126.9 . . ?
N7 C19 H20 126.9 . . ?
 
loop_
 _geom_torsion_atom_site_label_1
 _geom_torsion_atom_site_label_2
 _geom_torsion_atom_site_label_3
 _geom_torsion_atom_site_label_4
 _geom_torsion
 _geom_torsion_site_symmetry_1
 _geom_torsion_site_symmetry_2
 _geom_torsion_site_symmetry_3
 _geom_torsion_site_symmetry_4
 _geom_torsion_publ_flag
N3 C10 C12 C16 -57.41(12) . . . . ?
C15 C10 C12 C16 -179.02(9) . . . . ?
N3 C10 C15 O2 -27.58(14) . . . . ?
C12 C10 C15 O2 94.31(12) . . . . ?
N3 C10 C15 O1 154.96(9) . . . . ?
C12 C10 C15 O1 -83.14(12) . . . . ?
C17 N9 C16 C19 0.21(12) . . . . ?
C17 N9 C16 C12 179.08(10) . . . . ?
C10 C12 C16 C19 -127.90(12) . . . . ?
C10 C12 C16 N9 53.49(13) . . . . ?
C16 N9 C17 N7 -0.28(13) . . . . ?
C19 N7 C17 N9 0.25(14) . . . . ?
N9 C16 C19 N7 -0.07(12) . . . . ?
C12 C16 C19 N7 -178.81(11) . . . . ?
C17 N7 C19 C16 -0.10(13) . . . . ?
 
_refine_diff_density_max    0.210
_refine_diff_density_min   -0.142
_refine_diff_density_rms    0.039

_shelx_res_file
;
TITL LHIS1.restrained in space group "P1 21 1"
    LHIS1.res
    created by SHELXL-2019/3 at 15:59:28 on 20-Feb-2025
CELL    0.7107    5.1650    7.2320    9.4960   90.0000   97.0600   90.0000
ZERR    2.0000    0.0000    0.0000    0.0000    0.0000    0.0000    0.0000
LATT  -1
REM Monoclinic - Acentric - P lattice with 2 symmetry generators
SYMM -x, 1/2+y, -z
SFAC  O  N  C  H
UNIT  4  6  12  18

REM +LHIS1.bodd
REM !ATOM O1!
REM !INVARIOMNAME O2c[2c1c]_0!
BEDE O1 C15 0.756 20.213 30.140 40.558
LONE O1 9 20.948 30.324 40.558 0.411 143.04

REM !ATOM O2!
REM !INVARIOMNAME O2c[2c1c]_0!
BEDE O2 C15 0.754 20.213 30.140 40.558
LONE O2 9 20.948 30.324 40.558 0.411 143.04

REM !ATOM N3!
REM !INVARIOMNAME N1c1h1h1h_0!
BEDE N3 C10 0.661 20.610 30.323 40.545
BEDE N3 H4 0.276 20.544 30.408 40.545
BEDE N3 H5 0.276 20.544 30.408 40.545
BEDE N3 H6 0.276 20.544 30.408 40.545

REM !ATOM H4!
REM !INVARIOMNAME H1n[@5c@6c]&N@5c@6c1h_0!
BEDE H4 N3 0.422 20.554 30.443 40.601

REM !ATOM H5!
REM !INVARIOMNAME H1n[@5c@6c]&N@5c@6c1h_0!
BEDE H5 N3 0.422 20.554 30.443 40.601

REM !ATOM H6!
REM !INVARIOMNAME H1n[@5c@6c]&N@5c@6c1h_0!
BEDE H6 N3 0.422 20.554 30.443 40.601

REM !ATOM N7!
REM !INVARIOMNAME 5-N#5c[#5c1h]#5c[#5c1h]1h_0!
BEDE N7 C17 0.576 20.547 30.351 40.581
BEDE N7 C19 0.590 20.547 30.351 40.581
BEDE N7 H8 0.271 20.641 30.261 40.581
LONE N7 6 21.174 30.366 40.581 0.317

REM !ATOM H8!
REM !INVARIOMNAME H@5n&5-N#5c[#5c1h]#5c[#5c1h]1h_0!
BEDE H8 N7 0.278 20.845 30.701 40.581

REM !ATOM N9!
REM !INVARIOMNAME 5-N#5c[#5c1c]#5c[#5c1c]_0!
BEDE N9 C16 0.897 20.227 30.229 40.568
BEDE N9 C17 0.859 20.227 30.229 40.568
LONE N9 4 21.055 30.281 40.568 0.386

REM !ATOM C10!
REM !INVARIOMNAME C1n1c1c1h_0!
BEDE C10 C12 0.804 20.598 30.330 40.578
BEDE C10 C15 0.804 20.598 30.330 40.578
BEDE C10 H11 0.483 20.614 30.371 40.578
BEDE C10 N3 0.777 20.470 30.377 40.578

REM !ATOM H11!
REM !INVARIOMNAME H1c[1n1c1c]&C1n1c1c1h_0!
BEDE H11 C10 0.443 20.548 30.343 40.578

REM !ATOM C12!
REM !INVARIOMNAME C@5c1c1h1h_0!
BEDE C12 C10 0.895 20.486 30.371 40.564
BEDE C12 C16 0.826 20.459 30.303 40.564
BEDE C12 H13 0.410 20.720 30.411 40.564
BEDE C12 H14 0.410 20.720 30.411 40.564

REM !ATOM H13!
REM !INVARIOMNAME H@3c&3-C#3c[#3c1f1h]#3c[#3c@6n1h]1h1h_0!
BEDE H13 C12 0.496 20.459 30.354 40.564

REM !ATOM H14!
REM !INVARIOMNAME H@3c&3-C#3c[#3c1f1h]#3c[#3c@6n1h]1h1h_0!
BEDE H14 C12 0.496 20.459 30.354 40.564

REM !ATOM C15!
REM !INVARIOMNAME C2o2o@3c_0!
BEDE C15 C10 1.142 20.405 30.243 40.564
BEDE C15 O1 0.795 21.185 30.410 40.564
BEDE C15 O2 0.793 21.185 30.410 40.564

REM !ATOM C16!
REM !INVARIOMNAME 5-C#5n[#5c]#5c[#5c1h]1c_0!
BEDE C16 C12 0.713 20.410 30.288 40.568
BEDE C16 C19 0.557 20.556 30.302 40.568
BEDE C16 N9 0.604 20.606 30.314 40.568

REM !ATOM C17!
REM !INVARIOMNAME 5-C#5n[#65c1c]#5n[#65c]1h_0!
BEDE C17 N9 0.846 20.664 30.338 40.556
BEDE C17 H18 0.368 20.850 30.404 40.556
BEDE C17 N7 0.783 20.301 30.414 40.556

REM !ATOM H18!
REM !INVARIOMNAME H@5c&5-C#5n[#65c1h]#5c[#65c1h]1h_0!
BEDE H18 C17 0.463 20.580 30.379 40.556

REM !ATOM C19!
REM !INVARIOMNAME 5-C#5n[#5c1c]#5c[#5n1h]1h_0!
BEDE C19 C16 0.867 20.675 30.305 40.557
BEDE C19 N7 0.618 20.347 30.287 40.557
BEDE C19 H20 0.309 20.756 30.367 40.557

REM !ATOM H20!
REM !INVARIOMNAME H@5c&5-C#5n[#65c1h]#5c[#65c1h]1h_0!
BEDE H20 C19 0.463 20.580 30.379 40.556

LIST 6 ! automatically inserted. Change 6 to 4 for CHECKCIF!!
REM +LHIS1.rests
L.S. 10
PLAN -20
ACTA
DAMP
WPDB -1
BOND $H
CONF
TEMP -268
FMAP
WGHT    0.029100    0.031800
FVAR       1.02712   0.12267   0.13561   0.13236
O1    1    0.314596    0.453762    1.015912    11.00000    0.00653    0.01074 =
         0.00974    0.00248    0.00189   -0.00002
O2    1    0.742248    0.447562    1.099484    11.00000    0.00742    0.01313 =
         0.00692    0.00191    0.00037    0.00046
N3    2    0.876219    0.635896    0.873046    11.00000    0.00720    0.00674 =
         0.00747   -0.00044    0.00097   -0.00162
AFIX 137
H4    4    0.937648    0.640823    0.787321    11.00000   -3.00000
H5    4    0.992557    0.574573    0.936129    11.00000   -3.00000
H6    4    0.854099    0.752794    0.904955    11.00000   -3.00000
AFIX   0
N7    2    0.720627    0.444563    0.388011    11.00000    0.00900    0.00689 =
         0.00639    0.00028    0.00116    0.00076
AFIX  43
H8    4    0.687353    0.437743    0.295021    11.00000   -2.40000
AFIX   0
N9    2    0.921510    0.515339    0.601157    11.00000    0.00805    0.00907 =
         0.00696   -0.00059    0.00083   -0.00166
C10   3    0.620834    0.536620    0.857842    11.00000    0.00489    0.00584 =
         0.00583    0.00020    0.00050   -0.00032
AFIX  13
H11   4    0.481830    0.622505    0.814176    11.00000   -2.40000
AFIX   0
C12   3    0.630013    0.366670    0.761202    11.00000    0.00894    0.00603 =
         0.00630   -0.00008    0.00113   -0.00134
AFIX  23
H13   4    0.760266    0.278009    0.806873    11.00000   -2.40000
H14   4    0.457639    0.304946    0.751017    11.00000   -2.40000
AFIX   0
C15   3    0.553937    0.476157    1.004729    11.00000    0.00572    0.00385 =
         0.00539   -0.00047    0.00135    0.00022
C16   3    0.698619    0.414244    0.616841    11.00000    0.00741    0.00635 =
         0.00549   -0.00053    0.00146   -0.00103
C17   3    0.925597    0.530222    0.462158    11.00000    0.00756    0.00764 =
         0.00854    0.00052    0.00266   -0.00076
AFIX  43
H18   4    1.057393    0.593735    0.419906    11.00000   -2.40000
AFIX   0
C19   3    0.572929    0.369655    0.485197    11.00000    0.00709    0.00717 =
         0.00782   -0.00026    0.00152   -0.00212
AFIX  43
H20   4    0.415880    0.301027    0.465199    11.00000   -2.40000

REM <hkl>
REM LHIS1.hkl
REM </hkl>
AFIX   0
HKLF 4

L1      4    0.45773    0.46716    1.00922  !    0.02613    0.01899  O1
L2      4    0.31460    0.45376    1.01591  !   -0.02613    0.07386  O1
L3      4    0.62941    0.46470    1.04270  !    0.02613    0.01899  O2
L4      4    0.74225    0.44756    1.09948  !   -0.02613    0.07386  O2
L5      4    0.76316    0.59195    0.86632  !    0.07483    0.04380  N3
L6      4    0.87622    0.63590    0.87305  !   -0.07483    0.07214  N3
L7      4    0.89485    0.63739    0.84705  !    0.06673    0.05533  N3
L8      4    0.87622    0.63590    0.87305  !   -0.06673    0.07214  N3
L9      4    0.91150    0.61730    0.89218  !    0.06673    0.05533  N3
L10     4    0.87622    0.63590    0.87305  !   -0.06673    0.07214  N3
L11     4    0.86951    0.67135    0.88272  !    0.06673    0.05533  N3
L12     4    0.87622    0.63590    0.87305  !   -0.06673    0.07214  N3
L13     4    0.90916    0.63854    0.82707  !    0.06796    0.06007  H4
L14     4    0.93765    0.64082    0.78732  !   -0.06796    0.07955  H4
L15     4    0.93861    0.60301    0.90687  !    0.06796    0.06007  H5
L16     4    0.99256    0.57457    0.93613  !   -0.06796    0.07955  H5
L17     4    0.86436    0.69858    0.89016  !    0.06796    0.06007  H6
L18     4    0.85410    0.75279    0.90496  !   -0.06796    0.07955  H6
L19     4    0.80821    0.48117    0.41969  !    0.06710    0.04760  N7
L20     4    0.72063    0.44456    0.38801  !   -0.06710    0.07690  N7
L21     4    0.65741    0.41250    0.42961  !    0.06710    0.04760  N7
L22     4    0.72063    0.44456    0.38801  !   -0.06710    0.07690  N7
L23     4    0.71038    0.44246    0.35937  !    0.07863    0.03539  N7
L24     4    0.72063    0.44456    0.38801  !   -0.07863    0.07690  N7
L25     4    0.69786    0.43990    0.32440  !    0.10366    0.09506  H8
L26     4    0.68735    0.43774    0.29502  !   -0.10366    0.07690  H8
L27     4    0.77738    0.44997    0.61130  !    0.02785    0.03105  N9
L28     4    0.92151    0.51534    0.60116  !   -0.02785    0.07518  N9
L29     4    0.92416    0.52497    0.51118  !    0.02785    0.03105  N9
L30     4    0.92151    0.51534    0.60116  !   -0.02785    0.07518  N9
L31     4    0.62563    0.44778    0.80733  !    0.07336    0.04475  C10
L32     4    0.62083    0.53662    0.85784  !   -0.07336    0.07650  C10
L33     4    0.58593    0.50507    0.93448  !    0.07336    0.04475  C10
L34     4    0.62083    0.53662    0.85784  !   -0.07336    0.07650  C10
L35     4    0.55369    0.57810    0.83675  !    0.07532    0.05031  C10
L36     4    0.62083    0.53662    0.85784  !   -0.07532    0.07650  C10
L37     4    0.75373    0.58828    0.86575  !    0.05765    0.05112  C10
L38     4    0.62083    0.53662    0.85784  !   -0.05765    0.07650  C10
L39     4    0.54341    0.58446    0.83352  !    0.06722    0.04651  H11
L40     4    0.48183    0.62250    0.81418  !   -0.06722    0.07650  H11
L41     4    0.62467    0.46556    0.81744  !    0.05962    0.05031  C12
L42     4    0.63001    0.36667    0.76120  !   -0.05962    0.07465  C12
L43     4    0.66785    0.39291    0.68158  !    0.05631    0.04109  C12
L44     4    0.63001    0.36667    0.76120  !   -0.05631    0.07465  C12
L45     4    0.68396    0.32995    0.78012  !    0.08832    0.05573  C12
L46     4    0.63001    0.36667    0.76120  !   -0.08832    0.07465  C12
L47     4    0.55863    0.34111    0.75698  !    0.08832    0.05573  C12
L48     4    0.63001    0.36667    0.76120  !   -0.08832    0.07465  C12
L49     4    0.69501    0.32243    0.78399  !    0.05631    0.04800  H13
L50     4    0.76027    0.27801    0.80687  !   -0.05631    0.07465  H13
L51     4    0.54400    0.33587    0.75612  !    0.05631    0.04800  H14
L52     4    0.45764    0.30495    0.75102  !   -0.05631    0.07465  H14
L53     4    0.60351    0.52097    0.89587  !    0.04968    0.03295  C15
L54     4    0.55394    0.47616    1.00473  !   -0.04968    0.07465  C15
L55     4    0.40341    0.46207    1.01176  !    0.14536    0.05560  C15
L56     4    0.55394    0.47616    1.00473  !   -0.14536    0.07465  C15
L57     4    0.67262    0.45814    1.06445  !    0.14536    0.05560  C15
L58     4    0.55394    0.47616    1.00473  !   -0.14536    0.07465  C15
L59     4    0.66595    0.39159    0.68557  !    0.05029    0.03906  C16
L60     4    0.69862    0.41424    0.61684  !   -0.05029    0.07518  C16
L61     4    0.64768    0.39617    0.56349  !    0.06820    0.04095  C16
L62     4    0.69862    0.41424    0.61684  !   -0.06820    0.07518  C16
L63     4    0.79567    0.45826    0.61001  !    0.07434    0.04258  C16
L64     4    0.69862    0.41424    0.61684  !   -0.07434    0.07518  C16
L65     4    0.92299    0.52073    0.55077  !    0.08145    0.04584  C17
L66     4    0.92560    0.53022    0.46216  !   -0.08145    0.07359  C17
L67     4    0.97665    0.55483    0.44579  !    0.10427    0.05479  C17
L68     4    0.92560    0.53022    0.46216  !   -0.10427    0.07359  C17
L69     4    0.80654    0.48047    0.41909  !    0.03692    0.05614  C17
L70     4    0.92560    0.53022    0.46216  !   -0.03692    0.07359  C17
L71     4    0.99316    0.56278    0.44050  !    0.07115    0.05140  H18
L72     4    1.05739    0.59374    0.41991  !   -0.07115    0.07359  H18
L73     4    0.65222    0.39778    0.56825  !    0.08280    0.04136  C19
L74     4    0.57293    0.36965    0.48520  !   -0.08280    0.07372  C19
L75     4    0.63914    0.40324    0.44163  !    0.04257    0.03892  C19
L76     4    0.57293    0.36965    0.48520  !   -0.04257    0.07372  C19
L77     4    0.52185    0.34733    0.47869  !    0.09274    0.04977  C19
L78     4    0.57293    0.36965    0.48520  !   -0.09274    0.07372  C19
L79     4    0.49242    0.33447    0.47495  !    0.07115    0.05140  H20
L80     4    0.41588    0.30103    0.46520  !   -0.07115    0.07359  H20
L81     4    0.30774    0.43528    1.05621  !    0.11629    0.04394  O1
L82     4    0.27212    0.46763    0.97792  !    0.11629    0.04394  O1
L83     4    0.31460    0.45376    1.01591  !   -0.23258    0.07386  O1
L84     4    0.71315    0.42940    1.13543  !    0.11629    0.04394  O2
L85     4    0.81034    0.45980    1.08316  !    0.11629    0.04394  O2
L86     4    0.74225    0.44756    1.09948  !   -0.23258    0.07386  O2
L87     4    0.75339    0.40747    0.38832  !    0.14401    0.04963  N7
L88     4    0.68786    0.48166    0.38770  !    0.14401    0.04963  N7
L89     4    0.72063    0.44456    0.38801  !   -0.28803    0.07690  N7
L90     4    0.97167    0.53496    0.63089  !    0.12942    0.03811  N9
L91     4    0.92151    0.51534    0.60116  !   -0.12942    0.07518  N9


     d12       A        B1       B2       r     molecule  atom1 atom2

    1.258    0.145    0.056    0.075    0.793   LHIS1.restrained in  C15 O2
    1.264    0.145    0.056    0.075    0.795   LHIS1.restrained in  C15 O1

    1.327    0.081    0.046    0.074    0.846   LHIS1.restrained in  C17 N9
    1.348    0.037    0.056    0.074    0.783   LHIS1.restrained in  C17 N7
    1.378    0.043    0.039    0.074    0.618   LHIS1.restrained in  C19 N7
    1.387    0.074    0.043    0.075    0.604   LHIS1.restrained in  C16 N9
    1.493    0.058    0.051    0.077    0.777   LHIS1.restrained in  C10 N3

    0.880    0.104    0.095    0.077    0.278   LHIS1.restrained in  H8 N7
    0.910    0.068    0.060    0.080    0.422   LHIS1.restrained in  H4 N3
    0.910    0.068    0.060    0.080    0.422   LHIS1.restrained in  H5 N3
    0.910    0.068    0.060    0.080    0.422   LHIS1.restrained in  H6 N3

    1.258    0.026    0.019    0.074    0.754   LHIS1.restrained in  O2 C15
    1.264    0.026    0.019    0.074    0.756   LHIS1.restrained in  O1 C15

    1.327    0.028    0.031    0.075    0.859   LHIS1.restrained in  N9 C17
    1.348    0.067    0.048    0.077    0.576   LHIS1.restrained in  N7 C17
    1.378    0.067    0.048    0.077    0.590   LHIS1.restrained in  N7 C19
    1.387    0.028    0.031    0.075    0.897   LHIS1.restrained in  N9 C16
    1.493    0.075    0.044    0.072    0.661   LHIS1.restrained in  N3 C10

    1.374    0.083    0.041    0.074    0.867   LHIS1.restrained in  C19 C16
    1.374    0.068    0.041    0.075    0.557   LHIS1.restrained in  C16 C19
    1.498    0.050    0.039    0.075    0.713   LHIS1.restrained in  C16 C12
    1.498    0.056    0.041    0.075    0.826   LHIS1.restrained in  C12 C16
    1.538    0.060    0.050    0.075    0.895   LHIS1.restrained in  C12 C10
    1.538    0.073    0.045    0.077    0.804   LHIS1.restrained in  C10 C12
    1.541    0.073    0.045    0.077    0.804   LHIS1.restrained in  C10 C15

    0.950    0.071    0.051    0.074    0.463   LHIS1.restrained in  H20 C19
    0.950    0.071    0.051    0.074    0.463   LHIS1.restrained in  H18 C17
    0.990    0.056    0.048    0.075    0.496   LHIS1.restrained in  H13 C12
    0.990    0.056    0.048    0.075    0.496   LHIS1.restrained in  H14 C12
    1.000    0.067    0.047    0.077    0.443   LHIS1.restrained in  H11 C10

    0.880    0.079    0.035    0.077    0.271   LHIS1.restrained in  N7 H8
    0.910    0.067    0.055    0.072    0.276   LHIS1.restrained in  N3 H4
    0.910    0.067    0.055    0.072    0.276   LHIS1.restrained in  N3 H5
    0.910    0.067    0.055    0.072    0.276   LHIS1.restrained in  N3 H6

    0.950    0.093    0.050    0.074    0.309   LHIS1.restrained in  C19 H20
    0.950    0.104    0.055    0.074    0.368   LHIS1.restrained in  C17 H18
    0.990    0.088    0.056    0.075    0.410   LHIS1.restrained in  C12 H13
    0.990    0.088    0.056    0.075    0.410   LHIS1.restrained in  C12 H14
    1.000    0.075    0.050    0.077    0.483   LHIS1.restrained in  C10 H11

    1.541    0.050    0.033    0.075    1.142   LHIS1.restrained in  C15 C10


REM  LHIS1.restrained in space group "P1 21 1"
REM wR2 = 0.056518, GooF = S = 1.10575, Restrained GooF = 1.10548 for all data
REM R1 = 0.022516 for 2086 Fo > 4sig(Fo) and 0.023569 for all 2138 data
REM 104 parameters refined using 1 restraints

END

WGHT      0.0290      0.0322

REM Highest difference peak  0.210,  deepest hole -0.142,  1-sigma level  0.039
Q1    1   0.5826  0.5011  0.9446  11.00000  0.05    0.21
Q2    1   0.8087  0.5195  0.4197  11.00000  0.05    0.19
Q3    1   0.6176  0.4258  0.5421  11.00000  0.05    0.19
Q4    1   0.9012  0.5014  0.5279  11.00000  0.05    0.16
Q5    1   0.4208  0.4418  0.9624  11.00000  0.05    0.16
Q6    1   0.6426  0.4372  1.0205  11.00000  0.05    0.16
Q7    1   1.1987  0.4478  0.4011  11.00000  0.05    0.15
Q8    1   0.6358  0.5050  1.0392  11.00000  0.05    0.14
Q9    1   0.6937  0.4847  1.1822  11.00000  0.05    0.14
Q10   1   0.8311  0.4766  1.0238  11.00000  0.05    0.14
Q11   1   0.1681  0.4421  0.9489  11.00000  0.05    0.14
Q12   1   0.3851  0.4641  1.1023  11.00000  0.05    0.14
Q13   1   0.8166  0.4380  1.1833  11.00000  0.05    0.13
Q14   1   0.4205  0.3020  0.4240  11.00000  0.05    0.13
Q15   1   0.6339  0.3449  0.5557  11.00000  0.05    0.13
Q16   1   1.0679  0.4857  0.6379  11.00000  0.05    0.13
Q17   1   0.2071  0.5119  0.9636  11.00000  0.05    0.12
Q18   1   0.5038  0.4929  1.0188  11.00000  0.05    0.12
Q19   1   0.1171  0.4651  1.0048  11.00000  0.05    0.12
Q20   1   0.6121  0.4367  0.4239  11.00000  0.05    0.11
;
_shelx_res_checksum   38944

_shelx_hkl_file
;
  -7  -3   0    2.00    3.81
  -7  -2  -1   78.63    2.81
  -7  -2   0   25.72    2.33
  -7  -1  -2    1.55    1.00
  -7  -1  -1   68.69    2.63
  -7  -1   0   56.31    2.53
  -7   0   1    2.24    0.95
  -7   0   2    3.95    1.60
  -7   0   3   49.52    4.47
  -7   0   4    4.06    1.45
  -7   0   5    5.38    1.30
  -7   1   1    3.62    1.06
  -7   1   2    3.70    1.28
  -7   1   3   23.61    1.87
  -7   1   4   25.01    1.94
  -7   1   5   11.65    2.34
  -7   2   1   30.68    3.72
  -7   2   2   66.85    2.77
  -7   2   3  102.14    3.28
  -7   2   4   16.97    2.75
  -7   3   1    5.31    1.18
  -7   3   2    4.20    1.83
  -7   3   3   17.68    3.37
  -6  -5  -2   16.58    2.28
  -6  -5  -1   29.02    2.48
  -6  -5   0  104.89    7.30
  -6  -4  -4   19.93    1.76
  -6  -4  -3   44.35    2.15
  -6  -4  -2   30.38    1.91
  -6  -4  -1    2.84    2.06
  -6  -4   0   12.07    1.73
  -6  -3  -5   28.71    2.88
  -6  -3  -4   39.51    2.19
  -6  -3  -3   32.79    1.92
  -6  -3  -2   19.86    1.56
  -6  -3  -1   61.30    2.27
  -6  -3   0   25.10    1.67
  -6  -2  -6   33.74    2.40
  -6  -2  -5   24.03    1.85
  -6  -2  -4   20.54    2.20
  -6  -2  -3   11.38    1.79
  -6  -2  -2   35.80    2.35
  -6  -2  -1    6.36    1.07
  -6  -2   0   52.17    2.10
  -6  -1  -6   15.62    1.56
  -6  -1  -5    0.90    1.04
  -6  -1  -4   20.02    1.60
  -6  -1  -3    1.43    0.83
  -6  -1  -2    8.85    1.32
  -6  -1  -1   45.28    4.04
  -6  -1   0    4.48    0.96
  -6   0   1   81.27    2.35
  -6   0   2   24.87    1.52
  -6   0   3    9.70    1.19
  -6   0   4    1.97    0.79
  -6   0   5   25.47    1.83
  -6   0   6   12.90    1.48
  -6   0   7    0.91    2.12
  -6   0   8    5.20    1.18
  -6   0   9    0.47    1.13
  -6   1   1    3.86    0.90
  -6   1   2   20.38    2.96
  -6   1   3   48.58    2.13
  -6   1   4   37.41    2.03
  -6   1   5    9.95    1.30
  -6   1   6   32.85    1.77
  -6   1   7   18.92    1.56
  -6   1   8   23.23    1.71
  -6   1   9   14.98    1.79
  -6   2   1   52.78    1.93
  -6   2   2    2.99    0.82
  -6   2   3   29.29    2.43
  -6   2   4   12.85    1.31
  -6   2   5   57.85    2.31
  -6   2   6   19.77    1.47
  -6   2   7   13.95    2.13
  -6   2   8   18.71    2.38
  -6   3   1    3.06    0.90
  -6   3   2    5.46    0.94
  -6   3   3   45.67    4.29
  -6   3   4   70.82    4.43
  -6   3   5   14.54    2.54
  -6   3   6   49.15    3.08
  -6   3   7   55.48    3.34
  -6   3   8   21.21    2.58
  -6   4   1   38.13    4.02
  -6   4   2    5.14    1.54
  -6   4   3   17.20    2.66
  -6   4   4   27.49    3.31
  -6   4   5  153.11    8.27
  -6   4   6   20.92    2.37
  -6   4   7   29.96    2.63
  -6   5   1   10.41    2.25
  -6   5   3    1.95    1.24
  -6   5   4   74.89    5.03
  -6   5   5   16.39    2.05
  -5  -7  -2   27.28    1.92
  -5  -7  -1   85.36    2.22
  -5  -7   0   20.57    1.12
  -5  -6  -4   21.53    3.28
  -5  -6  -3   38.80    1.74
  -5  -6  -2    6.34    0.74
  -5  -6  -1   20.82    1.12
  -5  -6   0   79.56    1.92
  -5  -5  -6   19.78    1.21
  -5  -5  -5   32.66    1.59
  -5  -5  -4    4.79    0.74
  -5  -5  -3   63.61    1.79
  -5  -5  -2   31.16    1.20
  -5  -5  -1   33.95    1.72
  -5  -5   0   44.48    1.25
  -5  -4  -7   70.72    2.07
  -5  -4  -6    2.26    0.74
  -5  -4  -5   23.02    1.17
  -5  -4  -4   73.69    1.59
  -5  -4  -3    4.50    0.59
  -5  -4  -2    4.14    0.51
  -5  -4  -1    5.42    0.95
  -5  -4   0   86.38    1.50
  -5  -3  -7   35.29    1.43
  -5  -3  -6   68.70    1.70
  -5  -3  -5    5.44    0.68
  -5  -3  -4    1.29    0.57
  -5  -3  -3   63.24    1.60
  -5  -3  -2   95.09    1.56
  -5  -3  -1   69.35    1.31
  -5  -3   0  164.46    2.09
  -5  -2  -8   25.73    1.87
  -5  -2  -7   14.23    0.96
  -5  -2  -6   11.34    0.86
  -5  -2  -5   28.81    1.19
  -5  -2  -4   24.29    1.01
  -5  -2  -3   48.37    1.20
  -5  -2  -2   14.42    1.27
  -5  -2  -1   60.34    2.72
  -5  -2   0   71.12    2.00
  -5  -1  -8   15.86    1.19
  -5  -1  -7   12.30    0.93
  -5  -1  -6    6.99    1.10
  -5  -1  -5   33.49    1.72
  -5  -1  -4   13.33    1.16
  -5  -1  -3   19.69    1.35
  -5  -1  -2  283.16    4.04
  -5  -1  -1   18.48    1.27
  -5  -1   0  134.90    4.04
  -5   0   1   44.80    1.54
  -5   0   2  196.38    4.06
  -5   0   3  191.61    3.65
  -5   0   4   49.95    1.98
  -5   0   5  111.86    7.24
  -5   0   6   78.26    2.51
  -5   0   7   -0.28    0.83
  -5   0   8   -0.38    1.64
  -5   0   9   45.22    2.91
  -5   0  10   78.69    3.00
  -5   0  11   72.55    2.87
  -5   1   1    5.87    0.83
  -5   1   2   56.89    2.67
  -5   1   3   31.53    1.64
  -5   1   4   17.42    1.39
  -5   1   5    8.88    1.25
  -5   1   6   12.99    1.40
  -5   1   7   35.02    1.85
  -5   1   8   16.11    1.58
  -5   1   9   10.80    1.43
  -5   1  10   56.16    2.50
  -5   2   1   20.98    1.19
  -5   2   2   96.89    2.45
  -5   2   3  157.64    4.98
  -5   2   4   14.83    1.73
  -5   2   5  168.77    3.29
  -5   2   6   41.43    1.61
  -5   2   7    3.16    0.93
  -5   2   8    4.41    1.86
  -5   2   9   12.40    2.00
  -5   2  10   25.74    3.25
  -5   3   1   15.12    2.00
  -5   3   2   11.54    1.16
  -5   3   3    0.89    0.66
  -5   3   4   36.12    3.55
  -5   3   5   51.48    2.59
  -5   3   6    2.61    2.25
  -5   3   7   15.99    1.86
  -5   3   8   46.42    3.11
  -5   3   9    2.56    1.83
  -5   3  10   13.79    3.16
  -5   4   1   92.43    1.75
  -5   4   2   26.16    1.29
  -5   4   3   76.92    1.56
  -5   4   4   80.21    1.90
  -5   4   5   10.80    1.52
  -5   4   6   24.19    2.32
  -5   4   7    9.96    1.98
  -5   4   8   58.13    3.31
  -5   4   9   18.49    5.71
  -5   5   1  103.48    1.99
  -5   5   2   14.39    1.18
  -5   5   3    9.81    0.77
  -5   5   4   11.83    0.65
  -5   5   5   37.85    1.65
  -5   5   6   56.04    1.49
  -5   5   7    0.76    1.25
  -5   5   8   12.20    4.70
  -5   6   1   35.75    1.23
  -5   6   2    9.70    0.71
  -5   6   3   41.79    2.08
  -5   6   4   13.75    0.71
  -5   6   5   14.43    0.78
  -5   6   6   34.77    2.56
  -5   6   7   28.96    1.86
  -5   7   1   68.87    1.80
  -5   7   2   54.15    1.60
  -5   7   3   24.81    1.10
  -5   7   4   16.59    1.24
  -4  -8  -3    2.57    0.59
  -4  -8  -2   11.59    0.93
  -4  -8  -1   24.43    1.12
  -4  -8   0  103.57    4.14
  -4  -7  -5   47.05    2.10
  -4  -7  -4   29.98    2.10
  -4  -7  -3   76.77    3.31
  -4  -7  -2   33.07    1.21
  -4  -7  -1    2.67    0.50
  -4  -7   0   53.50    3.07
  -4  -6  -7   50.16    2.78
  -4  -6  -6    6.67    0.84
  -4  -6  -5    3.22    0.64
  -4  -6  -4   20.81    1.06
  -4  -6  -3    1.21    0.50
  -4  -6  -2   12.88    0.90
  -4  -6  -1    1.38    0.44
  -4  -6   0  126.39    4.49
  -4  -5  -8   36.11    2.47
  -4  -5  -7   16.94    1.10
  -4  -5  -6    6.28    0.76
  -4  -5  -5   15.30    0.96
  -4  -5  -4   91.65    1.84
  -4  -5  -3  203.45    3.39
  -4  -5  -2   46.06    1.84
  -4  -5  -1   70.81    2.22
  -4  -5   0    6.04    0.94
  -4  -4  -9   76.14    2.19
  -4  -4  -8   16.68    1.17
  -4  -4  -7   24.95    1.27
  -4  -4  -6   42.58    1.47
  -4  -4  -5    9.44    0.74
  -4  -4  -4   35.56    1.03
  -4  -4  -3    5.80    1.14
  -4  -4  -2    6.19    0.54
  -4  -4  -1   20.49    1.05
  -4  -4   0  116.77    1.95
  -4  -3  -9   11.76    1.05
  -4  -3  -8   31.15    1.28
  -4  -3  -7   15.65    0.96
  -4  -3  -6  100.94    1.78
  -4  -3  -5   10.78    0.79
  -4  -3  -4  185.75    2.30
  -4  -3  -3  153.42    1.98
  -4  -3  -2   50.02    0.99
  -4  -3  -1  250.97    2.53
  -4  -3   0   16.41    0.90
  -4  -2 -10   23.84    1.01
  -4  -2  -9   28.88    0.83
  -4  -2  -8   40.90    1.39
  -4  -2  -7    3.79    0.67
  -4  -2  -6  102.39    1.76
  -4  -2  -5   33.98    1.58
  -4  -2  -4  140.41    1.89
  -4  -2  -3   11.97    0.59
  -4  -2  -2   32.19    0.78
  -4  -2  -1   13.08    0.64
  -4  -2   0   58.91    1.03
  -4  -1 -10   18.52    0.84
  -4  -1  -9   69.33    1.13
  -4  -1  -8   12.02    0.49
  -4  -1  -7   24.88    0.61
  -4  -1  -6  124.79    1.43
  -4  -1  -5   32.53    0.82
  -4  -1  -4  232.86    3.44
  -4  -1  -3  148.22    1.83
  -4  -1  -2  181.01    2.03
  -4  -1  -1  771.62    6.87
  -4  -1   0   15.59    1.21
  -4   0   1    5.54    0.61
  -4   0   2    0.39    0.41
  -4   0   3  140.11    2.64
  -4   0   4    3.96    0.76
  -4   0   5   11.07    1.17
  -4   0   6   26.25    1.45
  -4   0   7   49.10    2.01
  -4   0   8    9.55    1.25
  -4   0   9   -0.37    0.61
  -4   0  10  122.37    2.83
  -4   0  11  223.72    3.95
  -4   0  12    0.04    1.43
  -4   1   1   21.66    1.14
  -4   1   2   59.59    1.58
  -4   1   3   20.14    1.18
  -4   1   4  287.33    4.66
  -4   1   5   63.84    2.19
  -4   1   6  260.23    5.08
  -4   1   7  259.20    4.08
  -4   1   8   10.68    1.25
  -4   1   9   40.58    2.05
  -4   1  10   12.50    1.44
  -4   1  11    3.70    0.90
  -4   1  12  100.34    4.75
  -4   2   1   34.49    0.89
  -4   2   2    6.02    0.61
  -4   2   3   31.20    0.68
  -4   2   4  203.46    2.26
  -4   2   5    3.96    0.38
  -4   2   6    7.77    0.93
  -4   2   7   99.79    2.55
  -4   2   8   98.28    3.48
  -4   2   9   35.63    2.79
  -4   2  10   90.38    4.07
  -4   2  11   62.91    3.96
  -4   3   1  192.72    2.57
  -4   3   2   82.17    1.66
  -4   3   3    7.27    0.50
  -4   3   4  131.43    1.70
  -4   3   5   95.16    3.21
  -4   3   6   33.23    0.95
  -4   3   7   83.63    1.58
  -4   3   8   23.54    1.52
  -4   3   9  161.73    8.01
  -4   3  10   17.21    3.52
  -4   3  11   -0.48    1.69
  -4   4   1    3.24    0.36
  -4   4   2    8.84    0.84
  -4   4   3    5.54    0.51
  -4   4   4   54.76    1.16
  -4   4   5   18.66    0.79
  -4   4   6   11.72    0.66
  -4   4   7   40.18    1.70
  -4   4   8  147.07    2.44
  -4   4   9   17.88    0.91
  -4   4  10   43.71    1.45
  -4   5   1   76.22    1.55
  -4   5   2   11.75    0.66
  -4   5   3   24.88    1.17
  -4   5   4   22.39    1.38
  -4   5   5   82.67    1.88
  -4   5   6   40.52    1.12
  -4   5   7   89.57    1.78
  -4   5   8    9.60    0.67
  -4   5   9   87.77    1.91
  -4   5  10    7.05    1.02
  -4   6   1    6.46    0.61
  -4   6   2   12.25    0.66
  -4   6   3   11.02    0.62
  -4   6   4   15.96    0.74
  -4   6   5   15.41    0.79
  -4   6   6   30.24    1.55
  -4   6   7   24.52    0.97
  -4   6   8   20.62    0.95
  -4   6   9    8.87    0.79
  -4   7   1   31.39    1.18
  -4   7   2   52.03    1.49
  -4   7   3    9.18    0.69
  -4   7   4    5.60    0.61
  -4   7   5   34.30    1.25
  -4   7   6   10.98    0.85
  -4   7   7   37.31    1.81
  -4   8   1    4.41    0.58
  -4   8   2   32.16    1.21
  -4   8   3   36.15    1.42
  -4   8   4   26.56    1.19
  -4   8   5    9.77    0.89
  -3  -9  -3    6.74    1.66
  -3  -9  -2   11.18    1.77
  -3  -9  -1    2.18    0.74
  -3  -9   0   38.96    2.54
  -3  -8  -5   14.18    2.01
  -3  -8  -4   22.34    1.39
  -3  -8  -3    1.64    0.44
  -3  -8  -2   23.12    1.24
  -3  -8  -1   14.78    1.83
  -3  -8   0   31.98    2.19
  -3  -7  -7   14.70    1.09
  -3  -7  -6    4.92    0.64
  -3  -7  -5   54.13    1.57
  -3  -7  -4   29.26    1.83
  -3  -7  -3   36.41    3.69
  -3  -7  -2    8.94    1.95
  -3  -7  -1    9.28    1.48
  -3  -7   0  274.12    7.21
  -3  -6  -8   76.35    2.60
  -3  -6  -7    9.18    0.82
  -3  -6  -6   60.16    1.75
  -3  -6  -5    4.04    0.54
  -3  -6  -4   25.17    0.99
  -3  -6  -3   19.55    2.60
  -3  -6  -2   24.39    0.90
  -3  -6  -1    8.16    1.24
  -3  -6   0   32.87    2.25
  -3  -5  -9    5.54    0.77
  -3  -5  -8   30.89    1.26
  -3  -5  -7   67.32    1.83
  -3  -5  -6   51.62    1.38
  -3  -5  -5   34.84    1.07
  -3  -5  -4   39.36    1.60
  -3  -5  -3   44.16    1.08
  -3  -5  -2   97.75    2.87
  -3  -5  -1   14.03    1.00
  -3  -5   0  218.67    3.22
  -3  -4 -10   72.29    1.26
  -3  -4  -9    8.53    0.74
  -3  -4  -8   84.33    1.27
  -3  -4  -7   34.71    1.34
  -3  -4  -6   12.90    1.24
  -3  -4  -5   14.19    0.70
  -3  -4  -4    9.96    0.64
  -3  -4  -3  103.53    1.44
  -3  -4  -2   71.93    1.11
  -3  -4  -1   16.25    0.79
  -3  -4   0   37.74    1.56
  -3  -3 -10   10.62    0.51
  -3  -3  -9    5.67    0.48
  -3  -3  -8   26.24    0.74
  -3  -3  -7   48.53    0.81
  -3  -3  -6   33.76    0.62
  -3  -3  -5   10.68    0.63
  -3  -3  -4  174.26    1.59
  -3  -3  -3   61.26    1.30
  -3  -3  -2  119.11    1.78
  -3  -3  -1   11.21    0.41
  -3  -3   0  130.25    2.10
  -3  -2 -11    8.56    0.51
  -3  -2 -10    3.25    0.35
  -3  -2  -9   32.06    0.87
  -3  -2  -8   95.58    1.76
  -3  -2  -7  161.92    1.69
  -3  -2  -6   22.36    0.64
  -3  -2  -5   72.48    0.89
  -3  -2  -4   38.51    0.57
  -3  -2  -3   72.99    1.08
  -3  -2  -2    7.88    0.57
  -3  -2  -1   52.03    1.02
  -3  -2   0  398.74    3.06
  -3  -1 -11   54.48    1.25
  -3  -1 -10   27.69    1.30
  -3  -1  -9   12.68    0.63
  -3  -1  -8   15.56    0.52
  -3  -1  -7   55.46    0.98
  -3  -1  -6   84.42    1.04
  -3  -1  -5    4.58    0.44
  -3  -1  -4  162.75    1.51
  -3  -1  -3   88.23    0.88
  -3  -1  -2   49.89    0.54
  -3  -1  -1    2.58    0.20
  -3  -1   0  241.82    1.69
  -3   0   1  279.17    2.10
  -3   0   2  137.70    1.13
  -3   0   3  472.82    3.21
  -3   0   4    2.26    0.35
  -3   0   5    1.18    0.32
  -3   0   6    6.39    0.28
  -3   0   7  397.05    3.07
  -3   0   8   83.43    2.08
  -3   0   9   66.10    2.03
  -3   0  10   28.76    2.24
  -3   0  11    1.88    0.87
  -3   0  12   14.69    1.37
  -3   1   1   74.29    1.09
  -3   1   2  137.90    1.33
  -3   1   3    2.15    0.32
  -3   1   4  515.13    4.29
  -3   1   5   40.52    0.70
  -3   1   6  119.25    1.49
  -3   1   7  135.00    1.97
  -3   1   8   32.46    0.91
  -3   1   9   16.03    1.01
  -3   1  10    4.80    0.56
  -3   1  11    2.28    0.74
  -3   1  12   82.40    4.12
  -3   2   1  161.38    1.59
  -3   2   2   39.85    1.18
  -3   2   3  129.50    1.33
  -3   2   4   18.64    0.51
  -3   2   5  108.59    1.45
  -3   2   6    9.68    0.74
  -3   2   7  101.36    1.40
  -3   2   8   69.01    1.21
  -3   2   9   62.29    1.38
  -3   2  10    0.39    0.54
  -3   2  11   20.94    1.07
  -3   2  12   43.23    3.04
  -3   3   1    3.46    0.37
  -3   3   2    9.25    0.50
  -3   3   3   36.99    0.68
  -3   3   4  465.59    3.62
  -3   3   5  303.31    3.50
  -3   3   6  141.92    2.10
  -3   3   7   83.49    1.53
  -3   3   8   18.62    0.83
  -3   3   9    5.91    0.74
  -3   3  10    3.11    0.55
  -3   3  11   12.37    0.97
  -3   3  12   67.77    1.94
  -3   4   1   15.73    0.80
  -3   4   2   44.47    1.69
  -3   4   3  163.68    2.14
  -3   4   4   29.49    0.77
  -3   4   5  110.38    1.75
  -3   4   6   61.27    1.29
  -3   4   7   14.62    0.91
  -3   4   8   36.26    1.10
  -3   4   9   38.11    1.24
  -3   4  10   29.34    1.85
  -3   4  11   31.39    1.27
  -3   5   1  263.05    3.51
  -3   5   2   10.82    0.52
  -3   5   3  106.86    1.66
  -3   5   4   50.54    1.08
  -3   5   5   99.88    2.12
  -3   5   6   38.60    1.09
  -3   5   7   18.70    0.81
  -3   5   8    0.36    0.62
  -3   5   9  101.01    2.02
  -3   5  10   12.07    0.85
  -3   5  11   18.45    2.26
  -3   6   1    4.66    0.48
  -3   6   2   50.08    1.33
  -3   6   3  196.25    2.60
  -3   6   4    6.06    0.78
  -3   6   5   37.88    1.01
  -3   6   6   28.62    0.99
  -3   6   7   24.73    1.00
  -3   6   8   92.11    2.40
  -3   6   9    5.80    1.11
  -3   6  10    4.40    0.67
  -3   7   1  139.06    2.68
  -3   7   2   20.04    0.92
  -3   7   3  119.60    2.46
  -3   7   4   32.25    1.14
  -3   7   5   19.59    0.99
  -3   7   6   65.46    1.77
  -3   7   7    2.22    0.48
  -3   7   8   76.88    1.79
  -3   8   1    7.33    0.70
  -3   8   2   38.73    1.28
  -3   8   3   20.51    1.60
  -3   8   4   10.15    0.81
  -3   8   5    7.84    0.73
  -3   8   6    3.48    0.63
  -3   8   7   19.19    1.12
  -3   9   1    9.05    0.84
  -3   9   2   15.63    0.96
  -3   9   3   60.15    1.73
  -3   9   4   82.97    2.20
  -2  -9  -5    0.30    0.44
  -2  -9  -4   88.19    4.14
  -2  -9  -3   53.21    2.90
  -2  -9  -2   18.76    2.10
  -2  -9  -1   34.34    2.07
  -2  -9   0   45.52    2.66
  -2  -8  -7   13.00    2.01
  -2  -8  -6   33.15    1.27
  -2  -8  -5   34.96    1.20
  -2  -8  -4   12.08    1.51
  -2  -8  -3   18.08    0.81
  -2  -8  -2   14.27    1.06
  -2  -8  -1    1.83    0.95
  -2  -8   0  123.14    4.08
  -2  -7  -8   11.78    0.89
  -2  -7  -7    4.00    0.59
  -2  -7  -6    6.74    0.67
  -2  -7  -5    2.12    0.43
  -2  -7  -4  197.59    4.49
  -2  -7  -3   15.20    1.57
  -2  -7  -2    9.81    1.42
  -2  -7  -1   87.02    3.31
  -2  -7   0   12.30    1.54
  -2  -6  -9   17.62    1.45
  -2  -6  -8    6.01    0.40
  -2  -6  -7   49.03    1.12
  -2  -6  -6   72.45    1.10
  -2  -6  -5   71.67    1.10
  -2  -6  -4   47.97    1.26
  -2  -6  -3    1.56    0.35
  -2  -6  -2  201.30    5.44
  -2  -6  -1   50.96    2.25
  -2  -6   0  265.44    6.62
  -2  -5 -10   29.47    1.04
  -2  -5  -9   32.51    0.78
  -2  -5  -8   14.16    0.73
  -2  -5  -7   60.91    0.99
  -2  -5  -6    7.75    0.59
  -2  -5  -5    4.45    0.49
  -2  -5  -4   14.43    0.41
  -2  -5  -3   10.02    0.30
  -2  -5  -2    7.04    0.33
  -2  -5  -1  334.96    7.75
  -2  -5   0  104.87    1.84
  -2  -4 -11   16.33    0.64
  -2  -4 -10   31.94    0.83
  -2  -4  -9   34.04    0.82
  -2  -4  -8    9.15    0.44
  -2  -4  -7  112.63    1.79
  -2  -4  -6  288.47    2.76
  -2  -4  -5    4.86    0.38
  -2  -4  -4  129.31    1.25
  -2  -4  -3  107.09    1.45
  -2  -4  -2  278.12    1.76
  -2  -4  -1   19.93    0.42
  -2  -4   0  450.42    2.65
  -2  -3 -11   21.30    0.70
  -2  -3 -10    0.71    0.32
  -2  -3  -9   11.21    0.53
  -2  -3  -8   37.83    0.99
  -2  -3  -7  135.75    1.46
  -2  -3  -6    8.59    0.36
  -2  -3  -5   18.68    0.41
  -2  -3  -4  186.93    2.56
  -2  -3  -3  263.55    1.73
  -2  -3  -2   41.15    0.53
  -2  -3  -1  335.08    1.94
  -2  -3   0  192.07    1.61
  -2  -2 -12   13.97    0.62
  -2  -2 -11    7.88    0.53
  -2  -2 -10   13.90    0.56
  -2  -2  -9   73.09    1.33
  -2  -2  -8   19.31    0.52
  -2  -2  -7  148.14    1.69
  -2  -2  -6   88.81    1.03
  -2  -2  -5   34.58    0.89
  -2  -2  -4  182.12    1.42
  -2  -2  -3   47.53    0.59
  -2  -2  -2  134.70    0.98
  -2  -2  -1   82.73    0.70
  -2  -2   0  461.09    2.51
  -2  -1 -12   10.87    0.78
  -2  -1 -11   24.36    0.79
  -2  -1 -10   15.71    0.71
  -2  -1  -9    6.90    0.59
  -2  -1  -8   35.56    0.95
  -2  -1  -7   26.38    0.55
  -2  -1  -6   12.06    0.41
  -2  -1  -5   12.14    0.32
  -2  -1  -4   70.88    0.87
  -2  -1  -3  309.14    1.90
  -2  -1  -2  286.64    2.14
  -2  -1  -1  165.27    1.03
  -2  -1   0  337.62    1.96
  -2   0   1  210.94    2.07
  -2   0   2    0.35    0.05
  -2   0   3    1.54    0.09
  -2   0   4  349.97    1.98
  -2   0   5   93.57    0.89
  -2   0   6   31.92    0.47
  -2   0   7   21.53    0.46
  -2   0   8   14.55    0.74
  -2   0   9   36.16    0.69
  -2   0  10   40.64    0.77
  -2   0  11    8.15    0.48
  -2   0  12    4.43    0.62
  -2   0  13    1.25    0.43
  -2   1   1  166.53    1.43
  -2   1   2   13.32    0.29
  -2   1   3  123.96    1.08
  -2   1   4   54.71    0.55
  -2   1   5   22.66    0.41
  -2   1   6   49.34    0.59
  -2   1   7  208.14    1.90
  -2   1   8   93.20    1.08
  -2   1   9   64.46    0.92
  -2   1  10    4.97    0.34
  -2   1  11   10.43    0.73
  -2   1  12   34.11    1.17
  -2   1  13   58.97    1.90
  -2   2   1  284.17    2.46
  -2   2   2  199.99    1.49
  -2   2   3   62.04    0.63
  -2   2   4  191.38    1.25
  -2   2   5   45.56    0.51
  -2   2   6  128.00    1.16
  -2   2   7   82.56    0.91
  -2   2   8   26.77    1.06
  -2   2   9   39.49    1.03
  -2   2  10  127.09    2.33
  -2   2  11    9.65    0.96
  -2   2  12    5.11    0.73
  -2   2  13   25.03    1.56
  -2   3   1  566.79    3.27
  -2   3   2   70.46    0.76
  -2   3   3   55.56    0.64
  -2   3   4  119.72    1.29
  -2   3   5   36.27    0.73
  -2   3   6   97.46    1.58
  -2   3   7   39.09    1.60
  -2   3   8   17.61    0.91
  -2   3   9    7.83    0.70
  -2   3  10   16.07    0.96
  -2   3  11   18.30    1.08
  -2   3  12   21.23    2.64
  -2   4   1   33.86    0.92
  -2   4   2  105.67    1.37
  -2   4   3    8.49    0.41
  -2   4   4   33.23    0.81
  -2   4   5  100.35    1.76
  -2   4   6  116.41    1.81
  -2   4   7   25.94    0.94
  -2   4   8   73.19    1.58
  -2   4   9   50.95    1.51
  -2   4  10   22.94    1.28
  -2   4  11   22.98    1.37
  -2   4  12    2.00    0.94
  -2   5   1  217.08    2.43
  -2   5   2   67.84    1.45
  -2   5   3  207.29    2.91
  -2   5   4    7.13    0.45
  -2   5   5   71.81    1.32
  -2   5   6   99.14    1.72
  -2   5   7   19.34    0.83
  -2   5   8  109.47    2.22
  -2   5   9   17.72    0.95
  -2   5  10   15.91    1.52
  -2   5  11  155.65    3.32
  -2   6   1  118.54    2.24
  -2   6   2    3.37    0.39
  -2   6   3   61.44    1.44
  -2   6   4   14.93    0.69
  -2   6   5    5.72    0.52
  -2   6   6   15.14    0.74
  -2   6   7   12.19    0.71
  -2   6   8   93.14    1.90
  -2   6   9   52.99    1.50
  -2   6  10   25.27    1.12
  -2   7   1    2.73    0.45
  -2   7   2   10.73    0.72
  -2   7   3   68.13    1.63
  -2   7   4  122.17    2.45
  -2   7   5   17.84    0.92
  -2   7   6   34.17    1.89
  -2   7   7   16.73    1.09
  -2   7   8   48.11    1.40
  -2   7   9    9.52    1.49
  -2   8   1    1.32    0.38
  -2   8   2   50.39    1.92
  -2   8   3   91.06    2.07
  -2   8   4   14.10    0.89
  -2   8   5    1.10    0.44
  -2   8   6   15.22    1.36
  -2   8   7    8.66    0.86
  -2   8   8   65.46    2.06
  -2   9   1    5.96    0.89
  -2   9   2    3.87    0.55
  -2   9   3    8.72    1.63
  -2   9   4   51.14    1.60
  -2   9   5    1.33    0.57
  -1 -10  -2   50.69    2.87
  -1 -10   0   77.80    3.25
  -1  -9  -6   12.39    0.88
  -1  -9  -5    3.40    0.52
  -1  -9  -4   60.94    2.63
  -1  -9  -3   23.76    0.91
  -1  -9  -2    9.74    0.68
  -1  -9  -1    7.21    1.12
  -1  -9   0   29.91    1.89
  -1  -8  -8    3.79    0.36
  -1  -8  -7  202.81    2.61
  -1  -8  -6    3.16    0.38
  -1  -8  -5   91.61    1.39
  -1  -8  -4  105.76    1.50
  -1  -8  -3   21.16    1.51
  -1  -8  -2   34.17    2.19
  -1  -8  -1   45.16    2.31
  -1  -8   0   57.88    2.54
  -1  -7  -9   65.82    1.66
  -1  -7  -8   15.81    0.70
  -1  -7  -7    5.41    0.52
  -1  -7  -6   46.74    0.93
  -1  -7  -5   25.58    0.63
  -1  -7  -4   64.86    1.03
  -1  -7  -3   11.31    0.77
  -1  -7  -2    1.52    0.25
  -1  -7  -1   42.47    1.22
  -1  -7   0   21.56    1.02
  -1  -6 -10   34.44    0.88
  -1  -6  -9   27.62    0.74
  -1  -6  -8    8.62    0.48
  -1  -6  -7  170.71    1.99
  -1  -6  -6    5.85    0.43
  -1  -6  -5  119.70    1.76
  -1  -6  -4   52.18    0.86
  -1  -6  -3   56.75    0.87
  -1  -6  -2   71.43    1.24
  -1  -6  -1  121.05    1.76
  -1  -6   0    7.78    0.34
  -1  -5 -11    6.48    0.49
  -1  -5 -10  128.84    1.77
  -1  -5  -9   25.50    0.71
  -1  -5  -8    4.29    0.32
  -1  -5  -7   12.77    0.74
  -1  -5  -6  186.68    2.01
  -1  -5  -5   10.62    0.35
  -1  -5  -4  286.71    2.86
  -1  -5  -3    1.37    0.15
  -1  -5  -2   42.35    0.72
  -1  -5  -1   46.59    0.79
  -1  -5   0   23.05    1.20
  -1  -4 -12    4.00    0.54
  -1  -4 -11   31.05    1.08
  -1  -4 -10   25.74    0.73
  -1  -4  -9   38.19    0.83
  -1  -4  -8   34.02    1.00
  -1  -4  -7  278.53    2.74
  -1  -4  -6   61.77    0.88
  -1  -4  -5  103.51    1.22
  -1  -4  -4   26.48    0.48
  -1  -4  -3   26.65    0.79
  -1  -4  -2   36.13    0.74
  -1  -4  -1  319.41    1.75
  -1  -4   0   92.72    1.20
  -1  -3 -12    0.25    0.71
  -1  -3 -11   19.83    0.64
  -1  -3 -10   41.41    1.30
  -1  -3  -9   60.61    1.01
  -1  -3  -8   23.07    0.93
  -1  -3  -7   42.21    0.69
  -1  -3  -6  258.49    2.12
  -1  -3  -5   12.26    0.57
  -1  -3  -4  232.56    1.56
  -1  -3  -3   44.69    0.50
  -1  -3  -2   57.38    0.72
  -1  -3  -1  232.36    1.46
  -1  -3   0  169.68    1.19
  -1  -2 -12   -0.08    0.26
  -1  -2 -11   17.49    0.60
  -1  -2 -10   24.97    0.65
  -1  -2  -9   67.52    1.01
  -1  -2  -8  289.02    2.48
  -1  -2  -7  117.38    1.85
  -1  -2  -6  283.26    2.25
  -1  -2  -5   53.35    0.77
  -1  -2  -4   22.60    0.40
  -1  -2  -3  317.83    1.81
  -1  -2  -2    9.92    0.18
  -1  -2  -1  667.37    3.61
  -1  -2   0 1194.76    6.28
  -1  -1 -13  132.23    1.77
  -1  -1 -12    7.41    0.48
  -1  -1 -11   25.60    0.71
  -1  -1 -10   35.00    0.86
  -1  -1  -9   38.83    0.75
  -1  -1  -8  205.16    1.95
  -1  -1  -7   39.71    0.85
  -1  -1  -6   88.31    1.08
  -1  -1  -5   49.50    0.82
  -1  -1  -4  525.91    2.73
  -1  -1  -3   35.21    0.49
  -1  -1  -2  150.17    1.06
  -1  -1  -1  686.49    4.71
  -1  -1   0 2924.45   22.84
  -1   0   1   16.11    0.66
  -1   0   2   10.64    0.41
  -1   0   3  171.92    1.03
  -1   0   4  829.17    3.80
  -1   0   5   72.86    0.67
  -1   0   6   30.60    0.79
  -1   0   7    0.96    0.20
  -1   0   8    4.47    0.42
  -1   0   9   58.39    0.87
  -1   0  10   49.75    1.17
  -1   0  11    3.27    0.36
  -1   0  12   98.66    1.46
  -1   0  13   41.56    0.93
  -1   1   1  249.33    1.75
  -1   1   2   11.74    0.22
  -1   1   3  644.22    2.95
  -1   1   4 1300.87    5.57
  -1   1   5   12.54    0.41
  -1   1   6  394.81    2.49
  -1   1   7  207.42    1.99
  -1   1   8   25.00    0.71
  -1   1   9   10.50    0.40
  -1   1  10   42.67    0.82
  -1   1  11   65.17    1.22
  -1   1  12   25.17    0.69
  -1   1  13    1.73    0.36
  -1   2   1 1155.30    5.95
  -1   2   2  545.57    3.42
  -1   2   3  285.41    1.50
  -1   2   4   83.66    0.66
  -1   2   5   98.08    0.81
  -1   2   6  129.11    1.09
  -1   2   7   32.08    0.60
  -1   2   8   62.17    0.81
  -1   2   9    0.84    0.28
  -1   2  10    8.30    0.42
  -1   2  11    5.90    0.74
  -1   2  12   19.15    1.03
  -1   2  13    5.30    0.48
  -1   3   1  213.57    1.36
  -1   3   2  194.73    1.34
  -1   3   3   13.74    0.52
  -1   3   4  358.85    2.03
  -1   3   5   25.61    0.62
  -1   3   6  425.96    3.89
  -1   3   7  314.68    2.87
  -1   3   8   75.72    1.03
  -1   3   9   58.04    1.17
  -1   3  10   57.55    1.50
  -1   3  11   11.18    0.56
  -1   3  12    4.40    0.42
  -1   4   1  807.14    4.43
  -1   4   2  225.94    1.95
  -1   4   3  264.19    2.07
  -1   4   4   32.77    0.52
  -1   4   5   10.88    0.32
  -1   4   6   24.56    0.49
  -1   4   7   63.95    0.89
  -1   4   8    7.40    0.46
  -1   4   9   65.62    1.00
  -1   4  10   10.34    0.73
  -1   4  11   20.40    1.12
  -1   4  12    2.54    1.07
  -1   5   1   55.80    0.83
  -1   5   2  150.17    2.20
  -1   5   3    3.17    0.25
  -1   5   4  257.72    2.36
  -1   5   5   17.08    0.60
  -1   5   6   49.54    1.12
  -1   5   7   69.22    1.10
  -1   5   8   63.54    1.47
  -1   5   9   86.49    1.83
  -1   5  10    3.35    0.63
  -1   5  11    9.23    1.01
  -1   6   1   50.57    0.81
  -1   6   2   54.36    0.84
  -1   6   3  153.88    2.73
  -1   6   4   48.07    1.04
  -1   6   5   31.37    1.32
  -1   6   6   32.21    1.89
  -1   6   7   70.81    1.51
  -1   6   8   12.57    0.79
  -1   6   9   19.64    1.30
  -1   6  10   18.15    1.18
  -1   6  11   38.83    3.17
  -1   7   1    4.67    0.83
  -1   7   2   34.75    1.05
  -1   7   3   71.44    1.69
  -1   7   4  109.17    2.25
  -1   7   5   25.03    1.06
  -1   7   6   26.31    1.14
  -1   7   7   42.44    1.45
  -1   7   8    1.73    0.70
  -1   7   9   32.13    1.29
  -1   8   1   70.25    1.66
  -1   8   2   37.80    1.20
  -1   8   3   83.99    1.90
  -1   8   4   87.99    2.03
  -1   8   5   14.67    0.97
  -1   8   6    6.58    1.66
  -1   8   7   40.27    1.69
  -1   8   8   25.03    3.37
  -1   9   1    2.94    0.49
  -1   9   2    5.77    1.51
  -1   9   3    5.38    0.63
  -1   9   4  141.23    2.93
  -1   9   5   23.85    1.21
  -1   9   6   31.76    1.41
  -1  10   1    1.84    0.54
  -1  10   2   50.19    2.07
  -1  10   3   33.55    2.92
   0  -9  -6   18.58    1.18
   0  -9  -5   54.02    2.13
   0  -9  -4    1.34    1.15
   0  -9  -3  122.35    2.40
   0  -9  -2   11.29    1.18
   0  -9  -1   45.39    1.66
   0  -8  -8    4.86    0.53
   0  -8  -7    0.61    0.50
   0  -8  -6    5.84    0.56
   0  -8  -5    9.44    0.66
   0  -8  -4  140.61    1.84
   0  -8  -3   88.31    1.30
   0  -8  -2    9.65    0.51
   0  -8  -1   83.91    2.09
   0  -8   0    6.80    0.95
   0  -7  -9    0.99    0.40
   0  -7  -8   65.57    2.51
   0  -7  -7  148.97    2.51
   0  -7  -6   53.04    0.97
   0  -7  -5   13.94    0.54
   0  -7  -4    6.72    0.76
   0  -7  -3   57.17    0.92
   0  -7  -2   15.72    0.99
   0  -7  -1  128.27    1.96
   0  -6 -10   90.95    1.43
   0  -6  -9   45.80    0.92
   0  -6  -8   14.58    0.87
   0  -6  -7   45.47    1.04
   0  -6  -6   10.58    0.66
   0  -6  -5   23.09    0.55
   0  -6  -4   63.98    0.97
   0  -6  -3  163.25    1.93
   0  -6  -2   36.22    0.79
   0  -6  -1  318.73    4.35
   0  -6   0   62.66    2.13
   0  -5 -11    0.53    0.47
   0  -5 -10   25.18    0.71
   0  -5  -9   18.44    0.61
   0  -5  -8   46.22    1.41
   0  -5  -7   78.53    1.13
   0  -5  -6   76.19    1.05
   0  -5  -5    4.35    0.26
   0  -5  -4   42.36    0.67
   0  -5  -3   29.87    0.59
   0  -5  -2   14.43    0.42
   0  -5  -1  102.68    2.38
   0  -4 -12    2.04    0.36
   0  -4 -11   72.40    1.65
   0  -4 -10  145.22    1.88
   0  -4  -9    4.10    0.33
   0  -4  -8   82.59    1.19
   0  -4  -7   63.19    0.95
   0  -4  -6    5.05    0.26
   0  -4  -5  151.30    1.58
   0  -4  -4   32.70    0.96
   0  -4  -3  449.08    3.04
   0  -4  -2  281.77    2.05
   0  -4  -1  222.58    1.68
   0  -4   0  332.31    4.88
   0  -3 -12   42.78    0.95
   0  -3 -11   46.26    0.96
   0  -3 -10   37.96    0.84
   0  -3  -9   26.98    0.93
   0  -3  -8   40.80    0.75
   0  -3  -7    9.71    0.73
   0  -3  -6   10.34    0.67
   0  -3  -5   69.06    0.79
   0  -3  -4   57.21    0.78
   0  -3  -3  263.89    1.65
   0  -3  -2  475.64    3.93
   0  -3  -1  334.46    2.28
   0  -2 -13  109.07    2.15
   0  -2 -12   28.01    0.80
   0  -2 -11   25.95    0.80
   0  -2 -10  129.70    1.54
   0  -2  -9    5.11    0.47
   0  -2  -8  205.50    1.97
   0  -2  -7  159.60    1.65
   0  -2  -6    9.36    0.40
   0  -2  -5  270.38    1.74
   0  -2  -4  299.65    1.71
   0  -2  -3  472.72    2.94
   0  -2  -2 1140.28    7.12
   0  -2  -1  124.31    1.88
   0  -2   0 5604.89   59.26
   0  -1 -13   63.32    1.34
   0  -1 -12   90.62    1.39
   0  -1 -11   86.44    1.34
   0  -1 -10   15.03    0.65
   0  -1  -9    2.81    0.27
   0  -1  -8   70.06    1.21
   0  -1  -7  122.69    1.27
   0  -1  -6   73.01    0.90
   0  -1  -5  309.48    1.87
   0  -1  -4  142.74    1.00
   0  -1  -3  590.24    3.16
   0  -1  -2  265.84    1.97
   0  -1  -1  266.02    2.16
   0   0   2 1625.86    8.09
   0   0   3   17.99    0.44
   0   0   4  141.37    1.00
   0   0   5  168.34    1.54
   0   0   7   62.01    1.33
   0   0   8  610.36    4.30
   0   0   9    7.47    0.35
   0   0  10  100.75    1.52
   0   0  11    0.79    0.29
   0   0  12    2.83    0.47
   0   0  13  128.37    1.84
   0   1   1  266.34    1.85
   0   1   2  266.59    1.51
   0   1   3  589.77    2.75
   0   1   4  142.75    0.98
   0   1   5  308.02    1.84
   0   1   6   73.16    0.82
   0   1   7  124.56    1.26
   0   1   8   69.78    0.90
   0   1   9    2.50    0.23
   0   1  10   15.08    0.52
   0   1  11   85.80    1.24
   0   1  12   88.43    2.03
   0   1  13   64.53    1.14
   0   2   0 5648.97   48.97
   0   2   1  123.31    1.04
   0   2   2 1137.37    5.17
   0   2   3  466.03    2.26
   0   2   4  299.45    1.70
   0   2   5  272.63    1.68
   0   2   6    9.11    0.34
   0   2   7  160.35    1.54
   0   2   8  204.22    2.45
   0   2   9    5.68    0.34
   0   2  10  127.05    2.39
   0   2  11   26.04    1.18
   0   2  12   28.39    1.34
   0   2  13  108.57    1.67
   0   3   1  333.34    2.27
   0   3   2  476.41    2.92
   0   3   3  264.62    1.64
   0   3   4   57.05    0.56
   0   3   5   71.59    0.75
   0   3   6    9.74    0.31
   0   3   7    9.20    0.35
   0   3   8   40.16    0.72
   0   3   9   27.15    0.65
   0   3  10   37.62    0.79
   0   3  11   47.89    1.33
   0   3  12   42.20    1.58
   0   4   0  339.23    4.33
   0   4   1  223.86    1.60
   0   4   2  282.37    2.11
   0   4   3  446.45    5.08
   0   4   4   32.71    0.52
   0   4   5  150.43    1.55
   0   4   6    4.30    0.26
   0   4   7   63.02    0.91
   0   4   8   84.02    1.17
   0   4   9    3.63    0.31
   0   4  10  150.52    1.86
   0   4  11   72.83    1.66
   0   4  12    2.97    0.60
   0   5   1  102.28    1.51
   0   5   2   15.96    0.48
   0   5   3   31.05    0.65
   0   5   4   42.58    0.71
   0   5   5    4.66    0.27
   0   5   6   76.05    1.03
   0   5   7   77.54    1.51
   0   5   8   44.36    0.90
   0   5   9   18.06    0.62
   0   5  10   25.30    0.74
   0   5  11    1.67    0.38
   0   6   0   56.85    4.32
   0   6   1  324.39    3.43
   0   6   2   36.37    0.80
   0   6   3  164.97    2.30
   0   6   4   64.05    1.21
   0   6   5   23.41    0.74
   0   6   6    9.88    0.88
   0   6   7   45.16    0.83
   0   6   8   15.37    0.57
   0   6   9   45.00    0.94
   0   6  10   91.64    1.58
   0   7   1  131.24    1.67
   0   7   2   14.54    1.06
   0   7   3   56.13    1.19
   0   7   4    5.55    0.70
   0   7   5   14.42    0.70
   0   7   6   51.76    1.24
   0   7   7  149.93    2.02
   0   7   8   61.64    1.91
   0   7   9    1.76    0.59
   0   8   0    5.50    0.52
   0   8   1   83.22    1.29
   0   8   2   10.61    0.51
   0   8   3   89.28    1.64
   0   8   4  140.64    3.51
   0   8   5    9.06    0.85
   0   8   6    5.08    0.86
   0   8   7    1.20    0.61
   0   8   8    4.79    0.85
   0   9   1   44.73    1.06
   0   9   2    6.80    0.73
   0   9   3  122.68    2.84
   0   9   4    1.45    0.54
   0   9   5   53.33    1.83
   0   9   6   16.62    1.63
   1 -10  -3   38.60    2.31
   1 -10  -2   48.89    2.72
   1 -10  -1    2.60    0.83
   1  -9  -6   31.89    1.16
   1  -9  -5   25.03    1.00
   1  -9  -4  143.12    2.74
   1  -9  -3    5.61    0.55
   1  -9  -2    4.43    0.89
   1  -9  -1    3.90    0.83
   1  -8  -8   26.72    3.61
   1  -8  -7   42.62    1.28
   1  -8  -6    5.41    0.57
   1  -8  -5   16.01    1.98
   1  -8  -4   89.07    2.33
   1  -8  -3   81.50    2.39
   1  -8  -2   37.34    1.09
   1  -8  -1   66.57    2.66
   1  -7  -9   31.97    1.69
   1  -7  -8    1.91    0.83
   1  -7  -7   43.06    2.37
   1  -7  -6   25.98    1.77
   1  -7  -5   25.86    0.90
   1  -7  -4  109.94    2.15
   1  -7  -3   72.40    1.56
   1  -7  -2   34.64    1.24
   1  -7  -1    4.32    0.89
   1  -6 -11   35.31    2.82
   1  -6 -10   15.47    0.75
   1  -6  -9   21.11    0.84
   1  -6  -8   14.37    1.47
   1  -6  -7   73.20    1.68
   1  -6  -6   34.25    1.33
   1  -6  -5   32.21    1.17
   1  -6  -4   48.73    1.01
   1  -6  -3  154.33    1.83
   1  -6  -2   52.98    1.00
   1  -6  -1   49.16    0.95
   1  -5 -11   11.37    0.75
   1  -5 -10    3.77    0.46
   1  -5  -9   89.58    1.70
   1  -5  -8   65.20    1.33
   1  -5  -7   71.58    1.11
   1  -5  -6   50.22    0.79
   1  -5  -5   17.45    0.49
   1  -5  -4  257.67    2.35
   1  -5  -3    2.98    0.27
   1  -5  -2  150.33    2.35
   1  -5  -1   54.94    0.85
   1  -4 -12    3.15    0.56
   1  -4 -11   18.27    1.13
   1  -4 -10   10.12    0.54
   1  -4  -9   63.83    1.16
   1  -4  -8    7.53    0.39
   1  -4  -7   63.27    0.94
   1  -4  -6   24.79    0.52
   1  -4  -5   10.93    0.40
   1  -4  -4   32.94    0.55
   1  -4  -3  265.12    2.49
   1  -4  -2  226.30    2.00
   1  -4  -1  804.22    5.25
   1  -3 -12    4.65    0.51
   1  -3 -11   10.96    0.53
   1  -3 -10   58.14    1.02
   1  -3  -9   58.31    0.97
   1  -3  -8   76.27    1.08
   1  -3  -7  314.49    2.92
   1  -3  -6  430.93    3.64
   1  -3  -5   25.70    0.53
   1  -3  -4  357.59    2.00
   1  -3  -3   13.62    0.52
   1  -3  -2  194.20    1.23
   1  -3  -1  213.92    1.90
   1  -2 -13    4.45    0.46
   1  -2 -12   19.44    0.69
   1  -2 -11    5.59    0.43
   1  -2 -10    8.72    0.61
   1  -2  -9    0.43    0.34
   1  -2  -8   60.80    1.19
   1  -2  -7   32.62    0.85
   1  -2  -6  132.96    1.62
   1  -2  -5   98.01    0.86
   1  -2  -4   83.58    0.73
   1  -2  -3  283.02    1.90
   1  -2  -2  542.41    3.45
   1  -2  -1 1145.71    9.50
   1  -1 -13    1.65    0.38
   1  -1 -12   24.65    0.72
   1  -1 -11   65.36    1.07
   1  -1 -10   41.84    0.98
   1  -1  -9   11.22    0.45
   1  -1  -8   25.01    0.71
   1  -1  -7  208.20    1.83
   1  -1  -6  394.29    2.54
   1  -1  -5   12.18    0.37
   1  -1  -4 1301.95    5.60
   1  -1  -3  648.58    2.96
   1  -1  -2   11.69    0.27
   1  -1  -1  245.17    3.62
   1   0   0  267.16    2.15
   1   0   1  875.32    4.66
   1   0   2   60.82    0.48
   1   0   3    0.28    0.14
   1   0   4  208.48    1.35
   1   0   5    1.94    0.20
   1   0   6  277.38    2.23
   1   0   7    0.54    0.17
   1   0   8  333.69    2.77
   1   0   9   83.42    1.15
   1   0  10   92.05    1.81
   1   0  11    1.13    0.28
   1   0  12   10.74    0.84
   1   0  13    0.51    0.33
   1   1   0 2933.69   21.32
   1   1   1  686.46    3.44
   1   1   2  150.23    0.93
   1   1   3   35.20    0.59
   1   1   4  522.53    2.72
   1   1   5   52.02    0.94
   1   1   6   86.37    0.98
   1   1   7   38.71    0.72
   1   1   8  208.80    2.56
   1   1   9   39.32    0.74
   1   1  10   35.31    1.10
   1   1  11   27.23    0.78
   1   1  12    7.27    0.48
   1   1  13  132.19    1.80
   1   2   0 1203.01    6.83
   1   2   1  664.07    3.06
   1   2   2    9.95    0.26
   1   2   3  317.03    1.75
   1   2   4   23.08    0.35
   1   2   5   54.43    0.68
   1   2   6  283.62    2.23
   1   2   7  117.56    1.26
   1   2   8  282.65    2.45
   1   2   9   67.57    1.38
   1   2  10   25.01    0.81
   1   2  11   18.18    0.59
   1   2  12    0.37    0.30
   1   3   0  171.08    1.23
   1   3   1  232.79    1.39
   1   3   2   57.45    0.51
   1   3   3   44.68    0.73
   1   3   4  232.15    1.72
   1   3   5   11.84    0.56
   1   3   6  257.88    2.12
   1   3   7   42.29    0.99
   1   3   8   23.51    0.72
   1   3   9   59.27    1.12
   1   3  10   42.48    0.89
   1   3  11   19.85    0.65
   1   3  12    0.93    0.40
   1   4   0   94.28    0.71
   1   4   1  317.74    2.00
   1   4   2   36.13    0.44
   1   4   3   26.36    1.10
   1   4   4   26.32    0.50
   1   4   5  105.28    1.23
   1   4   6   60.62    0.90
   1   4   7  276.64    2.75
   1   4   8   33.63    1.12
   1   4   9   38.82    0.84
   1   4  10   27.45    0.77
   1   4  11   31.74    1.08
   1   4  12    3.69    0.44
   1   5   0   24.95    0.54
   1   5   1   46.26    0.94
   1   5   2   43.55    0.73
   1   5   3    1.45    0.23
   1   5   4  289.71    2.62
   1   5   5   10.88    0.56
   1   5   6  191.20    2.01
   1   5   7   12.71    1.13
   1   5   8    4.45    0.38
   1   5   9   25.50    0.74
   1   5  10  128.52    1.76
   1   5  11    7.07    0.85
   1   6   0    7.84    0.35
   1   6   1  119.53    1.76
   1   6   2   71.83    1.25
   1   6   3   56.82    1.10
   1   6   4   52.98    1.09
   1   6   5  121.82    1.50
   1   6   6    6.03    0.41
   1   6   7  169.40    1.98
   1   6   8    8.78    0.53
   1   6   9   27.30    0.79
   1   6  10   34.76    0.92
   1   7   0   20.55    0.58
   1   7   1   41.88    0.81
   1   7   2    1.62    0.44
   1   7   3   11.64    0.64
   1   7   4   64.44    1.34
   1   7   5   24.97    0.91
   1   7   6   45.99    1.26
   1   7   7    5.06    0.46
   1   7   8   14.99    0.88
   1   7   9   66.80    1.35
   1   8   0   61.19    1.50
   1   8   1   47.60    1.32
   1   8   2   37.62    1.21
   1   8   3   19.33    1.54
   1   8   4  102.49    1.88
   1   8   5   91.49    1.82
   1   8   6    3.43    0.57
   1   8   7  200.75    3.15
   1   8   8    4.38    0.68
   1   9   0   27.57    1.54
   1   9   1    5.17    0.62
   1   9   2    9.26    1.77
   1   9   3   22.11    1.60
   1   9   4   59.53    2.54
   1   9   5    2.66    1.00
   1   9   6   11.53    1.48
   1  10   0   79.95    1.99
   1  10   1   10.15    0.95
   1  10   2   48.77    1.66
   2  -9  -5    2.61    0.42
   2  -9  -4   50.93    1.43
   2  -9  -3    8.63    1.36
   2  -9  -2    2.07    0.83
   2  -9  -1    6.03    1.18
   2  -8  -8   67.06    1.79
   2  -8  -7    7.78    0.70
   2  -8  -6   14.47    0.81
   2  -8  -5    1.40    0.33
   2  -8  -4   13.62    0.73
   2  -8  -3   90.25    3.22
   2  -8  -2   48.65    2.42
   2  -8  -1    1.06    0.83
   2  -7  -9    8.78    0.72
   2  -7  -8   48.39    1.28
   2  -7  -7   17.55    0.87
   2  -7  -6   34.88    1.14
   2  -7  -5   16.81    1.30
   2  -7  -4  123.65    2.37
   2  -7  -3   67.73    1.74
   2  -7  -2   11.25    0.64
   2  -7  -1    4.55    0.95
   2  -6 -10   25.29    1.02
   2  -6  -9   53.86    1.36
   2  -6  -8   94.40    2.76
   2  -6  -7   14.50    0.70
   2  -6  -6   16.03    1.00
   2  -6  -5    5.74    0.54
   2  -6  -4   15.94    1.01
   2  -6  -3   60.86    1.39
   2  -6  -2    4.06    1.03
   2  -6  -1  114.57    3.55
   2  -5 -11  154.64    2.54
   2  -5 -10   15.30    0.78
   2  -5  -9   19.96    0.98
   2  -5  -8  115.17    1.92
   2  -5  -7   19.68    0.75
   2  -5  -6   96.20    1.61
   2  -5  -5   69.40    1.53
   2  -5  -4    7.68    0.66
   2  -5  -3  207.26    2.46
   2  -5  -2   67.79    1.18
   2  -5  -1  214.75    2.76
   2  -4 -12    2.24    0.52
   2  -4 -11   22.73    0.94
   2  -4 -10   23.64    0.90
   2  -4  -9   54.35    1.22
   2  -4  -8   72.43    1.75
   2  -4  -7   25.10    0.74
   2  -4  -6  117.05    1.74
   2  -4  -5  101.89    1.52
   2  -4  -4   31.86    0.74
   2  -4  -3    7.21    1.10
   2  -4  -2  104.58    1.60
   2  -4  -1   34.34    0.96
   2  -3 -12   20.15    0.89
   2  -3 -11   17.98    1.15
   2  -3 -10   16.63    0.76
   2  -3  -9    6.58    0.51
   2  -3  -8   16.71    0.66
   2  -3  -7   39.81    0.93
   2  -3  -6   98.06    1.48
   2  -3  -5   36.99    0.78
   2  -3  -4  119.10    1.23
   2  -3  -3   56.02    0.70
   2  -3  -2   70.07    0.85
   2  -3  -1  568.54    3.12
   2  -2 -13   26.38    1.67
   2  -2 -12    4.73    0.65
   2  -2 -11    7.51    0.60
   2  -2 -10  124.31    2.00
   2  -2  -9   40.77    1.15
   2  -2  -8   27.15    0.57
   2  -2  -7   81.61    0.99
   2  -2  -6  127.84    1.20
   2  -2  -5   45.14    0.61
   2  -2  -4  193.48    1.30
   2  -2  -3   63.73    0.69
   2  -2  -2  199.12    1.71
   2  -2  -1  284.47    1.98
   2  -1 -13   58.60    1.39
   2  -1 -12   35.42    1.40
   2  -1 -11   10.39    0.58
   2  -1 -10    5.76    0.38
   2  -1  -9   63.29    0.96
   2  -1  -8   93.44    1.11
   2  -1  -7  210.36    1.84
   2  -1  -6   49.50    0.65
   2  -1  -5   23.62    0.61
   2  -1  -4   53.58    0.53
   2  -1  -3  123.88    1.03
   2  -1  -2   13.26    0.32
   2  -1  -1  163.80    1.53
   2   0   0  135.08    0.90
   2   0   1  156.94    1.04
   2   0   2   22.01    0.38
   2   0   3  405.28    2.24
   2   0   4  231.17    1.59
   2   0   5   29.03    0.49
   2   0   6   84.87    1.00
   2   0   7   74.72    0.99
   2   0   8   25.52    0.91
   2   0   9   55.15    0.93
   2   0  10    9.41    0.48
   2   0  11   51.66    1.00
   2   0  12    8.50    0.51
   2   1   0  335.90    2.08
   2   1   1  164.03    1.06
   2   1   2  286.91    2.52
   2   1   3  311.33    1.85
   2   1   4   70.73    0.87
   2   1   5   12.23    0.34
   2   1   6   12.52    0.38
   2   1   7   26.38    0.55
   2   1   8   36.50    0.75
   2   1   9    6.21    0.38
   2   1  10   15.41    0.55
   2   1  11   24.49    0.69
   2   1  12   10.99    0.62
   2   2   0  460.79    2.69
   2   2   1   81.43    0.67
   2   2   2  132.80    1.13
   2   2   3   48.45    0.65
   2   2   4  182.52    1.93
   2   2   5   34.78    0.57
   2   2   6   89.03    1.04
   2   2   7  146.99    1.52
   2   2   8   20.32    0.55
   2   2   9   73.40    1.08
   2   2  10   12.61    0.66
   2   2  11    8.10    0.62
   2   2  12   13.87    0.81
   2   3   0  192.58    1.27
   2   3   1  333.32    1.95
   2   3   2   41.67    0.50
   2   3   3  262.83    1.74
   2   3   4  188.01    1.47
   2   3   5   19.68    0.54
   2   3   6    8.31    0.36
   2   3   7  136.01    1.47
   2   3   8   37.24    1.15
   2   3   9   11.80    0.51
   2   3  10    0.85    0.28
   2   3  11   21.09    0.71
   2   4   0  449.49    2.89
   2   4   1   20.06    0.40
   2   4   2  274.54    1.79
   2   4   3  107.39    1.01
   2   4   4  129.78    1.26
   2   4   5    4.95    0.30
   2   4   6  285.07    2.79
   2   4   7  110.09    1.47
   2   4   8    9.59    0.50
   2   4   9   33.92    1.22
   2   4  10   32.95    1.00
   2   4  11   15.44    0.68
   2   5   0  108.79    2.19
   2   5   1  337.85    7.45
   2   5   2    9.07    0.49
   2   5   3   10.12    0.36
   2   5   4   16.11    0.47
   2   5   5    5.10    0.45
   2   5   6    6.80    0.70
   2   5   7   61.31    1.06
   2   5   8   14.53    0.63
   2   5   9   34.00    0.86
   2   5  10   30.27    1.43
   2   6   0  265.94    4.25
   2   6   1   51.67    1.95
   2   6   2  212.41    5.14
   2   6   3    1.83    0.59
   2   6   4   48.48    2.01
   2   6   5   71.83    1.22
   2   6   6   72.82    1.17
   2   6   7   50.78    1.02
   2   6   8    5.90    0.46
   2   6   9   16.62    0.83
   2   7   0   14.71    0.78
   2   7   1   93.88    3.02
   2   7   3   16.73    1.36
   2   7   4  195.62    5.08
   2   7   5    2.13    0.77
   2   7   6    6.86    1.06
   2   7   7    4.13    0.74
   2   7   8   11.14    0.81
   2   8   0  122.46    2.48
   2   8   1    2.09    0.45
   2   8   2   14.60    1.54
   2   8   3   15.20    1.54
   2   8   4   12.89    1.36
   2   8   5   33.58    1.95
   2   8   6   29.73    1.95
   2   8   7   12.95    1.48
   2   9   0   48.61    1.48
   2   9   1   26.70    1.16
   2   9   2   17.43    0.98
   2   9   3   54.09    2.54
   2   9   4   87.67    3.25
   2   9   5    0.06    0.95
   3  -9  -4   80.05    3.67
   3  -9  -3   58.05    3.02
   3  -9  -2   17.03    1.89
   3  -9  -1   10.94    1.54
   3  -8  -7   20.90    2.01
   3  -8  -6    4.13    0.53
   3  -8  -5    8.07    1.03
   3  -8  -4    9.84    1.03
   3  -8  -3   17.26    1.95
   3  -8  -2   37.72    2.37
   3  -8  -1    5.38    1.24
   3  -7  -8   79.36    1.71
   3  -7  -7    2.77    0.46
   3  -7  -6   65.19    2.28
   3  -7  -5   21.25    0.89
   3  -7  -4   33.02    1.57
   3  -7  -3  117.83    3.69
   3  -7  -2   17.91    1.83
   3  -7  -1  132.60    4.32
   3  -6 -10    3.51    0.80
   3  -6  -9    6.40    0.62
   3  -6  -8   91.00    2.47
   3  -6  -7   24.50    0.96
   3  -6  -6   27.25    0.93
   3  -6  -5   39.02    1.17
   3  -6  -4    6.06    0.50
   3  -6  -3  198.23    2.84
   3  -6  -2   48.71    2.42
   3  -6  -1    3.67    1.06
   3  -5 -11   17.29    0.95
   3  -5 -10   12.67    0.82
   3  -5  -9  102.87    1.91
   3  -5  -8    0.57    0.58
   3  -5  -7   18.73    0.79
   3  -5  -6   37.96    1.02
   3  -5  -5   98.91    1.67
   3  -5  -4   50.58    1.47
   3  -5  -3  107.36    1.76
   3  -5  -2   10.94    0.53
   3  -5  -1  266.05    4.41
   3  -4 -11   30.56    1.07
   3  -4 -10   29.71    1.05
   3  -4  -9   39.97    1.13
   3  -4  -8   35.16    0.98
   3  -4  -7   14.93    1.38
   3  -4  -6   62.05    1.65
   3  -4  -5  109.52    1.66
   3  -4  -4   30.76    0.81
   3  -4  -3  162.59    2.42
   3  -4  -2   43.80    0.92
   3  -4  -1   15.31    0.83
   3  -3 -12   68.00    2.04
   3  -3 -11   12.82    0.78
   3  -3 -10    2.63    0.43
   3  -3  -9    3.83    0.72
   3  -3  -8   16.93    1.12
   3  -3  -7   79.10    2.12
   3  -3  -6  142.77    1.99
   3  -3  -5  299.94    4.93
   3  -3  -4  468.80    4.54
   3  -3  -3   37.98    1.16
   3  -3  -2    9.19    0.36
   3  -3  -1    3.20    0.42
   3  -2 -12   40.98    1.98
   3  -2 -11   19.82    1.25
   3  -2 -10   -0.32    0.38
   3  -2  -9   63.29    1.24
   3  -2  -8   66.24    1.17
   3  -2  -7  100.69    1.41
   3  -2  -6    8.38    0.40
   3  -2  -5  106.02    1.34
   3  -2  -4   17.30    0.72
   3  -2  -3  129.40    1.65
   3  -2  -2   38.17    0.90
   3  -2  -1  160.07    1.70
   3  -1 -12   75.74    2.77
   3  -1 -11    1.64    0.83
   3  -1 -10    3.01    0.38
   3  -1  -9   14.60    0.60
   3  -1  -8   33.08    0.78
   3  -1  -7  138.23    1.68
   3  -1  -6  119.41    1.71
   3  -1  -5   39.01    1.20
   3  -1  -4  521.89    4.30
   3  -1  -3    1.59    0.39
   3  -1  -2  137.26    1.58
   3  -1  -1   74.23    1.09
   3   0   0  313.53    2.60
   3   0   1  354.03    2.22
   3   0   2   36.85    0.56
   3   0   3   13.82    0.51
   3   0   4    1.01    0.31
   3   0   5  285.36    2.48
   3   0   6    5.45    0.35
   3   0   7  273.59    2.84
   3   0   8    0.19    0.21
   3   0   9    2.34    0.30
   3   0  10   33.17    0.97
   3   0  11    0.30    0.28
   3   1   0  242.42    1.71
   3   1   1    2.59    0.28
   3   1   2   49.16    0.70
   3   1   3   84.69    0.91
   3   1   4  163.05    1.53
   3   1   5    4.02    0.25
   3   1   6   82.97    1.06
   3   1   7   56.52    0.90
   3   1   8   15.89    0.53
   3   1   9   13.56    0.68
   3   1  10   27.44    0.73
   3   1  11   54.77    1.05
   3   2   0  395.22    3.04
   3   2   1   53.97    0.79
   3   2   2    7.35    0.32
   3   2   3   74.16    0.87
   3   2   4   38.69    0.65
   3   2   5   71.36    0.99
   3   2   6   23.55    0.57
   3   2   7  158.62    1.72
   3   2   8   95.68    1.28
   3   2   9   31.25    1.01
   3   2  10    3.25    0.33
   3   2  11    9.48    0.52
   3   3   0  131.07    1.75
   3   3   1    9.68    0.51
   3   3   2  117.71    1.67
   3   3   3   60.92    1.82
   3   3   4  172.94    1.62
   3   3   5   10.13    0.39
   3   3   6   33.91    0.84
   3   3   7   49.52    0.88
   3   3   8   25.07    0.68
   3   3   9    5.01    0.40
   3   3  10   10.76    0.55
   3   4   0   35.66    0.95
   3   4   1   16.66    0.84
   3   4   2   73.41    1.25
   3   4   3  104.50    1.40
   3   4   4    9.80    0.44
   3   4   5   13.75    0.54
   3   4   6   13.02    1.40
   3   4   7   34.07    0.81
   3   4   8   84.53    1.38
   3   4   9    8.09    0.63
   3   4  10   70.83    1.32
   3   5   0  219.22    3.80
   3   5   1   13.84    0.95
   3   5   2   99.26    2.96
   3   5   3   41.46    2.01
   3   5   4   39.76    1.04
   3   5   5   36.28    0.96
   3   5   6   50.40    1.40
   3   5   7   69.88    1.44
   3   5   8   31.82    0.96
   3   5   9    4.92    0.72
   3   6   0   31.51    1.77
   3   6   1    8.57    1.06
   3   6   2   24.59    1.60
   3   6   3   18.62    1.60
   3   6   4   25.78    1.54
   3   6   5    3.58    0.47
   3   6   6   61.69    1.53
   3   6   7    9.08    0.64
   3   6   8   76.07    1.56
   3   7   0  281.79    4.63
   3   7   1    8.16    1.18
   3   7   2    9.87    1.24
   3   7   3   36.41    2.01
   3   7   4   29.97    1.89
   3   7   5   53.56    2.48
   3   7   6    4.97    0.95
   3   7   7   15.89    0.91
   3   8   0   31.94    1.54
   3   8   1   14.07    0.89
   3   8   2   23.53    1.83
   3   8   3    1.12    0.83
   3   8   4   25.66    1.77
   3   8   5   14.78    1.66
   3   9   0   34.13    1.86
   3   9   1    0.91    0.50
   3   9   2    8.49    0.81
   3   9   3    7.98    1.36
   4  -8  -5   10.17    1.72
   4  -8  -4   23.59    2.54
   4  -8  -3   35.59    2.66
   4  -8  -2   34.46    2.54
   4  -8  -1    4.26    1.42
   4  -7  -7   38.17    1.23
   4  -7  -6   11.79    1.48
   4  -7  -5   34.05    1.19
   4  -7  -4    5.74    1.42
   4  -7  -3    9.34    1.48
   4  -7  -2   47.65    2.90
   4  -7  -1   33.40    2.48
   4  -6  -9    9.78    0.85
   4  -6  -8   21.04    1.05
   4  -6  -7   23.83    0.98
   4  -6  -6   30.61    1.03
   4  -6  -5   16.35    0.85
   4  -6  -4   17.35    0.83
   4  -6  -3   12.23    1.22
   4  -6  -2   11.92    1.11
   4  -6  -1    8.22    1.42
   4  -5 -10    7.28    0.66
   4  -5  -9   90.64    1.79
   4  -5  -8    8.23    0.69
   4  -5  -7   89.06    1.82
   4  -5  -6   40.57    1.15
   4  -5  -5   82.11    1.62
   4  -5  -4   24.08    1.33
   4  -5  -3   28.92    1.66
   4  -5  -2   13.06    1.07
   4  -5  -1   75.95    2.49
   4  -4 -10   42.65    1.29
   4  -4  -9   19.52    0.87
   4  -4  -8  147.31    2.77
   4  -4  -7   41.71    2.05
   4  -4  -6   12.35    0.67
   4  -4  -5   19.57    0.79
   4  -4  -4   57.28    1.22
   4  -4  -3    5.29    0.79
   4  -4  -2    8.98    0.86
   4  -4  -1    3.10    0.66
   4  -3 -11    2.33    1.15
   4  -3 -10   18.67    3.28
   4  -3  -9  167.11    5.68
   4  -3  -8   23.41    0.89
   4  -3  -7   84.03    1.60
   4  -3  -6   33.30    1.39
   4  -3  -5   93.19    2.59
   4  -3  -4  133.22    1.88
   4  -3  -3    9.58    1.91
   4  -3  -2   83.63    1.56
   4  -3  -1  192.52    2.88
   4  -2 -11   66.21    3.12
   4  -2 -10   94.11    3.42
   4  -2  -9   33.33    2.20
   4  -2  -8   92.96    2.31
   4  -2  -7  104.32    2.63
   4  -2  -6    8.93    1.10
   4  -2  -5    3.38    0.38
   4  -2  -4  202.69    2.47
   4  -2  -3   31.42    1.19
   4  -2  -2    4.66    0.54
   4  -2  -1   34.35    1.07
   4  -1 -12  109.22    3.98
   4  -1 -11    3.03    0.94
   4  -1 -10   10.99    1.21
   4  -1  -9   38.67    2.65
   4  -1  -8    8.99    0.99
   4  -1  -7  253.13    4.04
   4  -1  -6  260.18    4.26
   4  -1  -5   59.06    2.25
   4  -1  -4  282.27    4.74
   4  -1  -3   20.30    1.42
   4  -1  -2   60.29    1.51
   4  -1  -1   20.74    1.01
   4   0   0   22.58    1.91
   4   0   1   11.45    0.84
   4   0   2   51.95    0.69
   4   0   3   35.95    0.58
   4   0   4   11.95    0.79
   4   0   5    0.50    0.38
   4   0   6  101.59    1.39
   4   0   7   18.00    0.60
   4   0   8   80.41    1.39
   4   0   9   14.80    0.53
   4   0  10   38.59    1.00
   4   1   0   16.34    0.65
   4   1   1  769.56    5.70
   4   1   2  181.59    3.43
   4   1   3  149.12    1.73
   4   1   4  232.76    2.44
   4   1   5   31.57    0.90
   4   1   6  123.38    1.46
   4   1   7   24.43    1.28
   4   1   8   12.47    0.65
   4   1   9   67.52    1.17
   4   1  10   17.37    0.96
   4   2   0   57.61    1.13
   4   2   1   13.98    0.80
   4   2   2   31.66    0.78
   4   2   3   12.45    0.44
   4   2   4  137.07    2.05
   4   2   5   34.50    0.78
   4   2   6   99.80    1.49
   4   2   7    3.84    0.48
   4   2   8   41.28    0.96
   4   2   9   28.73    0.79
   4   2  10   22.76    0.74
   4   3   0   16.79    0.83
   4   3   1  245.54    2.90
   4   3   2   48.66    0.93
   4   3   3  158.07    1.88
   4   3   4  187.37    2.16
   4   3   5   11.66    0.76
   4   3   6  100.40    1.53
   4   3   7   15.73    0.81
   4   3   8   31.71    1.14
   4   3   9   12.27    0.65
   4   4   0  118.17    1.78
   4   4   1   19.20    0.83
   4   4   2    6.47    0.57
   4   4   3    6.33    0.44
   4   4   4   36.81    1.30
   4   4   5    8.57    0.52
   4   4   6   45.66    1.11
   4   4   7   26.71    1.07
   4   4   8   15.82    0.71
   4   4   9   75.57    1.63
   4   5   0    8.27    0.85
   4   5   1   70.88    2.13
   4   5   2   45.26    3.43
   4   5   3  202.83    5.14
   4   5   4   91.45    2.13
   4   5   5   14.66    0.87
   4   5   6    5.83    0.67
   4   5   7   15.84    1.16
   4   5   8   36.36    1.85
   4   6   0  127.48    2.52
   4   6   1    0.89    0.71
   4   6   2   14.19    1.48
   4   6   3    1.54    0.71
   4   6   4   22.70    1.72
   4   6   5    3.25    0.89
   4   6   6    7.63    0.65
   4   6   7   48.61    1.44
   4   7   0   54.78    1.56
   4   7   1    2.37    0.89
   4   7   2   33.16    2.01
   4   7   3   80.52    2.96
   4   7   4   28.08    1.89
   4   7   5   50.37    2.48
   4   8   0  100.24    2.33
   4   8   1   22.75    1.14
   4   8   2   10.94    1.42
   4   8   3    4.02    1.00
   5  -7  -5    5.32    1.42
   5  -7  -4   16.79    2.07
   5  -7  -3   28.50    2.60
   5  -7  -2   55.98    3.19
   5  -7  -1   66.92    3.49
   5  -6  -7   30.65    1.33
   5  -6  -6   35.17    1.20
   5  -6  -5   13.22    1.36
   5  -6  -4   11.30    1.31
   5  -6  -3   40.33    1.91
   5  -6  -2    8.36    1.14
   5  -6  -1   35.70    2.60
   5  -5  -8    8.63    2.19
   5  -5  -7    1.00    1.42
   5  -5  -6   59.35    1.40
   5  -5  -5   38.58    2.60
   5  -5  -4   10.29    1.29
   5  -5  -3    8.50    1.09
   5  -5  -2   15.68    1.28
   5  -5  -1  102.07    3.46
   5  -4  -9   17.91    2.60
   5  -4  -8   61.01    3.90
   5  -4  -7   14.48    2.25
   5  -4  -6   18.03    2.60
   5  -4  -5   11.06    2.07
   5  -4  -4   78.52    4.43
   5  -4  -3   78.32    2.16
   5  -4  -2   29.08    1.51
   5  -4  -1   96.11    2.41
   5  -3 -10   10.88    2.42
   5  -3  -9    4.08    1.60
   5  -3  -8   43.92    3.49
   5  -3  -7   17.38    2.25
   5  -3  -6    2.84    1.36
   5  -3  -5   53.09    3.13
   5  -3  -4   33.58    2.60
   5  -3  -3    1.60    0.96
   5  -3  -2   12.10    1.10
   5  -3  -1   14.33    1.02
   5  -2 -10   25.48    3.02
   5  -2  -9   10.64    2.01
   5  -2  -8    5.20    1.72
   5  -2  -7    3.05    1.02
   5  -2  -6   45.15    2.37
   5  -2  -5  166.47    4.04
   5  -2  -4   17.61    2.13
   5  -2  -3  164.22    3.38
   5  -2  -2  103.42    2.32
   5  -2  -1   21.79    1.32
   5  -1 -10   54.59    2.94
   5  -1  -9    9.96    1.37
   5  -1  -8   17.91    1.69
   5  -1  -7   35.34    3.22
   5  -1  -6   12.77    1.52
   5  -1  -5   11.33    1.52
   5  -1  -4   17.83    1.65
   5  -1  -3   31.38    1.63
   5  -1  -2   59.25    2.89
   5  -1  -1    5.58    0.91
   5   0   0  120.79    2.45
   5   0   1  115.10    2.43
   5   0   2    0.20    0.58
   5   0   3    1.52    0.80
   5   0   4   48.18    1.97
   5   0   5   29.66    1.66
   5   0   6    9.07    1.41
   5   0   7   15.37    1.33
   5   0   8   70.00    2.50
   5   1   0  131.52    2.57
   5   1   1   16.77    1.20
   5   1   2  281.81    5.11
   5   1   3   20.24    1.36
   5   1   4   14.29    1.20
   5   1   5   37.70    1.88
   5   1   6    6.16    0.99
   5   1   7   13.41    0.74
   5   1   8   17.23    0.64
   5   2   0   74.31    1.93
   5   2   1   58.88    1.80
   5   2   2   13.96    1.13
   5   2   3   50.42    0.98
   5   2   4   25.33    0.92
   5   2   5   29.90    0.79
   5   2   6   12.58    0.65
   5   2   7   15.43    0.61
   5   2   8   27.04    1.31
   5   3   0  161.25    2.37
   5   3   1   67.84    1.49
   5   3   2   94.85    2.59
   5   3   3   63.47    1.41
   5   3   4    1.56    0.30
   5   3   5    6.15    0.46
   5   3   6   71.75    1.81
   5   3   7   36.42    0.93
   5   4   0   84.87    1.90
   5   4   1    4.99    0.84
   5   4   2    5.69    0.77
   5   4   3    4.50    0.59
   5   4   4   74.20    1.62
   5   4   5   21.89    0.75
   5   4   6    2.35    0.39
   5   4   7   69.97    1.51
   5   5   0   45.85    1.81
   5   5   1   35.09    1.89
   5   5   2   32.40    1.36
   5   5   3   63.49    2.60
   5   5   4    4.26    0.89
   5   5   5   37.46    2.36
   5   5   6   19.26    0.85
   5   6   0   79.25    1.90
   5   6   1   21.70    1.72
   5   6   2    7.15    1.06
   5   6   3   39.02    2.13
   5   6   4   21.17    1.77
   5   7   0   19.23    1.04
   5   7   1   83.91    2.19
   5   7   2   27.96    1.89
   6  -6  -2   20.40    2.78
   6  -5  -5   14.46    4.26
   6  -5  -4   70.27    3.42
   6  -5  -3    1.16    1.45
   6  -5  -2    6.54    1.45
   6  -5  -1   10.58    1.98
   6  -4  -7   29.79    3.25
   6  -4  -6   21.52    2.78
   6  -4  -5  154.38    7.89
   6  -4  -4   23.84    3.28
   6  -4  -3   17.22    1.90
   6  -4  -2    5.15    1.25
   6  -4  -1   29.72    2.69
   6  -3  -8   20.69    2.90
   6  -3  -7   50.54    3.67
   6  -3  -6   42.09    3.43
   6  -3  -5   20.82    4.61
   6  -3  -4   61.30    4.73
   6  -3  -3   49.74    2.76
   6  -3  -2    5.37    1.06
   6  -3  -1    3.07    0.98
   6  -2  -8   18.98    2.48
   6  -2  -7   13.66    2.19
   6  -2  -6   16.30    3.02
   6  -2  -5   58.51    2.45
   6  -2  -4   12.57    1.46
   6  -2  -3   27.44    1.98
   6  -2  -2    1.44    0.75
   6  -2  -1   49.43    2.06
   6  -1  -9   13.89    1.97
   6  -1  -8   26.50    2.18
   6  -1  -7   16.29    1.59
   6  -1  -6   31.01    2.07
   6  -1  -5   14.21    1.50
   6  -1  -4   35.74    3.56
   6  -1  -3   47.05    2.22
   6  -1  -2   21.29    1.50
   6  -1  -1    3.88    0.90
   6   0   0   93.19    2.43
   6   0   1    4.59    0.92
   6   0   2   27.68    1.86
   6   0   3   55.10    2.79
   6   0   4   22.62    1.64
   6   0   5    8.25    1.25
   6   0   6    2.10    1.04
   6   1   0    4.14    0.87
   6   1   1   45.38    2.58
   6   1   2   10.91    1.37
   6   1   3    1.24    0.83
   6   1   4   18.36    1.44
   6   1   5    0.74    0.88
   6   1   6   17.29    1.62
   6   2   0   46.40    2.08
   6   2   1    6.65    1.01
   6   2   2   31.61    1.72
   6   2   3    8.17    1.08
   6   2   4   24.38    2.95
   6   2   5   28.79    3.27
   6   2   6   30.81    2.14
   6   3   0   26.06    1.51
   6   3   1   57.13    2.13
   6   3   2   20.79    1.49
   6   3   3   32.17    1.80
   6   3   4   40.51    1.93
   6   3   5   30.59    3.16
   6   4   0   17.38    2.78
   6   4   1    3.18    1.04
   6   4   2   27.19    1.66
   6   4   3   46.64    1.96
   6   4   4   20.86    1.51
   6   5   0  106.77    5.50
   6   5   1   33.40    3.02
   6   5   2   18.73    3.61
   7  -3  -3   22.74    2.32
   7  -3  -2    0.97    1.31
   7  -3  -1    4.95    1.13
   7  -2  -4   11.88    1.99
   7  -2  -3  105.86    3.41
   7  -2  -2   73.28    2.85
   7  -2  -1   26.66    2.24
   7  -1  -5    6.13    1.34
   7  -1  -4   23.71    2.70
   7  -1  -3   20.41    1.91
   7  -1  -2    5.38    1.15
   7  -1  -1    4.41    1.04
   7   0   0   14.80    1.48
   7   0   1   14.29    1.79
   7   0   2   51.80    2.36
   7   1   0   59.62    2.34
   7   1   1   75.09    2.51
   7   1   2    2.08    0.94
   7   2   0   27.76    1.77
   7   2   1   70.80    2.53
   7   3   0    3.90    1.48
;
_shelx_hkl_checksum     458
