# Supplementary material for: Benchmarking quantum chemical methods with X-ray structures via structure-specific restraints
Source: IUCrJ. 2025 Jun 17;12(Pt 4):472–87. doi: 10.1107/S2052252525004543 (PMC12224080; doi:10.1107/S2052252525004543)
Supplement: Supplementary file 1 [file m-12-00472-sup1.zip › CIF_final/DLASP.cif]

 
data_DLASP
 
_audit_creation_method            'SHELXL-2019/3'
_shelx_SHELXL_version_number      '2019/3'
_chemical_name_systematic         ?
_chemical_name_common             ?
_chemical_melting_point           ?
_chemical_formula_moiety          ?
_chemical_formula_sum
 'C4 H7 N O4' 
_chemical_formula_weight          133.11

loop_
 _atom_type_symbol
 _atom_type_description
 _atom_type_scat_dispersion_real
 _atom_type_scat_dispersion_imag
 _atom_type_scat_source
 'O'  'O'   0.0056   0.0036
 'International Tables Vol C Tables 4.2.6.8 and 6.1.1.4'
 'N'  'N'   0.0030   0.0019
 'International Tables Vol C Tables 4.2.6.8 and 6.1.1.4'
 'C'  'C'   0.0015   0.0009
 'International Tables Vol C Tables 4.2.6.8 and 6.1.1.4'
 'H'  'H'   0.0000   0.0000
 'International Tables Vol C Tables 4.2.6.8 and 6.1.1.4'
 
_space_group_crystal_system       monoclinic
_space_group_IT_number            15
_space_group_name_H-M_alt         'C 2/c'
_space_group_name_Hall            '-C 2yc'
 
_shelx_space_group_comment
;
The symmetry employed for this shelxl refinement is uniquely defined
by the following loop, which should always be used as a source of
symmetry information in preference to the above space-group names.
They are only intended as comments.
;
 
loop_
 _space_group_symop_operation_xyz
 'x, y, z'
 '-x, y, -z+1/2'
 'x+1/2, y+1/2, z'
 '-x+1/2, y+1/2, -z+1/2'
 '-x, -y, -z'
 'x, -y, z-1/2'
 '-x+1/2, -y+1/2, -z'
 'x+1/2, -y+1/2, z-1/2'
 
_cell_length_a                    18.881
_cell_length_b                    7.325
_cell_length_c                    9.129
_cell_angle_alpha                 90
_cell_angle_beta                  123.45
_cell_angle_gamma                 90
_cell_volume                      1053.4
_cell_formula_units_Z             8
_cell_measurement_temperature     20(2)
_cell_measurement_reflns_used     ?
_cell_measurement_theta_min       ?
_cell_measurement_theta_max       ?
 
_exptl_crystal_description        ?
_exptl_crystal_colour             ?
_exptl_crystal_density_meas       ?
_exptl_crystal_density_method     ?
_exptl_crystal_density_diffrn     1.679          
_exptl_crystal_F_000              560
_exptl_transmission_factor_min    ?
_exptl_transmission_factor_max    ?
_exptl_crystal_size_max           ?
_exptl_crystal_size_mid           ?
_exptl_crystal_size_min           ?
_exptl_absorpt_coefficient_mu     0.090
_shelx_estimated_absorpt_T_min    ?
_shelx_estimated_absorpt_T_max    ?
_exptl_absorpt_correction_type    ?
_exptl_absorpt_correction_T_min   ?
_exptl_absorpt_correction_T_max   ?
_exptl_absorpt_process_details    ?
_exptl_absorpt_special_details    ?
_diffrn_ambient_temperature       20(2)
_diffrn_radiation_wavelength      0.5608
_diffrn_radiation_type            AgK\a
_diffrn_source                    ?
_diffrn_measurement_device_type   ?
_diffrn_measurement_method        ?
_diffrn_detector_area_resol_mean  ?
_diffrn_reflns_number             7138
_diffrn_reflns_av_unetI/netI      0.0183
_diffrn_reflns_av_R_equivalents   ?
_diffrn_reflns_limit_h_min        ?
_diffrn_reflns_limit_h_max        ?
_diffrn_reflns_limit_k_min        ?
_diffrn_reflns_limit_k_max        ?
_diffrn_reflns_limit_l_min        ?
_diffrn_reflns_limit_l_max        ?
_diffrn_reflns_theta_min          2.040
_diffrn_reflns_theta_max          50.174
_diffrn_reflns_theta_full         19.663
_diffrn_measured_fraction_theta_max   0.630
_diffrn_measured_fraction_theta_full  0.963
_diffrn_reflns_Laue_measured_fraction_max    0.630
_diffrn_reflns_Laue_measured_fraction_full   0.963
_diffrn_reflns_point_group_measured_fraction_max   0.630
_diffrn_reflns_point_group_measured_fraction_full  0.963
_reflns_number_total              7138
_reflns_number_gt                 7096
_reflns_threshold_expression      'I > 2\s(I)'
_reflns_Friedel_coverage          0.000
_reflns_Friedel_fraction_max      .
_reflns_Friedel_fraction_full     .
 
_reflns_special_details
;
 Reflections were merged by SHELXL according to the crystal
 class for the calculation of statistics and refinement.
 
 _reflns_Friedel_fraction is defined as the number of unique
 Friedel pairs measured divided by the number that would be
 possible theoretically, ignoring centric projections and
 systematic absences.
;
 
_computing_data_collection        ?
_computing_cell_refinement        ?
_computing_data_reduction         ?
_computing_structure_solution     ?
_computing_structure_refinement 'SHELXL-2019/2 (Sheldrick, 2019)'
_computing_molecular_graphics     ?
_computing_publication_material   ?
_refine_special_details           ?
_refine_ls_structure_factor_coef  Fsqd
_refine_ls_matrix_type            full
_refine_ls_weighting_scheme       calc
_refine_ls_weighting_details
'w=1/[\s^2^(Fo^2^)+(0.0573P)^2^+0.1850P] where P=(Fo^2^+2Fc^2^)/3'
_atom_sites_solution_primary      ?
_atom_sites_solution_secondary    ?
_atom_sites_solution_hydrogens    geom
_refine_ls_hydrogen_treatment     constr
_refine_ls_extinction_method      none
_refine_ls_extinction_coef        .
_refine_ls_number_reflns          7138
_refine_ls_number_parameters      86
_refine_ls_number_restraints      0
_refine_ls_R_factor_all           0.0265
_refine_ls_R_factor_gt            0.0262
_refine_ls_wR_factor_ref          0.0980
_refine_ls_wR_factor_gt           0.0977
_refine_ls_goodness_of_fit_ref    1.196
_refine_ls_restrained_S_all       1.196
_refine_ls_shift/su_max           0.001
_refine_ls_shift/su_mean          0.000
 
loop_
 _atom_site_label
 _atom_site_type_symbol
 _atom_site_fract_x
 _atom_site_fract_y
 _atom_site_fract_z
 _atom_site_U_iso_or_equiv
 _atom_site_adp_type
 _atom_site_occupancy
 _atom_site_site_symmetry_order  
 _atom_site_calc_flag
 _atom_site_refinement_flags_posn
 _atom_site_refinement_flags_adp
 _atom_site_refinement_flags_occupancy
 _atom_site_disorder_assembly
 _atom_site_disorder_group
O1 O 0.45626(2) 0.15748(4) 0.54883(3) 0.00761(3) Uani 1 1 d . . . . .
H2 H 0.406129 0.165351 0.460991 0.018 Uiso 1 1 calc R U . . .
O3 O 0.48280(2) 0.32975(4) 0.38171(3) 0.00744(3) Uani 1 1 d . . . . .
O4 O 0.80325(2) 0.32323(4) 0.78319(3) 0.00714(3) Uani 1 1 d . . . . .
O5 O 0.75490(2) 0.46137(3) 0.93049(3) 0.00655(3) Uani 1 1 d . . . . .
N6 N 0.65438(2) 0.29853(4) 0.48298(3) 0.00590(3) Uani 1 1 d . . . . .
H7 H 0.600195 0.292614 0.386995 0.018 Uiso 1 1 calc R U . . .
H8 H 0.677914 0.185090 0.508250 0.018 Uiso 1 1 calc R U . . .
H9 H 0.685347 0.374824 0.460546 0.018 Uiso 1 1 calc R U . . .
C10 C 0.65387(2) 0.36903(4) 0.63550(4) 0.00499(3) Uani 1 1 d . . . . .
H11 H 0.628960 0.494576 0.605131 0.012 Uiso 1 1 calc R U . . .
C12 C 0.59857(2) 0.25192(4) 0.67225(4) 0.00598(3) Uani 1 1 d . . . . .
H13 H 0.620676 0.125401 0.697868 0.014 Uiso 1 1 calc R U . . .
H14 H 0.602057 0.299570 0.777520 0.014 Uiso 1 1 calc R U . . .
C15 C 0.50678(2) 0.24981(4) 0.51949(3) 0.00533(3) Uani 1 1 d . . . . .
C16 C 0.74504(2) 0.38482(4) 0.79760(3) 0.00492(3) Uani 1 1 d . . . . .
 
loop_
 _atom_site_aniso_label
 _atom_site_aniso_U_11
 _atom_site_aniso_U_22
 _atom_site_aniso_U_33
 _atom_site_aniso_U_23
 _atom_site_aniso_U_13
 _atom_site_aniso_U_12
O1 0.00440(5) 0.01131(8) 0.00660(6) 0.00108(5) 0.00271(5) -0.00158(5)
O3 0.00522(5) 0.01086(7) 0.00511(5) 0.00174(5) 0.00212(4) -0.00018(5)
O4 0.00379(5) 0.01049(7) 0.00643(6) -0.00147(5) 0.00238(4) 0.00068(5)
O5 0.00593(6) 0.00781(6) 0.00542(5) -0.00153(5) 0.00282(5) -0.00009(5)
N6 0.00471(6) 0.00818(7) 0.00472(5) -0.00014(5) 0.00255(5) -0.00001(5)
C10 0.00356(6) 0.00618(7) 0.00472(6) -0.00015(5) 0.00197(5) -0.00002(5)
C12 0.00399(6) 0.00838(8) 0.00487(6) 0.00050(6) 0.00198(5) -0.00065(6)
C15 0.00383(6) 0.00719(7) 0.00467(6) -0.00014(5) 0.00215(5) -0.00037(5)
C16 0.00366(6) 0.00576(7) 0.00476(6) -0.00042(5) 0.00195(5) -0.00013(5)
 
_geom_special_details
;
 All esds (except the esd in the dihedral angle between two l.s. planes)
 are estimated using the full covariance matrix.  The cell esds are taken
 into account individually in the estimation of esds in distances, angles
 and torsion angles; correlations between esds in cell parameters are only
 used when they are defined by crystal symmetry.  An approximate (isotropic)
 treatment of cell esds is used for estimating esds involving l.s. planes.
;
 
loop_
 _geom_bond_atom_site_label_1
 _geom_bond_atom_site_label_2
 _geom_bond_distance
 _geom_bond_site_symmetry_2
 _geom_bond_publ_flag
O1 C15 1.3117(4) . ?
O1 H2 0.8400 . ?
O3 C15 1.2257(4) . ?
O4 C16 1.2603(3) . ?
O5 C16 1.2537(4) . ?
N6 C10 1.4901(4) . ?
N6 H7 0.9100 . ?
N6 H8 0.9100 . ?
N6 H9 0.9100 . ?
C10 C12 1.5247(4) . ?
C10 C16 1.5356(4) . ?
C10 H11 1.0000 . ?
C12 C15 1.5114(4) . ?
C12 H13 0.9900 . ?
C12 H14 0.9900 . ?
 
loop_
 _geom_angle_atom_site_label_1
 _geom_angle_atom_site_label_2
 _geom_angle_atom_site_label_3
 _geom_angle
 _geom_angle_site_symmetry_1
 _geom_angle_site_symmetry_3
 _geom_angle_publ_flag
C15 O1 H2 109.5 . . ?
C10 N6 H7 109.5 . . ?
C10 N6 H8 109.5 . . ?
H7 N6 H8 109.5 . . ?
C10 N6 H9 109.5 . . ?
H7 N6 H9 109.5 . . ?
H8 N6 H9 109.5 . . ?
N6 C10 C12 111.62(2) . . ?
N6 C10 C16 110.21(2) . . ?
C12 C10 C16 111.73(2) . . ?
N6 C10 H11 107.7 . . ?
C12 C10 H11 107.7 . . ?
C16 C10 H11 107.7 . . ?
C15 C12 C10 112.26(2) . . ?
C15 C12 H13 109.2 . . ?
C10 C12 H13 109.2 . . ?
C15 C12 H14 109.2 . . ?
C10 C12 H14 109.2 . . ?
H13 C12 H14 107.9 . . ?
O3 C15 O1 123.85(3) . . ?
O3 C15 C12 121.94(3) . . ?
O1 C15 C12 114.20(2) . . ?
O5 C16 O4 126.03(3) . . ?
O5 C16 C10 117.12(2) . . ?
O4 C16 C10 116.83(2) . . ?
 
loop_
 _geom_torsion_atom_site_label_1
 _geom_torsion_atom_site_label_2
 _geom_torsion_atom_site_label_3
 _geom_torsion_atom_site_label_4
 _geom_torsion
 _geom_torsion_site_symmetry_1
 _geom_torsion_site_symmetry_2
 _geom_torsion_site_symmetry_3
 _geom_torsion_site_symmetry_4
 _geom_torsion_publ_flag
N6 C10 C12 C15 -61.50(3) . . . . ?
C16 C10 C12 C15 174.59(2) . . . . ?
C10 C12 C15 O3 2.43(4) . . . . ?
C10 C12 C15 O1 -176.96(3) . . . . ?
N6 C10 C16 O5 172.31(3) . . . . ?
C12 C10 C16 O5 -62.99(3) . . . . ?
N6 C10 C16 O4 -6.10(4) . . . . ?
C12 C10 C16 O4 118.60(3) . . . . ?
 
_refine_diff_density_max    0.569
_refine_diff_density_min   -0.786
_refine_diff_density_rms    0.125

_shelx_res_file
;
TITL DLASP.restrained in space group "C1 2/c 1"
    DLASP.res
    created by SHELXL-2019/3 at 15:59:21 on 20-Feb-2025
CELL    0.5608   18.8810    7.3250    9.1290   90.0000  123.4500   90.0000
ZERR    8.0000    0.0000    0.0000    0.0000    0.0000    0.0000    0.0000
LATT  7
REM Monoclinic - Centric - C-centered with 8 symmetry generators
SYMM -x, +y, 1/2-z
SFAC  O  N  C  H
UNIT  32  8  32  56

REM +DLASP.bodd
REM !ATOM O1!
REM !INVARIOMNAME O@4c1h_0!
BEDE O1 C15 0.546 20.390 30.313 40.572
BEDE O1 H2 0.256 20.278 30.386 40.572
LONE O1 2 21.051 30.420 40.572 0.343 114.96

REM !ATOM H2!
REM !INVARIOMNAME H1o[1c]&O1c1h_0!
BEDE H2 O1 0.269 21.280 30.715 40.569

REM !ATOM O3!
REM !INVARIOMNAME O2c[2n1o]_0!
BEDE O3 C15 0.570 20.379 30.211 40.526
LONE O3 9 20.794 30.339 40.526 0.485 132.69

REM !ATOM O4!
REM !INVARIOMNAME O2c[2c1c]_0!
BEDE O4 C16 0.756 20.213 30.140 40.558
LONE O4 9 20.948 30.324 40.558 0.411 143.04

REM !ATOM O5!
REM !INVARIOMNAME O2c[2c1c]_0!
BEDE O5 C16 0.752 20.213 30.140 40.558
LONE O5 9 20.948 30.324 40.558 0.411 143.04

REM !ATOM N6!
REM !INVARIOMNAME N1c1h1h1h_0!
BEDE N6 C10 0.658 20.610 30.323 40.545
BEDE N6 H7 0.276 20.544 30.408 40.545
BEDE N6 H8 0.276 20.544 30.408 40.545
BEDE N6 H9 0.276 20.544 30.408 40.545

REM !ATOM H7!
REM !INVARIOMNAME H1n[@5c@6c]&N@5c@6c1h_0!
BEDE H7 N6 0.422 20.554 30.443 40.601

REM !ATOM H8!
REM !INVARIOMNAME H1n[@5c@6c]&N@5c@6c1h_0!
BEDE H8 N6 0.422 20.554 30.443 40.601

REM !ATOM H9!
REM !INVARIOMNAME H1n[@5c@6c]&N@5c@6c1h_0!
BEDE H9 N6 0.422 20.554 30.443 40.601

REM !ATOM C10!
REM !INVARIOMNAME C1n1c1c1h_0!
BEDE C10 C12 0.795 20.598 30.330 40.578
BEDE C10 C16 0.801 20.598 30.330 40.578
BEDE C10 H11 0.483 20.614 30.371 40.578
BEDE C10 N6 0.774 20.470 30.377 40.578

REM !ATOM H11!
REM !INVARIOMNAME H1c[@5c1n1c]&C@5c1n1c1h_0!
BEDE H11 C10 0.350 20.499 30.305 40.560

REM !ATOM C12!
REM !INVARIOMNAME 4-C#4c[2o#4n]#4c[#4n1h1h]1h1h_0!
BEDE C12 C10 0.892 20.437 30.334 40.554
BEDE C12 C15 0.773 20.595 30.227 40.554
BEDE C12 H13 0.439 20.822 30.388 40.554
BEDE C12 H14 0.439 20.822 30.388 40.554

REM !ATOM H13!
REM !INVARIOMNAME H@3c&3-C#3c[#3c1f1h]#3c[#3c@6n1h]1h1h_0!
BEDE H13 C12 0.496 20.459 30.354 40.564

REM !ATOM H14!
REM !INVARIOMNAME H@3c&3-C#3c[#3c1f1h]#3c[#3c@6n1h]1h1h_0!
BEDE H14 C12 0.496 20.459 30.354 40.564

REM !ATOM C15!
REM !INVARIOMNAME C2o2o@3c_0!
BEDE C15 C12 1.119 20.405 30.243 40.564
BEDE C15 O1 0.827 21.185 30.410 40.564
BEDE C15 O3 0.773 21.185 30.410 40.564

REM !ATOM C16!
REM !INVARIOMNAME C2o2o@3c_0!
BEDE C16 C10 1.137 20.405 30.243 40.564
BEDE C16 O4 0.795 21.185 30.410 40.564
BEDE C16 O5 0.790 21.185 30.410 40.564

LIST 6 ! automatically inserted. Change 6 to 4 for CHECKCIF!!
REM +DLASP.rests
L.S. 10
PLAN -20
ACTA
DAMP
WPDB -1
BOND $H
CONF
TEMP -253
FMAP
WGHT    0.057300    0.185000
FVAR      26.69581   0.77617   0.25434   0.46096
O1    1    0.456264    0.157482    0.548832    11.00000    0.00440    0.01131 =
         0.00660    0.00108    0.00271   -0.00158
AFIX 143
H2    4    0.406129    0.165351    0.460991    11.00000   -2.40000
AFIX   0
O3    1    0.482798    0.329749    0.381706    11.00000    0.00522    0.01086 =
         0.00511    0.00174    0.00212   -0.00018
O4    1    0.803254    0.323228    0.783188    11.00000    0.00379    0.01049 =
         0.00643   -0.00147    0.00238    0.00068
O5    1    0.754902    0.461374    0.930493    11.00000    0.00593    0.00781 =
         0.00542   -0.00153    0.00282   -0.00009
N6    2    0.654381    0.298528    0.482979    11.00000    0.00471    0.00818 =
         0.00472   -0.00014    0.00255   -0.00001
AFIX 137
H7    4    0.600195    0.292614    0.386995    11.00000   -3.00000
H8    4    0.677914    0.185090    0.508250    11.00000   -3.00000
H9    4    0.685347    0.374824    0.460546    11.00000   -3.00000
AFIX   0
C10   3    0.653869    0.369031    0.635499    11.00000    0.00356    0.00618 =
         0.00472   -0.00015    0.00197   -0.00002
AFIX  13
H11   4    0.628960    0.494576    0.605131    11.00000   -2.40000
AFIX   0
C12   3    0.598573    0.251918    0.672245    11.00000    0.00399    0.00838 =
         0.00487    0.00050    0.00198   -0.00065
AFIX  23
H13   4    0.620676    0.125401    0.697868    11.00000   -2.40000
H14   4    0.602057    0.299570    0.777520    11.00000   -2.40000
AFIX   0
C15   3    0.506781    0.249807    0.519493    11.00000    0.00383    0.00719 =
         0.00467   -0.00014    0.00215   -0.00037
C16   3    0.745039    0.384822    0.797603    11.00000    0.00366    0.00576 =
         0.00476   -0.00042    0.00195   -0.00013

REM <hkl>
REM DLASP.hkl
REM </hkl>
HKLF 3

L1      4    0.47729    0.19591    0.53662  !    0.30271    0.07961  O1
L2      4    0.45626    0.15748    0.54883  !   -0.30271    0.26367  O1
L3      4    0.44099    0.15988    0.52206  !    0.21578    0.09818  O1
L4      4    0.45626    0.15748    0.54883  !   -0.21578    0.26367  O1
L5      4    0.42218    0.16283    0.48912  !    0.99350    0.18185  H2
L6      4    0.40613    0.16535    0.46099  !   -0.99350    0.26228  H2
L7      4    0.49395    0.29257    0.44578  !    0.29417    0.05367  O3
L8      4    0.48280    0.32975    0.38171  !   -0.29417    0.24246  O3
L9      4    0.76834    0.36017    0.79183  !    0.16533    0.03561  O4
L10     4    0.80325    0.32323    0.78319  !   -0.16533    0.25721  O4
L11     4    0.74899    0.41546    0.85078  !    0.16533    0.03561  O5
L12     4    0.75490    0.46137    0.93049  !   -0.16533    0.25721  O5
L13     4    0.65416    0.32966    0.55033  !    0.47347    0.08215  N6
L14     4    0.65438    0.29853    0.48298  !   -0.47347    0.25122  N6
L15     4    0.63795    0.29673    0.45387  !    0.42224    0.10377  N6
L16     4    0.65438    0.29853    0.48298  !   -0.42224    0.25122  N6
L17     4    0.66152    0.26412    0.49064  !    0.42224    0.10377  N6
L18     4    0.65438    0.29853    0.48298  !   -0.42224    0.25122  N6
L19     4    0.66377    0.32167    0.47618  !    0.42224    0.10377  N6
L20     4    0.65438    0.29853    0.48298  !   -0.42224    0.25122  N6
L21     4    0.62532    0.29536    0.43151  !    0.43000    0.11267  H7
L22     4    0.60019    0.29261    0.38700  !   -0.43000    0.27703  H7
L23     4    0.66700    0.23770    0.49653  !    0.43000    0.11267  H8
L24     4    0.67791    0.18509    0.50825  !   -0.43000    0.27703  H8
L25     4    0.67099    0.33944    0.47095  !    0.43000    0.11267  H9
L26     4    0.68535    0.37482    0.46055  !   -0.43000    0.27703  H9
L27     4    0.62504    0.30796    0.65466  !    0.46415    0.08393  C10
L28     4    0.65387    0.36903    0.63550  !   -0.46415    0.26643  C10
L29     4    0.70142    0.37727    0.72005  !    0.46415    0.08393  C10
L30     4    0.65387    0.36903    0.63550  !   -0.46415    0.26643  C10
L31     4    0.64184    0.42967    0.62083  !    0.47657    0.09436  C10
L32     4    0.65387    0.36903    0.63550  !   -0.47657    0.26643  C10
L33     4    0.65413    0.33241    0.55627  !    0.36480    0.09589  C10
L34     4    0.65387    0.36903    0.63550  !   -0.36480    0.26643  C10
L35     4    0.63768    0.45064    0.61576  !    0.38731    0.07757  H11
L36     4    0.62896    0.49458    0.60513  !   -0.38731    0.25814  H11
L37     4    0.63092    0.32044    0.65075  !    0.33919    0.08495  C12
L38     4    0.59857    0.25192    0.67225  !   -0.33919    0.25537  C12
L39     4    0.55163    0.25084    0.59412  !    0.46182    0.05774  C12
L40     4    0.59857    0.25192    0.67225  !   -0.46182    0.25537  C12
L41     4    0.60837    0.19582    0.68361  !    0.63801    0.09868  C12
L42     4    0.59857    0.25192    0.67225  !   -0.63801    0.25537  C12
L43     4    0.60012    0.27305    0.71893  !    0.63801    0.09868  C12
L44     4    0.59857    0.25192    0.67225  !   -0.63801    0.25537  C12
L45     4    0.60960    0.18879    0.68503  !    0.35626    0.09004  H13
L46     4    0.62068    0.12540    0.69787  !   -0.35626    0.25998  H13
L47     4    0.60031    0.27570    0.72478  !    0.35626    0.09004  H14
L48     4    0.60206    0.29957    0.77752  !   -0.35626    0.25998  H14
L49     4    0.57474    0.25137    0.63259  !    0.31435    0.06181  C15
L50     4    0.50678    0.24981    0.51949  !   -0.31435    0.25998  C15
L51     4    0.47493    0.19160    0.53799  !    0.91976    0.10428  C15
L52     4    0.50678    0.24981    0.51949  !   -0.91976    0.25998  C15
L53     4    0.49165    0.30023    0.43259  !    0.91976    0.10428  C15
L54     4    0.50678    0.24981    0.51949  !   -0.91976    0.25998  C15
L55     4    0.67754    0.37313    0.67758  !    0.31435    0.06181  C16
L56     4    0.74504    0.38482    0.79760  !   -0.31435    0.25998  C16
L57     4    0.78176    0.34597    0.78851  !    0.91976    0.10428  C16
L58     4    0.74504    0.38482    0.79760  !   -0.91976    0.25998  C16
L59     4    0.75125    0.43306    0.88134  !    0.91976    0.10428  C16
L60     4    0.74504    0.38482    0.79760  !   -0.91976    0.25998  C16
L61     4    0.45711    0.17704    0.58390  !    0.81576    0.10682  O1
L62     4    0.46218    0.11245    0.55431  !    0.81576    0.10682  O1
L63     4    0.45626    0.15748    0.54883  !   -1.63151    0.26367  O1
L64     4    0.45256    0.32422    0.33830  !    0.61628    0.08622  O3
L65     4    0.50542    0.36066    0.38136  !    0.61628    0.08622  O3
L66     4    0.48280    0.32975    0.38171  !   -1.23256    0.24246  O3
L67     4    0.82616    0.33244    0.82955  !    0.73581    0.08241  O4
L68     4    0.79238    0.30129    0.73385  !    0.73581    0.08241  O4
L69     4    0.80325    0.32323    0.78319  !   -1.47162    0.25721  O4
L70     4    0.78042    0.46308    0.96884  !    0.73581    0.08241  O5
L71     4    0.73143    0.47557    0.91976  !    0.73581    0.08241  O5
L72     4    0.75490    0.46137    0.93049  !   -1.47162    0.25721  O5


     d12       A        B1       B2       r     molecule  atom1 atom2

    1.226    0.920    0.104    0.260    0.773   DLASP.restrained in  C15 O3
    1.254    0.920    0.104    0.260    0.790   DLASP.restrained in  C16 O5
    1.260    0.920    0.104    0.260    0.795   DLASP.restrained in  C16 O4
    1.312    0.920    0.104    0.260    0.827   DLASP.restrained in  C15 O1

    0.840    0.994    0.182    0.262    0.269   DLASP.restrained in  H2 O1

    1.490    0.365    0.096    0.266    0.774   DLASP.restrained in  C10 N6

    0.910    0.430    0.113    0.277    0.422   DLASP.restrained in  H9 N6
    0.910    0.430    0.113    0.277    0.422   DLASP.restrained in  H8 N6
    0.910    0.430    0.113    0.277    0.422   DLASP.restrained in  H7 N6

    1.226    0.294    0.054    0.242    0.570   DLASP.restrained in  O3 C15
    1.254    0.165    0.036    0.257    0.752   DLASP.restrained in  O5 C16
    1.260    0.165    0.036    0.257    0.756   DLASP.restrained in  O4 C16
    1.312    0.303    0.080    0.264    0.546   DLASP.restrained in  O1 C15

    1.490    0.473    0.082    0.251    0.658   DLASP.restrained in  N6 C10

    1.511    0.462    0.058    0.255    0.773   DLASP.restrained in  C12 C15
    1.525    0.339    0.085    0.255    0.892   DLASP.restrained in  C12 C10
    1.525    0.464    0.084    0.266    0.795   DLASP.restrained in  C10 C12
    1.536    0.464    0.084    0.266    0.801   DLASP.restrained in  C10 C16

    0.990    0.356    0.090    0.260    0.496   DLASP.restrained in  H14 C12
    0.990    0.356    0.090    0.260    0.496   DLASP.restrained in  H13 C12
    1.000    0.387    0.078    0.258    0.350   DLASP.restrained in  H11 C10

    0.840    0.216    0.098    0.264    0.256   DLASP.restrained in  O1 H2

    0.910    0.422    0.104    0.251    0.276   DLASP.restrained in  N6 H9
    0.910    0.422    0.104    0.251    0.276   DLASP.restrained in  N6 H8
    0.910    0.422    0.104    0.251    0.276   DLASP.restrained in  N6 H7

    0.990    0.638    0.099    0.255    0.439   DLASP.restrained in  C12 H14
    0.990    0.638    0.099    0.255    0.439   DLASP.restrained in  C12 H13
    1.000    0.477    0.094    0.266    0.483   DLASP.restrained in  C10 H11

    1.511    0.314    0.062    0.260    1.119   DLASP.restrained in  C15 C12
    1.536    0.314    0.062    0.260    1.137   DLASP.restrained in  C16 C10


REM  DLASP.restrained in space group "C1 2/c 1"
REM wR2 = 0.098001, GooF = S = 1.19648, Restrained GooF = 1.19648 for all data
REM R1 = 0.026160 for 7096 Fo > 4sig(Fo) and 0.026536 for all 7138 data
REM 86 parameters refined using 0 restraints

END

WGHT      0.0573      0.1850

REM Highest difference peak  0.569,  deepest hole -0.786,  1-sigma level  0.125
Q1    1   0.7445  0.3880  0.8731  11.00000  0.05    0.51
Q2    1   0.7878  0.5666  0.9789  11.00000  0.05    0.44
Q3    1   0.6134  0.3061  0.6527  11.00000  0.05    0.44
Q4    1   0.7828  0.5557  0.9108  11.00000  0.05    0.43
Q5    1   0.7823  0.3285  0.8234  11.00000  0.05    0.43
Q6    1   0.7152  0.3084  0.8811  11.00000  0.05    0.41
Q7    1   0.7490  0.3973  0.9391  11.00000  0.05    0.41
Q8    1   0.7216  0.2765  0.7189  11.00000  0.05    0.40
Q9    1   0.4866  0.2481  0.4309  11.00000  0.05    0.40
Q10   1   0.7479  0.4577  0.8512  11.00000  0.05    0.39
Q11   1   0.7293  0.1658  0.6698  11.00000  0.05    0.39
Q12   1   0.7130  0.3908  0.8794  11.00000  0.05    0.39
Q13   1   0.7156  0.3006  0.7681  11.00000  0.05    0.39
Q14   1   0.4710  0.2398  0.5207  11.00000  0.05    0.38
Q15   1   0.4754  0.3817  0.4758  11.00000  0.05    0.37
Q16   1   0.5207  0.1906  0.4314  11.00000  0.05    0.37
Q17   1   0.5381  0.3179  0.6383  11.00000  0.05    0.37
Q18   1   0.7515  0.5546  0.8472  11.00000  0.05    0.37
Q19   1   0.7329  0.2405  0.6798  11.00000  0.05    0.37
Q20   1   0.5115  0.3136  0.4806  11.00000  0.05    0.36
;
_shelx_res_checksum   11764

_shelx_hkl_file
;
   0   0   2 1866.60    3.30
   0   0   4  588.28    2.16
   0   0   6  268.35    3.18
   0   0   8  114.83    3.29
   0   0  10  149.43    2.44
   0   0  12  584.35    2.12
   0   0  14  281.84    6.64
   0   0  16  162.99    8.95
   0   0  18   94.07   11.12
   0   0  20  274.80    3.32
   2   0   0  659.65    6.89
   2   0   2  332.30    1.34
   2   0   4  801.34   10.57
   2   0   6  946.81   14.83
   2   0   8  885.31   11.81
   2   0  10  233.71    5.09
   2   0  12  207.05    5.44
   2   0  14  664.30    2.47
   2   0  16  151.70    4.67
   2   0  18  152.02    4.07
   2   0  20   54.10   18.70
   2   0  -2 4627.90   22.60
   2   0  -4 3026.98   17.00
   2   0  -6  128.37   15.33
   2   0  -8  420.46    5.43
   2   0 -10  423.15    5.23
   2   0 -12  362.22    1.94
   2   0 -14  932.69    3.35
   2   0 -16   68.40   11.50
   2   0 -18  236.80    3.11
   2   0 -20   85.50   10.70
   4   0   0 2895.05    6.29
   4   0   2 1450.05    2.93
   4   0   4  192.45    2.01
   4   0   6  311.15    1.41
   4   0   8  705.57    4.42
   4   0  10  458.10    1.77
   4   0  12 1092.40    3.94
   4   0  14  137.69    9.01
   4   0  16  112.43    7.66
   4   0  18  204.64    7.41
   4   0  -2  460.33    3.88
   4   0  -6 2192.01   25.89
   4   0  -8   95.11    9.08
   4   0 -10   88.24    5.70
   4   0 -12  231.58    3.68
   4   0 -14  559.57    6.50
   4   0 -16  202.90    3.04
   4   0 -18  385.80    2.62
   4   0 -20  146.75    4.24
   6   0   0 1124.90    1.98
   6   0   2 1113.63    2.53
   6   0   4  596.56    5.83
   6   0   6  581.90    2.34
   6   0   8 1977.83   23.10
   6   0  10  361.75    1.91
   6   0  12  519.50    2.18
   6   0  14  289.45    2.69
   6   0  16  304.02    2.93
   6   0  18  205.00    3.75
   6   0  -2 1549.10    2.60
   6   0  -4  383.02    1.45
   6   0  -6  797.10    8.27
   6   0  -8 1141.83   18.17
   6   0 -10  811.95   14.51
   6   0 -12  238.00    2.19
   6   0 -14  234.45    2.44
   6   0 -16  144.46   10.55
   6   0 -18   79.10   10.60
   6   0 -20  103.40    8.60
   6   0 -22   50.10   21.20
   8   0   0 1686.99    3.99
   8   0   2  621.77    2.39
   8   0   4  262.65    1.84
   8   0   6 1362.42    9.62
   8   0   8  324.60    1.84
   8   0  10   94.31    5.20
   8   0  12  165.94    3.57
   8   0  14  348.25    5.58
   8   0  16  110.26    5.69
   8   0  18  186.88   11.91
   8   0  -2 1148.57    9.83
   8   0  -4 1778.83    7.30
   8   0  -6 2208.43   20.00
   8   0  -8  458.70    1.63
   8   0 -10  899.58    2.62
   8   0 -12   73.90    7.20
   8   0 -14  397.10    2.05
   8   0 -16  590.90    4.11
   8   0 -18  257.58    3.15
   8   0 -20  402.10    4.53
   8   0 -22  411.75    2.55
  10   0   0  736.89    4.85
  10   0   2 1702.61   13.78
  10   0   4  218.98    1.87
  10   0   6  604.40    1.77
  10   0   8  267.80    2.12
  10   0  10  106.56    7.66
  10   0  14  368.20    2.76
  10   0  16  281.66    2.97
  10   0  -2 1529.72    5.23
  10   0  -4  750.13   11.62
  10   0  -6  223.20    3.70
  10   0  -8  611.68    2.23
  10   0 -10  817.85    4.32
  10   0 -12  622.49    7.44
  10   0 -14  407.65    5.80
  10   0 -16  392.96    2.82
  10   0 -18  753.64    2.68
  10   0 -20  130.92    4.63
  12   0   0 1083.36    5.30
  12   0   2  226.85    3.46
  12   0   4  250.40    1.91
  12   0   6   68.30    7.90
  12   0   8  149.80    5.83
  12   0  12  240.91    3.89
  12   0  16  256.55    3.22
  12   0  -2 1593.34   22.23
  12   0  -4  987.01   11.59
  12   0  -6 1506.64   16.17
  12   0  -8  270.35    1.77
  12   0 -10 1103.07    4.85
  12   0 -12 1031.70    8.53
  12   0 -14  543.70    2.98
  12   0 -16  121.91    6.97
  12   0 -18  255.15    3.04
  12   0 -20  140.01   12.41
  12   0 -22  507.15    2.40
  14   0   0  778.83    2.56
  14   0   2  568.82    1.70
  14   0   4  365.75    2.10
  14   0   6  959.95    6.44
  14   0   8  464.35    1.91
  14   0  10  243.49    4.71
  14   0  12   44.40   24.50
  14   0  14  244.56    8.19
  14   0  16   96.78    7.13
  14   0  -2 1356.24   17.85
  14   0  -4 1241.88   13.48
  14   0  -6  382.65    3.75
  14   0  -8 2369.46   29.32
  14   0 -10  150.20    4.70
  14   0 -12   95.87    9.46
  14   0 -14  533.53    2.49
  14   0 -16  624.04    2.26
  14   0 -18   42.10   23.30
  14   0 -20  299.35    2.90
  14   0 -22   46.40   25.70
  16   0   0  203.52    9.59
  16   0   2  835.28    6.38
  16   0   4  391.40    3.40
  16   0   6  729.00    2.55
  16   0   8  275.91    2.37
  16   0  10  321.05    2.40
  16   0  12  127.35    9.21
  16   0  14  465.40    3.67
  16   0  -2  578.06    2.69
  16   0  -4  674.78    6.14
  16   0  -6  503.83    1.87
  16   0  -8  967.61    8.04
  16   0 -10 1609.55   22.28
  16   0 -12  129.00    4.87
  16   0 -14   30.90   46.40
  16   0 -16  201.99    5.79
  16   0 -18  233.45    2.69
  16   0 -20  209.17    3.43
  16   0 -22  352.82    3.61
  18   0   0  592.16    6.57
  18   0   2  476.70    3.23
  18   0   4 1011.84    3.60
  18   0   6  121.28    9.90
  18   0   8  103.40    6.70
  18   0  10  495.76    2.68
  18   0  12   20.60   56.40
  18   0  14  259.41    4.31
  18   0  -2  940.62   11.35
  18   0  -4 1710.23   21.24
  18   0  -6 1174.20   12.63
  18   0  -8  815.08    8.58
  18   0 -10  223.98    1.66
  18   0 -12  751.34    4.14
  18   0 -14  473.21    2.05
  18   0 -16   61.40   13.20
  18   0 -18  124.50    5.53
  18   0 -20  394.35    2.54
  18   0 -22  386.80    2.76
  18   0 -24  207.57    3.60
  20   0   0 1801.80    8.31
  20   0   2  291.25    2.12
  20   0   4  371.00    3.53
  20   0   6  423.90    2.54
  20   0   8  427.20    2.40
  20   0  10  290.26    3.68
  20   0  12  188.60    4.24
  20   0  -2  574.70    4.94
  20   0  -4  787.70    6.07
  20   0  -6  185.70    6.59
  20   0  -8  311.67    3.09
  20   0 -10  484.61    6.54
  20   0 -12   64.00    8.60
  20   0 -16  199.15    3.25
  20   0 -18  161.35    3.89
  20   0 -20  280.44    3.00
  20   0 -24   77.57    8.40
  22   0   0  607.30    4.11
  22   0   2  437.35    2.34
  22   0   4  202.28    8.82
  22   0   6  123.41    4.98
  22   0   8  249.51    3.46
  22   0  10  368.60    2.44
  22   0  12  246.78    3.71
  22   0  -2 1150.46   15.30
  22   0  -4  324.76    2.11
  22   0  -6  201.55    3.29
  22   0  -8  393.16    2.96
  22   0 -10  352.09    4.89
  22   0 -14  663.30    2.40
  22   0 -16  387.50    2.19
  22   0 -18  520.15    2.12
  22   0 -20  387.22    8.55
  22   0 -24  145.20    7.05
  24   0   0  166.27    4.31
  24   0   2  366.00    3.68
  24   0   4  467.10    2.19
  24   0   6  262.95    2.97
  24   0   8  688.98    6.72
  24   0  10  163.54    4.74
  24   0  12  497.75    2.65
  24   0  -2  369.95    1.84
  24   0  -4  471.01   10.31
  24   0  -6  218.92    3.31
  24   0  -8  201.73    2.89
  24   0 -12 1062.15    3.78
  24   0 -14  715.37    2.61
  24   0 -16   62.06   10.22
  24   0 -18  128.59    4.91
  24   0 -20  569.85    2.19
  24   0 -22  109.34    5.72
  24   0 -24  167.73    5.58
  26   0   0  161.04    3.81
  26   0   2  288.90    2.62
  26   0   4  310.90    2.40
  26   0   6  208.45    3.68
  26   0   8  370.57    3.39
  26   0  10  239.57    5.51
  26   0  -2  454.55    1.91
  26   0  -4  852.20    4.30
  26   0  -6  163.30    2.69
  26   0  -8  302.38    3.11
  26   0 -10   88.46    7.70
  26   0 -12  354.15    1.91
  26   0 -14  695.23    2.54
  26   0 -16   70.20    9.40
  26   0 -18  125.35    4.51
  26   0 -20  313.30    2.69
  26   0 -22  169.65    3.61
  26   0 -24  254.60    2.97
  28   0   0  232.94    4.52
  28   0   2  294.63    2.44
  28   0   4  406.55    2.33
  28   0   6  275.70    3.22
  28   0   8  190.82    9.23
  28   0  10  322.00    2.76
  28   0  -2   90.76    5.41
  28   0  -4  278.20    3.10
  28   0  -6  486.70    4.67
  28   0  -8  906.52    3.22
  28   0 -10  463.20    1.84
  28   0 -12  526.49    3.24
  28   0 -14  138.44    4.42
  28   0 -16  627.70    3.67
  28   0 -18  408.20    2.98
  28   0 -24  159.77    8.51
  30   0   0  427.00    3.25
  30   0   2  147.64    4.49
  30   0   4  100.39    5.93
  30   0   6  146.51    6.49
  30   0   8  270.40    3.39
  30   0  -2  710.69    2.58
  30   0  -4  814.40    4.20
  30   0  -6  103.70    6.40
  30   0  -8   56.21    8.93
  30   0 -12  812.61    2.90
  30   0 -14  529.25    1.98
  30   0 -16  108.01    4.42
  30   0 -18  822.26    5.44
  30   0 -20  148.43    6.49
  30   0 -22  317.55    5.58
  30   0 -24  121.87   14.59
  32   0   0  277.89    5.94
  32   0   2   13.60   54.20
  32   0   4  513.50    2.41
  32   0  -4  536.00    2.11
  32   0  -6  995.50    5.00
  32   0  -8   60.10   13.00
  32   0 -10  485.50    2.05
  32   0 -12  925.02    3.29
  32   0 -14  828.65    5.86
  32   0 -16  276.32    3.46
  32   0 -18  500.50    2.25
  32   0 -20   92.70    9.30
  32   0 -22  184.94    7.05
  32   0 -24   68.30   13.80
  34   0   0  622.40    2.40
  34   0   2  115.40    9.40
  34   0   4  123.81    5.05
  34   0   6  250.90    5.10
  34   0  -2  112.00    6.60
  34   0  -4  326.35    5.02
  34   0  -6  234.10    4.00
  34   0  -8  817.54    3.03
  34   0 -10  406.35    2.12
  34   0 -12  100.41    6.69
  34   0 -14  159.64    3.71
  34   0 -16  177.85    8.95
  34   0 -20  228.49    6.07
  34   0 -22   20.80   56.70
  34   0 -24  118.35    5.30
  36   0   0  376.24    6.00
  36   0   2  208.10    3.68
  36   0   4  283.05    3.25
  36   0  -2  440.10    3.67
  36   0  -4  127.65    5.16
  36   0  -6  192.40    4.50
  36   0  -8  208.13   11.07
  36   0 -10  746.00    2.69
  36   0 -12  323.42    5.71
  36   0 -14  579.00    2.53
  36   0 -18  268.79    7.07
  36   0 -20  164.69   12.71
  36   0 -24  144.62    7.05
  38   0   0  276.70    3.32
  38   0   2  283.16    4.24
  38   0  -4  611.05    2.26
  38   0  -6  816.70    4.30
  38   0  -8  520.75    2.19
  38   0 -10   37.70   37.70
  38   0 -12  269.25    2.83
  38   0 -14  269.37    2.93
  38   0 -16  260.05    2.65
  38   0 -18  154.46    4.77
  38   0 -20  166.30    3.68
  38   0 -22  304.68    4.81
  38   0 -24   84.10   10.60
  40   0   0  340.64    2.72
  40   0  -2  189.19    5.08
  40   0  -4   80.43    7.84
  40   0  -6  293.70    4.10
  40   0  -8  166.59    6.98
  40   0 -10  111.58    6.34
  40   0 -14   83.90    9.90
  40   0 -18  323.20    5.66
  40   0 -20  485.20    2.62
  40   0 -22  239.91    4.03
  42   0   0  193.05    3.96
  42   0  -2   65.80   14.80
  42   0  -4  151.78    5.44
  42   0  -6  364.60    4.00
  42   0  -8  130.57    4.56
  42   0 -10  230.54    3.15
  42   0 -12  191.62    5.02
  42   0 -16   64.50   14.50
  42   0 -18  373.78    3.96
  42   0 -20  236.15    6.43
  44   0  -2   65.70   14.80
  44   0 -10  235.28    3.22
  44   0 -12  422.62    3.61
  44   0 -14  298.20    4.30
  44   0 -16  207.50    5.30
  44   0 -18   78.10   12.10
  44   0 -20  242.05    3.18
  44   0 -22  283.44    4.38
  46   0  -4  246.70    4.41
  46   0 -10  166.75    4.16
  46   0 -12  661.82    5.43
  46   0 -14  402.55    2.69
  46   0 -16  114.80    7.90
  46   0 -18  160.80    3.92
  48   0  -6   95.11    6.72
  48   0 -10   87.64    7.56
  48   0 -12   33.10   41.21
  48   0 -14  214.25    3.68
  48   0 -16  526.85    2.33
  48   0 -18  114.15    5.59
  48   0 -20   74.13   10.17
  50   0 -10  153.22   10.45
  50   0 -12  118.12    8.03
  50   0 -14  349.93    4.03
  50   0 -16  238.41    3.22
  50   0 -18  556.01    3.04
   1   1   0  465.40    3.97
   1   1   1 1103.45    6.84
   1   1   2  857.55    1.73
   1   1   3  941.45   11.94
   1   1   4  568.87    7.73
   1   1   5  285.96    1.69
   1   1   6 1157.77   12.68
   1   1   7 2176.99   16.09
   1   1   8  135.39   14.82
   1   1   9  104.12   21.04
   1   1  13  215.70    4.10
   1   1  15  154.30    5.90
   1   1  16  331.90    3.50
   1   1  19  327.90    4.00
   1   1  -1  536.70    1.20
   1   1  -2 1494.75    5.48
   1   1  -3  665.70    1.98
   1   1  -4 1209.38    7.41
   1   1  -5  668.20    2.40
   1   1  -6  980.62   14.68
   1   1  -7  236.90    1.91
   1   1  -8 1046.06    8.23
   1   1  -9  377.37    5.48
   1   1 -10  396.00    3.76
   1   1 -11  621.90    3.10
   1   1 -15  133.90    6.50
   1   1 -16  146.40    6.50
   1   1 -17  125.90    6.50
   1   1 -19  138.90    6.30
   1   1 -20  302.40    4.30
   1   1 -21   81.40   10.90
   3   1   0  450.66    2.57
   3   1   1  250.52    6.20
   3   1   2 2788.21   33.43
   3   1   3 1655.55    4.11
   3   1   4  643.85    5.95
   3   1   5 2461.94   23.66
   3   1   6  895.14    8.46
   3   1   7  743.16    3.75
   3   1   8  265.53    2.61
   3   1   9  262.02    2.06
   3   1  10  362.50    2.70
   3   1  11  599.20    3.10
   3   1  12  237.50    3.50
   3   1  13  452.10    3.10
   3   1  14  211.70    4.10
   3   1  15  534.90    3.10
   3   1  16  167.00    4.80
   3   1  -1  662.60    5.52
   3   1  -2 1406.00   10.46
   3   1  -3 1252.85    5.28
   3   1  -4  804.88    2.66
   3   1  -5 1190.39    8.67
   3   1  -6  472.73    7.02
   3   1  -7 1367.39   15.23
   3   1  -8  295.16    1.27
   3   1  -9  164.32    5.01
   3   1 -10  157.16    2.96
   3   1 -11   69.60    7.70
   3   1 -12  251.30    3.20
   3   1 -13  151.90    4.30
   3   1 -14  332.60    3.10
   3   1 -15  526.40    2.80
   3   1 -16  129.10    7.10
   3   1 -17  114.30    6.90
   3   1 -18  194.80    4.20
   3   1 -19  180.80    4.80
   3   1 -21  336.10    3.80
   5   1   0  197.90    4.55
   5   1   1 4912.82   92.62
   5   1   2 1076.55    1.90
   5   1   4  536.51    5.19
   5   1   5  306.17    6.88
   5   1   6  126.74    2.86
   5   1   7  142.35    7.83
   5   1   8   79.92    5.09
   5   1   9  213.90    3.40
   5   1  10  195.30    3.70
   5   1  11  290.70    3.20
   5   1  12  276.70    3.20
   5   1  13  329.00    3.50
   5   1  14  248.70    3.70
   5   1  15   90.60    9.10
   5   1  16  419.80    3.40
   5   1  17  207.60    4.20
   5   1  19  204.20    5.20
   5   1  -1  918.25    1.75
   5   1  -2  968.50    4.36
   5   1  -3 1298.25    7.57
   5   1  -4  583.58    4.09
   5   1  -5  915.40    9.12
   5   1  -6  215.48    2.76
   5   1  -7  515.90    7.15
   5   1  -8  709.65    6.30
   5   1  -9  417.87    3.81
   5   1 -10  384.55    6.39
   5   1 -11  355.23    3.38
   5   1 -12  270.70    2.80
   5   1 -15  517.50    3.00
   5   1 -16  302.70    3.40
   5   1 -17  295.50    3.80
   5   1 -19  260.30    4.00
   7   1   0 1741.20   10.27
   7   1   1  333.61    2.04
   7   1   2 1040.10    6.83
   7   1   3  136.11   10.48
   7   1   4  784.50    8.92
   7   1   5  254.53    2.79
   7   1   6  283.87    2.68
   7   1   7  149.55    2.67
   7   1   8  281.27    3.72
   7   1   9  311.00    3.00
   7   1  11  181.20    4.00
   7   1  14  418.40    3.20
   7   1  15  551.80    3.30
   7   1  17  256.40    4.20
   7   1  -1  822.69    8.67
   7   1  -2 2551.75    5.55
   7   1  -3 2466.50    4.31
   7   1  -4  754.28    4.18
   7   1  -6  321.60    5.80
   7   1  -7  366.62    4.18
   7   1  -8  204.86    6.51
   7   1  -9  230.42    4.48
   7   1 -10  340.45    1.77
   7   1 -11  263.90    2.54
   7   1 -12  475.70    2.40
   7   1 -13  436.70    2.70
   7   1 -14  300.90    3.10
   7   1 -16  215.90    3.80
   7   1 -17  449.10    3.20
   7   1 -18   98.60    8.20
   7   1 -21  142.20    6.20
   9   1   1  561.60    3.39
   9   1   2   53.80   10.20
   9   1   3  131.15    3.14
   9   1   4  225.36    2.77
   9   1   5  536.72    4.52
   9   1   6  317.08    1.54
   9   1   7  758.17    2.21
   9   1   8  257.20    3.00
   9   1   9  457.20    2.70
   9   1  10  376.20    3.00
   9   1  13  913.60    4.50
   9   1  15  302.40    4.20
   9   1  16  209.10    4.10
   9   1  18  156.40    5.40
   9   1  -1  391.86    3.17
   9   1  -3 1638.90    5.11
   9   1  -4  491.66    2.60
   9   1  -5 1089.56   10.51
   9   1  -6  814.40   10.25
   9   1  -7  694.57   11.42
   9   1  -8   64.50    7.90
   9   1  -9  574.65    2.12
   9   1 -10  708.47    6.61
   9   1 -11  447.60    5.57
   9   1 -12  192.23    5.48
   9   1 -13  443.30    2.60
   9   1 -14  300.90    3.00
   9   1 -15  495.70    2.90
   9   1 -16  349.10    3.20
   9   1 -17  591.40    3.00
   9   1 -19  365.60    3.30
   9   1 -21  146.60    6.00
   9   1 -22   85.00   10.70
  11   1   0  306.09    3.51
  11   1   1 1041.62    6.49
  11   1   3  144.09    5.98
  11   1   4  461.40    2.15
  11   1   5   45.82    7.97
  11   1   6  483.37    1.93
  11   1   9  462.70    2.70
  11   1  11  321.40    3.10
  11   1  13  578.70    3.00
  11   1  17  123.10    7.00
  11   1  -1  329.67    5.85
  11   1  -2 1530.41    8.30
  11   1  -3  535.70    2.83
  11   1  -4  907.04   10.84
  11   1  -5  683.60    6.16
  11   1  -6   37.50   18.10
  11   1  -7  945.38    7.51
  11   1  -8  532.29    2.46
  11   1  -9  955.50    8.62
  11   1 -10  643.70    2.09
  11   1 -11  608.20    5.56
  11   1 -12  155.54    4.57
  11   1 -13  839.60    4.30
  11   1 -14  275.90    3.20
  11   1 -15  398.70    2.80
  11   1 -16  250.30    3.70
  11   1 -17  355.90    3.40
  11   1 -18  302.20    3.70
  11   1 -19  214.00    4.70
  11   1 -20  239.60    4.40
  13   1   0  836.61    4.50
  13   1   1  479.40    4.81
  13   1   2  199.65    2.05
  13   1   3  290.30    1.77
  13   1   4  290.52    2.75
  13   1   5  244.33    3.84
  13   1   6  605.50    3.10
  13   1   7  155.10    4.80
  13   1   9  366.10    3.30
  13   1  10  282.60    3.50
  13   1  11  250.30    3.60
  13   1  12  415.60    3.30
  13   1  16  133.70    6.50
  13   1  -1  361.25    3.18
  13   1  -2  571.39    9.02
  13   1  -3 1311.44   11.73
  13   1  -4  331.70    3.75
  13   1  -5 1440.48    9.87
  13   1  -6  548.53    7.68
  13   1  -7  606.75   10.97
  13   1  -8  298.70    3.82
  13   1  -9  470.70    1.77
  13   1 -10  435.75    2.47
  13   1 -11  141.77    5.62
  13   1 -12  226.82    1.91
  13   1 -13  621.00    3.20
  13   1 -14  230.00    3.20
  13   1 -15  816.30    4.20
  13   1 -16  336.90    3.20
  13   1 -21  145.90    6.00
  13   1 -23  186.60    4.60
  15   1   1  143.62    8.45
  15   1   2  231.89    4.36
  15   1   3  691.49    6.52
  15   1   5  827.40    4.20
  15   1   7  155.60    4.40
  15   1   9  171.40    4.80
  15   1  10  176.00    5.10
  15   1  12  234.50    4.40
  15   1  13  324.60    3.90
  15   1  15  202.10    5.30
  15   1  -1 1759.55   12.23
  15   1  -2 1460.18   16.39
  15   1  -3  142.52   11.40
  15   1  -4  324.85    1.63
  15   1  -5 1032.70   10.83
  15   1  -6  489.23    6.85
  15   1  -8  810.26   11.07
  15   1  -9  686.19    5.11
  15   1 -10  316.10    4.14
  15   1 -11  455.33    4.25
  15   1 -13  317.30    2.80
  15   1 -14  425.60    2.60
  15   1 -16  472.60    2.80
  15   1 -17  785.30    4.00
  15   1 -18  228.70    3.90
  15   1 -21  134.80    6.40
  15   1 -22   88.00   10.40
  17   1   0  251.58    5.13
  17   1   1  237.43    7.91
  17   1   2  140.12    5.74
  17   1   3  775.37    5.55
  17   1   4  282.70    3.10
  17   1   5  205.60    3.60
  17   1   6  474.00    2.90
  17   1   8  199.90    4.10
  17   1   9  263.90    4.00
  17   1  11  344.10    3.50
  17   1  12  332.80    3.20
  17   1  13   94.90    9.50
  17   1  14  165.40    5.30
  17   1  15   97.70    8.90
  17   1  -1  556.70    6.89
  17   1  -2  910.77   12.07
  17   1  -3 1389.90    9.07
  17   1  -4  163.25    2.97
  17   1  -5  809.28   12.59
  17   1  -6  809.32    9.22
  17   1  -7  298.19    5.18
  17   1  -8    2.90   11.60
  17   1  -9  899.45   10.83
  17   1 -10  472.20    6.21
  17   1 -11  886.39   12.38
  17   1 -12  407.50    5.89
  17   1 -13  239.20    3.20
  17   1 -14  170.80    4.30
  17   1 -15  606.50    3.10
  17   1 -16  438.50    3.00
  17   1 -17  220.20    3.70
  17   1 -18  171.90    5.20
  17   1 -19  129.20    6.00
  17   1 -20  138.80    5.90
  17   1 -21  149.20    5.70
  19   1   0  164.99    9.01
  19   1   1  530.91    2.21
  19   1   2  136.50    4.60
  19   1   3  655.20    3.30
  19   1   5  264.60    3.60
  19   1   6  178.60    4.20
  19   1   7  532.30    3.10
  19   1   8  404.70    3.10
  19   1   9  155.90    6.20
  19   1  11  278.80    3.80
  19   1  14  140.30    6.10
  19   1  -1  259.55    3.04
  19   1  -2  564.14    7.68
  19   1  -3  135.39   22.64
  19   1  -4  214.32    5.85
  19   1  -5  967.60   15.89
  19   1  -6  257.05    2.82
  19   1  -7 1064.54   12.46
  19   1  -8  466.80    4.51
  19   1  -9  200.62    2.09
  19   1 -10  198.23    2.72
  19   1 -11  203.25    3.32
  19   1 -12  197.94    4.09
  19   1 -13  241.30    3.30
  19   1 -14  239.20    3.10
  19   1 -15  422.50    2.90
  19   1 -16  347.70    3.00
  19   1 -17  285.30    3.40
  19   1 -19  147.70    5.20
  19   1 -21  253.50    4.10
  19   1 -24  261.30    4.10
  21   1   0  356.15    4.75
  21   1   1  785.70    4.00
  21   1   2  156.00    4.60
  21   1   3  844.30    4.40
  21   1   4  152.60    4.60
  21   1   5  122.80    6.30
  21   1   6  748.80    3.70
  21   1   7  799.90    4.00
  21   1  13  162.80    5.30
  21   1  -1  173.09    1.80
  21   1  -2  394.43    3.64
  21   1  -3  198.17    2.31
  21   1  -4  152.05    2.76
  21   1  -5  441.16    3.71
  21   1  -6  537.35    1.40
  21   1  -7  378.30    1.70
  21   1  -8  415.48    8.00
  21   1  -9  608.38    5.48
  21   1 -10  537.85    7.99
  21   1 -12  132.00    4.90
  21   1 -13  118.50    5.00
  21   1 -14  116.30    5.50
  21   1 -15  222.20    3.70
  21   1 -16  276.80    3.20
  21   1 -18  171.20    5.20
  21   1 -19  409.80    3.20
  23   1   0  328.00    2.80
  23   1   1  421.50    2.60
  23   1   2  353.60    3.00
  23   1   3  122.70    5.90
  23   1   5  913.40    4.60
  23   1   6  349.40    3.60
  23   1  10   90.10   10.00
  23   1  11  367.20    3.50
  23   1  12  187.20    5.70
  23   1  -1  107.00    5.10
  23   1  -2  200.21    5.61
  23   1  -3  424.66    7.74
  23   1  -4  271.63    4.84
  23   1  -5  194.30    1.72
  23   1  -6   66.40    7.30
  23   1  -7  449.49    4.66
  23   1  -8  523.61    8.30
  23   1  -9  631.63    9.82
  23   1 -11  204.70    3.60
  23   1 -12  383.20    2.60
  23   1 -15  273.60    3.60
  23   1 -18  219.90    4.00
  23   1 -19  490.90    3.10
  23   1 -21  292.10    3.60
  23   1 -22  109.30    6.00
  23   1 -23   62.20   11.40
  23   1 -24  199.10    4.30
  25   1   0  245.40    3.70
  25   1   1  327.10    2.90
  25   1   3  894.70    8.10
  25   1   5  149.80    6.20
  25   1   6  212.20    4.60
  25   1   7  185.80    5.50
  25   1   9  173.00    5.00
  25   1  11  202.50    5.30
  25   1  -1  243.70    3.50
  25   1  -2  409.40    2.80
  25   1  -3  433.90    2.50
  25   1  -5  232.67    2.83
  25   1  -6  446.74    5.48
  25   1  -7  149.80    2.33
  25   1  -8  315.04    3.86
  25   1  -9  259.56    2.69
  25   1 -10  419.90    2.50
  25   1 -12  247.60    3.30
  25   1 -13  612.70    3.30
  25   1 -14  149.70    4.50
  25   1 -16  401.10    3.10
  25   1 -17  188.00    4.40
  25   1 -18  380.50    3.30
  25   1 -19  289.40    3.90
  25   1 -20  182.40    4.40
  25   1 -21  212.50    4.90
  27   1   1  307.00    3.50
  27   1   2  192.30    4.30
  27   1   3  614.40    3.10
  27   1   4  157.00    6.00
  27   1   9  297.40    4.40
  27   1  -2  503.60    2.80
  27   1  -4  220.30    3.20
  27   1  -7  978.50    4.80
  27   1 -10  379.90    2.70
  27   1 -13  431.80    2.70
  27   1 -15  481.20    2.80
  27   1 -16  115.20    7.10
  27   1 -17  363.20    3.30
  27   1 -19  511.00    3.40
  27   1 -20  243.60    4.10
  27   1 -23  341.10    3.80
  27   1 -24  187.70    4.60
  29   1   0  291.44    6.58
  29   1   1  244.75    9.46
  29   1   2  233.71   11.91
  29   1   4  214.80    4.60
  29   1   5  167.80    4.90
  29   1   7  179.40    4.80
  29   1   9  336.00    3.80
  29   1  -1  332.40    3.20
  29   1  -2  299.31    2.37
  29   1  -3  206.50    2.83
  29   1  -4  302.52    3.19
  29   1  -5  152.15    3.00
  29   1  -6  133.95    3.32
  29   1  -7   87.00    7.30
  29   1  -9  695.75    7.77
  29   1 -10  475.80    1.84
  29   1 -11  690.76    2.54
  29   1 -12  153.65    3.11
  29   1 -13  193.15    3.11
  29   1 -14  144.29    5.72
  29   1 -16  489.30    3.00
  29   1 -17 1598.40    8.00
  29   1 -19  543.00    3.20
  29   1 -20  175.90    4.60
  29   1 -21  415.10    3.50
  29   1 -24  255.00    4.20
  31   1   1  144.50    6.50
  31   1   2  261.63    3.15
  31   1   3  199.50    4.00
  31   1   4  174.80    6.00
  31   1   5  292.00    3.70
  31   1   6  287.20    4.50
  31   1  -1  161.36    6.49
  31   1  -2  379.05    2.33
  31   1  -3  340.85    2.19
  31   1  -4  227.40    2.72
  31   1  -5  477.77    2.09
  31   1  -6  276.35    4.74
  31   1  -7  127.80    3.82
  31   1  -8  191.68    5.09
  31   1  -9  181.00    3.18
  31   1 -10  601.60    4.81
  31   1 -11  604.55    4.44
  31   1 -12  353.25    2.26
  31   1 -13  484.51    4.10
  31   1 -15  187.02    9.66
  31   1 -16  156.09    8.52
  31   1 -17  143.80    6.30
  31   1 -19  374.85    3.46
  31   1 -22  137.30    6.40
  31   1 -24  191.60    4.50
  33   1   0  230.00    4.10
  33   1   3  186.20    4.50
  33   1   4  147.50    5.90
  33   1   6  192.50    5.60
  33   1  -2  255.30    4.10
  33   1  -3  257.30    3.90
  33   1  -4  187.80    4.30
  33   1  -5  596.20    2.90
  33   1  -6   77.80   10.40
  33   1  -7  940.40    4.60
  33   1  -8  167.20    5.40
  33   1  -9  224.70    4.00
  33   1 -11  186.30    4.10
  33   1 -12  430.50    3.20
  33   1 -13  423.00    3.00
  33   1 -15  301.99    4.24
  33   1 -16  318.13    2.56
  33   1 -17  131.60    7.20
  33   1 -18  173.24    3.99
  33   1 -19  277.60    3.60
  33   1 -21  133.30    6.50
  33   1 -22  183.10    4.80
  33   1 -23  159.20    5.50
  33   1 -24  185.60    4.60
  35   1   3  127.70    6.90
  35   1   5  161.30    6.80
  35   1  -1  822.70    4.00
  35   1  -2  423.80    3.10
  35   1  -3  208.80    4.40
  35   1  -5  312.80    3.30
  35   1  -6  130.20    6.50
  35   1  -7  458.20    3.20
  35   1  -8  459.80    3.20
  35   1 -10  376.70    3.40
  35   1 -11  288.70    3.40
  35   1 -13  437.40    3.10
  35   1 -16  283.10    3.90
  35   1 -17  408.60    3.30
  35   1 -19  296.60    3.40
  35   1 -21  418.00    3.60
  37   1   2  132.80    6.60
  37   1   3  134.10    6.50
  37   1   4  108.70    8.10
  37   1  -3  474.30    3.30
  37   1  -4  206.30    4.70
  37   1  -5  273.40    4.10
  37   1  -7  285.60    3.70
  37   1 -11  426.20    3.30
  37   1 -13  264.30    4.10
  37   1 -14  152.60    6.10
  37   1 -15  236.50    4.00
  37   1 -16  195.80    5.00
  37   1 -20  242.40    4.40
  37   1 -22  173.50    5.00
  39   1   0  179.50    6.10
  39   1   1  445.10    3.90
  39   1   2  160.90    6.70
  39   1   3  142.80    7.50
  39   1  -8  158.80    6.00
  39   1  -9  350.80    3.70
  39   1 -10  292.20    3.80
  39   1 -14  331.60    3.50
  39   1 -15  267.20    4.40
  39   1 -16  286.80    3.50
  39   1 -20  130.70    5.00
  39   1 -21  136.10    6.50
  39   1 -24  116.90    5.40
  41   1   0  170.40    6.40
  41   1   1  419.40    4.00
  41   1 -10  112.00    5.40
  41   1 -13  455.50    3.00
  41   1 -15  213.50    3.80
  41   1 -19  157.40    5.50
  41   1 -21  163.30    5.40
  43   1 -10  151.80    5.50
  43   1 -12  257.10    4.00
  43   1 -13  191.40    4.40
  43   1 -14  269.20    3.90
  43   1 -15  222.80    3.80
  43   1 -17  426.90    3.50
  43   1 -18  118.90   21.80
  43   1 -19  159.40    5.50
  43   1 -20  145.20    6.10
  43   1 -21  143.20    6.10
  45   1 -10  158.40    5.50
  45   1 -13  304.90    3.50
  45   1 -15  166.60    5.20
  45   1 -17  153.80    5.70
  45   1 -18  244.80    3.50
  45   1 -19  455.50    3.30
  45   1 -21  213.20    4.00
  47   1 -11  198.00    4.40
  47   1 -15  229.30    3.80
  47   1 -16  129.50    5.10
  47   1 -19  163.60    5.30
  47   1 -20  342.30    3.70
  49   1 -11  123.90    7.10
  49   1 -12  140.20    6.20
  49   1 -16  142.90    6.10
  51   1 -11  515.50    3.20
  51   1 -12  130.90    4.90
  51   1 -15  150.30    5.70
  51   1 -16   95.70    6.80
   0   2   0 3624.10   43.60
   0   2   1 1604.82    4.77
   0   2   2  200.90    7.70
   0   2   3 1963.49    4.84
   0   2   4  938.94    4.27
   0   2   5  320.10    2.54
   0   2   6 1156.60    5.07
   0   2   7  106.49    9.88
   0   2   8  578.05    2.05
   0   2   9  550.05    1.98
   0   2  10  232.05    2.12
   0   2  12  152.79    3.00
   0   2  13  512.80    3.52
   0   2  14  327.65    2.40
   0   2  15  446.95    2.26
   0   2  16  185.47    3.71
   0   2  17  142.50    5.80
   0   2  19  131.30    6.70
   0   2  20  160.20    5.40
   2   2   0 2739.90   19.70
   2   2   1 1320.95    2.62
   2   2   2 1236.40    7.91
   2   2   3  749.60    8.20
   2   2   4  495.21    1.73
   2   2   5  104.76    3.92
   2   2   6   67.20    7.70
   2   2   7   81.58   13.36
   2   2   8   73.88    5.16
   2   2   9  222.30    4.10
   2   2  11  696.70    3.50
   2   2  12  140.30    5.00
   2   2  13  658.60    3.50
   2   2  15  268.90    4.10
   2   2  16  422.60    3.30
   2   2  -1 4816.30   58.38
   2   2  -2 2484.30   14.60
   2   2  -3 1177.09   10.59
   2   2  -4 1872.76    5.46
   2   2  -5  971.20    3.11
   2   2  -6  348.90    1.56
   2   2  -7   74.60    6.80
   2   2  -8  405.81    4.73
   2   2  -9  111.57    3.67
   2   2 -10  439.50    1.84
   2   2 -13  586.60    2.80
   2   2 -17  123.90    6.50
   4   2   0  842.70    2.62
   4   2   1  190.58    6.70
   4   2   2  363.90    1.69
   4   2   5  419.10    1.56
   4   2   6  290.40    2.12
   4   2   7  235.17    6.50
   4   2   8  221.91    2.47
   4   2   9 1118.40    5.40
   4   2  10  224.10    3.10
   4   2  11  142.90    4.70
   4   2  12  717.50    3.70
   4   2  14  334.60    3.20
   4   2  15  226.70    4.30
   4   2  16  132.60    6.30
   4   2  17  167.60    5.20
   4   2  18  223.30    4.90
   4   2  -1  373.28    2.05
   4   2  -2  300.12    1.17
   4   2  -3 2767.00   17.13
   4   2  -4  226.19   17.39
   4   2  -5 1174.43    3.36
   4   2  -6  371.90    1.48
   4   2  -7  807.20    4.14
   4   2  -8 1224.90    5.51
   4   2 -13  275.30    3.30
   4   2 -15  525.10    3.10
   4   2 -18  250.10    4.10
   4   2 -19  127.00    6.90
   4   2 -20  143.90    6.10
   6   2   0 2360.10   17.00
   6   2   1  338.00    2.10
   6   2   2 1337.26    7.85
   6   2   3   58.70    9.80
   6   2   4  695.16    7.77
   6   2   5  102.76   14.44
   6   2   6  135.36    3.32
   6   2   7  863.60    3.11
   6   2   8  554.20    2.90
   6   2  10  258.00    3.40
   6   2  11  521.40    2.70
   6   2  12  270.40    3.50
   6   2  14  198.70    4.80
   6   2  16  124.70    6.90
   6   2  18  132.30    6.60
   6   2  -1  989.50    2.83
   6   2  -2 2299.63    7.60
   6   2  -3 1361.40    2.97
   6   2  -4  550.40    5.38
   6   2  -5 1453.05    7.04
   6   2  -6  319.10    3.11
   6   2  -7  946.25    9.70
   6   2  -8   65.90    7.40
   6   2  -9  728.20    3.65
   6   2 -10  908.52    5.39
   6   2 -13  224.20    3.30
   6   2 -14  487.10    2.80
   6   2 -15  203.70    4.60
   6   2 -16  304.90    3.40
   6   2 -17  157.50    6.00
   6   2 -18  127.40    6.40
   6   2 -19  376.20    3.30
   6   2 -21  309.10    4.20
   6   2 -22  281.90    3.70
   8   2   0  558.70    1.98
   8   2   1  584.95    2.05
   8   2   2  385.45    1.63
   8   2   3  820.33    3.95
   8   2   4  331.66    4.72
   8   2   5  550.65    1.98
   8   2   6 1117.75    6.14
   8   2   7  685.20    3.50
   8   2   8  806.90    4.20
   8   2   9  465.90    2.60
   8   2  11  368.10    3.30
   8   2  12  151.10    5.70
   8   2  13  134.10    7.00
   8   2  14  140.10    5.70
   8   2  -1 1090.30    3.15
   8   2  -3  147.10    4.50
   8   2  -4  329.90    2.55
   8   2  -5  282.28    3.10
   8   2  -6  161.67    6.64
   8   2  -7  450.45    2.17
   8   2  -8  370.40    3.53
   8   2  -9  162.62    3.32
   8   2 -10  308.52    6.01
   8   2 -11   43.90   12.90
   8   2 -13  188.60    3.80
   8   2 -14  714.80    3.50
   8   2 -15  245.20    3.70
   8   2 -17  338.80    3.70
   8   2 -19  156.80    5.30
   8   2 -20  147.40    5.90
  10   2   0 1495.55    5.87
  10   2   1  512.45    1.87
  10   2   2  510.44    5.65
  10   2   3  179.01    2.25
  10   2   4  122.50    3.11
  10   2   5  773.78    2.79
  10   2   6  138.40    3.04
  10   2   7  157.10    4.10
  10   2   8  392.90    2.70
  10   2   9  240.20    3.40
  10   2  10  183.20    4.10
  10   2  13  308.10    3.80
  10   2  17  286.30    3.80
  10   2  -1   97.60    6.90
  10   2  -2  604.02    2.23
  10   2  -3 1415.40    3.36
  10   2  -4  427.65    4.80
  10   2  -5 1290.80    3.46
  10   2  -6  566.65    2.05
  10   2  -7  901.46   15.69
  10   2  -8  313.05    2.47
  10   2  -9  807.95    2.90
  10   2 -10  546.61    3.80
  10   2 -12  510.30    2.60
  10   2 -13  117.50    5.00
  10   2 -14  180.90    4.30
  10   2 -15  193.90    3.70
  10   2 -17  420.80    3.30
  10   2 -18  254.30    3.70
  10   2 -19  104.20    8.00
  10   2 -20  242.90    4.40
  10   2 -22  135.40    6.50
  12   2   0  141.00    3.80
  12   2   1  338.29    2.18
  12   2   2  513.20    2.54
  12   2   3  431.76    3.32
  12   2   4  218.15    1.98
  12   2   5  694.47    3.89
  12   2   6  365.60    2.60
  12   2   7  248.50    3.30
  12   2   8  291.30    3.20
  12   2   9  149.90    4.90
  12   2  13  174.00    5.90
  12   2  14  363.40    3.50
  12   2  15  219.70    5.00
  12   2  -1 1293.60    3.68
  12   2  -2 1394.55    3.54
  12   2  -3  838.38    4.42
  12   2  -4  279.90    3.68
  12   2  -5  456.70    1.63
  12   2  -6 1666.30    3.75
  12   2  -7 1541.06    4.69
  12   2  -8 1130.29    3.80
  12   2  -9  101.05    5.00
  12   2 -10  585.44    5.65
  12   2 -11  411.11    8.41
  12   2 -12  498.00    2.40
  12   2 -13  684.50    3.60
  12   2 -14  124.90    5.10
  12   2 -15   93.20    7.80
  12   2 -17  308.60    3.30
  12   2 -18  195.20    4.80
  12   2 -19  465.00    3.40
  12   2 -20  164.40    5.10
  12   2 -22  139.00    6.30
  14   2   0  474.50    2.30
  14   2   1  316.05    1.63
  14   2   2  325.90    1.70
  14   2   3  556.26    4.30
  14   2   4  368.20    1.70
  14   2   5  185.90    3.40
  14   2   6  182.50    3.90
  14   2   7  425.90    2.80
  14   2  10  202.50    4.30
  14   2  13  153.10    5.60
  14   2  14  293.20    3.70
  14   2  16  200.50    5.30
  14   2  -1   97.26    3.92
  14   2  -2 1101.35    3.78
  14   2  -3  101.58    4.30
  14   2  -4  410.93    1.76
  14   2  -5  145.48    6.14
  14   2  -6  728.45    4.89
  14   2  -7  815.55    2.93
  14   2  -8  593.54    2.16
  14   2  -9  936.34    6.84
  14   2 -10   89.11    4.14
  14   2 -11  525.96    2.28
  14   2 -12  275.70    2.90
  14   2 -13  504.80    2.40
  14   2 -14  196.20    3.80
  14   2 -15  362.80    3.00
  14   2 -16  320.60    3.30
  14   2 -18  195.20    4.70
  14   2 -19  262.90    3.70
  14   2 -20  235.50    4.40
  14   2 -21  297.80    3.60
  14   2 -22  315.20    3.40
  14   2 -23  166.60    3.90
  16   2   0  652.15    2.40
  16   2   1   95.30    3.78
  16   2   2  526.95    2.19
  16   2   3  408.00    2.40
  16   2   5 1003.40    5.00
  16   2   6  243.30    3.20
  16   2   7  160.90    4.50
  16   2   8  345.00    3.20
  16   2  10  167.20    5.70
  16   2  11  293.60    4.10
  16   2  12  125.70    6.80
  16   2  13  160.30    5.40
  16   2  15  134.80    6.40
  16   2  -1  953.84   10.89
  16   2  -2  222.55    5.80
  16   2  -3  264.75    3.60
  16   2  -4  793.09    3.34
  16   2  -5   94.74    3.91
  16   2  -6  264.10    2.83
  16   2  -7  571.21    4.73
  16   2  -8  243.75    2.05
  16   2  -9  919.90    3.25
  16   2 -10  622.06    2.30
  16   2 -11  190.25    2.47
  16   2 -12  490.00    2.50
  16   2 -13  369.40    2.70
  16   2 -14  149.20    4.20
  16   2 -16  161.70    4.70
  16   2 -17  357.80    3.20
  16   2 -19  209.60    4.60
  16   2 -20  310.90    3.90
  16   2 -21  282.90    3.80
  16   2 -23  138.40    6.30
  18   2   0  387.45    1.59
  18   2   1 1325.15    4.67
  18   2   2  571.50    3.00
  18   2   3  466.70    2.60
  18   2   4  306.40    2.70
  18   2   5  384.50    2.70
  18   2   7  354.00    3.10
  18   2   8  287.70    3.60
  18   2  10  543.60    3.30
  18   2  11  191.90    5.50
  18   2  13  377.80    3.40
  18   2  -1  400.40    2.20
  18   2  -2  650.00    2.37
  18   2  -4  650.74    5.02
  18   2  -5  475.85    4.18
  18   2  -6  153.90    5.37
  18   2  -7   74.38    9.01
  18   2  -8   66.60    6.63
  18   2  -9  752.10    2.69
  18   2 -10  818.92    9.98
  18   2 -11  755.95    2.76
  18   2 -12  777.60    4.00
  18   2 -16  424.90    3.20
  18   2 -23  115.20    7.70
  20   2   1  447.30    2.60
  20   2   2  237.60    3.30
  20   2   3  243.50    3.50
  20   2   6  511.00    3.10
  20   2  11  270.80    4.00
  20   2  12   50.90   21.50
  20   2  13  203.60    5.30
  20   2  -1 1044.60    5.30
  20   2  -2  292.90    1.70
  20   2  -3  101.21    3.57
  20   2  -4 1121.70    3.82
  20   2  -5  732.35    2.69
  20   2  -6  729.39    3.20
  20   2  -7  762.87    2.68
  20   2  -8  219.75    2.19
  20   2  -9  369.80    4.66
  20   2 -10  170.34    4.03
  20   2 -13  743.80    3.70
  20   2 -14  374.90    2.70
  20   2 -16  308.50    3.40
  20   2 -17  491.20    3.00
  20   2 -18  267.80    4.00
  20   2 -19  189.90    5.10
  20   2 -21  166.20    5.10
  22   2   0  219.70    3.50
  22   2   1  330.40    2.80
  22   2   2  129.10    5.00
  22   2   4  341.30    3.10
  22   2   6  106.90    6.70
  22   2   7  183.90    5.10
  22   2   8  364.10    3.20
  22   2   9  137.70    6.10
  22   2  10  276.90    3.90
  22   2  -1  545.70    2.80
  22   2  -2  526.90    2.70
  22   2  -3   88.46    4.24
  22   2  -4  480.20    1.77
  22   2  -5  520.25    1.98
  22   2  -6   56.70    8.50
  22   2  -7  403.60    1.56
  22   2  -8  522.55    1.91
  22   2  -9   86.24    5.56
  22   2 -11  383.70    2.40
  22   2 -12  470.20    2.60
  22   2 -13  264.10    3.20
  22   2 -17  183.80    4.50
  22   2 -19  429.90    3.50
  22   2 -21   95.80    6.80
  22   2 -22  184.00    4.70
  22   2 -23  139.10    6.30
  24   2   0  331.20    3.00
  24   2   1  196.40    4.00
  24   2   7  301.00    4.00
  24   2   8  226.20    4.60
  24   2   9  356.90    3.60
  24   2  11  291.50    4.40
  24   2  -1  545.70    2.70
  24   2  -2  509.80    2.60
  24   2  -3  229.30    3.20
  24   2  -4  650.60    3.10
  24   2  -5  349.10    2.50
  24   2  -6  161.00    3.60
  24   2  -8  729.00    3.60
  24   2  -9  153.30    4.00
  24   2 -10  133.30    4.80
  24   2 -12  326.20    2.90
  24   2 -13  342.40    2.90
  24   2 -14  331.20    2.80
  24   2 -15  213.40    4.10
  24   2 -17  312.80    3.20
  24   2 -18  439.60    3.30
  24   2 -20  448.10    3.10
  24   2 -22  185.00    4.70
  24   2 -23  172.20    5.10
  26   2   0  320.20    3.00
  26   2   1  363.60    3.20
  26   2   2  438.10    3.20
  26   2   3  191.70    4.40
  26   2   4  534.80    3.00
  26   2   5  390.80    3.40
  26   2   7  493.20    3.40
  26   2  10  224.90    4.80
  26   2  -2  345.30    2.80
  26   2  -3  253.20    3.20
  26   2  -4  404.30    2.80
  26   2  -5  579.70    3.00
  26   2  -7  447.60    2.40
  26   2  -9  555.90    2.80
  26   2 -10  674.90    3.50
  26   2 -11  432.40    2.70
  26   2 -12  203.40    3.70
  26   2 -13  449.50    2.90
  26   2 -14  652.60    3.40
  26   2 -17  166.40    5.20
  26   2 -18  234.70    3.90
  26   2 -21  283.60    3.70
  28   2   0  393.50    3.10
  28   2   1  399.30    3.30
  28   2   3  165.30    5.60
  28   2   4  188.20    5.20
  28   2   5  125.10   23.00
  28   2   6  165.90    5.10
  28   2  -1  386.30    3.00
  28   2  -3  312.80    2.90
  28   2  -4  366.50    2.80
  28   2  -5  356.50    2.70
  28   2  -7  149.70    4.00
  28   2  -8  205.00    3.50
  28   2 -11  553.50    3.00
  28   2 -13  400.40    3.10
  28   2 -14  264.10    3.30
  28   2 -15  440.00    3.10
  28   2 -16  256.90    3.80
  28   2 -17  416.30    3.30
  28   2 -20  131.50    6.30
  28   2 -22  149.20    5.90
  28   2 -23  160.60    5.40
  28   2 -24  206.80    4.20
  30   2   0  200.00    4.20
  30   2   3  303.50    3.90
  30   2   8  364.50    4.10
  30   2  -2  444.70    3.10
  30   2  -3  334.90    3.10
  30   2  -5  570.60    2.90
  30   2  -8  123.80    5.40
  30   2  -9  663.40    3.40
  30   2 -10  414.10    2.90
  30   2 -11  314.90    3.00
  30   2 -12  811.80    4.10
  30   2 -13  182.80    4.80
  30   2 -14  489.10    2.80
  30   2 -15  115.80    7.10
  30   2 -16  188.80    4.50
  30   2 -17  605.30    3.20
  30   2 -18  225.40    4.20
  30   2 -19  217.00    4.60
  30   2 -22  168.20    5.20
  32   2   1  364.30    3.70
  32   2   2  178.20    5.70
  32   2   3  137.60    6.10
  32   2   4  152.60    5.70
  32   2   5  137.60    6.40
  32   2   7  249.10    5.20
  32   2  -1  268.60    3.90
  32   2  -2  309.50    3.30
  32   2  -3  534.90    3.00
  32   2  -4  185.30    4.20
  32   2  -5  462.00    2.90
  32   2  -6  841.70    4.40
  32   2  -7  357.70    3.20
  32   2  -8  278.50    3.60
  32   2 -10  121.10    6.10
  32   2 -11  226.80    3.90
  32   2 -12  415.60    2.90
  32   2 -13  242.90    3.80
  32   2 -14  264.90    3.70
  32   2 -15  355.30    3.30
  32   2 -16  116.70   21.40
  32   2 -17  117.90    6.40
  32   2 -18  191.70    5.10
  32   2 -19  401.40    3.50
  32   2 -20  176.70    4.70
  32   2 -23  164.50    5.30
  34   2   1  243.30    4.20
  34   2   3  352.40    3.70
  34   2   4  177.40    6.20
  34   2   5  237.60    4.50
  34   2  -1  269.90    4.30
  34   2  -3  192.20    4.60
  34   2  -5  431.50    3.10
  34   2  -6  184.60    4.40
  34   2  -7  551.80    2.90
  34   2  -8  338.30    3.20
  34   2  -9  440.20    2.80
  34   2 -12  389.90    3.30
  34   2 -14  312.80    3.30
  34   2 -15  480.50    3.30
  34   2 -16  179.90    5.10
  34   2 -17  337.30    3.40
  34   2 -18  264.40    3.70
  34   2 -19  326.30    3.70
  34   2 -20  135.30    6.30
  34   2 -23  103.50    6.40
  36   2   0  333.50    3.70
  36   2   1  133.30    6.50
  36   2   2  239.00    4.50
  36   2   3  175.90    6.20
  36   2   4  128.80    8.50
  36   2   5  326.20    3.90
  36   2  -3  316.90    3.60
  36   2  -4  361.90    3.60
  36   2  -5  261.10    4.20
  36   2  -6  152.00    5.90
  36   2  -7  307.40    3.40
  36   2  -8  155.20    5.60
  36   2  -9  472.90    3.20
  36   2 -10  206.80    4.10
  36   2 -11  260.20    3.90
  36   2 -12  184.20    4.70
  36   2 -13  107.30    6.70
  36   2 -14  405.40    3.10
  36   2 -18  142.70    4.30
  36   2 -20  313.90    3.40
  36   2 -21  295.50    3.60
  36   2 -22  162.00    5.40
  38   2   1  199.10    5.50
  38   2   3  207.20    5.20
  38   2  -6  331.70    3.40
  38   2  -8  197.00    4.70
  38   2  -9  157.10    5.90
  38   2 -10  470.00    3.10
  38   2 -11  305.20    3.60
  38   2 -12  475.80    3.10
  38   2 -13  183.40    5.10
  38   2 -14  207.10    4.60
  38   2 -15  207.40    4.70
  38   2 -16  365.70    3.80
  38   2 -17  203.90    4.00
  38   2 -18  249.40    4.10
  38   2 -21  163.20    5.40
  38   2 -22  169.60    5.10
  38   2 -23  113.30    5.80
  40   2   1  222.10    4.80
  40   2  -9  370.60    3.70
  40   2 -10  140.30    7.10
  40   2 -13  100.70    8.10
  40   2 -15  181.60    4.40
  40   2 -19  214.10    4.00
  40   2 -20  140.40    4.70
  40   2 -22  147.60    5.90
  42   2  -9  306.90    3.30
  42   2 -11  134.60    6.10
  42   2 -12  195.70    4.20
  42   2 -13  147.90    5.60
  42   2 -14  132.40    6.30
  42   2 -17  123.10    5.20
  42   2 -19  278.60    3.90
  42   2 -21  367.30    3.50
  44   2  -9  145.20    5.90
  44   2 -10  215.90    3.90
  44   2 -11  253.20    4.20
  44   2 -12  110.20    5.90
  44   2 -13  362.30    3.50
  44   2 -14  270.60    3.90
  44   2 -16  210.40    4.10
  44   2 -17  129.20    5.10
  44   2 -18  285.70    3.80
  44   2 -19  142.20    4.60
  44   2 -20  250.90    4.30
  44   2 -22  143.40    6.00
  46   2 -10  173.30    5.00
  46   2 -12  117.10    5.60
  46   2 -13  189.70    4.60
  46   2 -14  270.80    4.00
  46   2 -15  199.80    4.30
  46   2 -17  142.20    6.20
  46   2 -18  131.00    5.00
  48   2 -11  142.00    6.20
  48   2 -12  139.00    6.30
  48   2 -13  498.20    3.50
  48   2 -16  362.50    3.60
  48   2 -17  198.00    4.40
  50   2 -10  150.80    5.70
  50   2 -12  257.60    4.20
  50   2 -13  130.50    6.70
  50   2 -14  185.70    4.60
  50   2 -15  271.90    3.90
  50   2 -16  205.70    4.20
  50   2 -17  297.70    3.50
  50   2 -18  198.60    4.20
   1   3   0  438.24    2.90
   1   3   1 1422.76    9.59
   1   3   2  561.60    3.00
   1   3   4 2180.55   14.69
   1   3   5  417.20    1.48
   1   3   6 1006.80    3.46
   1   3   8  473.60    1.77
   1   3   9  260.39    2.18
   1   3  10  780.61    2.79
   1   3  11  322.95    6.36
   1   3  12  344.40    2.84
   1   3  13  411.70    2.25
   1   3  14  201.00    2.97
   1   3  16  273.20    3.60
   1   3  18  229.20    4.70
   1   3  19  140.50    6.20
   1   3  -1 1166.18    2.79
   1   3  -2  293.90    5.93
   1   3  -3  448.60    2.30
   1   3  -5  476.15    1.77
   1   3  -6  548.83    1.94
   1   3  -7  825.99    6.23
   1   3  -8 1226.40    3.82
   1   3  -9  186.40    2.47
   1   3 -10  156.15    2.76
   1   3 -11  352.60    4.67
   1   3 -12  364.15    5.59
   1   3 -13  390.82    4.80
   1   3 -14  273.15    2.47
   1   3 -16   84.64   12.78
   1   3 -20  349.80    3.70
   3   3   0   48.80   12.70
   3   3   2 1954.00    4.60
   3   3   3  110.41   17.78
   3   3   4   94.06    4.31
   3   3   5  432.75    1.56
   3   3   6  739.25    2.69
   3   3   7  695.93    5.86
   3   3   8  236.92    4.52
   3   3   9  326.55    3.32
   3   3  11  595.40    2.19
   3   3  12  176.26    3.25
   3   3  13  135.60    6.10
   3   3  14  229.50    2.76
   3   3  17  374.50    3.40
   3   3  18  434.80    3.50
   3   3  -1  636.05    4.74
   3   3  -2 1366.20    2.97
   3   3  -3  345.60   11.60
   3   3  -4 1338.60    4.66
   3   3  -5  142.48    3.60
   3   3  -6  183.49    6.43
   3   3  -7  380.17    4.09
   3   3  -8  152.41    2.76
   3   3  -9  718.99    2.58
   3   3 -10  972.85    3.46
   3   3 -11  341.05    6.63
   3   3 -12  146.74   11.87
   3   3 -13  155.90    3.39
   3   3 -14  353.80    5.65
   3   3 -15  848.07    8.88
   3   3 -16  229.90    3.11
   3   3 -17  152.40    5.30
   3   3 -20  126.00    7.00
   5   3   0  140.30    4.50
   5   3   2   94.67    7.03
   5   3   3  199.98    3.25
   5   3   4 2144.90    9.40
   5   3   5  322.35    2.19
   5   3   6  510.65    1.98
   5   3   7  499.10    2.25
   5   3   8  150.20    4.00
   5   3   9  121.00    5.60
   5   3  14  239.70    3.90
   5   3  15  449.50    3.10
   5   3  16  390.40    3.80
   5   3  18  196.20    5.50
   5   3  -1 1673.95    4.24
   5   3  -2 2284.80    6.05
   5   3  -3 1333.20    3.18
   5   3  -4  737.55    2.69
   5   3  -5  814.30    5.80
   5   3  -6  889.44    3.15
   5   3  -7  496.95    5.37
   5   3  -8  658.51    2.37
   5   3  -9  522.55    2.02
   5   3 -11  487.00    2.50
   5   3 -14  176.90    4.10
   5   3 -15  141.10    5.80
   5   3 -16  124.60    5.80
   5   3 -17  267.03    4.88
   5   3 -18  131.70    6.30
   5   3 -20  186.50    4.70
   5   3 -21  111.00    7.90
   7   3   0 2004.73   21.20
   7   3   1  709.07    6.64
   7   3   2  436.21    1.90
   7   3   3  684.49    4.25
   7   3   4  126.74    3.00
   7   3   5  221.79    5.58
   7   3   6  418.70    1.63
   7   3   7  455.05    1.93
   7   3   8  226.60    3.30
   7   3   9  188.40    3.90
   7   3  10  166.10    4.10
   7   3  11  116.30   21.30
   7   3  12  462.00    2.90
   7   3  14  490.30    3.20
   7   3  16  217.30    4.90
   7   3  17   80.30   11.50
   7   3  18  184.40    4.70
   7   3  -1  230.92    6.08
   7   3  -2  968.09    9.67
   7   3  -3 1719.10    3.32
   7   3  -4  310.16    7.14
   7   3  -5  480.62    1.73
   7   3  -6  304.93    1.66
   7   3  -7  454.92    4.16
   7   3  -8  958.04   10.89
   7   3  -9  402.48    1.62
   7   3 -10  351.15    1.63
   7   3 -11  359.40    2.50
   7   3 -12  335.00    2.70
   7   3 -13  142.10    4.50
   7   3 -14  469.60    2.70
   7   3 -15  340.90    3.20
   7   3 -16  278.60    3.70
   7   3 -20  250.70    4.30
   9   3   0  461.90    1.70
   9   3   1 1046.25    3.88
   9   3   2  968.70    3.36
   9   3   3  835.93    4.24
   9   3   4  543.04    6.08
   9   3   5  351.53    4.52
   9   3   6  329.38    2.83
   9   3   9  521.50    2.80
   9   3  10  302.20    3.40
   9   3  12  241.70    3.70
   9   3  13  287.10    4.00
   9   3  15  307.90    4.10
   9   3  16  222.30    4.90
   9   3  -1  292.96    5.09
   9   3  -2 2041.34    4.77
   9   3  -3  260.10    2.80
   9   3  -4  298.65    4.03
   9   3  -5  382.15    1.48
   9   3  -6  451.80    1.63
   9   3  -7 1388.25    3.89
   9   3  -8  791.55    6.57
   9   3  -9  298.25    3.46
   9   3 -10  127.00    2.97
   9   3 -11   99.96   11.17
   9   3 -12  843.30    4.20
   9   3 -13  388.70    2.80
   9   3 -14  568.20    3.10
   9   3 -17  432.80    3.30
   9   3 -18  323.40    3.60
   9   3 -19  182.80    4.50
   9   3 -20  202.80    4.20
   9   3 -22  211.70    5.10
  11   3   0  152.39    5.19
  11   3   1  123.98    4.73
  11   3   2  518.05    1.84
  11   3   3  122.06    3.15
  11   3   4  235.54    5.65
  11   3   5  249.83    2.87
  11   3   7  951.60    4.90
  11   3   8  289.30    3.10
  11   3   9   61.10   13.20
  11   3  10  443.80    3.20
  11   3  12  634.60    3.00
  11   3  13  222.90    4.50
  11   3  14  206.30    4.10
  11   3  15  117.10    7.60
  11   3  16  173.00    5.00
  11   3  17  106.20    8.20
  11   3  -1  842.50    2.97
  11   3  -2  562.95    2.76
  11   3  -3  306.35    2.90
  11   3  -4  143.92    4.87
  11   3  -5  218.83    3.04
  11   3  -6  660.80    9.33
  11   3  -7   91.20    4.31
  11   3  -8  223.80    3.68
  11   3  -9  507.80    1.84
  11   3 -10   32.20   19.10
  11   3 -11  354.10    1.77
  11   3 -12  649.50    3.40
  11   3 -13  426.60    2.80
  11   3 -14  463.50    2.80
  11   3 -15  408.10    2.90
  11   3 -18  243.50    3.90
  11   3 -19  219.20    4.60
  11   3 -20  281.50    3.70
  11   3 -22  211.70    4.10
  13   3   0 1798.30    4.03
  13   3   1  481.60    2.50
  13   3   2  251.15    3.72
  13   3   3  210.85    2.05
  13   3   4   70.70    8.70
  13   3   5  763.53   11.95
  13   3   6  344.65    1.91
  13   3   7  128.90    5.10
  13   3   8  236.70    3.60
  13   3   9  196.70    4.00
  13   3  10  137.10    6.40
  13   3  11  156.40    6.00
  13   3  12  264.20    3.70
  13   3  14  208.60    5.20
  13   3  -1  875.65    3.15
  13   3  -2  973.80    5.65
  13   3  -3  456.95    2.19
  13   3  -4  792.14    3.18
  13   3  -5   54.06    8.12
  13   3  -6  620.29    2.23
  13   3  -7  405.10    1.48
  13   3  -8  457.87    2.26
  13   3  -9  122.76    3.60
  13   3 -10   34.90   16.20
  13   3 -11  353.20    1.77
  13   3 -12  629.90    3.10
  13   3 -14  325.20    2.80
  13   3 -18  386.00    3.40
  13   3 -20  127.10    6.70
  13   3 -21  233.80    4.60
  13   3 -22  132.60    6.60
  15   3   0  630.37    2.30
  15   3   1  278.13    6.71
  15   3   2   77.12    5.12
  15   3   3  595.55    2.16
  15   3   4  564.85   10.18
  15   3   5  483.46    7.70
  15   3   6  607.90   11.24
  15   3   7  335.45    4.31
  15   3   8  237.60    9.31
  15   3   9  384.20    2.69
  15   3  10  530.45    6.57
  15   3  11  485.65    2.40
  15   3  -1  124.20    4.31
  15   3  -2  907.49    3.89
  15   3  -3  498.19    4.10
  15   3  -4 1299.20    3.96
  15   3  -5  214.41    2.62
  15   3  -6  954.45    5.30
  15   3  -7  548.15    1.98
  15   3  -8  692.55    4.02
  15   3  -9  241.15    1.91
  15   3 -10  214.60    2.05
  15   3 -11  292.65    1.91
  15   3 -12  236.90    3.10
  15   3 -14  787.90    4.10
  15   3 -15  723.40    3.70
  15   3 -17  242.50    3.50
  15   3 -19  101.10    8.10
  15   3 -21  227.60    4.70
  17   3   0   47.00   12.50
  17   3   1  165.45    2.40
  17   3   2  253.30    3.10
  17   3   3  412.70    2.60
  17   3   4  145.70    4.90
  17   3   6  251.00    3.40
  17   3   8  346.70    3.40
  17   3   9  413.80    3.50
  17   3  12  237.20    4.50
  17   3  -1  138.51    2.86
  17   3  -2  337.30    2.69
  17   3  -3  336.20    1.70
  17   3  -4  741.59    3.34
  17   3  -5  516.52    4.88
  17   3  -6 1292.45    4.21
  17   3  -7  299.80    1.77
  17   3  -8  566.28    3.38
  17   3  -9  327.70    1.84
  17   3 -10   63.58    5.44
  17   3 -11  392.70    2.50
  17   3 -12  412.50    2.60
  17   3 -14  420.60    2.70
  17   3 -15  140.00    5.10
  17   3 -17  582.50    3.20
  17   3 -18  691.50    3.40
  17   3 -19  238.90    4.10
  17   3 -20  250.90    4.10
  17   3 -23  284.30    3.80
  19   3   0   70.90    7.20
  19   3   4  627.30    3.30
  19   3   5  134.80    5.40
  19   3   6  319.50    3.40
  19   3   7  434.50    3.10
  19   3   8  624.20    3.20
  19   3  10  356.30    3.40
  19   3  13  118.60   21.80
  19   3  -1  349.60    1.63
  19   3  -2   76.25    4.98
  19   3  -3  654.04    2.37
  19   3  -4  691.45    4.18
  19   3  -5   54.96    6.68
  19   3  -6  377.65    3.88
  19   3  -7  135.05    3.04
  19   3  -8   94.01    3.96
  19   3  -9  663.71    2.37
  19   3 -10  831.74    9.19
  19   3 -11  351.60    2.60
  19   3 -12  579.50    3.00
  19   3 -13  266.40    3.10
  19   3 -14  233.00    3.30
  19   3 -18  244.30    3.70
  19   3 -20  178.40    4.60
  19   3 -24  146.00    5.80
  21   3   0  384.60    2.50
  21   3   1  508.20    2.70
  21   3   2  269.10    3.20
  21   3   3  431.40    2.80
  21   3   4  195.10    4.50
  21   3   5  341.90    3.20
  21   3   6  721.10    3.80
  21   3  10  154.90    5.50
  21   3  12  317.50    4.10
  21   3  13  195.00    5.40
  21   3  -1  363.30    2.50
  21   3  -2  263.65    6.36
  21   3  -3   89.63    9.48
  21   3  -4  183.26    2.69
  21   3  -5  602.38    2.23
  21   3  -6  895.52    3.15
  21   3  -7  386.70    1.70
  21   3  -8  126.21    3.15
  21   3  -9  100.05    3.79
  21   3 -10   86.30    7.10
  21   3 -11  716.40    3.70
  21   3 -12  240.50    3.30
  21   3 -13  365.10    2.70
  21   3 -14  147.40    4.50
  21   3 -17  149.40    5.70
  21   3 -19  381.90    3.50
  21   3 -20  176.90    4.60
  21   3 -21  188.60    4.50
  21   3 -22  212.10    4.10
  21   3 -24  276.20    3.80
  23   3   0  792.36   10.81
  23   3   1  330.60    3.10
  23   3   2  680.70    3.40
  23   3   3  120.20    6.30
  23   3   4  399.50    3.20
  23   3   7  361.80    3.80
  23   3  11  326.30    4.00
  23   3  -1  154.70    4.40
  23   3  -2  623.40    3.10
  23   3  -4  104.50    5.80
  23   3  -5  345.65    4.88
  23   3  -6   96.50    4.45
  23   3  -7  360.55    1.77
  23   3  -8  202.70    3.40
  23   3  -9  457.60    2.40
  23   3 -10  672.60    3.40
  23   3 -11  452.80    2.40
  23   3 -12  595.50    3.00
  23   3 -15  763.00    3.80
  23   3 -16  555.30    2.80
  23   3 -17  162.90    5.20
  23   3 -19  117.60    6.70
  23   3 -21  151.50    5.60
  25   3   0  225.55    2.55
  25   3   4  259.70    4.00
  25   3   5  289.40    3.90
  25   3   7  229.20    4.50
  25   3  -1  745.10    3.70
  25   3  -2  331.00    2.90
  25   3  -3  374.00    2.70
  25   3  -4  424.40    2.60
  25   3  -5  127.30    5.10
  25   3  -6  695.90    3.60
  25   3  -7  213.30    3.50
  25   3 -10  111.00   20.00
  25   3 -12  489.80    2.50
  25   3 -14  353.00    3.20
  25   3 -15  159.00    4.70
  25   3 -17  232.70    3.70
  25   3 -18  321.80    3.40
  25   3 -20  253.40    4.00
  25   3 -24  142.80    6.10
  27   3   0  251.46    2.97
  27   3   2  224.70    3.80
  27   3   3  358.60    3.50
  27   3   6  337.00    3.70
  27   3   7  152.50    5.70
  27   3   9   85.20   10.70
  27   3  -3  993.20    5.00
  27   3  -4  369.40    3.00
  27   3  -7  388.20    2.70
  27   3  -8  549.30    2.80
  27   3  -9  370.60    2.90
  27   3 -11  343.80    2.90
  27   3 -14  399.80    2.90
  27   3 -15  305.60    3.50
  27   3 -16  562.20    2.90
  27   3 -18  366.70    3.50
  27   3 -20  313.10    3.20
  27   3 -22  264.00    4.10
  29   3   0  220.57    2.86
  29   3   1  378.40    3.20
  29   3   2  409.80    3.10
  29   3   3  490.50    3.10
  29   3   6  386.70    3.90
  29   3   8  313.20    4.10
  29   3   9  243.70    5.20
  29   3  -1  120.70    6.60
  29   3  -2  103.10    7.40
  29   3  -4  519.50    2.60
  29   3  -5  243.70    3.30
  29   3  -7  362.20    2.80
  29   3  -8  827.90    4.20
  29   3  -9   81.70    8.30
  29   3 -10  114.30    5.90
  29   3 -12  274.20    3.60
  29   3 -13  236.20    3.70
  29   3 -16  283.70    3.60
  29   3 -17  505.30    3.20
  29   3 -20  227.20    4.50
  29   3 -23  274.10    3.90
  29   3 -24  170.10    5.10
  31   3   0  358.40    2.47
  31   3   1  266.10    4.30
  31   3   2  351.40    3.90
  31   3   3  134.80    6.10
  31   3   5  153.20    5.70
  31   3   7  316.80    4.10
  31   3   8  208.00    5.10
  31   3  -2  139.80    6.00
  31   3  -3  144.70    5.50
  31   3  -4  351.80    3.40
  31   3  -5  175.10    4.20
  31   3  -6  587.40    2.90
  31   3  -8  253.40    3.30
  31   3 -10  409.60    2.80
  31   3 -11  273.80    3.20
  31   3 -12  567.00    2.90
  31   3 -13  249.40    3.70
  31   3 -14  202.80    4.00
  31   3 -16  149.40    6.00
  31   3 -18  189.80    5.10
  31   3 -20  276.30    3.70
  31   3 -22  468.10    3.20
  31   3 -23  150.80    5.80
  33   3   0  613.25    2.26
  33   3   1  236.50    4.20
  33   3   4  185.20    5.90
  33   3   5  346.20    3.70
  33   3  -1  459.10    3.20
  33   3  -4  521.50    2.90
  33   3  -5  220.30    4.40
  33   3  -8  285.60    3.80
  33   3 -10  343.50    3.10
  33   3 -11  536.20    2.90
  33   3 -12  546.60    2.90
  33   3 -14  390.60    3.00
  33   3 -16  184.60    5.00
  33   3 -17  157.90    6.10
  33   3 -19  207.50    3.90
  33   3 -20   84.00    7.80
  33   3 -21  194.40    4.40
  35   3   0  467.40    3.10
  35   3   1  113.70    7.60
  35   3   2  171.40    5.00
  35   3   3  149.50    5.90
  35   3   4  273.00    4.70
  35   3   5  145.70    7.50
  35   3  -3  254.70    4.40
  35   3  -4  233.50    3.90
  35   3  -5  218.50    4.10
  35   3  -7  250.90    4.10
  35   3  -8  429.60    3.10
  35   3 -10  318.30    3.70
  35   3 -11  287.70    3.50
  35   3 -13  158.80    5.50
  35   3 -14  397.20    3.10
  35   3 -15  380.20    3.40
  35   3 -17  173.30    5.70
  35   3 -19  165.70    5.00
  35   3 -20  207.00    4.10
  35   3 -21  260.60    4.10
  35   3 -22  202.00    4.30
  35   3 -23  127.30    6.90
  35   3 -24  158.60    5.40
  37   3   2  296.10    4.40
  37   3   3  207.40    5.20
  37   3  -4  367.40    3.70
  37   3  -5  251.70    3.80
  37   3  -6  154.10    6.10
  37   3  -7  156.30    5.90
  37   3  -8  248.00    4.40
  37   3 -10  440.20    3.20
  37   3 -12  228.00    4.00
  37   3 -14  567.70    3.30
  37   3 -15  197.40    4.90
  37   3 -16  180.40    5.50
  37   3 -17  258.90    3.90
  37   3 -18  230.10    3.60
  37   3 -19  204.10    4.10
  37   3 -20  154.20    5.60
  37   3 -22   92.70    9.80
  37   3 -23  171.80    5.10
  39   3   1  101.40    8.80
  39   3   2  173.90    6.20
  39   3  -6  327.50    3.60
  39   3  -9  517.00    3.30
  39   3 -11  143.40    5.40
  39   3 -12  123.80    6.40
  39   3 -14  308.60    3.80
  39   3 -15  176.20    4.50
  39   3 -17  103.00    8.30
  39   3 -18  176.70    4.80
  39   3 -22  109.40    8.10
  41   3   0  138.20    7.90
  41   3   1  157.30    6.80
  41   3  -8  225.20    3.60
  41   3 -10  251.30    4.00
  41   3 -11  498.30    3.20
  41   3 -13  137.10    6.00
  41   3 -16  356.20    3.50
  41   3 -18  123.60    7.10
  41   3 -19  323.20    3.30
  41   3 -20  182.00    4.80
  41   3 -22  135.60    6.50
  41   3 -23  208.30    4.00
  43   3  -7  152.60    5.70
  43   3 -11  178.70    4.70
  43   3 -12  199.60    4.20
  43   3 -13  111.70   20.50
  43   3 -14  299.10    3.50
  43   3 -15  157.60    5.40
  43   3 -18  167.10    5.20
  43   3 -21  120.20    7.30
  43   3 -22  153.50    5.60
  45   3 -11  246.20    3.50
  45   3 -14  367.70    3.50
  45   3 -16  273.60    4.00
  45   3 -18  340.60    3.80
  45   3 -21   96.30    6.80
  47   3  -8  428.40    3.50
  47   3  -9  200.80    4.30
  47   3 -10  129.40    5.10
  47   3 -14  194.50    4.50
  47   3 -18  113.00    7.80
  47   3 -19  122.10    7.20
  47   3 -20  375.90    3.40
  49   3 -10  205.40    4.20
  49   3 -12  133.60    6.50
  49   3 -14  159.70    5.40
  49   3 -17  196.30    4.40
  51   3 -14  151.10    5.60
  51   3 -15  154.90    5.40
   0   4   0  533.90    2.70
   0   4   1  174.30    3.32
   0   4   2 1000.00    3.42
   0   4   3 2245.80    7.42
   0   4   4  446.75    7.00
   0   4   5  491.25    1.70
   0   4   6  394.10    3.82
   0   4   7  262.20    5.58
   0   4   8  158.05    2.40
   0   4   9  255.90    3.00
   0   4  12  902.60    4.60
   0   4  14  208.10    4.10
   0   4  15  230.50    4.00
   0   4  17  279.60    3.70
   0   4  19  185.30    5.90
   0   4  20  294.20    4.30
   2   4   0  158.64    4.80
   2   4   2  871.54    9.75
   2   4   3  443.86    3.04
   2   4   4  513.22    1.80
   2   4   5  786.26    2.79
   2   4   6  296.90    1.77
   2   4   7  213.60    2.19
   2   4   8   43.40   12.70
   2   4   9  132.50    4.80
   2   4  10  892.00    4.60
   2   4  11  496.90    2.60
   2   4  12  216.30    4.10
   2   4  13  270.20    3.60
   2   4  15  228.90    4.20
   2   4  16  125.60    6.60
   2   4  17  218.50    4.90
   2   4  18  132.90    6.70
   2   4  -1 1872.30    4.53
   2   4  -2 1007.40    3.46
   2   4  -3  144.30    5.30
   2   4  -4  651.60    2.33
   2   4  -5  513.10    2.04
   2   4  -6 1194.19    3.99
   2   4  -7  395.60    1.98
   2   4  -8  291.22    1.80
   2   4  -9  459.19    1.62
   2   4 -10  138.80    4.50
   2   4 -11  282.20    2.90
   2   4 -13  184.60    4.00
   2   4 -14  161.90    5.00
   2   4 -15  258.90    4.10
   2   4 -16  511.10    3.40
   2   4 -17  406.90    3.50
   2   4 -18  246.40    4.30
   4   4   0  391.30    2.20
   4   4   1  890.10   14.00
   4   4   2  222.37    4.74
   4   4   3  476.75    1.70
   4   4   4   69.37    7.92
   4   4   5  484.01    3.67
   4   4   6  427.02    8.55
   4   4   7  151.37    3.39
   4   4   9  449.60    2.50
   4   4  10  386.80    2.90
   4   4  11  175.10    4.80
   4   4  12  220.40    4.30
   4   4  13  246.90    4.20
   4   4  14  229.50    4.10
   4   4  15  270.90    3.70
   4   4  18  220.00    4.90
   4   4  -1  668.80    2.40
   4   4  -2 1734.40    3.46
   4   4  -3 1906.17   14.09
   4   4  -4   65.35    6.36
   4   4  -5  457.60    1.56
   4   4  -6  156.30    6.28
   4   4  -7  295.20    1.69
   4   4  -8  831.65    7.29
   4   4  -9  972.15    4.73
   4   4 -10  190.30    3.60
   4   4 -11  169.50    3.90
   4   4 -13  489.50    2.80
   4   4 -14  344.70    3.10
   4   4 -15  380.00    3.10
   4   4 -18  204.40    4.10
   4   4 -19  109.50    8.10
   4   4 -20  188.70    4.60
   4   4 -21  207.50    5.20
   6   4   0  455.95    1.70
   6   4   1  185.43    2.75
   6   4   2  105.97    5.58
   6   4   3  206.22    2.76
   6   4   4  537.59    1.94
   6   4   5  751.95    4.74
   6   4   7  497.40    2.40
   6   4   8  209.40    3.10
   6   4   9  565.30    3.00
   6   4  10  265.00    3.60
   6   4  11  678.60    3.50
   6   4  13  306.60    3.50
   6   4  16  293.10    3.70
   6   4  17  132.90    6.70
   6   4  18  105.30    8.40
   6   4  -1  353.06    7.28
   6   4  -2  588.54    2.16
   6   4  -4 2179.55   10.42
   6   4  -5  166.61    9.94
   6   4  -6  766.85    6.86
   6   4  -7  903.00    6.78
   6   4  -8  380.00    1.56
   6   4  -9  460.77    1.62
   6   4 -10  759.43    3.66
   6   4 -11  184.00    3.50
   6   4 -12  304.90    3.10
   6   4 -13  496.70    2.70
   6   4 -14  192.90    4.60
   6   4 -15  172.60    4.80
   6   4 -18  230.30    4.40
   6   4 -19  303.60    3.50
   6   4 -21  139.90    6.20
   8   4   0  696.59    3.17
   8   4   1  447.21    2.97
   8   4   2 1512.10    3.89
   8   4   3  747.30    2.69
   8   4   4  172.05    4.31
   8   4   5  103.55    3.60
   8   4   6  421.91   12.47
   8   4   7  309.40    2.70
   8   4  10  271.00    3.20
   8   4  11  104.40    8.00
   8   4  12  279.10    3.80
   8   4  13  303.20    3.80
   8   4  17  109.30    8.10
   8   4  18  191.90    4.40
   8   4  -1 1675.85    3.57
   8   4  -2  291.75    1.63
   8   4  -3 1326.86    4.12
   8   4  -4 1273.34    9.90
   8   4  -5  655.55    2.33
   8   4  -6  568.94    2.01
   8   4  -7  244.55    3.18
   8   4  -8  318.70    2.83
   8   4  -9  749.21    2.72
   8   4 -10  323.90    1.84
   8   4 -11  254.30    2.80
   8   4 -12  250.80    3.20
   8   4 -13  160.30    4.00
   8   4 -15  219.50    4.30
   8   4 -16  188.90    4.60
   8   4 -18  164.00    4.90
   8   4 -19  218.90    4.80
   8   4 -20  227.90    3.80
  10   4   0 1054.35    7.99
  10   4   1  315.30    3.96
  10   4   2  281.06    1.97
  10   4   3  281.40    3.53
  10   4   4  142.41    4.71
  10   4   5 1011.83    6.21
  10   4   6  333.10    2.80
  10   4   7  352.40    2.60
  10   4   8  211.10    3.70
  10   4   9  358.60    3.20
  10   4  10  153.30    5.20
  10   4  12  167.10    5.70
  10   4  13   95.40    8.70
  10   4  14  117.20    7.30
  10   4  15  192.00    4.50
  10   4  16  120.70    7.30
  10   4  -1 1285.25    3.68
  10   4  -3  203.05    2.12
  10   4  -4  178.20    2.47
  10   4  -5 1098.58    9.68
  10   4  -6 1389.45   15.47
  10   4  -7  840.50    4.20
  10   4  -9  232.33    3.04
  10   4 -10   75.50    6.40
  10   4 -12  331.00    2.70
  10   4 -13  277.90    3.10
  10   4 -14  133.60    5.20
  10   4 -15  452.10    3.00
  10   4 -16  228.90    3.70
  10   4 -17  177.80    5.20
  10   4 -18  154.40    6.50
  10   4 -19  143.20    5.80
  10   4 -20   82.50    8.10
  10   4 -22  141.60    6.20
  12   4   0  606.30    4.24
  12   4   1  898.55    8.84
  12   4   2  590.01    4.80
  12   4   3   99.05    3.82
  12   4   4  576.92    2.05
  12   4   7  413.00    2.80
  12   4   8  642.50    3.30
  12   4  10  204.50    4.20
  12   4  11  189.40    4.90
  12   4  13  230.40    4.50
  12   4  14  259.60    4.10
  12   4  15  226.10    4.80
  12   4  -1   34.50   19.10
  12   4  -2 1145.82    9.17
  12   4  -3  259.55    1.84
  12   4  -4  417.74    1.52
  12   4  -5  474.86    3.29
  12   4  -6  125.22    3.22
  12   4  -7  973.83    8.42
  12   4  -8  481.46    1.73
  12   4  -9  459.58    1.69
  12   4 -10  324.32    1.80
  12   4 -11  156.30    3.80
  12   4 -12  480.10    2.70
  12   4 -13  312.50    2.70
  12   4 -14  142.00    4.80
  12   4 -15  389.90    3.10
  12   4 -17  111.50    6.60
  12   4 -18  390.50    3.40
  12   4 -19  391.60    3.60
  12   4 -20  285.30    3.70
  12   4 -21  109.80    8.10
  14   4   0  235.97    2.40
  14   4   1   76.23    4.67
  14   4   2  398.45    3.32
  14   4   3  689.35    2.47
  14   4   4  946.10    4.70
  14   4   5  475.80    2.40
  14   4   6  332.40    3.00
  14   4   7  480.90    2.90
  14   4   8  109.00    7.20
  14   4   9  296.00    3.40
  14   4  10  454.30    3.20
  14   4  12  340.90    3.60
  14   4  13  118.30    7.40
  14   4  14  209.70    5.20
  14   4  15  107.10    8.30
  14   4  -1  656.15    2.40
  14   4  -2  158.45    2.40
  14   4  -3  150.92    2.44
  14   4  -4  368.40    3.39
  14   4  -5   92.15    4.17
  14   4  -6  844.18    4.03
  14   4  -7  568.10    1.98
  14   4  -8  179.20    2.19
  14   4  -9   85.53    5.56
  14   4 -10   68.84    5.05
  14   4 -11  870.20    4.30
  14   4 -12  243.60    3.20
  14   4 -13  557.10    2.80
  14   4 -14  258.20    3.60
  14   4 -17  197.70    4.50
  14   4 -19  173.90    4.60
  14   4 -20  371.10    3.40
  14   4 -21  140.50    6.20
  14   4 -22  182.80    4.70
  14   4 -23   84.60    7.80
  16   4   0  120.05    3.04
  16   4   1  162.25    2.40
  16   4   2 1148.20    5.80
  16   4   3  174.00    3.70
  16   4   4  268.50    3.00
  16   4   5  410.60    2.80
  16   4   7  123.20    6.30
  16   4   8  235.10    3.50
  16   4   9  293.40    3.70
  16   4  10  298.90    3.90
  16   4  11  365.90    3.30
  16   4  12  161.70    5.30
  16   4  13  388.20    3.90
  16   4  15  107.90    8.00
  16   4  -1  337.69    1.66
  16   4  -2  105.46    5.57
  16   4  -3  260.45    1.77
  16   4  -4  266.90    1.70
  16   4  -5  450.85    1.56
  16   4  -6  565.35    2.18
  16   4  -7  497.40    1.77
  16   4  -8  573.09    2.09
  16   4  -9  287.40    5.30
  16   4 -10  386.00    8.69
  16   4 -11  414.80    2.40
  16   4 -13  286.20    3.00
  16   4 -14  611.50    3.30
  16   4 -15  158.80    4.60
  16   4 -16  355.10    3.10
  16   4 -17  135.10    5.20
  16   4 -18  148.10    6.40
  16   4 -19  162.30    4.90
  16   4 -20  134.90    6.30
  16   4 -21  151.90    5.70
  16   4 -23  114.90    7.70
  18   4   0  409.75    1.63
  18   4   2  205.80    3.20
  18   4   3  199.30    3.60
  18   4   4  235.70    3.30
  18   4   6  259.40    3.50
  18   4   8   94.50    7.90
  18   4   9  175.10    5.60
  18   4  13   97.10    9.30
  18   4  -1  809.12    2.93
  18   4  -2  192.82    3.32
  18   4  -3  775.35    2.76
  18   4  -4  402.45    1.56
  18   4  -5  213.25    2.12
  18   4  -6  354.70    1.63
  18   4  -7   67.17    5.61
  18   4  -8   98.63    6.89
  18   4  -9   30.30   30.30
  18   4 -10 1001.93   13.27
  18   4 -11  531.50    2.50
  18   4 -12  240.30    3.30
  18   4 -13  110.40    5.70
  18   4 -15   91.70    8.30
  18   4 -16  685.50    3.50
  18   4 -17  512.40    3.00
  18   4 -21  133.60    6.50
  18   4 -23  144.30    6.00
  20   4   2  729.00    3.80
  20   4   3  115.50    5.80
  20   4   5  257.70    3.60
  20   4   6  165.10    5.10
  20   4   7  244.60    4.40
  20   4   9  138.90    5.90
  20   4  11  298.10    3.60
  20   4  12  245.00    4.40
  20   4  -1  282.60    2.80
  20   4  -2  136.28    8.87
  20   4  -3  854.00    4.38
  20   4  -4   87.95    9.67
  20   4  -5  528.90    1.91
  20   4  -6  237.86    1.96
  20   4  -7  668.84    2.44
  20   4  -9  171.17    6.78
  20   4 -10  193.20    3.70
  20   4 -12  926.20    4.60
  20   4 -13  561.00    2.90
  20   4 -17  183.10    4.70
  20   4 -18  217.80    4.30
  20   4 -19  194.00    5.10
  20   4 -20  347.00    3.50
  20   4 -21  170.90    5.00
  20   4 -22  196.90    4.40
  22   4   0  375.45    1.98
  22   4   2  438.20    2.80
  22   4   3  218.70    4.00
  22   4   5  364.50    3.20
  22   4   7  134.40    5.80
  22   4   8  111.60    7.50
  22   4   9  177.30    4.80
  22   4  10  361.80    3.60
  22   4  12  215.80    5.00
  22   4  -1  119.00    5.70
  22   4  -2  371.20    2.60
  22   4  -3  308.30    2.60
  22   4  -4  393.40    2.50
  22   4  -5  790.91    2.86
  22   4  -6  936.80    3.52
  22   4  -7   71.70    7.30
  22   4  -8  458.70    2.40
  22   4  -9  333.30    2.80
  22   4 -11  221.40    3.60
  22   4 -12  157.80    3.80
  22   4 -13  134.90    4.80
  22   4 -14  271.20    3.60
  22   4 -15  212.40    4.20
  22   4 -17  733.90    4.00
  22   4 -19  234.20    4.20
  22   4 -21  136.30    6.30
  22   4 -22   92.80    7.20
  22   4 -23  204.80    4.20
  24   4   1  258.30    3.80
  24   4   5  589.00    3.10
  24   4   7  295.90    4.10
  24   4   9  246.00    4.40
  24   4  10  131.00    8.50
  24   4  11  218.90    4.90
  24   4  -1  118.80    5.30
  24   4  -2  506.90    2.60
  24   4  -3  215.80    3.70
  24   4  -4  233.20    3.30
  24   4  -6  203.50    3.60
  24   4  -7  181.20    3.50
  24   4  -8 1140.10    5.70
  24   4  -9  986.00    5.00
  24   4 -10  412.90    2.80
  24   4 -11  269.70    3.10
  24   4 -12  186.00    4.10
  24   4 -13  244.20    3.30
  24   4 -14  556.80    2.80
  24   4 -16  109.70    6.10
  24   4 -18  126.30    6.00
  24   4 -19  152.30    5.30
  24   4 -20  261.50    3.90
  24   4 -21  238.60    3.60
  24   4 -22  129.50    6.80
  24   4 -24  150.70    5.70
  26   4   0  248.10    3.60
  26   4   1  358.80    3.50
  26   4   5  142.70    7.00
  26   4   6  271.20    3.80
  26   4   7  364.10    3.50
  26   4  10  187.60    5.70
  26   4  -1  335.50    3.30
  26   4  -2  268.10    3.40
  26   4  -4  639.60    3.40
  26   4  -5  539.60    2.60
  26   4  -6  463.30    2.50
  26   4  -7  288.10    2.80
  26   4  -8  338.30    2.80
  26   4  -9  393.40    2.70
  26   4 -10  736.60    3.60
  26   4 -11  276.18    5.87
  26   4 -13  390.25    2.05
  26   4 -14  168.90    4.40
  26   4 -16  215.60    3.90
  26   4 -18  123.90    6.20
  26   4 -20  178.40    4.60
  26   4 -21  196.00    4.40
  26   4 -22  193.40    4.50
  26   4 -24  126.60    6.80
  28   4   0  182.00    4.50
  28   4   1  227.80    4.50
  28   4   2  422.80    3.40
  28   4   3  497.10    3.40
  28   4   4  478.30    3.30
  28   4   5  177.60    5.90
  28   4   6  165.80    5.20
  28   4   7  107.80    8.30
  28   4  -1  615.70    3.00
  28   4  -2  308.80    3.30
  28   4  -4  379.10    2.80
  28   4  -5  340.90    3.10
  28   4  -8  368.90    2.80
  28   4  -9  558.20    2.80
  28   4 -10  166.50    4.00
  28   4 -11  329.40    2.90
  28   4 -12  135.80    5.20
  28   4 -13  249.80    3.50
  28   4 -14  186.90    4.10
  28   4 -15  396.50    3.30
  28   4 -16  147.70    5.90
  28   4 -20  216.30    3.80
  28   4 -22  127.90    6.90
  30   4   0  426.05    2.33
  30   4   1  235.90    3.90
  30   4   2  461.40    3.40
  30   4   3  114.80    7.20
  30   4   4  297.70    4.20
  30   4  -1  521.10    2.90
  30   4  -2  244.10    4.00
  30   4  -3  192.10    4.00
  30   4  -5  387.40    3.00
  30   4  -6  755.00    3.70
  30   4  -8  163.90    4.30
  30   4  -9  257.90    3.30
  30   4 -10  379.90    3.00
  30   4 -11  441.30    2.90
  30   4 -13  140.30    5.60
  30   4 -14  288.10    3.40
  30   4 -15  181.20    4.70
  30   4 -16  510.40    3.10
  30   4 -19  196.70    4.10
  30   4 -21  168.70    5.10
  30   4 -22  121.00    7.30
  30   4 -23  178.00    4.90
  30   4 -24  139.20    6.20
  32   4   0  178.18    3.85
  32   4   1  205.70    4.80
  32   4   5  146.90    6.00
  32   4   7  324.20    3.90
  32   4  -1  146.70    5.10
  32   4  -2  409.50    3.40
  32   4  -3  274.70    3.70
  32   4  -4  271.20    3.60
  32   4  -5  157.00    5.10
  32   4  -6  117.90    6.70
  32   4  -7  242.90    3.80
  32   4  -8  446.30    3.10
  32   4  -9  107.10    7.30
  32   4 -11  239.00    3.90
  32   4 -12  427.90    3.00
  32   4 -13  292.30    3.40
  32   4 -15  593.30    3.00
  32   4 -16  182.90    5.00
  32   4 -17  350.50    3.30
  32   4 -19  219.60    4.70
  32   4 -20  151.60    5.60
  32   4 -23  115.10    7.70
  32   4 -24  165.20    5.20
  34   4   0  143.10    5.70
  34   4   1  187.50    5.60
  34   4   3  348.20    3.70
  34   4   4  113.50    9.90
  34   4   6  302.10    4.80
  34   4  -2  252.20    3.80
  34   4  -3  220.60    4.20
  34   4  -6  411.30    3.30
  34   4  -7  481.90    3.10
  34   4 -11  174.40    4.80
  34   4 -13   94.50    7.60
  34   4 -15  233.80    3.90
  34   4 -19  182.60    4.60
  34   4 -20  453.30    3.30
  36   4   1  241.10    4.50
  36   4   2  243.90    4.50
  36   4   4  234.90    5.50
  36   4  -3  182.80    5.50
  36   4  -5  356.60    3.70
  36   4  -6  437.30    3.40
  36   4  -7  230.40    3.90
  36   4  -8  438.60    3.20
  36   4 -11  440.20    3.20
  36   4 -13  138.80    6.70
  36   4 -14  368.10    3.50
  36   4 -16  221.90    4.40
  36   4 -17  249.00    4.00
  36   4 -19  227.70    4.60
  36   4 -21  299.90    3.60
  36   4 -22  178.10    4.90
  38   4   1  231.70    4.70
  38   4   2  128.80    8.50
  38   4  -4  226.90    3.60
  38   4  -7  158.10    6.20
  38   4  -8  176.50    5.50
  38   4  -9  293.80    3.90
  38   4 -10  512.90    3.30
  38   4 -11  208.10    4.60
  38   4 -15  293.00    3.40
  38   4 -16  528.50    3.00
  38   4 -18  302.90    3.50
  38   4 -19  120.10    5.40
  38   4 -20  153.60    5.70
  38   4 -23  139.40    6.20
  40   4   1  216.10    6.00
  40   4  -5  160.30    5.30
  40   4  -7  388.30    3.10
  40   4  -8  170.60    4.70
  40   4  -9  125.80    6.50
  40   4 -10  149.80    5.40
  40   4 -11   99.20    6.10
  40   4 -12  446.40    3.10
  40   4 -13  195.30    4.10
  40   4 -14  118.50    7.00
  40   4 -15  133.80    6.20
  40   4 -17  286.40    3.70
  40   4 -18  256.40    4.20
  40   4 -19  288.30    3.70
  40   4 -21  135.70    6.50
  40   4 -23  184.80    4.60
  42   4  -6  183.00    4.70
  42   4  -9  400.30    3.10
  42   4 -11  199.80    4.20
  42   4 -12  183.80    4.50
  42   4 -13  299.50    3.50
  42   4 -14  145.60    5.80
  42   4 -15  200.60    4.20
  42   4 -16  253.50    4.20
  42   4 -17  250.30    4.30
  42   4 -18  147.90    5.90
  42   4 -19  103.80    6.40
  42   4 -20  146.40    6.00
  42   4 -21  252.60    4.20
  44   4  -6  276.10    3.90
  44   4  -7  132.70    4.90
  44   4  -8  343.20    3.80
  44   4  -9  120.40    5.40
  44   4 -10  337.00    3.80
  44   4 -11  120.10    5.40
  44   4 -12  196.50    4.40
  44   4 -13  188.90    4.60
  44   4 -14  370.40    3.50
  44   4 -17  136.00    6.50
  44   4 -18  227.00    3.80
  46   4  -7  243.10    4.40
  46   4  -9  375.30    3.40
  46   4 -10  205.50    4.20
  46   4 -12  217.60    4.00
  46   4 -15  204.40    4.30
  46   4 -16  126.00    7.00
  46   4 -20  225.70    3.80
  48   4  -8  145.60    5.90
  48   4 -10  147.30    5.90
  48   4 -13  272.80    3.90
  48   4 -14  228.30    3.80
  50   4 -10  195.00    4.30
  50   4 -13  245.80    4.30
  50   4 -14  117.60    5.50
  50   4 -15  202.40    4.20
  50   4 -16  263.50    4.00
   1   5   0  372.83    5.30
   1   5   1  219.41    2.47
   1   5   2  594.52    2.90
   1   5   3  525.90    4.73
   1   5   4  164.96   10.60
   1   5   5  398.75    1.56
   1   5   6  212.75    4.03
   1   5   7  212.00    2.05
   1   5   8  412.15    1.70
   1   5   9  242.20    3.10
   1   5  10  463.70    2.60
   1   5  11  429.30    2.80
   1   5  13  263.80    3.70
   1   5  14  133.10    6.80
   1   5  15  183.60    5.30
   1   5  16  212.00    4.80
   1   5  18  181.00    4.80
   1   5  19  480.70    3.60
   1   5  -1  830.26    3.00
   1   5  -3  304.65    1.63
   1   5  -4  433.20    1.56
   1   5  -5 1316.65    4.03
   1   5  -7   86.95    4.10
   1   5  -8  169.44    5.65
   1   5  -9  209.90    3.40
   1   5 -11  294.30    3.00
   1   5 -12  162.50    4.30
   1   5 -13  714.00    3.70
   1   5 -14  426.50    3.20
   1   5 -15  409.70    3.20
   1   5 -18  166.80    5.20
   1   5 -20  165.60    5.20
   3   5   0  453.36    1.59
   3   5   1 1357.10   12.71
   3   5   2  994.80    3.25
   3   5   3  907.94    3.83
   3   5   4  901.30    6.36
   3   5   5  840.65    3.04
   3   5   6  202.87    4.74
   3   5   7  417.97    3.66
   3   5   8  156.50    3.90
   3   5   9  179.40    3.80
   3   5  11  450.10    2.80
   3   5  12  128.40    6.20
   3   5  13  174.30    5.00
   3   5  16  183.60    4.60
   3   5  17  621.00    3.50
   3   5  19   76.70   11.90
   3   5  -1 1214.90    3.50
   3   5  -2  713.18    3.47
   3   5  -3  305.35    1.63
   3   5  -4  266.72    2.33
   3   5  -5  188.90    2.26
   3   5  -6  376.60    1.56
   3   5  -7  207.39    7.13
   3   5  -8   51.00    6.65
   3   5  -9 1245.95    8.28
   3   5 -11  305.30    2.70
   3   5 -12  597.80    3.10
   3   5 -14  192.90    4.20
   3   5 -15  169.30    5.30
   3   5 -16  120.60    6.50
   3   5 -18  156.60    5.50
   3   5 -19  136.20    6.50
   5   5   0  404.15    1.56
   5   5   1  806.25    5.17
   5   5   2   57.05    6.95
   5   5   3  275.00    2.60
   5   5   4  133.56    3.11
   5   5   5  433.50    1.56
   5   5   6  161.05    2.47
   5   5   9  410.20    2.70
   5   5  10  538.20    2.80
   5   5  11  211.50    4.30
   5   5  12  172.40    4.90
   5   5  13  444.60    3.30
   5   5  14   83.60    9.90
   5   5  15  190.70    5.40
   5   5  16   77.20   11.90
   5   5  -1  342.30    1.69
   5   5  -2 1223.30    4.53
   5   5  -3  291.00    1.70
   5   5  -4  785.45    3.30
   5   5  -5  114.70    3.32
   5   5  -6  351.90    1.63
   5   5  -7  837.88    9.60
   5   5  -8  483.45    3.32
   5   5  -9  193.20    2.40
   5   5 -10  522.40    2.70
   5   5 -11 1114.40    5.60
   5   5 -12  336.30    3.00
   5   5 -13  394.60    2.90
   5   5 -14  318.10    3.40
   5   5 -15  244.20    3.50
   5   5 -16  435.80    3.40
   7   5   0  977.75    3.32
   7   5   1  740.30    3.82
   7   5   2  193.14    3.89
   7   5   3 1174.82    8.21
   7   5   4  199.60    2.26
   7   5   5   56.30    8.50
   7   5   6  468.29    2.74
   7   5   7  355.30    2.70
   7   5   9  138.60    4.80
   7   5  10  503.40    2.90
   7   5  13  180.60    5.30
   7   5  16  158.00    5.50
   7   5  17  177.90    4.90
   7   5  -1 1276.28    3.71
   7   5  -2  173.10    2.55
   7   5  -3   83.26    4.82
   7   5  -4 1374.65    9.69
   7   5  -5  984.45    3.39
   7   5  -6  501.92    3.03
   7   5  -7  766.39    2.72
   7   5  -8  226.05    5.16
   7   5  -9  109.87    3.57
   7   5 -11  712.20    3.70
   7   5 -12  285.40    3.00
   7   5 -13  226.20    3.60
   7   5 -15  232.30    3.60
   7   5 -16  365.80    3.40
   7   5 -18  235.30    4.40
   7   5 -20  128.00    6.90
   7   5 -21  261.50    4.10
   9   5   1  606.98    2.16
   9   5   2  405.42    3.53
   9   5   3  836.15    3.04
   9   5   4   71.13   14.68
   9   5   5   80.25    9.48
   9   5   6  382.10    2.50
   9   5   7  539.70    2.80
   9   5   8  515.70    2.80
   9   5   9  628.20    3.40
   9   5  10  355.60    3.10
   9   5  13  326.90    3.60
   9   5  14  185.70    4.50
   9   5  15  143.40    6.10
   9   5  16  160.40    5.40
   9   5  -1  632.04    4.30
   9   5  -2  200.45    2.37
   9   5  -3   89.25    4.59
   9   5  -4 1395.75    3.89
   9   5  -5   26.90   42.50
   9   5  -6  104.49    5.36
   9   5  -7   85.74   15.23
   9   5  -8  541.20    1.94
   9   5  -9  282.95    3.46
   9   5 -11  284.20    3.00
   9   5 -12  195.40    3.70
   9   5 -13  722.80    3.60
   9   5 -14  410.50    2.80
   9   5 -18  193.70    4.20
   9   5 -20  107.70    8.30
   9   5 -21  159.00    5.50
  11   5   0  117.22    9.83
  11   5   1 1763.35    4.79
  11   5   2  261.50    1.98
  11   5   3  165.74    4.31
  11   5   4  825.36    8.19
  11   5   6  394.00    2.60
  11   5   7  508.90    2.70
  11   5   8  484.00    2.90
  11   5   9  217.50    4.30
  11   5  10  202.50    4.20
  11   5  12  170.10    5.80
  11   5  14  127.20    6.90
  11   5  -1  240.75    2.05
  11   5  -2  362.60    1.56
  11   5  -3  961.13    3.43
  11   5  -4  449.15    3.88
  11   5  -5  846.90    3.04
  11   5  -6  761.40    4.68
  11   5  -7  693.05    2.55
  11   5  -8  516.20    1.91
  11   5  -9  225.95    1.98
  11   5 -10   85.20    6.00
  11   5 -11  421.50    2.50
  11   5 -14  120.30    6.00
  11   5 -15  205.10    4.60
  11   5 -16  237.70    3.60
  11   5 -17  259.10    4.30
  11   5 -19  338.20    3.70
  11   5 -21  253.70    4.30
  13   5   0  390.97    1.62
  13   5   1  317.10    5.36
  13   5   2   51.80    9.50
  13   5   3  195.56    2.28
  13   5   4  858.50    4.40
  13   5   5  620.10    3.10
  13   5   7  713.50    3.70
  13   5   8  269.90    4.00
  13   5   9  392.20    3.40
  13   5  11  282.00    4.10
  13   5  12  100.70    8.40
  13   5  14  124.60    7.10
  13   5  15  266.10    4.00
  13   5  16  136.40    6.20
  13   5  -1  515.43    6.50
  13   5  -2  552.80    1.98
  13   5  -3 1026.60    4.67
  13   5  -4  199.54   13.16
  13   5  -5  150.52    3.46
  13   5  -6  161.07    4.87
  13   5  -7  277.30    2.54
  13   5  -8  152.17    4.80
  13   5  -9   84.56    4.73
  13   5 -10  550.38    4.37
  13   5 -11  150.50    4.20
  13   5 -12  195.10    3.60
  13   5 -13  757.90    3.90
  13   5 -14  258.20    3.30
  13   5 -16  127.90    6.70
  13   5 -17  194.90    4.70
  13   5 -21  247.50    4.40
  13   5 -22  118.50    7.40
  15   5   0  144.74    2.73
  15   5   1  411.90    1.69
  15   5   2  142.10    4.20
  15   5   3  384.90    2.50
  15   5   4  341.70    2.70
  15   5   5  308.10    2.90
  15   5   6  250.40    3.30
  15   5   8  120.30    5.60
  15   5   9  241.70    4.50
  15   5  11  426.00    3.30
  15   5  13  151.00    5.80
  15   5  15  124.40    6.90
  15   5  -2  112.20    4.20
  15   5  -3   61.50    7.90
  15   5  -4  172.47    3.53
  15   5  -5 1118.95    3.75
  15   5  -6  450.48    1.62
  15   5  -7   62.50    8.40
  15   5  -8  521.10    3.68
  15   5  -9   61.18    5.77
  15   5 -10  390.70    2.50
  15   5 -11  109.80    4.90
  15   5 -12  198.80    3.50
  15   5 -13  536.80    2.80
  15   5 -14  103.90    6.90
  15   5 -15  364.30    3.30
  15   5 -16  188.50    4.40
  15   5 -17  103.40    7.10
  15   5 -19  154.10    5.30
  15   5 -20  123.00    7.00
  15   5 -21  471.70    3.20
  15   5 -22  187.40    4.60
  15   5 -23  280.40    3.80
  17   5   0  197.42    2.44
  17   5   1  335.40    2.70
  17   5   2  481.70    2.50
  17   5   3  140.50    5.10
  17   5   7  315.40    3.10
  17   5   9 1022.40    5.20
  17   5  10  328.00    3.70
  17   5  12  269.30    4.00
  17   5  14  112.50    7.80
  17   5  -1   97.87    4.06
  17   5  -3  509.22    2.61
  17   5  -4  335.10    1.77
  17   5  -5  212.92    3.32
  17   5  -6  454.35    4.02
  17   5  -7  471.26    3.30
  17   5  -8  278.70    1.84
  17   5  -9  674.70    7.92
  17   5 -10  200.50    3.50
  17   5 -11  407.00    2.70
  17   5 -12  312.20    3.00
  17   5 -13  328.60    3.10
  17   5 -16  157.60    5.30
  17   5 -17  487.10    3.30
  17   5 -18  204.10    4.70
  17   5 -22  238.80    4.50
  17   5 -23  197.20    4.30
  19   5   0  207.42    2.50
  19   5   1  216.50    3.70
  19   5   4  297.90    3.30
  19   5   5  319.10    3.40
  19   5   6  235.30    4.20
  19   5   7  548.60    2.90
  19   5  12  129.30    6.80
  19   5  13  236.60    4.50
  19   5  -1  176.80    3.40
  19   5  -2  418.85    1.63
  19   5  -3  406.75    1.63
  19   5  -4  635.80    2.26
  19   5  -5  848.49    6.65
  19   5  -6   61.80    7.90
  19   5  -7   71.98    8.84
  19   5  -8  246.45    1.98
  19   5  -9  644.70    3.20
  19   5 -10  711.90    3.50
  19   5 -11  234.80    3.30
  19   5 -13  340.60    3.00
  19   5 -14  215.80    3.90
  19   5 -18  142.60    5.40
  19   5 -19  524.80    3.00
  19   5 -20  105.90    8.20
  19   5 -21  279.70    3.80
  19   5 -22  311.50    3.50
  19   5 -23  194.70    4.40
  21   5   0  477.09    1.83
  21   5   2  231.30    3.50
  21   5   3  509.30    2.80
  21   5   4  141.80    5.60
  21   5   5  176.00    4.80
  21   5   6  221.90    4.10
  21   5   7  197.00    4.90
  21   5   8  194.60    5.20
  21   5   9  329.70    3.80
  21   5  11  137.40    6.40
  21   5  -3  407.30    2.50
  21   5  -4  213.50    3.20
  21   5  -5  851.90    4.40
  21   5  -8  108.80    5.70
  21   5  -9  528.20    2.60
  21   5 -10  395.00    2.50
  21   5 -11  201.70    3.50
  21   5 -12  438.40    2.80
  21   5 -13  755.30    3.90
  21   5 -14  550.00    2.80
  21   5 -15  679.90    3.40
  21   5 -16  299.30    3.30
  21   5 -18  263.10    3.60
  21   5 -23  105.10    8.40
  23   5   0  123.90    5.40
  23   5   1  421.60    3.00
  23   5   2  607.60    3.20
  23   5   4  226.70    4.50
  23   5   5  178.20    5.10
  23   5   7  137.10    6.00
  23   5   8  221.80    4.70
  23   5  -1  639.10    3.30
  23   5  -2  444.20    2.60
  23   5  -4  180.80    3.70
  23   5  -5  204.60    3.20
  23   5  -6  330.10    2.60
  23   5  -7  173.90    3.70
  23   5  -8  196.90    3.30
  23   5  -9  245.70    3.20
  23   5 -10  155.90    4.50
  23   5 -11  259.70    3.30
  23   5 -12  282.80    3.20
  23   5 -14  468.90    2.80
  23   5 -15  443.40    3.20
  23   5 -16  163.00    5.20
  23   5 -17  334.30    3.70
  23   5 -18  147.90    5.20
  23   5 -19  117.60    6.90
  23   5 -21  301.90    3.50
  23   5 -24  122.10    7.00
  25   5   0  438.65    2.76
  25   5   3  436.80    3.20
  25   5   4  263.10    4.20
  25   5   5  208.20    4.70
  25   5   7  162.30    5.20
  25   5  10  262.90    4.90
  25   5  -1  754.70    3.80
  25   5  -2  685.40    3.40
  25   5  -3  528.40    2.60
  25   5  -6  423.30    2.80
  25   5  -7  663.40    3.30
  25   5  -8  189.40    3.80
  25   5 -10  349.60    2.80
  25   5 -11  422.50    2.70
  25   5 -12  591.00    3.00
  25   5 -13  530.90    2.70
  25   5 -14  296.20    3.60
  25   5 -15  544.60    2.90
  25   5 -16  170.50    5.00
  25   5 -20  105.70   19.40
  27   5   0  155.55    7.26
  27   5   3  382.50    3.40
  27   5   5  260.40    3.90
  27   5   6  200.80    5.30
  27   5   7  147.90    5.90
  27   5   8  175.80    6.20
  27   5  -1  584.00    3.10
  27   5  -2  215.70    4.00
  27   5  -3  682.80    3.40
  27   5  -4  715.10    3.70
  27   5  -5  248.10    3.20
  27   5  -6  224.90    3.40
  27   5  -7  529.90    2.60
  27   5  -8  223.90    3.40
  27   5  -9  360.70    2.90
  27   5 -10  211.00    3.80
  27   5 -11  141.80    4.90
  27   5 -15  315.50    3.70
  27   5 -16  527.30    3.00
  27   5 -17  234.80    3.90
  27   5 -19  163.70    5.00
  27   5 -21  276.30    3.90
  27   5 -22  124.60    7.10
  27   5 -24  150.00    5.70
  29   5   0  315.20    3.30
  29   5   2  201.10    4.80
  29   5   3  301.40    4.00
  29   5   6  234.60    4.60
  29   5   7  225.90    4.80
  29   5  -1  204.00    4.10
  29   5  -2   79.50    8.40
  29   5  -3  576.10    2.90
  29   5  -4  399.60    2.90
  29   5  -5  344.30    3.30
  29   5  -6  217.60    3.90
  29   5  -7  105.30    6.80
  29   5  -8  285.20    3.40
  29   5  -9  346.10    3.20
  29   5 -10  185.00    4.60
  29   5 -13  569.20    3.00
  29   5 -15  113.50    6.10
  29   5 -17  155.80    6.10
  29   5 -18  186.50    5.30
  29   5 -19  200.00    4.10
  29   5 -20  163.50    5.20
  29   5 -21  334.70    3.90
  29   5 -22  245.80    4.40
  29   5 -23  306.20    3.50
  31   5   1  705.10    3.60
  31   5   5  272.90    4.80
  31   5   7  260.00    4.90
  31   5  -1  188.70    4.80
  31   5  -2  167.30    5.20
  31   5  -3  151.60    5.60
  31   5  -4  413.90    3.10
  31   5  -5  209.40    4.50
  31   5  -7  473.50    2.90
  31   5  -8   96.60    8.10
  31   5 -10  117.00    6.70
  31   5 -12  182.50    4.40
  31   5 -13  164.80    5.00
  31   5 -14  199.10    4.30
  31   5 -16  221.00    4.20
  31   5 -18  114.10    7.10
  31   5 -19  209.20    3.90
  31   5 -20  121.40    7.10
  33   5   1  206.30    5.00
  33   5   2  157.50    5.40
  33   5   4  374.80    4.00
  33   5   5  382.60    3.90
  33   5  -1  494.90    3.10
  33   5  -4  258.20    4.10
  33   5  -5  265.20    3.90
  33   5  -6  171.50    4.90
  33   5  -7  232.30    4.30
  33   5  -9  245.40    4.00
  33   5 -10  140.10    6.00
  33   5 -11  341.80    3.40
  33   5 -13  363.60    3.30
  33   5 -14  106.60    6.90
  33   5 -16  339.80    3.40
  33   5 -17  213.60    4.70
  33   5 -19  261.60    4.00
  33   5 -21   92.80    7.20
  33   5 -23  101.20    8.80
  35   5   1  161.00    5.40
  35   5   3  311.40    4.20
  35   5   5  331.00    4.40
  35   5  -2  185.60    4.30
  35   5  -3  161.40    6.10
  35   5  -4  180.40    5.30
  35   5  -5  315.80    3.50
  35   5  -8  449.50    3.10
  35   5  -9  204.10    4.30
  35   5 -10  305.40    3.50
  35   5 -11  345.00    3.60
  35   5 -12  211.40    4.30
  35   5 -13  685.70    3.50
  35   5 -14  170.40    5.60
  35   5 -15  292.60    3.90
  35   5 -18  248.20    4.20
  35   5 -20  197.30    4.40
  35   5 -23  246.20    4.30
  37   5   0  168.20    5.20
  37   5   1  185.70    5.90
  37   5  -5  156.50    6.40
  37   5  -8  334.70    3.40
  37   5  -9  148.70    6.40
  37   5 -10  119.20    6.40
  37   5 -11  165.50    5.80
  37   5 -12  263.20    3.60
  37   5 -13  213.60    4.50
  37   5 -14  128.00    6.20
  37   5 -15  162.30    4.90
  37   5 -16  205.30    3.90
  37   5 -17  230.00    4.50
  37   5 -18  180.70    4.70
  37   5 -19  122.10    5.30
  37   5 -22  336.00    3.80
  37   5 -23  212.90    4.00
  39   5   0  184.00    5.90
  39   5  -3  228.40    3.70
  39   5  -4  216.50    3.90
  39   5  -5  192.60    4.30
  39   5  -6  154.70    5.30
  39   5  -8  268.50    3.70
  39   5  -9  369.90    3.20
  39   5 -13  124.40    6.60
  39   5 -14  254.30    4.00
  39   5 -15  182.70    4.50
  39   5 -17  226.30    3.70
  39   5 -18  114.80    5.70
  39   5 -19  290.20    3.70
  39   5 -21  127.60    6.90
  39   5 -22  258.50    4.10
  39   5 -23  157.50    5.30
  41   5   0  269.20    4.70
  41   5  -4  219.40    4.00
  41   5  -5  502.50    3.40
  41   5 -10  454.50    3.20
  41   5 -11  277.70    3.70
  41   5 -12  136.00    6.20
  41   5 -14  192.30    4.40
  41   5 -15  207.80    4.10
  41   5 -18  203.20    4.30
  41   5 -19  128.10    6.90
  41   5 -20  105.50    6.30
  41   5 -22  150.50    5.70
  43   5  -5  332.40    3.30
  43   5  -7  192.20    4.50
  43   5 -10  116.60    5.60
  43   5 -11  280.00    3.80
  43   5 -13  259.80    4.10
  43   5 -14  400.70    3.20
  43   5 -16   46.30   17.00
  43   5 -17  396.70    3.30
  43   5 -19  181.60    4.80
  43   5 -21  153.60    5.60
  45   5  -5  174.10    5.00
  45   5  -6  260.70    4.10
  45   5  -7  423.70    3.60
  45   5  -8  156.40    5.60
  45   5 -12  169.90    5.10
  45   5 -14  101.70    6.60
  45   5 -15  139.30    4.70
  45   5 -18   74.50    9.20
  45   5 -19  124.00    5.30
  47   5  -9  242.40    3.50
  47   5 -10  160.10    5.40
  47   5 -15  165.40    5.30
  47   5 -16  123.80    7.10
  47   5 -17  299.30    3.60
  47   5 -18  168.30    5.10
  49   5  -9  206.30    4.00
  49   5 -15  153.40    5.60
  49   5 -17  136.50    6.20
   0   6   0 1042.40    4.70
   0   6   1  168.60    5.09
   0   6   2   89.70    4.24
   0   6   3  281.57    4.81
   0   6   4  215.45    2.05
   0   6   5  629.75    2.26
   0   6   6  746.73    6.93
   0   6   7   80.10    5.90
   0   6   8  212.30    3.30
   0   6   9  470.70    2.60
   0   6  10  135.00    4.60
   0   6  11  609.60    3.10
   0   6  12  601.00    3.00
   0   6  14  156.50    5.90
   0   6  15  157.60    5.00
   0   6  16   69.90   12.80
   0   6  17  233.80    4.60
   0   6  18  209.70    5.20
   0   6  19  107.10   19.70
   2   6   0   10.50   42.10
   2   6   1  234.20    1.91
   2   6   2  313.65    2.34
   2   6   4  535.71    4.24
   2   6   5  192.44    7.06
   2   6   6  129.55    4.24
   2   6   7  107.94    3.58
   2   6   8  413.80    2.60
   2   6   9  317.40    3.00
   2   6  10  468.50    2.80
   2   6  11  685.80    3.40
   2   6  12  195.20    4.10
   2   6  18  178.00    4.90
   2   6  19  151.90    5.60
   2   6  -1   72.20    8.10
   2   6  -2  129.42    3.67
   2   6  -3  891.11    8.96
   2   6  -4  904.04    3.96
   2   6  -5  764.95    2.69
   2   6  -6  569.40    2.23
   2   6  -7  374.05    1.63
   2   6  -8  537.73    1.98
   2   6 -10  170.90    4.20
   2   6 -12  544.00    2.90
   2   6 -14  310.30    3.40
   2   6 -16  445.50    3.10
   2   6 -19  250.90    4.30
   2   6 -20  183.50    4.60
   4   6   0  393.10    4.39
   4   6   1  253.85    2.90
   4   6   2  139.58    6.14
   4   6   3  478.51    1.73
   4   6   4  815.50    2.97
   4   6   5  101.00    5.20
   4   6   6  412.55    1.63
   4   6   7  238.30    3.00
   4   6   8  113.70    5.10
   4   6   9  216.20    3.50
   4   6  10  145.30    4.90
   4   6  11  321.70    3.30
   4   6  12  251.10    4.00
   4   6  14  174.80    5.70
   4   6  15  183.30    5.70
   4   6  17  209.70    5.20
   4   6  18  153.20    5.70
   4   6  -1  416.47    3.94
   4   6  -2  831.55    2.97
   4   6  -3 1327.75    7.88
   4   6  -4  541.02    4.88
   4   6  -5  771.55    2.76
   4   6  -6 1067.25    7.29
   4   6  -7  229.65    2.05
   4   6  -8  207.13    2.23
   4   6  -9  425.60    2.40
   4   6 -10  166.50    4.10
   4   6 -11  230.90    3.20
   4   6 -12  185.20    3.70
   4   6 -14  214.70    3.90
   4   6 -15  130.20    5.70
   4   6 -16  265.90    4.40
   4   6 -17  206.80    5.00
   4   6 -18  440.70    3.40
   4   6 -19  276.30    3.90
   6   6   0  717.65    7.99
   6   6   1  304.87    5.65
   6   6   2  907.08    3.29
   6   6   3 1236.60    8.91
   6   6   4  200.17    3.11
   6   6   5  170.45    2.33
   6   6   6  207.20    3.40
   6   6   7  131.90    4.20
   6   6   8  345.20    2.80
   6   6   9  310.90    3.00
   6   6  11  130.10    6.40
   6   6  12  231.40    3.90
   6   6  14  147.40    5.60
   6   6  17  317.60    4.10
   6   6  -2  445.95    4.17
   6   6  -3  542.05    5.94
   6   6  -4 1406.15    4.16
   6   6  -5  135.62    2.75
   6   6  -6  117.40    3.25
   6   6  -7  146.48    2.79
   6   6  -8  476.17    1.69
   6   6  -9  555.90    2.80
   6   6 -10  268.90    2.80
   6   6 -11  361.20    2.70
   6   6 -12  105.30    6.50
   6   6 -13  137.60    5.40
   6   6 -15  308.70    3.40
   6   6 -17  295.20    3.40
   6   6 -18  318.60    4.00
   6   6 -19  274.10    3.90
   8   6   0  758.40    2.69
   8   6   1  467.13    1.73
   8   6   2  278.25    3.32
   8   6   3 1050.70    5.64
   8   6   4  302.58    1.79
   8   6   5  430.80    2.30
   8   6   6  412.70    2.60
   8   6   8  216.30    3.70
   8   6  10  149.00    5.40
   8   6  11  126.20    5.60
   8   6  13  134.80    6.00
   8   6  15  178.00    4.90
   8   6  16  305.00    4.20
   8   6  -1  149.07    9.44
   8   6  -2  376.95    2.61
   8   6  -3  104.73    4.31
   8   6  -4 1464.90    4.10
   8   6  -5  177.59    3.96
   8   6  -6 1133.85    6.86
   8   6  -7  329.40    6.92
   8   6  -8  311.40    1.98
   8   6  -9  227.80    2.97
   8   6 -10  261.90    2.80
   8   6 -11  975.30    5.00
   8   6 -12  304.20    3.00
   8   6 -14  184.70    4.20
   8   6 -15  232.80    4.40
   8   6 -17  123.90    6.50
   8   6 -18  162.10    5.10
   8   6 -19  125.50    7.00
  10   6   0  464.80    1.84
  10   6   1  487.90    2.61
  10   6   2 1020.27    3.64
  10   6   3  581.75    9.54
  10   6   5  373.20    2.60
  10   6   6   86.70    7.10
  10   6   8  316.70    3.20
  10   6   9  205.70    3.80
  10   6  10  275.00    3.70
  10   6  11  517.30    3.20
  10   6  12  355.30    3.30
  10   6  14  319.50    4.00
  10   6  15  273.90    4.00
  10   6  -1  451.15    1.56
  10   6  -2  676.82    2.44
  10   6  -3  440.85    1.56
  10   6  -4  269.20    1.84
  10   6  -5  377.15    6.29
  10   6  -6 1106.95    8.69
  10   6  -7  305.80    1.70
  10   6  -8   61.13    7.21
  10   6  -9  408.55    4.74
  10   6 -10  506.90    2.70
  10   6 -11  748.30    3.70
  10   6 -12  271.10    3.30
  10   6 -14  187.30    4.10
  10   6 -15  183.50    4.60
  10   6 -16  173.50    5.20
  10   6 -17  200.20    4.90
  10   6 -18  164.50    5.00
  10   6 -22  120.60    7.10
  12   6   0  813.55    2.90
  12   6   1  614.43    5.16
  12   6   2  207.21    2.62
  12   6   3  134.50    4.50
  12   6   4  597.40    3.10
  12   6   8  592.70    2.90
  12   6   9  215.60    3.90
  12   6  10  307.30    3.60
  12   6  11  604.50    3.20
  12   6  12  212.20    4.80
  12   6  14  156.70    5.60
  12   6  16  138.10    6.10
  12   6  -1  123.25    3.25
  12   6  -2   93.40    3.72
  12   6  -3  822.51    2.93
  12   6  -4  419.81    4.50
  12   6  -5  396.45    3.04
  12   6  -6  318.15    1.77
  12   6  -7  385.75    2.20
  12   6  -8  161.80    2.40
  12   6  -9  310.35    2.90
  12   6 -10  610.20    3.10
  12   6 -11  373.60    2.70
  12   6 -14  238.70    3.80
  12   6 -16  106.00    6.80
  12   6 -18  177.20    4.50
  12   6 -19  165.90    5.10
  12   6 -21  186.30    4.70
  14   6   0  115.06    3.36
  14   6   1  191.30    2.47
  14   6   2  717.20    3.60
  14   6   3  136.60    4.00
  14   6   4  653.90    3.40
  14   6   6  543.40    2.80
  14   6   7  169.30    4.60
  14   6   9  287.00    3.80
  14   6  11  398.30    3.50
  14   6  12  121.20    7.10
  14   6  -1  343.95    1.77
  14   6  -2  418.39    2.82
  14   6  -3 1270.78    4.42
  14   6  -4  214.35    2.12
  14   6  -5  604.35    2.23
  14   6  -6  421.75    2.33
  14   6  -7  118.80    5.56
  14   6  -8   56.16    6.35
  14   6  -9  156.90    3.80
  14   6 -10  207.50    3.00
  14   6 -14  606.90    3.10
  14   6 -16  161.00    5.50
  14   6 -17  231.50    4.10
  14   6 -19  236.00    4.40
  14   6 -20  141.60    6.20
  14   6 -21  128.10    6.90
  16   6   0  121.88    3.46
  16   6   2 1007.20    5.20
  16   6   3  631.30    3.20
  16   6   4  138.50    4.80
  16   6   5  185.90    3.80
  16   6   9  284.30    4.10
  16   6  10  149.50    5.40
  16   6  12  244.10    4.40
  16   6  14  195.10    5.50
  16   6  -1  243.90    3.11
  16   6  -2   46.50   11.00
  16   6  -3  381.10    1.63
  16   6  -4  205.85    2.12
  16   6  -5   82.50    6.60
  16   6  -7  111.05    4.87
  16   6  -8  494.35    1.77
  16   6  -9  380.70    2.60
  16   6 -10  149.70    4.30
  16   6 -14  377.60    3.10
  16   6 -15  558.00    2.80
  16   6 -16  542.00    2.90
  16   6 -17  402.90    3.20
  16   6 -19  186.40    4.40
  18   6   0  437.95    1.77
  18   6   2  434.40    2.80
  18   6   3  586.50    2.90
  18   6   4  153.60    4.70
  18   6   5  393.40    3.10
  18   6   7  141.20    5.10
  18   6   8  218.10    4.40
  18   6   9  160.70    5.00
  18   6  -1  176.50    3.50
  18   6  -2  642.90    3.30
  18   6  -3   87.87    3.99
  18   6  -4  126.57    3.25
  18   6  -5   64.19   11.15
  18   6  -6   27.60   47.10
  18   6  -7  336.50    1.84
  18   6  -9  253.90    2.90
  18   6 -10  404.50    2.50
  18   6 -11  648.80    3.30
  18   6 -12  115.60    5.60
  18   6 -14  416.60    2.80
  18   6 -15  455.00    3.10
  18   6 -16  307.90    3.30
  18   6 -19  234.10    4.40
  18   6 -20  340.00    3.70
  20   6   1  213.90    3.60
  20   6   2  197.90    4.10
  20   6   3  416.50    2.80
  20   6   5  318.10    3.20
  20   6   8   48.80   20.60
  20   6   9  202.70    5.20
  20   6  11  201.90    5.40
  20   6  -2  266.60    2.80
  20   6  -3  285.20    2.90
  20   6  -4  485.10    2.50
  20   6  -5  238.10    3.00
  20   6  -6  824.90    4.20
  20   6  -7  352.10    2.60
  20   6  -9  372.50    2.60
  20   6 -10  320.60    2.90
  20   6 -11  583.10    2.90
  20   6 -12  448.10    2.60
  20   6 -16  578.00    3.00
  20   6 -17  275.00    4.00
  20   6 -19  100.50    8.40
  20   6 -20  112.30    7.80
  20   6 -21  143.70    6.10
  20   6 -22  135.70    6.50
  20   6 -23  110.60    7.90
  22   6   0  327.41    7.14
  22   6   1  442.40    2.80
  22   6   3  140.20    5.80
  22   6   4  136.40    6.30
  22   6   7  150.60    5.40
  22   6   9  204.50    5.30
  22   6  10  342.30    3.80
  22   6  11  302.10    4.20
  22   6  -1   77.30    8.50
  22   6  -2  250.20    3.40
  22   6  -3  205.40    3.40
  22   6  -5  545.50    2.60
  22   6  -6  289.80    3.00
  22   6  -7  679.70    3.40
  22   6  -8 1056.70    5.40
  22   6  -9  380.90    2.70
  22   6 -11  313.40    2.80
  22   6 -12  474.80    2.80
  22   6 -14  411.20    2.90
  22   6 -17  205.30    4.50
  22   6 -18  211.30    4.60
  22   6 -19  230.00    4.40
  22   6 -20  391.90    3.20
  22   6 -21  202.00    4.30
  22   6 -22   58.60   12.30
  22   6 -23  215.00    5.00
  24   6   1  247.50    3.70
  24   6   2  278.60    3.50
  24   6   4  153.00    6.10
  24   6   5  162.10    6.10
  24   6   6  362.40    3.30
  24   6   7  243.10    4.30
  24   6   8  272.60    3.90
  24   6  10  166.10    6.50
  24   6  -1  314.10    3.10
  24   6  -2  218.60    3.60
  24   6  -3  683.20    3.50
  24   6  -4  310.80    3.20
  24   6  -5  582.10    2.90
  24   6  -6  572.30    2.90
  24   6  -7  409.00    2.60
  24   6  -8  596.10    3.00
  24   6  -9  353.80    2.80
  24   6 -10  515.00    2.70
  24   6 -12  263.40    3.20
  24   6 -14  312.30    3.50
  24   6 -15  107.20    6.30
  24   6 -18  159.20    6.20
  24   6 -19  256.00    4.00
  24   6 -21  314.90    3.40
  24   6 -22  311.30    3.50
  24   6 -23  141.40    6.20
  26   6   0  302.80    2.62
  26   6   1  125.40    6.90
  26   6   3  403.30    3.20
  26   6   4  523.40    3.40
  26   6   5  111.90    7.50
  26   6   6  193.00    5.50
  26   6   7  193.00    5.60
  26   6   9  140.20    7.80
  26   6  -1  171.10    5.40
  26   6  -2  170.80    4.30
  26   6  -3  267.20    3.70
  26   6  -4  225.60    3.60
  26   6  -7  345.50    3.00
  26   6  -8  906.30    4.60
  26   6  -9  410.30    2.90
  26   6 -10  251.50    3.20
  26   6 -13  240.90    3.80
  26   6 -15  494.10    3.10
  26   6 -16  209.10    4.30
  26   6 -17  335.80    3.40
  26   6 -19  242.80    4.20
  26   6 -21  164.50    5.30
  28   6   0  489.15    2.26
  28   6   1  223.70    4.10
  28   6   3  568.90    3.10
  28   6   4  294.90    4.20
  28   6   5  145.10    5.90
  28   6   6  271.70    4.00
  28   6   7  169.50    6.40
  28   6  -1  140.80    6.00
  28   6  -2  157.10    5.10
  28   6  -4  475.40    2.80
  28   6  -6  455.80    2.80
  28   6  -7  305.70    3.20
  28   6  -8  362.10    3.10
  28   6 -10  633.50    3.20
  28   6 -11  493.10    3.00
  28   6 -12  270.80    3.40
  28   6 -15  377.60    3.20
  28   6 -16  144.00    6.50
  28   6 -17  217.40    4.40
  28   6 -18   95.20    6.40
  28   6 -19  145.90    5.70
  28   6 -23  118.50    7.40
  30   6   0  326.48    2.59
  30   6   3  316.30    3.90
  30   6   4  370.10    3.50
  30   6   5  209.50    5.20
  30   6  -1  202.20    4.50
  30   6  -2  391.70    3.10
  30   6  -3  209.50    4.00
  30   6  -6  489.10    3.20
  30   6  -7  277.70    3.30
  30   6  -8  248.20    3.70
  30   6  -9  297.80    3.60
  30   6 -10  217.90    4.30
  30   6 -11  482.00    2.90
  30   6 -13  143.70    5.90
  30   6 -14  392.80    3.10
  30   6 -15  205.80    4.40
  30   6 -16  221.40    4.30
  30   6 -17  184.10    5.40
  32   6   0  379.32    2.35
  32   6   2  196.30    5.40
  32   6   4  166.10    6.60
  32   6  -2  241.90    3.90
  32   6  -3  161.20    5.70
  32   6  -5  137.10    6.40
  32   6  -7  417.60    3.20
  32   6  -8  329.40    3.50
  32   6  -9  422.70    3.10
  32   6 -10  137.20    4.90
  32   6 -11  231.40    3.60
  32   6 -14  202.70    4.50
  32   6 -17  138.90    4.30
  32   6 -18  438.10    3.30
  32   6 -19  108.20    8.00
  32   6 -21  145.30    6.10
  32   6 -23  287.20    3.70
  34   6   0  249.97    4.10
  34   6  -1  175.30    4.70
  34   6  -2  387.60    3.10
  34   6  -3  363.00    3.80
  34   6  -5  335.30    3.30
  34   6  -7  183.00    4.90
  34   6  -8  170.10    5.30
  34   6 -10  194.20    4.60
  34   6 -11  162.20    5.60
  34   6 -12  156.60    5.90
  34   6 -14  246.10    4.60
  34   6 -18  324.70    3.80
  34   6 -20  292.90    3.70
  34   6 -21  239.40    3.60
  34   6 -22   62.00   11.40
  34   6 -23  221.70    3.80
  36   6   2  209.00    5.20
  36   6  -1  254.80    4.20
  36   6  -2  387.50    3.20
  36   6  -3  189.80    4.30
  36   6  -6  222.50    4.40
  36   6  -7  265.50    3.60
  36   6  -8  192.20    5.00
  36   6  -9  194.60    4.90
  36   6 -11  231.30    4.10
  36   6 -15  449.90    3.10
  36   6 -16  419.30    3.40
  36   6 -17  259.10    4.00
  36   6 -19  174.00    5.00
  36   6 -20  241.90    4.50
  36   6 -21  113.40    7.80
  36   6 -23  115.30    5.50
  38   6   0  205.00    4.20
  38   6  -1  241.90    3.60
  38   6  -2  129.10    5.10
  38   6  -3  102.70    6.40
  38   6  -4  141.30    6.00
  38   6  -6  425.10    3.30
  38   6  -7  145.30    5.60
  38   6 -14  115.20    7.20
  38   6 -15  471.80    3.50
  38   6 -16  139.50    6.10
  38   6 -18  392.70    3.30
  40   6  -3  301.40    3.60
  40   6  -4  253.40    4.30
  40   6  -6  110.40    5.90
  40   6  -7  287.10    3.60
  40   6  -8  267.30    3.90
  40   6  -9  171.90    4.80
  40   6 -10  338.40    3.60
  40   6 -11  168.00    4.90
  40   6 -12  364.40    3.40
  40   6 -15  299.50    3.50
  40   6 -16  391.40    3.30
  40   6 -17  180.20    4.80
  40   6 -18  226.20    3.80
  40   6 -21   80.00    8.40
  42   6  -3  103.30    6.40
  42   6  -5  175.00    5.00
  42   6  -6  204.30    4.30
  42   6  -7  366.70    3.50
  42   6  -8  289.10    3.70
  42   6  -9  245.50    4.40
  42   6 -11  215.60    4.00
  42   6 -12  451.10    3.30
  42   6 -14  157.10    5.50
  42   6 -17  218.70    4.00
  42   6 -18  333.40    3.90
  42   6 -21  129.60    6.70
  44   6  -3  147.00    5.80
  44   6  -4  166.00    5.20
  44   6  -5  242.30    4.40
  44   6  -7  249.40    4.30
  44   6 -10  347.30    3.70
  44   6 -12  103.70    6.40
  44   6 -14  214.80    4.10
  44   6 -17  129.20    6.80
  44   6 -20  132.80    6.50
  46   6  -6  129.60    6.60
  46   6  -7  193.40    4.40
  46   6  -8  190.10    4.50
  46   6  -9  161.40    5.40
  46   6 -10  223.80    4.80
  46   6 -11   82.70    8.20
  46   6 -12  308.30    3.50
  46   6 -15  242.90    4.40
  46   6 -17  201.40    4.30
  48   6 -10  292.80    3.60
  48   6 -12  126.90    5.10
  48   6 -15  230.50    4.60
   1   7   0  228.89    3.96
   1   7   1 1205.15    7.87
   1   7   2  684.29    2.44
   1   7   3   96.90    4.70
   1   7   4  783.95   11.39
   1   7   5  602.65    2.20
   1   7   7  248.40    2.90
   1   7  10  125.50    5.50
   1   7  11  203.60    4.40
   1   7  13  555.10    2.90
   1   7  15  131.30    6.30
   1   7  17  327.30    4.00
   1   7  18  157.60    5.50
   1   7  19  233.20    4.50
   1   7  -1  173.85    2.47
   1   7  -2   87.10    5.70
   1   7  -3  463.46    5.23
   1   7  -4  221.70    3.25
   1   7  -5   57.88    6.65
   1   7  -6  159.03    4.03
   1   7  -7  368.90    2.40
   1   7  -8  592.20    3.10
   1   7  -9  521.10    2.70
   1   7 -10  329.70    3.10
   1   7 -11  639.90    3.10
   1   7 -13   52.10   15.30
   1   7 -15  110.50    7.40
   1   7 -16  170.70    4.90
   1   7 -19  321.40    4.00
   3   7   0   77.40    6.40
   3   7   1  271.10    2.40
   3   7   2  160.81    2.61
   3   7   3  126.04    3.15
   3   7   4  226.40    2.12
   3   7   5  194.35    2.33
   3   7  10  173.60    4.20
   3   7  11  260.60    3.60
   3   7  12  165.60    5.30
   3   7  13  110.60    6.90
   3   7  15  257.70    4.00
   3   7  17  139.00    6.30
   3   7  18  109.20   19.20
   3   7  -1  446.72    2.81
   3   7  -2  397.70    1.97
   3   7  -3  905.35    3.25
   3   7  -4  409.05    1.56
   3   7  -5  620.43    3.11
   3   7  -6  279.65    4.03
   3   7  -7  558.19    1.98
   3   7  -8  229.20    3.10
   3   7  -9  251.60    3.10
   3   7 -10  551.30    2.90
   3   7 -11  118.90    5.90
   3   7 -12  226.50    4.00
   3   7 -13  702.40    3.50
   3   7 -14  207.10    4.30
   3   7 -20  119.30    7.20
   5   7   0  136.97    5.86
   5   7   1 1233.30    4.24
   5   7   3  730.17    2.58
   5   7   4  523.03    2.68
   5   7   5   24.20   44.00
   5   7   6  176.30    3.60
   5   7   7  288.40    2.80
   5   7   8  151.80    4.20
   5   7  10  304.80    3.50
   5   7  11  560.70    3.00
   5   7  15  176.80    4.80
   5   7  16  369.00    3.50
   5   7  17  281.00    4.60
   5   7  18   95.50    9.10
   5   7  -1  371.71    2.04
   5   7  -2  190.86    2.40
   5   7  -3  679.60    4.39
   5   7  -4  183.45    2.33
   5   7  -5  801.65    4.17
   5   7  -6  198.65    2.19
   5   7  -7  223.40    2.05
   5   7  -9  528.20    2.70
   5   7 -10  226.90    3.20
   5   7 -11  635.90    3.30
   5   7 -12  202.00    4.30
   5   7 -13  357.70    3.10
   5   7 -14  212.60    4.10
   5   7 -15  321.40    3.50
   5   7 -16  356.60    3.30
   5   7 -17  166.10    5.00
   5   7 -18  135.40    6.50
   5   7 -19  214.80    5.10
   7   7   0  287.60    1.84
   7   7   1   53.10    9.80
   7   7   2  575.95    2.05
   7   7   3  338.55    3.46
   7   7   4  539.73    1.98
   7   7   5  209.60    3.50
   7   7   6  267.80    3.00
   7   7   9 1079.20    5.50
   7   7  10  358.90    3.20
   7   7  11   87.90    8.40
   7   7  12  247.60    3.90
   7   7  13  157.10    5.20
   7   7  14  106.10    8.20
   7   7  17   82.20   11.00
   7   7  -1  216.70    3.96
   7   7  -2  245.49    7.21
   7   7  -3 1009.25    3.54
   7   7  -4  375.20    2.40
   7   7  -5  344.85    1.63
   7   7  -6   46.90   12.50
   7   7  -7  141.87   13.54
   7   7  -8  278.40    2.80
   7   7 -11  879.10    4.50
   7   7 -13  669.40    3.40
   7   7 -15  162.00    5.60
   7   7 -16  112.90    7.10
   7   7 -17  462.10    3.50
   7   7 -19  121.00    7.30
   9   7   0  296.07    4.03
   9   7   1  884.87    3.15
   9   7   3  682.50    4.95
   9   7   5  735.70    3.60
   9   7   7  504.90    2.60
   9   7   8  310.20    3.30
   9   7   9  244.10    3.90
   9   7  10  160.60    5.40
   9   7  14   77.30   12.00
   9   7  -2  851.16    3.08
   9   7  -3  254.97    8.41
   9   7  -4  746.95    2.69
   9   7  -5 1367.78    7.25
   9   7  -8  178.94    4.03
   9   7  -9  230.50    3.20
   9   7 -10  350.40    2.60
   9   7 -11  254.80    3.40
   9   7 -14  163.90    5.00
   9   7 -15  324.90    3.80
   9   7 -17  321.40    3.70
   9   7 -18  230.60    4.50
   9   7 -19  374.20    3.40
  11   7   0  206.68    3.39
  11   7   1  661.72   10.67
  11   7   2  450.25    1.70
  11   7   3  253.40    2.90
  11   7   4  226.80    3.50
  11   7   5  718.30    3.50
  11   7   7  290.90    3.50
  11   7   8  170.40    4.60
  11   7   9  644.80    3.40
  11   7  13  136.50    6.40
  11   7  15  143.10    6.10
  11   7  16  135.00    6.30
  11   7  -1   46.60   12.40
  11   7  -2  251.65    1.84
  11   7  -3  486.50    1.77
  11   7  -4  114.67    9.46
  11   7  -5  768.00    8.06
  11   7  -7  316.35    3.89
  11   7  -8  463.10    2.30
  11   7  -9  451.50    2.60
  11   7 -10  340.60    2.70
  11   7 -11  152.80    4.10
  11   7 -13  587.90    3.20
  11   7 -14  316.00    3.50
  11   7 -16  256.60    3.60
  11   7 -17  141.90    5.70
  11   7 -21  145.80    6.00
  13   7   0  312.61    2.33
  13   7   1  557.90    2.80
  13   7   2  127.70    5.00
  13   7   3  543.80    2.70
  13   7   4  365.70    2.70
  13   7   5  176.10    3.80
  13   7   7  505.00    3.10
  13   7   9  137.00    5.40
  13   7  10  290.00    4.00
  13   7  11  247.70    4.10
  13   7  12  224.70    4.70
  13   7  13  124.50    7.10
  13   7  -1  528.59    4.24
  13   7  -2  113.44    5.36
  13   7  -3  739.35    7.92
  13   7  -4  299.90    2.55
  13   7  -5  704.71    4.67
  13   7  -6  466.57    1.69
  13   7  -7   91.38   14.90
  13   7  -8  179.50    3.30
  13   7  -9  655.70    3.20
  13   7 -10  311.50    2.90
  13   7 -12  352.10    3.00
  13   7 -14  111.80    7.20
  13   7 -18  122.40    6.80
  13   7 -19  269.20    3.90
  13   7 -20  186.70    4.70
  13   7 -21  428.50    3.50
  13   7 -22  171.10    5.00
  15   7   1  126.90    5.20
  15   7   3  621.40    3.20
  15   7   4  326.60    2.80
  15   7   5  375.00    3.10
  15   7   6  223.70    4.20
  15   7   7  249.70    4.00
  15   7   9  496.90    3.10
  15   7  10  280.20    4.30
  15   7  11  220.30    4.80
  15   7  13  326.00    4.00
  15   7  14  130.10    8.40
  15   7  -1   68.30    7.50
  15   7  -2  508.25    1.84
  15   7  -3  382.94    1.73
  15   7  -4   76.82    5.89
  15   7  -5  394.15    1.70
  15   7  -6  250.80    4.71
  15   7  -7  661.90    3.40
  15   7  -9  260.10    2.90
  15   7 -10  378.70    2.70
  15   7 -11  386.90    2.90
  15   7 -12  246.70    3.30
  15   7 -13  293.00    3.40
  15   7 -15  197.90    4.30
  15   7 -16  324.70    3.30
  15   7 -18  225.50    4.50
  15   7 -20   87.90    7.70
  17   7   1  134.60    5.40
  17   7   2  337.50    3.00
  17   7   3  412.40    2.90
  17   7   4  353.50    3.30
  17   7   6  269.10    3.70
  17   7   9  272.30    3.70
  17   7  10  224.50    4.70
  17   7  13  133.70    6.50
  17   7  -1  512.60    2.70
  17   7  -3  251.30    2.80
  17   7  -4  242.40    2.90
  17   7  -5  541.00    2.70
  17   7  -6  262.40    3.10
  17   7  -7  183.00    3.40
  17   7  -8  418.00    2.50
  17   7  -9  766.90    3.90
  17   7 -11   70.80    9.50
  17   7 -12  178.00    4.60
  17   7 -13  168.10    4.30
  17   7 -16  211.40    4.30
  17   7 -17  143.50    5.40
  17   7 -21  501.90    3.40
  17   7 -22  149.00    5.80
  19   7   0  200.85    2.62
  19   7   1  110.20    6.00
  19   7   2  156.40    5.40
  19   7   5  151.20    5.70
  19   7   7  536.10    3.20
  19   7   8  262.50    3.80
  19   7   9  546.70    3.40
  19   7  11  162.30    5.40
  19   7  -2  394.50    2.60
  19   7  -3  233.00    3.30
  19   7  -4  664.30    3.40
  19   7  -5  266.20    2.80
  19   7  -6  212.40    3.50
  19   7  -7  287.20    3.00
  19   7  -8  211.10    3.20
  19   7  -9   91.40    6.60
  19   7 -10  228.20    3.20
  19   7 -11   94.90    7.00
  19   7 -12  119.30    5.90
  19   7 -13  953.50    4.90
  19   7 -14  198.40    4.80
  19   7 -15  202.80    4.20
  19   7 -17  270.20    4.30
  19   7 -19  183.00    4.60
  19   7 -23  343.20    3.60
  21   7   0  174.30   17.70
  21   7   1  744.40    3.80
  21   7   2  325.10    3.20
  21   7   3  393.70    3.30
  21   7   5  114.10    6.50
  21   7   6  218.00    4.40
  21   7   7  251.10    4.00
  21   7   8  107.90    8.00
  21   7  -5  303.50    3.00
  21   7  -6  223.90    3.60
  21   7  -7  332.80    2.80
  21   7  -8  244.40    3.40
  21   7  -9  401.30    2.70
  21   7 -10  459.70    2.80
  21   7 -11  187.40    4.30
  21   7 -12  182.10    4.70
  21   7 -14  262.30    3.70
  21   7 -15  370.70    3.20
  21   7 -16  274.00    4.00
  21   7 -18  122.50    6.60
  21   7 -19  329.40    3.80
  21   7 -21  298.00    3.60
  23   7   0  299.97    5.87
  23   7   1  352.20    3.50
  23   7   3  292.50    3.60
  23   7   4  309.30    3.60
  23   7   5  184.50    5.30
  23   7   7  193.60    5.50
  23   7   8  146.20    6.00
  23   7   9  136.20    6.50
  23   7  10  167.50    6.50
  23   7  -1  929.70    4.80
  23   7  -4  282.30    3.20
  23   7  -5  651.10    3.30
  23   7  -6  104.30    6.10
  23   7  -7  353.60    3.20
  23   7 -10  292.80    3.20
  23   7 -11  394.00    2.80
  23   7 -12  438.20    3.00
  23   7 -13  872.90    4.40
  23   7 -15  190.50    4.50
  23   7 -16  222.90    4.10
  23   7 -19  192.70    4.30
  23   7 -20  139.80    6.20
  23   7 -22  141.70    6.20
  25   7   0  155.10    3.75
  25   7   1  515.60    2.90
  25   7   4  242.30    4.10
  25   7   5  215.60    4.70
  25   7   7  138.80    6.30
  25   7   9  192.30    5.60
  25   7  -1  289.30    3.70
  25   7  -2  400.30    2.90
  25   7  -3  709.80    3.60
  25   7  -5  543.60    2.70
  25   7  -6  126.70    5.40
  25   7  -8  134.30    5.10
  25   7 -10  170.90    4.20
  25   7 -11  109.10    6.90
  25   7 -13  320.00    3.50
  25   7 -15  761.80    3.70
  25   7 -16  272.60    4.10
  25   7 -18  270.80    3.70
  25   7 -19  116.90    7.30
  25   7 -21  302.30    3.60
  25   7 -23  178.60    4.80
  27   7   0  184.47    7.13
  27   7   1  243.50    4.50
  27   7   2  361.30    3.70
  27   7   4  190.60    5.40
  27   7   5  171.60    5.00
  27   7   9  386.70    3.80
  27   7  -1  567.70    2.90
  27   7  -2  127.80    6.40
  27   7  -5  301.80    3.40
  27   7  -6  136.20    5.40
  27   7  -7  185.90    3.90
  27   7  -8  359.20    3.20
  27   7  -9   96.60    7.90
  27   7 -10  157.10    4.80
  27   7 -11  453.40    3.00
  27   7 -12  152.80    5.30
  27   7 -13  528.30    2.80
  27   7 -16  128.40    6.00
  27   7 -17  335.30    3.50
  27   7 -19  328.30    3.80
  27   7 -21   80.40    8.50
  27   7 -22  189.50    4.60
  27   7 -23  147.80    5.80
  29   7   1  248.10    4.80
  29   7   3  350.20    3.60
  29   7   4  136.60    6.40
  29   7   7  314.40    4.10
  29   7  -1  188.90    4.80
  29   7  -2  250.70    4.20
  29   7  -3  636.30    3.20
  29   7  -4  575.00    2.80
  29   7  -5  546.00    2.90
  29   7  -6  216.00    4.40
  29   7  -7  193.00    4.10
  29   7  -9  204.30    4.60
  29   7 -10  225.50    4.20
  29   7 -11  271.00    3.60
  29   7 -16  217.90    4.40
  29   7 -22   96.90    9.30
  29   7 -23  119.40    7.20
  31   7   1  216.30    4.80
  31   7  -1  188.50    5.20
  31   7  -3  374.90    3.40
  31   7  -5  539.60    2.90
  31   7  -6  195.40    4.40
  31   7  -7  353.90    3.30
  31   7  -8  181.40    4.60
  31   7 -10  426.50    3.20
  31   7 -11  154.40    5.60
  31   7 -13  315.50    3.40
  31   7 -14  180.80    5.20
  31   7 -15  296.70    3.90
  31   7 -16  309.40    3.80
  31   7 -17  191.90    4.20
  31   7 -18  278.40    3.70
  31   7 -23  222.90    3.80
  33   7   0  127.15    4.74
  33   7   1  175.80    6.10
  33   7   3  219.90    5.00
  33   7   4  143.10    7.70
  33   7   5  178.70    6.00
  33   7  -1  197.90    4.10
  33   7  -3  202.70    4.80
  33   7  -5  124.60    6.10
  33   7  -7  285.20    3.80
  33   7  -9  233.80    3.80
  33   7 -10  169.90    5.30
  33   7 -11  287.80    3.80
  33   7 -12  281.00    3.90
  33   7 -13  205.30    4.60
  33   7 -15  157.10    5.10
  33   7 -16  133.80    6.10
  33   7 -17  233.00    4.40
  33   7 -20  119.20    5.50
  33   7 -21  258.60    4.20
  33   7 -22  238.40    4.50
  35   7   1  214.80    5.10
  35   7   3  127.40    8.70
  35   7   4  193.40    6.60
  35   7  -1  200.00    4.30
  35   7  -2  278.00    3.70
  35   7  -3  232.90    4.40
  35   7  -4  215.40    3.70
  35   7  -7  295.80    3.90
  35   7  -9  159.00    6.00
  35   7 -11  159.50    4.80
  35   7 -17  195.70    4.30
  35   7 -18  123.50    5.30
  35   7 -21  141.80    6.20
  35   7 -22   77.10    8.80
  37   7   0   82.90    8.20
  37   7  -2  116.90    5.60
  37   7  -3  254.90    4.20
  37   7  -7  243.00    4.10
  37   7  -8  330.30    3.60
  37   7  -9  505.20    3.10
  37   7 -10  329.80    3.60
  37   7 -11  143.10    5.60
  37   7 -13  498.50    3.20
  37   7 -17  343.10    3.70
  37   7 -19   77.70    8.80
  37   7 -21  328.70    3.90
  39   7  -2  145.00    6.00
  39   7  -3  209.60    4.20
  39   7  -4  304.10    3.50
  39   7  -5  231.30    3.70
  39   7  -7  111.80    7.70
  39   7  -9  236.50    4.40
  39   7 -10  240.50    4.30
  39   7 -11  240.50    4.30
  39   7 -13  253.40    4.10
  39   7 -14  196.00    4.30
  39   7 -16  147.30    5.90
  39   7 -17  255.30    4.20
  39   7 -21  208.00    4.10
  41   7  -1  267.50    3.90
  41   7  -3  147.70    5.90
  41   7  -7  109.50    6.00
  41   7  -9  340.40    3.80
  41   7 -10  190.80    4.50
  41   7 -13  361.70    3.50
  41   7 -14  177.60    4.90
  41   7 -15  140.40    6.20
  41   7 -16  291.10    3.70
  41   7 -18  129.30    6.80
  41   7 -19  249.00    4.30
  43   7  -5  546.10    3.10
  43   7  -7  155.00    5.60
  43   7 -11  345.20    3.80
  43   7 -12  145.20    6.10
  43   7 -13  168.60    5.20
  43   7 -20  120.90    7.10
  45   7  -7  230.00    3.70
  45   7 -13  318.60    4.10
  45   7 -15  328.90    3.90
  45   7 -17  250.40    4.30
  45   7 -19  138.20    6.10
  47   7  -8  243.50    4.30
  47   7 -10  164.30    5.20
  47   7 -11  247.10    4.30
  47   7 -12  116.60    5.60
  47   7 -16  160.00    5.30
  47   7 -17  123.90    5.10
   0   8   0  191.20    3.30
   0   8   2  213.80    2.19
   0   8   3   53.60   10.87
   0   8   4  190.38    6.01
   0   8   5  194.30    2.47
   0   8   6  573.30    2.80
   0   8   9   45.60   13.40
   0   8  11  200.40    4.70
   0   8  14  111.40    7.20
   0   8  15  446.30    3.20
   0   8  17  241.90    4.50
   0   8  18  220.70    4.90
   0   8  19  151.20    5.60
   2   8   0  237.85    3.46
   2   8   1  403.05    2.76
   2   8   2   38.80   16.40
   2   8   3  836.45    3.04
   2   8   4  642.90    2.39
   2   8   5  447.90    2.40
   2   8   6  270.40    2.70
   2   8   7  194.70    3.60
   2   8   8  541.10    2.80
   2   8   9  208.30    4.00
   2   8  11  145.10    5.70
   2   8  12  154.40    5.80
   2   8  13  164.70    5.80
   2   8  15  130.50    6.50
   2   8  16  238.50    4.50
   2   8  18  123.60    7.10
   2   8  -1  491.55    1.70
   2   8  -2  814.20    8.49
   2   8  -3  614.08    3.53
   2   8  -4  544.68    3.25
   2   8  -5  367.29    1.83
   2   8  -7  263.80    2.80
   2   8  -8  471.50    2.40
   2   8 -11  347.50    3.00
   2   8 -12  428.80    3.00
   2   8 -13  179.10    4.90
   2   8 -16  123.80    6.90
   2   8 -18  237.10    4.60
   2   8 -19  270.50    4.00
   4   8   0   96.72   15.38
   4   8   1   22.05   31.18
   4   8   2  312.45    2.90
   4   8   3  474.20    2.40
   4   8   4 1160.29    7.63
   4   8   5  267.20    2.70
   4   8   6  221.20    3.10
   4   8   8  220.70    3.60
   4   8   9  531.90    2.70
   4   8  10  544.80    2.90
   4   8  11  439.20    3.10
   4   8  17   74.40   12.50
   4   8  -1  419.80    4.24
   4   8  -2  363.57    2.54
   4   8  -3  552.56    1.98
   4   8  -4  573.59    2.09
   4   8  -5  125.76    3.15
   4   8  -6  726.73    3.67
   4   8  -8  235.50    3.30
   4   8 -10  214.00    3.70
   4   8 -11  486.50    2.90
   4   8 -12   76.80    8.60
   4   8 -15  182.80    5.40
   4   8 -16  334.80    3.70
   4   8 -18  322.00    4.00
   4   8 -20  204.90    5.10
   6   8   0  322.75    1.70
   6   8   1  383.05    1.63
   6   8   2 1021.67    3.64
   6   8   3  179.65    2.49
   6   8   4  414.70    2.50
   6   8   5  232.30    3.30
   6   8   8  179.80    4.80
   6   8  10  154.50    5.50
   6   8  13  106.00    7.90
   6   8  15  115.30    7.70
   6   8  -1  320.46    1.83
   6   8  -2   76.10    6.80
   6   8  -3  814.70    5.80
   6   8  -4  256.60    1.98
   6   8  -5  403.75    1.63
   6   8  -6  253.24    4.03
   6   8  -7  656.40    3.20
   6   8  -8  352.50    2.80
   6   8  -9  392.00    2.70
   6   8 -10  619.50    3.10
   6   8 -11  490.20    2.80
   6   8 -14  198.80    4.50
   6   8 -15  208.60    4.60
   6   8 -18  202.70    5.30
   6   8 -19  205.00    5.30
   8   8   0  591.35    3.33
   8   8   1  271.67    2.83
   8   8   2  358.55    1.77
   8   8   3  486.90    2.30
   8   8   4  293.60    3.00
   8   8   5  267.20    3.10
   8   8   7  127.60    5.50
   8   8   8  143.80    5.30
   8   8   9  336.20    3.40
   8   8  10  152.10    5.90
   8   8  11  502.00    3.40
   8   8  16  468.60    3.70
   8   8  -1   64.50    8.60
   8   8  -2  249.13    3.04
   8   8  -3  524.18    2.91
   8   8  -4  725.45    2.69
   8   8  -5  483.22    5.86
   8   8  -6  546.20    3.10
   8   8  -7  336.50    2.70
   8   8  -8  119.60    5.50
   8   8  -9  401.30    2.60
   8   8 -10  840.40    4.30
   8   8 -11  276.00    3.40
   8   8 -12  260.30    3.40
   8   8 -14  186.30    4.70
   8   8 -16  239.00    4.20
   8   8 -17  141.70    5.90
  10   8   0   64.40    9.50
  10   8   1  141.90    4.20
  10   8   2 1032.70    5.20
  10   8   3  152.10    4.40
  10   8   4  291.60    2.80
  10   8   5  298.60    3.00
  10   8   6  179.50    3.80
  10   8   8  118.60    6.90
  10   8   9  249.20    4.20
  10   8  12  487.50    3.40
  10   8  13   98.80    9.00
  10   8  14  363.00    3.60
  10   8  -2  570.65    2.12
  10   8  -3  692.38    3.33
  10   8  -4  420.30    2.40
  10   8  -5   33.50   19.80
  10   8  -6  628.91    2.63
  10   8  -7  389.50    2.60
  10   8  -8  105.30    5.20
  10   8  -9  223.20    3.60
  10   8 -10  204.60    3.60
  10   8 -12  706.30    3.50
  10   8 -13  347.80    3.20
  10   8 -14  195.10    4.40
  10   8 -15  180.50    5.10
  10   8 -17  313.70    3.90
  10   8 -19  232.60    4.70
  10   8 -20  190.90    5.70
  12   8   0  572.55    2.91
  12   8   1  186.20    3.40
  12   8   2  152.30    4.40
  12   8   3  770.10    3.80
  12   8   4  215.70    3.50
  12   8   5  682.60    3.40
  12   8   7  205.30    3.90
  12   8   8  151.20    5.80
  12   8   9  135.30    5.50
  12   8  10  543.90    3.20
  12   8  11  176.80    5.80
  12   8  12  250.60    4.20
  12   8  13   95.00    9.50
  12   8  15  110.30    7.90
  12   8  -1  176.42    2.37
  12   8  -2  594.45    2.05
  12   8  -3  409.65    2.04
  12   8  -5   81.14    4.38
  12   8  -6  587.90    3.00
  12   8  -7  282.80    2.90
  12   8 -10  428.20    2.60
  12   8 -11  390.50    2.70
  12   8 -13  260.70    3.60
  12   8 -14  282.10    3.50
  12   8 -16  297.80    3.90
  12   8 -17  252.30    4.00
  12   8 -18  106.00    8.20
  14   8   1  203.40    3.40
  14   8   2  173.70    4.20
  14   8   3  158.20    4.10
  14   8   4  144.20    4.80
  14   8   6  336.40    3.30
  14   8   7  146.20    5.90
  14   8  10  340.50    3.60
  14   8  11  300.20    4.20
  14   8  14  148.40    7.30
  14   8  -1  431.30    2.40
  14   8  -2  633.30    3.20
  14   8  -4  322.00    2.80
  14   8  -5  141.70    4.30
  14   8  -6  126.80    4.90
  14   8  -7  334.60    2.50
  14   8  -8  629.30    3.20
  14   8  -9  493.00    2.60
  14   8 -11  148.30    4.50
  14   8 -13  224.60    4.10
  14   8 -14  550.10    3.00
  14   8 -15  264.20    4.00
  14   8 -16  279.10    4.10
  16   8   0   71.60    8.70
  16   8   1  385.10    2.90
  16   8   2  483.40    2.70
  16   8   4  299.60    3.50
  16   8   5  350.80    3.20
  16   8  10  274.80    3.80
  16   8  11  115.20    7.70
  16   8  -1  564.40    3.00
  16   8  -2  254.80    3.00
  16   8  -3  326.10    2.60
  16   8  -4  806.80    4.20
  16   8  -6  285.70    3.00
  16   8  -7  195.40    3.40
  16   8  -8  392.50    2.60
  16   8  -9  411.00    2.60
  16   8 -10  459.30    2.80
  16   8 -11  480.50    2.80
  16   8 -13  429.70    2.90
  16   8 -16  212.60    4.40
  16   8 -18  156.60    5.30
  16   8 -19  187.40    4.60
  18   8   0  319.42    4.48
  18   8   1  173.00    4.70
  18   8   2  630.80    3.10
  18   8   6  171.60    5.40
  18   8   8  222.70    4.50
  18   8  11  365.90    3.50
  18   8  -2  527.10    2.70
  18   8  -3  267.90    3.00
  18   8  -4  324.30    2.80
  18   8  -5  615.40    3.10
  18   8  -6  192.00    3.60
  18   8 -11  124.90    5.60
  18   8 -13  165.80    4.70
  18   8 -14  293.70    3.40
  18   8 -15  191.90    4.60
  18   8 -16  122.10    6.30
  18   8 -17  186.20    5.40
  18   8 -18  102.80    8.20
  18   8 -20  261.30    4.10
  20   8   0  320.47    7.49
  20   8   1  261.30    3.40
  20   8   2  264.00    3.50
  20   8   4  308.10    3.40
  20   8  10  145.30    6.10
  20   8  -1  594.00    2.39
  20   8  -3  241.35    2.35
  20   8  -4  420.65    2.33
  20   8  -6  841.34    6.84
  20   8  -7  481.24    3.31
  20   8  -8  188.43    4.70
  20   8  -9   89.40    7.50
  20   8 -10  241.15    2.40
  20   8 -11  104.53    4.35
  20   8 -13   77.20    8.60
  20   8 -15  352.75   10.43
  20   8 -16  540.20    3.10
  20   8 -17  326.47   13.49
  20   8 -18  133.60    6.20
  20   8 -19  384.00    3.30
  20   8 -21  107.60   19.70
  20   8 -22  109.10    8.10
  22   8   0  270.63    2.37
  22   8   2  170.10    5.00
  22   8   3  353.90    3.50
  22   8   5  248.80    3.90
  22   8   6  146.00    5.60
  22   8   7  420.40    3.50
  22   8   8  328.10    3.90
  22   8  -2  349.80    2.80
  22   8  -3  154.70    4.40
  22   8  -4  370.90    2.80
  22   8  -5  515.30    2.80
  22   8  -8  797.90    4.00
  22   8 -11  326.30    3.10
  22   8 -12  456.10    2.70
  22   8 -13  131.70    5.00
  22   8 -14  221.70    3.90
  22   8 -15  254.50    3.50
  22   8 -18  419.30    3.40
  22   8 -20  348.90    3.70
  24   8   0  166.21    8.28
  24   8   3  386.80    3.40
  24   8   4  332.60    3.60
  24   8   6  395.10    3.70
  24   8   8  239.80    4.50
  24   8   9  123.70    8.90
  24   8  10  241.10    5.20
  24   8  -1   63.80   10.70
  24   8  -2  122.80    5.00
  24   8  -3  222.80    3.30
  24   8  -5  305.40    2.80
  24   8  -6  671.10    3.30
  24   8  -7  617.70    3.20
  24   8 -10  131.60    4.50
  24   8 -11  200.20    3.80
  24   8 -12  219.90    3.60
  24   8 -13  163.60    4.10
  24   8 -14  101.90    7.00
  24   8 -15  178.90    4.10
  24   8 -16  117.20    6.70
  24   8 -17  195.90    5.10
  24   8 -18  231.90    4.40
  24   8 -19  204.00    4.20
  24   8 -20  225.80    3.80
  24   8 -21  142.00    6.20
  24   8 -22  232.00    4.70
  26   8   1  403.70    3.70
  26   8   2  379.60    3.50
  26   8   4  535.20    3.40
  26   8   5  123.10    7.00
  26   8   7  308.70    4.20
  26   8  -3  225.00    3.50
  26   8  -5  340.30    3.10
  26   8  -6  312.60    2.90
  26   8  -7  223.00    3.40
  26   8  -8  744.40    3.80
  26   8  -9  351.20    3.00
  26   8 -10  181.00    4.30
  26   8 -11  653.00    3.20
  26   8 -14  273.20    3.30
  26   8 -16  295.20    3.30
  26   8 -22  183.70    4.70
  28   8   0  394.12    7.84
  28   8   2  249.10    4.10
  28   8   3  207.30    5.00
  28   8  -3  303.20    3.40
  28   8  -4  398.10    2.90
  28   8  -6  272.50    3.60
  28   8  -7  230.20    3.50
  28   8  -8  159.80    4.00
  28   8  -9  128.10    5.10
  28   8 -10  827.60    4.40
  28   8 -12  206.90    3.30
  28   8 -13  222.50    4.00
  28   8 -16  440.60    3.10
  28   8 -18  196.10    4.30
  28   8 -21  219.10    3.90
  30   8   0  107.10    7.70
  30   8   1  414.60    3.50
  30   8   2  389.00    3.80
  30   8  -1  212.70    3.70
  30   8  -2  113.40   20.10
  30   8  -3  277.10    3.30
  30   8  -6  211.00    4.10
  30   8  -9  227.20    3.80
  30   8 -11  230.10    3.80
  30   8 -12  371.80    3.40
  30   8 -13   79.00    7.30
  30   8 -14  166.20    4.60
  30   8 -15  312.30    3.10
  30   8 -17  322.70    3.80
  30   8 -18  119.10    7.20
  30   8 -20  134.40    6.60
  30   8 -22  147.30    5.90
  32   8   0  290.38    2.76
  32   8   2  280.90    4.60
  32   8   4  184.90    5.90
  32   8   5  149.50    8.70
  32   8  -2  123.90    6.50
  32   8  -3  300.10    3.30
  32   8  -4  255.80    3.80
  32   8  -6  188.20    4.00
  32   8  -8  225.30    4.10
  32   8 -10  224.30    4.10
  32   8 -11  215.50    4.30
  32   8 -15   88.70    9.40
  32   8 -16   98.40    6.40
  32   8 -18  166.80    5.10
  32   8 -22  121.70    7.20
  34   8   1  140.80    7.90
  34   8   2  130.90    8.50
  34   8  -2  343.60    3.60
  34   8  -3  238.90    4.30
  34   8  -4  119.50    6.80
  34   8  -5  263.10    3.80
  34   8  -6  146.80    5.40
  34   8  -7  190.80    4.10
  34   8  -8  456.50    3.00
  34   8  -9  262.00    3.70
  34   8 -10  405.50    3.30
  34   8 -11  178.10    4.40
  34   8 -14  403.40    3.50
  34   8 -15  482.20    3.40
  34   8 -16  198.80    4.20
  34   8 -17  185.40    4.60
  34   8 -18  310.80    3.40
  36   8   0  132.71    4.27
  36   8  -1  198.70    4.40
  36   8  -2  273.70    3.90
  36   8  -3  160.20    5.30
  36   8  -4  219.40    3.80
  36   8  -5  154.00    5.40
  36   8  -7  233.10    4.30
  36   8  -9  320.40    3.70
  36   8 -10  248.90    4.00
  36   8 -11  121.10    6.70
  36   8 -12  174.10    4.60
  36   8 -13  140.50    5.90
  36   8 -14  172.60    4.80
  36   8 -16  224.40    3.80
  36   8 -17  254.90    4.20
  36   8 -20  160.30    5.40
  36   8 -22  111.50    5.70
  38   8   0  111.30    5.90
  38   8  -2  324.60    4.00
  38   8  -3  188.70    4.60
  38   8  -6  194.30    4.40
  38   8  -7  133.70    6.40
  38   8 -10  128.20    6.60
  38   8 -14  198.30    4.30
  38   8 -15  263.10    4.00
  38   8 -18  115.40    5.70
  38   8 -21  323.60    3.90
  40   8  -1  240.00    4.40
  40   8  -2  166.80    5.20
  40   8  -3  214.10    4.00
  40   8  -4  219.30    4.00
  40   8  -5  220.40    3.90
  40   8  -6  265.10    4.10
  40   8  -7  330.60    3.20
  40   8  -9  105.00    6.20
  40   8 -10  356.80    3.60
  40   8 -12  164.60    5.20
  40   8 -14  127.30    5.10
  40   8 -15  158.90    5.50
  40   8 -16  487.90    3.10
  40   8 -18  107.50    6.20
  40   8 -19  178.70    4.80
  40   8 -20  123.50    7.10
  42   8  -4  204.60    4.20
  42   8  -6  147.80    5.90
  42   8  -8  272.80    4.00
  42   8  -9  293.20    3.70
  42   8 -10  140.60    6.30
  42   8 -12  377.70    3.40
  42   8 -15  173.60    5.00
  42   8 -16  167.00    5.20
  42   8 -18  355.80    3.60
  42   8 -20  128.80    6.60
  44   8  -6  175.80    4.90
  44   8  -7  322.30    3.30
  44   8  -8  120.40    5.40
  44   8  -9  186.20    4.70
  44   8 -11  122.40    7.20
  44   8 -15  202.50    4.30
  46   8  -8  272.10    3.80
  46   8 -11  141.20    6.10
  46   8 -14  136.50    6.40
  46   8 -15   82.10    8.10
  46   8 -16  135.60    6.30
   1   9   0  203.57    2.97
   1   9   1  209.95    2.19
   1   9   2   49.40   10.70
   1   9   3  328.40    2.40
   1   9   4  244.30    2.90
   1   9   5  114.10    3.90
   1   9   6  164.10    3.60
   1   9   7  640.50    3.30
   1   9   8  198.30    3.40
   1   9   9  430.40    2.70
   1   9  10  173.90    4.60
   1   9  12  302.80    3.60
   1   9  17  129.30    6.80
   1   9  -1  719.52    2.54
   1   9  -2  229.71    8.34
   1   9  -3  900.37    6.01
   1   9  -4  480.70    2.50
   1   9  -7  216.90    3.30
   1   9  -8  375.40    2.80
   1   9  -9  321.10    3.10
   1   9 -10  249.50    3.70
   1   9 -11  403.70    2.80
   1   9 -12  335.50    3.20
   1   9 -13  237.80    4.00
   1   9 -14  185.00    4.30
   1   9 -15  165.10    5.10
   1   9 -16   96.90    9.20
   1   9 -17  113.80    7.90
   3   9   0  581.24    4.74
   3   9   2  395.03    4.38
   3   9   3  172.50    3.50
   3   9   4  664.80    3.40
   3   9   5  205.80    3.30
   3   9   8  296.40    3.40
   3   9   9  287.60    3.20
   3   9  10  211.00    3.90
   3   9  11  149.50    4.80
   3   9  13  197.00    5.10
   3   9  16  140.50    6.20
   3   9  -1  562.33    2.68
   3   9  -3  454.75    2.18
   3   9  -4  347.90    2.50
   3   9  -5  355.10    2.30
   3   9  -7  119.10    5.00
   3   9  -8  453.60    2.50
   3   9  -9  224.00    3.60
   3   9 -10  267.80    3.30
   3   9 -11  234.10    3.40
   3   9 -12  412.20    2.90
   3   9 -14  120.00    6.70
   3   9 -15  220.20    4.60
   3   9 -16  139.10    6.20
   3   9 -17  146.70    6.00
   5   9   0  118.20    3.46
   5   9   1  168.53    4.03
   5   9   2  185.50    3.30
   5   9   3  363.40    2.60
   5   9   4  157.30    3.60
   5   9   5  645.80    3.30
   5   9   7  266.20    3.10
   5   9   8  270.60    3.30
   5   9   9  501.80    2.90
   5   9  10  207.90    4.20
   5   9  11  588.20    3.20
   5   9  13  122.90    6.80
   5   9  16  193.90    5.60
   5   9  -1  240.21    4.24
   5   9  -2  595.35    2.34
   5   9  -3  329.40    1.84
   5   9  -4  660.90    3.40
   5   9  -6  123.40    4.40
   5   9  -7  371.60    2.50
   5   9  -8  147.30    4.20
   5   9 -10  277.90    3.10
   5   9 -11  155.40    5.00
   5   9 -14  591.60    3.20
   5   9 -15  465.90    3.40
   5   9 -17  122.30    7.20
   5   9 -18  187.00    4.70
   7   9   0  374.84    2.89
   7   9   1  139.80    3.70
   7   9   2  342.00    2.50
   7   9   3  313.90    2.80
   7   9   4  684.80    3.60
   7   9   5  172.50    3.70
   7   9   7  131.20    4.50
   7   9   8  352.10    3.10
   7   9   9  618.70    3.00
   7   9  10  180.80    5.10
   7   9  12  137.50    6.00
   7   9  13  213.70    5.00
   7   9  15  413.60    3.60
   7   9  16  178.20    6.00
   7   9  -1   44.00   12.90
   7   9  -2   58.80    8.80
   7   9  -3  489.82    6.62
   7   9  -4  752.20    3.80
   7   9  -5  321.70    2.50
   7   9  -6  395.50    2.40
   7   9  -7  374.30    2.40
   7   9  -8  220.30    3.30
   7   9  -9  305.60    3.00
   7   9 -11  455.90    3.00
   7   9 -12  276.00    3.50
   7   9 -16  238.00    4.30
   7   9 -17  493.50    3.00
   7   9 -18  390.10    3.30
   7   9 -19  176.80    4.90
   9   9   0  322.18    4.59
   9   9   1  291.00    2.60
   9   9   3  245.70    2.90
   9   9   4  201.70    3.10
   9   9   5  307.50    3.10
   9   9   6  284.70    3.10
   9   9   7  514.30    3.00
   9   9   8  371.50    3.20
   9   9  10  437.00    3.10
   9   9  12  269.40    3.90
   9   9  13   92.40    9.80
   9   9  -1  387.80    2.30
   9   9  -2  647.00    3.40
   9   9  -3  193.00    3.10
   9   9  -4  481.10    2.50
   9   9  -5  202.30    3.10
   9   9  -6  397.70    2.40
   9   9  -7  346.20    2.60
   9   9  -9  344.20    2.60
   9   9 -10  296.90    3.20
   9   9 -11  219.90    3.40
   9   9 -13  388.60    3.10
   9   9 -14  258.40    3.50
   9   9 -18  101.50   18.60
   9   9 -19  175.80    5.00
   9   9 -20  144.40    6.00
  11   9   0  359.95    1.77
  11   9   1  646.70    3.30
  11   9   3  170.20    3.70
  11   9   4  491.20    2.70
  11   9   5  325.00    3.10
  11   9   6  456.40    3.00
  11   9   8  216.70    4.10
  11   9  11  181.30    5.80
  11   9  13  233.00    4.70
  11   9  -1  291.40    2.50
  11   9  -2  533.10    2.70
  11   9  -3  321.50    2.60
  11   9  -4  416.10    2.50
  11   9  -5  482.90    2.40
  11   9  -6  698.60    3.60
  11   9  -7  431.70    2.40
  11   9  -8   92.90    5.30
  11   9  -9  165.70    3.90
  11   9 -10  236.90    3.50
  11   9 -11  289.50    3.00
  11   9 -13  141.40    4.80
  11   9 -14  232.90    3.90
  11   9 -18  249.50    4.30
  11   9 -19  243.20    4.50
  11   9 -21  261.30    4.00
  13   9   2  244.90    3.10
  13   9   4  463.30    2.80
  13   9   7  378.80    3.30
  13   9   8  129.70    5.90
  13   9   9  333.30    3.60
  13   9  10  334.10    3.70
  13   9  11  281.70    3.80
  13   9  12  275.20    3.90
  13   9  -2  148.90    3.70
  13   9  -3  285.90    2.70
  13   9  -4  269.60    2.80
  13   9  -5  405.30    2.40
  13   9  -6  348.20    2.60
  13   9  -7  339.90    2.80
  13   9  -8  448.60    2.40
  13   9  -9  638.00    3.40
  13   9 -10  282.10    2.90
  13   9 -11  303.30    2.90
  13   9 -13  421.50    3.10
  13   9 -14  214.90    4.10
  13   9 -15  539.70    3.10
  13   9 -17  295.30    3.50
  13   9 -18  168.50    5.10
  13   9 -20  105.50    8.50
  15   9   0  161.75    2.76
  15   9   1  226.60    3.50
  15   9   2  167.30    4.20
  15   9   3  217.70    3.40
  15   9   4  229.20    3.40
  15   9   6  283.90    3.70
  15   9   7  171.50    4.40
  15   9   9  170.80    4.80
  15   9  10  145.00    5.90
  15   9  -1  472.30    2.50
  15   9  -2  290.80    2.80
  15   9  -3  152.30    3.80
  15   9  -4  156.30    3.70
  15   9  -5  595.00    2.90
  15   9  -6  244.10    2.90
  15   9  -7  102.80    4.80
  15   9  -8  299.50    2.90
  15   9  -9  152.30    4.30
  15   9 -11  401.10    2.90
  15   9 -12   86.20    7.50
  15   9 -13  101.10    6.70
  15   9 -14  122.80    5.90
  15   9 -18  207.30    4.10
  15   9 -19  158.00    5.50
  15   9 -20  278.60    3.90
  17   9   1  166.70    4.30
  17   9   2  107.40   19.70
  17   9   3  348.80    3.20
  17   9   4  364.70    3.20
  17   9   5  301.80    3.50
  17   9   6  443.10    3.40
  17   9   8  179.80    5.70
  17   9   9  220.50    4.80
  17   9  10  113.40    7.80
  17   9  12  191.50    5.70
  17   9  -1  406.70    2.50
  17   9  -3  682.20    3.60
  17   9  -4  303.10    2.80
  17   9  -5  224.00    3.30
  17   9  -6  405.90    2.70
  17   9  -7  137.80    4.60
  17   9  -8   55.60   10.20
  17   9  -9  423.10    2.50
  17   9 -11  257.60    3.50
  17   9 -12  365.40    3.00
  17   9 -13  320.70    3.10
  17   9 -14  151.00    4.70
  17   9 -19  175.80    5.00
  19   9   0  138.88    3.29
  19   9   1  592.20    3.10
  19   9   2  350.20    3.20
  19   9   3  713.90    3.50
  19   9   6  160.00    5.00
  19   9   7  183.20    5.60
  19   9   9  165.50    5.30
  19   9  -3  229.70    3.50
  19   9  -5  108.80    4.80
  19   9  -6  386.30    2.70
  19   9  -7  392.10    2.70
  19   9  -8  526.00    2.60
  19   9  -9  363.00    2.70
  19   9 -10  305.00    2.80
  19   9 -13  232.00    3.60
  19   9 -14  212.60    4.20
  19   9 -15   94.60    8.20
  19   9 -17  278.20    3.60
  19   9 -18  166.10    5.10
  19   9 -19  292.70    3.70
  19   9 -20  178.80    4.90
  19   9 -22  236.40    4.40
  21   9   0  608.30    3.10
  21   9   1  289.10    3.40
  21   9   3  325.90    3.30
  21   9   6  181.20    5.70
  21   9   7  355.70    3.60
  21   9   8  169.40    5.10
  21   9  -1  147.00    4.10
  21   9  -3  215.80    3.30
  21   9  -4  195.50    3.60
  21   9  -5   82.80    6.90
  21   9  -7  125.50    4.50
  21   9  -8  141.30    4.00
  21   9 -10  102.10    6.00
  21   9 -11  477.50    2.90
  21   9 -12  789.60    4.10
  21   9 -13  328.20    3.10
  21   9 -17   66.60    9.80
  21   9 -18  126.00    6.80
  23   9   0  181.28    3.90
  23   9   1  174.70    4.10
  23   9   2  359.30    3.10
  23   9   3  190.90    4.10
  23   9   5  355.50    3.50
  23   9   6  178.70    6.00
  23   9   9  185.10    5.90
  23   9  -1  613.40    3.20
  23   9  -2  186.30    4.20
  23   9  -4  497.10    2.70
  23   9  -6  134.50    4.40
  23   9 -10  272.20    3.40
  23   9 -11  516.30    2.80
  23   9 -12  123.80    5.50
  23   9 -14  375.40    3.40
  23   9 -15  133.60    5.80
  23   9 -16  259.70    3.80
  23   9 -17  211.20    4.90
  23   9 -19   99.30    6.70
  23   9 -21  247.90    3.50
  25   9   0  655.65    2.33
  25   9   2  175.50    4.50
  25   9   3  244.10    4.10
  25   9   4   92.90    9.30
  25   9   5  349.20    3.60
  25   9   7  207.20    5.20
  25   9  -2  230.50    3.70
  25   9  -3  352.40    3.30
  25   9  -4  206.10    3.90
  25   9  -6  233.40    3.40
  25   9  -7  236.60    3.30
  25   9  -9  186.80    4.30
  25   9 -10  173.60    3.80
  25   9 -11  193.10    3.50
  25   9 -12  374.10    3.20
  25   9 -14  408.00    3.20
  25   9 -15  481.20    3.20
  25   9 -16  112.30    7.30
  25   9 -18  308.90    3.40
  25   9 -21  191.60    4.50
  27   9   2  172.70    5.90
  27   9   3  146.90    7.20
  27   9   4  173.50    6.20
  27   9  -1  110.80    5.20
  27   9  -2  180.20    4.00
  27   9  -3  356.20    3.00
  27   9  -4  673.80    3.60
  27   9  -5  325.50    3.10
  27   9  -7  153.20    4.40
  27   9 -10   90.30    5.80
  27   9 -11  205.80    3.40
  27   9 -12  125.20    5.80
  27   9 -14  193.90    4.00
  27   9 -15  159.90    5.00
  27   9 -16  270.40    3.70
  27   9 -17  385.20    3.20
  27   9 -21  123.90    7.10
  29   9   0  142.12    4.73
  29   9   1  163.10    5.10
  29   9   4  193.50    5.60
  29   9   6  141.30    7.70
  29   9  -2  210.30    3.70
  29   9  -3  433.10    3.00
  29   9  -6  488.00    2.90
  29   9  -7  209.70    4.20
  29   9  -9  434.10    2.90
  29   9 -13  219.60    3.50
  29   9 -15  185.30    4.30
  29   9 -16  216.10    4.80
  29   9 -17  187.10    4.50
  29   9 -18  245.00    4.40
  29   9 -22  164.70    5.10
  31   9   1  335.60    3.80
  31   9   3  200.90    5.40
  31   9   5  242.90    5.30
  31   9  -2  153.50    5.30
  31   9  -3  208.00    3.90
  31   9  -4  352.20    3.30
  31   9  -5  327.00    3.50
  31   9  -6   98.90    7.90
  31   9  -7  191.20    3.90
  31   9  -8  190.80    3.90
  31   9  -9  243.20    3.90
  31   9 -10  273.00    3.50
  31   9 -11  435.60    3.10
  31   9 -12  171.00    4.60
  31   9 -15  230.00    4.40
  31   9 -18   94.90    7.00
  31   9 -19  261.40    4.20
  31   9 -20  103.50    6.40
  31   9 -21  263.90    4.10
  33   9   0  142.72    5.01
  33   9   3  111.40   10.10
  33   9   4  173.30    7.40
  33   9  -3  132.80    6.30
  33   9  -4  182.90    4.50
  33   9  -5  303.90    3.30
  33   9  -7  198.40    4.00
  33   9  -8  123.60    6.50
  33   9  -9  294.60    3.30
  33   9 -10  187.90    4.20
  33   9 -13  192.60    4.20
  33   9 -15  248.90    4.20
  33   9 -16  190.10    4.50
  33   9 -17  175.20    4.90
  35   9   0  156.16    5.71
  35   9   2  183.00    7.10
  35   9  -1  237.00    3.70
  35   9  -5  185.40    4.50
  35   9  -6  155.50    5.40
  35   9  -7  302.90    3.40
  35   9  -8  333.10    3.70
  35   9  -9  194.40    4.20
  35   9 -10  147.40    5.60
  35   9 -11  113.70    5.50
  35   9 -13  179.10    4.70
  35   9 -14  267.50    3.90
  35   9 -16  166.40    5.20
  35   9 -18  108.10    6.20
  35   9 -19  131.00    6.70
  35   9 -20  216.30    4.00
  37   9  -1  221.90    3.90
  37   9  -3  497.20    3.50
  37   9  -5  329.30    3.30
  37   9  -6   94.30    7.00
  37   9  -9  267.10    3.90
  37   9 -10  354.80    3.50
  37   9 -15  130.80    6.70
  37   9 -17  110.00    6.10
  37   9 -19  197.10    4.40
  37   9 -20  139.80    6.20
  37   9 -21  148.10    5.70
  39   9  -2  208.80    4.10
  39   9  -8  372.80    3.50
  39   9  -9  127.50    5.10
  39   9 -12  137.30    6.40
  39   9 -13  117.20    5.60
  39   9 -14  375.90    3.50
  39   9 -17  314.80    3.40
  39   9 -19  208.50    4.10
  41   9  -3  129.60    5.00
  41   9  -4  169.00    5.10
  41   9  -5  147.50    5.90
  41   9  -8  186.10    4.70
  41   9 -10  200.60    4.40
  41   9 -11  186.00    4.70
  41   9 -12  305.70    3.60
  41   9 -17  176.40    4.90
  41   9 -18  103.20   18.10
  43   9  -5  150.00    5.70
  43   9 -11  382.10    3.40
  43   9 -12  165.50    5.30
  43   9 -14  324.70    4.00
  45   9  -9  215.60    3.90
  45   9 -11  110.70    7.90
  45   9 -13  110.70    5.90
  45   9 -14   98.50    6.60
  45   9 -15  201.60    4.20
   0  10   0  624.70    3.10
   0  10   1  411.00    2.50
   0  10   2  321.70    2.60
   0  10   3  606.20    3.10
   0  10   4  253.80    2.70
   0  10   5  208.80    3.50
   0  10   8  230.60    3.10
   0  10  10  380.20    3.10
   0  10  13  206.50    4.80
   0  10  14  139.40    6.10
   0  10  15  219.60    4.90
   0  10  17  222.20    4.80
   0  10  18  133.60    6.40
   2  10   0  576.86    3.59
   2  10   1  171.00    3.10
   2  10   2   99.60    5.60
   2  10   3  143.40    4.00
   2  10   4  524.80    2.70
   2  10   5  247.50    3.00
   2  10   6  322.30    2.90
   2  10   7  163.10    4.30
   2  10   8  146.90    5.20
   2  10   9  202.70    4.00
   2  10  11  159.10    4.70
   2  10  12  357.30    3.80
   2  10  14  377.50    3.90
   2  10  16  185.20    5.90
   2  10  17  179.30    4.80
   2  10  -2  433.00    2.40
   2  10  -3  138.90    3.90
   2  10  -4  188.50    3.00
   2  10  -5  202.20    2.90
   2  10  -6  381.10    2.60
   2  10  -7  551.30    2.80
   2  10  -8  344.20    2.80
   2  10  -9  238.70    3.80
   2  10 -10  234.60    3.40
   2  10 -11  205.50    4.20
   2  10 -15  233.80    4.50
   2  10 -17  228.70    4.70
   2  10 -18  168.60    6.40
   4  10   0  396.25    4.59
   4  10   1  132.20    4.10
   4  10   2  876.40    4.50
   4  10   4  666.10    3.50
   4  10   5  386.10    2.70
   4  10   7  219.30    3.40
   4  10   8  286.20    3.30
   4  10  10  139.20    5.30
   4  10  11  129.60    6.00
   4  10  15  154.20    5.70
   4  10  -1  328.30    2.50
   4  10  -2  785.30    4.00
   4  10  -3  396.70    2.40
   4  10  -6  307.40    2.70
   4  10  -7  238.80    3.20
   4  10  -9  567.90    3.10
   4  10 -10  220.00    3.50
   6  10   0  127.20    3.04
   6  10   1  221.40    3.10
   6  10   2   43.10   12.60
   6  10   3  350.70    2.80
   6  10   5  692.70    3.50
   6  10   6  195.20    3.70
   6  10   7   91.30    7.00
   6  10   8  465.50    2.80
   6  10   9  391.00    3.20
   6  10  10  131.30    5.80
   6  10  11  232.30    4.30
   6  10  12  270.30    3.80
   6  10  15  170.50    6.40
   6  10  16  121.20    7.10
   6  10  -2  343.20    2.50
   6  10  -3  161.90    3.40
   6  10  -4   33.10   18.30
   6  10  -5  163.70    3.50
   6  10  -6  204.30    3.50
   6  10  -7  530.10    2.60
   6  10  -8   65.00    8.70
   6  10  -9  505.30    2.80
   6  10 -10  169.90    4.50
   6  10 -11  143.40    4.60
   6  10 -12  295.90    3.50
   6  10 -15  142.60    5.80
   6  10 -17   83.00   11.10
   8  10   0  246.01    6.12
   8  10   1  737.50    3.80
   8  10   2  383.70    2.50
   8  10   3  411.10    2.80
   8  10   4  128.20    5.40
   8  10   6  155.20    5.00
   8  10  10  365.40    3.20
   8  10  13  236.50    4.60
   8  10  15  192.30    5.60
   8  10  -1  357.70    2.50
   8  10  -2  165.00    3.30
   8  10  -3  339.50    2.60
   8  10  -5  138.50    4.20
   8  10  -6  155.40    3.90
   8  10  -7  335.10    3.00
   8  10  -9  617.60    3.10
   8  10 -11  448.20    3.20
   8  10 -12  434.60    3.10
   8  10 -13  180.50    4.00
   8  10 -14  238.60    4.00
   8  10 -16  367.00    3.40
   8  10 -19  165.50    5.30
  10  10   0  306.15    1.91
  10  10   1  438.10    2.50
  10  10   4  304.70    2.80
  10  10   5  347.00    3.10
  10  10   6  557.30    2.90
  10  10   8  296.20    3.70
  10  10   9  240.90    4.00
  10  10  10  321.60    3.80
  10  10  12  115.30    7.70
  10  10  14  132.60    6.60
  10  10  -1  658.60    3.30
  10  10  -4  346.00    2.60
  10  10  -6  648.80    3.10
  10  10  -7  133.80    4.70
  10  10  -8  162.30    4.10
  10  10 -10  470.10    2.80
  10  10 -12  281.70    3.50
  10  10 -13  516.40    3.10
  10  10 -14  216.00    4.40
  10  10 -15  187.40    4.30
  10  10 -16  107.40    8.00
  10  10 -17  167.60    5.20
  10  10 -20   81.90    8.10
  12  10   0   96.80    5.20
  12  10   1  436.80    2.70
  12  10   5  155.40    5.30
  12  10   9  130.70    6.20
  12  10  11  209.60    5.20
  12  10  13  348.10    3.70
  12  10  -1  485.40    2.50
  12  10  -2  103.00    4.70
  12  10  -4  318.30    2.60
  12  10  -5   93.80    5.20
  12  10  -7  159.50    4.00
  12  10  -9  181.90    3.80
  12  10 -10  173.10    4.30
  12  10 -12  348.90    3.30
  12  10 -14  141.00    5.30
  12  10 -15  241.30    4.10
  12  10 -16  242.40    4.20
  12  10 -20  202.80    5.30
  14  10   0  239.10    7.28
  14  10   1  248.90    3.40
  14  10   2  606.30    3.10
  14  10   3  259.50    3.60
  14  10   5  340.60    3.00
  14  10   6  167.00    4.40
  14  10   7  128.20    6.10
  14  10   9  390.00    3.70
  14  10  11  198.20    5.50
  14  10  12  215.00    5.00
  14  10  -1  572.70    2.90
  14  10  -2  283.80    3.10
  14  10  -3  267.70    3.20
  14  10  -4  184.80    3.30
  14  10  -5  148.80    4.20
  14  10  -6  428.70    2.60
  14  10  -7  191.10    3.40
  14  10  -8  620.50    3.20
  14  10 -10  449.70    2.90
  14  10 -11  368.70    2.90
  14  10 -14  116.20   20.70
  14  10 -17  147.70    5.80
  14  10 -18   50.80   14.90
  14  10 -20  215.90    5.00
  16  10   2  506.80    2.80
  16  10   7  273.80    3.60
  16  10   9  203.90    5.30
  16  10  10  142.40    6.20
  16  10  -1  288.90    2.80
  16  10  -2  612.00    3.00
  16  10  -4  710.30    3.60
  16  10  -5  452.30    2.60
  16  10  -8  479.10    2.90
  16  10  -9  362.80    2.70
  16  10 -10  406.20    2.90
  16  10 -12  282.10    3.50
  16  10 -13  432.60    3.20
  16  10 -14  155.00    4.80
  16  10 -18  105.50    8.50
  16  10 -20  150.20    5.80
  18  10   1  108.30   19.30
  18  10   4  161.20    4.60
  18  10   5  105.50    7.50
  18  10   7  147.60    5.70
  18  10   8  141.10    6.10
  18  10  -1  111.10    5.30
  18  10  -3  353.20    2.70
  18  10  -4  531.40    2.80
  18  10  -5  235.70    3.50
  18  10  -6  485.70    2.80
  18  10  -7  184.90    3.80
  18  10  -8  149.30    4.80
  18  10  -9  151.60    4.90
  18  10 -10  188.10    4.10
  18  10 -12  284.60    3.50
  18  10 -14  353.30    3.10
  18  10 -15  192.60    4.00
  18  10 -16  150.00    5.50
  18  10 -17  424.10    3.40
  18  10 -18  241.00    4.50
  18  10 -19   85.70    7.90
  18  10 -20   92.40    9.80
  20  10   0  261.59    6.46
  20  10   1  247.00    3.50
  20  10   4  313.60    3.70
  20  10   7  156.80    5.50
  20  10   8  339.90    3.80
  20  10   9  126.00    7.00
  20  10  10  383.10    3.90
  20  10  -2  195.30    3.90
  20  10  -3  491.10    2.70
  20  10  -7  148.90    3.90
  20  10  -9  304.40    3.00
  20  10 -12  358.40    3.30
  20  10 -15  154.30    5.10
  20  10 -17  217.80    4.80
  20  10 -18  122.20    7.20
  20  10 -19  235.10    4.60
  20  10 -20   68.60   13.90
  22  10   0  355.21    4.82
  22  10   2  194.00    3.90
  22  10   4  242.60    4.20
  22  10   5  138.00    6.10
  22  10   7  317.00    4.10
  22  10   8  169.50    6.40
  22  10  -1  366.00    3.20
  22  10  -2  542.20    2.90
  22  10  -3  201.00    3.90
  22  10  -4  461.20    3.00
  22  10  -5  647.90    3.30
  22  10  -6  623.50    3.10
  22  10  -7  157.50    4.90
  22  10  -8  223.50    3.50
  22  10  -9  150.00    4.20
  22  10 -13  167.00    4.30
  22  10 -17  409.80    3.60
  22  10 -18  215.60    4.00
  22  10 -19  164.90    5.30
  22  10 -20  191.90    4.50
  24  10   0  118.90    6.30
  24  10   2  413.50    3.40
  24  10   3  203.20    5.00
  24  10   4  296.50    4.20
  24  10   5  405.70    3.70
  24  10  -1  148.60    4.80
  24  10  -2  373.90    3.20
  24  10  -6  198.00    4.10
  24  10  -7  505.80    2.80
  24  10  -9  564.90    2.90
  24  10 -10  275.00    3.00
  24  10 -11  153.70    4.50
  24  10 -12  117.30    6.20
  24  10 -14  200.30    3.80
  24  10 -15  220.00    4.50
  24  10 -16  178.10    4.60
  24  10 -19  249.30    4.40
  24  10 -21  202.70    4.20
  26  10   0  135.70   11.11
  26  10   1  214.90    4.70
  26  10   3  119.50    7.30
  26  10   5  300.60    4.30
  26  10   7  132.00    8.30
  26  10  -1  217.50    4.30
  26  10  -4   61.70    9.10
  26  10  -5  141.80    4.90
  26  10  -7  133.60    5.10
  26  10  -9  364.00    3.30
  26  10 -11  344.60    3.10
  26  10 -12  205.40    3.60
  26  10 -14  138.90    5.70
  26  10 -16  240.60    4.30
  26  10 -20  303.90    3.50
  28  10   0  125.70    4.67
  28  10   2  324.30    3.90
  28  10   3  381.30    4.00
  28  10   5  233.90    5.50
  28  10  -1  117.50    6.90
  28  10  -4  230.00    4.00
  28  10  -5  194.80    3.70
  28  10  -6  101.80    7.30
  28  10  -9  515.70    3.10
  28  10 -10  416.80    3.10
  28  10 -12  384.60    3.40
  28  10 -14  389.50    3.60
  28  10 -15  172.00    4.80
  28  10 -16  363.40    3.40
  28  10 -18   90.30    7.40
  30  10   0   90.91    5.84
  30  10   1  384.10    3.90
  30  10   4  113.00    9.80
  30  10  -1  282.10    3.70
  30  10  -3  182.40    4.40
  30  10  -4  126.10    6.30
  30  10  -6  369.70    3.10
  30  10  -7  279.20    3.40
  30  10  -8  171.90    4.40
  30  10 -11  254.10    3.80
  30  10 -12  197.00    5.00
  30  10 -13  160.40    5.00
  30  10 -14   87.60    9.80
  30  10 -16  126.40    5.10
  30  10 -21  158.70    5.40
  32  10  -1  249.20    4.30
  32  10  -2  238.00    4.40
  32  10  -3  146.60    5.80
  32  10  -4  313.90    3.90
  32  10  -5  134.40    6.10
  32  10 -11  255.90    3.90
  32  10 -12  339.40    3.60
  32  10 -14  368.00    3.40
  32  10 -15  270.10    3.90
  32  10 -17  195.50    4.40
  32  10 -19  117.10    7.60
  32  10 -20  137.10    6.40
  32  10 -21  176.70    4.80
  34  10   0  177.23    6.68
  34  10   2  265.60    5.60
  34  10  -1  192.70    4.50
  34  10  -2  139.00    6.30
  34  10  -3  122.10    5.40
  34  10  -6  304.30    3.40
  34  10  -8  347.10    3.50
  34  10 -10  258.80    4.00
  34  10 -11  137.40    6.10
  34  10 -12  182.90    4.60
  34  10 -13  148.60    5.70
  34  10 -14  285.10    3.70
  34  10 -15  122.00    5.30
  34  10 -16  259.60    4.20
  34  10 -20  188.60    4.50
  36  10   0  116.70    5.60
  36  10   1  232.50    6.30
  36  10  -4  230.10    3.80
  36  10  -7  130.10    6.70
  36  10  -8  326.60    3.90
  36  10 -10  261.80    4.00
  36  10 -11  165.50    5.20
  36  10 -12  208.70    4.10
  36  10 -13  314.10    3.40
  36  10 -14  240.30    4.50
  36  10 -15   82.90    8.20
  36  10 -17  164.50    5.30
  36  10 -18  143.30    6.10
  36  10 -19  178.90    4.80
  36  10 -20  175.80    4.80
  38  10  -1  104.30    6.20
  38  10  -2  155.90    5.60
  38  10  -3  339.40    3.80
  38  10  -4  115.30    5.70
  38  10  -6  245.00    4.40
  38  10  -9  290.00    3.70
  38  10 -10   82.80    8.20
  38  10 -12  140.60    6.30
  38  10 -13  260.80    4.20
  38  10 -15  257.10    4.20
  38  10 -17  132.40    6.60
  38  10 -18  132.40    6.60
  40  10  -3  158.30    5.40
  40  10  -5  248.20    4.30
  40  10  -6  140.20    6.20
  40  10  -7  146.40    6.00
  40  10  -8  203.00    4.30
  40  10 -10  187.10    4.70
  40  10 -12  245.10    4.40
  40  10 -14  107.60    6.20
  40  10 -16  125.50    7.00
  40  10 -17  286.10    3.80
  40  10 -18   82.00    8.10
  42  10  -5  233.00    3.60
  42  10  -6  345.60    3.70
  42  10  -8  122.30    5.40
  42  10  -9  232.30    4.60
  42  10 -17  164.60    5.10
  44  10 -10  134.20    6.40
  44  10 -13  108.30    6.00
  44  10 -15   95.50    6.70
   1  11   2  223.30    3.20
   1  11   3  215.30    3.50
   1  11   4  379.70    2.70
   1  11   5  385.30    2.80
   1  11   7  284.90    3.20
   1  11  10  399.90    3.10
   1  11  11  166.00    4.60
   1  11  13  184.30    5.70
   1  11  15  179.90    4.90
   1  11  -1  145.00    4.10
   1  11  -3  485.80    2.50
   1  11  -4  323.70    2.70
   1  11  -5  270.50    2.90
   1  11  -7  916.20    4.60
   1  11  -9  345.20    3.30
   1  11 -10  312.30    3.30
   1  11 -11  188.60    4.90
   1  11 -13  274.00    3.70
   1  11 -14  154.90    5.50
   3  11   0  473.40    4.24
   3  11   1  252.60    2.90
   3  11   3  150.10    4.30
   3  11   5  225.10    3.70
   3  11   7  423.40    2.90
   3  11   8  283.10    3.50
   3  11  10  218.30    4.30
   3  11  12  331.90    3.70
   3  11  15  164.30    5.30
   3  11  -1  325.30    2.90
   3  11  -2  377.90    2.50
   3  11  -4  467.90    2.70
   3  11  -5  189.70    3.40
   3  11  -7  151.30    4.70
   3  11  -8  131.60    5.80
   3  11  -9  158.20    5.10
   3  11 -10  211.50    4.00
   3  11 -11  199.10    4.50
   3  11 -12  201.00    4.80
   3  11 -13  304.30    3.90
   3  11 -14  145.30    5.80
   3  11 -15  293.40    3.70
   3  11 -17  151.70    5.70
   3  11 -18   70.70   13.00
   5  11   1  106.20    4.70
   5  11   2  226.80    3.40
   5  11   4  330.50    2.90
   5  11   5  662.50    3.30
   5  11   7  147.00    4.50
   5  11   9  383.10    3.30
   5  11  11  232.90    4.40
   5  11  12  181.60    5.80
   5  11  13  168.10    5.20
   5  11  15  299.80    4.30
   5  11  -1  543.30    2.90
   5  11  -2  671.10    3.40
   5  11  -3  180.60    3.40
   5  11  -7  111.90    5.10
   5  11 -12  120.00    6.30
   5  11 -14  268.50    3.80
   5  11 -16  339.50    3.80
   5  11 -17  349.00    3.70
   5  11 -18  147.10    5.90
   7  11   0   97.00    5.20
   7  11   1  628.80    3.20
   7  11   4  258.10    3.30
   7  11   6  204.20    3.90
   7  11   7  427.50    3.20
   7  11   9  209.10    4.60
   7  11  10  137.90    5.90
   7  11  11  253.80    4.10
   7  11  12  216.30    5.00
   7  11  13  256.90    4.20
   7  11  15  191.00    5.60
   7  11  -1  482.20    2.50
   7  11  -2  324.40    2.60
   7  11  -3  422.40    2.60
   7  11  -5  532.30    2.60
   7  11  -6  327.70    2.80
   7  11 -10  239.20    3.40
   7  11 -11  248.30    3.50
   7  11 -12  154.70    4.80
   7  11 -13  129.70    6.00
   7  11 -15  418.30    3.50
   7  11 -16  238.50    4.50
   7  11 -17  231.30    4.70
   7  11 -19  131.90    6.40
   9  11   0  187.80    3.32
   9  11   1  172.00    3.90
   9  11   2  202.00    3.40
   9  11   3  140.40    5.20
   9  11   4  276.00    3.30
   9  11   6  259.80    3.20
   9  11   7  289.90    3.70
   9  11   8  377.30    3.50
   9  11  13  216.20    5.00
   9  11  -1  210.10    3.00
   9  11  -2  245.50    3.10
   9  11  -4  253.00    3.00
   9  11  -5  409.10    2.50
   9  11  -6  223.60    3.60
   9  11  -7  481.40    2.90
   9  11  -8  201.80    3.60
   9  11  -9  138.20    4.50
   9  11 -10  140.80    4.60
   9  11 -11  182.00    4.70
   9  11 -12  200.10    4.50
   9  11 -16  127.00    6.90
   9  11 -17  283.90    3.80
  11  11   1  180.00    3.90
  11  11   3  138.80    5.50
  11  11   4  108.10    6.00
  11  11   6  483.80    3.30
  11  11   7  542.20    3.10
  11  11  10  232.70    4.60
  11  11  11  111.60    8.00
  11  11  12  142.10    6.20
  11  11  13  237.50    4.50
  11  11  -3  538.90    2.60
  11  11  -4  244.30    3.20
  11  11  -5  485.30    2.70
  11  11  -6  472.10    2.60
  11  11  -7  380.00    2.90
  11  11  -8  460.60    2.80
  11  11  -9   77.90    8.20
  11  11 -10  274.80    3.50
  11  11 -12  120.50    6.00
  11  11 -13  128.10    6.00
  11  11 -14  134.20    6.00
  11  11 -15  291.90    4.20
  11  11 -17  120.90    7.30
  11  11 -19  173.90    5.00
  13  11   1  173.40    4.30
  13  11   2  312.70    3.40
  13  11   3  132.20    4.90
  13  11   4  127.80    5.30
  13  11   5  504.20    3.10
  13  11   6  161.80    4.60
  13  11   7  140.40    5.60
  13  11  11  220.90    4.90
  13  11  13  229.90    4.60
  13  11  -1  388.60    2.80
  13  11  -2  226.20    3.60
  13  11  -4  429.10    2.80
  13  11  -5  264.90    3.10
  13  11  -6  117.50    4.80
  13  11  -7  304.90    3.30
  13  11  -8  331.60    3.10
  13  11  -9  441.70    2.80
  13  11 -10  216.70    3.70
  13  11 -11  120.10    5.70
  13  11 -13  309.20    3.60
  13  11 -15  344.20    3.50
  13  11 -17  283.70    3.80
  13  11 -18  266.00    4.10
  13  11 -19  227.60    4.70
  15  11   0  197.39    4.95
  15  11   1  299.20    3.10
  15  11   2  182.80    4.40
  15  11   3  171.00    5.00
  15  11   6  145.70    5.40
  15  11   7  123.70    6.70
  15  11   8  160.70    5.30
  15  11   9  174.10    5.00
  15  11  10  151.20    5.80
  15  11  11  113.10   20.80
  15  11  -2  140.00    4.10
  15  11  -3  298.70    3.30
  15  11  -4  322.70    3.00
  15  11  -6  121.50    4.80
  15  11  -7  103.60    5.80
  15  11  -9  392.00    3.20
  15  11 -11  391.30    3.00
  15  11 -12  272.80    3.30
  15  11 -15  343.90    3.50
  15  11 -16  130.70    6.50
  15  11 -18  194.80    4.50
  15  11 -19  191.50    4.50
  17  11   0  234.15    5.32
  17  11   1  314.20    3.10
  17  11   2  385.60    3.10
  17  11   3  492.80    3.30
  17  11   4  261.90    3.60
  17  11   5  233.60    4.20
  17  11   6  123.70    6.70
  17  11   7  201.00    5.20
  17  11   8  133.80    6.50
  17  11  -1  430.40    2.90
  17  11  -2  234.10    3.20
  17  11  -3  291.80    3.00
  17  11  -4  163.90    4.50
  17  11  -5  216.10    3.40
  17  11  -6  281.40    3.20
  17  11  -8  134.40    4.60
  17  11  -9  165.60    4.80
  17  11 -10   92.20    7.40
  17  11 -15  221.30    4.60
  17  11 -17  264.20    4.10
  17  11 -18  202.30    4.30
  19  11   0  247.80    2.40
  19  11   1  332.90    3.10
  19  11   2  161.00    5.70
  19  11   3  440.80    3.40
  19  11   4  400.50    3.40
  19  11   5  202.10    5.10
  19  11   7  341.30    3.80
  19  11  10  161.90    6.70
  19  11  -1  118.20    5.60
  19  11  -2  141.20    4.60
  19  11  -3  461.60    3.00
  19  11  -7  230.20    3.40
  19  11  -9  122.00    5.40
  19  11 -10  548.70    3.00
  19  11 -11  596.90    2.90
  19  11 -12  131.20    5.60
  19  11 -13  172.80    4.40
  19  11 -14  166.00    4.70
  19  11 -15  162.90    5.00
  19  11 -16  197.50    4.20
  19  11 -19  154.90    5.60
  21  11   0  122.10    6.00
  21  11   1  148.20    5.00
  21  11   2  164.10    4.70
  21  11   3  259.50    3.80
  21  11   4  201.70    5.10
  21  11   5  172.40    6.20
  21  11   7   95.20    9.50
  21  11  -2  178.40    3.80
  21  11  -3  387.80    3.00
  21  11  -4  284.40    3.40
  21  11  -5  101.40    6.50
  21  11  -7  527.80    2.80
  21  11  -8  166.80    4.00
  21  11  -9  448.90    3.00
  21  11 -10  384.00    3.10
  21  11 -11  182.00    3.90
  21  11 -12  215.10    4.30
  21  11 -13  229.10    4.20
  21  11 -15  206.90    4.90
  21  11 -19  109.60    8.10
  21  11 -20  105.10    8.40
  23  11   1  327.50    3.60
  23  11   2  237.10    4.20
  23  11   3  156.90    5.30
  23  11   5  179.20    6.10
  23  11   6  129.80    6.80
  23  11   7  190.60    5.70
  23  11  -1  141.50    5.20
  23  11  -2  229.10    3.90
  23  11  -3   93.20    7.80
  23  11  -5  156.00    4.40
  23  11  -7  309.50    3.30
  23  11  -8  122.40    5.70
  23  11  -9  147.50    4.80
  23  11 -10  228.40    3.90
  23  11 -12  139.10    5.50
  23  11 -13  408.40    3.30
  23  11 -14   95.30    8.70
  23  11 -16  219.10    4.80
  23  11 -17  217.40    4.00
  23  11 -18  101.60    8.90
  25  11   0  137.50    5.90
  25  11   3  334.40    3.80
  25  11   5  438.90    3.50
  25  11  -1  387.90    3.50
  25  11  -2  501.00    3.00
  25  11  -3  341.50    3.20
  25  11  -4  140.80    5.20
  25  11  -7   92.10    8.00
  25  11  -8  286.40    3.70
  25  11 -12  106.90    7.40
  25  11 -14  163.80    5.00
  25  11 -15  129.80    6.50
  25  11 -16  198.70    4.30
  25  11 -17  273.40    3.90
  27  11   0  139.15    6.42
  27  11   1  171.30    6.20
  27  11   3  156.70    7.00
  27  11   4  153.70    7.20
  27  11   6  129.50    8.40
  27  11  -1  375.40    3.20
  27  11  -2  297.30    3.30
  27  11  -4  268.50    3.60
  27  11  -5  289.60    3.30
  27  11 -11  302.00    3.20
  27  11 -12  227.00    4.30
  27  11 -13   87.00    7.20
  27  11 -16  366.70    3.50
  29  11   0  130.76    3.99
  29  11  -2   99.20   18.20
  29  11  -5  283.40    3.50
  29  11  -6  118.30    6.80
  29  11  -8  294.20    3.30
  29  11  -9  298.00    3.90
  29  11 -10  196.60    4.00
  29  11 -11  239.10    4.20
  29  11 -12   98.00    8.50
  29  11 -14  245.70    4.20
  29  11 -15  269.60    3.90
  29  11 -19  220.40    4.90
  29  11 -20  121.50    7.20
  31  11   0  255.08    4.52
  31  11   1  258.90    5.00
  31  11  -3  189.50    4.50
  31  11  -5  345.20    3.60
  31  11  -7  341.40    3.60
  31  11  -8  175.70    4.60
  31  11  -9  230.10    4.40
  31  11 -12  140.30    6.00
  31  11 -14  129.60    6.70
  31  11 -19  260.40    4.10
  33  11  -1  132.90    5.00
  33  11  -3  180.30    4.80
  33  11  -4  281.70    3.80
  33  11  -5  100.50    6.50
  33  11  -7  145.60    5.80
  33  11  -8  315.30    4.00
  33  11  -9  125.40    6.80
  33  11 -13  274.90    3.90
  33  11 -14  207.30    4.10
  33  11 -15  218.10    4.00
  33  11 -18  116.80    7.50
  33  11 -19  319.90    4.00
  35  11   0  165.60    7.60
  35  11  -2  166.90    5.20
  35  11  -3  152.50    5.80
  35  11  -4  184.40    4.70
  35  11  -5  204.00    4.30
  35  11  -6  254.90    4.20
  35  11  -7  294.00    3.60
  35  11  -9  120.10    5.40
  35  11 -11  227.70    3.80
  35  11 -13  117.00    7.60
  35  11 -15  132.90    6.60
  35  11 -18  256.40    4.20
  35  11 -19  174.90    4.90
  37  11  -1  357.40    3.50
  37  11  -3  127.00    6.90
  37  11  -5  107.70    6.20
  37  11  -6  160.80    5.50
  37  11  -7  347.30    3.70
  37  11  -9   92.70    7.20
  37  11 -10  124.40    7.10
  37  11 -13  143.80    6.10
  37  11 -14  146.60    6.00
  37  11 -16  147.60    5.90
  37  11 -17  144.70    6.00
  39  11  -3  255.80    4.10
  39  11  -6  181.00    4.80
  39  11  -9  124.30    5.30
  39  11 -10  189.90    4.60
  39  11 -11  412.90    3.70
  39  11 -16  158.50    5.50
  41  11 -10  279.70    3.80
  41  11 -11  182.60    4.70
  41  11 -12  140.20    6.20
  41  11 -13  195.90    4.40
  41  11 -14  110.90    5.90
  41  11 -15  106.60    6.10
  43  11 -12  187.90    4.50
  43  11 -13  122.10    5.20
   0  12   0  112.50    4.80
   0  12   1  186.30    3.60
   0  12   3  148.30    4.70
   0  12   5  278.70    3.20
   0  12   6   97.60    6.50
   0  12   9  267.70    4.00
   0  12  13  166.90    5.10
   0  12  14  334.30    3.90
   0  12  16   35.70   56.30
   2  12   0  917.60   11.31
   2  12   1  261.20    3.10
   2  12   2  379.00    2.90
   2  12   3  290.30    3.40
   2  12   5  182.20    4.20
   2  12   6  172.30    4.60
   2  12   9  337.90    3.30
   2  12  12  314.40    4.00
   2  12  13  147.60    5.90
   2  12  14  208.70    5.20
   2  12  16  209.00    5.00
   2  12  -1  221.30    3.60
   2  12  -2  460.70    2.60
   2  12  -4  222.90    3.80
   2  12  -6  314.00    3.40
   2  12  -7  131.50    4.90
   2  12 -11  194.90    5.00
   2  12 -12  147.30    5.60
   2  12 -14  227.20    4.70
   2  12 -16  161.10    5.40
   4  12   0  202.01    2.37
   4  12   2  220.30    3.80
   4  12   3   63.40    9.80
   4  12   4  178.70    4.20
   4  12   6  574.90    2.80
   4  12   7  270.40    3.80
   4  12   8  540.90    3.00
   4  12  10  132.10    6.10
   4  12  11  140.60    6.00
   4  12  12  228.40    4.70
   4  12  -1  416.70    2.90
   4  12  -2  531.00    2.80
   4  12  -5  282.80    3.00
   4  12  -6  197.00    3.80
   4  12  -8  770.20    4.00
   4  12 -12  190.50    4.20
   4  12 -14  152.40    5.60
   4  12 -15   65.60   14.80
   6  12   0  254.20    4.66
   6  12   1  279.90    3.00
   6  12   3  268.20    3.30
   6  12   4  317.50    2.90
   6  12   5   62.30   11.40
   6  12   6  136.50    5.10
   6  12  10   75.50   11.70
   6  12  13  134.30    6.60
   6  12  -2  146.30    4.70
   6  12  -6  566.80    2.90
   6  12  -8  411.80    3.10
   6  12  -9  159.50    4.30
   6  12 -10  510.10    3.10
   6  12 -11  147.60    5.10
   6  12 -12  161.00    4.90
   6  12 -16  154.00    5.70
   8  12   0  250.42    5.94
   8  12   2  345.20    3.00
   8  12   4  390.60    2.90
   8  12   6  279.90    3.80
   8  12   8  414.20    3.30
   8  12  10  104.10    8.30
   8  12  11   71.60   13.10
   8  12  12  146.80    6.00
   8  12  14  310.70    4.10
   8  12  -3  126.80    4.40
   8  12  -4  238.60    3.60
   8  12  -5  169.20    4.30
   8  12  -6  283.40    3.10
   8  12  -8  377.70    2.90
   8  12  -9  187.40    4.50
   8  12 -10  256.90    3.40
   8  12 -11  244.40    3.80
   8  12 -12  374.60    3.60
   8  12 -14  167.70    5.00
   8  12 -15   96.70    9.20
   8  12 -17  107.40    8.30
   8  12 -18  104.80    8.40
  10  12   0 1036.84    3.75
  10  12   2  142.00    4.40
  10  12   4  100.40    6.90
  10  12   5  115.60    6.30
  10  12   6  421.90    3.10
  10  12   9  101.80    8.50
  10  12  -1   67.70    9.10
  10  12  -7  139.90    4.40
  10  12  -9  213.40    3.90
  10  12 -10  424.70    3.30
  10  12 -12  160.20    4.80
  10  12 -14  140.30    6.00
  10  12 -15  198.10    4.30
  12  12   0  431.02    4.67
  12  12   2  458.70    2.80
  12  12   3  235.20    3.60
  12  12   6  312.60    3.70
  12  12   7  153.30    5.30
  12  12   8  202.10    5.20
  12  12   9  135.00    6.40
  12  12  12  208.30    5.20
  12  12  -2  481.90    2.70
  12  12  -4  121.00    4.90
  12  12  -5  133.20    4.50
  12  12  -8  289.60    3.30
  12  12  -9  281.80    3.50
  12  12 -10  176.10    4.00
  12  12 -11   90.90    8.30
  12  12 -14  403.50    3.50
  12  12 -16  220.90    4.90
  12  12 -17  149.70    5.90
  12  12 -19  124.10    6.90
  14  12   1  129.50    5.20
  14  12   3  220.90    4.00
  14  12   5  131.30    6.00
  14  12   6  231.70    4.30
  14  12   8  288.50    3.70
  14  12  -1  196.30    4.00
  14  12  -2  206.10    3.70
  14  12  -3  423.90    2.90
  14  12  -4  259.50    3.50
  14  12  -7  191.00    4.20
  14  12  -8  143.80    4.60
  14  12  -9  165.40    4.10
  14  12 -10  297.60    3.50
  14  12 -11  196.20    4.60
  14  12 -12  450.60    3.30
  14  12 -13   88.30    9.30
  14  12 -14  215.90    4.70
  16  12   1  306.60    3.40
  16  12   5  145.30    5.60
  16  12   8  419.50    3.60
  16  12  -1  165.40    4.00
  16  12  -2  431.80    3.00
  16  12  -4  555.10    2.80
  16  12  -5  244.90    3.90
  16  12  -6  377.60    2.90
  16  12  -7  250.60    3.20
  16  12  -8  571.80    2.90
  16  12 -10  293.30    3.60
  16  12 -11  247.40    3.70
  16  12 -12  152.70    5.00
  16  12 -15  192.60    4.40
  16  12 -16  201.20    4.30
  16  12 -17  186.80    4.70
  18  12   0  203.80    2.71
  18  12   1  150.00    4.90
  18  12   5  172.30    6.10
  18  12   6  163.10    5.30
  18  12   8  172.20    5.10
  18  12  10  235.60    5.40
  18  12  -1  204.20    4.20
  18  12  -2  389.90    3.00
  18  12  -4  170.50    3.90
  18  12  -6  179.20    3.70
  18  12  -8  289.30    3.50
  18  12  -9  367.50    3.30
  18  12 -10  361.50    3.00
  18  12 -12   82.60    7.20
  18  12 -13  113.80    7.10
  18  12 -14  288.30    3.50
  18  12 -16  113.00    7.80
  18  12 -18  220.10    4.90
  20  12   0  125.40    4.27
  20  12   1  211.00    4.60
  20  12   2  225.60    4.40
  20  12   4  139.50    6.10
  20  12   5  212.80    5.00
  20  12   8  196.60    5.50
  20  12   9  162.30    6.60
  20  12  -1   84.80    8.90
  20  12  -3  205.30    4.30
  20  12  -4  629.60    3.30
  20  12  -6  184.50    3.70
  20  12  -9  135.70    5.30
  20  12 -12  246.00    3.90
  20  12 -13  121.00    6.70
  20  12 -14  175.90    4.70
  20  12 -16  230.80    4.70
  20  12 -18  395.20    3.80
  22  12   0  492.60    4.38
  22  12   3  267.70    3.90
  22  12   4  276.50    3.90
  22  12   8  137.10    7.80
  22  12  -2  411.90    3.10
  22  12  -6  444.10    3.20
  22  12  -7  130.60    5.60
  22  12  -9  262.20    3.50
  22  12 -10  149.10    5.10
  22  12 -12  395.30    3.00
  22  12 -14  311.10    3.30
  22  12 -20  172.50    4.90
  24  12   0  128.61   22.12
  24  12   6  267.40    4.80
  24  12  -1  213.10    3.70
  24  12  -2  451.40    3.00
  24  12  -3  170.90    4.50
  24  12  -4  289.40    3.20
  24  12  -5  158.70    4.70
  24  12  -6  212.10    4.40
  24  12  -8  334.10    3.30
  24  12 -10  287.90    3.30
  24  12 -15  100.60   18.50
  24  12 -18  109.60    8.10
  26  12   6  196.30    6.40
  26  12  -6  270.80    3.60
  26  12  -8  445.60    3.00
  26  12 -10  355.30    3.30
  26  12 -12  187.50    4.40
  26  12 -13  195.60    4.30
  26  12 -14  314.20    3.30
  26  12 -15  107.10    8.20
  26  12 -16   97.20   16.90
  26  12 -17  170.00    5.20
  28  12   0  186.44    3.65
  28  12   2  255.60    5.10
  28  12  -3  118.30    7.20
  28  12  -4  362.40    3.40
  28  12  -5  185.00    4.40
  28  12  -6  314.20    3.80
  28  12  -7   52.80   12.90
  28  12 -11  145.40    5.70
  28  12 -12  322.10    3.90
  28  12 -14  206.60    4.10
  28  12 -15   87.70    7.60
  28  12 -16  183.20    4.80
  28  12 -17  149.50    5.90
  30  12   0  283.42    2.93
  30  12  -1  149.50    5.90
  30  12  -2  122.20    7.20
  30  12  -5  148.40    5.70
  30  12  -7  179.10    4.70
  30  12  -9  168.40    5.00
  30  12 -10  170.00    4.90
  30  12 -12  282.90    3.70
  30  12 -13  156.60    5.50
  30  12 -14  194.90    4.40
  30  12 -18  149.90    5.80
  30  12 -19  197.60    4.30
  32  12   0  351.24    5.50
  32  12   2  212.50    5.90
  32  12  -3  113.60    5.80
  32  12  -5  161.10    5.40
  32  12  -6  142.60    6.10
  32  12  -9  286.50    3.70
  32  12 -12  145.80    6.00
  32  12 -18  179.70    4.80
  34  12   0  144.60    5.90
  34  12  -3  180.60    4.80
  34  12  -6  208.40    4.20
  34  12  -7  205.00    4.20
  34  12  -8  186.30    4.70
  34  12 -10   99.20    6.70
  34  12 -11  127.70    6.90
  34  12 -12  517.80    3.30
  34  12 -14  366.70    3.50
  34  12 -18  162.60    5.20
  36  12  -4  300.20    3.60
  36  12  -5  147.70    5.90
  36  12  -6  197.70    4.40
  36  12  -8  320.90    3.40
  36  12 -11  198.00    4.40
  36  12 -12  197.80    4.40
  36  12 -17  158.90    5.40
  38  12  -7   89.80   10.00
  38  12  -9   74.50    9.20
  38  12 -10  196.00    4.40
  38  12 -14  125.70    5.20
  38  12 -16  162.40    5.20
  40  12 -10  112.70    7.80
  40  12 -12  112.60    5.80
  40  12 -14  108.20    6.00
   1  13   0  207.50    2.90
   1  13   1  273.80    3.30
   1  13   2  482.30    2.80
   1  13   4  181.90    4.40
   1  13   5  146.20    4.60
   1  13   6  454.10    3.00
   1  13   7  395.10    3.20
   1  13   8  145.40    5.20
   1  13   9  231.70    4.20
   1  13  10  175.90    4.60
   1  13  11  122.20    7.00
   1  13  13  212.50    5.10
   1  13  -1  106.30    5.80
   1  13  -5  265.30    3.10
   1  13  -6  372.10    3.20
   1  13  -7  449.90    3.10
   1  13  -9  276.30    3.40
   1  13 -11  232.10    4.40
   1  13 -12  106.50   19.50
   1  13 -13  333.00    3.90
   1  13 -15  192.20    5.60
   1  13 -16  147.00    5.80
   3  13   0   81.10    7.70
   3  13   2  225.30    3.40
   3  13   3  228.70    4.20
   3  13   4  108.20    6.20
   3  13   5  284.90    3.60
   3  13   6  211.70    3.30
   3  13  -1  161.10    4.70
   3  13  -2  121.20    6.40
   3  13  -4   91.50    7.10
   3  13  -5  101.00    6.50
   3  13  -7  147.90    4.70
   3  13  -8  467.50    3.10
   3  13  -9  145.40    5.20
   3  13 -10  235.10    4.10
   3  13 -12  133.50    6.40
   3  13 -13  241.20    4.40
   3  13 -16  215.80    5.00
   5  13   1  195.30    4.00
   5  13   2  386.80    3.30
   5  13   3  116.50    5.70
   5  13   4  118.40    5.80
   5  13   5  345.70    3.50
   5  13   6  292.30    3.70
   5  13   7  304.50    3.70
   5  13   8  155.60    5.10
   5  13   9  168.40    4.90
   5  13  10  173.40    4.90
   5  13  12  164.70    5.30
   5  13  13  166.50    6.50
   5  13  14  248.50    4.30
   5  13  -1  535.20    2.80
   5  13  -2  347.50    3.10
   5  13  -6  117.10   21.50
   5  13  -8  138.90    5.10
   5  13 -10  110.30    7.10
   5  13 -12  217.90    4.70
   5  13 -13   64.90   10.60
   5  13 -14  236.00    4.60
   5  13 -17  216.50    4.80
   7  13   0  140.73    3.48
   7  13   1  358.70    3.10
   7  13   3   96.50    7.20
   7  13   4  183.70    4.70
   7  13   5  291.70    3.70
   7  13   7  156.10    5.00
   7  13   8  255.80    4.00
   7  13  10  187.70    4.60
   7  13  11  214.50    5.10
   7  13  13  190.00    5.70
   7  13  -1  190.30    3.30
   7  13  -2  231.40    3.30
   7  13  -3  473.80    2.90
   7  13  -5  457.40    2.80
   7  13  -6  153.10    4.30
   7  13  -7  256.60    3.30
   7  13  -8  137.10    5.20
   7  13 -10  191.00    4.00
   7  13 -13  158.20    5.40
   7  13 -15  295.60    3.70
   7  13 -16  206.60    4.20
   7  13 -17  136.20    6.30
   9  13   0  287.34    4.03
   9  13   1   90.10    7.50
   9  13   3  143.70    4.90
   9  13   4  158.00    4.60
   9  13   6  265.80    3.60
   9  13   7  119.80    6.90
   9  13  -1  319.70    3.00
   9  13  -2  502.40    2.80
   9  13  -3  162.00    4.90
   9  13  -4  260.90    3.60
   9  13  -5  354.10    3.20
   9  13  -6  329.50    3.00
   9  13  -7  464.80    2.90
   9  13 -10  177.00    4.30
   9  13 -17  166.40    5.20
  11  13   0  228.40    3.11
  11  13   1  212.30    4.00
  11  13   2  162.10    4.30
  11  13   3  145.20    5.00
  11  13   4  158.60    4.70
  11  13   6  327.50    3.00
  11  13   7  403.50    3.60
  11  13  -1  157.90    4.20
  11  13  -5  271.40    3.60
  11  13  -6  239.00    3.50
  11  13  -7  119.20    5.80
  11  13  -9  243.50    3.70
  11  13 -11  137.40    5.70
  11  13 -12  184.10    4.40
  11  13 -13  121.70    7.00
  11  13 -16  236.40    4.60
  11  13 -17  199.70    5.40
  13  13   3  121.80    6.30
  13  13   5  463.10    3.40
  13  13   6  269.90    3.80
  13  13   7  100.40    8.70
  13  13   9  140.80    6.30
  13  13  11  204.30    5.20
  13  13  -2  346.00    3.40
  13  13  -3  194.40    4.30
  13  13  -4  102.60    6.60
  13  13  -7  211.70    4.10
  13  13  -8  373.50    3.30
  13  13  -9  214.90    4.20
  13  13 -10  370.70    3.50
  13  13 -11  183.00    5.30
  13  13 -14  152.00    5.60
  13  13 -15  348.40    3.70
  13  13 -16  190.10    4.60
  13  13 -18  172.80    4.90
  15  13   0  152.83    4.83
  15  13   1  327.00    3.40
  15  13   2  201.00    4.70
  15  13   3  294.50    4.00
  15  13   4  150.60    5.40
  15  13   5  170.50    4.90
  15  13   6  252.60    4.20
  15  13   7  258.20    4.20
  15  13  -2  272.70    3.20
  15  13  -5  199.30    4.30
  15  13  -6  170.70    4.10
  15  13  -7  199.20    4.40
  15  13  -9  318.20    3.50
  15  13 -10  209.30    4.50
  15  13 -14  266.20    4.00
  15  13 -15  113.20   20.80
  15  13 -16  142.20    6.20
  15  13 -17  235.70    4.60
  17  13   1  218.40    4.40
  17  13   3  354.60    3.40
  17  13   8  249.90    4.30
  17  13  -2  380.20    3.30
  17  13  -3  309.40    3.40
  17  13  -4  150.80    4.70
  17  13  -7  279.10    3.20
  17  13  -8  188.30    4.90
  17  13  -9  221.60    4.20
  17  13 -10  225.20    4.20
  17  13 -11  179.60    4.40
  17  13 -13  221.80    4.70
  17  13 -16  237.40    4.60
  19  13   0  190.52    4.92
  19  13   1  160.10    5.00
  19  13   3  189.60    5.50
  19  13   5  279.80    3.80
  19  13   6  316.80    4.10
  19  13  -1  100.90   18.50
  19  13  -2  503.30    3.00
  19  13  -3  116.30   20.70
  19  13  -5   68.50    8.40
  19  13  -6  387.20    3.30
  19  13  -7  272.20    3.40
  19  13 -10  195.90    4.00
  19  13 -11  291.20    3.40
  19  13 -13  126.70    6.70
  19  13 -16  171.00    5.10
  19  13 -17  195.40    4.40
  21  13   0   84.80    7.40
  21  13   2  109.90    7.90
  21  13   3  308.00    4.20
  21  13   6  183.70    5.90
  21  13  -1  208.50    3.80
  21  13  -2  137.40    5.70
  21  13  -5  165.20    4.60
  21  13  -6  168.60    4.50
  21  13  -7  215.80    4.40
  21  13  -8  152.00    5.10
  21  13  -9  356.50    3.20
  21  13 -11  206.30    3.90
  21  13 -12  280.70    3.60
  21  13 -13  155.00    5.40
  21  13 -14  128.20    6.80
  21  13 -16  251.50    4.30
  23  13   1  353.10    3.60
  23  13   6  297.40    4.30
  23  13  -1  125.80    6.60
  23  13  -2  227.00    4.40
  23  13  -5  297.20    3.90
  23  13  -7  236.00    4.10
  23  13  -8  292.60    3.30
  23  13  -9  159.80    5.00
  23  13 -10  229.20    4.40
  23  13 -13  352.80    3.60
  23  13 -16  215.60    4.00
  23  13 -18  173.90    5.00
  25  13   0  158.91    6.71
  25  13   2  166.00    6.60
  25  13   3  170.90    6.40
  25  13   5  221.00    5.80
  25  13  -1  318.70    4.00
  25  13  -2  161.20    5.20
  25  13  -3  151.10    5.50
  25  13  -7  207.40    4.90
  25  13  -8  121.60    6.80
  25  13 -10  145.30    5.70
  25  13 -11  214.50    3.90
  25  13 -15   99.40    6.70
  25  13 -17  215.70    4.00
  27  13   0  158.58    3.89
  27  13   3  219.70    5.90
  27  13  -1  161.30    5.40
  27  13  -2  239.80    3.60
  27  13  -3  186.50    4.50
  27  13  -4  136.70    6.20
  27  13  -5  158.60    5.30
  27  13  -6  150.20    5.60
  27  13  -7  103.20    6.10
  27  13  -8  176.50    4.70
  27  13 -10  264.50    3.90
  27  13 -16  172.20    5.10
  27  13 -17  107.20    8.30
  29  13   0  101.50   18.60
  29  13   1  212.40    5.10
  29  13  -1  176.00    5.00
  29  13  -2  295.10    3.70
  29  13  -4  171.10    5.00
  29  13  -5  344.40    3.70
  29  13  -6  175.20    4.90
  29  13  -9  140.50    6.10
  29  13 -10  184.70    4.60
  29  13 -11  114.60    7.60
  29  13 -13  162.90    5.30
  29  13 -17  115.10    7.70
  31  13   1  233.30    4.50
  31  13  -1  197.10    4.40
  31  13  -2  150.90    5.80
  31  13  -5  214.10    4.00
  31  13  -7  281.70    3.80
  31  13 -12  282.50    3.80
  31  13 -13  228.10    3.80
  31  13 -14  145.20    6.10
  31  13 -15  132.60    6.60
  31  13 -16  224.90    4.80
  31  13 -17  138.10    6.30
  31  13 -18  128.70    6.60
  33  13  -2  228.40    3.80
  33  13  -8  139.10    6.30
  33  13 -10  296.90    3.60
  33  13 -11  124.40    7.10
  33  13 -12   92.80    7.20
  33  13 -13  111.60    5.90
  33  13 -15  189.00    4.60
  33  13 -16  154.30    5.60
  33  13 -17  124.40    6.90
  35  13  -3  102.60    6.40
  35  13  -4  125.50    7.00
  35  13  -5  208.10    4.10
  35  13  -7  125.80    7.00
  35  13 -12  160.20    5.40
  35  13 -16   98.10    6.60
  37  13  -7  346.70    3.70
  37  13  -8  171.60    5.00
  37  13 -10  251.60    4.30
  37  13 -11  141.70    6.20
  37  13 -15  130.50    6.50
  39  13  -9  215.70    3.90
  39  13 -11  195.70    4.30
  39  13 -12   86.40    7.50
   0  14   0  637.40    3.10
   0  14   1  260.90    3.20
   0  14   2  135.80    5.00
   0  14   3  205.60    4.20
   0  14   8  203.70    3.90
   0  14  10  179.90    4.70
   0  14  13  287.90    3.80
   2  14   3  157.60    4.40
   2  14   7  202.70    4.80
   2  14   8  343.40    3.50
   2  14   9  275.50    3.70
   2  14  14  284.60    4.50
   2  14  -1  212.50    3.90
   2  14  -2  323.90    3.10
   2  14  -3  165.60    4.10
   2  14  -4  187.50    4.70
   2  14  -5  106.30    6.90
   2  14  -6  490.40    3.00
   2  14  -7  275.80    4.10
   2  14  -8  406.50    3.30
   2  14 -12  130.70    6.70
   2  14 -14  123.90    7.10
   2  14 -15  112.30   20.60
   4  14   0  540.70    4.81
   4  14   5  124.90    6.10
   4  14   8  106.60   18.80
   4  14  10  179.70    4.80
   4  14  11  210.20    5.20
   4  14  -1  367.40    3.20
   4  14  -2  315.40    3.20
   4  14  -3  184.80    3.70
   4  14  -5  246.30    3.60
   4  14  -6  235.40    3.90
   4  14  -7  241.90    3.90
   4  14  -8  273.70    3.50
   4  14  -9  178.30    4.50
   4  14 -10   85.30   10.10
   4  14 -12   82.40   11.00
   4  14 -14  135.90    6.50
   6  14   0  240.94    4.31
   6  14   1  160.70    4.30
   6  14   5  338.40    3.40
   6  14   7  182.80    5.60
   6  14   8  370.00    3.90
   6  14   9  136.40    6.30
   6  14  10  115.20    7.70
   6  14  -1  196.40    4.40
   6  14  -2  219.10    3.90
   6  14  -3  212.60    4.00
   6  14  -4  180.80    4.80
   6  14  -5  174.60    4.10
   6  14  -7  233.40    4.00
   6  14  -8  215.00    4.50
   6  14 -10  249.20    4.10
   6  14 -11  192.50    5.40
   6  14 -12  213.30    5.00
   6  14 -14  182.00    4.80
   8  14   0  376.64    2.30
   8  14   1  333.70    3.20
   8  14   2  320.70    3.40
   8  14   3  164.10    4.60
   8  14   4  200.50    4.80
   8  14   7  162.30    6.50
   8  14   9  129.10    6.80
   8  14  -4  187.10    4.70
   8  14  -7  333.40    3.30
   8  14  -9  327.90    3.60
   8  14 -10  235.90    4.30
   8  14 -12  194.10    4.40
   8  14 -13   82.60    8.10
   8  14 -16  163.50    5.30
  10  14   0  322.90    2.33
  10  14   1  250.20    3.60
  10  14   3  116.90    6.70
  10  14   5  103.90   19.10
  10  14   6  360.60    3.40
  10  14   8  169.00    5.10
  10  14  -1  191.20    4.70
  10  14  -2  139.80    5.10
  10  14  -4  246.20    3.60
  10  14  -5  114.50    6.40
  10  14  -6  253.10    3.60
  10  14  -8  345.40    3.30
  10  14 -13  321.80    4.00
  10  14 -14  172.00    5.10
  10  14 -15  149.50    5.90
  10  14 -16  137.20    6.40
  12  14   0  309.30    2.55
  12  14   2   99.50    8.00
  12  14   3  132.60    6.00
  12  14   4  256.10    3.90
  12  14   5  228.10    4.50
  12  14   7  229.80    4.70
  12  14   8  131.00    6.70
  12  14  -1  220.70    4.10
  12  14  -2  450.80    3.20
  12  14  -4  221.70    4.10
  12  14  -8  216.40    4.40
  12  14 -10  190.80    4.20
  12  14 -12   78.90   11.30
  14  14   0  233.59    8.48
  14  14   1  251.10    3.90
  14  14   5  230.70    4.60
  14  14  -1  373.00    3.50
  14  14  -3   99.20    7.60
  14  14  -4  336.90    3.30
  14  14  -5  161.00    4.60
  14  14  -7  338.20    3.30
  14  14  -8  446.10    3.00
  14  14 -10  110.90    7.40
  14  14 -12  115.20    7.40
  14  14 -16  128.90    6.80
  16  14   0  403.35    2.40
  16  14   1  186.60    5.40
  16  14   4  256.70    4.10
  16  14   7  142.10    6.20
  16  14  -1  203.20    4.80
  16  14  -2  203.80    4.70
  16  14  -5  160.50    4.70
  16  14  -7  186.90    4.10
  16  14  -9  123.50    6.50
  16  14 -10  411.80    3.40
  16  14 -11  190.40    4.30
  16  14 -13  311.80    4.10
  16  14 -14  258.30    4.20
  18  14   0  243.42    6.93
  18  14   2  101.80    8.50
  18  14   4  174.10    5.00
  18  14   5  122.60    7.20
  18  14   6  295.20    4.40
  18  14   7  152.10    7.20
  18  14  -2  224.10    4.40
  18  14  -4  234.10    4.10
  18  14  -5  150.30    5.20
  18  14  -7  162.20    4.80
  18  14  -8  136.90    5.80
  18  14  -9  242.90    4.10
  18  14 -13  123.40    7.10
  18  14 -14  299.70    3.60
  18  14 -15  132.70    6.60
  18  14 -17  235.00    4.60
  20  14   0  297.42    2.69
  20  14   1  290.50    4.30
  20  14   2  118.20    7.40
  20  14   4  165.90    6.60
  20  14  -1  112.10    7.50
  20  14  -2  134.20    6.10
  20  14  -3   91.20    6.80
  20  14  -5   84.00    7.30
  20  14  -8  257.50    3.90
  20  14  -9  125.20    6.60
  20  14 -10  299.90    3.40
  20  14 -12  258.90    4.10
  20  14 -13  195.40    4.40
  20  14 -14  141.80    6.20
  22  14   0   97.24   12.77
  22  14   3  113.60   20.80
  22  14  -1  289.80    3.60
  22  14  -2  262.00    4.00
  22  14  -5  320.30    3.80
  22  14  -6  383.50    3.20
  22  14  -8  196.10    4.20
  22  14 -12  210.40    4.00
  22  14 -13  140.00    6.20
  22  14 -17  107.00    8.20
  24  14   1  107.70    8.30
  24  14   4  167.40    6.50
  24  14  -1  211.00    4.10
  24  14  -2  171.60    5.00
  24  14  -5  215.80    3.90
  24  14  -6  188.00    4.40
  24  14  -7  378.80    3.30
  24  14  -8  126.80    6.70
  24  14  -9  128.80    6.60
  24  14 -10  113.80    7.60
  24  14 -11  100.50   18.40
  24  14 -12  222.90    3.80
  24  14 -14  134.20    6.60
  26  14   0  268.25    3.56
  26  14  -4  354.20    3.60
  26  14  -7  102.40    6.30
  26  14 -10  172.00    5.00
  26  14 -11  258.30    4.10
  26  14 -13  187.50    4.60
  26  14 -14   92.80    9.80
  26  14 -15    9.00   35.80
  28  14   2  173.30    6.10
  28  14  -6  194.70    4.40
  28  14  -9  230.70    4.70
  28  14 -10  227.30    3.80
  28  14 -11  103.40   18.10
  28  14 -12  356.30    3.60
  28  14 -14   68.70   10.10
  28  14 -16  147.30    5.90
  30  14  -4  333.80    3.90
  30  14  -8  180.50    4.80
  30  14 -15  183.80    4.70
  30  14 -16  110.50    5.90
  32  14  -2   79.50    8.40
  32  14  -4  141.40    6.10
  32  14  -5  175.40    4.90
  32  14  -8  175.90    5.00
  32  14  -9  107.70    6.20
  32  14 -10  160.50    5.40
  32  14 -12  209.80    4.10
  32  14 -13  114.80    7.70
  34  14  -4  265.40    4.00
  34  14  -6  105.30    6.30
  34  14  -7  181.70    4.80
  34  14  -8  260.60    4.10
  34  14 -10  215.10    4.00
  34  14 -12  124.00    7.10
  34  14 -14  131.30    6.60
  36  14  -7  173.40    4.90
  36  14 -10  177.70    4.80
  36  14 -13  196.40    4.30
   1  15   0  136.80    3.82
   1  15   4  158.40    4.90
   1  15   5  225.50    4.30
   1  15   6   97.50    8.50
   1  15   7  384.20    3.70
   1  15  12  215.60    5.00
   1  15  13  191.70    5.60
   1  15  -2  293.40    3.80
   1  15  -4  125.70    6.10
   1  15  -7  147.10    5.60
   1  15  -8  179.90    5.80
   1  15  -9  161.00    5.30
   1  15 -10  151.50    5.70
   1  15 -12  229.80    4.70
   1  15 -13  193.00    5.60
   3  15   0  386.83    6.36
   3  15   1  234.80    3.90
   3  15   2  144.30    5.30
   3  15   3  255.00    3.70
   3  15   4  229.80    4.20
   3  15   5  329.40    3.60
   3  15   7  177.90    4.70
   3  15   8  329.60    3.80
   3  15   9   20.60   49.80
   3  15  11   85.40   10.70
   3  15  -1  261.10    3.50
   3  15  -2  234.30    3.90
   3  15  -5  112.10    7.00
   3  15  -6  264.60    3.70
   3  15  -7  237.30    4.20
   3  15  -8  217.90    4.70
   3  15 -11   99.10    9.00
   3  15 -12  159.30    5.50
   5  15   1  196.70    4.80
   5  15   3  277.20    3.50
   5  15   6  211.00    4.90
   5  15  -1  180.80    4.10
   5  15  -2  151.00    5.00
   5  15  -3  137.30    5.50
   5  15  -4  270.70    3.50
   5  15  -6  263.10    3.70
   5  15  -7  108.70    7.50
   5  15  -8  131.60    6.30
   5  15  -9  166.00    5.00
   5  15 -10  163.80    5.20
   5  15 -11  107.20    8.30
   5  15 -12  111.50    8.00
   5  15 -14  218.80    4.90
   7  15   1  168.40    4.60
   7  15   2  227.70    4.30
   7  15   3  178.90    4.40
   7  15   4  281.60    4.30
   7  15   5  167.60    4.90
   7  15   6  283.80    4.40
   7  15   8  109.40   19.30
   7  15  -1  112.40    6.80
   7  15  -3  102.10    7.60
   7  15  -4  204.10    4.60
   7  15  -5  147.10    5.30
   7  15  -6  105.80    7.60
   7  15  -7  234.30    4.20
   7  15  -8  126.60    6.50
   7  15  -9  163.00    5.10
   7  15 -11  178.30    4.80
   9  15   0  296.50    2.47
   9  15   2  148.00    5.40
   9  15   3  178.50    4.50
   9  15   7  239.10    4.50
   9  15   8  124.30    7.10
   9  15  10  190.40    5.70
   9  15  -1  127.40    6.10
   9  15  -3  139.80    5.50
   9  15  -6  177.10    4.40
   9  15  -7  179.30    4.40
   9  15  -8  148.30    5.50
   9  15 -10  212.80    4.90
   9  15 -11  204.50    4.20
   9  15 -12   65.40   10.70
   9  15 -13   99.30    9.00
   9  15 -15  109.00   19.20
  11  15   0  206.30    3.39
  11  15   1  157.30    5.10
  11  15   2  113.10    7.30
  11  15   3  193.40    5.30
  11  15   4  122.10    7.00
  11  15   5  194.60    5.50
  11  15   6  200.20    5.40
  11  15  -1  133.00    5.90
  11  15  -2  435.90    3.10
  11  15  -3  113.90    6.90
  11  15  -6  242.50    4.00
  11  15  -7  307.30    3.90
  11  15  -8   74.90   11.60
  11  15  -9  238.00    4.30
  11  15 -10  159.10    5.30
  11  15 -11  194.80    4.40
  11  15 -12  170.30    5.10
  11  15 -13  178.20    4.90
  11  15 -15   92.40    9.80
  11  15 -16  101.80    8.50
  13  15   0  148.69    8.38
  13  15   1  129.90    6.30
  13  15   2  151.20    5.50
  13  15   4  178.90    4.80
  13  15   5  184.60    5.90
  13  15   7  223.20    4.90
  13  15   8  118.30    7.40
  13  15  -1  181.30    4.40
  13  15  -2  150.30    5.30
  13  15  -6  317.90    3.70
  13  15  -8  170.10    4.80
  13  15  -9  124.60    6.70
  13  15 -10  168.00    5.00
  13  15 -11  116.10    7.50
  13  15 -15  289.90    3.70
  13  15 -16  168.60    5.00
  15  15   2   91.30    9.60
  15  15   4  101.20    8.80
  15  15   5  263.60    4.10
  15  15  -1  272.10    3.70
  15  15  -2  246.40    4.10
  15  15  -3  285.10    3.50
  15  15  -6  119.50    6.80
  15  15  -7  114.90    7.20
  15  15  -8  120.70    6.90
  15  15  -9  138.90    6.00
  15  15 -12  162.60    5.30
  15  15 -14  145.10    6.00
  15  15 -15  133.50    6.50
  15  15 -16  131.20    6.60
  17  15   3  162.70    5.30
  17  15   4  160.50    5.40
  17  15   6  382.60    3.90
  17  15   7  193.50    5.50
  17  15  -1  216.90    4.80
  17  15  -3  337.10    3.60
  17  15  -5  198.40    5.10
  17  15  -6  248.20    4.10
  17  15  -7  184.50    4.40
  17  15  -8  161.80    5.10
  17  15 -10  131.00    6.60
  17  15 -11  102.80    6.40
  17  15 -13  143.50    4.60
  17  15 -15  185.50    4.60
  17  15 -16  119.70    7.30
  19  15   0  213.58   10.80
  19  15   2  244.80    4.40
  19  15   3   99.40    9.10
  19  15   5  129.40    6.80
  19  15  -2  120.40    5.30
  19  15  -5  216.80    4.80
  19  15  -6  248.60    4.20
  19  15  -7  232.90    4.50
  19  15  -8  399.60    3.60
  21  15   0  201.20    3.36
  21  15   5  134.20    8.00
  21  15  -1  120.10    5.40
  21  15  -2  177.80    4.80
  21  15  -3  129.50    6.60
  21  15  -6  111.70    7.70
  21  15  -7  170.80    5.00
  21  15  -8  104.30    6.20
  21  15 -10  139.60    6.20
  21  15 -12  373.10    3.50
  21  15 -13   99.30    9.10
  21  15 -15  150.80    5.80
  21  15 -16  123.00    7.00
  23  15   0  173.58    8.61
  23  15   1  145.10    6.00
  23  15   2   94.60    9.50
  23  15  -1  152.10    5.70
  23  15  -2  170.40    5.10
  23  15  -5  196.00    4.40
  23  15 -11   92.50    7.20
  23  15 -14  120.50    7.30
  23  15 -15  103.30    8.60
  25  15   0  312.23    2.66
  25  15   2  164.40    6.60
  25  15  -1  126.10    5.20
  25  15  -3  144.90    6.00
  25  15  -5  140.10    6.20
  25  15  -7  180.00    4.80
  25  15 -10  118.90    7.40
  25  15 -11  169.50    5.10
  25  15 -14  198.80    4.30
  25  15 -15  195.50    4.40
  25  15 -16  194.50    4.30
  27  15   0  101.00    8.80
  27  15  -1  145.70    5.90
  27  15  -4  274.30    3.90
  27  15  -7  127.60    5.10
  27  15  -8   97.10    9.30
  27  15  -9  113.40    7.80
  27  15 -10  120.80    5.50
  27  15 -14  105.40    6.30
  29  15  -3  225.60    4.70
  29  15  -5  113.30    7.80
  29  15  -6  255.40    4.20
  29  15  -9  148.00    5.90
  29  15 -11  255.70    4.20
  31  15  -5  123.90    7.10
  31  15  -8  190.10    4.50
  31  15  -9  167.50    5.20
  31  15 -10  206.00    4.20
  31  15 -11  171.80    5.10
  31  15 -13  161.60    5.30
  31  15 -14  133.70    6.40
  33  15 -11  162.60    5.20
   0  16   0  235.80    4.20
   0  16   1  134.40    6.00
   0  16   2  186.40    4.30
   0  16   3  142.60    5.70
   0  16   5  280.20    3.70
   0  16   6  331.00    3.80
   0  16   7  218.10    4.90
   0  16   8  148.80    5.80
   0  16   9  140.40    6.20
   0  16  10  119.10    7.40
   2  16   1  398.00    3.50
   2  16   3  126.70    6.50
   2  16   4  110.40   20.30
   2  16   5  118.40    7.20
   2  16   7  190.90    4.50
   2  16  -1  115.50    7.00
   2  16  -2  340.30    3.50
   2  16  -5  129.10    6.50
   2  16  -7  198.30    4.30
   2  16  -9   77.40   12.00
   2  16 -12  143.10    6.10
   2  16 -13   97.70    8.90
   4  16   0  139.30    6.07
   4  16   1  178.20    4.50
   4  16   4  140.40    6.00
   4  16   7  171.60    5.00
   4  16   9  212.30    5.10
   4  16  10  214.20    5.00
   4  16  -3  154.30    5.20
   4  16  -4  323.80    3.70
   4  16  -6  229.10    4.50
   4  16  -7   81.60   10.90
   4  16  -8  190.40    4.50
   4  16 -11  161.90    5.40
   4  16 -13  195.59   15.24
   6  16   0  182.06   14.61
   6  16   1  145.80    5.60
   6  16   2  279.60    3.60
   6  16   5  181.20    4.70
   6  16   6  179.80    4.80
   6  16   8  109.70    8.10
   6  16   9  125.70    7.00
   6  16  10  126.80    6.90
   6  16  -1  253.50    3.90
   6  16  -2  217.20    4.60
   6  16  -3  155.80    5.20
   6  16  -4  149.80    5.40
   6  16  -7  120.50    7.10
   6  16  -8  156.10    5.50
   8  16   0  114.92    8.65
   8  16   1  226.10    4.50
   8  16   6  176.80    4.90
   8  16   9  204.30    5.30
   8  16  -1  247.60    4.10
   8  16  -2  124.90    6.60
   8  16  -4  276.40    3.70
   8  16  -5  115.60    7.20
   8  16  -6  193.00    4.30
   8  16  -7  288.60    3.60
   8  16 -14  190.70    4.40
  10  16   0  228.10    3.22
  10  16   2  201.90    5.20
  10  16   6  107.60   19.80
  10  16   8  228.40    4.70
  10  16  -2  118.90    7.00
  10  16  -3  220.10    4.60
  10  16  -4  202.20    4.00
  10  16  -5  129.20    6.50
  10  16  -8  106.40   19.50
  10  16  -9  145.60    5.90
  10  16 -12  120.80    7.30
  10  16 -13  133.70    6.50
  12  16   0  210.56    5.65
  12  16   5  318.20    4.10
  12  16   7  124.20    7.10
  12  16  -2  101.10    8.40
  12  16  -5  116.30    7.30
  12  16  -6  391.30    3.70
  12  16  -7  136.80    6.20
  12  16  -9  184.10    4.70
  12  16 -10  130.70    6.70
  14  16   0  173.90    6.78
  14  16   1  328.90    3.90
  14  16   2  224.10    4.80
  14  16   4  119.00    7.40
  14  16  -2  288.60    3.60
  14  16  -6  243.80    4.30
  14  16  -8  204.20    4.20
  14  16  -9  284.00    3.80
  14  16 -14  157.00    5.50
  16  16   4  209.10    5.20
  16  16  -1  294.10    3.60
  16  16  -4  167.30    5.10
  16  16  -5  174.60    4.90
  16  16  -9  167.60    5.20
  16  16 -10  194.00    4.50
  16  16 -12  113.50    7.80
  16  16 -13  305.90    3.50
  18  16   2  372.00    3.50
  18  16   3  204.80    5.30
  18  16  -1  240.80    4.50
  18  16  -3   89.70    7.40
  18  16  -5  148.20    5.80
  18  16  -7  167.20    5.10
  18  16  -9  186.00    4.70
  18  16 -12  252.00    4.30
  18  16 -14   77.10   11.90
  18  16 -15  109.70    7.80
  20  16   0  175.35   12.10
  20  16  -1  308.50    3.50
  20  16  -6  220.40    3.90
  20  16  -8  103.40    8.60
  20  16 -10  140.50    6.20
  22  16  -2  107.80    8.30
  22  16  -4  129.30    6.80
  22  16  -5  202.80    4.30
  22  16  -8  124.20    7.10
  22  16  -9  180.60    4.80
  22  16 -10  159.30    5.50
  22  16 -12  259.20    4.20
  22  16 -13   99.20    6.70
  24  16   0  103.20    6.40
  24  16  -4  140.60    6.30
  24  16  -5  132.80    6.60
  24  16  -6  206.30    4.20
  24  16  -7  186.70    4.70
  24  16  -8  200.00    4.30
  24  16 -12   89.90   10.00
  26  16  -8  241.60    4.50
  26  16  -9  192.00    4.50
  26  16 -10  188.30    4.60
  26  16 -11  226.00    4.80
  28  16  -2   95.50    6.80
  28  16  -3  192.30    4.40
  28  16  -4  177.10    4.90
  28  16  -5   85.20    7.90
  28  16  -6  144.80    6.00
  28  16 -10  172.80    5.00
  30  16  -7  218.90    3.90
  30  16  -9  100.40    8.80
   1  17   1  368.80    3.40
   1  17   4  352.60    3.60
   1  17   5  151.60    5.70
   1  17   8  129.40    6.80
   1  17  -1  122.30    7.00
   1  17  -4   94.10    9.40
   1  17  -5  145.70    5.90
   1  17  -6  146.10    6.00
   1  17  -8  153.80    5.70
   1  17 -11   98.10    8.90
   3  17   0  220.65    3.39
   3  17   4  299.40    3.60
   3  17   5  149.10    5.80
   3  17   7  157.90    5.50
   3  17   8  138.90    6.30
   3  17  -2  106.10    8.20
   3  17  -4  131.30    6.60
   3  17  -6  103.20    8.60
   3  17  -7  107.60    8.30
   3  17 -10  160.10    5.40
   3  17 -11  178.10    4.80
   5  17   3  183.10    4.70
   5  17   4  199.20    4.30
   5  17   6  145.20    6.10
   5  17   8  122.50    7.20
   5  17  -1  129.20    6.60
   5  17  -5  106.80    8.20
   5  17  -6  186.80    4.60
   5  17  -7  158.90    5.50
   5  17  -9  216.50    5.00
   5  17 -10  137.40    6.40
   5  17 -11  101.20    8.80
   5  17 -12  125.80    6.80
   7  17   1  129.90    6.70
   7  17   2  149.90    5.80
   7  17   3  185.90    4.60
   7  17  -2  115.80    7.50
   7  17  -4  205.20    4.10
   7  17  -6  109.10   19.20
   7  17  -7  165.40    5.30
   7  17 -10  101.60   18.60
   7  17 -11  231.50    4.70
   9  17   0  112.65    5.52
   9  17   1  281.80    3.80
   9  17   3  132.50    6.60
   9  17   8   76.20   11.80
   9  17  -1  196.00    4.40
   9  17  -2  119.70    7.30
   9  17  -4  118.00    7.40
   9  17  -5  220.70    4.90
   9  17  -7  210.90    4.10
   9  17 -10  175.80    5.00
   9  17 -11  140.10    6.20
  11  17   0   92.30    9.70
  11  17   6  130.50    6.70
  11  17   7  203.10    4.10
  11  17  -1  174.90    4.90
  11  17  -4  187.60    4.60
  11  17  -7  125.80    7.00
  11  17 -13  182.10    4.60
  13  17   0  101.30   18.60
  13  17   1  251.90    4.30
  13  17   2  264.50    4.10
  13  17   4  144.70    7.60
  13  17  -2  127.30    6.90
  13  17  -3  240.70    4.50
  13  17  -6  181.40    4.80
  13  17  -9  122.70    7.20
  13  17 -13  130.60    6.50
  15  17   0  150.30   11.98
  15  17   5  127.50    6.70
  15  17  -1  132.70    6.60
  15  17  -2  224.90    3.80
  15  17  -4  135.70    6.50
  15  17  -5  149.20    4.40
  15  17  -6  137.40    6.40
  15  17  -7  253.80    4.30
  15  17  -8  120.90    7.30
  15  17 -12  198.80    4.30
  17  17   0  131.10    6.70
  17  17  -4  306.70    3.50
  17  17  -5  234.50    4.60
  17  17  -6  155.10    5.60
  17  17  -7  167.20    5.20
  17  17  -9  109.70    8.10
  19  17   0  141.19    5.29
  19  17  -1  155.20    5.60
  19  17  -3  115.50    7.70
  19  17  -4  178.40    4.90
  19  17  -5  169.80    5.10
  19  17  -8  117.20    7.60
  21  17   1  238.50    4.40
  21  17  -1  170.60    5.10
  21  17  -4  203.20    4.30
  23  17  -3  133.90    6.50
  25  17  -6  109.00    6.00
  25  17  -8  204.80    4.20
  27  17  -7  141.30    6.00
   0  18   1  143.50    6.10
   0  18   2  174.60    5.00
   0  18   6  177.30    4.90
   0  18   7   92.50    9.80
   2  18   1  109.60    8.10
   2  18   2  192.20    4.50
   2  18   4  242.70    4.50
   2  18   5  107.70   19.80
   2  18   6  149.40    5.90
   2  18  -3  317.00    4.10
   2  18  -4  111.70    8.00
   2  18  -5  159.30    5.50
   4  18   0  190.44    3.22
   4  18   2  134.40    6.60
   4  18   6  189.70    4.60
   4  18  -2  155.00    5.60
   4  18  -3  242.60    4.50
   6  18   0  120.90    7.30
   6  18   2  131.10    6.70
   6  18   3   85.50   10.70
   6  18   5  151.90    5.70
   6  18  -1  129.40    6.80
   6  18  -3  127.80    6.90
   6  18  -4  272.00    4.00
   6  18  -6  232.70    4.70
   6  18  -8  107.50    8.30
   8  18   1  139.10    6.30
   8  18   2  184.20    4.70
   8  18   3  189.00    4.60
   8  18   5  207.30    5.20
   8  18  -2   80.30    8.50
   8  18  -4  142.20    6.20
  10  18  -3  129.50    5.10
  10  18  -4  119.20    5.50
  10  18  -6  244.40    4.40
  10  18  -8  132.60    6.60
  10  18  -9  195.00    4.40
  12  18   0  138.34    5.50
  12  18   2  226.30    4.80
  12  18  -2  111.60    5.90
  12  18  -3  157.90    5.50
  12  18  -5  289.40    3.70
  12  18  -6  139.00    6.30
  12  18  -8  197.50    5.50
  12  18 -10  157.70    5.40
  14  18   0  129.20    6.80
  14  18  -3  107.60   19.70
  14  18  -5   99.30    9.00
  14  18  -6  134.50    6.60
  14  18  -7  139.00    6.30
  14  18  -9  107.20    8.30
  16  18   0  135.32    4.56
  16  18   2  226.10    4.60
  16  18  -1  120.70    7.30
  16  18  -3  180.70    4.80
  16  18  -6  129.40    6.80
  16  18  -8   82.70   11.10
  18  18   0  136.64    5.36
  18  18  -2  161.10    5.40
  18  18  -4  125.90    7.00
  18  18  -6  246.50    4.40
  18  18 -10  144.20    5.90
  20  18  -6  106.90    8.20
  20  18  -7  119.80    7.30
  20  18  -8  177.50    4.80
  20  18  -9  204.20    4.10
   1  19   5  183.80    4.70
   1  19  -3  118.90    7.40
   1  19  -4   87.70   10.40
   1  19  -5  257.30    4.20
   3  19   1  134.30    6.60
   3  19   3  183.70    4.70
   3  19   4  175.80    4.90
   3  19  -5  143.00    6.10
   5  19   2  161.40    5.40
   5  19   3  136.60    6.40
   5  19  -3  166.90    5.20
   7  19   1  115.00    7.70
   7  19   3  200.90    4.20
   7  19  -1  127.60    6.90
   7  19  -2  120.70    7.30
   7  19  -6  123.50    7.10
  11  19   1  199.40    4.20
  11  19  -2  141.40    6.10
  11  19  -5  166.00    5.20
  13  19  -1  135.80    6.30
  13  19  -3  145.30    5.90
  13  19  -4  143.80    6.00
  13  19  -5  164.20    5.20
  13  19  -7  132.20    6.50
  15  19  -2  107.90    8.00
  15  19  -3  129.20    6.60
  15  19  -5  200.10    4.20
;
_shelx_hkl_checksum   54285
