# Supplementary material for: Benchmarking quantum chemical methods with X-ray structures via structure-specific restraints
Source: IUCrJ. 2025 Jun 17;12(Pt 4):472–87. doi: 10.1107/S2052252525004543 (PMC12224080; doi:10.1107/S2052252525004543)
Supplement: Supplementary file 1 [file m-12-00472-sup1.zip › CIF_final/HYPRO_QE_PBE+GD3BJ.rests]

DFIX 1.4297 0.0005 O1 C8 
DFIX 1.3159 0.0005 O3 C22 
DFIX 1.2359 0.0005 O5 C22 
DFIX 1.2542 0.0005 O6 C23 
DFIX 1.4641 0.0005 N7 C10 
DFIX 1.4694 0.0005 N7 C12 
DFIX 1.3499 0.0005 N7 C23 
DFIX 1.5332 0.0005 C8 C12 
DFIX 1.5276 0.0005 C8 C15 
DFIX 1.5430 0.0005 C10 C15 
DFIX 1.5190 0.0005 C10 C22 
DFIX 1.5007 0.0005 C18 C23 
DANG 2.2530 0.0020 O3 O5
DANG 2.3935 0.0020 O3 C10
DANG 2.4003 0.0020 O5 C10
DANG 2.2501 0.0020 O6 N7
DANG 2.4215 0.0020 O6 C18
DANG 2.3461 0.0020 N7 C8
DANG 2.4409 0.0020 N7 C18
DANG 2.4084 0.0020 C8 C10
