# Supplementary material for: Benchmarking quantum chemical methods with X-ray structures via structure-specific restraints
Source: IUCrJ. 2025 Jun 17;12(Pt 4):472–87. doi: 10.1107/S2052252525004543 (PMC12224080; doi:10.1107/S2052252525004543)
Supplement: Supplementary file 1 [file m-12-00472-sup1.zip › CIF_final/ACET23K_wB97XD_6-31Gdp_UFF.rests]

DFIX 1.2368 0.0005 O1 C9 
DFIX 1.3511 0.0005 N2 C9 
DFIX 1.5100 0.0005 C5 C9 
DANG 2.2770 0.0020 O1 N2
DANG 2.3913 0.0020 O1 C5
DANG 2.4290 0.0020 N2 C5
