# Supplementary material for: Benchmarking quantum chemical methods with X-ray structures via structure-specific restraints
Source: IUCrJ. 2025 Jun 17;12(Pt 4):472–87. doi: 10.1107/S2052252525004543 (PMC12224080; doi:10.1107/S2052252525004543)
Supplement: Supplementary file 1 [file m-12-00472-sup1.zip › CIF_final/LHIS1_wB97XD_TZVP_UFF.rests]

DFIX 1.2375 0.0005 O1 C15 
DFIX 1.2531 0.0005 O2 C15 
DFIX 1.5046 0.0005 N3 C10 
DFIX 1.3388 0.0005 N7 C17 
DFIX 1.3731 0.0005 N7 C19 
DFIX 1.3764 0.0005 N9 C16 
DFIX 1.3114 0.0005 N9 C17 
DFIX 1.5376 0.0005 C10 C12 
DFIX 1.5485 0.0005 C10 C15 
DFIX 1.5003 0.0005 C12 C16 
DFIX 1.3680 0.0005 C16 C19 
DANG 2.2170 0.0020 O1 O2
DANG 2.3781 0.0020 O1 C10
DANG 2.3992 0.0020 O2 C10
DANG 2.1975 0.0020 N7 N9
DANG 2.1885 0.0020 N7 C16
DANG 2.4990 0.0020 N9 C12
DANG 2.1433 0.0020 C16 C17
DANG 2.2366 0.0020 C19 N9
DANG 2.6015 0.0020 C19 C12
