# Supplementary material for: Benchmarking quantum chemical methods with X-ray structures via structure-specific restraints
Source: IUCrJ. 2025 Jun 17;12(Pt 4):472–87. doi: 10.1107/S2052252525004543 (PMC12224080; doi:10.1107/S2052252525004543)
Supplement: Supplementary file 1 [file m-12-00472-sup1.zip › CIF_final/MORPHINE.cif]

 
data_MORPHINE
 
_audit_creation_method            'SHELXL-2019/3'
_shelx_SHELXL_version_number      '2019/3'
_chemical_name_systematic         ?
_chemical_name_common             ?
_chemical_melting_point           ?
_chemical_formula_moiety          ?
_chemical_formula_sum
 'C17 H21 N O4' 
_chemical_formula_weight          303.35

loop_
 _atom_type_symbol
 _atom_type_description
 _atom_type_scat_dispersion_real
 _atom_type_scat_dispersion_imag
 _atom_type_scat_source
 'O'  'O'   0.0106   0.0060
 'International Tables Vol C Tables 4.2.6.8 and 6.1.1.4'
 'N'  'N'   0.0061   0.0033
 'International Tables Vol C Tables 4.2.6.8 and 6.1.1.4'
 'C'  'C'   0.0033   0.0016
 'International Tables Vol C Tables 4.2.6.8 and 6.1.1.4'
 'H'  'H'   0.0000   0.0000
 'International Tables Vol C Tables 4.2.6.8 and 6.1.1.4'
 
_space_group_crystal_system       orthorhombic
_space_group_IT_number            19
_space_group_name_H-M_alt         'P 21 21 21'
_space_group_name_Hall            'P 2ac 2ab'
 
_shelx_space_group_comment
;
The symmetry employed for this shelxl refinement is uniquely defined
by the following loop, which should always be used as a source of
symmetry information in preference to the above space-group names.
They are only intended as comments.
;
 
loop_
 _space_group_symop_operation_xyz
 'x, y, z'
 'x+1/2, -y+1/2, -z'
 '-x, y+1/2, -z+1/2'
 '-x+1/2, -y, z+1/2'
 
_cell_length_a                    7.431
_cell_length_b                    13.769
_cell_length_c                    14.944
_cell_angle_alpha                 90
_cell_angle_beta                  90
_cell_angle_gamma                 90
_cell_volume                      1529.0
_cell_formula_units_Z             4
_cell_measurement_temperature     25(2)
_cell_measurement_reflns_used     ?
_cell_measurement_theta_min       ?
_cell_measurement_theta_max       ?
 
_exptl_crystal_description        ?
_exptl_crystal_colour             ?
_exptl_crystal_density_meas       ?
_exptl_crystal_density_method     ?
_exptl_crystal_density_diffrn     1.318          
_exptl_crystal_F_000              648
_exptl_transmission_factor_min    ?
_exptl_transmission_factor_max    ?
_exptl_crystal_size_max           ?
_exptl_crystal_size_mid           ?
_exptl_crystal_size_min           ?
_exptl_absorpt_coefficient_mu     0.094
_shelx_estimated_absorpt_T_min    ?
_shelx_estimated_absorpt_T_max    ?
_exptl_absorpt_correction_type    ?
_exptl_absorpt_correction_T_min   ?
_exptl_absorpt_correction_T_max   ?
_exptl_absorpt_process_details    ?
_exptl_absorpt_special_details    ?
_diffrn_ambient_temperature       25(2)
_diffrn_radiation_wavelength      0.7107
_diffrn_radiation_type            MoK\a
_diffrn_source                    ?
_diffrn_measurement_device_type   ?
_diffrn_measurement_method        ?
_diffrn_detector_area_resol_mean  ?
_diffrn_reflns_number             9984
_diffrn_reflns_av_unetI/netI      0.0663
_diffrn_reflns_av_R_equivalents   ?
_diffrn_reflns_limit_h_min        ?
_diffrn_reflns_limit_h_max        ?
_diffrn_reflns_limit_k_min        ?
_diffrn_reflns_limit_k_max        ?
_diffrn_reflns_limit_l_min        ?
_diffrn_reflns_limit_l_max        ?
_diffrn_reflns_theta_min          2.726
_diffrn_reflns_theta_max          54.605
_diffrn_reflns_theta_full         25.241
_diffrn_measured_fraction_theta_max   0.950
_diffrn_measured_fraction_theta_full  0.999
_diffrn_reflns_Laue_measured_fraction_max    0.950
_diffrn_reflns_Laue_measured_fraction_full   0.999
_diffrn_reflns_point_group_measured_fraction_max   0.517
_diffrn_reflns_point_group_measured_fraction_full  0.581
_reflns_number_total              9984
_reflns_number_gt                 8068
_reflns_threshold_expression      'I > 2\s(I)'
_reflns_Friedel_coverage          0.000
_reflns_Friedel_fraction_max      0.000
_reflns_Friedel_fraction_full     0.000
 
_reflns_special_details
;
 Reflections were merged by SHELXL according to the crystal
 class for the calculation of statistics and refinement.
 
 _reflns_Friedel_fraction is defined as the number of unique
 Friedel pairs measured divided by the number that would be
 possible theoretically, ignoring centric projections and
 systematic absences.
;
 
_computing_data_collection        ?
_computing_cell_refinement        ?
_computing_data_reduction         ?
_computing_structure_solution     ?
_computing_structure_refinement 'SHELXL-2019/2 (Sheldrick, 2019)'
_computing_molecular_graphics     ?
_computing_publication_material   ?
_refine_special_details           ?
_refine_ls_structure_factor_coef  Fsqd
_refine_ls_matrix_type            full
_refine_ls_weighting_scheme       calc
_refine_ls_weighting_details
'w=1/[\s^2^(Fo^2^)+(0.0223P)^2^] where P=(Fo^2^+2Fc^2^)/3'
_atom_sites_solution_primary      ?
_atom_sites_solution_secondary    ?
_atom_sites_solution_hydrogens    mixed
_refine_ls_hydrogen_treatment     constr
_refine_ls_extinction_method      none
_refine_ls_extinction_coef        .
_refine_ls_abs_structure_details
;
No quotients, so Flack parameter determined by classical intensity fit
;
_refine_ls_abs_structure_Flack    0.3(3)
_chemical_absolute_configuration  ?
_refine_ls_number_reflns          9984
_refine_ls_number_parameters      203
_refine_ls_number_restraints      0
_refine_ls_R_factor_all           0.0374
_refine_ls_R_factor_gt            0.0265
_refine_ls_wR_factor_ref          0.0576
_refine_ls_wR_factor_gt           0.0544
_refine_ls_goodness_of_fit_ref    0.669
_refine_ls_restrained_S_all       0.669
_refine_ls_shift/su_max           0.001
_refine_ls_shift/su_mean          0.000
 
loop_
 _atom_site_label
 _atom_site_type_symbol
 _atom_site_fract_x
 _atom_site_fract_y
 _atom_site_fract_z
 _atom_site_U_iso_or_equiv
 _atom_site_adp_type
 _atom_site_occupancy
 _atom_site_site_symmetry_order  
 _atom_site_calc_flag
 _atom_site_refinement_flags_posn
 _atom_site_refinement_flags_adp
 _atom_site_refinement_flags_occupancy
 _atom_site_disorder_assembly
 _atom_site_disorder_group
O1 O 0.87991(5) 0.76150(2) 0.33799(2) 0.00784(4) Uani 1 1 d . . . . .
O2 O 0.71952(5) 0.65594(3) 0.47279(2) 0.00959(5) Uani 1 1 d . . . . .
H3 H 0.788786 0.680814 0.510845 0.012 Uiso 1 1 calc R U . . .
O4 O 0.61632(5) 0.89632(2) 0.26168(3) 0.00979(5) Uani 1 1 d . . . . .
H5 H 0.691241 0.916984 0.299216 0.012 Uiso 1 1 calc R U . . .
N6 N 1.18044(5) 0.49785(3) 0.12834(2) 0.00756(5) Uani 1 1 d . . . . .
C7 C 1.00794(5) 0.62104(3) 0.26203(3) 0.00634(5) Uani 1 1 d . . . . .
C8 C 0.95867(6) 0.66547(3) 0.35593(3) 0.00684(5) Uani 1 1 d . . . . .
H9 H 1.071116 0.673679 0.391902 0.008 Uiso 1 1 calc R U . . .
C10 C 0.82274(6) 0.60132(3) 0.40947(3) 0.00739(5) Uani 1 1 d . . . . .
H11 H 0.895328 0.553276 0.444341 0.009 Uiso 1 1 calc R U . . .
C12 C 0.98293(6) 0.49031(3) 0.14580(3) 0.00703(5) Uani 1 1 d . . . . .
H13 H 0.948120 0.420922 0.136268 0.008 Uiso 1 1 calc R U . . .
C14 C 0.95210(5) 0.51356(3) 0.24703(3) 0.00655(5) Uani 1 1 d . . . . .
H15 H 1.031590 0.470694 0.283857 0.008 Uiso 1 1 calc R U . . .
C16 C 1.25085(6) 0.59770(3) 0.14313(3) 0.00884(5) Uani 1 1 d . . . . .
H17 H 1.195434 0.642596 0.099336 0.011 Uiso 1 1 calc R U . . .
H18 H 1.382619 0.598210 0.133358 0.011 Uiso 1 1 calc R U . . .
C19 C 1.20924(6) 0.63315(3) 0.23901(3) 0.00797(5) Uani 1 1 d . . . . .
H20 H 1.282480 0.595695 0.282269 0.010 Uiso 1 1 calc R U . . .
H21 H 1.242979 0.702448 0.244521 0.010 Uiso 1 1 calc R U . . .
C22 C 0.86334(6) 0.55331(3) 0.08196(3) 0.00849(6) Uani 1 1 d . . . . .
H23 H 0.926242 0.560298 0.023923 0.010 Uiso 1 1 calc R U . . .
H24 H 0.749280 0.518232 0.070659 0.010 Uiso 1 1 calc R U . . .
C25 C 1.23141(7) 0.46154(3) 0.03812(3) 0.01076(6) Uani 1 1 d . . . . .
H26 H 1.171107 0.399443 0.026807 0.013 Uiso 1 1 calc R U . . .
H27 H 1.362072 0.452358 0.035403 0.013 Uiso 1 1 calc R U . . .
H28 H 1.194636 0.508883 -0.007301 0.013 Uiso 1 1 calc R U . . .
C29 C 0.82069(6) 0.75971(3) 0.24957(3) 0.00708(5) Uani 1 1 d . . . . .
C30 C 0.69210(6) 0.82253(3) 0.21297(3) 0.00789(5) Uani 1 1 d . . . . .
C31 C 0.88707(6) 0.68090(3) 0.20147(3) 0.00681(5) Uani 1 1 d . . . . .
C32 C 0.81916(6) 0.65403(3) 0.11756(3) 0.00763(5) Uani 1 1 d . . . . .
C33 C 0.69686(6) 0.54362(3) 0.34989(3) 0.00811(5) Uani 1 1 d . . . . .
H34 H 0.572933 0.539036 0.364912 0.010 Uiso 1 1 calc R U . . .
C35 C 0.75889(6) 0.49862(3) 0.27563(3) 0.00794(5) Uani 1 1 d . . . . .
H36 H 0.681589 0.457884 0.241637 0.010 Uiso 1 1 calc R U . . .
C37 C 0.63131(7) 0.80001(3) 0.12509(3) 0.00898(6) Uani 1 1 d . . . . .
H38 H 0.547955 0.842384 0.096815 0.011 Uiso 1 1 calc R U . . .
C39 C 0.69071(7) 0.71689(3) 0.07860(3) 0.00890(5) Uani 1 1 d . . . . .
H40 H 0.644193 0.703035 0.020785 0.011 Uiso 1 1 calc R U . . .
O41 O 0.44856(6) 0.77409(3) 0.40238(3) 0.01335(6) Uani 1 1 d . . . . .
H42 H 0.504975 0.819285 0.361019 0.016 Uiso 1 1 d R U . . .
H43 H 0.534660 0.750791 0.417705 0.016 Uiso 1 1 d R U . . .
 
loop_
 _atom_site_aniso_label
 _atom_site_aniso_U_11
 _atom_site_aniso_U_22
 _atom_site_aniso_U_33
 _atom_site_aniso_U_23
 _atom_site_aniso_U_13
 _atom_site_aniso_U_12
O1 0.00934(10) 0.00655(9) 0.00764(10) -0.00064(7) -0.00118(8) 0.00111(8)
O2 0.00968(11) 0.01138(11) 0.00770(10) -0.00171(9) 0.00103(9) 0.00016(9)
O4 0.00812(10) 0.00784(10) 0.01341(12) -0.00225(9) -0.00092(10) 0.00205(8)
N6 0.00690(10) 0.00734(10) 0.00845(10) -0.00036(8) 0.00129(9) 0.00028(9)
C7 0.00578(11) 0.00606(10) 0.00718(12) -0.00004(9) -0.00030(9) 0.00003(9)
C8 0.00670(11) 0.00692(11) 0.00688(11) -0.00015(9) -0.00092(10) 0.00001(9)
C10 0.00752(12) 0.00781(11) 0.00683(11) 0.00022(9) -0.00007(10) 0.00015(10)
C12 0.00691(11) 0.00641(11) 0.00776(11) -0.00031(9) 0.00025(10) 0.00014(9)
C14 0.00614(11) 0.00600(10) 0.00751(11) 0.00025(9) 0.00022(9) -0.00015(9)
C16 0.00796(12) 0.00807(12) 0.01048(13) 0.00045(10) 0.00198(11) -0.00068(10)
C19 0.00623(12) 0.00774(11) 0.00995(13) -0.00058(10) 0.00027(10) -0.00068(9)
C22 0.00972(14) 0.00803(12) 0.00772(12) -0.00103(10) -0.00098(11) 0.00131(10)
C25 0.01154(15) 0.01098(14) 0.00977(14) -0.00096(11) 0.00279(12) 0.00127(12)
C29 0.00719(11) 0.00639(10) 0.00765(11) -0.00014(9) -0.00071(10) 0.00068(9)
C30 0.00722(12) 0.00686(11) 0.00959(12) 0.00006(9) -0.00069(11) 0.00094(10)
C31 0.00712(12) 0.00633(10) 0.00697(11) 0.00010(9) -0.00077(10) 0.00062(9)
C32 0.00832(12) 0.00727(11) 0.00730(11) -0.00004(9) -0.00101(10) 0.00065(10)
C33 0.00682(12) 0.00910(12) 0.00841(12) -0.00035(10) 0.00060(10) -0.00097(10)
C35 0.00692(12) 0.00823(11) 0.00867(12) -0.00068(9) 0.00050(10) -0.00160(10)
C37 0.00960(14) 0.00765(12) 0.00969(13) 0.00079(10) -0.00182(11) 0.00186(11)
C39 0.01026(14) 0.00846(12) 0.00797(12) 0.00032(10) -0.00226(11) 0.00147(11)
O41 0.01101(13) 0.01557(14) 0.01348(13) -0.00064(11) 0.00144(11) 0.00123(11)
 
_geom_special_details
;
 All esds (except the esd in the dihedral angle between two l.s. planes)
 are estimated using the full covariance matrix.  The cell esds are taken
 into account individually in the estimation of esds in distances, angles
 and torsion angles; correlations between esds in cell parameters are only
 used when they are defined by crystal symmetry.  An approximate (isotropic)
 treatment of cell esds is used for estimating esds involving l.s. planes.
;
 
loop_
 _geom_bond_atom_site_label_1
 _geom_bond_atom_site_label_2
 _geom_bond_distance
 _geom_bond_site_symmetry_2
 _geom_bond_publ_flag
O1 C29 1.3930(5) . ?
O1 C8 1.4706(5) . ?
O2 C10 1.4316(5) . ?
O2 H3 0.8400 . ?
O4 C30 1.3709(5) . ?
O4 H5 0.8400 . ?
N6 C25 1.4869(6) . ?
N6 C16 1.4875(6) . ?
N6 C12 1.4943(6) . ?
C7 C31 1.5182(6) . ?
C7 C19 1.5439(6) . ?
C7 C14 1.5533(5) . ?
C7 C8 1.5739(6) . ?
C8 C10 1.5623(6) . ?
C8 H9 1.0000 . ?
C10 C33 1.5163(6) . ?
C10 H11 1.0000 . ?
C12 C14 1.5632(6) . ?
C12 C22 1.5660(6) . ?
C12 H13 1.0000 . ?
C14 C35 1.5121(6) . ?
C14 H15 1.0000 . ?
C16 C19 1.5450(6) . ?
C16 H17 0.9900 . ?
C16 H18 0.9900 . ?
C19 H20 0.9900 . ?
C19 H21 0.9900 . ?
C22 C32 1.5212(6) . ?
C22 H23 0.9900 . ?
C22 H24 0.9900 . ?
C25 H26 0.9800 . ?
C25 H27 0.9800 . ?
C25 H28 0.9800 . ?
C29 C31 1.3921(6) . ?
C29 C30 1.4001(6) . ?
C30 C37 1.4231(6) . ?
C31 C32 1.4013(6) . ?
C32 C39 1.4139(6) . ?
C33 C35 1.3520(6) . ?
C33 H34 0.9500 . ?
C35 H36 0.9500 . ?
C37 C39 1.4097(6) . ?
C37 H38 0.9500 . ?
C39 H40 0.9500 . ?
O41 H42 0.9721 . ?
O41 H43 0.7515 . ?
 
loop_
 _geom_angle_atom_site_label_1
 _geom_angle_atom_site_label_2
 _geom_angle_atom_site_label_3
 _geom_angle
 _geom_angle_site_symmetry_1
 _geom_angle_site_symmetry_3
 _geom_angle_publ_flag
C29 O1 C8 106.42(3) . . ?
C10 O2 H3 109.5 . . ?
C30 O4 H5 109.5 . . ?
C25 N6 C16 110.85(3) . . ?
C25 N6 C12 112.65(4) . . ?
C16 N6 C12 112.56(3) . . ?
C31 C7 C19 112.44(3) . . ?
C31 C7 C14 105.85(3) . . ?
C19 C7 C14 109.24(3) . . ?
C31 C7 C8 100.54(3) . . ?
C19 C7 C8 112.46(3) . . ?
C14 C7 C8 115.90(3) . . ?
O1 C8 C10 110.15(3) . . ?
O1 C8 C7 106.23(3) . . ?
C10 C8 C7 112.79(3) . . ?
O1 C8 H9 109.2 . . ?
C10 C8 H9 109.2 . . ?
C7 C8 H9 109.2 . . ?
O2 C10 C33 109.44(4) . . ?
O2 C10 C8 112.83(3) . . ?
C33 C10 C8 113.22(3) . . ?
O2 C10 H11 107.0 . . ?
C33 C10 H11 107.0 . . ?
C8 C10 H11 107.0 . . ?
N6 C12 C14 107.38(3) . . ?
N6 C12 C22 114.36(3) . . ?
C14 C12 C22 113.14(3) . . ?
N6 C12 H13 107.2 . . ?
C14 C12 H13 107.2 . . ?
C22 C12 H13 107.2 . . ?
C35 C14 C7 110.03(3) . . ?
C35 C14 C12 112.63(3) . . ?
C7 C14 C12 107.19(3) . . ?
C35 C14 H15 109.0 . . ?
C7 C14 H15 109.0 . . ?
C12 C14 H15 109.0 . . ?
N6 C16 C19 111.07(3) . . ?
N6 C16 H17 109.4 . . ?
C19 C16 H17 109.4 . . ?
N6 C16 H18 109.4 . . ?
C19 C16 H18 109.4 . . ?
H17 C16 H18 108.0 . . ?
C7 C19 C16 111.50(3) . . ?
C7 C19 H20 109.3 . . ?
C16 C19 H20 109.3 . . ?
C7 C19 H21 109.3 . . ?
C16 C19 H21 109.3 . . ?
H20 C19 H21 108.0 . . ?
C32 C22 C12 114.48(3) . . ?
C32 C22 H23 108.6 . . ?
C12 C22 H23 108.6 . . ?
C32 C22 H24 108.6 . . ?
C12 C22 H24 108.6 . . ?
H23 C22 H24 107.6 . . ?
N6 C25 H26 109.5 . . ?
N6 C25 H27 109.5 . . ?
H26 C25 H27 109.5 . . ?
N6 C25 H28 109.5 . . ?
H26 C25 H28 109.5 . . ?
H27 C25 H28 109.5 . . ?
C31 C29 O1 113.06(3) . . ?
C31 C29 C30 121.45(4) . . ?
O1 C29 C30 125.12(4) . . ?
O4 C30 C29 122.06(4) . . ?
O4 C30 C37 121.40(4) . . ?
C29 C30 C37 116.27(4) . . ?
C29 C31 C32 122.70(4) . . ?
C29 C31 C7 108.96(3) . . ?
C32 C31 C7 127.10(4) . . ?
C31 C32 C39 116.74(4) . . ?
C31 C32 C22 118.42(4) . . ?
C39 C32 C22 124.04(4) . . ?
C35 C33 C10 120.79(4) . . ?
C35 C33 H34 119.6 . . ?
C10 C33 H34 119.6 . . ?
C33 C35 C14 119.56(4) . . ?
C33 C35 H36 120.2 . . ?
C14 C35 H36 120.2 . . ?
C39 C37 C30 122.15(4) . . ?
C39 C37 H38 118.9 . . ?
C30 C37 H38 118.9 . . ?
C37 C39 C32 120.36(4) . . ?
C37 C39 H40 119.8 . . ?
C32 C39 H40 119.8 . . ?
H42 O41 H43 95.7 . . ?
 
loop_
 _geom_torsion_atom_site_label_1
 _geom_torsion_atom_site_label_2
 _geom_torsion_atom_site_label_3
 _geom_torsion_atom_site_label_4
 _geom_torsion
 _geom_torsion_site_symmetry_1
 _geom_torsion_site_symmetry_2
 _geom_torsion_site_symmetry_3
 _geom_torsion_site_symmetry_4
 _geom_torsion_publ_flag
C29 O1 C8 C10 -101.16(4) . . . . ?
C29 O1 C8 C7 21.29(4) . . . . ?
C31 C7 C8 O1 -20.66(4) . . . . ?
C19 C7 C8 O1 99.15(4) . . . . ?
C14 C7 C8 O1 -134.19(3) . . . . ?
C31 C7 C8 C10 100.10(4) . . . . ?
C19 C7 C8 C10 -140.10(3) . . . . ?
C14 C7 C8 C10 -13.43(5) . . . . ?
O1 C8 C10 O2 -36.14(5) . . . . ?
C7 C8 C10 O2 -154.64(3) . . . . ?
O1 C8 C10 C33 88.86(4) . . . . ?
C7 C8 C10 C33 -29.64(5) . . . . ?
C25 N6 C12 C14 170.48(3) . . . . ?
C16 N6 C12 C14 -63.28(4) . . . . ?
C25 N6 C12 C22 -63.09(4) . . . . ?
C16 N6 C12 C22 63.14(4) . . . . ?
C31 C7 C14 C35 -62.81(4) . . . . ?
C19 C7 C14 C35 175.90(3) . . . . ?
C8 C7 C14 C35 47.63(5) . . . . ?
C31 C7 C14 C12 59.98(4) . . . . ?
C19 C7 C14 C12 -61.32(4) . . . . ?
C8 C7 C14 C12 170.42(3) . . . . ?
N6 C12 C14 C35 -174.29(3) . . . . ?
C22 C12 C14 C35 58.57(4) . . . . ?
N6 C12 C14 C7 64.56(4) . . . . ?
C22 C12 C14 C7 -62.59(4) . . . . ?
C25 N6 C16 C19 -176.22(4) . . . . ?
C12 N6 C16 C19 56.58(5) . . . . ?
C31 C7 C19 C16 -62.07(4) . . . . ?
C14 C7 C19 C16 55.14(4) . . . . ?
C8 C7 C19 C16 -174.70(3) . . . . ?
N6 C16 C19 C7 -51.61(5) . . . . ?
N6 C12 C22 C32 -92.68(4) . . . . ?
C14 C12 C22 C32 30.70(5) . . . . ?
C8 O1 C29 C31 -13.39(5) . . . . ?
C8 O1 C29 C30 159.64(4) . . . . ?
C31 C29 C30 O4 175.35(4) . . . . ?
O1 C29 C30 O4 2.87(7) . . . . ?
C31 C29 C30 C37 1.19(6) . . . . ?
O1 C29 C30 C37 -171.29(4) . . . . ?
O1 C29 C31 C32 167.40(4) . . . . ?
C30 C29 C31 C32 -5.92(7) . . . . ?
O1 C29 C31 C7 -0.69(5) . . . . ?
C30 C29 C31 C7 -174.01(4) . . . . ?
C19 C7 C31 C29 -106.63(4) . . . . ?
C14 C7 C31 C29 134.16(4) . . . . ?
C8 C7 C31 C29 13.19(4) . . . . ?
C19 C7 C31 C32 85.94(5) . . . . ?
C14 C7 C31 C32 -33.26(6) . . . . ?
C8 C7 C31 C32 -154.24(4) . . . . ?
C29 C31 C32 C39 6.36(7) . . . . ?
C7 C31 C32 C39 172.20(4) . . . . ?
C29 C31 C32 C22 -163.79(4) . . . . ?
C7 C31 C32 C22 2.05(7) . . . . ?
C12 C22 C32 C31 0.06(6) . . . . ?
C12 C22 C32 C39 -169.31(4) . . . . ?
O2 C10 C33 C35 169.15(4) . . . . ?
C8 C10 C33 C35 42.34(5) . . . . ?
C10 C33 C35 C14 -5.66(6) . . . . ?
C7 C14 C35 C33 -39.24(5) . . . . ?
C12 C14 C35 C33 -158.76(4) . . . . ?
O4 C30 C37 C39 -171.52(4) . . . . ?
C29 C30 C37 C39 2.69(7) . . . . ?
C30 C37 C39 C32 -2.07(7) . . . . ?
C31 C32 C39 C37 -2.38(7) . . . . ?
C22 C32 C39 C37 167.16(4) . . . . ?
 
_refine_diff_density_max    0.304
_refine_diff_density_min   -0.306
_refine_diff_density_rms    0.048

_shelx_res_file
;
TITL MORPHINE.restrained in space group "P21 21 21"
    MORPHINE.res
    created by SHELXL-2019/3 at 10:10:17 on 24-Feb-2025
CELL    0.7107    7.4310   13.7690   14.9440   90.0000   90.0000   90.0000
ZERR    4.0000    0.0000    0.0000    0.0000    0.0000    0.0000    0.0000
LATT  -1
REM Orthorhombic - Acentric - P lattice with 4 symmetry generators
SYMM 1/2+x, 1/2-y, -z
SYMM -x, 1/2+y, 1/2-z
SYMM 1/2-x, -y, 1/2+z
SFAC  O  N  C  H
UNIT  16  4  68  84
LIST 6 ! automatically inserted. Change 6 to 4 for CHECKCIF!!
REM +MORPHINE.rests
L.S. 10
PLAN -20
ACTA
TEMP -248
DAMP
REM +MORPHINE.bodd
REM !ATOM O1!
REM !INVARIOMNAME O@6c1c_0!
BEDE O1 C8 0.676 20.211 30.302 40.550
BEDE O1 C29 0.640 20.449 30.241 40.550
LONE O1 2 20.972 30.314 40.550 0.455 138.30

REM !ATOM O2!
REM !INVARIOMNAME O1c1h_0!
BEDE O2 H3 0.215 20.524 30.216 40.569
BEDE O2 C10 0.598 20.364 30.271 40.569
LONE O2 2 21.316 30.325 40.569 0.389 141.59

REM !ATOM H3!
REM !INVARIOMNAME H1o[1c]&O1c1h_0!
BEDE H3 O2 0.269 21.280 30.715 40.569

REM !ATOM O4!
REM !INVARIOMNAME O@6c1h_0!
BEDE O4 C30 0.634 20.499 30.257 40.560
BEDE O4 H5 0.318 20.486 30.303 40.560
LONE O4 2 20.864 30.312 40.560 0.377 109.15

REM !ATOM H5!
REM !INVARIOMNAME H1o[1p]&O1p[2o2o1o]1h_0!
BEDE H5 O4 0.423 21.064 30.561 40.568

REM !ATOM N6!
REM !INVARIOMNAME N1c1c1c_0!
BEDE N6 C12 0.774 20.032 30.023 40.568
BEDE N6 C16 0.771 20.032 30.023 40.568
BEDE N6 C25 0.771 20.032 30.023 40.568
LONE N6 6 21.542 30.373 40.568 0.294

REM !ATOM C7!
REM !INVARIOMNAME 3-C#3c[#3c1c1h]#3c[#3c@6c1h]1c1c_0!
BEDE C7 C8 1.043 20.449 30.344 40.567
BEDE C7 C14 1.182 20.385 30.442 40.567
BEDE C7 C19 0.982 20.500 30.261 40.567
BEDE C7 C31 0.966 20.500 30.261 40.567

REM !ATOM C8!
REM !INVARIOMNAME 3-C#3o[#3c]#3c[#3o1c1h]1c1h_0!
BEDE C8 H9 0.361 20.815 30.373 40.558
BEDE C8 O1 0.783 20.423 30.549 40.558
BEDE C8 C7 1.077 20.405 30.259 40.558
BEDE C8 C10 0.662 20.719 30.351 40.558

REM !ATOM H9!
REM !INVARIOMNAME H1c[1s1o1c]&C1s[1c]1o1c1h_0!
BEDE H9 C8 0.586 20.531 30.213 40.562

REM !ATOM C10!
REM !INVARIOMNAME 3-C#3o[#3c]#3c[#3o1c1h]1c1h_0!
BEDE C10 H11 0.363 20.815 30.373 40.558
BEDE C10 O2 0.762 20.423 30.549 40.558
BEDE C10 C33 1.038 20.405 30.259 40.558
BEDE C10 C8 0.662 20.719 30.351 40.558

REM !ATOM H11!
REM !INVARIOMNAME H1c[@6c1s1h]&C@6c1s[1s]1h1h_0!
BEDE H11 C10 0.425 20.571 30.343 40.586

REM !ATOM C12!
REM !INVARIOMNAME C@3c1n1c1h_0!
BEDE C12 C22 0.762 20.566 30.313 40.557
BEDE C12 N6 0.808 20.437 30.494 40.557
BEDE C12 H13 0.341 20.777 30.433 40.557
BEDE C12 C14 0.907 20.484 30.243 40.557

REM !ATOM H13!
REM !INVARIOMNAME H1c[1p1p1h]&C1p[@6c@6c]1p[@6c@6c]1h1h_0!
BEDE H13 C12 0.496 20.498 30.430 40.584

REM !ATOM C14!
REM !INVARIOMNAME 3-C#3c[#3c1c1h]#3c[#3c1c1h]1c1h_0!
BEDE C14 C7 0.827 20.463 30.436 40.572
BEDE C14 C12 0.833 20.463 30.436 40.572
BEDE C14 C35 0.720 20.562 30.276 40.572
BEDE C14 H15 0.415 20.677 30.354 40.572

REM !ATOM H15!
REM !INVARIOMNAME H1c[1s1o1c]&C1s[1c]1o1c1h_0!
BEDE H15 C14 0.591 20.531 30.213 40.562

REM !ATOM C16!
REM !INVARIOMNAME C@3n1c1h1h_0!
BEDE C16 C19 0.917 20.489 30.318 40.560
BEDE C16 H17 0.536 20.693 30.392 40.560
BEDE C16 H18 0.531 20.693 30.392 40.560
BEDE C16 N6 0.932 20.443 30.343 40.560

REM !ATOM H17!
REM !INVARIOMNAME H1c[1s1h1h]&C1s[1s]1h1h1h_0!
BEDE H17 C16 0.534 20.570 30.375 40.606

REM !ATOM H18!
REM !INVARIOMNAME H1c[1s1h1h]&C1s[1s]1h1h1h_0!
BEDE H18 C16 0.530 20.570 30.375 40.606

REM !ATOM C19!
REM !INVARIOMNAME 3-C#3c[#3c1c1c]#3c[#3c1c1c]1h1h_0!
BEDE C19 C7 0.729 20.476 30.386 40.563
BEDE C19 C16 0.730 20.476 30.386 40.563
BEDE C19 H20 0.375 20.872 30.416 40.563
BEDE C19 H21 0.375 20.872 30.416 40.563

REM !ATOM H20!
REM !INVARIOMNAME H@3c&3-C#3c[#3c@6c1h]#3c[#3c1h1h]1h1h_0!
BEDE H20 C19 0.403 20.528 30.394 40.567

REM !ATOM H21!
REM !INVARIOMNAME H@3c&3-C#3c[#3c@6c1h]#3c[#3c1h1h]1h1h_0!
BEDE H21 C19 0.403 20.528 30.394 40.567

REM !ATOM C22!
REM !INVARIOMNAME C@6c1c1h1h_0!
BEDE C22 C12 1.106 20.484 30.373 40.569
BEDE C22 H23 0.338 20.768 30.390 40.569
BEDE C22 H24 0.338 20.768 30.390 40.569
BEDE C22 C32 0.780 20.499 30.309 40.569

REM !ATOM H23!
REM !INVARIOMNAME H@3c&3-C#3c[#3c1n1h]#3c[#3c1h1h]1h1h_0!
BEDE H23 C22 0.427 20.432 30.333 40.544

REM !ATOM H24!
REM !INVARIOMNAME H@3c&3-C#3c[#3c1n1h]#3c[#3c1h1h]1h1h_0!
BEDE H24 C22 0.427 20.432 30.333 40.544

REM !ATOM C25!
REM !INVARIOMNAME C@3n1h1h1h_0!
BEDE C25 H26 0.450 20.690 30.412 40.556
BEDE C25 H27 0.450 20.690 30.412 40.556
BEDE C25 H28 0.450 20.690 30.412 40.556
BEDE C25 N6 1.046 20.404 30.433 40.556

REM !ATOM H26!
REM !INVARIOMNAME H1c[@3n1h1h]&C@3n1h1h1h_0!
BEDE H26 C25 0.332 20.466 30.366 40.556

REM !ATOM H27!
REM !INVARIOMNAME H1c[@3n1h1h]&C@3n1h1h1h_0!
BEDE H27 C25 0.332 20.466 30.366 40.556

REM !ATOM H28!
REM !INVARIOMNAME H1c[@3n1h1h]&C@3n1h1h1h_0!
BEDE H28 C25 0.332 20.466 30.366 40.556

REM !ATOM C29!
REM !INVARIOMNAME 6-C#6c[#6c1c]#6c[#6c1c]1o_0!
BEDE C29 O1 0.845 20.514 30.589 40.559
BEDE C29 C30 0.781 20.602 30.256 40.559
BEDE C29 C31 0.776 20.602 30.256 40.559

REM !ATOM C30!
REM !INVARIOMNAME 6-C#6c[2c#6c]#6c[#6c1h]1o_0!
BEDE C30 O4 0.618 20.445 30.475 40.554
BEDE C30 C29 0.671 20.660 30.261 40.554
BEDE C30 C37 0.962 20.558 30.313 40.554

REM !ATOM C31!
REM !INVARIOMNAME 6-C#6c[#6c@6c]#6c[#6c@6c]1c_0!
BEDE C31 C29 0.993 20.487 30.227 40.565
BEDE C31 C32 0.999 20.487 30.227 40.565
BEDE C31 C7 1.123 20.520 30.378 40.565

REM !ATOM C32!
REM !INVARIOMNAME 6-C#6c[#6c@6c]#6c[#6c@6c]1c_0!
BEDE C32 C31 0.999 20.487 30.227 40.565
BEDE C32 C39 1.010 20.487 30.227 40.565
BEDE C32 C22 1.125 20.520 30.378 40.565

REM !ATOM C33!
REM !INVARIOMNAME C2c@3c1h_0!
BEDE C33 C10 0.940 20.481 30.304 40.551
BEDE C33 H34 0.458 20.656 30.428 40.551
BEDE C33 C35 0.720 20.729 30.228 40.551

REM !ATOM H34!
REM !INVARIOMNAME H1c[3c]&C3c[2c]1h_0!
BEDE H34 C33 0.425 20.557 30.484 40.546

REM !ATOM C35!
REM !INVARIOMNAME C2c@3c1h_0!
BEDE C35 C14 0.938 20.481 30.304 40.551
BEDE C35 H36 0.458 20.656 30.428 40.551
BEDE C35 C33 0.720 20.729 30.228 40.551

REM !ATOM H36!
REM !INVARIOMNAME H1c[3c]&C3c[2c]1h_0!
BEDE H36 C35 0.425 20.557 30.484 40.546

REM !ATOM C37!
REM !INVARIOMNAME 6-C#6c[#6c1br]#6c[#6c1c]1h_0!
BEDE C37 C30 0.807 20.409 30.078 40.405
BEDE C37 C39 0.904 20.590 30.108 40.405
BEDE C37 H38 0.317 20.788 30.319 40.405

REM !ATOM H38!
REM !INVARIOMNAME H@6c&6-C#6c[2s#6n]#6c[#6n1h]1h_0!
BEDE H38 C37 0.504 20.455 30.341 40.558

REM !ATOM C39!
REM !INVARIOMNAME 6-C#6c[#6c1br]#6c[#6c1c]1h_0!
BEDE C39 C32 0.802 20.409 30.078 40.405
BEDE C39 C37 0.904 20.590 30.108 40.405
BEDE C39 H40 0.317 20.788 30.319 40.405

REM !ATOM H40!
REM !INVARIOMNAME H@6c&6-C#6c[2s#6n]#6c[#6n1h]1h_0!
BEDE H40 C39 0.504 20.455 30.341 40.558

WPDB -1
BOND $H
CONF
FMAP
WGHT    0.022300
FVAR       1.05470   0.10119   0.18146   0.06460
O1    1    0.879914    0.761501    0.337994    11.00000    0.00934    0.00655 =
         0.00764   -0.00064   -0.00118    0.00111
O2    1    0.719520    0.655942    0.472792    11.00000    0.00968    0.01138 =
         0.00770   -0.00171    0.00103    0.00016
AFIX 143
H3    4    0.788786    0.680814    0.510845    11.00000   -1.20000
AFIX   0
O4    1    0.616320    0.896324    0.261676    11.00000    0.00812    0.00784 =
         0.01341   -0.00225   -0.00092    0.00205
AFIX 143
H5    4    0.691241    0.916984    0.299216    11.00000   -1.20000
AFIX   0
N6    2    1.180442    0.497850    0.128335    11.00000    0.00690    0.00734 =
         0.00845   -0.00036    0.00129    0.00028
C7    3    1.007941    0.621043    0.262029    11.00000    0.00578    0.00606 =
         0.00718   -0.00004   -0.00030    0.00003
C8    3    0.958668    0.665467    0.355930    11.00000    0.00670    0.00692 =
         0.00688   -0.00015   -0.00092    0.00001
AFIX  13
H9    4    1.071116    0.673679    0.391902    11.00000   -1.20000
AFIX   0
C10   3    0.822744    0.601319    0.409475    11.00000    0.00752    0.00781 =
         0.00683    0.00022   -0.00007    0.00015
AFIX  13
H11   4    0.895328    0.553276    0.444341    11.00000   -1.20000
AFIX   0
C12   3    0.982933    0.490309    0.145801    11.00000    0.00691    0.00641 =
         0.00776   -0.00031    0.00025    0.00014
AFIX  13
H13   4    0.948120    0.420922    0.136268    11.00000   -1.20000
AFIX   0
C14   3    0.952100    0.513555    0.247035    11.00000    0.00614    0.00600 =
         0.00751    0.00025    0.00022   -0.00015
AFIX  13
H15   4    1.031590    0.470694    0.283857    11.00000   -1.20000
AFIX   0
C16   3    1.250854    0.597698    0.143131    11.00000    0.00796    0.00807 =
         0.01048    0.00045    0.00198   -0.00068
AFIX  23
H17   4    1.195434    0.642596    0.099336    11.00000   -1.20000
H18   4    1.382619    0.598210    0.133358    11.00000   -1.20000
AFIX   0
C19   3    1.209235    0.633150    0.239012    11.00000    0.00623    0.00774 =
         0.00995   -0.00058    0.00027   -0.00068
AFIX  23
H20   4    1.282480    0.595695    0.282269    11.00000   -1.20000
H21   4    1.242979    0.702448    0.244521    11.00000   -1.20000
AFIX   0
C22   3    0.863337    0.553305    0.081964    11.00000    0.00972    0.00803 =
         0.00772   -0.00103   -0.00098    0.00131
AFIX  23
H23   4    0.926242    0.560298    0.023923    11.00000   -1.20000
H24   4    0.749280    0.518232    0.070659    11.00000   -1.20000
AFIX   0
C25   3    1.231408    0.461539    0.038122    11.00000    0.01154    0.01098 =
         0.00977   -0.00096    0.00279    0.00127
AFIX 137
H26   4    1.171107    0.399443    0.026807    11.00000   -1.20000
H27   4    1.362072    0.452358    0.035403    11.00000   -1.20000
H28   4    1.194636    0.508883   -0.007301    11.00000   -1.20000
AFIX   0
C29   3    0.820686    0.759712    0.249570    11.00000    0.00719    0.00639 =
         0.00765   -0.00014   -0.00071    0.00068
C30   3    0.692101    0.822530    0.212970    11.00000    0.00722    0.00686 =
         0.00959    0.00006   -0.00069    0.00094
C31   3    0.887073    0.680897    0.201466    11.00000    0.00712    0.00633 =
         0.00697    0.00010   -0.00077    0.00062
C32   3    0.819158    0.654028    0.117564    11.00000    0.00832    0.00727 =
         0.00730   -0.00004   -0.00101    0.00065
C33   3    0.696863    0.543619    0.349886    11.00000    0.00682    0.00910 =
         0.00841   -0.00035    0.00060   -0.00097
AFIX  43
H34   4    0.572933    0.539036    0.364912    11.00000   -1.20000
AFIX   0
C35   3    0.758886    0.498618    0.275627    11.00000    0.00692    0.00823 =
         0.00867   -0.00068    0.00050   -0.00160
AFIX  43
H36   4    0.681589    0.457884    0.241637    11.00000   -1.20000
AFIX   0
C37   3    0.631306    0.800013    0.125086    11.00000    0.00960    0.00765 =
         0.00969    0.00079   -0.00182    0.00186
AFIX  43
H38   4    0.547955    0.842384    0.096815    11.00000   -1.20000
AFIX   0
C39   3    0.690715    0.716891    0.078604    11.00000    0.01026    0.00846 =
         0.00797    0.00032   -0.00226    0.00147
AFIX  43
H40   4    0.644193    0.703035    0.020785    11.00000   -1.20000
AFIX   0
O41   1    0.448557    0.774089    0.402380    11.00000    0.01101    0.01557 =
         0.01348   -0.00064    0.00144    0.00123
AFIX   3
H42   4    0.504975    0.819285    0.361019    11.00000   -1.20000
H43   4    0.534660    0.750791    0.417705    11.00000   -1.20000

REM <hkl>
REM MORPHINE.hkl
REM </hkl>
AFIX   0
HKLF 4

L1      4    0.91611    0.71736    0.34624  !    0.02135    0.05480  O1
L2      4    0.87991    0.76150    0.33799  !   -0.02135    0.03553  O1
L3      4    0.85270    0.76068    0.29737  !    0.04543    0.04373  O1
L4      4    0.87991    0.76150    0.33799  !   -0.04543    0.03553  O1
L5      4    0.73725    0.66231    0.48253  !    0.05302    0.03920  O2
L6      4    0.71952    0.65594    0.47279  !   -0.05302    0.03676  O2
L7      4    0.76264    0.63312    0.44634  !    0.03683    0.04918  O2
L8      4    0.71952    0.65594    0.47279  !   -0.03683    0.03676  O2
L9      4    0.76660    0.67285    0.49866  !    0.12952    0.12975  H3
L10     4    0.78879    0.68081    0.51085  !   -0.12952    0.03676  H3
L11     4    0.65137    0.86220    0.23915  !    0.05049    0.04664  O4
L12     4    0.61632    0.89632    0.26168  !   -0.05049    0.03618  O4
L13     4    0.64468    0.90415    0.27589  !    0.04918    0.05498  O4
L14     4    0.61632    0.89632    0.26168  !   -0.04918    0.03618  O4
L15     4    0.65351    0.90658    0.28031  !    0.10766    0.10180  H5
L16     4    0.69124    0.91698    0.29922  !   -0.10766    0.03669  H5
L17     4    1.07814    0.49394    0.13738  !    0.00324    0.00417  N6
L18     4    1.18044    0.49785    0.12834  !   -0.00324    0.03669  N6
L19     4    1.21694    0.54960    0.13600  !    0.00324    0.00417  N6
L20     4    1.18044    0.49785    0.12834  !   -0.00324    0.03669  N6
L21     4    1.20687    0.47902    0.08156  !    0.00324    0.00417  N6
L22     4    1.18044    0.49785    0.12834  !   -0.00324    0.03669  N6
L23     4    0.97529    0.65048    0.32425  !    0.04543    0.06242  C7
L24     4    1.00794    0.62104    0.26203  !   -0.04543    0.03663  C7
L25     4    0.96545    0.53925    0.25062  !    0.03896    0.08021  C7
L26     4    1.00794    0.62104    0.26203  !   -0.03896    0.03663  C7
L27     4    1.13598    0.62874    0.24739  !    0.05059    0.04736  C7
L28     4    1.00794    0.62104    0.26203  !   -0.05059    0.03663  C7
L29     4    0.93104    0.65913    0.22349  !    0.05059    0.04736  C7
L30     4    1.00794    0.62104    0.26203  !   -0.05059    0.03663  C7
L31     4    0.99926    0.66843    0.36892  !    0.08247    0.06769  C8
L32     4    0.95867    0.66547    0.35593  !   -0.08247    0.03605  C8
L33     4    0.91674    0.71660    0.34638  !    0.04280    0.09962  C8
L34     4    0.95867    0.66547    0.35593  !   -0.04280    0.03605  C8
L35     4    0.99238    0.63507    0.29168  !    0.04098    0.04700  C8
L36     4    0.95867    0.66547    0.35593  !   -0.04098    0.03605  C8
L37     4    0.90107    0.63828    0.37862  !    0.07275    0.06369  C8
L38     4    0.95867    0.66547    0.35593  !   -0.07275    0.03605  C8
L39     4    1.00522    0.66887    0.37082  !    0.05373    0.03865  H9
L40     4    1.07112    0.67368    0.39190  !   -0.05373    0.03631  H9
L41     4    0.84909    0.58388    0.42213  !    0.08247    0.06769  C10
L42     4    0.82274    0.60132    0.40947  !   -0.08247    0.03605  C10
L43     4    0.76780    0.63039    0.44318  !    0.04280    0.09962  C10
L44     4    0.82274    0.60132    0.40947  !   -0.04280    0.03605  C10
L45     4    0.73657    0.56182    0.36868  !    0.04098    0.04700  C10
L46     4    0.82274    0.60132    0.40947  !   -0.04098    0.03605  C10
L47     4    0.88034    0.62850    0.38679  !    0.07275    0.06369  C10
L48     4    0.82274    0.60132    0.40947  !   -0.07275    0.03605  C10
L49     4    0.86448    0.57369    0.42952  !    0.05778    0.06224  H11
L50     4    0.89533    0.55328    0.44434  !   -0.05778    0.03786  H11
L51     4    0.92474    0.52096    0.11474  !    0.05727    0.05680  C12
L52     4    0.98293    0.49031    0.14580  !   -0.05727    0.03598  C12
L53     4    1.08973    0.49439    0.13636  !    0.04422    0.08964  C12
L54     4    0.98293    0.49031    0.14580  !   -0.04422    0.03598  C12
L55     4    0.97106    0.46665    0.14255  !    0.07862    0.07857  C12
L56     4    0.98293    0.49031    0.14580  !   -0.07862    0.03598  C12
L57     4    0.96504    0.50380    0.20454  !    0.04897    0.04410  C12
L58     4    0.98293    0.49031    0.14580  !   -0.04897    0.03598  C12
L59     4    0.96539    0.45534    0.14100  !    0.05039    0.07803  H13
L60     4    0.94812    0.42092    0.13627  !   -0.05039    0.03773  H13
L61     4    0.98183    0.57078    0.25502  !    0.04685    0.07912  C14
L62     4    0.95210    0.51356    0.24703  !   -0.04685    0.03695  C14
L63     4    0.96853    0.50117    0.19309  !    0.04685    0.07912  C14
L64     4    0.95210    0.51356    0.24703  !   -0.04685    0.03695  C14
L65     4    0.86010    0.50644    0.26065  !    0.05687    0.05008  C14
L66     4    0.95210    0.51356    0.24703  !   -0.05687    0.03695  C14
L67     4    0.98509    0.49577    0.26232  !    0.06850    0.06424  C14
L68     4    0.95210    0.51356    0.24703  !   -0.06850    0.03695  C14
L69     4    0.98461    0.49603    0.26209  !    0.05373    0.03865  H15
L70     4    1.03159    0.47069    0.28386  !   -0.05373    0.03631  H15
L71     4    1.22615    0.61874    0.20004  !    0.04948    0.05771  C16
L72     4    1.25085    0.59770    0.14313  !   -0.04948    0.03618  C16
L73     4    1.22085    0.62201    0.11942  !    0.07012    0.07113  C16
L74     4    1.25085    0.59770    0.14313  !   -0.07012    0.03618  C16
L75     4    1.32153    0.59797    0.13789  !    0.07012    0.07113  C16
L76     4    1.25085    0.59770    0.14313  !   -0.07012    0.03618  C16
L77     4    1.20674    0.53514    0.13386  !    0.04483    0.06224  C16
L78     4    1.25085    0.59770    0.14313  !   -0.04483    0.03618  C16
L79     4    1.22533    0.61838    0.12296  !    0.05768    0.06805  H17
L80     4    1.19543    0.64260    0.09934  !   -0.05768    0.03915  H17
L81     4    1.31208    0.59794    0.13859  !    0.05768    0.06805  H18
L82     4    1.38262    0.59821    0.13336  !   -0.05768    0.03915  H18
L83     4    1.11419    0.62743    0.24988  !    0.04816    0.07004  C19
L84     4    1.20924    0.63315    0.23901  !   -0.04816    0.03637  C19
L85     4    1.22890    0.61640    0.19371  !    0.04816    0.07004  C19
L86     4    1.20924    0.63315    0.23901  !   -0.04816    0.03637  C19
L87     4    1.23698    0.61896    0.25540  !    0.08823    0.07549  C19
L88     4    1.20924    0.63315    0.23901  !   -0.08823    0.03637  C19
L89     4    1.22202    0.65940    0.24110  !    0.08823    0.07549  C19
L90     4    1.20924    0.63315    0.23901  !   -0.08823    0.03637  C19
L91     4    1.25266    0.61094    0.26466  !    0.05343    0.07150  H20
L92     4    1.28248    0.59569    0.28227  !   -0.05343    0.03663  H20
L93     4    1.22924    0.67424    0.24228  !    0.05343    0.07150  H21
L94     4    1.24298    0.70245    0.24452  !   -0.05343    0.03663  H21
L95     4    0.94780    0.50881    0.12705  !    0.04897    0.06769  C22
L96     4    0.86334    0.55331    0.08196  !   -0.04897    0.03676  C22
L97     4    0.88481    0.55569    0.06215  !    0.07771    0.07077  C22
L98     4    0.86334    0.55331    0.08196  !   -0.07771    0.03676  C22
L99     4    0.82440    0.54133    0.07810  !    0.07771    0.07077  C22
L100    4    0.86334    0.55331    0.08196  !   -0.07771    0.03676  C22
L101    4    0.84068    0.60495    0.10022  !    0.05049    0.05607  C22
L102    4    0.86334    0.55331    0.08196  !   -0.05049    0.03676  C22
L103    4    0.89911    0.55728    0.04896  !    0.04371    0.06043  H23
L104    4    0.92624    0.56030    0.02392  !   -0.04371    0.03514  H23
L105    4    0.79847    0.53336    0.07554  !    0.04371    0.06043  H24
L106    4    0.74928    0.51823    0.07066  !   -0.04371    0.03514  H24
L107    4    1.20372    0.43303    0.03293  !    0.06982    0.07476  C25
L108    4    1.23141    0.46154    0.03812  !   -0.06982    0.03592  C25
L109    4    1.29141    0.45732    0.03687  !    0.06982    0.07476  C25
L110    4    1.23141    0.46154    0.03812  !   -0.06982    0.03592  C25
L111    4    1.21452    0.48328    0.01726  !    0.06982    0.07476  C25
L112    4    1.23141    0.46154    0.03812  !   -0.06982    0.03592  C25
L113    4    1.19555    0.48708    0.10158  !    0.04088    0.07857  C25
L114    4    1.23141    0.46154    0.03812  !   -0.04088    0.03592  C25
L115    4    1.19154    0.42048    0.03064  !    0.04715    0.06642  H26
L116    4    1.17111    0.39944    0.02681  !   -0.04715    0.03592  H26
L117    4    1.31781    0.45547    0.03632  !    0.04715    0.06642  H27
L118    4    1.36207    0.45236    0.03540  !   -0.04715    0.03592  H27
L119    4    1.20709    0.49284    0.00809  !    0.04715    0.06642  H28
L120    4    1.19464    0.50888   -0.00730  !   -0.04715    0.03592  H28
L121    4    0.85661    0.76080    0.30321  !    0.05201    0.10688  C29
L122    4    0.82069    0.75971    0.24957  !   -0.05201    0.03611  C29
L123    4    0.74896    0.79475    0.22915  !    0.06091    0.04645  C29
L124    4    0.82069    0.75971    0.24957  !   -0.06091    0.03611  C29
L125    4    0.85769    0.71578    0.22275  !    0.06091    0.04645  C29
L126    4    0.82069    0.75971    0.24957  !   -0.06091    0.03611  C29
L127    4    0.65794    0.85580    0.23493  !    0.04503    0.08619  C30
L128    4    0.69210    0.82253    0.21297  !   -0.04503    0.03579  C30
L129    4    0.75373    0.79242    0.23051  !    0.06678    0.04736  C30
L130    4    0.69210    0.82253    0.21297  !   -0.06678    0.03579  C30
L131    4    0.65100    0.80731    0.15356  !    0.05646    0.05680  C30
L132    4    0.69210    0.82253    0.21297  !   -0.05646    0.03579  C30
L133    4    0.83972    0.73712    0.23578  !    0.04928    0.04119  C31
L134    4    0.88707    0.68090    0.20147  !   -0.04928    0.03650  C31
L135    4    0.83866    0.66174    0.14165  !    0.04928    0.04119  C31
L136    4    0.88707    0.68090    0.20147  !   -0.04928    0.03650  C31
L137    4    0.97648    0.63662    0.24626  !    0.05262    0.06859  C31
L138    4    0.88707    0.68090    0.20147  !   -0.05262    0.03650  C31
L139    4    0.86758    0.67318    0.17738  !    0.04928    0.04119  C32
L140    4    0.81916    0.65403    0.11756  !   -0.04928    0.03650  C32
L141    4    0.72741    0.69893    0.08973  !    0.04928    0.04119  C32
L142    4    0.81916    0.65403    0.11756  !   -0.04928    0.03650  C32
L143    4    0.85183    0.57954    0.09124  !    0.05262    0.06859  C32
L144    4    0.81916    0.65403    0.11756  !   -0.05262    0.03650  C32
L145    4    0.77490    0.57939    0.38683  !    0.04867    0.05516  C33
L146    4    0.69686    0.54362    0.34989  !   -0.04867    0.03560  C33
L147    4    0.63712    0.54141    0.35713  !    0.06638    0.07767  C33
L148    4    0.69686    0.54362    0.34989  !   -0.06638    0.03560  C33
L149    4    0.72989    0.51965    0.31034  !    0.07377    0.04137  C33
L150    4    0.69686    0.54362    0.34989  !   -0.07377    0.03560  C33
L151    4    0.62838    0.54109    0.35819  !    0.05636    0.08783  H34
L152    4    0.57293    0.53904    0.36491  !   -0.05636    0.03527  H34
L153    4    0.87875    0.50788    0.25789  !    0.04867    0.05516  C35
L154    4    0.75889    0.49862    0.27563  !   -0.04867    0.03560  C35
L155    4    0.72162    0.47898    0.25924  !    0.06638    0.07767  C35
L156    4    0.75889    0.49862    0.27563  !   -0.06638    0.03560  C35
L157    4    0.72586    0.52258    0.31517  !    0.07377    0.04137  C35
L158    4    0.75889    0.49862    0.27563  !   -0.07377    0.03560  C35
L159    4    0.71617    0.47611    0.25684  !    0.05636    0.08783  H36
L160    4    0.68159    0.45788    0.24164  !   -0.05636    0.03527  H36
L161    4    0.66578    0.81278    0.17492  !    0.04139    0.01415  C37
L162    4    0.63131    0.80001    0.12509  !   -0.04139    0.02616  C37
L163    4    0.66940    0.74671    0.09528  !    0.05970    0.01960  C37
L164    4    0.63131    0.80001    0.12509  !   -0.05970    0.02616  C37
L165    4    0.60349    0.81415    0.11565  !    0.07973    0.05789  C37
L166    4    0.63131    0.80001    0.12509  !   -0.07973    0.02616  C37
L167    4    0.59217    0.81991    0.11181  !    0.04604    0.06188  H38
L168    4    0.54795    0.84238    0.09681  !   -0.04604    0.03605  H38
L169    4    0.76357    0.68123    0.10070  !    0.04139    0.01415  C39
L170    4    0.69071    0.71689    0.07860  !   -0.04139    0.02616  C39
L171    4    0.65262    0.77019    0.10841  !    0.05970    0.01960  C39
L172    4    0.69071    0.71689    0.07860  !   -0.05970    0.02616  C39
L173    4    0.67519    0.71227    0.05931  !    0.07973    0.05789  C39
L174    4    0.69071    0.71689    0.07860  !   -0.07973    0.02616  C39
L175    4    0.66887    0.71039    0.05146  !    0.04604    0.06188  H40
L176    4    0.64419    0.70304    0.02078  !   -0.04604    0.03605  H40
L177    4    0.82735    0.76021    0.35356  !    0.09835    0.05698  O1
L178    4    0.92950    0.78080    0.33629  !    0.09835    0.05698  O1
L179    4    0.87991    0.76150    0.33799  !   -0.19671    0.03553  O1
L180    4    0.69787    0.63516    0.48676  !    0.13316    0.05898  O2
L181    4    0.70691    0.67861    0.45858  !    0.13316    0.05898  O2
L182    4    0.71952    0.65594    0.47279  !   -0.26632    0.03676  O2
L183    4    0.57516    0.88704    0.27369  !    0.08742    0.05662  O4
L184    4    0.60280    0.91668    0.24620  !    0.08742    0.05662  O4
L185    4    0.61632    0.89632    0.26168  !   -0.17485    0.03618  O4
L186    4    1.21380    0.48970    0.13578  !    0.15603    0.06769  N6
L187    4    1.14708    0.50600    0.12089  !    0.15603    0.06769  N6
L188    4    1.18044    0.49785    0.12834  !   -0.31206    0.03669  N6


     d12       A        B1       B2       r     molecule  atom1 atom2

    1.371    0.045    0.086    0.036    0.618   MORPHINE.restrained  C30 O4
    1.393    0.052    0.107    0.036    0.845   MORPHINE.restrained  C29 O1
    1.432    0.043    0.100    0.036    0.762   MORPHINE.restrained  C10 O2
    1.471    0.043    0.100    0.036    0.783   MORPHINE.restrained  C8 O1

    0.840    0.108    0.102    0.037    0.423   MORPHINE.restrained  H5 O4
    0.840    0.130    0.130    0.037    0.269   MORPHINE.restrained  H3 O2

    1.488    0.045    0.062    0.036    0.932   MORPHINE.restrained  C16 N6
    1.494    0.044    0.090    0.036    0.808   MORPHINE.restrained  C12 N6

    1.371    0.050    0.047    0.036    0.634   MORPHINE.restrained  O4 C30
    1.393    0.045    0.044    0.036    0.640   MORPHINE.restrained  O1 C29
    1.432    0.037    0.049    0.037    0.598   MORPHINE.restrained  O2 C10
    1.471    0.021    0.055    0.036    0.676   MORPHINE.restrained  O1 C8

    1.487    0.003    0.004    0.037    0.771   MORPHINE.restrained  N6 C25
    1.488    0.003    0.004    0.037    0.771   MORPHINE.restrained  N6 C16
    1.494    0.003    0.004    0.037    0.774   MORPHINE.restrained  N6 C12

    1.352    0.074    0.041    0.036    0.720   MORPHINE.restrained  C35 C33
    1.352    0.074    0.041    0.036    0.720   MORPHINE.restrained  C33 C35
    1.392    0.049    0.041    0.037    0.993   MORPHINE.restrained  C31 C29
    1.392    0.061    0.046    0.036    0.776   MORPHINE.restrained  C29 C31
    1.400    0.067    0.047    0.036    0.671   MORPHINE.restrained  C30 C29
    1.400    0.061    0.046    0.036    0.781   MORPHINE.restrained  C29 C30
    1.401    0.049    0.041    0.037    0.999   MORPHINE.restrained  C32 C31
    1.401    0.049    0.041    0.037    0.999   MORPHINE.restrained  C31 C32
    1.410    0.060    0.020    0.026    0.904   MORPHINE.restrained  C39 C37
    1.410    0.060    0.020    0.026    0.904   MORPHINE.restrained  C37 C39
    1.414    0.041    0.014    0.026    0.802   MORPHINE.restrained  C39 C32
    1.423    0.041    0.014    0.026    0.807   MORPHINE.restrained  C37 C30
    1.423    0.056    0.057    0.036    0.962   MORPHINE.restrained  C30 C37
    1.512    0.049    0.055    0.036    0.938   MORPHINE.restrained  C35 C14
    1.512    0.057    0.050    0.037    0.720   MORPHINE.restrained  C14 C35
    1.516    0.049    0.055    0.036    0.940   MORPHINE.restrained  C33 C10
    1.518    0.051    0.047    0.037    0.966   MORPHINE.restrained  C7 C31
    1.521    0.050    0.056    0.037    0.780   MORPHINE.restrained  C22 C32
    1.544    0.048    0.070    0.036    0.729   MORPHINE.restrained  C19 C7
    1.544    0.051    0.047    0.037    0.982   MORPHINE.restrained  C7 C19
    1.545    0.048    0.070    0.036    0.730   MORPHINE.restrained  C19 C16
    1.545    0.049    0.058    0.036    0.917   MORPHINE.restrained  C16 C19
    1.553    0.047    0.079    0.037    0.827   MORPHINE.restrained  C14 C7
    1.562    0.073    0.064    0.036    0.662   MORPHINE.restrained  C10 C8
    1.562    0.073    0.064    0.036    0.662   MORPHINE.restrained  C8 C10
    1.563    0.047    0.079    0.037    0.833   MORPHINE.restrained  C14 C12
    1.563    0.049    0.044    0.036    0.907   MORPHINE.restrained  C12 C14
    1.566    0.057    0.057    0.036    0.762   MORPHINE.restrained  C12 C22

    0.950    0.056    0.088    0.035    0.425   MORPHINE.restrained  H34 C33
    0.950    0.046    0.062    0.036    0.504   MORPHINE.restrained  H40 C39
    0.950    0.056    0.088    0.035    0.425   MORPHINE.restrained  H36 C35
    0.950    0.046    0.062    0.036    0.504   MORPHINE.restrained  H38 C37
    0.980    0.047    0.066    0.036    0.332   MORPHINE.restrained  H27 C25
    0.980    0.047    0.066    0.036    0.332   MORPHINE.restrained  H28 C25
    0.980    0.047    0.066    0.036    0.332   MORPHINE.restrained  H26 C25
    0.990    0.044    0.060    0.035    0.427   MORPHINE.restrained  H24 C22
    0.990    0.053    0.071    0.037    0.403   MORPHINE.restrained  H21 C19
    0.990    0.053    0.071    0.037    0.403   MORPHINE.restrained  H20 C19
    0.990    0.058    0.068    0.039    0.534   MORPHINE.restrained  H17 C16
    0.990    0.044    0.060    0.035    0.427   MORPHINE.restrained  H23 C22
    0.990    0.058    0.068    0.039    0.530   MORPHINE.restrained  H18 C16
    1.000    0.054    0.039    0.036    0.591   MORPHINE.restrained  H15 C14
    1.000    0.050    0.078    0.038    0.496   MORPHINE.restrained  H13 C12
    1.000    0.058    0.062    0.038    0.425   MORPHINE.restrained  H11 C10
    1.000    0.054    0.039    0.036    0.586   MORPHINE.restrained  H9 C8

    0.840    0.049    0.055    0.036    0.318   MORPHINE.restrained  O4 H5
    0.840    0.053    0.039    0.037    0.215   MORPHINE.restrained  O2 H3

    0.950    0.066    0.078    0.036    0.458   MORPHINE.restrained  C33 H34
    0.950    0.080    0.058    0.026    0.317   MORPHINE.restrained  C39 H40
    0.950    0.066    0.078    0.036    0.458   MORPHINE.restrained  C35 H36
    0.950    0.080    0.058    0.026    0.317   MORPHINE.restrained  C37 H38
    0.980    0.070    0.075    0.036    0.450   MORPHINE.restrained  C25 H27
    0.980    0.070    0.075    0.036    0.450   MORPHINE.restrained  C25 H28
    0.980    0.070    0.075    0.036    0.450   MORPHINE.restrained  C25 H26
    0.990    0.078    0.071    0.037    0.338   MORPHINE.restrained  C22 H24
    0.990    0.088    0.075    0.036    0.375   MORPHINE.restrained  C19 H21
    0.990    0.088    0.075    0.036    0.375   MORPHINE.restrained  C19 H20
    0.990    0.070    0.071    0.036    0.536   MORPHINE.restrained  C16 H17
    0.990    0.078    0.071    0.037    0.338   MORPHINE.restrained  C22 H23
    0.990    0.070    0.071    0.036    0.531   MORPHINE.restrained  C16 H18
    1.000    0.069    0.064    0.037    0.415   MORPHINE.restrained  C14 H15
    1.000    0.079    0.079    0.036    0.341   MORPHINE.restrained  C12 H13
    1.000    0.082    0.068    0.036    0.363   MORPHINE.restrained  C10 H11
    1.000    0.082    0.068    0.036    0.361   MORPHINE.restrained  C8 H9

    1.487    0.041    0.079    0.036    1.046   MORPHINE.restrained  C25 N6

    1.414    0.049    0.041    0.037    1.010   MORPHINE.restrained  C32 C39
    1.516    0.041    0.047    0.036    1.038   MORPHINE.restrained  C10 C33
    1.518    0.053    0.069    0.037    1.123   MORPHINE.restrained  C31 C7
    1.521    0.053    0.069    0.037    1.125   MORPHINE.restrained  C32 C22
    1.553    0.039    0.080    0.037    1.182   MORPHINE.restrained  C7 C14
    1.566    0.049    0.068    0.037    1.106   MORPHINE.restrained  C22 C12
    1.574    0.041    0.047    0.036    1.077   MORPHINE.restrained  C8 C7
    1.574    0.045    0.062    0.037    1.043   MORPHINE.restrained  C7 C8


REM  MORPHINE.restrained in space group "P21 21 21"
REM wR2 = 0.057631, GooF = S = 0.66913, Restrained GooF = 0.66913 for all data
REM R1 = 0.026496 for 8068 Fo > 4sig(Fo) and 0.037438 for all 9984 data
REM 203 parameters refined using 0 restraints

END

WGHT      0.0000      0.0000

REM Highest difference peak  0.304,  deepest hole -0.306,  1-sigma level  0.048
Q1    1   0.9832  0.5100  0.1799  11.00000  0.05    0.30
Q2    1   1.2367  0.6086  0.1777  11.00000  0.05    0.30
Q3    1   0.8906  0.6790  0.1600  11.00000  0.05    0.30
Q4    1   0.9717  0.5755  0.2582  11.00000  0.05    0.29
Q5    1   0.8040  0.6769  0.0798  11.00000  0.05    0.28
Q6    1   0.8183  0.7032  0.2219  11.00000  0.05    0.28
Q7    1   0.8473  0.6613  0.1703  11.00000  0.05    0.27
Q8    1   0.8105  0.9836  0.3408  11.00000  0.05    0.25
Q9    1   0.7631  0.7736  0.2421  11.00000  0.05    0.25
Q10   1   1.0814  0.6183  0.2384  11.00000  0.05    0.24
Q11   1   0.6939  0.8407  0.1781  11.00000  0.05    0.24
Q12   1   0.6375  0.8019  0.1613  11.00000  0.05    0.23
Q13   1   0.7340  0.4976  0.3401  11.00000  0.05    0.23
Q14   1   0.8811  0.7102  0.2302  11.00000  0.05    0.23
Q15   1   0.8097  0.7204  0.2360  11.00000  0.05    0.22
Q16   1   0.6252  0.7346  0.1091  11.00000  0.05    0.22
Q17   1   0.9441  0.5001  0.2077  11.00000  0.05    0.22
Q18   1   0.9657  0.6314  0.3190  11.00000  0.05    0.22
Q19   1   0.7544  0.6614  0.0993  11.00000  0.05    0.22
Q20   1   1.1846  0.4596  0.0799  11.00000  0.05    0.22
;
_shelx_res_checksum   13412

_shelx_hkl_file
;
   2   0   010482.45  118.87
   4   0   0  296.41   16.71
   8   0   0    6.64    3.94
  10   0   0   79.44    8.91
  12   0   0  235.55    6.10
  14   0   0  341.03    9.14
  16   0   0  349.20   11.66
   1   1   0   57.18    5.05
   2   1   0  963.56   18.57
   3   1   0  518.59   17.83
   4   1   0 1424.15   33.43
   5   1   0  257.10   17.68
   6   1   0   74.33   12.26
   7   1   0  424.96   26.01
   8   1   0  366.96    8.91
   9   1   0   40.84    6.10
  10   1   0   78.72    9.14
  12   1   0    3.68    3.49
  13   1   0   10.41    5.20
  14   1   0    6.64    5.20
  15   1   0    3.68    5.20
  16   1   0  229.53    9.28
  17   1   0   12.66    5.94
   0   2   0   31.24    6.69
   1   2   013439.19  113.30
   2   2   0  549.02   15.23
   3   2   0  471.72   17.31
   4   2   0 1840.13   42.72
   5   2   0   11.84    8.77
   6   2   0   18.58    9.66
   7   2   0  262.20   22.29
   8   2   0  132.94   10.25
   9   2   0    9.70    7.43
  10   2   0   75.05    8.91
  12   2   0  153.05    8.55
  13   2   0  179.81    7.06
  14   2   0    5.21    5.05
  15   2   0   15.62    5.35
  16   2   0    2.25    5.20
  17   2   0   43.09    6.31
   1   3   0    0.71    3.34
   2   3   0  972.44   26.01
   3   3   0  129.26   11.14
   4   3   0  577.20   22.29
   5   3   0   15.62    9.14
   6   3   0   15.62    7.95
   7   3   0  126.30   17.83
   8   3   0   60.14   10.25
   9   3   0  190.94    7.95
  12   3   0   58.71    8.77
  13   3   0   19.30    4.46
  14   3   0   29.71    5.20
  15   3   0   31.96    5.80
  16   3   0    9.70    5.35
   0   4   0 2373.62   61.29
   1   4   0 1141.83   17.46
   2   4   0  267.41   12.48
   3   4   0  170.11   12.85
   4   4   0   40.84    8.77
   5   4   0  142.64   15.23
   6   4   0    7.45    9.28
   7   4   0   90.67   16.87
   8   4   0   78.72   12.04
   9   4   0    3.68    5.35
  12   4   0    5.92    4.60
  13   4   0   63.92    6.53
  14   4   0   63.92    6.10
  15   4   0    7.45    5.05
  16   4   0   37.17    5.57
   1   5   0 1133.67   20.43
   2   5   0 2165.53   40.86
   3   5   0  185.73   13.00
   4   5   0   49.83   10.03
   5   5   0 2277.03   68.72
   6   5   0    9.70   11.00
   7   5   0  144.17   18.57
   8   5   0   94.34   10.25
   9   5   0  378.91    9.14
  10   5   0  178.27    7.58
  11   5   0   45.33    5.35
  12   5   0  152.34    7.43
  14   5   0    3.68    4.08
  15   5   0    8.88    5.35
  16   5   0    5.92    5.20
   0   6   0 1578.64   26.01
   1   6   0  102.51    8.55
   2   6   0  165.61   11.14
   3   6   0  384.83   17.31
   4   6   0 1782.23   57.58
   5   6   0 1216.88   40.86
   6   6   0   13.38   10.40
   7   6   0   51.26    8.55
   8   6   0  124.06   10.62
   9   6   0  153.05    7.21
  10   6   0    1.53    3.94
  11   6   0  375.95   11.88
  12   6   0   21.54    5.94
  13   6   0    0.71    4.60
  14   6   0    7.45    4.24
  15   6   0    7.45    4.46
  16   6   0   35.63    5.20
   1   7   0  168.68   10.25
   2   7   0   64.63    8.55
   3   7   0   51.26    9.66
   4   7   0  918.22   40.86
   5   7   0  226.57   17.83
   6   7   0  141.11   17.08
   7   7   0  288.96   18.57
   8   7   0    1.53    5.20
   9   7   0  458.35   10.03
  10   7   0  245.15    8.77
  11   7   0    7.45    3.94
  12   7   0   34.92    4.08
  13   7   0   22.26    4.60
  14   7   0   15.62    4.24
  15   7   0    7.45    5.05
  16   7   0   23.79    5.20
   0   8   0 2202.70   53.86
   1   8   0    3.68    5.35
   2   8   0   13.38    6.91
   3   8   0   30.43    8.77
   4   8   0  506.64   22.29
   5   8   0    2.25    8.32
   6   8   0   51.26   13.38
   7   8   0   11.84    5.80
   8   8   0    5.21    3.49
   9   8   0  201.35    7.95
  10   8   0    8.88    4.24
  11   8   0   38.60    4.46
  12   8   0  103.23   12.85
  13   8   0   83.22    7.43
  14   8   0   39.41    4.83
  15   8   0    3.68    4.46
  16   8   0   16.34    5.05
   1   9   0 1475.41   37.15
   2   9   0  638.15   20.43
   3   9   0  102.51   12.04
   4   9   0   11.84    8.55
   5   9   0  643.36   27.85
   6   9   0  124.06    9.66
   7   9   0  214.01   11.66
   8   9   0  105.47    6.31
   9   9   0    5.92    4.08
  10   9   0   17.87    4.83
  11   9   0  164.18    6.69
  12   9   0    8.88    4.08
  14   9   0   62.39    6.10
  15   9   0    6.64    5.05
  16   9   0   44.62    6.10
   0  10   0  136.00   10.77
   1  10   0   40.13    7.58
   2  10   0   69.84    9.28
   3  10   0  817.96   26.01
   4  10   0    4.49    7.95
   5  10   0   12.66   10.03
   6  10   0    6.64    5.35
   7  10   0    9.70    4.60
   8  10   0  212.48    7.58
   9  10   0    5.21    4.08
  10  10   0   37.88    4.60
  11  10   0   59.42    6.31
  12  10   0  127.02    7.95
  13  10   0  114.36    7.58
  14  10   0  129.26    6.69
  16  10   0   53.50    5.35
   1  11   0  102.51   10.62
   2  11   0  834.30   26.01
   3  11   0    7.45    7.58
   4  11   0    5.92    8.55
   5  11   0  164.18   10.03
   6  11   0  236.27   11.00
   7  11   0  129.26    5.94
   8  11   0   91.38    7.43
   9  11   0  153.05    7.43
  10  11   0   57.18    5.57
  11  11   0   11.84    4.83
  12  11   0  155.30    8.32
  13  11   0   20.83    5.20
  14  11   0   25.22    4.60
  15  11   0   17.87    5.20
   0  12   0  510.42   20.43
   1  12   0  209.52   13.74
   2  12   0    9.70    7.06
   3  12   0  625.49   24.15
   4  12   0   11.13    5.05
   5  12   0   37.17    6.10
   6  12   0    1.53    4.46
   7  12   0    2.96    3.72
   8  12   0   37.17    4.60
   9  12   0   72.09    7.21
  10  12   0   66.88    6.53
  11  12   0   20.01    4.83
  12  12   0   18.58    5.35
  13  12   0  102.51   13.38
  14  12   0  299.37   15.01
   1  13   0  246.68   15.45
   2  13   0  291.92   17.68
   3  13   0   37.17    6.31
   4  13   0  102.51    6.91
   5  13   0 1050.45   20.43
   6  13   0  153.05    7.06
   7  13   0    2.96    4.24
   8  13   0    2.25    4.08
   9  13   0  249.65    8.55
  10  13   0   18.58    4.60
  11  13   0    2.96    5.94
  12  13   0   31.24    5.57
  13  13   0    2.25    4.83
  14  13   0   33.39    9.80
   0  14   0  132.23    9.14
   1  14   0   48.30    5.94
   2  14   0   10.41    3.72
   3  14   0  207.99    9.14
   4  14   0  232.49   11.00
   5  14   0    5.21    3.49
   6  14   0   11.84    3.72
   7  14   0  241.48    8.17
   8  14   0  105.47    7.43
   9  14   0  633.66   13.74
  10  14   0   33.39    5.05
  11  14   0    1.53    5.80
  12  14   0    8.88    5.05
  13  14   0   64.63    9.66
  14  14   0   26.04   13.15
  15  14   0   23.79    4.83
   1  15   0    3.68    3.49
   2  15   0   19.30    3.94
   3  15   0   14.91    4.08
   4  15   0   51.97    5.35
   5  15   0   25.22    3.94
   6  15   0  210.95    7.43
   7  15   0  734.74   14.11
   8  15   0   49.83    5.80
   9  15   0  192.36    8.55
  10  15   0  129.98    8.32
  11  15   0   14.09    5.05
  12  15   0    8.17    4.46
  13  15   0   48.30    7.80
  14  15   0   20.01   12.26
   0  16   0    2.25    3.34
   1  16   0   85.46    6.91
   2  16   0  112.93    5.80
   3  16   0   95.88    5.80
   4  16   0   53.50    5.20
   5  16   0    0.71    3.49
   6  16   0   83.93    6.31
   7  16   0   65.35    6.69
   8  16   0  144.17    7.80
   9  16   0    0.71    4.60
  10  16   0   48.30    6.91
  11  16   0   16.34    5.80
  12  16   0    7.45    4.08
  14  16   0   22.26    5.05
   1  17   0   37.17    3.94
   2  17   0    2.96    2.97
   3  17   0   40.13    4.83
   4  17   0    4.49    3.49
   5  17   0  244.44    7.43
   6  17   0   61.67    6.31
   7  17   0  419.75    9.80
   8  17   0  117.42    8.77
   9  17   0  482.85   18.57
  10  17   0    4.49    5.20
  11  17   0   35.63    5.94
  12  17   0   22.26    4.83
  13  17   0   27.47    5.05
  14  17   0   70.55    6.69
   0  18   0  879.63   20.43
   1  18   0    2.25    2.97
   2  18   0    4.49    2.97
   3  18   0   65.35    5.05
   4  18   0   46.76    5.05
   5  18   0  150.09    6.69
   6  18   0   30.43    4.46
   7  18   0  390.75    9.66
   8  18   0   17.05    5.20
   9  18   0   47.58    6.31
  10  18   0    3.68    5.57
  11  18   0   28.18    4.60
  12  18   0    3.68    4.46
  13  18   0    2.25    4.60
   1  19   0  645.61   13.38
   2  19   0   40.13    4.46
   3  19   0  190.22    6.31
   4  19   0  220.65    7.21
   5  19   0    2.25    4.08
   6  19   0   11.13    4.24
   7  19   0  264.45    8.55
   8  19   0    9.70    4.83
   9  19   0   17.05    5.35
  10  19   0   11.84    5.05
  11  19   0   11.84    4.46
  12  19   0   57.18    6.10
   0  20   0  456.92    8.32
   1  20   0  115.17    5.80
   2  20   0  546.05    9.66
   3  20   0    0.71    3.34
   4  20   0   53.50    5.94
   5  20   0   25.22    4.46
   6  20   0    6.64    4.24
   7  20   0   10.41    4.83
   8  20   0   45.33    5.80
   9  20   0   28.18    5.94
  10  20   0   28.18    4.83
  11  20   0   17.05    4.46
  12  20   0   28.18    4.83
  13  20   0   31.96    4.60
   1  21   0  115.89   10.03
   2  21   0    5.21    3.72
   3  21   0    7.45    3.94
   4  21   0  258.53    7.80
   5  21   0    2.25    4.24
   6  21   0  191.65   11.29
   7  21   0   11.13    4.46
   8  21   0   39.41    7.95
  10  21   0  253.32    7.58
  11  21   0    1.53    4.08
  12  21   0   33.39    4.60
   0  22   0  234.74    6.91
   1  22   0   11.84    3.72
   2  22   0  190.94    6.69
   3  22   0  141.93    6.53
   4  22   0    8.88    4.08
   5  22   0   59.42    6.31
   6  22   0   13.38    4.83
   7  22   0    7.45    5.57
   8  22   0    8.17    4.83
   9  22   0   34.20    4.60
  10  22   0    4.49    4.24
  11  22   0   13.38    4.24
  12  22   0    0.00    4.60
   1  23   0    5.92    5.80
   2  23   0   72.09    9.80
   3  23   0  161.94    6.69
   4  23   0    6.64    3.72
   5  23   0   26.04    5.20
   6  23   0   18.58    5.05
   7  23   0  110.68    6.91
   8  23   0    3.68    4.24
   9  23   0   74.33    6.10
  11  23   0   17.87    4.08
   0  24   0   15.62    3.72
   1  24   0   25.22    3.72
   2  24   0   24.51    3.94
   3  24   0  120.38    5.57
   5  24   0   23.08    4.60
   8  24   0    5.92    4.08
   9  24   0    1.53    4.08
  10  24   0    4.49    3.94
  11  24   0   60.96    5.57
   1  25   0   19.30    3.49
   8  25   0    8.88    3.49
  10  25   0    9.70    3.72
   1   0   1 7469.96   79.87
   2   0   1 1401.89   22.29
   3   0   1   80.25    9.28
   4   0   1    5.21    6.31
   5   0   1  597.31   24.15
   6   0   1   75.05   12.85
   7   0   1   67.59   15.01
   8   0   1   52.79    5.80
   9   0   1    5.21    8.32
  10   0   1   46.05    7.06
  12   0   1    1.53    3.34
  13   0   1    5.21    3.72
  14   0   1   35.63    5.20
  15   0   1   70.55    7.80
  16   0   1   70.55    7.06
  17   0   1   73.52    8.32
   1   1   111221.58  128.15
   2   1   1 2678.20   39.00
   3   1   1 2583.85   44.58
   4   1   1 1339.41   31.57
   5   1   1 2139.60   59.43
   6   1   1  288.96   24.15
   7   1   1   22.26   11.00
   8   1   1  121.81   14.34
   9   1   1  129.26    9.28
  10   1   1  139.68   10.03
  11   1   1  158.26   10.40
  12   1   1   29.71    4.08
  13   1   1   10.41    4.24
  14   1   1    8.17    5.05
  15   1   1  239.23    8.91
  16   1   1   89.85    8.17
  17   1   1   19.30    5.94
   0   2   1 5883.87   44.58
   1   2   1 1946.42   20.43
   2   2   1 2507.28   42.72
   3   2   1 1355.03   27.85
   4   2   1 1968.68   44.58
   5   2   1  963.56   31.57
   6   2   1   48.30   11.66
   7   2   1   32.67   14.49
   8   2   1  146.32    9.28
   9   2   1   82.50    9.66
  10   2   1   60.14    7.21
  11   2   1   49.01    7.21
  12   2   1   18.58    4.24
  13   2   1   42.37    6.10
  14   2   1  108.43    7.21
  15   2   1    4.49    5.20
  16   2   1   37.88    5.94
  17   2   1   14.09    5.94
   0   3   1   93.63    5.35
   1   3   1 1669.31   27.85
   2   3   1 2986.45   50.14
   3   3   1  779.26   22.29
   4   3   1  655.20   24.15
   5   3   1  117.42   14.11
   6   3   1  309.07   26.01
   7   3   1   20.83   12.48
   8   3   1   80.97    7.58
   9   3   1   97.31   15.45
  10   3   1  248.11   10.62
  12   3   1  156.02    7.80
  13   3   1   45.33    5.57
  14   3   1   91.38    7.06
  15   3   1    5.92    5.20
  16   3   1   23.79    5.57
   0   4   1  199.10   10.03
   1   4   1  879.63   27.85
   2   4   1 1608.35   26.01
   3   4   1  560.86   20.43
   4   4   1  213.19   15.60
   5   4   1  491.02   24.15
   6   4   1   86.89   14.71
   7   4   1   83.93   16.12
   8   4   1  124.06    9.14
   9   4   1  210.95   12.04
  10   4   1   14.09   12.85
  12   4   1   11.13    4.46
  13   4   1  154.48   11.14
  14   4   1   23.79    5.20
  15   4   1   75.76    7.80
  16   4   1   55.75    6.31
   0   5   1  446.50   11.14
   1   5   1 1168.58   27.85
   2   5   1  332.86   13.97
   3   5   1  803.87   26.01
   4   5   1  194.61   15.60
   5   5   1  178.99   16.71
   6   5   1  133.76   16.12
   7   5   1   78.01   13.38
   8   5   1   33.39    8.55
   9   5   1   44.62    4.83
  10   5   1  216.97   11.52
  11   5   1   46.76    8.91
  12   5   1   15.62    4.60
  13   5   1   14.09    5.05
  14   5   1   38.60    7.58
  15   5   1    8.17    5.35
  16   5   1   48.30    6.10
   0   6   1 1589.05   27.85
   1   6   1 2724.96   46.43
   2   6   1  210.23   12.04
   3   6   1  859.51   24.15
   4   6   1  587.61   24.15
   5   6   1    8.88    8.32
   6   6   1  147.85   17.46
   7   6   1  131.51   10.77
   8   6   1   35.63    6.91
   9   6   1    2.96    4.08
  10   6   1    4.49    4.08
  11   6   1   75.05    8.17
  12   6   1   49.01    5.80
  13   6   1   20.01    4.83
  14   6   1   17.87    5.05
  15   6   1   42.37    7.06
  16   6   1    5.21    4.83
   0   7   1   26.75    5.20
   1   7   1  869.21   22.29
   2   7   1  312.75   14.34
   3   7   1  294.16   16.57
   4   7   1 1586.80   44.58
   5   7   1 1429.36   48.29
   6   7   1  406.38   26.01
   7   7   1  297.12   14.34
   8   7   1   79.44    8.17
   9   7   1   40.13    4.83
  10   7   1    2.96    4.08
  11   7   1   86.89    7.95
  12   7   1    2.96    4.24
  13   7   1   29.00    7.21
  14   7   1    4.49    6.10
  15   7   1    6.64    5.05
  16   7   1   72.09    7.21
   0   8   1 2080.17   39.00
   1   8   1 1009.61   26.01
   2   8   1  676.03   20.43
   3   8   1  397.49   22.29
   4   8   1  643.36   24.15
   5   8   1 1648.48   57.58
   6   8   1   26.75   11.66
   7   8   1   23.08    5.94
   8   8   1   17.05    3.72
   9   8   1   53.50    6.31
  10   8   1   17.87    4.60
  11   8   1  260.06   10.25
  12   8   1  309.07    8.32
  13   8   1   21.54    5.20
  14   8   1   25.22   10.03
  15   8   1   54.93    8.77
  16   8   1   11.84    5.35
   0   9   1 1141.83   29.71
   1   9   1  128.55   10.62
   2   9   1  393.00   17.68
   3   9   1  498.47   20.43
   4   9   1   89.85   12.63
   5   9   1  205.03   18.21
   6   9   1  110.68    9.66
   7   9   1  178.99   11.00
   8   9   1  156.73    6.69
  10   9   1   58.00    6.91
  11   9   1  116.60    6.91
  12   9   1   83.22    7.06
  13   9   1    3.68    4.83
  14   9   1   31.96    4.60
  15   9   1   40.13   10.03
  16   9   1    5.92    4.83
   0  10   1   69.12    8.55
   1  10   1  249.65   13.52
   2  10   1  734.74   22.29
   3  10   1  641.11   24.15
   4  10   1 1300.10   44.58
   5  10   1  285.99   20.43
   6  10   1  129.98    9.14
   7  10   1   77.29    7.80
   8  10   1  122.53    6.91
   9  10   1   24.51    4.46
  10  10   1  147.85    7.21
  11  10   1   26.04    4.60
  12  10   1    9.70    4.83
  13  10   1   36.35    6.31
  14  10   1  111.40   13.52
  15  10   1   10.41    5.05
  16  10   1    3.68    4.60
   0  11   1   76.48    9.28
   1  11   1   97.31   10.40
   2  11   1 1704.22   46.43
   3  11   1  199.82   16.35
   4  11   1   26.04   10.25
   5  11   1   14.91    4.83
   6  11   1  348.38   11.66
   7  11   1   68.31    5.94
   8  11   1   62.39    5.94
   9  11   1   44.62    5.57
  10  11   1  174.60    9.28
  11  11   1   40.13    5.05
  12  11   1  127.02    8.91
  13  11   1   45.33    5.80
  14  11   1   57.18   10.25
  15  11   1    6.64    4.46
   0  12   1    3.68    6.31
   1  12   1  490.31   18.57
   2  12   1   97.31   11.14
   3  12   1  156.02   17.46
   4  12   1   14.91    5.05
   5  12   1  271.90   10.03
   6  12   1   99.55    7.43
   7  12   1   10.41    3.94
   8  12   1   50.54    5.80
   9  12   1  103.23    7.43
  10  12   1  143.35    6.91
  11  12   1    1.53    4.24
  12  12   1   29.00    5.35
  13  12   1  138.96    6.91
  14  12   1   52.79    9.14
  15  12   1   29.71   13.52
   0  13   1  309.78   16.57
   1  13   1  381.87   18.21
   2  13   1  358.79   18.57
   3  13   1  252.61    9.28
   4  13   1   93.63    8.17
   5  13   1   58.71    7.80
   6  13   1  528.90    9.43
   7  13   1  109.25    6.53
   8  13   1    8.88    4.46
   9  13   1   52.79    5.94
  10  13   1   12.66    4.60
  11  13   1  208.70    8.32
  12  13   1   26.04    5.35
  13  13   1    5.92    4.46
  14  13   1   58.00   11.66
  15  13   1   50.54    8.55
   0  14   1  216.16    9.66
   1  14   1   39.41    5.57
   2  14   1   12.66    3.94
   3  14   1   43.09    6.53
   4  14   1    9.70    4.08
   5  14   1  371.46   11.29
   6  14   1   86.18    6.10
   7  14   1   75.05    6.53
   8  14   1   48.30    5.57
   9  14   1   69.12    6.53
  10  14   1  247.40    8.32
  11  14   1    5.21    4.83
  12  14   1    7.45    5.20
  13  14   1    8.88    5.20
  14  14   1   46.05    7.43
  15  14   1    4.49    4.60
   0  15   1    2.96    2.97
   1  15   1  292.73    8.32
   2  15   1   86.18    6.10
   3  15   1   16.34    4.08
   4  15   1   37.17    4.46
   5  15   1   72.09    6.53
   6  15   1   37.88    4.60
   7  15   1  105.47    6.91
   8  15   1   46.76    5.80
   9  15   1  124.77    7.95
  10  15   1   39.41    5.80
  11  15   1   51.97    6.53
  12  15   1   54.93    6.10
  13  15   1   13.38    4.46
  14  15   1   22.26   11.52
   0  16   1   36.35    4.83
   1  16   1  330.61    9.43
   2  16   1   26.75    3.49
   3  16   1   51.26    4.60
   4  16   1  130.80    5.80
   5  16   1   62.39    5.80
   6  16   1   20.83    4.24
   7  16   1  193.18    7.80
   8  16   1  127.83    7.58
   9  16   1  253.32    9.14
  10  16   1    7.45    5.20
  11  16   1   16.34    5.35
  12  16   1   32.67    5.80
  13  16   1    5.92    5.20
  14  16   1   16.34    6.31
   0  17   1   75.76    4.24
   1  17   1   96.59    6.10
   2  17   1   25.22    3.12
   3  17   1   58.71    5.05
   4  17   1   26.75    4.08
   5  17   1   17.05    4.08
   6  17   1   38.60    4.83
   7  17   1   82.50    6.69
   8  17   1   65.35    6.91
   9  17   1   27.47    5.57
  10  17   1   40.84    6.10
  11  17   1  158.26   10.77
  12  17   1   37.17    5.05
  13  17   1    5.21    4.60
  14  17   1    8.17    4.46
   0  18   1  138.96    5.35
   1  18   1   58.71    4.60
   2  18   1  393.00    7.21
   3  18   1   43.09    4.83
   4  18   1   15.62    3.72
   5  18   1    8.88    4.08
   6  18   1  251.89    7.80
   7  18   1  123.34    7.21
   8  18   1  178.99    8.91
   9  18   1    5.92    5.20
  10  18   1   75.05    7.95
  11  18   1    8.88    4.46
  12  18   1   65.35    6.53
  13  18   1   27.47    8.55
   0  19   1    5.92    2.97
   1  19   1    2.96    2.97
   2  19   1  337.25    7.06
   3  19   1   10.41    3.34
   4  19   1    2.96    3.49
   5  19   1   74.33    6.31
   6  19   1    5.21    4.08
   7  19   1    2.25    4.24
   8  19   1   11.84    5.20
   9  19   1    5.21    5.94
  10  19   1  107.01   10.62
  11  19   1   10.41    4.46
  12  19   1    9.70    4.60
  13  19   1   18.58    7.58
   0  20   1   79.44    5.20
   1  20   1   14.91    3.34
   2  20   1   27.47    3.72
   3  20   1   72.09    5.57
   4  20   1    4.49    3.72
   5  20   1  191.65    9.14
   6  20   1   97.31    6.69
   7  20   1   64.63    7.58
   8  20   1   48.30    6.31
   9  20   1  219.93   11.52
  10  20   1   63.92    6.31
  11  20   1   35.63    4.83
  12  20   1    6.64    5.35
  13  20   1    2.96    4.46
   0  21   1    6.64    3.49
   1  21   1  143.35    6.53
   2  21   1   27.47    4.24
   3  21   1   96.59    6.10
   4  21   1   26.04    4.24
   5  21   1   16.34    4.46
   6  21   1   49.83    6.53
   7  21   1   23.79    5.05
   8  21   1    5.92    4.60
   9  21   1    3.68    4.24
  10  21   1   63.92    7.58
  11  21   1    2.96    4.08
  12  21   1   10.41    4.46
   0  22   1  199.10    8.17
   1  22   1   24.51    4.08
   2  22   1   34.92    4.24
   3  22   1  126.30    8.55
   4  22   1   51.26    5.57
   5  22   1   83.93    7.43
   6  22   1  129.26    7.58
   7  22   1    2.96    4.46
   8  22   1   82.50    9.66
   9  22   1   80.97    6.31
  10  22   1   88.42    6.31
  11  22   1   14.09    4.24
  12  22   1    5.92    7.80
   0  23   1    2.96    3.49
   1  23   1    9.70    4.83
   2  23   1   35.63    4.46
   3  23   1   62.39    6.91
   4  23   1   22.26    5.35
   5  23   1   77.29    7.58
   6  23   1   69.84    6.69
   7  23   1    1.53    4.46
   8  23   1   37.17    4.60
   9  23   1   10.41    4.24
  10  23   1    9.70    4.08
  11  23   1   26.04    4.24
   0  24   1  121.81    6.10
   1  24   1   34.92    4.08
   2  24   1   44.62    5.35
   3  24   1   17.05    3.94
   4  24   1  113.64    7.06
   5  24   1   27.47    5.20
   6  24   1   35.63    5.35
   7  24   1    7.45    4.24
   8  24   1    8.88    4.08
   9  24   1    8.17    4.08
  10  24   1   13.38    3.94
  11  24   1    6.64    5.94
   0  25   1   14.09    2.97
   1  25   1   29.00    3.94
   7  25   1   54.93    5.35
   8  25   1    4.49    4.08
  10  25   1    7.45    3.72
   9  26   1    0.71    3.72
   0   0   212933.97  148.58
   1   0   2 2086.10   31.57
   2   0   2  724.33   24.15
   3   0   2 2661.05   46.43
   4   0   2   34.20    9.14
   5   0   2   64.63   12.04
   6   0   2   28.18   11.29
   7   0   2  147.85   20.43
   8   0   2   79.44   11.29
   9   0   2   17.05    4.60
  10   0   2  109.25    8.77
  11   0   2   20.83    7.43
  12   0   2   21.54    5.20
  13   0   2   38.60    7.80
  14   0   2  101.08   12.63
  15   0   2   44.62    6.31
  16   0   2   98.02    7.95
  17   0   2   15.62    5.80
   0   1   2 3909.17   83.57
   1   1   2  901.17   20.43
   2   1   2  191.65   11.14
   3   1   2  415.97   17.08
   4   1   2   41.66    9.14
   5   1   2  517.77   24.15
   6   1   2   27.47   10.77
   7   1   2  113.64   17.08
   8   1   2  107.72    9.14
   9   1   2   94.34   11.52
  10   1   2    8.88    5.57
  11   1   2   97.31   10.25
  12   1   2   34.92    4.46
  13   1   2   28.18    4.60
  14   1   2   15.62    5.05
  15   1   2   23.08    5.57
  16   1   2   43.80    6.31
   0   2   2   45.33    5.05
   1   2   2 9822.65   98.44
   2   2   2 1713.92   33.43
   3   2   2 1116.61   26.01
   4   2   2 1108.45   29.71
   5   2   2  265.98   18.57
   6   2   2  118.85   15.45
   7   2   2  271.90   22.29
   8   2   2   40.13    5.35
   9   2   2  854.31   18.42
  10   2   2  101.08    9.66
  11   2   2   29.71    6.91
  12   2   2    5.92    4.08
  13   2   2   12.66    4.60
  14   2   2   16.34    5.05
  15   2   2  137.43    7.95
  16   2   2   11.13    5.35
   0   3   2 1124.78   18.57
   1   3   211984.61  139.29
   2   3   2 4947.78   70.57
   3   3   2 4684.04   87.29
   4   3   2  624.06   22.29
   5   3   2  722.90   27.85
   6   3   2  266.70   20.43
   7   3   2  145.60   18.57
   8   3   2   41.66    5.57
   9   3   2  130.80    7.21
  10   3   2   64.63    7.21
  11   3   2   26.04    6.91
  12   3   2   98.02    6.53
  13   3   2   46.76   10.03
  14   3   2   13.38    5.05
  15   3   2   60.96    6.53
  16   3   2   12.66    5.35
   0   4   2    2.96    4.08
   1   4   2  196.86    8.91
   2   4   2 1034.83   22.29
   3   4   2  739.24   22.29
   4   4   2   55.75   10.03
   5   4   2  791.21   29.71
   6   4   2   72.80   13.52
   7   4   2   69.84   14.86
   8   4   2   88.42    7.80
   9   4   2  147.85    7.43
  10   4   2  161.22   15.01
  11   4   2   14.09    4.46
  12   4   2   31.24    4.60
  13   4   2   26.04    5.20
  14   4   2   63.20    9.80
  15   4   2   23.79    5.57
  16   4   2   15.62    5.35
   0   5   2 1056.37   22.29
   1   5   2 1145.61   26.01
   2   5   2  282.32   13.00
   3   5   2  944.26   26.01
   4   5   2  101.08   12.85
   5   5   2  133.76   15.23
   6   5   2  442.72   26.01
   7   5   2  233.31   12.04
   8   5   2  346.95   11.66
   9   5   2  396.68   17.83
  10   5   2  245.15   15.75
  11   5   2   63.92    5.94
  12   5   2  153.77    7.58
  13   5   2   10.41    5.05
  14   5   2   57.18   10.40
  15   5   2   28.18    5.57
  16   5   2    4.49    5.20
   0   6   2   16.34    4.08
   1   6   2 1313.47   26.01
   2   6   2 2414.46   44.58
   3   6   2   13.38    7.43
   4   6   2  114.36   13.15
   5   6   2  229.53   18.57
   6   6   2   39.41   12.04
   7   6   2  183.48    9.66
   8   6   2   51.97    7.80
   9   6   2  147.13    9.14
  10   6   2  100.27    7.80
  11   6   2   35.63    4.60
  12   6   2   26.04    5.57
  13   6   2   66.16    9.28
  14   6   2   80.25   11.00
  15   6   2   38.60    6.69
  16   6   2    8.88    5.35
   0   7   2  105.47    7.43
   1   7   2  163.47    9.43
   2   7   2  316.52   14.71
   3   7   2 1545.25   57.58
   4   7   2  521.55   22.29
   5   7   2   17.87    9.66
   6   7   2  475.50   27.85
   7   7   2   26.04    5.57
   8   7   2   37.17    5.80
   9   7   2  124.77    7.80
  10   7   2  219.93    8.55
  11   7   2  137.43    6.69
  12   7   2   46.05    5.35
  13   7   2   26.75    5.20
  14   7   2    5.92    5.20
  15   7   2  132.23   11.52
  16   7   2   11.84    7.80
   0   8   2 2362.49   39.00
   1   8   2 1491.75   27.85
   2   8   2   77.29    9.43
   3   8   2   56.46    9.80
   4   8   2 2034.12   59.43
   5   8   2  897.40   33.43
   6   8   2   76.48   14.86
   7   8   2  443.54   13.15
   8   8   2  208.70    7.58
   9   8   2    3.68    3.94
  10   8   2  185.73    8.32
  11   8   2   57.18    5.94
  12   8   2   64.63    6.69
  14   8   2    8.17    5.05
  15   8   2   81.68   16.12
  16   8   2   14.09    5.05
   0   9   2 2059.34   40.86
   1   9   2   63.92    8.17
   2   9   2  245.15   14.11
   3   9   2  637.44   22.29
   4   9   2  338.07   20.43
   5   9   2  288.96   20.43
   6   9   2    3.68    4.24
   7   9   2   49.83    7.21
   8   9   2  205.74    7.21
   9   9   2  101.80    6.91
  10   9   2   51.97    5.80
  11   9   2   82.50    6.53
  12   9   2   50.54    6.10
  13   9   2   22.26    8.32
  14   9   2   51.26    5.94
  15   9   2   31.96   10.03
  16   9   2   23.08   14.71
   0  10   2  988.78   27.85
   1  10   2   31.24    6.91
   2  10   2   28.18    7.80
   3  10   2  343.17   18.57
   4  10   2  393.00   22.29
   5  10   2   93.63   14.49
   6  10   2  372.17   11.29
   7  10   2   16.34    5.05
   8  10   2  430.88   11.52
   9  10   2   37.88    5.20
  10  10   2   56.46    5.35
  11  10   2  294.16   10.03
  12  10   2   54.22    6.31
  13  10   2  158.98   20.43
  14  10   2   11.13    6.69
  15  10   2   51.97   10.25
  16  10   2   22.26    5.05
   0  11   2  150.09   11.14
   1  11   2  143.35   11.29
   2  11   2  203.60   14.34
   3  11   2  390.75   20.43
   4  11   2  180.52   20.43
   5  11   2  240.66    9.28
   6  11   2    2.96    4.83
   7  11   2   28.18    4.46
   8  11   2   75.05    6.31
   9  11   2   34.20    5.20
  10  11   2  145.60    6.91
  11  11   2   55.75    6.31
  12  11   2   63.92    7.43
  13  11   2   11.84    7.06
  14  11   2   21.54    8.91
  15  11   2    5.21    4.46
   0  12   2  355.12   16.57
   1  12   2  714.73   22.29
   2  12   2  205.03   14.86
   3  12   2   89.85   12.48
   4  12   2   45.33    7.06
   5  12   2  256.28    9.80
   6  12   2   43.09    5.94
   7  12   2   73.52    5.94
   8  12   2   56.46    6.10
   9  12   2  104.04    7.58
  10  12   2  104.76    6.69
  11  12   2   16.34    4.60
  12  12   2    2.96    4.24
  13  12   2   96.59   14.71
  14  12   2  112.93   17.31
  15  12   2   19.30   11.14
   0  13   2  904.85   29.71
   1  13   2  300.08   16.71
   2  13   2   46.05    9.80
   3  13   2   53.50    6.10
   4  13   2  123.34   10.62
   5  13   2  103.23    7.95
   6  13   2  424.96    8.55
   7  13   2    2.25    3.72
   8  13   2  176.84    7.95
   9  13   2   95.06    6.69
  10  13   2  100.27    6.69
  11  13   2    5.21    4.60
  12  13   2   17.87    5.20
  13  13   2   27.47    6.10
  14  13   2   15.62   10.03
  15  13   2    1.53    4.24
   0  14   2  222.18   11.29
   1  14   2  185.01    9.14
   2  14   2   20.01    4.46
   3  14   2    3.68    3.72
   4  14   2  319.48   10.40
   5  14   2   80.97    6.10
   6  14   2   74.33    5.94
   7  14   2   62.39    6.10
   8  14   2   65.35    6.91
   9  14   2   37.17    5.05
  10  14   2  202.78    8.32
  11  14   2  117.42    7.58
  12  14   2   33.39    5.57
  13  14   2    8.88    4.24
  14  14   2   20.83    9.14
  15  14   2   11.13    8.77
   0  15   2    2.25    3.34
   1  15   2  188.69    7.06
   2  15   2   60.96    5.80
   3  15   2   17.05    4.24
   4  15   2   74.33    6.53
   5  15   2    7.45    3.49
   6  15   2  536.35   10.40
   7  15   2   26.04    4.60
   8  15   2  390.04    9.66
   9  15   2   26.75    5.05
  10  15   2   76.48    7.21
  11  15   2    5.21    5.20
  12  15   2    4.49    4.24
  13  15   2   23.08    6.31
  14  15   2   12.66    7.95
   0  16   2 1035.65   20.43
   1  16   2    8.17    3.49
   2  16   2  239.23    6.91
   3  16   2   17.05    3.12
   4  16   2  257.10    9.80
   5  16   2   63.20    5.80
   6  16   2    7.45    3.94
   7  16   2  120.38    7.21
   8  16   2   22.26    5.05
   9  16   2  268.23   11.52
  10  16   2   74.33    7.21
  11  16   2    8.17    5.20
  12  16   2   14.91    4.46
  13  16   2    5.21    4.60
  14  16   2   14.91    4.46
   0  17   2  150.81    6.53
   1  17   2   70.55    4.60
   2  17   2  193.18    5.57
   3  17   2   22.26    3.49
   4  17   2  349.91   10.25
   5  17   2   58.00    5.80
   6  17   2   91.38    6.53
   7  17   2  112.21    7.06
   8  17   2   81.68    7.21
   9  17   2   24.51    5.57
  10  17   2    2.96    5.20
  11  17   2    8.88    5.35
  12  17   2   51.97    6.31
  14  17   2   34.20    4.83
   0  18   2    0.71    2.97
   1  18   2   38.60    4.60
   2  18   2   40.84    4.46
   3  18   2   60.96    5.05
   4  18   2   43.80    4.83
   5  18   2   14.91    4.08
   6  18   2   72.80    6.31
   7  18   2    5.92    4.24
   8  18   2   91.38    8.77
   9  18   2   17.05    6.69
  10  18   2   11.84    6.53
  11  18   2   20.01    4.60
  12  18   2   27.47    4.83
  13  18   2   17.87    5.05
   0  19   2    0.71    3.12
   1  19   2    8.88    3.49
   2  19   2   48.30    5.05
   3  19   2   79.44    5.35
   4  19   2   17.05    4.08
   5  19   2  247.40    8.32
   6  19   2   83.93    6.69
   7  19   2   87.71    7.06
   8  19   2   26.04    5.35
   9  19   2    8.17    5.35
  10  19   2    2.96    4.60
  11  19   2   69.84    6.31
  12  19   2   72.09   10.77
  13  19   2   23.08   13.74
   0  20   2   34.92    3.72
   1  20   2  243.72    7.06
   2  20   2   98.02    5.35
   3  20   2   82.50    5.94
   4  20   2   17.05    4.08
   5  20   2   47.58    5.20
   6  20   2   75.05    6.69
   7  20   2   14.09    5.57
   8  20   2   10.41    5.20
   9  20   2   80.97    7.21
  10  20   2   74.33    6.31
  11  20   2    2.96    4.46
  12  20   2   31.24    4.83
  13  20   2   40.84    6.31
   0  21   2  138.15    6.31
   1  21   2   82.50    5.57
   2  21   2   21.54    3.94
   3  21   2   83.22    5.94
   4  21   2   40.13    4.60
   5  21   2   70.55    9.43
   6  21   2  424.24   13.00
   7  21   2   26.04    5.05
   8  21   2   67.59    9.28
   9  21   2    2.25    4.24
  10  21   2   14.91    4.24
  11  21   2    4.49    4.24
  12  21   2   20.01    7.21
   0  22   2   75.05    5.57
   1  22   2  107.72    8.32
   2  22   2  271.19    7.43
   3  22   2  168.68    6.69
   4  22   2    8.17    4.60
   5  22   2  199.82    7.58
   6  22   2   48.30    6.91
   7  22   2    5.92    4.60
   8  22   2    2.25    4.60
   9  22   2   19.30    4.46
  10  22   2   20.01    4.08
  11  22   2   52.79    5.80
  12  22   2   14.09    4.08
   0  23   2    3.68    3.49
   1  23   2  109.97    6.69
   2  23   2   18.58    5.35
   3  23   2    5.21    3.72
   4  23   2   59.42    5.94
   5  23   2   82.50    9.66
   6  23   2    6.64    4.46
   7  23   2   89.14    7.21
   8  23   2    3.68    4.08
   9  23   2   21.54    4.24
  10  23   2    5.21    4.08
  11  23   2   86.18    6.10
   0  24   2    5.21    3.49
   1  24   2   52.79    6.31
   2  24   2   25.22    3.94
   3  24   2   77.29    7.06
   4  24   2   92.10    9.28
   5  24   2   16.34    5.05
   6  24   2   24.51    4.83
   7  24   2   68.31    6.10
   8  24   2    2.25    4.24
   9  24   2   21.54    4.08
  10  24   2    4.49    3.94
   0  25   2   41.66    4.24
   1  25   2   88.42    5.05
   7  25   2   14.09    4.24
   8  25   2   52.79    5.94
   9  25   2    8.17    3.94
  10  25   2   18.58    3.94
   8  26   2   22.26    4.08
   9  26   2   17.87    4.08
   1   0   3 1157.46   20.43
   2   0   3  729.54   18.42
   3   0   3 2043.01   39.00
   4   0   3   34.20    8.91
   5   0   3  274.87   18.57
   6   0   3    4.49    9.14
   7   0   3  247.40   24.15
   8   0   3    1.53    6.10
   9   0   3   19.30    4.83
  10   0   3    0.71    5.05
  11   0   3   75.76    8.32
  12   0   3   64.63    8.55
  13   0   3   11.13    5.35
  14   0   3   40.13   11.29
  15   0   3   20.83    5.94
  16   0   3   20.83    5.57
   0   1   3  301.62   15.23
   1   1   3 1501.45   22.29
   2   1   3 4141.66   66.86
   3   1   3 1647.76   31.57
   4   1   3  156.73   14.11
   5   1   3  183.48   16.87
   6   1   3   78.72   14.11
   7   1   3   66.88   15.45
   8   1   3  148.56    9.43
   9   1   3   17.87    4.83
  10   1   3   20.01    5.35
  11   1   3  219.93   11.66
  12   1   3   23.79    5.80
  13   1   3   87.71    6.69
  14   1   3   20.83    5.05
  15   1   3  111.40    8.17
  16   1   3  111.40    8.17
   0   2   3 3007.28   50.14
   1   2   3 3351.99   37.15
   2   2   3 3896.51   55.72
   3   2   3 2005.84   39.00
   4   2   3  767.42   26.01
   5   2   3  223.61   17.46
   6   2   3  104.76   15.01
   7   2   3   89.14   17.08
   8   2   3  115.17    8.17
   9   2   3   26.75    4.83
  10   2   3  274.87    9.80
  11   2   3   26.04    7.58
  12   2   3    4.49    4.24
  13   2   3    8.88    4.83
  14   2   3  159.69    7.80
  15   2   3   16.34    5.57
  16   2   3   40.84    6.10
   0   3   3  667.86   14.71
   1   3   3 1977.66   31.57
   2   3   3  240.66   12.63
   3   3   3  919.76   24.15
   4   3   3  110.68   12.63
   5   3   3  520.73   24.15
   6   3   3  471.01   26.01
   7   3   3  493.27   29.71
   8   3   3  118.85    8.32
   9   3   3   63.92    6.31
  10   3   3   72.80    7.80
  11   3   3    7.45    7.06
  12   3   3   12.66    4.46
  13   3   3    4.49    5.05
  14   3   3   13.38    5.35
  15   3   3    5.92    5.20
  16   3   3   23.08    5.57
   0   4   3  511.85   15.75
   1   4   3 3564.46   57.58
   2   4   3 1213.20   24.15
   3   4   3  996.95   26.01
   4   4   3 1127.03   31.57
   5   4   3  105.47   13.74
   6   4   3  709.52   31.57
   7   4   3  205.03   14.49
   8   4   3  358.08   11.14
   9   4   3  493.27   10.25
  10   4   3   62.39    7.06
  11   4   3   11.13    4.60
  12   4   3   34.20    4.83
  13   4   3  222.89    7.95
  14   4   3   31.24    5.80
  15   4   3   30.43    5.57
  16   4   3   35.63    5.57
   0   5   3 4429.19   68.72
   1   5   3 1339.41   29.71
   2   5   3 1635.10   34.92
   3   5   3  800.09   24.15
   4   5   3  352.87   20.43
   5   5   3  349.20   22.29
   6   5   3 1260.68   50.14
   7   5   3  612.12   15.97
   8   5   3   14.09    4.60
   9   5   3   51.97    5.94
  10   5   3  297.94   17.68
  11   5   3   90.67    7.06
  12   5   3   55.75    6.10
  13   5   3   67.59    7.58
  14   5   3   11.13    5.80
  15   5   3   16.34    5.35
  16   5   3   36.35    7.80
   0   6   3  127.02   10.77
   1   6   3  615.89   16.71
   2   6   3  138.96   10.77
   3   6   3   78.72   10.40
   4   6   3  413.83   22.29
   5   6   3  572.81   26.01
   6   6   3  731.78   33.43
   7   6   3  104.76    7.58
   8   6   3   25.22    5.57
   9   6   3  304.58    8.91
  10   6   3  221.36   13.00
  11   6   3  308.25   15.45
  12   6   3   37.17    5.35
  13   6   3   23.79    5.35
  14   6   3   92.10   12.63
  15   6   3    9.70    5.57
  16   6   3    5.21    5.35
   0   7   3  875.85   20.43
   1   7   3  791.92   20.43
   2   7   3  109.25   11.00
   3   7   3   80.97   11.00
   4   7   3  579.44   24.15
   5   7   3  104.76   14.49
   6   7   3  203.60   20.43
   7   7   3  149.28    7.95
   8   7   3   98.02    7.43
   9   7   3  174.60   11.52
  10   7   3   51.97    6.10
  11   7   3  149.28    7.06
  12   7   3   90.67    7.06
  13   7   3   14.09    5.35
  14   7   3   13.38    5.35
  15   7   3   12.66    5.20
  16   7   3   24.51   12.48
   0   8   3   29.71    4.83
   1   8   3  321.73   15.01
   2   8   3  488.88   22.29
   3   8   3  285.99   17.08
   4   8   3  132.94   14.71
   5   8   3  381.87   24.15
   6   8   3   34.20    5.80
   7   8   3  115.89    7.80
   8   8   3  131.51    7.21
   9   8   3    4.49    4.24
  10   8   3   26.75    5.35
  11   8   3  118.85    7.80
  12   8   3    9.70    4.83
  13   8   3   26.75    5.35
  14   8   3   62.39   11.29
  15   8   3    9.70    9.80
  16   8   3   37.17    8.17
   0   9   3  484.38   26.01
   1   9   3  373.70   18.42
   2   9   3  604.76   20.43
   3   9   3  204.31   14.86
   4   9   3  443.54   22.29
   5   9   3   35.63   11.52
   6   9   3   11.13    4.60
   7   9   3  159.69   10.62
   8   9   3  164.90    7.43
   9   9   3   10.41    4.60
  10   9   3    6.64    5.05
  11   9   3  129.26    8.17
  12   9   3   41.66    6.31
  13   9   3    7.45    5.05
  14   9   3   86.18   12.85
  15   9   3   26.75    9.66
  16   9   3   74.33   20.43
   0  10   3  823.17   22.29
   1  10   3   22.26    6.31
   2  10   3  173.07   12.85
   3  10   3  179.81   14.86
   4  10   3  787.43   29.71
   5  10   3   99.55    8.77
   6  10   3   20.83    4.83
   7  10   3   43.09    5.05
   8  10   3    9.70    4.24
   9  10   3    4.49    4.46
  10  10   3  207.99    9.66
  11  10   3  199.82    9.14
  12  10   3   25.22    4.83
  13  10   3   25.22    5.94
  14  10   3   33.39    6.31
  15  10   3   11.84   16.12
  16  10   3    2.25    4.24
   0  11   3    3.68    5.80
   1  11   3   46.05    7.80
   2  11   3  357.37   17.68
   3  11   3  212.48   15.75
   4  11   3  208.70   17.46
   5  11   3  117.42    7.58
   6  11   3  129.98    8.32
   7  11   3   46.05    5.05
   8  11   3   81.68    6.53
   9  11   3   66.16    7.06
  10  11   3  129.26    7.06
  11  11   3    8.17    4.46
  12  11   3   37.17    5.05
  13  11   3   31.96   12.63
  14  11   3   11.84    9.14
  15  11   3   13.38    4.46
   0  12   3   11.84    6.69
   1  12   3  476.21   18.57
   2  12   3  124.06   12.85
   3  12   3  117.42   13.38
   4  12   3  146.32    9.28
   5  12   3  312.75   10.03
   6  12   3  335.82    9.66
   7  12   3    6.64    3.94
   8  12   3   34.20    5.05
   9  12   3   24.51    5.35
  10  12   3    2.25    4.46
  11  12   3  135.19    7.21
  12  12   3    2.25    4.46
  13  12   3   54.22   12.04
  14  12   3   14.91    6.91
  15  12   3   63.92    6.10
   0  13   3    4.49    5.57
   1  13   3  725.86   24.15
   2  13   3  238.52   16.35
   3  13   3   26.75    4.60
   4  13   3   44.62    6.10
   5  13   3   33.39    5.57
   6  13   3   90.67    5.94
   7  13   3   95.88    6.53
   8  13   3   25.22    4.83
   9  13   3    1.53    3.72
  10  13   3   14.91    4.60
  11  13   3  207.27    7.95
  12  13   3   85.46    7.21
  13  13   3   23.79    7.80
  14  13   3    6.64    4.24
  15  13   3   19.30    4.46
   0  14   3  271.90   10.25
   1  14   3  319.48    9.43
   2  14   3  370.74    9.43
   3  14   3   99.55    6.69
   4  14   3   77.29    8.77
   5  14   3  232.49    7.21
   6  14   3   66.88    5.94
   7  14   3  161.22    7.43
   8  14   3  101.80    7.43
   9  14   3   63.92    6.31
  10  14   3  155.30    7.95
  11  14   3  109.25    7.80
  12  14   3   33.39    6.69
  13  14   3   62.39    7.21
  14  14   3    4.49    4.24
  15  14   3    4.49    4.08
   0  15   3    4.49    3.49
   1  15   3  176.84    7.58
   2  15   3  132.94    7.43
   3  15   3  158.26    8.77
   4  15   3   54.93    5.05
   5  15   3  208.70    6.91
   6  15   3   39.41    4.60
   7  15   3    3.68    4.08
   8  15   3  113.64    7.06
   9  15   3  284.56    8.91
  10  15   3  320.20   10.25
  11  15   3   45.33    6.10
  12  15   3   18.58    5.35
  13  15   3   31.24    9.80
  14  15   3   40.13    8.77
   0  16   3  731.07   17.46
   1  16   3   58.71    5.94
   2  16   3   66.88    5.05
   3  16   3  225.14    5.94
   4  16   3  257.10   10.62
   5  16   3  104.76    6.10
   6  16   3   81.68    6.31
   7  16   3  164.18    7.80
   8  16   3   33.39    5.20
   9  16   3  106.19    7.80
  10  16   3   43.80    5.94
  11  16   3   37.17    7.06
  12  16   3   52.79    6.10
  13  16   3    5.21    4.60
  14  16   3   30.43    5.80
   0  17   3    5.92    2.82
   1  17   3  131.51    6.69
   2  17   3   82.50    4.83
   3  17   3   99.55    5.57
   4  17   3   98.84    5.80
   5  17   3    6.64    3.72
   6  17   3    4.49    4.08
   7  17   3  283.03    8.32
   8  17   3   89.14    7.21
   9  17   3   73.52    7.21
  10  17   3   11.84    5.35
  11  17   3    9.70    4.24
  12  17   3   63.20    9.14
  13  17   3   26.75    4.83
  14  17   3   30.43    4.60
   0  18   3  786.00   13.15
   1  18   3  148.56    5.57
   2  18   3   33.39    3.72
   3  18   3  245.87    6.69
   4  18   3    5.92    3.49
   5  18   3    5.92    3.94
   6  18   3  121.10    7.06
   7  18   3  206.56    7.95
   8  18   3    2.96    4.46
   9  18   3   28.18    5.57
  10  18   3   16.34    5.57
  11  18   3    4.49    4.46
  12  18   3   17.87    4.60
  13  18   3   31.24    5.35
   0  19   3  150.81    5.57
   1  19   3   80.25    5.35
   2  19   3   16.34    3.49
   3  19   3   37.17    4.24
   4  19   3  150.81    6.53
   5  19   3   82.50    6.10
   6  19   3   57.18    6.10
   7  19   3   25.22    4.83
   8  19   3  118.13   11.00
   9  19   3   92.92   10.40
  10  19   3   38.60    4.60
  11  19   3   60.14    6.53
  12  19   3    4.49    4.24
  13  19   3   26.75    5.20
   0  20   3   37.88    4.24
   1  20   3  283.03    7.43
   2  20   3  124.77    5.80
   3  20   3  292.73    9.80
   4  20   3   16.34    4.08
   5  20   3   13.38    4.08
   6  20   3  102.51    8.17
   7  20   3   31.24    4.83
   8  20   3   15.62    4.83
   9  20   3   55.75    8.91
  10  20   3   21.54    4.46
  11  20   3   44.62    5.20
  12  20   3   31.24    7.58
  13  20   3   17.05    4.60
   0  21   3    6.64    3.72
   1  21   3  169.39    6.31
   2  21   3   51.97    5.35
   3  21   3   19.30    4.08
   4  21   3   83.93    6.10
   5  21   3   95.88    6.53
   6  21   3    7.45    4.46
   7  21   3   20.01    5.80
   8  21   3   17.87    4.60
   9  21   3    5.21    4.46
  10  21   3   51.26    5.94
  11  21   3   11.84    6.91
  12  21   3    8.17    4.24
   0  22   3  149.28    6.10
   1  22   3   61.67    6.53
   2  22   3   76.48    6.91
   3  22   3    5.92    3.94
   4  22   3   23.08    4.46
   5  22   3   14.09    4.83
   6  22   3   14.09    4.60
   7  22   3   45.33    6.91
   8  22   3   63.92    6.53
   9  22   3   19.30    4.24
  10  22   3   81.68    6.91
  11  22   3   23.79    4.46
  12  22   3   26.75    5.57
   0  23   3    3.68    4.08
   1  23   3   17.87    3.94
   2  23   3   88.42    6.53
   3  23   3   73.52    7.58
   4  23   3  230.35   13.00
   5  23   3  192.36   11.52
   6  23   3   58.00    6.53
   7  23   3   37.88    5.35
   8  23   3   16.34    4.46
   9  23   3   41.66    4.60
  10  23   3   89.85    5.94
  11  23   3   44.62    5.80
   0  24   3    3.68    3.34
   1  24   3   72.80    5.80
   2  24   3   22.26    4.46
   3  24   3   63.20    5.80
   4  24   3   17.05    5.05
   5  24   3   15.62    4.60
   6  24   3    5.92    4.83
   7  24   3   35.63    4.60
   8  24   3   86.18    6.31
   9  24   3   48.30    5.94
  10  24   3    2.25    4.08
   2  25   3   73.52    6.69
   3  25   3   47.58    5.57
   4  25   3   46.76    5.35
   6  25   3   30.43    4.46
   7  25   3   37.17    4.46
   8  25   3   23.08    4.46
   9  25   3   11.13    3.94
  10  25   3    3.68    3.94
   6  26   3   31.96    3.94
   7  26   3   31.24    4.46
   8  26   3    1.53    4.08
   9  26   3   12.66    3.94
   8  27   3    9.70    3.72
   0   0   4  464.37   13.00
   1   0   4  508.89   14.49
   2   0   4 1045.24   27.85
   3   0   4  429.45   17.98
   4   0   4  463.55   20.43
   5   0   4    5.21    8.91
   6   0   4  352.87   29.71
   7   0   4    2.96   11.29
   8   0   4  134.47    9.43
   9   0   4   41.66    5.20
  10   0   4  105.47    8.17
  11   0   4   12.66    6.10
  12   0   4    4.49    4.24
  13   0   4   48.30    5.20
  14   0   4   78.72   13.52
  15   0   4   44.62    6.10
  16   0   4   35.63    5.80
   0   1   4  443.54   13.00
   1   1   4  833.58   20.43
   2   1   4 1747.31   29.71
   3   1   4  456.10   18.57
   4   1   4  110.68   13.00
   5   1   4  148.56   15.75
   6   1   4  245.15   20.43
   7   1   4  132.23   18.57
   8   1   4    8.88    5.20
   9   1   4   36.35    5.05
  10   1   4   80.25    7.80
  11   1   4  413.01   12.48
  12   1   4    5.21    4.24
  13   1   4    0.00    5.35
  14   1   4   13.38    7.06
  15   1   4   47.58    6.10
  16   1   4   14.09    5.35
   0   2   4  497.76   14.71
   1   2   4  103.23    9.80
   2   2   4 1900.37   33.43
   3   2   4  648.57   22.29
   4   2   4  158.98   15.01
   5   2   4  115.17   14.49
   6   2   4  642.65   29.71
   7   2   4  136.72   18.57
   8   2   4  132.94    8.77
   9   2   4  308.25   12.48
  10   2   4  491.84   11.88
  11   2   4   63.92    7.80
  12   2   4  268.23   11.88
  13   2   4    5.21    5.05
  14   2   4    8.17    5.20
  15   2   4   61.67    6.91
  16   2   4    5.21    5.57
   0   3   4  979.18   17.46
   1   3   4 1325.32   24.15
   2   3   4 2222.81   40.86
   3   3   4   91.38   10.77
   4   3   4  914.55   27.85
   5   3   4   46.76   11.00
   6   3   4  511.13   27.85
   7   3   4  881.06   42.72
   8   3   4  329.90   11.00
   9   3   4  110.68    7.21
  10   3   4    1.53    5.05
  11   3   4   22.26    4.60
  12   3   4   58.00    7.43
  13   3   4   48.30    5.57
  14   3   4    4.49    5.20
  15   3   4  198.39    9.14
  16   3   4    5.92    5.57
   0   4   4 2540.77   44.58
   1   4   4 4476.05   68.72
   2   4   4  990.31   22.29
   3   4   4   23.08    7.95
   4   4   4  228.82   16.71
   5   4   4   64.63   12.04
   6   4   4  402.70   24.15
   7   4   4   10.41    5.57
   8   4   4  135.19    8.77
   9   4   4   43.09    5.05
  10   4   4  620.28   13.74
  11   4   4   40.84    7.06
  12   4   4  165.61    7.58
  13   4   4   31.24    5.20
  14   4   4  167.14    9.66
  15   4   4   25.22    5.94
  16   4   4    8.17    5.57
   0   5   4 1233.93   26.01
   1   5   4 1797.04   31.57
   2   5   4 1864.73   35.29
   3   5   4  403.41   18.21
   4   5   4 1394.44   39.00
   5   5   4 1676.76   55.72
   6   5   4 1493.28   57.58
   7   5   4  419.75   13.52
   8   5   4  197.57    8.77
   9   5   4    4.49    4.24
  10   5   4   26.75    5.35
  11   5   4   54.93    6.10
  12   5   4   91.38   12.85
  13   5   4   21.54    5.20
  14   5   4   37.17    7.43
  15   5   4   26.75    5.57
  16   5   4   19.30    5.57
   0   6   4   81.68    9.43
   1   6   4 1236.18   22.29
   2   6   4  748.12   20.43
   3   6   4  293.45   16.35
   4   6   4  482.14   22.29
   5   6   4  141.93   16.12
   6   6   4  855.84   37.15
   7   6   4  177.56    8.32
   8   6   4  180.52    8.55
   9   6   4  153.05    7.58
  10   6   4  107.01    8.17
  11   6   4  226.57    9.80
  12   6   4  119.56    7.06
  13   6   4   72.09    6.91
  14   6   4   67.59    7.06
  15   6   4   12.66    5.20
  16   6   4    5.21    5.20
   0   7   4  369.21   17.08
   1   7   4  463.55   15.97
   2   7   4  861.76   26.01
   3   7   4  182.77   14.34
   4   7   4  234.74   17.46
   5   7   4  310.50   22.29
   6   7   4  141.93   17.83
   7   7   4   43.09    5.57
   8   7   4  119.56    7.21
   9   7   4  147.13    7.43
  10   7   4  238.52   10.03
  11   7   4  117.42    7.21
  12   7   4   43.09    5.35
  13   7   4    6.64    5.20
  14   7   4   40.84    9.66
  15   7   4   68.31   10.77
  16   7   4    8.88    5.20
   0   8   4  404.13   18.57
   1   8   4  413.01   15.60
   2   8   4  109.25   10.77
   3   8   4   46.05    9.43
   4   8   4  283.03   18.57
   5   8   4   42.37   11.88
   6   8   4   43.09    6.31
   7   8   4  214.73    8.77
   8   8   4   34.20    4.46
   9   8   4  159.69    8.17
  10   8   4   29.00    5.94
  11   8   4   25.22    7.06
  12   8   4   30.43    5.05
  13   8   4    8.88    5.20
  14   8   4   44.62   11.29
  15   8   4   67.59   13.15
  16   8   4    5.21    5.20
   0   9   4  167.14   10.77
   1   9   4  428.63   16.57
   2   9   4   51.26    8.55
   3   9   4  167.86   14.34
   4   9   4  113.64   14.11
   5   9   4   71.27   13.52
   6   9   4  165.61    7.80
   7   9   4   93.63    7.58
   8   9   4   36.35    5.57
   9   9   4   18.58    4.83
  10   9   4   66.88    8.32
  11   9   4   85.46    6.69
  12   9   4   17.87    4.83
  13   9   4   17.05    5.57
  14   9   4   11.84    5.80
  15   9   4   96.59    8.55
  16   9   4   19.30    5.05
   0  10   4    9.70    4.83
   1  10   4  332.04   18.57
   2  10   4  393.00   17.08
   3  10   4  507.36   22.29
   4  10   4  196.14   16.87
   5  10   4  425.67   13.52
   6  10   4   69.84    7.21
   7  10   4  141.93    7.06
   8  10   4   17.87    4.46
   9  10   4   63.92    6.53
  10  10   4    5.21    4.24
  11  10   4   54.22    6.10
  12  10   4   72.09    6.69
  13  10   4    5.92    4.83
  14  10   4   11.13    8.77
  15  10   4   14.91    4.46
  16  10   4    8.17    4.83
   0  11   4  586.18   17.68
   1  11   4 1106.20   27.85
   2  11   4  110.68   11.66
   3  11   4  661.94   24.15
   4  11   4    8.88    8.55
   5  11   4  152.34    7.80
   6  11   4  106.19    8.17
   7  11   4   72.09    6.69
   8  11   4   14.09    4.46
   9  11   4   11.13    4.83
  10  11   4   73.52    6.53
  11  11   4   56.46    6.31
  12  11   4   28.18    5.05
  13  11   4   26.75    4.60
  14  11   4   27.47    7.80
  15  11   4   36.35    6.91
   0  12   4   46.76    8.55
   1  12   4  520.02   18.57
   2  12   4  260.77   15.97
   3  12   4    8.88    7.80
   4  12   4  153.77    7.95
   5  12   4  118.85    7.58
   6  12   4   95.88    6.91
   7  12   4  132.23    6.91
   8  12   4   11.13    4.46
   9  12   4  133.76    7.43
  10  12   4   22.26    4.60
  11  12   4   59.42    6.31
  12  12   4   31.96    5.05
  13  12   4   43.80    6.53
  14  12   4    6.64    4.24
  15  12   4   11.84    4.46
   0  13   4   52.79    8.91
   1  13   4  260.06   15.23
   2  13   4   98.02    9.14
   3  13   4  187.16    7.80
   4  13   4   63.92    7.95
   5  13   4  210.95    7.95
   6  13   4  105.47    6.10
   7  13   4  181.24    7.43
   8  13   4   33.39    5.05
   9  13   4    3.68    4.08
  10  13   4   30.43    5.05
  11  13   4   22.26    5.35
  12  13   4   14.09    5.05
  13  13   4   15.62    5.57
  14  13   4   54.22    9.80
  15  13   4   11.13    4.46
   0  14   4  141.93    7.43
   1  14   4  254.04    8.91
   2  14   4   60.96    5.80
   3  14   4   51.26    5.80
   4  14   4  199.82    8.77
   5  14   4  566.07    9.43
   6  14   4  372.17    8.77
   7  14   4  199.82    7.80
   8  14   4   13.38    4.60
   9  14   4   56.46    6.10
  10  14   4  104.04    7.21
  11  14   4   80.97    7.43
  12  14   4    5.92    5.05
  13  14   4   15.62    5.57
  14  14   4   26.75    6.91
  15  14   4   35.63    6.10
   0  15   4   24.51    4.46
   1  15   4  383.30   11.66
   2  15   4   37.17    5.05
   3  15   4  112.93    6.53
   4  15   4  300.90    7.06
   5  15   4   56.46    5.35
   6  15   4   40.84    4.83
   7  15   4  232.49    8.91
   8  15   4  185.01    7.21
   9  15   4   26.75    4.83
  10  15   4   49.01    6.31
  11  15   4   12.66    5.35
  12  15   4   12.66    4.24
  13  15   4    8.17    4.83
  14  15   4   14.91    4.24
   0  16   4  304.58    9.80
   1  16   4   34.92    5.20
   2  16   4   43.09    4.46
   3  16   4  206.56    5.94
   4  16   4  263.02    6.91
   5  16   4  182.77    6.69
   6  16   4    3.68    3.94
   7  16   4  115.89    6.91
   8  16   4   80.97    6.91
   9  16   4  245.15    8.55
  10  16   4    4.49    4.60
  11  16   4   36.35    5.80
  12  16   4  108.43    6.53
  13  16   4    8.17    5.57
  14  16   4   33.39   11.29
   0  17   4    4.49    3.12
   1  17   4    3.68    2.97
   2  17   4  289.77    6.53
   3  17   4   66.88    5.05
   4  17   4  245.15    7.21
   5  17   4   69.12    5.80
   6  17   4    3.68    3.94
   7  17   4   18.58    4.46
   8  17   4  192.36    9.66
   9  17   4   29.71    5.35
  10  17   4   37.88    7.43
  11  17   4   78.01    6.31
  12  17   4    7.45    3.94
  13  17   4    5.21    6.31
  14  17   4   23.79    9.28
   0  18   4  113.64    5.20
   1  18   4  347.67    7.06
   2  18   4   78.72    5.05
   3  18   4    5.92    3.34
   4  18   4   23.08    3.94
   5  18   4  144.89    6.69
   6  18   4  150.81    7.06
   7  18   4    4.49    4.24
   8  18   4  371.46   13.38
   9  18   4   45.33    6.31
  10  18   4   91.38   10.77
  11  18   4    8.88    5.05
  12  18   4    3.68    3.94
  13  18   4    5.21    4.24
   0  19   4   59.42    5.05
   1  19   4   95.06    5.35
   2  19   4   17.87    3.49
   3  19   4  405.66    8.32
   4  19   4  104.04    6.10
   5  19   4  161.94    6.69
   6  19   4    9.70    4.24
   7  19   4    5.21    4.46
   8  19   4   43.09    5.80
   9  19   4   14.91    5.05
  10  19   4    0.71    4.46
  11  19   4   40.84    6.53
  12  19   4   22.26    8.32
  13  19   4    1.53    4.46
   0  20   4  289.77    8.91
   1  20   4   61.67    5.35
   2  20   4  121.81    5.94
   3  20   4   72.09    5.80
   4  20   4   20.01    4.24
   5  20   4   24.51    4.60
   6  20   4  279.36    8.17
   7  20   4  102.51    8.55
   8  20   4    7.45    4.60
   9  20   4   34.20    7.95
  10  20   4   72.09    6.31
  11  20   4   27.47    5.05
  12  20   4   27.47   11.29
  13  20   4    9.70    4.46
   0  21   4   75.05    5.80
   1  21   4   18.58    3.72
   2  21   4   17.87    3.72
   3  21   4    8.88    3.72
   4  21   4  105.47    7.58
   5  21   4   60.96    6.10
   6  21   4   54.22    5.94
   7  21   4   24.51    5.80
   8  21   4   43.80    5.35
   9  21   4  138.15    7.06
  10  21   4   18.58    4.46
  11  21   4   21.54    5.05
  12  21   4    2.96    4.08
   0  22   4    8.88    3.34
   1  22   4   26.04    5.20
   2  22   4   15.62    5.05
   3  22   4  223.61    9.43
   4  22   4   24.51    4.60
   5  22   4  183.48    7.43
   6  22   4   10.41    4.60
   7  22   4    2.25    5.05
   8  22   4   12.66    4.24
   9  22   4    3.68    4.08
  10  22   4    2.96    4.08
  11  22   4   87.71    5.94
  12  22   4   11.13    4.83
   0  23   4  263.02    7.43
   1  23   4    2.96    4.24
   2  23   4  105.47    6.10
   3  23   4    3.68    3.49
   4  23   4  111.40    9.28
   5  23   4   43.09    5.20
   6  23   4   60.96    6.69
   7  23   4    5.92    4.24
   8  23   4   37.17    4.24
   9  23   4   11.13    3.94
  10  23   4    7.45    4.24
  11  23   4   39.41   11.00
   0  24   4    5.92    4.24
   1  24   4   98.84    6.53
   2  24   4   20.83    4.08
   3  24   4  118.85    6.10
   4  24   4  150.81    7.21
   5  24   4  187.16    7.43
   6  24   4   63.92    6.10
   7  24   4   50.54    6.10
   8  24   4   47.58    4.83
   9  24   4   15.62    4.46
  10  24   4   14.09    4.08
   0  25   4   15.62    4.46
   1  25   4   50.54    5.57
   3  25   4    2.96    4.60
   4  25   4   22.26    5.57
   5  25   4   67.59    6.10
   6  25   4    8.88    4.24
   7  25   4   44.62    4.60
   8  25   4   16.34    4.24
   6  26   4   48.30    5.80
   7  26   4    5.21    4.08
   8  26   4  113.64    6.10
   9  26   4    8.17    3.72
   7  27   4   29.71    4.24
   1   0   5  348.38   13.97
   2   0   5 1129.99   24.15
   3   0   5   67.59    9.66
   4   0   5  182.05   16.12
   5   0   5  193.18   17.98
   6   0   5   45.33   12.85
   7   0   5   37.17   13.52
   8   0   5   14.09    5.57
   9   0   5    0.71    4.24
  10   0   5    5.21    5.20
  11   0   5   17.87    5.35
  12   0   5   14.09    4.83
  13   0   5  115.89    7.21
  14   0   5   14.91    5.57
  15   0   5   23.79    5.80
  16   0   5   54.22    6.53
   0   1   5   45.33    6.53
   1   1   5  560.86   20.43
   2   1   5 2200.45   39.00
   3   1   5  786.00   24.15
   4   1   5   20.01    9.14
   5   1   5   31.96   11.14
   6   1   5  207.27   20.43
   7   1   5  199.10   22.29
   8   1   5  149.28    9.66
   9   1   5   61.67    6.69
  10   1   5  124.77    8.32
  11   1   5   60.14    6.31
  12   1   5    7.45    4.46
  13   1   5   49.01    7.58
  14   1   5  165.61    8.55
  15   1   5    8.88    5.57
  16   1   5   41.66    5.80
   0   2   5    5.92    4.83
   1   2   5  493.27   15.75
   2   2   5  318.67   14.71
   3   2   5 1202.79   29.71
   4   2   5  337.25   20.43
   5   2   5   10.41    9.43
   6   2   5  122.53   16.12
   7   2   5  377.38   18.57
   8   2   5    8.88    5.94
   9   2   5  123.34    7.43
  10   2   5  257.81    9.43
  11   2   5  255.57   10.40
  12   2   5  100.27   14.49
  13   2   5   27.47    5.35
  14   2   5  216.97    8.32
  15   2   5   24.51    5.80
  16   2   5   17.05    6.91
   0   3   5  818.67   17.46
   1   3   5 1719.13   35.29
   2   3   5 2319.40   42.72
   3   3   5 1395.15   37.15
   4   3   5  476.21   22.29
   5   3   5  112.21   14.86
   6   3   5  811.22   35.29
   7   3   5 1158.17   31.57
   8   3   5   42.37    6.53
   9   3   5  583.22   11.66
  10   3   5   39.41    5.57
  11   3   5    8.17    4.24
  12   3   5   14.09    7.21
  13   3   5   40.13    5.57
  14   3   5   72.80    7.43
  15   3   5   30.43    6.53
  16   3   5   17.87    5.57
   0   4   5 1385.56   26.01
   1   4   5  598.03   16.57
   2   4   5 2152.97   40.86
   3   4   5 1987.26   46.43
   4   4   5    3.68    7.80
   5   4   5   93.63   13.52
   6   4   5  362.57   24.15
   7   4   5  419.75   14.86
   8   4   5  197.57    9.28
   9   4   5  382.59    9.66
  10   4   5  196.14    8.91
  11   4   5  170.82    8.55
  12   4   5   17.05    6.31
  13   4   5   66.88    6.91
  14   4   5   62.39    7.43
  15   4   5   46.05    5.94
  16   4   5   13.38    5.57
   0   5   5    4.49    4.24
   1   5   5  471.72   13.97
   2   5   5  257.81   14.11
   3   5   5  155.30   14.11
   4   5   5  401.17   20.43
   5   5   5  140.39   15.75
   6   5   5  157.45   17.98
   7   5   5  307.54   10.62
   8   5   5   88.42    7.95
   9   5   5   78.01    7.06
  10   5   5   58.71    7.21
  11   5   5   22.26    4.83
  12   5   5   40.13    5.20
  13   5   5   72.09    7.06
  14   5   5    5.92    5.80
  15   5   5   11.13    5.94
  16   5   5   11.13    5.35
   0   6   5   22.26    5.80
   1   6   5   39.41    6.91
   2   6   5  369.21   15.45
   3   6   5  134.47   13.00
   4   6   5 1113.65   35.29
   5   6   5 1451.62   50.14
   6   6   5  289.77   22.29
   7   6   5   42.37    5.94
   8   6   5  148.56    7.58
   9   6   5  141.11    7.80
  10   6   5  259.24    9.80
  11   6   5  185.01    7.80
  12   6   5   26.75    5.20
  13   6   5   35.63    5.57
  14   6   5   54.22    7.80
  15   6   5    8.88    5.57
  16   6   5   19.30    5.57
   0   7   5    4.49    6.69
   1   7   5  396.68   15.23
   2   7   5  146.32   11.66
   3   7   5    2.25    7.06
   4   7   5   54.22   10.62
   5   7   5  205.74   18.21
   6   7   5   25.22    5.80
   7   7   5   62.39    6.91
   8   7   5   75.05    6.10
   9   7   5  148.56    7.95
  10   7   5  281.60   10.25
  11   7   5  137.43    9.43
  12   7   5   18.58    5.57
  13   7   5   61.67    6.53
  14   7   5   23.79    7.43
  15   7   5  118.85    9.28
  16   7   5   60.96    6.53
   0   8   5    1.53    7.21
   1   8   5 1150.72   42.72
   2   8   5   22.26    6.53
   3   8   5  271.19   16.35
   4   8   5   80.25   12.63
   5   8   5  315.71   22.29
   6   8   5  233.31    8.91
   7   8   5  222.18    8.91
   8   8   5  161.22    7.06
   9   8   5   69.12    6.91
  10   8   5  119.56    8.77
  11   8   5    5.21    4.46
  12   8   5   11.84    4.83
  13   8   5   20.83    5.20
  14   8   5    8.17    5.20
  15   8   5   25.22    8.17
  16   8   5   10.41    5.35
   0   9   5  230.35   16.71
   1   9   5  147.13   11.52
   2   9   5  263.02   14.86
   3   9   5    2.25    6.53
   4   9   5   54.22   11.52
   5   9   5   44.62   12.48
   6   9   5   12.66    4.24
   7   9   5   28.18    4.60
   8   9   5   16.34    4.24
   9   9   5  306.82    9.43
  10   9   5   63.92    6.53
  11   9   5   48.30    6.53
  12   9   5   51.26    7.58
  13   9   5    9.70    4.83
  14   9   5   20.01    8.32
  15   9   5   17.87    4.83
  16   9   5  219.12   11.00
   0  10   5  592.10   24.15
   1  10   5   46.76    8.55
   2  10   5 1070.56   31.57
   3  10   5  172.35   15.01
   4  10   5  251.07   20.43
   5  10   5  165.61    9.43
   6  10   5  176.03    8.32
   7  10   5   49.83    5.20
   8  10   5   60.14    6.10
   9  10   5    6.64    4.83
  10  10   5   29.71    4.83
  11  10   5  166.43    7.43
  12  10   5   95.06    7.43
  13  10   5   18.58    4.83
  14  10   5   43.80    8.32
  15  10   5   14.09    4.60
   0  11   5   42.37   13.74
   1  11   5   24.51    7.80
   2  11   5  136.00   12.48
   3  11   5  229.53   16.12
   4  11   5  266.70   12.63
   5  11   5  104.04    9.80
   6  11   5  250.36   11.00
   7  11   5   91.38    6.31
   8  11   5   80.97    6.91
   9  11   5   53.50    6.31
  10  11   5   32.67    4.83
  11  11   5   50.54    6.10
  12  11   5    4.49    5.05
  13  11   5   11.84    4.46
  14  11   5    7.45    4.60
  15  11   5   92.92    6.53
   0  12   5  112.21   11.66
   1  12   5 1027.48   33.43
   2  12   5  330.61   17.31
   3  12   5   62.39    6.91
   4  12   5   43.80    6.91
   5  12   5  468.05   12.04
   6  12   5  299.37    7.58
   7  12   5   23.79    4.24
   8  12   5  217.69    8.55
   9  12   5  176.84   10.03
  10  12   5   13.38    4.83
  11  12   5   25.22    4.83
  12  12   5   43.09    5.80
  13  12   5   23.08    4.60
  14  12   5    7.45    5.20
  15  12   5   33.39    5.57
   0  13   5  346.95   17.31
   1  13   5  381.87   13.15
   2  13   5   42.37    6.31
   3  13   5  145.60    7.21
   4  13   5  118.13    7.58
   5  13   5  118.13    6.69
   6  13   5  277.11    7.58
   7  13   5    7.45    4.08
   8  13   5   12.66    4.60
   9  13   5   13.38    4.46
  10  13   5   48.30    5.80
  11  13   5  130.80   11.29
  12  13   5   49.83    6.69
  13  13   5   14.91    4.46
  14  13   5   19.30    5.05
  15  13   5   31.96    5.57
   0  14   5   66.16    6.31
   1  14   5    3.68    4.24
   2  14   5    4.49    3.49
   3  14   5  112.21    6.91
   4  14   5   31.96    5.05
   5  14   5  544.52    9.14
   6  14   5  139.68    6.69
   7  14   5    6.64    4.24
   8  14   5   27.47    4.83
   9  14   5   58.00    6.10
  10  14   5   24.51    5.05
  11  14   5  169.39    7.95
  12  14   5   17.05    4.83
  13  14   5   18.58    4.46
  14  14   5   18.58    5.20
  15  14   5    8.88    6.53
   0  15   5   54.93    6.53
   1  15   5  210.95    8.91
   2  15   5  271.19    8.91
   3  15   5  108.43    6.10
   4  15   5    4.49    3.12
   5  15   5  167.14    6.53
   6  15   5  257.10    7.95
   7  15   5   23.08    4.60
   8  15   5  102.51    6.53
   9  15   5   16.34    4.60
  10  15   5  185.73    9.66
  11  15   5   43.80    6.10
  12  15   5   35.63    4.83
  13  15   5   11.84    4.46
  14  15   5   55.75   15.75
   0  16   5  947.22   22.29
   1  16   5  129.26    6.10
   2  16   5   37.17    4.08
   3  16   5   19.30    3.34
   4  16   5  119.56    6.69
   5  16   5   48.30    5.20
   6  16   5   95.88    6.53
   7  16   5    3.68    4.08
   8  16   5   91.38    6.69
   9  16   5   20.83    4.83
  10  16   5    8.88    4.83
  11  16   5   18.58    5.05
  12  16   5   59.42    5.80
  13  16   5   10.41    4.46
  14  16   5   30.43    8.77
   0  17   5   89.85    6.69
   1  17   5  271.19    7.06
   2  17   5  315.71    7.06
   3  17   5  136.72    5.80
   4  17   5   93.63    5.80
   5  17   5   94.34    6.10
   6  17   5   28.18    4.46
   7  17   5  474.68   11.00
   8  17   5   73.52    7.06
   9  17   5    7.45    4.60
  10  17   5   51.26    9.14
  11  17   5    2.96    4.60
  12  17   5    9.70    4.24
  13  17   5   63.20    6.31
  14  17   5   31.24    4.60
   0  18   5  673.79   17.83
   1  18   5  109.97    5.57
   2  18   5   60.96    5.20
   3  18   5   94.34    5.35
   4  18   5   91.38    5.94
   5  18   5   74.33    6.10
   6  18   5  123.34    6.69
   7  18   5   40.84    5.20
   8  18   5  121.81    7.80
   9  18   5    6.64    4.83
  10  18   5   26.04    5.20
  11  18   5   10.41    4.24
  12  18   5   29.71    4.60
  13  18   5   43.80    7.95
   0  19   5  166.43    9.66
   1  19   5  101.80    6.31
   2  19   5   24.51    3.94
   3  19   5  160.51    6.31
   4  19   5   86.89    5.94
   5  19   5   69.84    5.94
   6  19   5   11.13    5.20
   7  19   5   63.92    6.69
   8  19   5    4.49    4.60
   9  19   5   43.80    7.06
  10  19   5   29.71    4.60
  11  19   5   44.62    5.20
  12  19   5   20.01    7.06
  13  19   5   44.62    5.94
   0  20   5  166.43    6.10
   1  20   5   75.05    5.80
   2  20   5   18.58    3.94
   3  20   5   23.79    3.94
   4  20   5  271.19    7.58
   5  20   5   14.91    4.08
   6  20   5   52.79    5.94
   7  20   5   17.87    4.60
   8  20   5   29.00    5.05
   9  20   5   32.67    5.20
  10  20   5   15.62    4.60
  11  20   5   11.84    4.46
  12  20   5   37.88    5.05
   0  21   5  285.99    8.17
   1  21   5   31.24    4.24
   2  21   5  128.55    6.69
   3  21   5   37.17    5.20
   4  21   5   57.18    5.80
   5  21   5   54.93    5.94
   6  21   5    2.96    4.46
   7  21   5    5.92    4.60
   8  21   5    2.96    4.60
   9  21   5    9.70    4.08
  10  21   5   29.71    4.60
  11  21   5   40.84    5.05
  12  21   5   58.00    5.57
   0  22   5   38.60    6.31
   1  22   5   26.04    3.94
   2  22   5   81.68    5.80
   3  22   5   28.18    4.60
   4  22   5   11.84    5.20
   5  22   5   24.51    4.60
   6  22   5    5.21    4.46
   7  22   5   84.75    7.21
   8  22   5    8.88    4.24
   9  22   5   31.96    4.46
  10  22   5   61.67    6.31
  11  22   5   29.71    7.43
   0  23   5  158.98    8.91
   1  23   5   41.66    6.31
   2  23   5    2.25    3.72
   3  23   5  127.83    6.53
   4  23   5  140.39    9.43
   5  23   5   22.26    5.20
   6  23   5   31.24    5.57
   7  23   5   14.91    4.08
   8  23   5   20.01    4.46
   9  23   5  112.93    6.53
  10  23   5   89.85    8.91
  11  23   5    6.64    4.08
   0  24   5   29.71    5.05
   1  24   5    9.70    4.08
   2  24   5    7.45    4.24
   3  24   5   14.09    5.35
   4  24   5   18.58    5.80
   5  24   5   27.47    5.35
   6  24   5   54.22    5.94
   8  24   5  139.68   31.57
   9  24   5  119.56    6.53
  10  24   5    7.45    5.35
   0  25   5    5.92    4.46
   1  25   5   63.20    6.69
   2  25   5   48.30    5.80
   3  25   5   86.89    7.43
   4  25   5   14.09    4.60
   5  25   5   51.97    6.31
   6  25   5    3.68    4.08
   7  25   5    8.17    4.24
   8  25   5   17.87    4.46
   9  25   5   22.26    4.24
  10  25   5   13.38    4.08
   5  26   5    1.53    3.94
   6  26   5    5.92    4.08
   7  26   5   10.41    4.08
   8  26   5  154.48    6.31
   9  26   5    5.21    3.72
   5  27   5   75.05    5.05
   6  27   5   49.83    5.35
   7  27   5    0.71    3.94
   7  28   5   11.84    3.94
   0   0   6 5616.36   87.29
   1   0   6  101.80   10.40
   2   0   6    2.96    6.53
   3   0   6   98.02   12.04
   4   0   6   16.34    9.66
   5   0   6  198.39   18.57
   6   0   6  283.03   22.29
   7   0   6  172.35   11.29
   8   0   6  288.96   10.40
   9   0   6  148.56    7.80
  10   0   6    2.25    5.05
  11   0   6    8.17    4.24
  12   0   6    4.49    5.05
  13   0   6   37.17    5.94
  14   0   6    5.92    5.35
  15   0   6   86.18    9.43
  16   0   6   47.58    6.31
   0   1   6  656.74   18.21
   1   1   6  450.18   16.12
   2   1   6  431.60   17.68
   3   1   6  143.35   14.11
   4   1   6  596.60   24.15
   5   1   6  352.16   22.29
   6   1   6  294.98   22.29
   7   1   6   29.00    7.43
   8   1   6   84.75    8.32
   9   1   6  246.68    8.77
  10   1   6  211.76   10.25
  11   1   6  534.11   14.11
  12   1   6  212.48   13.74
  13   1   6    1.53    5.20
  14   1   6   33.39    5.94
  15   1   6   76.48    7.21
  16   1   6   30.43    5.57
   0   2   6    7.45    5.35
   1   2   6 2460.51   48.29
   2   2   6  134.47   11.88
   3   2   6  816.43   26.01
   4   2   6  694.62   29.71
   5   2   6  274.87   20.43
   6   2   6  383.30   24.15
   7   2   6  205.03   12.85
   8   2   6  582.40   14.49
   9   2   6  221.36    8.32
  10   2   6  175.31    8.91
  11   2   6   19.30    4.83
  12   2   6   52.79    8.32
  13   2   6   19.30    5.20
  14   2   6   15.62    5.80
  15   2   6   29.00    5.94
  16   2   6   13.38    5.05
   0   3   6  107.01    9.43
   1   3   6 1101.71   26.01
   2   3   6 1092.82   26.01
   3   3   6   24.51    8.55
   4   3   6  699.82   27.85
   5   3   6  147.85   16.71
   6   3   6   41.66   12.85
   7   3   6   72.09    8.91
   8   3   6  182.77   10.40
   9   3   6  104.04    7.58
  10   3   6   24.51    5.35
  11   3   6    2.96    4.24
  12   3   6    8.17    4.60
  13   3   6   52.79    5.94
  14   3   6   58.00    6.53
  15   3   6    3.68    5.57
  16   3   6    9.70    5.35
   0   4   6  104.04    9.14
   1   4   6  696.15   20.43
   2   4   6  126.30   11.88
   3   4   6  380.34   18.57
   4   4   6  439.76   22.29
   5   4   6  592.10   27.85
   6   4   6  220.65   20.43
   7   4   6  144.17    8.91
   8   4   6  344.70   11.29
   9   4   6  420.47   12.85
  10   4   6  578.01   15.60
  11   4   6   41.66    5.20
  12   4   6   53.50    7.80
  13   4   6   66.16    7.43
  14   4   6   60.14    7.80
  15   4   6    5.92    5.94
  16   4   6    8.88    5.35
   0   5   6  259.24   11.29
   1   5   6  283.03   13.15
   2   5   6  539.32   18.57
   3   5   6  343.17   22.29
   4   5   6   79.44   12.48
   5   5   6   46.76   11.88
   6   5   6  442.72   27.85
   7   5   6  271.90   10.77
   8   5   6  372.89   12.26
   9   5   6   85.46    7.43
  10   5   6   32.67    5.80
  11   5   6  242.19    9.80
  12   5   6   20.01    4.83
  13   5   6   75.76   10.62
  14   5   6   31.24    7.43
  15   5   6   25.22    6.10
  16   5   6    8.88    5.80
   0   6   6  705.75   22.29
   1   6   6  122.53    9.43
   2   6   6   64.63    9.28
   3   6   6 1079.45   29.71
   4   6   6   23.08    9.43
   5   6   6  369.21   22.29
   6   6   6  313.46   24.15
   7   6   6  151.52    9.14
   8   6   6  113.64    6.69
   9   6   6  176.03    8.32
  10   6   6   43.80    6.10
  11   6   6  222.89    8.91
  12   6   6    4.49    4.60
  13   6   6   13.38    5.20
  14   6   6   11.84    6.69
  15   6   6   59.42    6.53
  16   6   6   16.34    5.20
   0   7   6 1731.69   46.43
   1   7   6  572.81   24.15
   2   7   6 1263.64   31.57
   3   7   6  471.72   20.43
   4   7   6   11.13    8.32
   5   7   6  108.43   14.49
   6   7   6  323.16   11.52
   7   7   6  105.47    7.58
   8   7   6   70.55    6.31
   9   7   6   11.13    4.60
  10   7   6  405.66   14.71
  11   7   6  167.14    9.14
  12   7   6   24.51    6.31
  13   7   6   20.83    5.20
  14   7   6   26.75    5.57
  15   7   6   31.24    5.57
  16   7   6   61.67    6.31
   0   8   6  720.65   26.01
   1   8   6  190.94   12.48
   2   8   6  245.87   13.97
   3   8   6  122.53   12.63
   4   8   6  317.95   18.57
   5   8   6  672.36   29.71
   6   8   6   29.00    4.60
   7   8   6  119.56    7.58
   8   8   6  197.57    7.43
   9   8   6    0.71    4.83
  10   8   6  306.11   12.63
  11   8   6   72.80    6.91
  12   8   6   46.76    7.58
  13   8   6    6.64    4.83
  14   8   6   16.34    5.57
  15   8   6   25.22    5.35
  16   8   6   14.09    4.83
   0   9   6  511.13   24.15
   1   9   6  559.43   22.29
   2   9   6  158.98   12.04
   3   9   6  102.51   12.26
   4   9   6  222.89   17.68
   5   9   6  470.29   13.74
   6   9   6  113.64    7.21
   7   9   6  148.56    7.21
   8   9   6  103.23    7.58
   9   9   6   38.60    5.35
  10   9   6   97.31    7.06
  11   9   6   20.01    4.83
  12   9   6   25.22    5.20
  13   9   6    6.64    4.83
  14   9   6   48.30    6.10
  15   9   6  139.68   13.15
  16   9   6   18.58    6.31
   0  10   6  412.30   22.29
   1  10   6 1216.88   33.43
   2  10   6  329.08   16.35
   3  10   6  672.36   26.01
   4  10   6   14.09    9.28
   5  10   6    2.25    3.49
   6  10   6   55.75    6.53
   7  10   6   49.01    5.20
   8  10   6   22.26    4.60
   9  10   6  188.69    8.55
  10  10   6   11.13    4.60
  11  10   6   86.89    8.17
  12  10   6   76.48    7.06
  13  10   6   47.58    5.94
  14  10   6  127.83    7.06
  15  10   6   11.84    6.91
   0  11   6  240.66   18.57
   1  11   6   44.62    8.55
   2  11   6  882.59   29.71
   3  11   6 1003.69   37.15
   4  11   6  774.87   18.57
   5  11   6   81.68    6.53
   6  11   6    7.45    3.94
   7  11   6  113.64    6.53
   8  11   6   84.75    7.06
   9  11   6   90.67    7.80
  10  11   6    2.96    4.60
  11  11   6   84.75    7.95
  12  11   6   61.67    7.43
  13  11   6   51.26    6.31
  14  11   6   13.38    4.83
  15  11   6   12.66    4.60
   0  12   6  357.37   24.15
   1  12   6  104.76   11.66
   2  12   6  135.19   13.00
   3  12   6   55.75    7.58
   4  12   6   21.54    4.24
   5  12   6  101.80    9.14
   6  12   6  100.27    5.94
   7  12   6    5.21    3.94
   8  12   6  138.15    7.58
   9  12   6   46.76    5.57
  10  12   6   34.20    5.20
  11  12   6  111.40   10.77
  12  12   6   83.22    9.14
  13  12   6   21.54    4.46
  14  12   6   34.92    5.05
  15  12   6   62.39    6.31
   0  13   6 1725.77   40.86
   1  13   6  254.04   10.03
   2  13   6  497.04   12.63
   3  13   6  137.43    7.58
   4  13   6  150.09    8.32
   5  13   6   14.09    3.49
   6  13   6  510.42    9.43
   7  13   6   25.22    4.46
   8  13   6   11.13    4.60
   9  13   6    4.49    4.24
  10  13   6  118.85    9.43
  11  13   6   28.18    5.35
  12  13   6   23.79    5.35
  13  13   6   15.62    4.46
  14  13   6   39.41    5.05
  15  13   6   63.20   10.77
   0  14   6   67.59    6.91
   1  14   6  236.27   10.03
   2  14   6   65.35    6.10
   3  14   6   28.18    4.83
   4  14   6   53.50    5.94
   5  14   6  153.77    6.10
   6  14   6  129.98    6.91
   7  14   6   10.41    4.24
   8  14   6    7.45    3.94
   9  14   6    8.88    4.24
  10  14   6   97.31    9.43
  11  14   6   58.71    7.58
  12  14   6   50.54    5.80
  13  14   6   17.87    4.46
  14  14   6    3.68    4.24
   0  15   6   34.20    8.32
   1  15   6    3.68    3.94
   2  15   6   12.66    3.72
   3  15   6   17.87    3.34
   4  15   6  398.21   10.62
   5  15   6  271.90    7.43
   6  15   6   17.05    4.08
   7  15   6   26.75    4.83
   8  15   6    3.68    3.94
   9  15   6   19.30    5.20
  10  15   6   83.22    8.55
  11  15   6    2.96    4.60
  12  15   6   17.05    4.46
  13  15   6   23.08    4.46
  14  15   6   42.37    5.20
   0  16   6   23.08    3.72
   1  16   6  121.81    6.53
   2  16   6  109.25    5.94
   3  16   6  187.97    7.43
   4  16   6  293.45    8.77
   5  16   6  163.47    7.06
   6  16   6   22.26    4.24
   7  16   6   80.25    6.10
   8  16   6   49.01    5.57
   9  16   6  154.48    8.91
  10  16   6   10.41    4.83
  11  16   6   27.47    8.77
  12  16   6    3.68    4.24
  13  16   6    5.92    4.24
  14  16   6   38.60   10.40
   0  17   6  140.39    6.31
   1  17   6   34.20    4.08
   2  17   6   23.79    3.49
   3  17   6   68.31    5.20
   4  17   6  187.16    6.69
   5  17   6   27.47    4.24
   6  17   6   42.37    5.05
   7  17   6  124.77    7.21
   8  17   6   32.67    4.83
   9  17   6   37.17    5.20
  10  17   6    5.21    4.60
  11  17   6    4.49    4.08
  12  17   6   17.87    4.46
  13  17   6   86.89    6.53
  14  17   6    6.64    4.83
   0  18   6  107.72    6.10
   1  18   6  107.72    6.10
   2  18   6  128.55    5.94
   3  18   6  365.53   11.66
   4  18   6   58.71    5.57
   5  18   6   38.60    4.83
   6  18   6   14.91    4.08
   7  18   6   87.71    6.91
   8  18   6   57.18    6.91
   9  18   6   19.30    5.94
  10  18   6    7.45    4.83
  11  18   6   24.51    5.57
  12  18   6  120.38   12.04
  13  18   6    5.21    4.46
   0  19   6  118.85    6.91
   1  19   6  136.00    6.10
   2  19   6  160.51    6.31
   3  19   6  187.97    7.06
   4  19   6  242.19    9.14
   5  19   6   34.92    4.46
   6  19   6   18.58    4.46
   7  19   6  103.23    7.06
   8  19   6   15.62    4.83
   9  19   6   26.04    6.91
  10  19   6   26.75    4.83
  11  19   6   34.92    4.60
  12  19   6   68.31    8.55
  13  19   6   23.08    7.06
   0  20   6    6.64    3.94
   1  20   6   93.63    6.53
   2  20   6   10.41    3.94
   3  20   6   55.75    5.80
   4  20   6  255.57    7.95
   5  20   6    5.92    4.08
   6  20   6   55.75    8.55
   7  20   6   59.42    6.10
   8  20   6   25.22    5.20
   9  20   6   25.22    5.05
  10  20   6   34.20    4.83
  11  20   6   49.01    5.80
  12  20   6    8.17    4.46
   0  21   6   29.00    4.24
   1  21   6   73.52    5.35
   2  21   6   54.93    5.57
   3  21   6   15.62    4.08
   4  21   6   80.25    7.06
   5  21   6   72.80    6.31
   6  21   6   88.42    6.91
   7  21   6   71.27    7.06
   8  21   6    8.17    5.94
   9  21   6  139.68    6.53
  10  21   6   37.88    4.60
  11  21   6   23.79    6.69
  12  21   6   14.09    4.24
   0  22   6    2.96    4.24
   1  22   6  341.03    9.66
   2  22   6   54.22    5.57
   3  22   6   40.84    5.20
   4  22   6    7.45    3.94
   5  22   6  181.24    7.58
   6  22   6   19.30    5.80
   7  22   6   14.09    5.05
   8  22   6    3.68    4.24
   9  22   6   50.54    5.80
  10  22   6   23.08    4.24
  11  22   6   54.22    8.77
   0  23   6    2.25    4.24
   1  23   6   11.84    3.94
   2  23   6   29.00    4.60
   3  23   6   14.09    4.83
   4  23   6   46.05    5.80
   5  23   6    3.68    4.24
   6  23   6   64.63    7.43
   7  23   6   11.84    4.46
   8  23   6  129.98    8.17
   9  23   6   25.22    4.46
  10  23   6    5.92    4.46
  11  23   6   31.96    4.46
   0  24   6   43.09    5.35
   1  24   6   26.75    4.83
   2  24   6   69.84    6.10
   3  24   6   26.04    5.94
   4  24   6   37.17    6.31
   5  24   6   40.13    5.35
   6  24   6   31.96    4.46
   7  24   6  129.26    6.31
   8  24   6   60.96    6.10
   9  24   6   77.29   11.14
  10  24   6    2.96    3.94
   0  25   6   17.87    5.05
   1  25   6   45.33    5.80
   2  25   6    7.45    4.60
   3  25   6   19.30    8.77
   4  25   6   31.96    4.46
   5  25   6   31.24    4.83
   6  25   6   45.33    4.60
   7  25   6  210.23    6.53
   8  25   6    8.88    4.24
   9  25   6   10.41    4.08
   3  26   6   31.24    4.60
   4  26   6   65.35    5.94
   5  26   6   29.71    4.46
   6  26   6   50.54    5.80
   7  26   6   17.87    4.24
   8  26   6   26.04    4.46
   9  26   6   41.66    4.24
   5  27   6   23.79    4.08
   6  27   6   43.80    5.35
   7  27   6   64.63    5.80
   8  27   6   28.18    4.24
   6  28   6   21.54    3.94
   7  28   6   21.54    4.08
   1   0   7   18.58    6.91
   2   0   7  330.61   16.57
   3   0   7  468.76   22.29
   4   0   7  968.05   31.57
   5   0   7 3172.18  109.58
   6   0   7 1991.04   79.87
   7   0   7  146.32    9.66
   8   0   7   89.14    8.32
   9   0   7  172.35    7.95
  10   0   7  177.56    8.91
  11   0   7  209.52    7.43
  12   0   7   31.24    5.35
  13   0   7   20.01    5.57
  14   0   7   19.30    5.57
  15   0   7    2.25    4.60
  16   0   7   33.39    7.21
   0   1   7 1092.82   24.15
   1   1   7  784.47   22.29
   2   1   7  753.33   22.29
   3   1   7  114.36   13.38
   4   1   7   28.18   10.62
   5   1   7 1248.84   48.29
   6   1   7   12.66   11.00
   7   1   7  111.40   11.14
   8   1   7   75.05    8.55
   9   1   7   34.20    5.20
  10   1   7  144.17    8.55
  11   1   7  199.82    7.43
  12   1   7  199.82   11.14
  13   1   7   86.89    9.43
  14   1   7   10.41    5.80
  15   1   7   42.37    5.94
  16   1   7   43.80    6.91
   0   2   7   59.42    8.55
   1   2   7 2163.39   42.72
   2   2   7   86.18   10.62
   3   2   7  122.53   13.97
   4   2   7  544.52   26.01
   5   2   7  300.90   22.29
   6   2   7  393.00   26.01
   7   2   7  241.48   11.52
   8   2   7   84.75    8.77
   9   2   7  364.72    9.66
  10   2   7  274.87    9.66
  11   2   7   85.46    6.69
  12   2   7   73.52    7.58
  13   2   7   74.33   12.04
  14   2   7   20.01    5.80
  15   2   7   20.83    5.80
  16   2   7    8.88    5.05
   0   3   7  609.15   18.57
   1   3   7  445.79   17.31
   2   3   7  346.24   17.31
   3   3   7 1665.63   44.58
   4   3   7  438.33   29.71
   5   3   7  306.82   22.29
   6   3   7  140.39   17.83
   7   3   7  115.89    8.91
   8   3   7   43.80    6.10
   9   3   7   43.80    5.35
  10   3   7   58.71    6.53
  11   3   7   16.34    4.46
  12   3   7   79.44    6.69
  13   3   7   62.39    6.69
  14   3   7   83.22    7.58
  15   3   7   89.14    7.43
  16   3   7   32.67    6.91
   0   4   7  948.65   22.29
   1   4   7  508.89   18.57
   2   4   7  167.86   13.74
   3   4   7  150.81   14.71
   4   4   7  540.13   24.15
   5   4   7  234.74   20.43
   6   4   7   80.97   15.01
   7   4   7   26.04    5.57
   8   4   7   38.60    5.57
   9   4   7  159.69    8.32
  10   4   7  154.48    8.55
  11   4   7    6.64    4.24
  12   4   7    9.70    4.83
  13   4   7   35.63    5.80
  14   4   7   25.22    7.06
  15   4   7   17.05    5.57
  16   4   7   11.84    5.57
   0   5   7   70.55    8.91
   1   5   7   41.66    7.80
   2   5   7  315.71   16.87
   3   5   7  236.98   16.71
   4   5   7  222.18   17.68
   5   5   7  128.55   15.75
   6   5   7  176.03   11.66
   7   5   7   34.20    5.57
   8   5   7   41.66    5.57
   9   5   7    8.17    4.83
  10   5   7  160.51    8.91
  11   5   7   29.00    4.83
  12   5   7  112.21    7.58
  13   5   7   17.87    5.35
  14   5   7   11.84    5.57
  15   5   7   41.66    8.77
  16   5   7   56.46   10.03
   0   6   7  115.17   10.25
   1   6   7  977.65   26.01
   2   6   7   66.88    9.66
   3   6   7  136.72   13.97
   4   6   7   74.33   12.04
   5   6   7  196.86   18.42
   6   6   7  263.02   11.66
   7   6   7  238.52    9.66
   8   6   7  153.05    7.43
   9   6   7   39.41    5.35
  10   6   7  133.76    8.77
  11   6   7  137.43    7.43
  12   6   7   10.41    4.83
  13   6   7   35.63    5.35
  14   6   7   16.34    6.69
  15   6   7    6.64    5.35
  16   6   7   53.50    6.10
   0   7   7 2956.74   68.72
   1   7   7  484.38   17.83
   2   7   7   14.09    7.43
   3   7   7  314.99   17.68
   4   7   7  230.35   17.98
   5   7   7   86.18   13.74
   6   7   7  348.38   11.66
   7   7   7   93.63    7.80
   8   7   7    7.45    4.08
   9   7   7   93.63    7.43
  10   7   7   45.33    6.31
  11   7   7   20.01    5.05
  12   7   7   23.08    5.35
  13   7   7  127.02    8.77
  14   7   7   51.97    6.53
  15   7   7   30.43    5.57
  16   7   7   83.22    6.91
   0   8   7  338.78   15.45
   1   8   7  115.89   10.62
   2   8   7  106.19   11.14
   3   8   7  211.76   15.75
   4   8   7  131.51   14.71
   5   8   7  480.71   18.57
   6   8   7   39.41    5.57
   7   8   7   84.75    6.31
   8   8   7   17.05    4.24
   9   8   7   30.43    5.20
  10   8   7  263.74   10.77
  11   8   7   36.35    5.80
  12   8   7   75.76    8.17
  13   8   7   14.09    5.05
  14   8   7   34.92    5.57
  15   8   7   11.13    7.21
  16   8   7   15.62    5.05
   0   9   7  453.14   24.15
   1   9   7 1767.43   48.29
   2   9   7   62.39    9.28
   3   9   7  158.98   15.60
   4   9   7  256.28   18.21
   5   9   7   46.76    5.94
   6   9   7  597.31   14.86
   7   9   7  251.89    7.43
   8   9   7   57.18    6.10
   9   9   7   27.47    5.20
  10   9   7   39.41    5.80
  11   9   7   54.22    9.14
  12   9   7   14.91    5.94
  13   9   7  126.30    8.77
  14   9   7   21.54    5.35
  15   9   7   28.18    8.55
   0  10   7  248.83   20.43
   1  10   7   19.30    8.17
   2  10   7   23.08    7.43
   3  10   7  496.23   22.29
   4  10   7  131.51    9.66
   5  10   7   16.34    4.24
   6  10   7    5.21    3.94
   7  10   7  104.04    6.10
   8  10   7  197.57    7.95
   9  10   7  138.15    7.95
  10  10   7   58.71    7.21
  11  10   7    5.21    4.60
  12  10   7   23.08    7.06
  13  10   7   37.88    5.20
  14  10   7   46.05    5.20
  15  10   7   33.39    5.80
   0  11   7  352.16   24.15
   1  11   7   98.02   11.66
   2  11   7   23.79    8.32
   3  11   7  132.94   10.77
   4  11   7   98.02    9.14
   5  11   7    2.25    3.94
   6  11   7  143.35    6.10
   7  11   7  171.64    6.91
   8  11   7  158.98    7.58
   9  11   7   24.51    4.83
  10  11   7   37.17    5.35
  11  11   7   35.63    5.20
  12  11   7   35.63    5.35
  13  11   7  177.56    9.80
  14  11   7   14.09    4.83
  15  11   7   26.75    5.94
   0  12   7    7.45    8.91
   1  12   7   23.79    8.91
   2  12   7   77.29    7.43
   3  12   7  294.98    9.14
   4  12   7  473.97   12.63
   5  12   7  157.45    6.91
   6  12   7   62.39    5.57
   7  12   7  330.61   10.25
   8  12   7  236.27    8.32
   9  12   7  264.45   10.03
  10  12   7  110.68    7.58
  11  12   7   14.91    5.05
  12  12   7   49.83    8.32
  13  12   7    7.45    4.24
  14  12   7   71.27    6.53
  15  12   7   60.14   10.40
   0  13   7    9.70    4.46
   1  13   7  107.72    7.95
   2  13   7  454.67   12.48
   3  13   7   86.89    6.53
   4  13   7    9.70    3.94
   5  13   7   64.63    5.20
   6  13   7    5.21    3.49
   7  13   7  198.39    7.58
   8  13   7   23.08    4.83
   9  13   7   34.20    5.57
  10  13   7   38.60    5.57
  11  13   7    5.21    4.60
  12  13   7   24.51    6.10
  13  13   7    4.49    6.31
  14  13   7    8.17    4.83
  15  13   7   23.79    4.83
   0  14   7   49.01   10.03
   1  14   7   63.92    6.91
   2  14   7   46.76    6.53
   3  14   7  167.14    8.32
   4  14   7  328.37    8.91
   5  14   7  444.97    8.32
   6  14   7   20.01    4.08
   7  14   7   23.08    4.46
   8  14   7    7.45    4.08
   9  14   7  158.26    7.43
  10  14   7  207.27    8.91
  11  14   7   52.79   11.14
  12  14   7    2.25    4.60
  13  14   7   15.62    5.57
  14  14   7   55.75    6.69
   0  15   7   23.79    6.31
   1  15   7   30.43    4.46
   2  15   7  153.77    6.53
   3  15   7   94.34    5.20
   4  15   7  377.38    9.80
   5  15   7   40.84    4.83
   6  15   7   10.41    3.94
   7  15   7   18.58    4.46
   8  15   7   90.67    6.69
   9  15   7    6.64    4.24
  10  15   7   24.51    6.10
  11  15   7   14.91    6.10
  12  15   7   51.97    5.94
  13  15   7   16.34    4.46
  14  15   7   11.13    7.21
   0  16   7   42.37    4.46
   1  16   7   64.63    5.80
   2  16   7  227.28    6.31
   3  16   7   33.39    4.08
   4  16   7  147.13    6.31
   5  16   7   31.24    4.08
   6  16   7   11.13    4.08
   7  16   7   13.38    4.24
   8  16   7  153.05    9.80
   9  16   7    3.68    4.24
  10  16   7   20.01    5.20
  11  16   7    1.53    4.08
  12  16   7   34.92    6.10
  13  16   7    8.17    4.46
  14  16   7   39.41    6.10
   0  17   7   36.35    4.24
   1  17   7    2.96    3.49
   2  17   7   95.06    5.35
   3  17   7  118.13    5.94
   4  17   7   86.18    5.57
   5  17   7  225.14    7.58
   6  17   7  103.23    6.53
   7  17   7   26.75    4.46
   8  17   7   56.46    7.06
   9  17   7   20.01    6.69
  10  17   7   14.91    6.10
  11  17   7   32.67    5.20
  12  17   7   44.62    5.20
  13  17   7   51.26    6.69
   0  18   7   29.00    4.24
   1  18   7  248.83    7.58
   2  18   7  129.98    5.94
   3  18   7   93.63    5.94
   4  18   7   28.18    4.24
   5  18   7    3.68    3.94
   6  18   7   31.24    4.60
   7  18   7   48.30    5.94
   8  18   7  131.51    7.06
   9  18   7   12.66    4.83
  10  18   7    5.21    4.60
  11  18   7    0.00    3.72
  12  18   7  108.43   10.62
  13  18   7   49.83    6.10
   0  19   7  280.79    7.95
   1  19   7   25.22    4.46
   2  19   7  210.95    7.58
   3  19   7  271.90   10.25
   4  19   7  127.02    6.31
   5  19   7  243.72    7.80
   6  19   7   34.20    4.83
   7  19   7   69.12    6.69
   8  19   7   18.58    5.05
   9  19   7    6.64    5.05
  10  19   7   11.13    4.24
  11  19   7   86.89    6.31
  12  19   7   11.13    3.49
  13  19   7   25.22    4.60
   0  20   7    0.71    3.94
   1  20   7   27.47    4.24
   2  20   7  112.21    6.53
   3  20   7  134.47    6.69
   4  20   7   17.87    3.94
   5  20   7   80.25    6.31
   6  20   7  120.38    6.91
   7  20   7   78.72    7.06
   8  20   7   80.97    7.06
   9  20   7  107.01    8.32
  10  20   7    6.64    4.46
  11  20   7   49.01    5.35
  12  20   7   19.30    5.35
   0  21   7   66.16    6.10
   1  21   7  326.12    9.43
   2  21   7  158.26    7.58
   3  21   7   71.27    6.10
   4  21   7   72.09    6.31
   5  21   7    9.70    4.24
   6  21   7   31.24    4.83
   7  21   7   31.96    5.35
   8  21   7   14.09    5.20
   9  21   7    8.17    4.46
  10  21   7  100.27    9.80
  11  21   7   14.91    4.46
  12  21   7   11.13    4.46
   0  22   7   14.91    4.24
   1  22   7   20.01    4.24
   2  22   7   42.37    4.83
   3  22   7   30.43    4.83
   4  22   7   18.58    4.46
   5  22   7   11.84    5.57
   6  22   7   89.85    7.21
   7  22   7   58.71    6.10
   8  22   7   18.58    5.35
   9  22   7   40.84    6.91
  10  22   7   37.88    9.43
  11  22   7    3.68    4.24
   0  23   7   35.63    4.83
   1  23   7   39.41    4.83
   2  23   7  179.81    7.21
   3  23   7   17.87    5.57
   4  23   7   23.08    5.35
   5  23   7   53.50    6.53
   6  23   7   47.58    6.10
   7  23   7   11.84    4.24
   8  23   7   29.71    4.60
   9  23   7   31.24   10.03
  10  23   7   66.16   12.04
  11  23   7   11.84    4.24
   0  24   7   25.22    4.60
   1  24   7   51.26    5.57
   2  24   7   23.08    4.83
   3  24   7   13.38    4.60
   4  24   7   10.41    4.46
   5  24   7    5.92    4.60
   6  24   7   29.71    4.60
   7  24   7   26.75    5.94
   8  24   7   91.38    6.31
   9  24   7   52.79    9.14
  10  24   7   23.79    4.24
   0  25   7  213.19    7.58
   1  25   7   43.80    6.10
   2  25   7    5.21    4.46
   3  25   7   95.06    7.21
   5  25   7   23.08    4.46
   6  25   7   40.84    4.60
   7  25   7    4.49    4.24
   8  25   7   69.12    6.10
   9  25   7   46.05    6.10
   1  26   7    5.21    4.08
   2  26   7  104.76    6.69
   3  26   7    5.92    4.46
   4  26   7   30.43    4.24
   5  26   7   30.43    4.60
   6  26   7   30.43    4.46
   7  26   7  102.51    6.10
   8  26   7   46.76    5.57
   9  26   7    2.96    3.94
   2  27   7   15.62    3.94
   3  27   7    0.00    4.24
   4  27   7   51.97    4.83
   5  27   7   63.20    5.80
   6  27   7   39.41    4.24
   7  27   7   34.20    4.24
   8  27   7   17.87    4.08
   5  28   7    8.17    3.72
   6  28   7   29.00    4.08
   0   0   8 9619.15  222.87
   1   0   8 4884.57  105.86
   2   0   8    6.64    7.06
   3   0   8   11.13    9.14
   4   0   8  225.85   18.57
   5   0   8  129.98   17.08
   6   0   8  171.64   20.43
   7   0   8   31.96    5.94
   8   0   8   56.46    7.06
   9   0   8    2.96    4.60
  10   0   8    7.45    5.35
  11   0   8   67.59    6.69
  12   0   8    0.71    5.80
  13   0   8  112.21   11.88
  14   0   8   37.88    6.10
  15   0   8   66.16    6.69
  16   0   8   34.92    9.28
   0   1   8   73.52    9.66
   1   1   8 1536.37   35.29
   2   1   8  144.17   13.74
   3   1   8   81.68   11.88
   4   1   8  832.05   33.43
   5   1   8 1407.82   52.00
   6   1   8  543.81   31.57
   7   1   8  169.39   11.88
   8   1   8  226.57   10.40
   9   1   8    4.49    4.46
  10   1   8  454.67   11.66
  11   1   8  236.27    7.80
  12   1   8  354.40   12.85
  13   1   8   45.33    8.91
  14   1   8   30.43    5.94
  15   1   8   11.13    6.53
  16   1   8   26.04    4.83
   0   2   8  404.13   17.83
   1   2   8 1257.01   29.71
   2   2   8  121.10   13.00
   3   2   8  416.79   20.43
   4   2   8  710.95   27.85
   5   2   8  160.51   18.42
   6   2   8   26.75   13.74
   7   2   8   17.05    5.35
   8   2   8  270.37    9.80
   9   2   8   32.67    5.20
  10   2   8   31.24    5.80
  11   2   8   36.35    5.20
  12   2   8    5.92    5.05
  13   2   8   20.83    5.35
  14   2   8   36.35    5.94
  15   2   8   54.93    6.53
  16   2   8    9.70    5.05
   0   3   8 1892.91   42.72
   1   3   8  397.49   17.98
   2   3   8  377.38   18.57
   3   3   8  164.18   15.45
   4   3   8  655.20   27.85
   5   3   8   89.85   14.86
   6   3   8  305.29   24.15
   7   3   8  164.90   10.62
   8   3   8   51.97    7.95
   9   3   8  131.51    7.80
  10   3   8   26.04    5.80
  11   3   8   75.76    7.21
  12   3   8   42.37    5.05
  13   3   8   33.39    7.06
  14   3   8   14.09    5.57
  15   3   8    8.17    5.20
  16   3   8   26.75    5.20
   0   4   8   63.20    9.28
   1   4   8  329.90   17.08
   2   4   8  277.11   18.57
   3   4   8  685.73   26.01
   4   4   8   12.66    9.43
   5   4   8  434.56   24.15
   6   4   8  251.07   12.04
   7   4   8   34.20    6.53
   8   4   8  236.27    8.17
   9   4   8  190.22    8.32
  10   4   8   94.34    7.95
  11   4   8   27.47    4.83
  12   4   8   62.39    6.53
  13   4   8   84.75    7.43
  14   4   8   68.31    6.53
  15   4   8   72.80    9.14
  16   4   8   35.63    5.80
   0   5   8   44.62    8.32
   1   5   8  431.60   18.57
   2   5   8   12.66    7.95
   3   5   8   51.97   10.40
   4   5   8   14.09    9.80
   5   5   8  505.21   26.01
   6   5   8   60.96    9.43
   7   5   8   17.05    6.10
   8   5   8  167.14    7.43
   9   5   8  222.18    8.91
  10   5   8   19.30    5.57
  11   5   8  108.43    6.91
  12   5   8    3.68    4.46
  13   5   8   60.14    6.53
  14   5   8    9.70    5.20
  15   5   8    5.92    5.20
  16   5   8    3.68    5.20
   0   6   8  430.17   17.83
   1   6   8  116.60   11.88
   2   6   8  199.10   14.49
   3   6   8   33.39    9.43
   4   6   8  125.59   15.01
   5   6   8   85.46   15.60
   6   6   8  111.40    9.80
   7   6   8  215.44    9.80
   8   6   8  156.02    7.43
   9   6   8  329.90   14.34
  10   6   8   28.18    5.57
  11   6   8  101.08    6.91
  12   6   8   26.04    5.57
  13   6   8    5.21    5.05
  14   6   8    2.96    5.35
  15   6   8   10.41    5.57
  16   6   8    6.64    4.83
   0   7   8   43.80    7.80
   1   7   8  154.48   12.26
   2   7   8  218.40   14.71
   3   7   8  267.41   17.46
   4   7   8   69.84   12.26
   5   7   8   11.84   10.40
   6   7   8   82.50    7.21
   7   7   8  126.30    7.95
   8   7   8   10.41    4.24
   9   7   8  103.23    7.58
  10   7   8    6.64    4.46
  11   7   8    4.49    4.83
  12   7   8   21.54    7.21
  13   7   8   49.83    6.31
  14   7   8    5.92    5.35
  15   7   8   80.97    7.43
  16   7   8   34.20    6.10
   0   8   8 1796.32   48.29
   1   8   8  549.73   20.43
   2   8   8  256.28   15.45
   3   8   8  193.90   14.86
   4   8   8   31.24   10.25
   5   8   8  121.10    8.17
   6   8   8  294.98   10.03
   7   8   8   63.92    5.94
   8   8   8  166.43    7.43
   9   8   8  193.18   10.40
  10   8   8   84.75    8.55
  11   8   8   28.18    5.35
  12   8   8  164.90   11.52
  13   8   8    7.45    4.83
  14   8   8   37.17    5.80
  15   8   8   32.67   12.48
   0   9   8  891.47   26.01
   1   9   8  861.76   26.01
   2   9   8  329.90   16.35
   3   9   8  228.82   18.42
   4   9   8   81.68    9.28
   5   9   8   80.25    8.77
   6   9   8  103.23    7.80
   7   9   8  152.34    9.28
   8   9   8  305.29    8.77
   9   9   8  137.43    7.95
  10   9   8   25.22    5.05
  11   9   8   11.84    4.83
  12   9   8   23.08    5.35
  13   9   8   51.26    5.57
  14   9   8   31.96    5.57
  15   9   8   33.39    7.21
   0  10   8  315.71   22.29
   1  10   8 1155.21   37.15
   2  10   8  307.54   16.87
   3  10   8   10.41    8.32
   4  10   8  285.99   10.25
   5  10   8    5.21    3.94
   6  10   8   54.93    8.55
   7  10   8   11.84    3.94
   8  10   8  531.15   11.14
   9  10   8  145.60    7.21
  10  10   8   80.97    8.17
  11  10   8   51.26    6.53
  12  10   8   60.14    6.53
  13  10   8    8.17    4.83
  14  10   8   58.00    6.91
  15  10   8   26.04    4.83
   0  11   8  881.77   39.00
   1  11   8   78.72   11.66
   2  11   8  501.43   22.29
   3  11   8   29.71    5.35
   4  11   8  340.21    9.43
   5  11   8   69.84    7.80
   6  11   8   76.48    5.57
   7  11   8  256.28    7.95
   8  11   8  274.15    8.77
   9  11   8   81.68    6.69
  10  11   8    4.49    5.05
  11  11   8   24.51    5.35
  12  11   8   58.71    6.31
  13  11   8   42.37    5.35
  14  11   8    7.45    5.94
  15  11   8   58.00   11.52
   0  12   8  201.35    9.66
   1  12   8   23.79    5.20
   2  12   8   69.12    7.06
   3  12   8   76.48    6.10
   4  12   8   64.63    6.10
   5  12   8   64.63    5.80
   6  12   8   31.24    4.08
   7  12   8   36.35    4.60
   8  12   8  263.74    8.91
   9  12   8   14.09    4.60
  10  12   8  129.98    8.17
  11  12   8   75.76    7.43
  12  12   8   46.76    6.10
  13  12   8   28.18    5.80
  14  12   8  117.42    6.69
  15  12   8   14.09    4.60
   0  13   8   26.04    5.80
   1  13   8  115.17    7.58
   2  13   8   26.75    4.83
   3  13   8  308.25    9.43
   4  13   8  229.53    7.06
   5  13   8   53.50    5.05
   6  13   8  156.73    6.53
   7  13   8   82.50    6.31
   8  13   8  198.39    9.66
   9  13   8  205.74    8.32
  10  13   8   21.54    5.20
  11  13   8   31.24    7.80
  12  13   8   17.05    5.35
  13  13   8   23.08    4.60
  14  13   8   17.87    4.83
   0  14   8   95.06   10.03
   1  14   8  180.52    8.77
   2  14   8   47.58    6.53
   3  14   8   92.92    5.20
   4  14   8   80.25    5.20
   5  14   8  201.35    6.69
   6  14   8  291.20    7.80
   7  14   8  118.13    6.91
   8  14   8   35.63    4.83
   9  14   8  129.98    7.58
  10  14   8   18.58    6.31
  11  14   8   48.30    6.31
  12  14   8    5.92    4.83
  13  14   8   58.71    9.66
  14  14   8    8.88    6.69
   0  15   8   10.41    3.72
   1  15   8   65.35    5.94
   2  15   8  445.79    8.77
   3  15   8  150.81    5.80
   4  15   8   66.88    5.35
   5  15   8  202.78    6.91
   6  15   8    2.96    3.72
   7  15   8   59.42    5.94
   8  15   8    4.49    4.08
   9  15   8   80.97    8.55
  10  15   8   11.84    5.94
  11  15   8   75.05   10.25
  12  15   8   13.38    4.83
  13  15   8   38.60    6.10
  14  15   8   26.04    5.94
   0  16   8   17.05    3.94
   1  16   8  185.01    6.69
   2  16   8    7.45    3.49
   3  16   8  475.50   11.52
   4  16   8  107.72    5.94
   5  16   8  546.05   13.97
   6  16   8  118.85    6.91
   7  16   8   11.84    4.24
   8  16   8   46.76    6.10
   9  16   8   49.83    6.10
  10  16   8   31.24    5.35
  11  16   8   14.09    4.46
  12  16   8   33.39    7.80
  13  16   8   20.01    4.60
  14  16   8   18.58    4.83
   0  17   8   96.59    6.10
   1  17   8   40.13    4.46
   2  17   8   38.60    4.46
   3  17   8  135.19    6.31
   4  17   8   48.30    5.05
   5  17   8  218.40    8.91
   6  17   8   45.33    5.05
   7  17   8   72.80    6.53
   8  17   8    2.25    4.24
   9  17   8   67.59    6.91
  10  17   8   82.50    7.43
  11  17   8   50.54    5.20
  12  17   8    6.64    4.60
  13  17   8   38.60    5.80
   0  18   8    7.45    3.94
   1  18   8   25.22    4.46
   2  18   8  156.73    7.06
   3  18   8  270.37    7.80
   4  18   8  109.97    6.31
   5  18   8    3.68    4.08
   6  18   8  258.53    8.32
   7  18   8  157.45    7.58
   8  18   8   16.34    4.60
   9  18   8   11.13    5.05
  10  18   8    8.17    4.24
  11  18   8   47.58    6.10
  12  18   8   34.20    4.83
  13  18   8   75.76    6.10
   0  19   8   79.44    6.91
   1  19   8   46.76    5.20
   2  19   8   58.71    5.57
   3  19   8   59.42    5.80
   4  19   8   80.25    6.10
   5  19   8   33.39    4.83
   6  19   8   39.41    5.20
   7  19   8   31.24    5.20
   8  19   8    2.96    5.05
   9  19   8   34.20    5.05
  10  19   8   23.79    4.60
  11  19   8   12.66    4.24
  12  19   8   95.88    6.10
  13  19   8   16.34    4.83
   0  20   8  267.41   15.97
   1  20   8   80.25    6.10
   2  20   8  191.65    9.80
   3  20   8   48.30    5.20
   4  20   8   74.33    6.53
   5  20   8   12.66    4.08
   6  20   8   20.01    4.60
   7  20   8   31.24    5.80
   8  20   8    7.45    5.20
   9  20   8   37.17    4.83
  10  20   8   69.12    6.10
  11  20   8   10.41    4.24
  12  20   8    2.96    3.72
   0  21   8  132.94    6.91
   1  21   8   87.71    6.31
   2  21   8   34.20    4.46
   3  21   8    8.88    4.08
   4  21   8   26.75    4.83
   5  21   8   20.01    4.46
   6  21   8  130.80   11.29
   7  21   8   63.92    7.06
   8  21   8    0.71    4.46
   9  21   8    6.64    4.60
  10  21   8   51.26   13.15
  11  21   8   35.63    5.35
  12  21   8    5.21    4.24
   0  22   8   37.88    4.83
   1  22   8   15.62    4.24
   2  22   8   72.80    6.31
   3  22   8   20.83    4.24
   4  22   8   40.84    6.53
   5  22   8  177.56   10.40
   6  22   8   20.01    6.10
   7  22   8    2.96    5.20
   8  22   8   16.34    7.43
   9  22   8   12.66    4.60
  10  22   8    5.92    4.46
  11  22   8   34.92    4.60
   0  23   8    2.25    4.46
   1  23   8   69.12    6.69
   2  23   8   42.37    5.20
   3  23   8   14.91    4.60
   4  23   8   75.76    7.06
   5  23   8    7.45    4.60
   6  23   8   38.60    8.17
   7  23   8   38.60    4.83
   8  23   8   11.84    4.46
   9  23   8   80.25   12.26
  10  23   8    5.21    4.24
   0  24   8   35.63    4.83
   1  24   8   31.96    4.83
   2  24   8   60.14    6.69
   3  24   8    5.92    4.60
   4  24   8   10.41    5.05
   5  24   8   37.17    4.83
   6  24   8   47.58    7.06
   7  24   8  141.11    6.69
   8  24   8    0.71    4.24
   9  24   8   33.39    7.06
  10  24   8   89.14    6.10
   0  25   8   31.96    5.05
   1  25   8   21.54    4.60
   2  25   8   26.04    6.53
   3  25   8   11.84    4.24
   4  25   8   46.76    4.83
   5  25   8   16.34    4.46
   6  25   8   15.62    4.46
   7  25   8   89.85    6.53
   8  25   8  127.83    6.53
   0  26   8   34.92    4.24
   1  26   8   21.54    4.08
   2  26   8   10.41    4.24
   3  26   8   29.00    4.24
   4  26   8   13.38    5.57
   5  26   8    9.70    4.46
   6  26   8   80.25   10.03
   7  26   8   19.30    4.08
   8  26   8   46.05    5.35
   0  27   8    4.49    3.94
   1  27   8   44.62   17.08
   2  27   8   17.05    4.24
   3  27   8   44.62    4.83
   4  27   8   32.67    4.46
   5  27   8   18.58    4.24
   6  27   8    2.96    3.94
   7  27   8    1.53    3.94
   2  28   8   13.38    4.08
   3  28   8   15.62    3.94
   4  28   8    9.70    4.24
   5  28   8   25.22    4.08
   6  28   8   18.58    3.94
   4  29   8   11.84    3.72
   5  29   8   12.66    3.49
   1   0   9  768.95   27.85
   2   0   9   19.30    8.91
   3   0   9 1017.06   33.43
   4   0   9  268.23   20.43
   5   0   9 1456.11   55.72
   6   0   9  462.84   17.46
   7   0   9  172.35   14.71
   9   0   9  338.07    9.80
  10   0   9   39.41    6.53
  11   0   9   46.05    5.57
  12   0   9    9.70    5.05
  13   0   9   14.09    5.57
  14   0   9    5.21    4.60
  15   0   9    6.64    5.20
  16   0   9   16.34    4.83
   0   1   9  610.69   22.29
   1   1   9  124.77   13.38
   2   1   9  538.60   22.29
   3   1   9  292.73   18.57
   4   1   9 1955.30   65.00
   5   1   9   40.84   13.15
   6   1   9   49.01    8.91
   7   1   9   34.20    9.14
   8   1   9  158.26    7.43
   9   1   9  146.32    7.95
  10   1   9   51.97    6.53
  11   1   9   10.41    4.83
  12   1   9   44.62    5.57
  13   1   9   63.20    7.06
  14   1   9    6.64    5.57
  15   1   9    8.88    5.05
  16   1   9   12.66    5.05
   0   2   9  171.64   14.49
   1   2   9   28.18    8.55
   2   2   9  161.94   15.23
   3   2   9  450.18   22.29
   4   2   9 1965.00   65.00
   5   2   9   13.38   11.00
   6   2   9   48.30   10.03
   7   2   9   11.13    5.80
   8   2   9   78.01    6.53
   9   2   9  136.72    7.80
  10   2   9    2.25    5.20
  11   2   9   38.60    5.20
  12   2   9   54.22    6.31
  13   2   9   88.42    9.80
  14   2   9   29.00    5.80
  15   2   9   33.39    8.17
  16   2   9   17.87    5.20
   0   3   9  251.07   16.35
   1   3   9  117.42   12.85
   2   3   9   28.18    9.28
   3   3   9  276.40   18.57
   4   3   9  399.64   24.15
   5   3   9  245.15   22.29
   6   3   9   64.63    9.80
   7   3   9   98.02    7.95
   8   3   9  368.49    9.14
   9   3   9  129.98    7.80
  10   3   9   86.18    8.17
  11   3   9   65.35    6.53
  12   3   9    3.68    4.83
  13   3   9   27.47    5.35
  14   3   9   39.41    5.80
  15   3   9    3.68    5.57
  16   3   9   24.51    5.20
   0   4   9  371.46   20.43
   1   4   9  960.60   27.85
   2   4   9   35.63    9.66
   3   4   9  364.72   20.43
   4   4   9   64.63   12.85
   5   4   9   70.55   14.34
   6   4   9   66.16    8.55
   7   4   9   35.63    5.94
   8   4   9   58.00    6.31
   9   4   9   60.96    7.21
  10   4   9   35.63    5.94
  11   4   9   33.39    5.05
  12   4   9   20.83    5.05
  13   4   9   69.84   11.00
  14   4   9   20.83    5.57
  15   4   9   54.93    6.69
  16   4   9   30.43    5.57
   0   5   9    4.49    7.58
   1   5   9  134.47   13.38
   2   5   9   11.84    8.17
   3   5   9  257.10   17.98
   4   5   9  124.77   15.01
   5   5   9    5.21    9.43
   6   5   9  401.17   12.04
   7   5   9   79.44    8.17
   8   5   9  538.60   13.38
   9   5   9   95.88    7.58
  10   5   9    4.49    4.60
  11   5   9   85.46    6.69
  12   5   9    7.45    4.83
  13   5   9   55.75    7.80
  14   5   9    7.45    5.20
  15   5   9   40.84    6.31
  16   5   9   16.34    5.05
   0   6   9  823.88   24.15
   1   6   9  377.38   18.21
   2   6   9  480.71   20.43
   3   6   9  132.94   14.34
   4   6   9  144.17   16.35
   5   6   9   58.00   10.03
   6   6   9   63.20   10.25
   7   6   9   33.39    6.31
   8   6   9  323.16   10.25
   9   6   9  175.31    8.32
  10   6   9   76.48    6.69
  11   6   9    2.96    4.24
  12   6   9   12.66    5.20
  13   6   9   37.17    5.57
  14   6   9   35.63    6.69
  15   6   9   24.51    6.69
  16   6   9   11.13    4.83
   0   7   9 1145.61   40.86
   1   7   9  217.69   14.34
   2   7   9   41.66    9.43
   3   7   9  678.28   26.01
   4   7   9  269.66   20.43
   5   7   9  536.35   12.48
   6   7   9   75.76    9.66
   7   7   9  148.56    7.43
   8   7   9  196.14    7.80
   9   7   9   86.18    7.95
  10   7   9   15.62    4.46
  11   7   9   38.60    5.20
  12   7   9    3.68    5.57
  13   7   9   66.16    7.21
  14   7   9   20.83    5.57
  15   7   9   13.38    5.80
   0   8   9  792.64   39.00
   1   8   9  978.36   31.57
   2   8   9  215.44   15.01
   3   8   9  207.99   16.35
   4   8   9   80.25   14.71
   5   8   9  105.47   11.14
   6   8   9  316.52   11.52
   7   8   9  236.27    7.43
   8   8   9  437.62    9.80
   9   8   9   28.18    5.35
  10   8   9  129.26    8.32
  11   8   9    2.25    4.46
  12   8   9  148.56   10.25
  13   8   9   13.38    5.20
  14   8   9   57.18    6.31
  15   8   9   51.26    8.17
   0   9   9  252.61   13.52
   1   9   9 1021.45   31.57
   2   9   9  381.87   18.42
   3   9   9  108.43   13.74
   4   9   9   17.05    4.08
   5   9   9   37.88    5.80
   6   9   9    2.25    3.49
   7   9   9   49.01    5.05
   8   9   9  110.68    7.06
   9   9   9   56.46    6.91
  10   9   9  290.49    8.55
  11   9   9   17.05    5.20
  12   9   9   26.75    5.57
  13   9   9   29.00    5.35
  14   9   9   43.80    5.57
  15   9   9  115.17    9.80
   0  10   9   20.83    7.58
   1  10   9   54.93    8.91
   2  10   9  402.70   18.57
   3  10   9  100.27    7.58
   4  10   9  102.51    6.53
   5  10   9  194.61    9.43
   6  10   9   29.00    3.94
   7  10   9   31.96    4.24
   8  10   9   49.83    5.80
   9  10   9    8.88    4.24
  10  10   9    4.49    4.46
  11  10   9    3.68    4.46
  12  10   9   14.91    5.20
  13  10   9   38.60    5.57
  14  10   9   44.62    5.57
  15  10   9   30.43    7.58
   0  11   9  241.48   20.43
   1  11   9  285.99   15.60
   2  11   9   18.58    6.10
   3  11   9  252.61    8.55
   4  11   9   25.22    4.60
   5  11   9   43.80    4.83
   6  11   9   54.22    5.35
   7  11   9  204.31    7.21
   8  11   9    6.64    4.46
   9  11   9   33.39    5.05
  10  11   9  308.25    9.14
  11  11   9    4.49    4.60
  12  11   9   43.09    6.10
  13  11   9  109.25    9.14
  14  11   9   32.67    4.83
  15  11   9   22.26    4.60
   0  12   9  174.60    8.77
   1  12   9  169.39    9.28
   2  12   9   55.75    7.06
   3  12   9  161.22    7.58
   4  12   9   30.43    4.08
   5  12   9   49.01    4.83
   6  12   9   57.18    5.57
   7  12   9  158.26    7.06
   8  12   9    5.92    4.46
   9  12   9  283.75    9.28
  10  12   9   78.72    7.80
  11  12   9   30.43    5.57
  12  12   9   24.51    5.57
  13  12   9  112.93    7.06
  14  12   9   70.55    8.17
  15  12   9    8.88    4.24
   0  13   9   26.75    6.91
   1  13   9   28.18    5.20
   2  13   9   80.97    7.80
   3  13   9   67.59    5.80
   4  13   9   86.18    5.20
   5  13   9  196.14    6.53
   6  13   9  182.05    7.06
   7  13   9   79.44    6.53
   8  13   9   31.96    4.60
   9  13   9   20.01    4.83
  10  13   9   14.91    5.05
  11  13   9  117.42   11.29
  12  13   9    6.64    5.05
  13  13   9   78.72    7.43
  14  13   9    5.21    4.60
   0  14   9   73.52    6.69
   1  14   9  203.60   11.66
   2  14   9   53.50    5.94
   3  14   9  144.17    5.57
   4  14   9   91.38    5.57
   5  14   9    5.21    3.49
   6  14   9  296.41    7.95
   7  14   9    4.49    4.24
   8  14   9   14.91    4.24
   9  14   9    5.21    4.60
  10  14   9  482.85   17.31
  11  14   9   48.30    5.94
  12  14   9   91.38    7.80
  13  14   9   91.38    7.21
  14  14   9    5.92    6.69
   0  15   9   14.09    3.94
   1  15   9   95.88    6.91
   2  15   9   54.93    5.57
   3  15   9  276.40    7.21
   4  15   9  135.19    6.10
   5  15   9   43.09    5.05
   6  15   9   19.30    4.24
   7  15   9    4.49    3.94
   8  15   9   17.05    4.60
   9  15   9   43.09    5.35
  10  15   9    3.68    4.83
  11  15   9    9.70    5.05
  12  15   9   27.47    5.20
  13  15   9   69.12    6.31
  14  15   9   18.58    4.83
   0  16   9   29.00    5.57
   1  16   9   16.34    4.08
   2  16   9   86.18    6.10
   3  16   9   14.91    3.72
   4  16   9  334.29    8.17
   5  16   9  242.91    7.58
   6  16   9   49.01    5.35
   7  16   9   14.91    4.24
   8  16   9    3.68    4.24
   9  16   9   17.05    4.83
  10  16   9    5.21    4.83
  11  16   9   58.00    6.31
  12  16   9    8.17    5.57
  13  16   9   11.13    4.46
  14  16   9    3.68    4.08
   0  17   9   91.38    6.53
   1  17   9   79.44    6.31
   2  17   9  263.02    8.32
   3  17   9    3.68    3.49
   4  17   9  167.86    6.91
   5  17   9  107.72    8.17
   6  17   9   92.10    6.31
   7  17   9   38.60    5.05
   8  17   9   31.24    4.83
   9  17   9   37.17    5.20
  10  17   9   15.62    5.05
  11  17   9  176.84   10.77
  12  17   9   83.22    7.21
  13  17   9   20.83    5.94
   0  18   9    0.71    3.72
   1  18   9  118.13    6.91
   2  18   9   53.50    5.94
   3  18   9  102.51    6.31
   4  18   9    7.45    3.94
   5  18   9   55.75    5.80
   6  18   9   26.04    4.60
   7  18   9    5.21    4.08
   8  18   9   11.13    4.60
   9  18   9   82.50    8.91
  10  18   9   20.01    4.60
  11  18   9   17.05    4.46
  12  18   9    9.70    4.83
  13  18   9   20.01    4.46
   0  19   9   49.83    5.20
   1  19   9   63.92    6.53
   2  19   9   51.97    5.80
   3  19   9   28.18    4.46
   4  19   9   14.91    4.46
   5  19   9  116.60    6.91
   6  19   9    5.21    4.83
   7  19   9   28.18    4.83
   8  19   9    3.68    4.60
   9  19   9   27.47    5.05
  10  19   9   17.05    4.46
  11  19   9  100.27    6.31
  12  19   9   58.71    5.94
   0  20   9   26.75    4.24
   1  20   9  201.35    7.21
   2  20   9   22.26    5.57
   3  20   9   39.41    5.57
   4  20   9    4.49    4.46
   5  20   9   29.00    5.05
   6  20   9   27.47    5.20
   7  20   9    0.71    4.83
   8  20   9    1.53    4.46
   9  20   9   17.05    4.46
  10  20   9   45.33    6.31
  11  20   9   41.66    5.20
  12  20   9    4.49    4.08
   0  21   9    5.92    4.46
   1  21   9   95.88    6.69
   2  21   9  271.90    9.28
   3  21   9   36.35    5.35
   4  21   9  122.53    7.58
   5  21   9   14.09    4.60
   6  21   9   83.22    7.43
   7  21   9    5.21    4.83
   8  21   9    7.45    4.60
   9  21   9   32.67    5.05
  10  21   9   62.39    6.10
  11  21   9   60.14    6.53
   0  22   9  178.27    7.43
   1  22   9   18.58    4.46
   2  22   9   88.42    7.80
   3  22   9   49.01    6.10
   4  22   9  107.72    7.58
   5  22   9   45.33    5.80
   6  22   9  314.99   17.83
   7  22   9   40.13    4.83
   8  22   9    8.17    4.46
   9  22   9   14.91    4.60
  10  22   9   31.24    9.14
  11  22   9    2.25    4.24
   0  23   9    2.96    5.05
   1  23   9  164.90    7.58
   2  23   9   33.39    5.05
   3  23   9   49.01    5.94
   4  23   9   13.38    4.83
   5  23   9   14.91    7.06
   6  23   9   14.09    8.32
   7  23   9    9.70    6.53
   8  23   9    8.88    4.46
   9  23   9   15.62    4.46
  10  23   9   31.24    4.60
   0  24   9    2.96    4.46
   1  24   9   63.20    6.91
   2  24   9   37.17    5.20
   3  24   9   53.50    6.10
   4  24   9   21.54    6.10
   5  24   9    9.70    4.46
   6  24   9   38.60    9.43
   7  24   9   94.34    6.69
   8  24   9   34.92    4.60
   9  24   9   64.63    7.80
  10  24   9   26.75    4.46
   0  25   9   14.09    4.83
   1  25   9   46.05    5.80
   2  25   9    8.88    5.05
   3  25   9   11.84    4.24
   4  25   9   30.43    4.83
   5  25   9    8.88    4.46
   6  25   9   61.67    9.80
   7  25   9   18.58    4.46
   8  25   9    0.71    4.08
   9  25   9   47.58    5.20
   0  26   9   25.22    4.24
   1  26   9    4.49    4.08
   2  26   9    5.92    4.24
   3  26   9   33.39    4.46
   4  26   9   19.30    4.24
   5  26   9   41.66    5.80
   6  26   9   11.84    4.24
   7  26   9  168.68   15.23
   8  26   9    5.92    3.94
   0  27   9   17.05    4.24
   1  27   9  170.82    6.69
   2  27   9    6.64    3.94
   3  27   9   43.09    5.20
   4  27   9   37.88    4.24
   5  27   9    2.96    3.94
   6  27   9    4.49    3.94
   7  27   9   28.18    4.24
   0  28   9   15.62    4.08
   1  28   9   72.80    6.10
   3  28   9   74.33    5.80
   4  28   9   37.17    4.60
   5  28   9   29.71    4.08
   6  28   9   36.35    4.08
   3  29   9   71.27    5.35
   4  29   9   31.24    4.08
   0   0  10 2267.33   59.43
   1   0  10 1067.50   31.57
   2   0  10    6.64    8.17
   3   0  10  863.29   29.71
   4   0  10  468.76   26.01
   5   0  10  308.25   24.15
   6   0  10    6.64    5.05
   7   0  10  112.93    9.43
   8   0  10  135.19    7.21
   9   0  10    5.92    4.83
  10   0  10    5.21    5.57
  11   0  10    8.17    4.83
  12   0  10   20.01    5.20
  13   0  10    9.70    5.57
  14   0  10    5.21    6.10
  16   0  10    5.92    5.05
   0   1  10   33.39    9.28
   1   1  10  427.20   24.15
   2   1  10   34.20   10.03
   3   1  10  603.95   26.01
   4   1  10   95.06   14.49
   5   1  10  170.82   20.43
   6   1  10   34.92    6.53
   7   1  10  534.93   14.71
   8   1  10  181.24    7.80
   9   1  10   26.04    5.20
  10   1  10   40.84    6.53
  11   1  10   36.35    5.20
  12   1  10    3.68    5.20
  13   1  10   32.67    5.94
  14   1  10   58.71    6.69
  15   1  10   15.62    5.35
  16   1  10    4.49    4.83
   0   2  10 1109.16   31.57
   1   2  10 1061.58   31.57
   2   2  10  176.84   16.12
   3   2  10  454.67   24.15
   4   2  10  742.91   29.71
   5   2  10  161.94   18.57
   6   2  10  248.83   13.52
   7   2  10  205.03   13.97
   8   2  10   18.58    4.60
   9   2  10  115.17    7.80
  10   2  10   28.18    5.35
  11   2  10   42.37    5.57
  12   2  10   27.47    5.57
  13   2  10    9.70    5.35
  14   2  10    6.64    5.20
  15   2  10   48.30    5.94
  16   2  10    8.17    4.83
   0   3  10  577.20   24.15
   1   3  10  300.08   18.21
   2   3  10  729.54   27.85
   3   3  10  160.51   16.35
   4   3  10  692.37   29.71
   5   3  10    4.49   10.40
   6   3  10  105.47   11.00
   7   3  10   46.05    7.80
   8   3  10   38.60    4.83
   9   3  10    8.17    5.05
  10   3  10   41.66    6.10
  11   3  10   72.09    7.06
  12   3  10  194.61    8.17
  13   3  10   10.41    5.20
  14   3  10   14.91    5.57
  15   3  10   20.01    5.57
  16   3  10    8.17    4.60
   0   4  10  106.19   12.63
   1   4  10  126.30   13.52
   2   4  10  516.34   22.29
   3   4  10  269.66   18.57
   4   4  10  353.59   24.15
   5   4  10  192.36   20.43
   6   4  10  237.70   11.14
   7   4  10  283.03    9.80
   8   4  10   93.63    6.91
   9   4  10   54.22    5.94
  10   4  10   26.04    4.83
  11   4  10   90.67    6.91
  12   4  10   10.41    4.60
  13   4  10  156.02   12.04
  14   4  10   86.18    7.58
  15   4  10   25.22    5.35
  16   4  10   23.79    5.20
   0   5  10  877.38   27.85
   1   5  10  170.82   14.71
   2   5  10  442.01   20.43
   3   5  10  187.16   17.31
   4   5  10  207.99   18.57
   5   5  10  166.43    9.43
   6   5  10  186.44   12.48
   7   5  10  142.64    9.14
   8   5  10  100.27    6.91
   9   5  10   52.79    5.94
  10   5  10   10.41    4.24
  11   5  10   56.46    5.80
  12   5  10   43.80    5.94
  13   5  10   37.17    6.31
  14   5  10   23.79    5.57
  15   5  10    2.25    5.57
  16   5  10   32.67    7.58
   0   6  10   14.91    8.17
   1   6  10  724.33   26.01
   2   6  10  601.80   26.01
   3   6  10  180.52   16.35
   4   6  10  433.84   26.01
   5   6  10  128.55    8.17
   6   6  10   31.96    6.69
   7   6  10   13.38    4.08
   8   6  10  243.72    8.17
   9   6  10  196.14    9.14
  10   6  10  127.02    6.69
  11   6  10    9.70    4.60
  12   6  10   20.83    5.20
  13   6  10   11.13    5.05
  14   6  10   35.63    8.32
  15   6  10   26.04    8.77
   0   7  10  219.12   15.01
   1   7  10  244.44   16.12
   2   7  10    4.49    7.43
   3   7  10  702.07   27.85
   4   7  10  539.32   26.01
   5   7  10  199.82   11.66
   6   7  10  563.82   16.35
   7   7  10   41.66    5.57
   8   7  10  163.47    7.80
   9   7  10  159.69    8.32
  10   7  10   40.13    5.05
  11   7  10   18.58    4.83
  12   7  10   66.16    7.06
  13   7  10   51.26    5.94
  14   7  10    8.17    5.20
  15   7  10   38.60    5.35
   0   8  10 1074.24   31.57
   1   8  10  261.49   16.12
   2   8  10   43.09    9.66
   3   8  10  264.45   18.57
   4   8  10   33.39    5.94
   5   8  10    8.88    4.08
   6   8  10   76.48    7.43
   7   8  10   14.91    4.08
   8   8  10  193.18    8.17
   9   8  10  310.50   15.97
  10   8  10  112.93    9.14
  11   8  10   51.26    5.94
  12   8  10   14.91    5.20
  13   8  10    8.17    5.20
  14   8  10    8.88    5.20
  15   8  10   43.09    7.58
   0   9  10   75.76   10.03
   1   9  10  557.18   20.43
   2   9  10  136.00   13.97
   3   9  10  157.45    9.43
   4   9  10   83.22    6.31
   5   9  10    7.45    3.94
   6   9  10  159.69    6.31
   7   9  10  121.81    6.69
   8   9  10   35.63    5.05
   9   9  10   59.42    5.94
  10   9  10    2.96    4.60
  11   9  10   26.75    5.35
  12   9  10   29.00    6.53
  13   9  10   13.38    5.35
  14   9  10    6.64    5.20
  15   9  10   86.18    8.55
   0  10  10   29.00   11.00
   1  10  10   20.83    8.32
   2  10  10  256.28   12.26
   3  10  10   42.37    7.06
   4  10  10   31.96    5.94
   5  10  10    2.96    3.49
   6  10  10   32.67    4.08
   7  10  10    2.25    3.72
   8  10  10  203.60    8.17
   9  10  10  115.17    7.06
  10  10  10   62.39    7.58
  11  10  10   36.35    7.21
  12  10  10   12.66    5.35
  13  10  10  140.39    7.80
  14  10  10    8.88    5.20
  15  10  10  134.47   11.52
   0  11  10  140.39   14.11
   1  11  10   29.00    6.31
   2  11  10  190.22    8.55
   3  11  10   47.58    5.94
   4  11  10  177.56    8.55
   5  11  10  155.30    6.53
   6  11  10  110.68    5.94
   7  11  10  269.66    8.17
   8  11  10   15.62    4.60
   9  11  10   76.48    6.91
  10  11  10   23.79    5.20
  11  11  10    5.21    5.05
  12  11  10   84.75    7.58
  13  11  10   48.30    7.06
  14  11  10   10.41    4.83
  15  11  10   16.34    4.24
   0  12  10    7.45    5.80
   1  12  10   93.63    7.80
   2  12  10  255.57   11.29
   3  12  10   16.34    4.24
   4  12  10    8.88    3.12
   5  12  10  107.72    5.94
   6  12  10   29.71    4.08
   7  12  10   20.83    4.46
   8  12  10   26.04    4.46
   9  12  10  103.23    7.43
  10  12  10  179.81    9.43
  11  12  10   80.25   12.63
  12  12  10   10.41    5.20
  13  12  10   24.51    5.35
  14  12  10   41.66    5.05
   0  13  10   25.22    5.35
   1  13  10   56.46    9.43
   2  13  10  156.73    9.43
   3  13  10   15.62    3.49
   4  13  10   74.33    5.05
   5  13  10  285.28    7.21
   6  13  10  693.19   13.52
   7  13  10  225.85    7.95
   8  13  10   74.33    6.53
   9  13  10  182.77    7.80
  10  13  10   11.84    6.10
  11  13  10   52.79    6.53
  12  13  10   40.84    5.94
  13  13  10   14.09    5.20
  14  13  10   44.62    5.20
   0  14  10   47.58    6.31
   1  14  10  248.83    9.80
   2  14  10   31.24    4.08
   3  14  10  129.26    5.94
   4  14  10  230.35    7.06
   5  14  10   97.31    6.31
   6  14  10  128.55    6.69
   7  14  10   99.55    7.21
   8  14  10   33.39    4.83
   9  14  10   93.63    7.06
  10  14  10   60.96    6.69
  11  14  10   83.93    8.32
  12  14  10    5.21    5.05
  13  14  10   18.58    4.60
  14  14  10    3.68    4.60
   0  15  10   17.05    5.35
   1  15  10  177.56    7.06
   2  15  10   29.71    4.24
   3  15  10  136.00    6.10
   4  15  10   24.51    3.94
   5  15  10  255.57   10.40
   6  15  10   44.62    4.60
   7  15  10   61.67    6.10
   8  15  10  204.31    9.28
   9  15  10   48.30    5.57
  10  15  10   59.42    6.91
  11  15  10   23.08    5.57
  12  15  10   28.18    5.35
  13  15  10   48.30    6.69
  14  15  10    9.70    5.20
   0  16  10   12.66    4.24
   1  16  10   63.20    5.94
   2  16  10  199.10    7.58
   3  16  10  394.53    9.43
   4  16  10   33.39    4.24
   5  16  10   69.84    6.31
   6  16  10  386.36    8.77
   7  16  10  117.42    8.32
   8  16  10  104.04    7.06
   9  16  10   24.51    5.05
  10  16  10   49.01    7.06
  11  16  10   51.97    5.94
  12  16  10   12.66    5.05
  13  16  10   62.39    6.10
   0  17  10  102.51    6.91
   1  17  10   29.71    4.60
   2  17  10  135.19    7.21
   3  17  10  194.61    7.06
   4  17  10   49.83    5.35
   5  17  10   94.34    6.10
   6  17  10    5.21    4.08
   7  17  10   20.01    4.46
   8  17  10   52.79    6.10
   9  17  10    2.25    4.83
  10  17  10   68.31    9.28
  11  17  10   60.96    7.43
  12  17  10    0.71    4.24
  13  17  10   12.66    4.24
   0  18  10    5.21    4.24
   1  18  10  229.53    8.17
   2  18  10  141.93    7.58
   3  18  10   16.34    4.08
   4  18  10   86.18    6.10
   5  18  10  171.64    6.91
   6  18  10   12.66    4.24
   7  18  10   66.16    6.53
   8  18  10   40.84    5.57
   9  18  10   50.54    5.94
  10  18  10    2.96    4.46
  11  18  10    3.68    4.24
  12  18  10    2.25    4.08
  13  18  10   35.63    4.60
   0  19  10    1.53    4.24
   1  19  10   20.01    4.24
   2  19  10   35.63    5.20
   3  19  10   37.17    4.83
   4  19  10  101.08    6.91
   5  19  10   54.93    6.10
   6  19  10  109.97    7.06
   7  19  10    2.96    4.46
   8  19  10   29.00    5.05
   9  19  10    3.68    4.46
  10  19  10   52.79    7.80
  11  19  10   73.52    5.94
  12  19  10   14.09    4.24
   0  20  10   97.31    6.53
   1  20  10  188.69    7.43
   2  20  10   43.80    5.80
   3  20  10   54.93    6.10
   4  20  10   58.00    5.94
   5  20  10   26.04    5.57
   6  20  10   64.63    9.14
   7  20  10   43.80    5.57
   8  20  10    9.70    4.60
   9  20  10   13.38    4.24
  10  20  10    5.21    4.08
  11  20  10    5.21    5.05
  12  20  10   18.58    4.24
   0  21  10   49.01    5.05
   1  21  10  178.99    7.58
   2  21  10    6.64    4.46
   3  21  10   14.91    4.83
   4  21  10   99.55   10.03
   5  21  10   42.37    5.35
   6  21  10   83.22    7.43
   7  21  10   47.58    5.57
   8  21  10   89.14    6.69
   9  21  10   11.84    4.24
  10  21  10   40.13    5.94
  11  21  10    5.21    6.53
   0  22  10   21.54    4.60
   1  22  10  142.64    7.21
   2  22  10  138.96    7.58
   3  22  10   14.91    5.05
   4  22  10   25.22    5.57
   5  22  10   86.89    8.55
   6  22  10   32.67    5.80
   7  22  10   46.76    5.05
   8  22  10    2.25    4.46
   9  22  10    6.64    4.60
  10  22  10   26.04    6.69
  11  22  10   46.05    5.57
   0  23  10    2.25    5.20
   1  23  10   47.58    5.57
   2  23  10   75.05    7.06
   3  23  10   12.66    5.05
   4  23  10    8.88    5.05
   5  23  10   54.22    7.58
   6  23  10    7.45    4.83
   7  23  10   20.01    4.83
   8  23  10   13.38    4.60
   9  23  10   24.51    4.60
  10  23  10   13.38    6.69
   0  24  10  135.19    7.43
   1  24  10   63.20    6.53
   2  24  10    6.64    5.05
   3  24  10   77.29    7.21
   4  24  10   21.54    4.83
   5  24  10    3.68    4.24
   6  24  10   23.79    5.05
   7  24  10   47.58    5.05
   8  24  10   28.18    4.83
   9  24  10   14.91    4.46
   0  25  10   44.62    7.80
   1  25  10   33.39    4.46
   2  25  10   16.34    4.46
   3  25  10   14.91    4.24
   4  25  10   29.00    4.83
   5  25  10    5.92    4.46
   6  25  10   42.37    4.83
   7  25  10   23.08    6.69
   8  25  10  145.60   10.62
   0  26  10    0.71    4.08
   1  26  10   11.13    4.08
   2  26  10    4.49    4.60
   3  26  10   70.55    6.10
   4  26  10   14.91    4.24
   5  26  10   23.79    4.60
   6  26  10   21.54    4.60
   7  26  10   12.66    4.24
   8  26  10    2.96    3.94
   0  27  10   41.66    4.60
   1  27  10   27.47    4.46
   2  27  10   15.62    4.60
   3  27  10   37.88    4.60
   4  27  10   88.42    5.94
   5  27  10   40.84    5.05
   6  27  10   44.62    4.46
   7  27  10   30.43    4.46
   0  28  10   45.33    4.46
   1  28  10   27.47    6.69
   2  28  10   35.63    5.05
   3  28  10    3.68    3.94
   4  28  10   18.58    4.24
   5  28  10    9.70    3.72
   6  28  10   15.62    3.94
   0  29  10   16.34    4.08
   1  29  10   50.54    5.20
   2  29  10    7.45    4.08
   3  29  10    4.49    3.72
   4  29  10   11.84    3.94
   1   0  11  763.74   27.85
   2   0  11   43.80   10.77
   3   0  11  107.72   14.71
   4   0  11  104.04   15.23
   5   0  11   77.29   15.97
   6   0  11   37.17    6.53
   7   0  11   10.41    9.14
   8   0  11   32.67    5.20
   9   0  11    0.71    4.83
  10   0  11   40.13    5.20
  11   0  11  180.52    7.58
  12   0  11  123.34    7.58
  13   0  11    2.96    5.35
  15   0  11   21.54    5.94
  16   0  11    4.49    4.46
   0   1  11   26.04    9.66
   1   1  11   54.93   11.29
   2   1  11   64.63   12.04
   3   1  11  549.73   26.01
   4   1  11  197.57   18.57
   5   1  11  572.81   22.29
   6   1  11   10.41    5.35
   7   1  11  178.99   10.77
   8   1  11   74.33    6.91
   9   1  11   41.66    5.80
  10   1  11   72.80    6.91
  11   1  11   78.01    7.06
  12   1  11   58.00    6.53
  13   1  11   14.09    5.35
  14   1  11    4.49    5.20
  15   1  11   48.30    6.53
  16   1  11   33.39    4.83
   0   2  11   12.66    8.91
   1   2  11  183.48   16.35
   2   2  11   77.29   12.48
   3   2  11  678.28   27.85
   4   2  11  279.36   22.29
   5   2  11   74.33    8.91
   6   2  11   63.92    8.17
   7   2  11   37.17    6.91
   8   2  11   31.96    5.05
   9   2  11   14.09    5.20
  10   2  11   11.84    4.83
  11   2  11    2.96    4.60
  12   2  11   57.18    6.53
  13   2  11   46.76    5.94
  14   2  11   26.75    5.80
  15   2  11    5.21    5.35
  16   2  11   34.20    4.83
   0   3  11  525.23   24.15
   1   3  11  335.00   20.43
   2   3  11  915.26   31.57
   3   3  11  437.62   24.15
   4   3  11  124.77   16.12
   5   3  11   46.05    7.58
   6   3  11    1.53    4.24
   7   3  11   77.29    8.55
   8   3  11  144.17    7.43
   9   3  11   11.13    5.20
  10   3  11    4.49    4.46
  11   3  11   15.62    5.05
  12   3  11  178.99    7.95
  13   3  11   24.51    5.57
  14   3  11   46.76    5.94
  15   3  11    9.70    4.60
  16   3  11    1.53    4.46
   0   4  11  235.55   17.08
   1   4  11  505.93   22.29
   2   4  11  189.40   16.87
   3   4  11   11.84    9.66
   4   4  11  254.04   20.43
   5   4  11  497.76   15.23
   6   4  11  137.43   12.26
   7   4  11  169.39    9.66
   8   4  11   37.88    5.05
   9   4  11   72.09    7.43
  10   4  11    9.70    4.46
  11   4  11   35.63    5.35
  12   4  11    2.25    5.05
  13   4  11   71.27    7.43
  14   4  11   33.39    5.57
  15   4  11   17.87    7.43
  16   4  11   20.01    9.66
   0   5  11   29.71    9.66
   1   5  11 2462.76   74.29
   2   5  11  855.12   31.57
   3   5  11    7.45    8.91
   4   5  11  182.77   18.57
   5   5  11  126.30    8.17
   6   5  11  488.06   16.57
   7   5  11  124.77    7.06
   8   5  11   95.06    7.06
   9   5  11  130.80    7.95
  10   5  11   44.62    5.20
  11   5  11  127.83    7.21
  12   5  11   29.00    5.20
  13   5  11   36.35    6.10
  14   5  11   46.76    8.17
  15   5  11   72.09    9.28
   0   6  11  366.96   18.57
   1   6  11   92.10   12.26
   2   6  11  659.70   26.01
   3   6  11  390.04   22.29
   4   6  11   51.26    8.55
   5   6  11  629.27   15.23
   6   6  11   55.75    7.58
   7   6  11  141.11    7.21
   8   6  11  109.25    7.21
   9   6  11   14.09    5.20
  10   6  11   24.51    4.60
  11   6  11  182.05    7.95
  12   6  11   71.27    8.55
  13   6  11   14.09    4.83
  14   6  11   28.18    7.06
  15   6  11    6.64    5.20
   0   7  11  561.68   22.29
   1   7  11  592.10   22.29
   2   7  11  248.83   17.83
   3   7  11  109.25   13.97
   4   7  11  124.77    7.80
   5   7  11  222.18    8.77
   6   7  11   52.79    5.94
   7   7  11   77.29    6.53
   8   7  11   20.83    4.83
   9   7  11   23.79    5.35
  10   7  11   92.10    6.69
  11   7  11   86.18    6.91
  12   7  11    9.70    5.35
  13   7  11    6.64    5.20
  14   7  11   22.26    5.35
  15   7  11   48.30    5.94
   0   8  11    2.96    6.10
   1   8  11  259.24   16.12
   2   8  11  208.70   16.12
   3   8  11  300.08   10.40
   4   8  11  232.49    9.43
   5   8  11   23.79    5.05
   6   8  11   49.01    5.94
   7   8  11  218.40    7.43
   8   8  11   92.10    7.21
   9   8  11   60.96    6.31
  10   8  11   75.05    6.69
  11   8  11   60.96    6.53
  12   8  11   51.97    7.80
  13   8  11   23.79    5.35
  14   8  11    9.70    5.20
  15   8  11    2.96    5.35
   0   9  11  185.01   14.11
   1   9  11  257.10   16.35
   2   9  11   69.12    7.21
   3   9  11  192.36    7.80
   4   9  11   75.05    6.31
   5   9  11   65.35    7.06
   6   9  11   20.83    4.08
   7   9  11   14.91    4.24
   8   9  11   47.58    7.43
   9   9  11  323.88   10.40
  10   9  11   72.80    7.58
  11   9  11    2.96    5.20
  12   9  11   89.14    9.14
  13   9  11   49.01    6.10
  14   9  11   27.47    5.35
  15   9  11   95.88    8.77
   0  10  11  139.68   11.14
   1  10  11   69.12    8.55
   2  10  11   23.08    4.83
   3  10  11  292.73    9.28
   4  10  11  110.68    7.06
   5  10  11  147.13    5.94
   6  10  11   17.87    3.94
   7  10  11    5.21    4.24
   8  10  11   39.41    5.35
   9  10  11  112.93    7.21
  10  10  11   27.47    5.20
  11  10  11   18.58    5.35
  12  10  11    8.88    5.57
  13  10  11    7.45    5.20
  14  10  11   17.05    5.20
  15  10  11   29.00    5.05
   0  11  11    7.45    9.66
   1  11  11    9.70    5.05
   2  11  11  112.21    8.17
   3  11  11   67.59    6.53
   4  11  11   68.31    5.57
   5  11  11   29.00    3.72
   6  11  11  122.53    6.31
   7  11  11  288.24    8.55
   8  11  11   27.47    4.60
   9  11  11  141.93    7.58
  10  11  11  124.77    7.80
  11  11  11  115.17   10.40
  12  11  11   92.10    7.58
  13  11  11   10.41    5.57
  14  11  11   11.13    5.05
   0  12  11   95.06    7.95
   1  12  11   69.84   11.66
   2  12  11  117.42    8.32
   3  12  11   11.13    2.97
   4  12  11   43.80    4.60
   5  12  11  222.18    7.21
   6  12  11  114.36    6.53
   7  12  11  117.42    7.06
   8  12  11   60.96    5.94
   9  12  11   29.00    5.05
  10  12  11   75.05    7.95
  11  12  11   16.34    5.80
  12  12  11   54.93    6.31
  13  12  11   36.35    5.57
  14  12  11   13.38    6.10
   0  13  11   15.62    4.60
   1  13  11   95.88    7.58
   2  13  11  193.90    5.94
   3  13  11  118.85    5.57
   4  13  11   30.43    3.94
   5  13  11    6.64    3.49
   6  13  11  133.76    6.69
   7  13  11   30.43    4.60
   8  13  11    8.88    4.24
   9  13  11   21.54    5.05
  10  13  11   32.67    6.10
  11  13  11   52.79    6.31
  12  13  11   77.29    7.06
  13  13  11   21.54    5.35
  14  13  11    3.68    4.46
   0  14  11  496.23    9.66
   1  14  11   63.20    5.80
   2  14  11  187.97    7.21
   3  14  11   79.44    5.57
   4  14  11  110.68    5.94
   5  14  11  256.28    7.43
   6  14  11  180.52    7.21
   7  14  11    7.45    4.24
   8  14  11   68.31    6.53
   9  14  11  160.51    7.80
  10  14  11  141.93   13.38
  11  14  11  112.93    7.43
  12  14  11    8.17    5.05
  13  14  11   50.54    5.80
  14  14  11   26.04    4.60
   0  15  11   63.92    6.10
   1  15  11   69.12    6.53
   2  15  11   27.47    4.46
   3  15  11   52.79    5.20
   4  15  11   47.58    5.05
   5  15  11  110.68    6.31
   6  15  11   17.87    4.08
   7  15  11   34.92    4.60
   8  15  11   63.92    6.31
   9  15  11    3.68    4.60
  10  15  11   99.55   10.25
  11  15  11    8.17    5.57
  12  15  11   75.76    7.21
  13  15  11   45.33    7.43
   0  16  11   45.33    6.91
   1  16  11   66.88    6.10
   2  16  11  248.83    8.32
   3  16  11   75.76    5.80
   4  16  11  478.46   10.40
   5  16  11  103.23    6.10
   6  16  11   34.20    4.46
   7  16  11   18.58    4.60
   8  16  11   35.63    5.20
   9  16  11    3.68    4.83
  10  16  11   24.51    5.35
  11  16  11   37.17    5.20
  12  16  11   26.75    5.05
  13  16  11    9.70    4.24
   0  17  11   61.67    6.31
   1  17  11   34.20    4.83
   2  17  11   63.92    6.69
   3  17  11   46.05    5.20
   4  17  11   30.43    4.08
   5  17  11   34.20    4.46
   6  17  11   18.58    4.24
   7  17  11   16.34    4.83
   8  17  11   60.14    6.31
   9  17  11   72.09    6.53
  10  17  11   29.00    5.80
  11  17  11  101.80    7.95
  12  17  11  124.06   10.62
  13  17  11   10.41    4.24
   0  18  11    4.49    4.46
   1  18  11    4.49    4.46
   2  18  11    9.70    5.80
   3  18  11  177.56    6.69
   4  18  11   94.34    6.53
   5  18  11   29.00    4.24
   6  18  11    2.96    4.08
   7  18  11    1.53    4.46
   8  18  11   89.14    6.91
   9  18  11   11.13    5.05
  10  18  11    4.49    5.05
  11  18  11   37.17    4.60
  12  18  11    5.21    4.24
   0  19  11   69.12    6.10
   1  19  11    5.92    4.24
   2  19  11  288.96    8.32
   3  19  11   16.34    4.24
   4  19  11    9.70    4.60
   5  19  11  117.42    6.53
   6  19  11   66.88    7.21
   7  19  11    3.68    4.46
   8  19  11   47.58    5.94
   9  19  11   29.00    4.60
  10  19  11   76.48    8.32
  11  19  11  129.98   11.00
  12  19  11   18.58    4.83
   0  20  11   49.83    5.05
   1  20  11   17.05    4.46
   2  20  11   77.29    6.91
   3  20  11    1.53    4.24
   4  20  11  100.27    7.80
   5  20  11  116.60    7.21
   6  20  11    8.88    4.60
   7  20  11   26.04    4.83
   8  20  11    6.64    4.24
   9  20  11   37.17    4.60
  10  20  11   10.41    4.24
  11  20  11   33.39    4.24
   0  21  11    6.64    4.24
   1  21  11   39.41    5.05
   2  21  11   72.80    6.91
   3  21  11   45.33    5.80
   4  21  11    3.68    4.46
   5  21  11   80.97    7.43
   6  21  11    5.21    5.20
   7  21  11    6.64    4.60
   8  21  11    2.96    3.94
   9  21  11    9.70    4.24
  10  21  11    2.96    4.08
  11  21  11   29.00    6.10
   0  22  11  285.28    8.77
   1  22  11   35.63    5.05
   2  22  11   30.43    5.20
   3  22  11    5.92    4.46
   4  22  11   80.97    7.21
   5  22  11   14.09    5.35
   6  22  11   55.75    5.94
   7  22  11   62.39    7.43
   8  22  11   20.01    5.20
   9  22  11  113.64    6.69
  10  22  11  101.08   13.15
   0  23  11   66.16    6.69
   1  23  11    6.64    4.60
   2  23  11   14.09    5.05
   3  23  11   44.62    5.80
   4  23  11  125.59    9.80
   5  23  11   20.01    4.83
   6  23  11   60.14    6.31
   7  23  11   17.05   10.40
   8  23  11   83.22    7.58
   9  23  11    8.17    4.60
  10  23  11   19.30    4.46
   0  24  11  288.96    9.28
   1  24  11   35.63    5.80
   2  24  11  231.06    8.55
   3  24  11   29.00    4.83
   4  24  11    3.68    4.46
   5  24  11   12.66    4.60
   6  24  11   20.83    4.83
   7  24  11   20.01    4.83
   8  24  11  120.38    8.32
   9  24  11   15.62    4.60
   0  25  11   30.43    4.46
   1  25  11   13.38    6.31
   2  25  11   72.09    6.53
   3  25  11   27.47    4.60
   4  25  11    8.17    5.57
   5  25  11   37.17    5.35
   6  25  11   65.35    6.53
   7  25  11   22.26    4.46
   8  25  11   30.43    4.46
   0  26  11    7.45    4.24
   1  26  11   17.87    4.46
   2  26  11   29.71    4.60
   3  26  11   58.00    6.10
   4  26  11   13.38    4.24
   5  26  11   37.88    8.17
   6  26  11    5.21    4.24
   7  26  11   14.91    4.24
   0  27  11   51.97    5.94
   1  27  11   11.84    5.35
   2  27  11    8.88    4.08
   3  27  11    7.45    5.20
   4  27  11   79.44    5.94
   5  27  11   21.54    5.05
   6  27  11   31.96    8.32
   0  28  11    4.49    4.08
   1  28  11   89.14    5.94
   2  28  11    8.88    5.94
   3  28  11   10.41    3.94
   4  28  11   22.26    4.24
   5  28  11   26.75   11.29
   0  29  11   44.62    4.46
   1  29  11    2.96    3.72
   2  29  11   27.47    4.08
   3  29  11   32.67    4.83
   0   0  12  249.65   18.42
   1   0  12  514.10   24.15
   2   0  12  361.76   22.29
   3   0  12  118.13   15.23
   4   0  12   85.46   15.23
   5   0  12   59.42    7.58
   6   0  12  106.19    8.77
   7   0  12   86.89    6.91
   8   0  12   22.26    5.05
   9   0  12    9.70    5.20
  10   0  12    2.25    4.83
  11   0  12    4.49    4.83
  12   0  12   38.60    5.57
  13   0  12    2.25    5.05
  14   0  12    3.68    5.05
  15   0  12  216.16   10.25
   0   1  12   32.67   10.25
   1   1  12  664.90   27.85
   2   1  12  179.81   17.46
   3   1  12   49.01   12.04
   4   1  12   16.34   11.52
   5   1  12   51.26    7.21
   6   1  12   14.91    5.20
   7   1  12  190.94    7.80
   8   1  12   56.46    6.31
   9   1  12    2.96    5.05
  10   1  12    0.71    5.05
  11   1  12   49.01    5.94
  12   1  12   14.91    5.20
  13   1  12    4.49    5.05
  14   1  12    8.88    6.69
  15   1  12   26.75    5.57
   0   2  12  134.47   15.45
   1   2  12  137.43   15.60
   2   2  12  424.24   24.15
   3   2  12  706.46   29.71
   4   2  12   89.85   15.23
   5   2  12   37.88    5.80
   6   2  12   42.37    6.31
   7   2  12   86.89    6.91
   8   2  12   61.67    6.91
   9   2  12   98.02    7.95
  10   2  12   93.63    7.06
  11   2  12   42.37    5.57
  12   2  12   82.50    7.43
  13   2  12   53.50    6.10
  14   2  12   42.37    5.94
  15   2  12    2.96    4.60
   0   3  12    2.96    8.17
   1   3  12  609.15   26.01
   2   3  12 1422.62   48.29
   3   3  12  240.66   20.43
   4   3  12   13.38   11.00
   5   3  12   12.66    5.05
   6   3  12  248.83   13.52
   7   3  12   72.80    6.69
   8   3  12   37.88    5.35
   9   3  12    2.96    5.20
  10   3  12   53.50    6.10
  11   3  12   26.75    5.20
  12   3  12    8.17    5.20
  13   3  12   84.75    7.21
  14   3  12   31.24    5.35
  15   3  12    9.70    5.05
   0   4  12  111.40   13.97
   1   4  12  669.40   27.85
   2   4  12  178.27   16.87
   3   4  12  757.72   31.57
   4   4  12   49.83    7.58
   5   4  12    4.49    4.24
   6   4  12  247.40   10.77
   7   4  12   55.75    6.10
   8   4  12   92.10    7.21
   9   4  12   20.01    5.57
  10   4  12   14.91    4.83
  11   4  12   27.47    5.20
  12   4  12   59.42    6.91
  13   4  12   70.55    6.91
  14   4  12   26.75    5.35
  15   4  12    4.49    4.83
   0   5  12  405.66   22.29
   1   5  12  165.61   16.12
   2   5  12  845.42   31.57
   3   5  12   88.42   13.74
   4   5  12   37.17    6.10
   5   5  12  205.03    9.28
   6   5  12  434.56   12.26
   7   5  12  168.68    8.17
   8   5  12   95.88    7.21
   9   5  12   11.13    5.20
  10   5  12   86.89    6.91
  11   5  12   29.71    5.20
  12   5  12   15.62    5.35
  13   5  12   33.39    6.10
  14   5  12  109.25    8.91
  15   5  12    2.96    4.24
   0   6  12 2674.42   89.15
   1   6  12  128.55   14.49
   2   6  12  438.33   22.29
   3   6  12  294.98   20.43
   4   6  12  491.84   13.52
   5   6  12   61.67    7.21
   6   6  12  224.32    7.95
   7   6  12   52.79    6.31
   8   6  12  104.04    7.43
   9   6  12   92.92    6.91
  10   6  12  122.53    6.91
  11   6  12  124.77    7.21
  12   6  12    2.25    4.83
  13   6  12   66.88    7.58
  14   6  12  129.98    7.21
  15   6  12   38.60    7.80
   0   7  12   22.26    9.66
   1   7  12  265.27   18.21
   2   7  12   51.97   11.52
   3   7  12  132.23    8.32
   4   7  12   40.84    5.80
   5   7  12    7.45    4.60
   6   7  12    3.68    3.94
   7   7  12    2.25    4.24
   8   7  12   66.88    6.91
   9   7  12    5.21    4.24
  10   7  12   74.33    6.53
  11   7  12    8.88    4.83
  12   7  12   81.68    7.21
  13   7  12   46.76    5.94
  14   7  12   44.62    5.80
  15   7  12   50.54   11.66
   0   8  12  889.23   40.86
   1   8  12  107.01   12.63
   2   8  12   23.79    6.31
   3   8  12  107.72    6.91
   4   8  12   39.41    5.80
   5   8  12    2.25    3.12
   6   8  12   46.05    5.20
   7   8  12  126.30    7.06
   8   8  12    8.88    4.83
   9   8  12   46.05    5.20
  10   8  12   73.52    6.91
  11   8  12  127.83    9.14
  12   8  12   74.33    7.21
  13   8  12   29.00    5.57
  14   8  12   59.42    6.91
  15   8  12   26.04    5.20
   0   9  12  329.90   18.57
   1   9  12   53.50    6.91
   2   9  12   23.08    4.46
   3   9  12   30.43    4.46
   4   9  12  221.36    8.55
   5   9  12   11.84    3.49
   6   9  12  136.00    6.53
   7   9  12  339.50    8.91
   8   9  12   31.96    5.35
   9   9  12   66.88    7.21
  10   9  12   46.76    5.80
  11   9  12   19.30    5.57
  12   9  12   29.71    5.57
  13   9  12   20.83    5.57
  14   9  12   87.71    7.06
  15   9  12   44.62    5.80
   0  10  12   65.35   13.15
   1  10  12  167.14   10.25
   2  10  12   14.09    3.94
   3  10  12  158.98    7.43
   4  10  12  222.18    7.43
   5  10  12   69.12    5.35
   6  10  12   31.24    4.46
   7  10  12  616.61   12.26
   8  10  12   75.76    6.53
   9  10  12   72.09    6.69
  10  10  12    6.64    5.05
  11  10  12   64.63    9.14
  12  10  12    9.70    5.35
  13  10  12    5.21    5.20
  14  10  12    5.21    4.83
   0  11  12  103.23   16.12
   1  11  12   77.29   14.71
   2  11  12  101.08    6.69
   3  11  12  199.10    7.80
   4  11  12   95.06    5.20
   5  11  12   40.13    4.24
   6  11  12   46.05    5.05
   7  11  12  382.59   12.04
   8  11  12   65.35    6.10
   9  11  12  105.47    7.43
  10  11  12   26.75    5.57
  11  11  12   57.18    6.53
  12  11  12   27.47    5.57
  13  11  12   45.33    6.10
  14  11  12    2.96    4.83
   0  12  12  159.69    8.55
   1  12  12   42.37    6.53
   2  12  12   75.76    5.35
   3  12  12   27.47    3.34
   4  12  12  104.76    5.57
   5  12  12   57.18    5.20
   6  12  12  387.08    8.77
   7  12  12   34.20    5.57
   8  12  12   77.29    6.69
   9  12  12  151.52    7.80
  10  12  12  128.55    7.95
  11  12  12  103.23    7.95
  12  12  12   24.51    5.57
  13  12  12   46.76    5.94
  14  12  12    3.68    4.24
   0  13  12   27.47    4.60
   1  13  12  272.62   11.88
   2  13  12   23.08    3.49
   3  13  12   81.68    5.35
   4  13  12  223.61    6.53
   5  13  12   63.20   10.25
   6  13  12  595.78   11.52
   7  13  12   21.54    4.83
   8  13  12    9.70    4.46
   9  13  12   13.38    5.05
  10  13  12  260.77    8.91
  11  13  12    8.88    5.20
  12  13  12   36.35    5.57
  13  13  12    6.64    5.05
  14  13  12   60.96   14.71
   0  14  12   12.66    4.46
   1  14  12    3.68    3.72
   2  14  12   43.80    5.05
   3  14  12  116.60    6.10
   4  14  12   94.34    5.57
   5  14  12   27.47    4.24
   6  14  12  223.61    7.06
   7  14  12   49.83    6.31
   8  14  12   31.24    4.83
   9  14  12   29.71    5.20
  10  14  12   17.05    5.35
  11  14  12   95.06   11.00
  12  14  12   38.60    5.35
  13  14  12    2.25    4.60
  14  14  12   16.34    8.32
   0  15  12    0.71    4.08
   1  15  12   42.37    5.05
   2  15  12  185.73    7.80
   3  15  12  288.96    9.14
   4  15  12  357.37   10.62
   5  15  12  303.15   13.52
   6  15  12   82.50    6.31
   7  15  12   47.58    6.53
   8  15  12  243.72    9.43
   9  15  12   12.66    4.83
  10  15  12   97.31    9.43
  11  15  12   15.62    5.05
  12  15  12   89.14    7.21
  13  15  12    5.92    4.83
   1  16  12   32.67    4.83
   2  16  12    2.96    4.46
   3  16  12  105.47    6.31
   4  16  12  218.40   14.11
   5  16  12   26.04    4.46
   6  16  12   29.71    4.46
   7  16  12  112.21    7.43
   8  16  12   37.88    5.20
   9  16  12   40.84    5.20
  10  16  12    6.64    4.83
  11  16  12    8.17    4.83
  12  16  12   23.08    5.05
  13  16  12   54.93    9.43
   0  17  12  115.89    7.06
   1  17  12    8.88    4.46
   2  17  12   53.50    6.10
   3  17  12   33.39    4.60
   4  17  12   92.92    6.10
   5  17  12   10.41    4.08
   6  17  12   29.00    4.60
   7  17  12  260.06    9.80
   8  17  12   10.41    4.83
   9  17  12   94.34    7.21
  10  17  12    4.49    4.83
  11  17  12   78.01    7.06
  12  17  12    5.21    4.83
  13  17  12    5.92    8.32
   0  18  12    8.88    4.08
   1  18  12   11.13    4.24
   2  18  12   35.63    4.83
   3  18  12  197.57    8.55
   4  18  12   40.13    5.35
   5  18  12   83.93    6.31
   6  18  12    4.49    4.24
   7  18  12    5.21    4.24
   8  18  12   55.75    6.10
   9  18  12   67.59    6.31
  10  18  12    9.70    4.46
  11  18  12   14.91    4.46
  12  18  12   11.84    4.46
   0  19  12   33.39    4.60
   1  19  12  338.78    9.66
   2  19  12    6.64    4.46
   3  19  12   46.05    7.95
   4  19  12   20.83    4.24
   5  19  12  249.65    9.14
   6  19  12   82.50    7.43
   7  19  12    5.21    4.60
   8  19  12   20.01    4.60
   9  19  12    3.68    4.24
  10  19  12    6.64    4.46
  11  19  12   17.87    4.24
  12  19  12    8.17    5.05
   0  20  12    6.64    5.20
   1  20  12  153.77   10.40
   2  20  12   25.22    5.05
   3  20  12   62.39    6.10
   4  20  12   89.14   10.62
   5  20  12   24.51    4.46
   6  20  12   17.05    4.83
   7  20  12   45.33    6.10
   8  20  12   11.13    4.24
   9  20  12    0.71    4.46
  10  20  12    6.64    4.24
  11  20  12    5.21    3.72
   0  21  12   56.46    6.53
   1  21  12    7.45    4.60
   2  21  12  118.13    8.77
   3  21  12    8.88    4.83
   4  21  12    5.21    4.08
   5  21  12  111.40    8.91
   6  21  12   11.84    4.83
   7  21  12   20.01    6.53
   8  21  12   18.58    4.46
   9  21  12   11.13    4.24
  10  21  12   60.14    7.21
  11  21  12   12.66    5.57
   0  22  12    5.21    4.60
   1  22  12  104.76    7.21
   2  22  12    2.25    5.05
   3  22  12   51.26    6.31
   4  22  12    8.88    5.35
   5  22  12   43.09    5.80
   6  22  12    9.70    5.05
   7  22  12   22.26    6.91
   9  22  12   22.26    4.24
  10  22  12    5.21    3.94
   0  23  12  105.47    7.43
   1  23  12  180.52    9.14
   2  23  12    6.64    4.83
   3  23  12   22.26    6.91
   4  23  12    2.25    5.05
   5  23  12   49.83    5.20
   6  23  12   76.48    7.21
   7  23  12   46.76   11.52
   8  23  12   45.33    5.05
   9  23  12   52.79    6.10
   0  24  12   60.14    6.53
   1  24  12   62.39    6.91
   2  24  12    7.45    4.46
   3  24  12   66.16    6.69
   4  24  12   35.63    6.10
   5  24  12    9.70    4.60
   6  24  12    8.88    4.60
   7  24  12   51.97    8.17
   8  24  12    2.96    4.46
   9  24  12   17.87    4.60
   0  25  12   97.31    6.53
   1  25  12   43.09    4.83
   2  25  12   22.26    4.60
   3  25  12   34.20    4.60
   4  25  12   49.01    9.14
   5  25  12    2.96    4.60
   6  25  12    5.92    4.46
   7  25  12  101.80   13.00
   8  25  12    9.70    4.24
   0  26  12  124.77    6.69
   1  26  12    3.68    4.46
   2  26  12   73.52    6.31
   3  26  12   22.26    4.60
   4  26  12    2.25    4.08
   5  26  12   37.17    4.83
   6  26  12   27.47   15.23
   7  26  12   31.96    4.60
   0  27  12   31.24    4.46
   1  27  12   58.71    5.94
   2  27  12   46.05    5.05
   3  27  12   37.88    4.60
   4  27  12   39.41    6.69
   5  27  12   17.05    4.24
   6  27  12   29.71   17.31
   0  28  12   61.67    5.80
   1  28  12   17.05    4.24
   3  28  12    5.92    3.94
   4  28  12    5.21    4.08
   5  28  12    2.96    3.94
   0  29  12   11.13    4.08
   1  29  12    2.96    3.72
   2  29  12   40.84    4.24
   1   0  13    2.25    9.14
   2   0  13   12.66   10.25
   3   0  13  270.37   22.29
   4   0  13  103.23    8.55
   5   0  13   43.80    6.10
   6   0  13   89.14    8.55
   7   0  13   27.47    7.06
   8   0  13   63.92    7.43
   9   0  13   11.13    5.35
  10   0  13   37.17    5.20
  11   0  13   49.01    5.80
  12   0  13    8.17    5.05
  13   0  13    2.96    4.83
  14   0  13    8.17    6.10
  15   0  13   46.05    6.91
   0   1  13  187.16   17.46
   1   1  13   77.29   13.52
   2   1  13  387.79   24.15
   3   1  13  196.86   20.43
   4   1  13  338.07   11.52
   5   1  13   86.89    7.58
   6   1  13   63.20    8.17
   7   1  13   52.79    6.31
   8   1  13  148.56    8.17
   9   1  13   14.91    5.20
  10   1  13  115.17    6.91
  11   1  13   23.08    5.05
  12   1  13    8.17    5.05
  13   1  13   43.80    5.80
  14   1  13   59.42    6.69
  15   1  13   55.75    6.69
   0   2  13   78.72   13.00
   1   2  13   86.89   13.74
   2   2  13  773.34   31.57
   3   2  13  482.85   27.85
   4   2  13  171.64    9.66
   5   2  13   95.88    7.95
   6   2  13  239.23    9.28
   7   2  13  169.39    9.14
   8   2  13   43.80    7.43
   9   2  13   92.92    8.17
  10   2  13   92.92    7.06
  11   2  13  163.47    7.80
  12   2  13   91.38    8.91
  13   2  13   17.87    5.35
  14   2  13   76.48    7.06
  15   2  13   22.26    5.05
   0   3  13    8.17    8.91
   1   3  13  629.98   27.85
   2   3  13  926.39   37.15
   3   3  13   58.71   13.52
   4   3  13   69.12    7.21
   5   3  13   98.84    7.80
   6   3  13  451.71   15.45
   7   3  13   87.71    7.95
   8   3  13  202.78   10.25
   9   3  13   66.88    7.80
  10   3  13  129.26    9.66
  11   3  13   29.00    5.35
  12   3  13   24.51    5.35
  13   3  13   66.88    6.69
  14   3  13  114.36    7.21
  15   3  13   25.22    5.20
   0   4  13    3.68    7.95
   1   4  13  109.25   14.49
   2   4  13  479.89   26.01
   3   4  13  360.33   15.75
   4   4  13  147.13    7.95
   5   4  13  283.75   10.25
   6   4  13  378.91    8.77
   7   4  13    1.53    4.60
   8   4  13   26.04    5.35
   9   4  13   23.08    4.60
  10   4  13   63.92    6.69
  11   4  13   83.22    7.43
  12   4  13    2.96    4.83
  13   4  13   26.04    5.35
  14   4  13   20.83    5.20
  15   4  13    9.70    5.94
   0   5  13   89.14   17.83
   1   5  13  174.60   16.71
   2   5  13  351.34   22.29
   3   5  13  278.64   10.77
   4   5  13    3.68    4.08
   5   5  13   75.05    7.80
   6   5  13   40.13    4.60
   7   5  13  123.34    7.21
   8   5  13    5.21    4.83
   9   5  13    8.17    4.24
  10   5  13   94.34    6.91
  11   5  13   54.93    6.10
  12   5  13   45.33    6.10
  13   5  13    8.17    5.05
  14   5  13   27.47    5.20
  15   5  13   26.04    7.58
   0   6  13   60.96   11.66
   1   6  13  104.04   13.97
   2   6  13   54.22    7.80
   3   6  13  222.18   10.40
   4   6  13   42.37    6.10
   5   6  13  238.52    9.66
   6   6  13   22.26    4.24
   7   6  13   41.66    5.20
   8   6  13   92.92    7.43
   9   6  13   13.38    4.24
  10   6  13   66.16    6.31
  11   6  13   58.71    6.31
  12   6  13   10.41    5.05
  13   6  13   22.26    5.35
  14   6  13    5.21    4.83
  15   6  13   43.09    8.77
   0   7  13   55.75   11.29
   1   7  13  585.36   15.60
   2   7  13   79.44    8.55
   3   7  13   24.51    4.60
   4   7  13   78.72    7.21
   5   7  13  220.65    7.80
   6   7  13   17.05    4.08
   7   7  13    2.96    4.24
   8   7  13  185.01    8.32
   9   7  13   26.75    4.60
  10   7  13   80.25    6.91
  11   7  13   16.34    5.05
  12   7  13    5.92    5.20
  13   7  13   54.22    6.69
  14   7  13   69.12    7.06
  15   7  13  168.68   11.29
   0   8  13  408.62   10.77
   1   8  13  349.20    9.43
   2   8  13   38.60    5.20
   3   8  13   64.63    6.53
   4   8  13  223.61    8.77
   5   8  13   31.24    3.94
   6   8  13   98.84    6.53
   7   8  13   50.54    5.35
   8   8  13   55.75    5.94
   9   8  13   21.54    4.60
  10   8  13   26.75    5.05
  11   8  13  136.00    8.55
  12   8  13  100.27    7.43
  13   8  13    5.21    5.20
  14   8  13   17.05    5.05
  15   8  13   37.88    9.43
   0   9  13    5.21    4.08
   1   9  13   40.84    7.06
   2   9  13   93.63    6.53
   3   9  13  234.74    8.32
   4   9  13   91.38    5.94
   5   9  13   31.96    3.94
   6   9  13  110.68    6.69
   7   9  13   31.96    5.05
   8   9  13   12.66    4.46
   9   9  13    5.21    4.46
  10   9  13   30.43    5.20
  11   9  13   67.59    7.21
  12   9  13   46.76    8.91
  13   9  13    7.45    5.35
  14   9  13   26.04    5.20
   0  10  13    5.21    6.69
   1  10  13   11.84    4.24
   2  10  13  180.52    8.17
   3  10  13  256.28    7.80
   4  10  13   60.14    5.05
   5  10  13   11.13    3.72
   6  10  13    4.49    3.94
   7  10  13   20.83    4.83
   8  10  13   66.16    6.53
   9  10  13   27.47    5.05
  10  10  13   22.26    5.80
  11  10  13   51.26    6.31
  12  10  13   26.04    5.57
  13  10  13   14.09    5.57
  14  10  13    5.92    4.83
   0  11  13    2.96    4.83
   1  11  13   95.88    7.21
   2  11  13  141.93    6.31
   3  11  13  344.70    6.69
   4  11  13   13.38    3.49
   5  11  13  156.02    6.53
   6  11  13   75.05    6.31
   7  11  13   40.13    5.94
   8  11  13  136.00    7.21
   9  11  13   13.38    5.05
  10  11  13   66.16    6.91
  11  11  13   34.92    5.94
  12  11  13    1.53    5.05
  13  11  13   50.54    6.10
  14  11  13   58.00    6.10
   0  12  13  196.86    7.58
   1  12  13  106.19    6.31
   2  12  13  267.41    6.53
   3  12  13    2.25    3.12
   4  12  13    4.49    3.34
   5  12  13   38.60    4.24
   6  12  13  167.14    7.21
   7  12  13   21.54    5.94
   8  12  13  234.74    7.95
   9  12  13   94.34    7.43
  10  12  13  101.08    8.91
  11  12  13   11.84    5.57
  12  12  13   11.84    5.35
  13  12  13    9.70    5.05
  14  12  13   22.26    5.35
   0  13  13  294.98    8.77
   1  13  13  193.18   14.34
   2  13  13   38.60    4.24
   3  13  13  137.43    5.94
   4  13  13  112.21    5.80
   5  13  13  215.44    7.21
   6  13  13   72.09    6.10
   7  13  13  148.56   10.40
   8  13  13    2.25    4.24
   9  13  13  140.39    7.80
  10  13  13   28.18    6.10
  11  13  13    8.17    5.20
  12  13  13   71.27    7.06
  13  13  13    7.45    5.05
  14  13  13    7.45    4.83
   0  14  13  142.64    7.43
   1  14  13   33.39    4.83
   2  14  13    8.17    3.34
   3  14  13  171.64    6.53
   4  14  13  186.44    6.31
   5  14  13  381.87    8.91
   6  14  13  104.04    6.53
   7  14  13   56.46    7.21
   8  14  13  132.23    8.32
   9  14  13  139.68    7.80
  10  14  13    8.17    5.35
  11  14  13  103.23    8.32
  12  14  13    7.45    5.05
  13  14  13   42.37    5.57
   0  15  13   94.34    6.69
   1  15  13   44.62    5.20
   2  15  13   29.71    4.60
   3  15  13    7.45    3.72
   4  15  13    3.68    3.72
   5  15  13   83.22    7.95
   6  15  13   73.52    6.31
   7  15  13   25.22    5.05
   8  15  13   11.13    4.60
   9  15  13    5.21    4.83
  10  15  13   75.05    6.91
  11  15  13   29.71    5.35
  12  15  13   13.38    5.05
  13  15  13    1.53    4.46
   0  16  13  461.31   11.00
   1  16  13   69.84    6.91
   2  16  13   68.31    6.91
   3  16  13   37.88    5.20
   4  16  13   49.83    5.35
   5  16  13   37.17    5.05
   6  16  13   79.44    7.21
   7  16  13   21.54    5.35
   8  16  13  118.85    7.21
   9  16  13    8.17    4.83
  10  16  13   54.22    6.31
  11  16  13   51.97    8.77
  12  16  13   88.42    7.95
  13  16  13    5.92    5.05
   0  17  13    5.21    3.94
   1  17  13   87.71    6.69
   2  17  13   34.92    4.60
   3  17  13  192.36    8.32
   4  17  13   23.79    4.46
   5  17  13  108.43    7.80
   6  17  13   15.62    4.46
   7  17  13  117.42    7.21
   8  17  13  133.76    7.95
   9  17  13    5.21    4.60
  10  17  13    6.64    4.83
  11  17  13   17.05    5.80
  12  17  13   31.24    5.20
   0  18  13    5.92    4.08
   1  18  13  115.17    7.06
   2  18  13   31.96    4.83
   3  18  13   54.22    7.80
   4  18  13  174.60    8.55
   5  18  13   24.51    4.60
   6  18  13   37.88    4.83
   7  18  13   18.58    5.05
   8  18  13    0.71    3.49
   9  18  13    5.21    4.08
  10  18  13    2.25    4.60
  11  18  13   31.24    5.35
  12  18  13    8.88    4.60
   0  19  13    0.71    4.46
   1  19  13   74.33    6.91
   2  19  13  315.71   12.63
   3  19  13  149.28    8.77
   4  19  13  246.68   12.63
   5  19  13   46.05    6.10
   6  19  13   23.08    4.83
   7  19  13   44.62    5.57
   8  19  13   86.89    6.31
   9  19  13    2.25    4.24
  10  19  13   17.87    4.46
  11  19  13    0.71    3.34
   0  20  13  189.40    8.55
   1  20  13  111.40    7.21
   2  20  13   93.63    8.55
   3  20  13   63.92    6.31
   4  20  13    2.25    3.94
   5  20  13   80.97    8.17
   6  20  13   34.92    9.43
   7  20  13   29.71    4.60
   8  20  13    2.96    4.24
   9  20  13   49.83    5.35
  10  20  13   15.62    4.24
  11  20  13   18.58    3.72
   0  21  13   62.39    6.69
   1  21  13  248.11    8.55
   2  21  13    5.21    4.83
   3  21  13    8.17    4.60
   4  21  13    4.49    5.05
   5  21  13   58.71    9.14
   6  21  13   29.71    9.14
   7  21  13   28.18    6.10
   8  21  13   12.66    4.46
   9  21  13    5.92    4.08
  10  21  13    3.68    4.08
   0  22  13    4.49    5.35
   1  22  13   40.13    5.35
   2  22  13   42.37    5.35
   3  22  13   51.97   11.14
   4  22  13   35.63    5.57
   5  22  13   26.04    5.05
   6  22  13   56.46   13.74
   7  22  13  119.56   10.40
   8  22  13   22.26    4.46
   9  22  13   29.71    4.46
  10  22  13   46.76    7.58
   0  23  13   11.13    4.83
   1  23  13    7.45    4.83
   2  23  13    7.45    4.83
   3  23  13   26.75    7.80
   4  23  13   34.20    5.20
   5  23  13   24.51    5.05
   6  23  13   26.04    9.43
   8  23  13    2.25    4.24
   9  23  13   46.76    8.17
   0  24  13   60.96    6.31
   1  24  13    5.92    4.46
   2  24  13    3.68    4.46
   3  24  13    6.64    4.46
   4  24  13   36.35    5.20
   5  24  13   16.34    4.83
   6  24  13   67.59   11.14
   7  24  13   23.08    7.95
   8  24  13   78.72    7.80
   0  25  13   17.87    4.46
   1  25  13    8.88    4.46
   2  25  13   66.88   11.66
   3  25  13   34.20    4.83
   4  25  13   43.80    5.05
   5  25  13   67.59    6.53
   6  25  13    3.68    4.60
   7  25  13    0.00    4.46
   8  25  13    7.45    6.10
   0  26  13    8.88    4.46
   1  26  13    8.88    5.05
   2  26  13   36.35    4.83
   3  26  13   33.39    4.83
   4  26  13    6.64    4.24
   5  26  13   80.25    6.31
   6  26  13   36.35    4.60
   7  26  13   72.80   22.29
   0  27  13   26.04    4.46
   1  27  13   14.09    4.46
   2  27  13   13.38    4.24
   3  27  13   65.35    9.66
   4  27  13   58.71    5.80
   5  27  13   11.84    4.24
   0  28  13   44.62    4.60
   1  28  13   20.01    4.24
   2  28  13    5.21    4.08
   3  28  13   18.58    4.08
   4  28  13   12.66    7.58
   1  29  13   10.41    5.20
   0   0  14    5.92    8.91
   1   0  14  728.82   31.57
   2   0  14    9.70   10.40
   3   0  14    5.21    4.46
   4   0  14   10.41    4.83
   5   0  14  105.47    8.17
   6   0  14   10.41    3.94
   7   0  14  348.38    9.28
   8   0  14   32.67    5.57
   9   0  14    7.45    4.24
  10   0  14    4.49    4.60
  11   0  14  138.15    7.58
  12   0  14    5.21    5.20
  13   0  14    4.49    5.35
  14   0  14   17.05    5.35
  15   0  14   26.04    5.20
   0   1  14  169.39   17.83
   1   1  14   55.75   13.15
   2   1  14  243.72   20.43
   3   1  14    9.70    4.83
   4   1  14  375.13   11.14
   5   1  14    2.25    4.08
   6   1  14  125.59    6.69
   7   1  14   89.14    7.06
   8   1  14   66.88    6.91
   9   1  14   39.41    5.05
  10   1  14  245.15   10.62
  11   1  14  257.81   10.03
  12   1  14  180.52    8.55
  13   1  14    8.17    5.35
  14   1  14   58.71    6.31
  15   1  14   26.04    5.05
   0   2  14  161.94   17.68
   1   2  14  136.72   16.87
   2   2  14  260.06   22.29
   3   2  14  157.45    9.43
   4   2  14   91.38    7.95
   5   2  14  239.95   10.03
   6   2  14   68.31    6.10
   7   2  14   43.09    5.35
   8   2  14   11.13    5.20
   9   2  14   29.00    4.83
  10   2  14   16.34    5.05
  11   2  14  102.51    7.43
  12   2  14  112.21    7.58
  13   2  14    2.96    5.35
  14   2  14   21.54    5.20
  15   2  14    7.45    4.83
   0   3  14   34.20   11.88
   1   3  14  217.69   20.43
   2   3  14  303.86   13.97
   3   3  14  731.07   17.31
   4   3  14   12.66    4.83
   5   3  14  117.42    8.17
   6   3  14   13.38    4.08
   7   3  14   29.71    5.05
   8   3  14   19.30    5.20
   9   3  14  139.68    8.77
  10   3  14    7.45    4.83
  11   3  14   25.22    5.35
  12   3  14   12.66    5.20
  13   3  14   53.50    6.31
  14   3  14   14.09    6.69
  15   3  14   20.83    5.35
   0   4  14   42.37   12.48
   1   4  14  455.39   26.01
   2   4  14  173.07    8.91
   3   4  14    9.70    4.24
   4   4  14   58.71    7.06
   5   4  14   37.17    5.57
   6   4  14  138.15    6.91
   7   4  14  355.12   12.85
   8   4  14   51.26    6.31
   9   4  14  147.13    7.43
  10   4  14  259.24   10.25
  11   4  14    2.25    5.20
  12   4  14   10.41    5.05
  13   4  14   54.93    6.31
  14   4  14   61.67    9.28
  15   4  14   11.84    5.05
   0   5  14    3.68    4.24
   1   5  14   94.34    7.95
   2   5  14  350.63   11.14
   3   5  14  177.56    8.77
   4   5  14    2.96    4.46
   5   5  14   36.35    5.05
   6   5  14  650.81   11.88
   7   5  14   91.38    7.21
   8   5  14   29.00    5.57
   9   5  14  138.15    7.06
  10   5  14   55.75    6.10
  11   5  14   21.54    5.35
  12   5  14    3.68    4.60
  13   5  14   78.72    7.06
  14   5  14   23.79    5.20
  15   5  14    5.21    5.20
   0   6  14  161.22    7.58
   1   6  14   23.79    5.20
   2   6  14  216.16    8.55
   3   6  14  144.17   10.03
   4   6  14   21.54    5.05
   5   6  14  124.77    6.31
   6   6  14  103.23    6.69
   7   6  14   57.18    6.10
   8   6  14    6.64    5.05
   9   6  14   80.97    7.06
  10   6  14   35.63    5.20
  11   6  14    3.68    4.83
  12   6  14    3.68    5.20
  13   6  14   25.22    5.35
  14   6  14   72.09    7.43
  15   6  14   13.38    6.91
   0   7  14  950.90   22.29
   1   7  14  129.26    7.06
   2   7  14   49.83    6.10
   3   7  14   72.80    7.43
   4   7  14   66.88    6.69
   5   7  14  322.45    7.80
   6   7  14   69.12    6.53
   7   7  14   58.71    6.69
   8   7  14   52.79    5.80
   9   7  14  130.80    7.21
  10   7  14   16.34    4.83
  11   7  14    5.21    4.83
  12   7  14    9.70    4.83
  13   7  14   26.04    6.53
  14   7  14   14.09    5.20
  15   7  14   28.18    7.06
   0   8  14  423.43    9.80
   1   8  14   63.20    5.57
   2   8  14   40.84    5.35
   3   8  14   52.79    6.31
   4   8  14  187.97    6.31
   5   8  14    1.53    3.49
   6   8  14   67.59    6.31
   7   8  14  152.34    7.58
   8   8  14  142.64    6.91
   9   8  14   37.88    5.20
  10   8  14   24.51    5.20
  11   8  14   84.75    7.43
  12   8  14   75.76    6.91
  13   8  14   12.66    5.05
  14   8  14    7.45    5.20
   0   9  14  128.55    6.91
   1   9  14   36.35    5.35
   2   9  14   78.01    6.69
   3   9  14  150.09    7.21
   4   9  14   62.39    5.20
   5   9  14  187.97    6.91
   6   9  14   92.10    6.69
   7   9  14  196.14    8.17
   8   9  14   14.09    4.60
   9   9  14   80.97    6.91
  10   9  14   24.51    5.20
  11   9  14   46.05    6.10
  12   9  14  201.35    8.17
  13   9  14   43.80    6.10
  14   9  14    7.45    4.83
   0  10  14  297.12    9.66
   1  10  14  448.75   11.29
   2  10  14  509.60   10.40
   3  10  14   91.38    5.20
   4  10  14  353.59    7.43
   5  10  14  155.30    6.69
   6  10  14   21.54    4.60
   7  10  14  222.89   14.71
   8  10  14   18.58    4.60
   9  10  14  154.48    7.43
  10  10  14   21.54    5.57
  11  10  14   37.88    6.10
  12  10  14  100.27    8.55
  13  10  14   65.35    6.91
  14  10  14   24.51    5.20
   0  11  14  403.41    6.91
   1  11  14  399.64    9.43
   2  11  14   72.09    5.20
   3  11  14  341.03    7.21
   4  11  14  129.26    5.94
   5  11  14  190.22    6.91
   6  11  14  111.40    7.06
   7  11  14   43.09    7.21
   8  11  14    9.70    4.60
   9  11  14   97.31    7.43
  10  11  14   86.18    7.80
  11  11  14   22.26    5.80
  12  11  14   34.92    5.80
  13  11  14   59.42    6.53
  14  11  14   35.63    5.57
   0  12  14   68.31    6.53
   1  12  14   74.33    7.06
   2  12  14  456.10    8.32
   3  12  14   26.75    3.72
   4  12  14  241.48    7.06
   5  12  14   15.62    4.08
   6  12  14  191.65    7.95
   7  12  14   87.71   10.62
   8  12  14  109.25    7.80
   9  12  14   60.96    6.53
  10  12  14   81.68    8.32
  11  12  14   20.83    5.94
  12  12  14    6.64    5.35
  13  12  14   13.38    5.35
  14  12  14   23.08    6.31
   0  13  14    7.45    4.24
   1  13  14  118.13   11.66
   2  13  14  253.32    7.06
   3  13  14  124.77    6.10
   4  13  14   26.75    4.08
   5  13  14    5.92    3.94
   6  13  14   20.83    4.46
   7  13  14    6.64    4.83
   8  13  14   12.66    4.83
   9  13  14   13.38    5.20
  10  13  14   17.05    5.35
  11  13  14   18.58    5.80
  12  13  14    4.49    5.05
  13  13  14   42.37    5.35
   1  14  14   95.88    7.06
   2  14  14    9.70    3.49
   3  14  14  170.82    7.80
   4  14  14   46.05    5.05
   5  14  14  170.11    7.80
   6  14  14   11.13    4.24
   7  14  14   42.37    5.20
   8  14  14  102.51    7.21
   9  14  14   35.63    5.57
  10  14  14   73.52    7.06
  11  14  14   50.54    6.91
  12  14  14   80.97    6.91
  13  14  14    5.21    5.35
   0  15  14    5.92    4.24
   1  15  14   31.96    5.57
   2  15  14   53.50    5.05
   3  15  14  154.48    6.91
   4  15  14  145.60    7.58
   5  15  14   39.41    4.83
   6  15  14   29.71    4.83
   7  15  14   18.58    4.83
   8  15  14   92.92    7.21
   9  15  14   40.84    5.80
  10  15  14    8.17    4.83
  11  15  14   14.09    5.20
  12  15  14    4.49    4.60
  13  15  14    7.45    7.80
   0  16  14   34.20    5.05
   1  16  14  156.02    8.32
   2  16  14   56.46    5.80
   3  16  14   13.38    4.24
   4  16  14   22.26    4.24
   5  16  14  121.10    7.80
   6  16  14    5.21    4.24
   7  16  14  120.38    7.43
   8  16  14   17.05    5.05
   9  16  14   22.26    5.05
  10  16  14   14.09    5.05
  11  16  14    5.21    5.05
  12  16  14    2.96    4.60
   0  17  14    6.64    3.94
   1  17  14   50.54    5.80
   2  17  14    5.21    4.08
   3  17  14   42.37    5.05
   4  17  14  152.34    7.06
   5  17  14   78.72    8.77
   6  17  14    8.88    4.46
   7  17  14   19.30    4.83
   8  17  14   63.92    6.69
   9  17  14  125.59    7.06
  10  17  14   29.71    5.20
  11  17  14   15.62    5.05
  12  17  14   25.22    4.83
   0  18  14  180.52    7.21
   1  18  14   36.35    4.83
   2  18  14  102.51    7.06
   3  18  14  359.61   11.66
   4  18  14   23.08    4.83
   5  18  14   30.43    7.95
   6  18  14   34.20    4.83
   7  18  14   38.60    5.35
   8  18  14   45.33    5.94
   9  18  14   17.05    4.83
  10  18  14    2.25    4.46
  11  18  14  109.97    9.28
  12  18  14    8.88    4.08
   0  19  14  102.51    6.91
   1  19  14   20.83    5.05
   2  19  14  180.52    8.17
   3  19  14   38.60    4.83
   4  19  14   80.25    6.10
   5  19  14    7.45    4.24
   6  19  14   17.87    5.94
   7  19  14   18.58    4.83
   8  19  14  107.01    6.53
   9  19  14   72.80    6.10
  10  19  14    0.71    4.83
  11  19  14    5.21    3.34
   0  20  14    2.25    5.20
   1  20  14  121.81    7.21
   2  20  14   25.22    4.60
   3  20  14    5.92    4.46
   4  20  14   53.50    7.21
   5  20  14   29.00    5.57
   6  20  14   26.04    8.55
   7  20  14    4.49    4.24
   8  20  14   49.01    5.20
   9  20  14    6.64    4.08
  10  20  14   36.35    4.83
  11  20  14   19.30    9.14
   0  21  14    4.49    5.57
   1  21  14   36.35    5.20
   2  21  14  112.21    7.06
   3  21  14    5.92    4.60
   4  21  14   51.26    5.80
   5  21  14  127.83    7.43
   6  21  14    5.21    5.20
   7  21  14   28.18    4.60
   8  21  14  156.02    6.69
   9  21  14   60.14    5.57
  10  21  14    1.53    4.83
   0  22  14  122.53    7.21
   1  22  14   33.39    5.35
   2  22  14   80.25    7.06
   3  22  14   58.00    7.95
   4  22  14    9.70    5.20
   5  22  14   17.05    4.60
   6  22  14    8.17    6.91
   7  22  14   23.08    4.60
   8  22  14   16.34    4.46
   0  23  14   51.26    5.57
   1  23  14   49.01    5.80
   2  23  14    6.64    4.46
   3  23  14   29.71    5.05
   4  23  14   99.55    7.21
   5  23  14   53.50    5.94
   6  23  14  137.43    8.32
   7  23  14    2.96    4.60
   8  23  14  126.30    6.10
   0  24  14   29.00    4.83
   1  24  14   51.26    5.57
   2  24  14   16.34    4.83
   3  24  14    9.70    4.60
   4  24  14   11.84    4.83
   5  24  14   86.89   20.43
   6  24  14    7.45    4.83
   7  24  14   21.54   15.75
   8  24  14   54.93   12.26
   0  25  14   40.84    5.05
   1  25  14   31.96    7.95
   2  25  14   17.05    4.83
   3  25  14   53.50    6.31
   4  25  14  122.53    6.69
   5  25  14   75.76    6.53
   6  25  14   17.05    4.60
   7  25  14   11.84   11.00
   0  26  14   34.20    4.83
   1  26  14    3.68    4.46
   2  26  14   77.29    6.10
   3  26  14   23.08    4.60
   4  26  14    7.45    4.46
   5  26  14   11.84    5.94
   6  26  14   14.91    4.24
   0  27  14  121.81    6.31
   1  27  14    2.25    4.24
   2  27  14   44.62    4.60
   3  27  14   46.05    4.83
   4  27  14   34.92    4.46
   5  27  14   23.79    4.46
   0  28  14   33.39    4.60
   1  28  14   51.26    5.57
   2  28  14   12.66    5.94
   3  28  14   11.84    4.08
   1   0  15    2.96    5.20
   2   0  15    8.88    4.08
   3   0  15  248.83   10.25
   4   0  15   38.60    5.94
   5   0  15 1007.36   18.42
   6   0  15    6.64    4.08
   7   0  15  639.68   13.38
   8   0  15   26.75    5.80
   9   0  15   78.72    6.53
  10   0  15   12.66    4.83
  11   0  15  203.60    9.66
  12   0  15   14.91    5.57
  13   0  15   29.71   11.00
  15   0  15    2.96    5.94
   0   1  15 1396.69   31.57
   1   1  15  216.97   10.03
   2   1  15    5.21    4.60
   3   1  15   17.87    5.05
   4   1  15  105.47    8.17
   5   1  15   12.66    4.24
   6   1  15    6.64    4.08
   7   1  15  193.90    9.28
   8   1  15  136.00    8.32
   9   1  15   19.30    4.60
  10   1  15   38.60    6.10
  11   1  15  179.81    8.32
  12   1  15   26.75    5.57
  13   1  15   32.67    6.31
  14   1  15   61.67    9.28
  15   1  15    6.64    5.20
   0   2  15  214.73    9.66
   1   2  15   19.30    5.35
   2   2  15  170.82    8.55
   3   2  15  122.53    7.95
   4   2  15  105.47    7.95
   5   2  15  174.60    7.21
   6   2  15   87.71    6.53
   7   2  15   36.35    5.20
   8   2  15   60.14    6.91
   9   2  15  124.06    8.17
  10   2  15   76.48    6.69
  11   2  15   83.22    7.06
  12   2  15   34.92    5.35
  13   2  15   21.54    5.35
  14   2  15   56.46    7.95
  15   2  15    3.68    4.60
   0   3  15    3.68    5.80
   1   3  15   32.67    5.20
   2   3  15   78.01    7.06
   3   3  15   27.47    5.20
   4   3  15  170.82    9.14
   5   3  15  331.33    8.17
   6   3  15  110.68    6.69
   7   3  15  215.44   11.66
   8   3  15   47.58    6.53
   9   3  15   27.47    4.60
  10   3  15   17.05    4.83
  11   3  15    3.68    4.83
  12   3  15   99.55    7.43
  13   3  15    5.92    5.05
  14   3  15   54.22    6.53
  15   3  15    4.49    5.05
   0   4  15  104.76    7.21
   1   4  15  153.77    8.17
   2   4  15  309.07   10.03
   3   4  15   53.50    7.21
   4   4  15  274.15   12.85
   5   4  15  102.51    6.10
   6   4  15   20.01    4.46
   7   4  15  101.08    7.43
   8   4  15   10.41    5.35
   9   4  15  297.94    7.95
  10   4  15  263.02    8.55
  11   4  15   14.09    5.80
  12   4  15   21.54    5.20
  13   4  15   84.75    7.80
  14   4  15    4.49    4.60
  15   4  15    4.49    6.10
   0   5  15   59.42    6.10
   1   5  15    2.25    3.49
   2   5  15   28.18    4.83
   3   5  15   31.96    5.94
   4   5  15    5.21    3.94
   5   5  15  313.46    7.95
   6   5  15   28.18    4.83
   7   5  15   29.71    5.20
   8   5  15    8.17    4.60
   9   5  15   17.87    4.60
  10   5  15   41.66    5.80
  11   5  15    3.68    5.05
  12   5  15   43.09    5.57
  13   5  15    5.92    5.05
  14   5  15   21.54    5.20
   0   6  15  164.90    8.17
   1   6  15   57.18    6.69
   2   6  15  230.35    8.77
   3   6  15  464.37   11.88
   4   6  15   43.80    5.35
   5   6  15    2.96    3.72
   6   6  15  201.35    7.80
   7   6  15   13.38    5.05
   8   6  15   32.67    5.80
   9   6  15   11.13    4.60
  10   6  15   60.96    6.53
  11   6  15    4.49    4.60
  12   6  15    8.17    5.05
  13   6  15   29.71    5.57
  14   6  15   37.17    5.35
   0   7  15   92.92    7.58
   1   7  15  121.10    8.17
   2   7  15  231.06    8.77
   3   7  15   23.79    4.60
   4   7  15    1.53    3.34
   5   7  15   17.05    4.08
   6   7  15   37.17    5.05
   7   7  15   61.67    6.91
   8   7  15    7.45    4.24
   9   7  15   12.66    4.83
  10   7  15   40.84    5.80
  11   7  15  141.11    9.43
  12   7  15   31.24    5.35
  13   7  15    5.21    5.20
  14   7  15   21.54    5.05
   0   8  15  205.03   11.88
   1   8  15   95.88    6.31
   2   8  15   60.96    5.05
   3   8  15    5.21    3.12
   4   8  15    9.70    3.49
   5   8  15   83.22    6.10
   6   8  15   98.84    6.69
   7   8  15  290.49    8.91
   8   8  15   48.30    6.10
   9   8  15   63.20    7.58
  10   8  15   21.54    5.20
  11   8  15   69.12    7.06
  12   8  15   60.96    6.31
  13   8  15    1.53    4.46
  14   8  15   55.75    6.10
   0   9  15   40.84    5.05
   1   9  15  187.16    5.94
   2   9  15   40.13    4.46
   3   9  15   14.91    3.49
   4   9  15  253.32    7.06
   5   9  15  161.94    6.69
   6   9  15   63.92    6.31
   7   9  15  242.19   11.29
   8   9  15   14.91    4.60
   9   9  15   37.17    5.35
  10   9  15   51.26    5.94
  11   9  15   14.09    5.35
  12   9  15   36.35    5.35
  13   9  15   67.59    6.91
  14   9  15  104.04    7.58
   0  10  15   19.30    3.12
   1  10  15   14.91    3.12
   2  10  15  519.30   13.38
   3  10  15  193.18    6.10
   4  10  15   40.13    4.24
   5  10  15  215.44    7.21
   6  10  15   89.85    6.91
   7  10  15  204.31   10.62
   8  10  15  104.04    6.91
   9  10  15   66.16    6.69
  10  10  15   65.35    7.43
  11  10  15   77.29    7.80
  12  10  15   37.17    6.31
  13  10  15   20.01    5.57
  14  10  15   53.50    6.69
   0  11  15   41.66    5.80
   1  11  15   58.71    4.83
   2  11  15   68.31    5.20
   3  11  15  699.82   11.29
   4  11  15  122.53    5.94
   5  11  15  138.96    6.53
   6  11  15  193.90    7.58
   7  11  15   96.59    8.77
   8  11  15   12.66    4.83
   9  11  15  409.34   10.40
  10  11  15   17.05    5.57
  11  11  15   14.91    5.35
  12  11  15  102.51    7.80
  13  11  15   83.93    9.43
  14  11  15    9.70    5.05
   0  12  15   20.83    3.49
   1  12  15   99.55    5.35
   2  12  15   31.24    3.72
   3  12  15  132.23    7.43
   4  12  15   86.89    5.94
   5  12  15  153.77    6.91
   6  12  15  248.11    7.95
   7  12  15   13.38    5.57
   8  12  15   33.39    5.20
   9  12  15   76.48    7.43
  10  12  15   12.66    5.57
  11  12  15    8.88    5.94
  12  12  15   28.18    5.57
  13  12  15   22.26    5.57
   0  13  15   63.92    6.31
   1  13  15  156.02    8.91
   2  13  15  164.18    6.69
   3  13  15   17.87    3.72
   4  13  15   54.22    5.57
   5  13  15   63.20    8.55
   6  13  15   34.92    4.83
   7  13  15   55.75    6.69
   8  13  15   29.00    5.20
   9  13  15  138.15    7.80
  10  13  15   23.79    5.57
  11  13  15    2.96    5.35
  12  13  15    9.70    5.20
  13  13  15   14.91    5.20
   0  14  15   29.71    4.83
   1  14  15   11.13    4.83
   2  14  15   65.35    5.94
   3  14  15   29.71    4.24
   4  14  15  136.72   10.40
   5  14  15   11.13    4.46
   6  14  15   22.26    4.60
   7  14  15   29.00    5.05
   8  14  15    6.64    4.83
   9  14  15   30.43    5.35
  10  14  15    9.70    5.05
  11  14  15    8.17    5.20
  12  14  15   27.47    5.05
  13  14  15   17.05    4.83
   0  15  15  108.43    7.21
   1  15  15   74.33    7.43
   2  15  15   40.13    5.05
   3  15  15   45.33    5.57
   4  15  15   25.22    4.24
   5  15  15    7.45    4.46
   6  15  15   13.38    4.60
   7  15  15   58.00    6.53
   8  15  15  112.93    7.43
   9  15  15   32.67    5.20
  10  15  15   48.30    5.94
  11  15  15   12.66    5.05
  12  15  15    3.68    4.46
   0  16  15  338.07   17.08
   1  16  15   37.88    5.20
   2  16  15   12.66    4.46
   3  16  15   38.60    6.91
   4  16  15   42.37    5.20
   5  16  15    1.53    4.46
   6  16  15   28.18    5.80
   7  16  15   13.38    4.83
   8  16  15   93.63    7.21
   9  16  15   30.43    5.80
  10  16  15   92.10    7.06
  11  16  15   32.67    5.20
  12  16  15    3.68    4.46
   0  17  15  241.48    8.17
   1  17  15   97.31    6.69
   2  17  15  316.52   11.52
   3  17  15   22.26    4.83
   4  17  15  208.70    8.91
   5  17  15  107.01    7.21
   6  17  15   46.76    6.69
   7  17  15  230.35    8.17
   8  17  15   31.24    4.83
   9  17  15    8.88    4.83
  10  17  15    1.53    4.60
  11  17  15   18.58    4.83
  12  17  15   20.83    4.60
   0  18  15  611.40   22.29
   1  18  15   15.62    4.46
   2  18  15   29.00    5.05
   3  18  15   14.91    5.94
   4  18  15  107.72    8.55
   5  18  15    4.49    4.24
   6  18  15   17.05    5.05
   7  18  15   67.59    7.06
   8  18  15   27.47    4.83
   9  18  15    5.21    4.60
  10  18  15    2.25    4.60
  11  18  15   21.54    4.83
   0  19  15   14.09    4.83
   1  19  15   39.41    5.05
   2  19  15   50.54    6.53
   3  19  15   92.92    7.95
   4  19  15  111.40   11.88
   5  19  15   18.58    5.20
   6  19  15   43.09   10.40
   7  19  15   11.13    5.35
   8  19  15   31.24    4.60
   9  19  15    2.96    4.46
  10  19  15   40.84    4.60
  11  19  15    1.53    3.12
   0  20  15   12.66    4.83
   1  20  15   55.75    6.53
   2  20  15   66.16    5.94
   3  20  15   44.62    5.94
   4  20  15   37.88    5.57
   5  20  15   14.91    5.20
   6  20  15   23.79    7.21
   7  20  15   43.09    6.53
   8  20  15    6.64    4.46
   9  20  15   10.41    4.24
  10  20  15    5.21    4.08
   1  21  15   75.76    7.21
   2  21  15   60.14    6.31
   3  21  15   31.24    5.20
   4  21  15   80.97    7.80
   5  21  15    6.64    4.24
   6  21  15    3.68    4.60
   7  21  15   66.88   10.25
   8  21  15    4.49    4.08
   9  21  15   34.20    6.10
  10  21  15   19.30    6.31
   0  22  15    0.71    4.24
   1  22  15    8.88    5.05
   2  22  15  129.26    7.58
   3  22  15   46.05    5.80
   4  22  15   47.58    5.35
   5  22  15   11.13    4.60
   6  22  15    6.64    4.46
   7  22  15   63.20    6.10
   8  22  15   23.08    7.06
   9  22  15    5.21    4.08
   1  23  15    7.45    4.60
   2  23  15   31.96    4.83
   3  23  15    8.17    4.60
   4  23  15   58.71    7.06
   5  23  15  151.52   10.62
   6  23  15   14.91    5.57
   7  23  15    3.68    4.08
   8  23  15    6.64    4.60
   1  24  15   31.24    4.83
   2  24  15   29.71    5.05
   3  24  15   91.38    6.69
   4  24  15   43.09    5.20
   5  24  15   37.88    5.05
   6  24  15    8.88    4.83
   7  24  15    6.64    4.83
   8  24  15   27.47    8.55
   0  25  15   72.80    6.53
   1  25  15   30.43    5.20
   2  25  15    8.17    4.60
   3  25  15   23.79    6.91
   4  25  15   24.51    4.83
   5  25  15   78.72    7.58
   6  25  15   19.30    4.60
   7  25  15    4.49    4.46
   1  26  15   17.87    4.60
   2  26  15   25.22    4.60
   3  26  15   55.75    6.31
   4  26  15   33.39    4.60
   5  26  15    8.17    4.46
   6  26  15    9.70    4.24
   1  27  15   48.30    4.83
   2  27  15    9.70    4.24
   3  27  15    3.68    4.24
   4  27  15   34.92    4.60
   0  28  15   46.05    4.60
   1  28  15   13.38    4.08
   2  28  15   16.34    4.24
   0   0  16  260.06   10.77
   1   0  16  127.83    8.55
   2   0  16  126.30    8.17
   3   0  16   40.84    5.94
   4   0  16  218.40    8.77
   5   0  16  176.84    7.06
   6   0  16  119.56    7.06
   7   0  16  319.48    9.80
   8   0  16   27.47    8.17
   9   0  16    5.21    5.20
  10   0  16    4.49    4.60
  11   0  16  176.03    7.80
  12   0  16    5.92    4.83
  13   0  16   14.09    5.20
  14   0  16    7.45    5.94
   0   1  16    2.96    3.94
   1   1  16  258.53   11.29
   2   1  16  109.97    7.95
   3   1  16   71.27    7.80
   4   1  16  314.99   11.29
   5   1  16  199.10    7.21
   6   1  16  146.32    7.43
   7   1  16  128.55    8.91
   8   1  16  265.27   15.01
   9   1  16  150.09    8.17
  10   1  16  118.85    7.95
  11   1  16   18.58    5.35
  12   1  16  110.68    7.21
  13   1  16   60.14    8.32
  14   1  16   11.13    4.83
   0   2  16    2.96    4.08
   1   2  16   37.17    5.57
   2   2  16  343.17   10.77
   3   2  16   31.24    5.35
   4   2  16   53.50    6.10
   5   2  16   97.31    6.31
   6   2  16  118.85    7.06
   7   2  16   11.84    4.60
   8   2  16  271.19   11.88
   9   2  16  375.13    9.14
  10   2  16   67.59    6.53
  11   2  16   60.96    6.69
  12   2  16   62.39    6.69
  13   2  16    5.21    5.35
  14   2  16   23.79    6.69
  15   2  16   29.00    3.94
   0   3  16  239.95    9.43
   1   3  16    5.21    4.24
   2   3  16    8.88    4.46
   3   3  16   75.76    7.80
   4   3  16  202.06    6.91
   5   3  16  257.10    7.80
   6   3  16   28.18    4.60
   7   3  16   11.13    4.60
   8   3  16   28.18    5.20
   9   3  16   75.76    8.77
  10   3  16   49.83    5.94
  11   3  16    5.21    5.05
  12   3  16   23.79    6.10
  13   3  16  136.72    7.58
  14   3  16   34.92    5.20
   0   4  16    6.64    4.46
   1   4  16   84.75    7.06
   2   4  16  112.93    8.55
   3   4  16  138.15   10.25
   4   4  16    8.17    3.72
   5   4  16  107.01    6.53
   6   4  16   90.67    6.91
   7   4  16   87.71    9.28
   8   4  16  330.61   13.38
   9   4  16  128.55    9.43
  10   4  16    6.64    5.05
  11   4  16    6.64    5.05
  12   4  16    7.45    5.20
  13   4  16   98.84    7.43
  14   4  16   39.41    5.35
   0   5  16   58.00    7.80
   1   5  16   34.20    5.35
   2   5  16   81.68    7.43
   3   5  16  196.14    7.95
   4   5  16  118.13    6.31
   5   5  16   11.84    4.08
   6   5  16   26.75    4.83
   7   5  16   14.91    5.35
   8   5  16   40.84    5.57
   9   5  16   43.09    5.94
  10   5  16  135.19    7.80
  11   5  16   40.84    5.94
  12   5  16   36.35    5.57
  13   5  16   31.24    7.06
  14   5  16    5.21    4.60
   0   6  16   29.00    4.83
   1   6  16    4.49    4.46
   2   6  16   58.00    6.31
   3   6  16  119.56    6.31
   4   6  16  214.73    7.06
   5   6  16   56.46    5.94
   6   6  16   74.33    6.69
   7   6  16   45.33    5.94
   8   6  16   89.14    7.80
   9   6  16    9.70    5.05
  10   6  16   24.51    5.20
  11   6  16   10.41    5.35
  12   6  16    8.17    5.20
  13   6  16   39.41    5.57
  14   6  16   17.87    5.05
   0   7  16   49.83    5.94
   1   7  16   13.38    5.35
   2   7  16  357.37    8.91
   3   7  16  520.02    9.66
   4   7  16   33.39    4.46
   5   7  16  111.40    6.53
   6   7  16   76.48    6.69
   7   7  16   88.42    9.14
   8   7  16   89.14    7.95
   9   7  16   48.30    5.57
  10   7  16    3.68    4.83
  11   7  16   23.79    5.80
  12   7  16   69.12    8.32
  13   7  16   17.05    5.20
  14   7  16   28.18    5.05
   0   8  16   70.55    4.60
   1   8  16   52.79    6.69
   2   8  16   58.71    4.83
   3   8  16   39.41    4.46
   4   8  16  153.05    6.31
   5   8  16  403.41    8.55
   6   8  16  135.19    7.21
   7   8  16  202.78   11.00
   8   8  16  381.16   11.52
   9   8  16   34.92    5.20
  10   8  16   43.09    5.94
  11   8  16    5.92    5.35
  12   8  16    2.25    4.83
  13   8  16    2.25    5.20
  14   8  16   18.58    5.05
   0   9  16  209.52   11.66
   1   9  16  188.69    7.58
   2   9  16  136.72    5.35
   3   9  16   23.79    3.72
   4   9  16  875.85   15.23
   5   9  16   19.30    4.24
   6   9  16   85.46    6.91
   7   9  16   95.06    8.17
   8   9  16   75.05    6.69
   9   9  16   27.47    5.20
  10   9  16   20.01    5.35
  11   9  16    8.17    5.05
  12   9  16   67.59    6.53
  13   9  16  100.27    8.32
  14   9  16    8.17    5.35
   0  10  16  131.51    4.83
   1  10  16   34.20    3.72
   2  10  16   80.97    5.20
   3  10  16   15.62    3.49
   4  10  16   69.84    5.57
   5  10  16   18.58    4.24
   6  10  16   23.79    4.60
   7  10  16   30.43    5.05
   8  10  16   31.24    5.05
   9  10  16   51.97    6.69
  10  10  16   10.41    5.20
  11  10  16   51.26    6.10
  12  10  16  203.60    9.80
  13  10  16    9.70    5.35
  14  10  16   26.75    5.20
   0  11  16  141.11    5.57
   1  11  16   12.66    3.49
   2  11  16  164.18    6.10
   3  11  16   97.31    5.80
   4  11  16  384.83    8.17
   5  11  16   63.92    6.10
   6  11  16  122.53    6.91
   7  11  16   77.29    9.14
   8  11  16   48.30    5.57
   9  11  16   69.84    7.21
  10  11  16    5.92    5.35
  11  11  16    8.88    5.35
  12  11  16    5.92    5.80
  13  11  16   52.79    6.10
   0  12  16    2.96    3.12
   1  12  16  123.34    5.94
   2  12  16   86.18    5.80
   3  12  16  194.61    8.91
   4  12  16   15.62    4.08
   5  12  16   60.14    5.94
   6  12  16   89.14    6.69
   7  12  16   34.92    5.20
   8  12  16  222.89    8.17
   9  12  16   10.41    5.20
  10  12  16    2.96    5.05
  11  12  16   80.25    8.17
  12  12  16   50.54    5.94
  13  12  16   12.66    5.20
   0  13  16    6.64    3.34
   1  13  16  115.89    5.94
   2  13  16  131.51    6.31
   3  13  16  153.77    9.14
   4  13  16   16.34    4.46
   5  13  16  170.82    8.91
   6  13  16   63.92    6.31
   7  13  16   57.18    6.53
   8  13  16    5.92    4.83
   9  13  16    6.64    5.05
  10  13  16    3.68    5.05
  11  13  16   23.79    5.35
  12  13  16    5.92    5.05
  13  13  16   14.91    5.05
   0  14  16  128.55    7.43
   1  14  16    2.96    3.49
   2  14  16  250.36    9.66
   3  14  16  107.72    9.28
   4  14  16   14.09    4.24
   5  14  16   78.01    7.06
   6  14  16   71.27    6.53
   7  14  16   68.31    7.06
   8  14  16  102.51    7.21
   9  14  16   23.79    5.20
  10  14  16   19.30    5.20
  11  14  16   30.43    5.80
  12  14  16   13.38    5.05
   0  15  16  317.24   20.43
   1  15  16  308.25    7.80
   2  15  16   45.33    5.20
   3  15  16   26.75    4.60
   4  15  16    6.64    4.08
   5  15  16   37.88    5.35
   6  15  16   28.18    5.05
   7  15  16  127.83    7.80
   8  15  16    8.88    5.35
   9  15  16   32.67    5.20
  10  15  16   37.88    5.35
  11  15  16    5.92    5.05
  12  15  16   20.83    4.83
   0  16  16  144.17    7.43
   1  16  16  222.18    7.80
   2  16  16   46.05    5.80
   3  16  16    2.25    4.08
   4  16  16   26.04    5.05
   5  16  16   66.88    8.77
   6  16  16   39.41    7.43
   7  16  16    7.45    5.20
   8  16  16   51.97    5.80
   9  16  16  109.97    7.06
  10  16  16    0.71    4.08
  11  16  16    0.00    4.83
  12  16  16   17.05    4.60
   0  17  16   83.22    7.43
   1  17  16   43.80    5.94
   2  17  16   14.91    4.24
   3  17  16   38.60    4.83
   4  17  16   58.00    6.53
   5  17  16   58.00    7.06
   6  17  16   40.84    5.20
   7  17  16   62.39    6.91
   8  17  16   95.88    6.91
   9  17  16    8.17    4.60
  10  17  16    6.64    4.60
  11  17  16   43.09    5.20
   0  18  16  115.17    8.17
   1  18  16    6.64    4.46
   2  18  16    6.64    4.60
   3  18  16  167.14    8.17
   4  18  16   70.55    7.43
   5  18  16  101.80   10.62
   6  18  16    5.21    4.83
   7  18  16   75.76    7.06
   8  18  16    7.45    4.60
   9  18  16    3.68    4.60
  10  18  16   49.01    5.57
  11  18  16    6.64    4.24
   0  19  16    7.45    4.60
   1  19  16  167.86    7.58
   2  19  16   91.38    7.06
   3  19  16    1.53    4.24
   4  19  16   20.01    4.83
   5  19  16   37.17    5.35
   6  19  16    9.70    4.60
   7  19  16   55.75   11.00
   8  19  16    1.53    4.46
   9  19  16   20.01    6.69
  10  19  16   15.62    4.83
   0  20  16    1.53    5.20
   1  20  16   65.35    6.91
   2  20  16   28.18    4.83
   3  20  16  102.51    7.21
   4  20  16   64.63    6.91
   5  20  16   26.75    5.80
   6  20  16  150.81    9.43
   7  20  16   11.84    5.05
   8  20  16   44.62    5.94
   9  20  16   99.55   13.52
   1  21  16  138.15    7.80
   2  21  16    6.64    4.83
   3  21  16   31.24    6.31
   4  21  16   18.58    4.60
   5  21  16   26.04    4.83
   6  21  16  175.31    7.43
   7  21  16   81.68   10.40
   8  21  16    4.49    3.49
   9  21  16   25.22    4.46
   0  22  16   71.27    7.95
   1  22  16   82.50    6.53
   2  22  16    9.70    4.46
   3  22  16   17.05    4.46
   4  22  16    5.92    5.20
   5  22  16   27.47    4.83
   6  22  16    4.49    4.46
   7  22  16    1.53    4.60
   8  22  16    4.49    4.60
   9  22  16   16.34    6.69
   0  23  16   63.92    6.31
   1  23  16    8.88    5.57
   2  23  16    4.49    4.60
   3  23  16   20.83    5.05
   4  23  16   48.30    7.43
   5  23  16   67.59    6.69
   6  23  16    7.45    5.05
   8  23  16   17.87    5.35
   1  24  16    1.53    4.60
   2  24  16   49.83    5.35
   3  24  16  141.93    8.55
   4  24  16   20.83    4.83
   5  24  16   12.66    4.60
   6  24  16   53.50    5.80
   7  24  16    2.96    4.46
   0  25  16   12.66    4.60
   1  25  16   46.76    5.20
   2  25  16   21.54    5.20
   3  25  16   33.39    5.05
   4  25  16   17.05    4.60
   5  25  16   31.24    4.83
   6  25  16   26.75    5.80
   1  26  16   51.26    5.57
   2  26  16   22.26    4.60
   4  26  16   70.55    6.10
   5  26  16   43.09    4.83
   0  27  16    0.71    4.24
   1  27  16    7.45    4.24
   2  27  16   13.38    4.46
   3  27  16   20.83    4.46
   1   0  17  147.13    8.32
   2   0  17    2.25    4.60
   3   0  17   24.51    4.60
   4   0  17   37.88    4.60
   5   0  17  133.76    6.91
   6   0  17   60.14    6.53
   7   0  17   21.54    5.35
   8   0  17  137.43    9.43
   9   0  17  286.81    8.32
  10   0  17  159.69    7.80
  11   0  17   30.43    5.57
  12   0  17   35.63    5.57
  13   0  17   42.37    5.80
  14   0  17    5.21    5.94
   0   1  17   87.71    7.95
   1   1  17  110.68    7.95
   2   1  17   50.54    7.21
   3   1  17   40.84    5.05
   4   1  17  222.89    7.58
   5   1  17    1.53    3.94
   6   1  17   25.22    5.05
   7   1  17   92.92    7.80
   8   1  17  189.40   11.00
   9   1  17  362.57    9.28
  10   1  17   92.92    7.21
  11   1  17    7.45    5.20
  12   1  17   46.05    5.80
  13   1  17   13.38    6.31
  14   1  17   16.34    5.35
   0   2  17  236.98    9.66
   1   2  17  317.95   10.77
   2   2  17   43.80    6.31
   3   2  17   66.88    6.10
   4   2  17   78.01    6.10
   5   2  17   72.09    6.31
   6   2  17  169.39    7.95
   7   2  17  194.61    8.77
   8   2  17   89.85    7.95
   9   2  17    4.49    4.46
  10   2  17   23.08    5.20
  11   2  17    2.96    5.20
  12   2  17   43.09    5.57
  13   2  17   97.31   10.03
  14   2  17    5.21    5.94
   0   3  17    2.96    4.46
   1   3  17  141.93   10.03
   2   3  17  182.77    8.17
   3   3  17  107.01    6.31
   4   3  17   37.17    4.46
   5   3  17  141.93    7.06
   6   3  17  163.47    7.80
   7   3  17  114.36    7.80
   8   3  17  333.58   10.40
   9   3  17   89.85    8.77
  10   3  17   77.29    7.43
  11   3  17   16.34    5.20
  12   3  17    4.49    5.05
  13   3  17   18.58    5.20
  14   3  17    8.88    6.10
   0   4  17   25.22    5.35
   1   4  17   28.18    4.83
   2   4  17  107.72    6.10
   3   4  17   11.13    3.72
   4   4  17    2.25    3.72
   5   4  17   73.52    6.31
   6   4  17   26.04    5.05
   7   4  17   65.35    6.53
   8   4  17  243.72    8.55
   9   4  17  282.32    9.43
  10   4  17   70.55    7.06
  11   4  17   29.00    5.57
  12   4  17  162.65    7.80
  13   4  17   25.22    5.57
  14   4  17    9.70    4.83
   0   5  17   20.83    4.46
   1   5  17   42.37    5.57
   2   5  17   86.18    5.57
   3   5  17   26.04    4.08
   4   5  17  312.75    9.14
   5   5  17   77.29    6.31
   6   5  17    9.70    4.46
   7   5  17  255.57    8.55
   8   5  17   31.24    5.20
   9   5  17   41.66    6.69
  10   5  17   95.06    7.43
  11   5  17   23.08    5.35
  12   5  17   38.60    5.57
  13   5  17    4.49    5.05
  14   5  17    2.96    4.24
   0   6  17  131.51    7.06
   1   6  17  253.32    7.21
   2   6  17   64.63    5.35
   3   6  17   28.18    4.08
   4   6  17   17.05    4.08
   5   6  17   78.72    6.31
   6   6  17   26.75    5.05
   7   6  17   72.09    7.21
   8   6  17   34.20    5.35
   9   6  17   73.52    7.21
  10   6  17   64.63    7.21
  11   6  17   11.13    5.20
  12   6  17   17.05    5.20
  13   6  17  116.60    7.21
  14   6  17   17.87    4.60
   0   7  17  232.49    9.28
   1   7  17    8.88    3.49
   2   7  17   85.46    5.57
   3   7  17  238.52    7.06
   4   7  17  244.44    7.43
   5   7  17   11.13    4.24
   6   7  17   38.60    5.20
   7   7  17   86.89    9.43
   8   7  17   75.05    7.21
   9   7  17  147.85    7.58
  10   7  17   35.63    5.80
  11   7  17    4.49    5.20
  12   7  17    6.64    5.20
  13   7  17   40.13    5.57
  14   7  17    1.53    5.20
   0   8  17   24.51    3.34
   1   8  17   13.38    3.49
   2   8  17   96.59    5.80
   3   8  17   20.01    3.94
   4   8  17   13.38    4.08
   5   8  17  112.93    6.69
   6   8  17  203.60    9.66
   7   8  17  234.02   11.14
   8   8  17    5.92    4.46
   9   8  17  135.19    7.58
  10   8  17    9.70    5.20
  11   8  17   37.88    5.35
  12   8  17    1.53    5.20
  13   8  17    4.49    5.20
  14   8  17   12.66    5.35
   0   9  17  426.39    7.06
   1   9  17    7.45    3.94
   2   9  17  170.11    6.69
   3   9  17  573.52    9.66
   4   9  17  339.50    7.95
   5   9  17   51.97    5.80
   6   9  17   40.13    4.83
   7   9  17  269.66   11.66
   8   9  17   11.84    4.83
   9   9  17   23.79    5.20
  10   9  17   36.35    5.57
  11   9  17   47.58    5.94
  12   9  17   37.88    5.57
  13   9  17   12.66    5.57
   0  10  17   69.12    4.60
   1  10  17   46.76    4.60
   2  10  17   51.97    5.05
   3  10  17  224.32    6.53
   4  10  17   90.67    5.94
   5  10  17    6.64    4.24
   6  10  17   24.51    4.60
   7  10  17   23.79    5.80
   8  10  17   54.93    7.43
   9  10  17   37.88    5.80
  10  10  17   12.66    5.35
  11  10  17    2.25    5.57
  12  10  17   14.91    5.35
  13  10  17    8.88    5.35
   0  11  17   63.20    4.60
   1  11  17   10.41    3.34
   2  11  17   23.08    3.49
   3  11  17   69.84    5.35
   4  11  17   60.14    5.57
   5  11  17   26.04    4.24
   6  11  17    3.68    4.60
   7  11  17    6.64    4.60
   8  11  17    2.25    4.46
   9  11  17   41.66    5.80
  10  11  17    4.49    5.05
  11  11  17    9.70    5.57
  12  11  17    6.64    5.20
  13  11  17   37.17    5.80
   0  12  17   26.75    3.94
   1  12  17   56.46    5.35
   2  12  17   51.26    5.05
   3  12  17   40.13    5.05
   4  12  17   78.72    6.69
   5  12  17   64.63    7.21
   6  12  17    3.68    4.24
   7  12  17   18.58    4.83
   8  12  17   28.18    5.35
   9  12  17   66.16    7.06
  10  12  17   15.62    5.20
  11  12  17   23.79    5.57
  12  12  17   28.18    5.35
  13  12  17   40.13    7.06
   0  13  17    1.53    3.49
   1  13  17  136.72    6.69
   2  13  17  154.48    9.43
   3  13  17   23.08    4.46
   4  13  17  256.28   10.77
   5  13  17   40.84    5.20
   6  13  17  115.89    8.91
   7  13  17   14.09    5.05
   8  13  17   29.00    5.20
   9  13  17    8.88    5.20
  10  13  17   23.08    5.35
  11  13  17   26.75    5.57
  12  13  17   17.87    5.94
   0  14  17   45.33    5.35
   1  14  17  359.61    9.43
   2  14  17   56.46    6.10
   3  14  17   20.01    4.08
   4  14  17   15.62    5.80
   5  14  17   35.63    5.35
   6  14  17   81.68    7.06
   7  14  17   12.66    5.20
   8  14  17    2.25    5.05
   9  14  17   38.60    5.35
  10  14  17   43.80    6.91
  11  14  17   15.62    5.20
  12  14  17   44.62    5.57
   0  15  17  378.91   13.97
   1  15  17   63.20    5.94
   2  15  17   66.88    6.10
   3  15  17  190.94    7.21
   4  15  17    5.21    4.08
   5  15  17   58.00    6.31
   6  15  17   25.22    5.20
   7  15  17   64.63    6.91
   8  15  17   54.93    6.31
   9  15  17   86.18    7.21
  10  15  17   27.47    5.35
  11  15  17   10.41    5.05
  12  15  17    4.49    4.46
   0  16  17   37.17    5.05
   1  16  17  109.97    7.06
   2  16  17  186.44    8.77
   3  16  17  115.17    6.91
   4  16  17   43.80    5.94
   5  16  17   82.50    7.58
   6  16  17    5.21    5.05
   7  16  17   14.09    5.35
   8  16  17   89.85   11.88
   9  16  17   15.62    5.20
  10  16  17    1.53    4.83
  11  16  17   54.22    5.94
   0  17  17    8.17    4.83
   1  17  17   90.67    7.06
   2  17  17    7.45    4.08
   3  17  17   29.00    4.83
   4  17  17  101.08    7.80
   5  17  17    5.92    4.60
   6  17  17   59.42    7.95
   7  17  17   63.92    6.53
   8  17  17  104.04    7.06
   9  17  17   20.01    5.05
  10  17  17   29.00    7.06
  11  17  17   31.96    5.05
   0  18  17   52.79    8.55
   1  18  17  191.65    7.95
   2  18  17   91.38    7.21
   3  18  17   32.67    4.83
   4  18  17   53.50    7.43
   5  18  17   15.62    5.94
   6  18  17   14.91    5.20
   7  18  17   31.96    6.69
   8  18  17    7.45    5.35
   9  18  17   30.43    5.05
  10  18  17    1.53    4.46
  11  18  17    8.88    3.49
   0  19  17   46.05    5.35
   1  19  17   29.00    5.20
   2  19  17  109.25    6.91
   3  19  17    4.49    4.60
   4  19  17   19.30    5.20
   5  19  17   74.33   11.66
   6  19  17   42.37    8.55
   7  19  17   13.38    6.91
   8  19  17   11.84    4.83
   9  19  17   75.05    8.17
  10  19  17   71.27   10.62
   1  20  17   60.14    6.69
   2  20  17    6.64    4.60
   3  20  17   13.38    5.05
   4  20  17   11.84    5.05
   5  20  17   37.88    6.10
   6  20  17   75.05    9.43
   7  20  17    7.45    6.53
   8  20  17   69.84    6.10
   9  20  17   27.47    8.77
  10  20  17   11.84    3.72
   0  21  17   66.16    7.06
   1  21  17   68.31    7.21
   2  21  17    9.70    4.60
   3  21  17    7.45    4.46
   4  21  17   11.13    4.60
   5  21  17    8.17    4.46
   6  21  17  114.36    7.06
   7  21  17    5.21    4.83
   8  21  17    8.17    6.31
   9  21  17    7.45    4.60
   0  22  17   12.66    4.83
   1  22  17   84.75    7.06
   2  22  17   63.20    6.31
   3  22  17   55.75    6.10
   4  22  17    8.17    4.60
   5  22  17    3.68    4.60
   6  22  17   46.76    5.57
   7  22  17    2.25    5.20
   8  22  17   24.51    7.21
   0  23  17   24.51    5.05
   1  23  17    2.96    4.24
   2  23  17   96.59    6.31
   3  23  17   25.22    4.60
   4  23  17   51.97    5.80
   5  23  17   11.13    4.60
   6  23  17   60.14    6.10
   7  23  17    2.25    4.08
   0  24  17   59.42    6.53
   1  24  17    3.68    4.60
   2  24  17   32.67    5.20
   3  24  17    6.64    4.83
   4  24  17   48.30    7.80
   5  24  17   21.54    4.46
   6  24  17    8.88    4.08
   7  24  17   14.09    4.83
   1  25  17    2.25    4.46
   2  25  17   37.17    4.83
   3  25  17   16.34    4.83
   4  25  17    7.45    5.20
   5  25  17   99.55    6.53
   1  26  17    3.68    4.24
   2  26  17   23.79    4.60
   4  26  17    8.88    4.24
   0  27  17   75.76    6.10
   1  27  17   10.41    4.24
   2  27  17   31.24    4.60
   0   0  18 1444.16   24.15
   1   0  18   30.43    4.24
   2   0  18   11.13    4.08
   3   0  18   40.84    4.60
   4   0  18   72.09    6.31
   5   0  18    5.21    4.24
   6   0  18   51.26    6.10
   7   0  18    6.64    3.94
   8   0  18   34.92    6.10
   9   0  18   26.04    5.05
  10   0  18    3.68    4.60
  11   0  18    8.88    5.35
  12   0  18   34.20    7.43
  13   0  18    2.25    6.53
  14   0  18    9.70    5.94
   0   1  18   76.48    6.31
   1   1  18    8.88    3.72
   2   1  18  124.06    6.69
   3   1  18  343.17    8.77
   4   1  18  164.18    7.21
   5   1  18   37.17    5.05
   6   1  18   78.72    7.21
   7   1  18  172.35    9.66
   8   1  18  502.25   14.34
   9   1  18    4.49    4.46
  10   1  18   63.92    6.53
  11   1  18   49.83    6.31
  12   1  18   44.62    7.06
  13   1  18   43.09    7.43
  14   1  18   21.54    5.05
   0   2  18   71.27    6.69
   1   2  18   51.26    5.57
   2   2  18  118.85    6.53
   3   2  18   46.05    5.20
   4   2  18   44.62    5.05
   5   2  18  246.68    8.32
   6   2  18   14.09    5.05
   7   2  18   74.33    6.69
   8   2  18  207.27   10.77
   9   2  18   17.87    5.05
  10   2  18   23.79    5.35
  11   2  18   17.87    5.35
  12   2  18   24.51    5.80
  13   2  18   28.18    6.53
  14   2  18   30.43    7.06
   0   3  18    2.96    3.49
   1   3  18  190.22    7.58
   2   3  18  103.23    6.10
   3   3  18  149.28    7.06
   4   3  18  108.43    6.69
   5   3  18   21.54    4.60
   6   3  18   34.20    5.35
   7   3  18   77.29    6.69
   8   3  18   25.22    5.20
   9   3  18    8.17    4.83
  10   3  18   13.38    5.20
  11   3  18   45.33    5.94
  12   3  18    3.68    5.05
  13   3  18    6.64    5.05
  14   3  18    5.21    4.60
   0   4  18    5.21    3.49
   1   4  18   20.83    3.94
   2   4  18   51.97    5.35
   3   4  18  190.94    8.55
   4   4  18    8.88    4.08
   5   4  18  112.93    6.91
   6   4  18  259.24    8.91
   7   4  18  236.27    8.91
   8   4  18  270.37   10.25
   9   4  18   31.24    6.69
  10   4  18   33.39    5.57
  11   4  18   64.63    6.53
  12   4  18   14.91    5.20
  13   4  18  114.36    7.06
  14   4  18    2.25    4.24
   0   5  18   75.76    5.80
   1   5  18   30.43    4.08
   2   5  18   22.26    3.94
   3   5  18  144.89    6.69
   4   5  18  317.95    8.32
   5   5  18  181.24    7.58
   6   5  18   86.89    7.21
   7   5  18  159.69    9.43
   8   5  18  136.72    7.80
   9   5  18   94.34   10.77
  10   5  18    8.88    5.20
  11   5  18   67.59    7.21
  12   5  18   75.76    6.91
  13   5  18   60.96    6.10
  14   5  18   14.91    4.46
   0   6  18    4.49    3.49
   1   6  18  132.94    6.10
   2   6  18  423.43    8.55
   3   6  18   83.22    6.31
   4   6  18   29.00    4.46
   5   6  18  189.40    7.58
   6   6  18  190.22    8.91
   7   6  18   21.54    5.94
   8   6  18   10.41    4.83
   9   6  18   18.58    5.35
  10   6  18   29.00    5.80
  11   6  18   66.88    6.69
  12   6  18  190.22    7.95
  13   6  18   35.63    5.20
  14   6  18   17.87   10.03
   0   7  18  135.19    9.66
   1   7  18   72.80    5.57
   2   7  18   89.14    5.94
   3   7  18  343.99    8.32
   4   7  18  185.01    7.06
   5   7  18  303.15    8.55
   6   7  18   55.75    6.10
   7   7  18   22.26    6.10
   8   7  18   63.20    8.55
   9   7  18   42.37    5.57
  10   7  18  138.15    8.17
  11   7  18    3.68    5.05
  12   7  18   40.13    5.80
  13   7  18   41.66    5.94
   0   8  18    4.49    3.72
   1   8  18   84.75    5.35
   2   8  18   20.01    4.60
   3   8  18   75.76    5.94
   4   8  18  226.57    7.21
   5   8  18   29.71    4.60
   6   8  18  121.81    6.69
   7   8  18   14.09    5.05
   8   8  18  236.98    9.43
   9   8  18   70.55    7.80
  10   8  18   13.38    5.35
  11   8  18    6.64    5.35
  12   8  18   13.38    5.35
  13   8  18   10.41    5.35
   0   9  18   55.75    5.05
   1   9  18  159.69    5.80
   2   9  18  138.96    5.80
   3   9  18   72.09    5.80
   4   9  18  141.93    6.53
   5   9  18   40.84    4.83
   6   9  18   20.83    4.60
   7   9  18   75.76    7.58
   8   9  18   21.54    6.10
   9   9  18   65.35    7.43
  10   9  18   23.79    5.35
  11   9  18   48.30    5.57
  12   9  18   11.13    5.35
  13   9  18    5.92    4.83
   0  10  18    7.45    3.34
   1  10  18   86.89    5.05
   2  10  18   73.52    5.35
   3  10  18    4.49    3.49
   4  10  18   23.08    4.60
   5  10  18    3.68    4.24
   6  10  18   50.54    5.57
   7  10  18    6.64    4.60
   8  10  18    7.45    4.60
   9  10  18    7.45    5.05
  10  10  18    7.45    4.83
  11  10  18   37.17    5.35
  12  10  18   32.67    6.31
  13  10  18   17.05    6.53
   0  11  18   35.63    3.72
   1  11  18   64.63    6.69
   2  11  18   27.47    3.94
   3  11  18   52.79    5.35
   4  11  18    7.45    4.08
   5  11  18   15.62    4.46
   6  11  18    8.88    4.60
   7  11  18  186.44    7.80
   8  11  18   50.54    6.31
   9  11  18   35.63    6.69
  10  11  18   22.26    5.05
  11  11  18   10.41    5.20
  12  11  18   20.83    5.35
  13  11  18    4.49    5.57
   1  12  18  132.94    7.80
   2  12  18   90.67    6.31
   3  12  18   59.42    5.35
   4  12  18   20.83    4.24
   5  12  18   63.20    6.10
   6  12  18   65.35    6.31
   7  12  18   59.42    6.53
   8  12  18   57.18    5.94
   9  12  18   22.26    5.35
  10  12  18    9.70    5.05
  11  12  18   22.26    5.35
  12  12  18    5.21    5.05
   0  13  18   17.05    4.24
   1  13  18  181.24    9.80
   2  13  18   49.83    6.53
   3  13  18   20.83    4.24
   4  13  18   23.08    4.60
   5  13  18   99.55    8.32
   6  13  18  221.36    7.95
   7  13  18   17.05    5.35
   8  13  18    5.92    4.83
   9  13  18   28.18    5.35
  10  13  18   52.79    5.94
  11  13  18   41.66    5.57
  12  13  18   40.84    5.57
   0  14  18   31.24    5.94
   1  14  18   43.09    5.94
   2  14  18   34.92    4.83
   3  14  18  162.65   10.40
   4  14  18   49.83    5.35
   5  14  18  136.00    7.06
   6  14  18  142.64    8.77
   7  14  18   49.01    5.94
   8  14  18   17.87    5.35
   9  14  18   15.62    5.20
  10  14  18   40.84    5.57
  11  14  18   38.60    5.94
  12  14  18   35.63    5.35
   0  15  18   11.13    7.21
   1  15  18   52.79    7.43
   2  15  18  122.53    6.69
   3  15  18   31.96    5.05
   4  15  18  182.77    8.32
   5  15  18   19.30    5.05
   6  15  18   48.30    5.80
   7  15  18   21.54    5.57
   8  15  18    5.92    5.05
   9  15  18    9.70    5.20
  10  15  18   14.09    5.05
  11  15  18   23.08    5.05
   0  16  18   40.13    5.20
   1  16  18  246.68    8.32
   2  16  18  274.15    8.17
   3  16  18  122.53    7.06
   4  16  18   84.75    8.77
   5  16  18   33.39    5.80
   6  16  18   78.01    7.21
   7  16  18  115.17    8.77
   8  16  18    5.92    5.20
   9  16  18   74.33    6.91
  10  16  18   34.20    5.35
  11  16  18    1.53    4.60
   0  17  18    3.68    4.83
   1  17  18    4.49    4.83
   2  17  18   86.89    7.58
   3  17  18  119.56    7.80
   4  17  18   23.08    4.83
   5  17  18   51.97    7.43
   6  17  18   20.01    5.35
   7  17  18   61.67    8.17
   8  17  18   32.67    5.94
   9  17  18   21.54    5.94
  10  17  18   13.38    4.83
  11  17  18   20.01    4.60
   0  18  18   49.01    5.94
   1  18  18   32.67    5.35
   2  18  18   50.54    6.10
   3  18  18   24.51    5.35
   4  18  18   21.54    5.20
   5  18  18    9.70    5.05
   6  18  18   46.76    5.57
   7  18  18   39.41    5.57
   8  18  18    3.68    5.57
   9  18  18   42.37    6.53
  10  18  18    8.88    4.60
   0  19  18  135.19    7.43
   1  19  18    2.25    4.83
   2  19  18   15.62    4.60
   3  19  18    6.64    4.60
   4  19  18   96.59    7.21
   5  19  18    2.96    4.83
   6  19  18   29.00    8.17
   7  19  18  107.01    8.91
   8  19  18    8.17    6.31
   9  19  18    5.21    4.46
  10  19  18    5.21    4.46
   0  20  18   16.34    5.05
   1  20  18   58.00    6.91
   2  20  18   87.71    9.43
   3  20  18   13.38    5.35
   4  20  18    8.17    4.60
   5  20  18    3.68    4.60
   6  20  18   60.14    7.95
   7  20  18   12.66    6.53
   8  20  18    6.64    5.35
   9  20  18   70.55   14.11
   1  21  18   90.67    8.91
   2  21  18    2.96    4.46
   3  21  18   73.52    6.31
   4  21  18    8.17    4.60
   5  21  18   58.00    8.91
   6  21  18   60.96    6.69
   7  21  18   24.51    6.53
   8  21  18   30.43   17.31
   1  22  18   54.93    5.57
   2  22  18   14.91    4.60
   3  22  18   49.83    5.80
   4  22  18  102.51    6.69
   5  22  18   34.20    5.35
   6  22  18   71.27    6.53
   7  22  18   23.08    4.46
   8  22  18    1.53    5.05
   0  23  18   23.79    4.24
   1  23  18   13.38    4.46
   2  23  18   55.75    5.35
   3  23  18    2.96    4.46
   4  23  18   14.09    4.46
   5  23  18   51.26    5.80
   6  23  18   22.26    4.46
   7  23  18   78.01    7.58
   0  24  18    4.49    4.60
   1  24  18    8.17    4.60
   2  24  18   25.22    4.83
   3  24  18   51.97    7.06
   4  24  18   28.18    8.55
   5  24  18   14.91    4.46
   6  24  18   28.18    4.24
   0  25  18   40.84    4.83
   1  25  18   34.20    4.83
   2  25  18   21.54    4.60
   3  25  18   21.54    4.83
   4  25  18    3.68    4.24
   5  25  18   22.26    4.83
   0  26  18   49.83    5.94
   1  26  18    8.17    4.46
   2  26  18   31.24    4.60
   3  26  18    7.45    4.46
   1   0  19  222.18    7.58
   2   0  19   25.22    4.60
   3   0  19    9.70    4.24
   4   0  19  179.81    7.80
   5   0  19   15.62    4.83
   6   0  19   51.97    6.10
   7   0  19   32.67    5.05
   8   0  19    3.68    4.60
   9   0  19    2.96    4.46
  10   0  19  112.21    8.32
  11   0  19    8.88    5.20
  12   0  19   23.08    8.91
  13   0  19    7.45    5.94
  14   0  19    1.53    4.83
   0   1  19   12.66    3.94
   1   1  19    3.68    3.72
   2   1  19   28.18    4.60
   3   1  19   46.76    5.57
   4   1  19  203.60    7.95
   5   1  19    7.45    4.60
   6   1  19    4.49    4.46
   7   1  19   45.33    5.57
   8   1  19  170.11   11.14
   9   1  19   22.26    5.20
  10   1  19   21.54    5.57
  11   1  19   60.96    6.53
  12   1  19   38.60    7.58
  13   1  19   14.91    6.10
  14   1  19    3.68    5.05
   0   2  19  238.52    8.32
   1   2  19   43.80    4.83
   2   2  19    8.17    4.24
   3   2  19  277.83    8.55
   4   2  19   23.79    4.83
   5   2  19   23.08    4.83
   6   2  19   70.55    6.69
   7   2  19   23.79    4.83
   8   2  19   12.66    4.83
   9   2  19    3.68    4.60
  10   2  19   11.13    5.20
  11   2  19   29.71    5.35
  12   2  19   11.84    5.20
  13   2  19   15.62    5.20
  14   2  19    8.17    4.08
   0   3  19  180.52   10.62
   1   3  19  110.68    6.53
   2   3  19   55.75    5.94
   3   3  19   66.16    6.31
   4   3  19   19.30    4.60
   5   3  19    2.96    4.46
   6   3  19   17.05    4.46
   7   3  19   63.20    6.53
   8   3  19  130.80    8.17
   9   3  19   23.08    5.20
  10   3  19   43.80    5.94
  11   3  19   86.18    7.58
  12   3  19    8.17    5.05
  13   3  19   72.80    7.80
  14   3  19    8.17    4.24
   0   4  19    2.25    3.49
   1   4  19   85.46    6.10
   2   4  19   49.83    5.35
   3   4  19   46.76    5.35
   4   4  19   97.31    6.69
   5   4  19   39.41    5.20
   6   4  19   54.22    5.80
   7   4  19  110.68    7.58
   8   4  19  112.21    9.43
   9   4  19   58.00    8.55
  10   4  19    2.96    4.60
  11   4  19   26.04    5.20
  12   4  19   69.12    7.80
  13   4  19   25.22    5.05
   0   5  19  685.73   11.88
   1   5  19  224.32    8.32
   2   5  19    9.70    4.08
   3   5  19  244.44    7.80
   4   5  19  195.43    7.58
   5   5  19   52.79    5.94
   6   5  19   16.34    4.60
   7   5  19   82.50    8.17
   8   5  19   19.30    5.20
   9   5  19   69.84    7.80
  10   5  19   29.71    5.57
  11   5  19    6.64    5.05
  12   5  19   40.13    5.35
  13   5  19    6.64    4.83
   0   6  19    0.71    4.08
   1   6  19  353.59    9.80
   2   6  19  136.72    6.69
   3   6  19  488.06   12.48
   4   6  19  198.39    7.58
   5   6  19  109.97    6.69
   6   6  19  186.44    7.58
   7   6  19  137.43    7.58
   8   6  19   14.09    5.05
   9   6  19  113.64    9.14
  10   6  19   20.01    5.80
  11   6  19  129.26    8.55
  12   6  19   38.60    5.80
  13   6  19   51.26    8.32
   0   7  19    5.92    4.08
   1   7  19   40.84    4.60
   2   7  19  101.80    6.31
   3   7  19  206.56    7.43
   4   7  19  121.10    6.69
   5   7  19  419.04   13.15
   6   7  19   82.50    6.91
   7   7  19  277.11    9.80
   8   7  19  128.55    8.32
   9   7  19   82.50    7.58
  10   7  19    4.49    5.57
  11   7  19   13.38    5.57
  12   7  19   11.13    6.10
  13   7  19   52.79    6.31
   0   8  19    2.96    3.94
   1   8  19   13.38    3.94
   2   8  19  176.03   10.25
   3   8  19   46.76    5.20
   4   8  19  156.73    6.91
   5   8  19  157.45    6.69
   6   8  19   76.48    6.53
   7   8  19    2.96    4.60
   8   8  19   78.72    7.80
   9   8  19   39.41    5.94
  10   8  19   50.54    6.10
  11   8  19   46.76    5.94
  12   8  19  109.97    8.17
  13   8  19    5.92    4.83
   0   9  19   31.24    4.24
   1   9  19   51.97    5.20
   2   9  19    9.70    3.72
   3   9  19   55.75    5.57
   4   9  19  167.86    8.17
   5   9  19   41.66    4.83
   6   9  19   29.71    4.83
   7   9  19   64.63    9.28
   8   9  19    6.64    4.83
   9   9  19  145.60    9.66
  10   9  19   31.24    5.20
  11   9  19   30.43    5.57
  12   9  19   68.31    6.69
  13   9  19   20.01    5.05
   0  10  19  107.72    7.95
   1  10  19   69.84    5.35
   2  10  19   90.67    6.10
   3  10  19   17.05    4.24
   4  10  19   61.67    6.10
   5  10  19   31.96    4.60
   6  10  19   13.38    4.60
   7  10  19   20.83    5.20
   8  10  19    2.96    4.60
   9  10  19    5.21    5.05
  10  10  19    8.17    4.83
  11  10  19   26.04    5.20
  12  10  19    5.92    5.05
  13  10  19   34.92    5.94
   1  11  19    3.68    4.08
   2  11  19  269.66   10.40
   3  11  19    6.64    4.08
   4  11  19   44.62    5.20
   5  11  19   17.87    4.83
   6  11  19  167.14    7.80
   7  11  19    9.70    5.05
   8  11  19   93.63    7.06
   9  11  19   43.09    6.10
  10  11  19    5.92    4.83
  11  11  19   45.33    5.80
  12  11  19   46.05    5.80
   0  12  19  297.12   11.00
   1  12  19   69.84    6.10
   2  12  19   69.12    5.94
   3  12  19   78.01    6.10
   4  12  19   73.52    7.06
   5  12  19   14.09    4.60
   6  12  19   34.20    5.20
   7  12  19    4.49    4.60
   8  12  19  141.93    8.17
   9  12  19   48.30    5.80
  10  12  19   27.47    5.35
  11  12  19   40.84    5.80
  12  12  19    4.49    4.83
   0  13  19  288.96   12.04
   1  13  19   66.88    8.32
   2  13  19  125.59    7.58
   3  13  19   62.39    6.53
   4  13  19   55.75    6.31
   5  13  19   90.67    7.95
   6  13  19   13.38    5.05
   7  13  19   78.01    7.80
   8  13  19   20.83    5.20
   9  13  19    3.68    4.83
  10  13  19   80.25    7.06
  11  13  19   21.54    5.35
  12  13  19   39.41    5.35
   0  14  19   11.13    4.60
   1  14  19   29.71    4.60
   2  14  19   92.10    6.53
   3  14  19   93.63    7.80
   4  14  19   98.84    9.66
   5  14  19   23.08    5.05
   6  14  19   87.71    7.43
   7  14  19   19.30    5.80
   8  14  19    2.96    7.21
   9  14  19   26.04    5.20
  10  14  19   42.37    5.80
  11  14  19    7.45    5.20
   0  15  19   18.58   10.25
   1  15  19  176.03    7.43
   2  15  19   44.62    5.20
   3  15  19  245.15    8.17
   4  15  19   33.39    4.83
   5  15  19   21.54    5.35
   6  15  19   54.93    6.31
   7  15  19    8.17    5.57
   8  15  19    8.17    6.69
   9  15  19    8.88    5.35
  10  15  19   47.58    5.94
  11  15  19    4.49    4.83
   0  16  19   22.26    7.21
   1  16  19   86.89    8.32
   2  16  19    3.68    4.83
   3  16  19    7.45    4.24
   4  16  19    2.96    5.35
   5  16  19    4.49    5.05
   6  16  19   14.09    5.20
   7  16  19    7.45    5.20
   8  16  19   16.34    6.10
   9  16  19    2.25    4.83
  10  16  19   28.18    5.57
  11  16  19   14.91    6.91
   0  17  19    6.64    4.83
   1  17  19   40.13    5.57
   2  17  19   44.62    5.35
   3  17  19    4.49    4.83
   4  17  19    6.64    5.20
   5  17  19   12.66    5.35
   6  17  19   38.60    5.57
   7  17  19   11.84    5.35
   8  17  19   14.91    5.57
   9  17  19  101.08    8.55
  10  17  19   20.01    4.83
   0  18  19    1.53    5.20
   1  18  19    4.49    5.20
   2  18  19   21.54    5.05
   3  18  19   58.71    6.31
   4  18  19   33.39    5.35
   5  18  19   37.17    8.17
   6  18  19   42.37    5.94
   7  18  19   46.05    7.80
   8  18  19    9.70    7.80
   9  18  19    6.64    6.53
  10  18  19   49.83    5.57
   0  19  19   24.51    6.31
   1  19  19   15.62    5.35
   2  19  19    2.25    4.46
   3  19  19   33.39    6.31
   4  19  19    2.96    5.05
   5  19  19    2.25    4.60
   6  19  19   52.79    9.80
   7  19  19   27.47    6.53
   8  19  19   51.97   12.48
   9  19  19   23.08    6.53
   0  20  19    2.25    4.60
   1  20  19   27.47    5.20
   2  20  19    3.68    4.46
   3  20  19   40.84    5.35
   4  20  19   17.05    5.20
   5  20  19   15.62    4.60
   6  20  19   38.60    5.80
   7  20  19   18.58    5.05
   8  20  19   49.01    6.91
   9  20  19    8.17    3.49
   0  21  19    2.96    4.60
   1  21  19    8.17    5.80
   2  21  19   19.30    4.83
   3  21  19    5.92    5.05
   4  21  19   14.91    4.83
   5  21  19   80.25    8.77
   6  21  19   62.39    6.69
   7  21  19   26.75    6.69
   8  21  19   11.84    4.24
   1  22  19   11.84    4.60
   2  22  19   20.83    4.60
   3  22  19   19.30    4.60
   4  22  19   26.75    4.83
   5  22  19    5.21    4.46
   6  22  19   68.31    6.10
   7  22  19    8.88    4.24
   0  23  19   17.87    4.08
   1  23  19    2.25    4.60
   2  23  19   11.13    4.46
   3  23  19   13.38    4.60
   4  23  19   46.76    7.95
   5  23  19   99.55   11.14
   6  23  19    8.88    4.08
   0  24  19   49.01    6.91
   1  24  19   75.76    5.94
   2  24  19  104.76    6.91
   3  24  19   25.22    4.60
   4  24  19    8.17    4.46
   5  24  19   23.79    4.46
   0  25  19   24.51    4.60
   1  25  19    5.92    4.46
   2  25  19   52.79   11.66
   3  25  19   57.18    5.57
   4  25  19   40.13    4.83
   1  26  19   42.37    5.05
   0   0  20   58.71    6.31
   1   0  20  430.17    9.80
   2   0  20  441.30   10.25
   3   0  20  289.77    9.14
   4   0  20   29.00    5.05
   5   0  20    8.88    4.83
   6   0  20    1.53    4.24
   7   0  20   12.66    4.83
   8   0  20   31.24    5.94
   9   0  20  103.23   10.62
  10   0  20    5.92    5.20
  11   0  20    3.68    5.05
  12   0  20   18.58    7.06
  13   0  20    5.92    6.31
   0   1  20  181.24    9.14
   1   1  20    3.68    4.08
   2   1  20  372.17    9.43
   3   1  20  244.44    8.77
   4   1  20    2.96    4.46
   5   1  20   59.42    6.69
   6   1  20   89.85    6.69
   7   1  20  288.24    9.66
   8   1  20   29.71    5.20
   9   1  20   83.22    7.43
  10   1  20   20.01    5.35
  11   1  20   81.68    7.21
  12   1  20   18.58    6.69
  13   1  20   11.84    5.35
   0   2  20    2.96    4.08
   1   2  20   63.20    6.31
   2   2  20  192.36    7.95
   3   2  20   14.09    4.60
   4   2  20  119.56    7.43
   5   2  20    3.68    4.60
   6   2  20   34.20    4.83
   7   2  20  101.80    7.21
   8   2  20    3.68    4.46
   9   2  20    6.64    4.83
  10   2  20   50.54    7.43
  11   2  20   14.09    5.20
  12   2  20   69.12    9.28
  13   2  20    5.21    5.35
   0   3  20  198.39    7.58
   1   3  20   77.29    6.53
   2   3  20  270.37    8.32
   3   3  20  115.89    7.43
   4   3  20   57.18    6.10
   5   3  20   37.17    4.83
   6   3  20   33.39    5.05
   7   3  20  293.45    8.77
   8   3  20   17.87    5.05
   9   3  20  143.35    9.66
  10   3  20   12.66    5.20
  11   3  20   28.18    5.35
  12   3  20   17.87    5.20
  13   3  20    5.21    5.05
   0   4  20    8.88    4.08
   1   4  20  427.20    9.43
   2   4  20  194.61    7.80
   3   4  20   23.79    4.60
   4   4  20   44.62    5.35
   5   4  20   23.08    4.60
   6   4  20   41.66    5.20
   7   4  20   43.80    5.80
   8   4  20   58.00    7.80
   9   4  20   28.18    5.35
  10   4  20    4.49    5.05
  11   4  20   36.35    5.57
  12   4  20   17.87    5.05
  13   4  20   10.41    4.60
   0   5  20   32.67    4.60
   1   5  20  138.96    6.91
   2   5  20    7.45    4.24
   3   5  20  252.61    8.17
   4   5  20   67.59    6.69
   5   5  20   73.52    6.53
   6   5  20  203.60    7.80
   7   5  20  166.43    7.95
   8   5  20  125.59    9.80
   9   5  20   66.16    7.80
  10   5  20  103.23    7.58
  11   5  20   22.26    5.94
  12   5  20   37.17    5.57
  13   5  20   10.41    4.83
   0   6  20  121.81    6.69
   1   6  20   84.75    6.31
   2   6  20  659.70   12.85
   3   6  20   62.39    6.10
   4   6  20   37.17    5.20
   5   6  20   29.00    4.83
   6   6  20    6.64    4.60
   7   6  20   59.42    6.69
   8   6  20   34.92    7.58
   9   6  20   46.76    6.10
  10   6  20    4.49    5.20
  11   6  20   23.08    5.57
  12   6  20   83.22    9.14
  13   6  20   19.30    5.57
   0   7  20    6.64    4.08
   1   7  20   18.58    4.46
   2   7  20    2.25    4.08
   3   7  20   35.63    4.83
   4   7  20  131.51    6.69
   5   7  20  125.59    7.06
   6   7  20   36.35    5.20
   7   7  20  127.83    7.58
   8   7  20    8.17    5.80
   9   7  20   45.33    5.94
  10   7  20   87.71    7.43
  11   7  20   65.35    6.69
  12   7  20   23.79    7.58
  13   7  20   32.67    7.06
   0   8  20    8.17    3.94
   1   8  20    0.71    3.94
   2   8  20  128.55    6.91
   3   8  20   29.00    5.35
   4   8  20   17.05    4.24
   5   8  20   58.71    5.94
   6   8  20  105.47    6.91
   7   8  20    3.68    4.83
   8   8  20   16.34    5.35
   9   8  20   39.41    5.80
  10   8  20   25.22    6.10
  11   8  20   75.05    7.21
  12   8  20   11.13    5.35
  13   8  20    8.88    5.57
   0   9  20    9.70    3.72
   1   9  20    1.53    3.94
   2   9  20   29.00    4.46
   3   9  20   77.29    7.43
   4   9  20   26.75    5.20
   5   9  20   25.22    4.60
   6   9  20   55.75    5.94
   7   9  20   54.93    6.10
   8   9  20   17.87    6.10
   9   9  20    3.68    5.05
  10   9  20   15.62    5.35
  11   9  20   11.84    5.35
  12   9  20   29.71    5.35
   0  10  20    7.45    4.08
   1  10  20   34.20    4.60
   2  10  20   58.71    5.80
   3  10  20   37.88    5.05
   4  10  20   20.01    4.60
   5  10  20  121.81    7.06
   6  10  20   69.12    6.69
   7  10  20   73.52    7.43
   8  10  20   51.97    5.94
   9  10  20   43.80    5.94
  10  10  20    5.92    4.60
  11  10  20    5.92    5.20
  12  10  20    5.21    4.60
   0  11  20    8.88    4.08
   1  11  20   66.88    6.31
   2  11  20   30.43    5.57
   3  11  20   58.00    5.80
   4  11  20    3.68    4.46
   5  11  20  141.11    9.66
   6  11  20   37.17    5.20
   7  11  20   89.14    7.58
   8  11  20   23.79    5.20
   9  11  20   34.20    5.35
  10  11  20   20.01    5.05
  11  11  20   42.37    5.57
  12  11  20    4.49    5.35
   0  12  20   16.34    4.08
   1  12  20   14.91    4.24
   2  12  20  180.52    8.55
   3  12  20   42.37    5.57
   4  12  20   54.93    6.53
   5  12  20   18.58    4.83
   6  12  20   20.01    5.05
   7  12  20   91.38    7.58
   8  12  20   14.09    5.05
   9  12  20   13.38    5.05
  10  12  20    6.64    5.20
  11  12  20   11.84    5.20
  12  12  20   17.05    5.35
   0  13  20   42.37    6.10
   1  13  20  178.99    7.21
   2  13  20  124.06    7.95
   3  13  20   99.55    7.21
   4  13  20   40.84    5.57
   5  13  20   43.09    5.35
   6  13  20   40.13    5.57
   7  13  20   47.58    5.94
   8  13  20    4.49    5.20
   9  13  20   31.96    5.35
  10  13  20    4.49    4.83
  11  13  20   11.84    5.20
   0  14  20  460.59   18.21
   1  14  20  132.94   11.00
   2  14  20  400.45   10.40
   3  14  20    5.21    4.24
   4  14  20    5.21    4.24
   5  14  20   14.91    5.05
   6  14  20   21.54    5.35
   7  14  20   22.26    5.94
   8  14  20   26.75    9.43
   9  14  20    2.96    5.20
  10  14  20   22.26    5.35
  11  14  20  101.80    7.80
   0  15  20   37.88    7.43
   1  15  20   19.30    7.21
   2  15  20    5.21    5.57
   3  15  20  119.56    6.91
   4  15  20   15.62    5.20
   5  15  20   46.76    6.10
   6  15  20  121.10    7.58
   7  15  20    4.49    5.20
   8  15  20   43.80    5.94
   9  15  20    3.68    5.20
  10  15  20    5.21    5.05
  11  15  20    4.49    4.83
   0  16  20    0.00    5.80
   1  16  20   60.96    6.10
   2  16  20   47.58    5.80
   3  16  20   41.66    5.57
   4  16  20    4.49    5.80
   5  16  20   38.60    5.94
   6  16  20   21.54    5.35
   7  16  20   34.20    5.80
   8  16  20    5.92    5.20
   9  16  20   68.31    8.17
  10  16  20   74.33    7.21
   0  17  20    2.25    5.20
   1  17  20    3.68    5.20
   2  17  20   37.17    5.80
   3  17  20   40.84    5.35
   4  17  20    8.17    5.20
   5  17  20   63.92    6.91
   6  17  20   64.63    7.43
   7  17  20   65.35    6.91
   8  17  20   83.93    7.43
   9  17  20   42.37    5.57
  10  17  20    2.25    5.35
   0  18  20   14.91    5.20
   1  18  20   10.41    6.10
   2  18  20  144.89    7.58
   3  18  20   11.84    5.20
   4  18  20    2.25    5.05
   5  18  20   34.92    5.94
   6  18  20    2.96    5.57
   7  18  20    5.21    5.05
   8  18  20   30.43    6.31
   9  18  20    2.25    5.35
   0  19  20    8.17    5.20
   1  19  20   29.71    5.57
   2  19  20   32.67    5.35
   3  19  20   43.09    7.80
   4  19  20   72.09    7.06
   5  19  20   17.87    5.20
   6  19  20   60.96   11.88
   7  19  20  136.00    9.66
   8  19  20  142.64   11.14
   9  19  20   20.83    5.57
   0  20  20  105.47    7.06
   1  20  20   16.34    6.31
   2  20  20    5.21    4.83
   3  20  20   18.58    5.05
   4  20  20    8.88    5.20
   5  20  20   54.22   10.40
   6  20  20   19.30    5.35
   7  20  20   45.33    5.35
   8  20  20    5.92    4.60
   0  21  20   26.75    5.20
   2  21  20    4.49    4.60
   3  21  20    9.70    4.46
   4  21  20   65.35    6.69
   5  21  20  112.93   10.25
   6  21  20   16.34    4.60
   7  21  20   28.18    5.20
   0  22  20   25.22    4.83
   1  22  20   29.00    7.06
   2  22  20   14.91    4.46
   3  22  20   31.96    4.83
   4  22  20    6.64    4.60
   5  22  20   13.38    4.60
   6  22  20   27.47    4.46
   0  23  20  112.93    5.94
   1  23  20   44.62    4.83
   2  23  20   78.72   11.66
   3  23  20    5.21    4.83
   4  23  20   10.41    4.24
   5  23  20    9.70    5.20
   0  24  20   15.62    4.08
   1  24  20   20.83    4.83
   2  24  20    6.64    4.08
   3  24  20   43.80    6.69
   4  24  20   17.87    4.46
   0  25  20   98.02    6.10
   1  25  20    2.96    4.24
   2  25  20    9.70    4.24
   1   0  21   72.80    7.06
   2   0  21   32.67    5.20
   3   0  21   11.84    5.05
   4   0  21    2.96    4.46
   5   0  21   46.76    5.20
   6   0  21  190.22    8.55
   7   0  21   14.09    5.05
   8   0  21    5.21    4.60
   9   0  21    5.21    4.60
  10   0  21   28.18    5.05
  11   0  21    2.96    6.31
  12   0  21   93.63    8.55
  13   0  21   54.22    9.80
   0   1  21  222.89   13.00
   1   1  21   38.60    5.20
   2   1  21   75.05    7.06
   3   1  21   83.93    7.43
   4   1  21   16.34    4.60
   5   1  21    9.70    4.46
   6   1  21  219.93    7.95
   7   1  21   17.87    6.10
   8   1  21   97.31    9.28
   9   1  21    5.21    4.60
  10   1  21    1.53    4.46
  11   1  21   15.62    5.80
  12   1  21    3.68    4.83
  13   1  21   16.34    5.05
   0   2  21    2.96    4.24
   1   2  21  119.56    7.43
   2   2  21    4.49    4.46
   3   2  21  807.54   16.87
   4   2  21   46.76    5.57
   5   2  21   68.31    6.53
   6   2  21  217.69    7.80
   7   2  21   97.31    7.80
   8   2  21   37.17    6.69
   9   2  21   39.41    5.57
  10   2  21    1.53    4.60
  11   2  21   27.47    5.35
  12   2  21    5.21    5.20
  13   2  21   16.34    5.20
   0   3  21   23.79    4.60
   1   3  21  447.22   10.40
   2   3  21   30.43    5.20
   3   3  21    2.96    4.46
   4   3  21   93.63    6.31
   5   3  21  169.39    7.43
   6   3  21   76.48    7.06
   7   3  21    9.70    5.05
   8   3  21   89.14    7.95
   9   3  21   12.66    5.57
  10   3  21   66.88    6.91
  11   3  21    5.92    5.35
  12   3  21    3.68    5.20
  13   3  21   16.34    5.57
   0   4  21    2.96    4.08
   1   4  21   62.39    6.53
   2   4  21  187.16    7.95
   3   4  21   88.42    7.21
   4   4  21  351.34   10.03
   5   4  21   18.58    4.60
   6   4  21  104.76    7.21
   7   4  21   34.92    5.35
   8   4  21  111.40    9.28
   9   4  21   23.79    5.80
  10   4  21    7.45    4.83
  11   4  21    5.21    5.20
  12   4  21    5.92    5.05
  13   4  21   16.34    4.60
   0   5  21    2.25    4.24
   1   5  21   18.58    4.60
   2   5  21  139.68    7.58
   3   5  21   33.39    5.05
   4   5  21   54.22    5.94
   5   5  21   10.41    4.60
   6   5  21   97.31    7.21
   7   5  21   62.39    6.91
   8   5  21    9.70    5.20
   9   5  21   66.16    8.17
  10   5  21   12.66    5.35
  11   5  21   34.20    7.95
  12   5  21   55.75    7.43
  13   5  21    6.64    4.60
   0   6  21   14.09    4.60
   1   6  21   43.09    5.20
   2   6  21   22.26    5.05
   3   6  21  110.68    7.21
   4   6  21   11.84    4.46
   5   6  21   33.39    5.05
   6   6  21   31.24    5.20
   7   6  21    3.68    4.83
   8   6  21   35.63    5.94
   9   6  21    5.92    5.35
  10   6  21   37.17    5.80
  11   6  21   72.09    7.43
  12   6  21    8.88    5.05
  13   6  21    3.68    5.05
   0   7  21   69.12    6.53
   1   7  21   30.43    4.60
   2   7  21  214.01    7.43
   3   7  21   28.18    4.60
   4   7  21    6.64    4.46
   5   7  21   76.48    6.91
   6   7  21    5.21    5.05
   7   7  21   28.18    5.35
   8   7  21   47.58    6.31
   9   7  21   32.67    7.06
  10   7  21    3.68    5.20
  11   7  21   42.37    5.94
  12   7  21    8.88    5.20
   0   8  21  223.61    7.06
   1   8  21   54.22    5.80
   2   8  21   30.43    4.83
   3   8  21   72.09    6.69
   4   8  21  123.34    7.06
   5   8  21   51.97    5.80
   6   8  21   26.75    5.20
   7   8  21   13.38    5.05
   8   8  21  104.04   10.03
   9   8  21    4.49    5.05
  10   8  21   40.84    5.80
  11   8  21   32.67    5.57
  12   8  21    5.92    4.83
   0   9  21   33.39    4.60
   1   9  21   22.26    4.60
   2   9  21   34.92    4.83
   3   9  21    5.92    4.24
   4   9  21   97.31    6.69
   5   9  21  129.26    7.06
   6   9  21    7.45    4.60
   7   9  21  115.89    7.43
   8   9  21   43.80    7.58
   9   9  21    6.64    5.05
  10   9  21   20.01    6.91
  11   9  21    9.70    5.20
  12   9  21   68.31    6.69
   0  10  21   11.84    4.24
   1  10  21  101.80    6.91
   2  10  21  104.76    7.95
   3  10  21   36.35    5.05
   4  10  21   51.26    5.80
   5  10  21   40.84    5.20
   6  10  21   60.96    6.53
   7  10  21   13.38    5.05
   8  10  21    2.25    4.83
   9  10  21   58.00    6.31
  10  10  21   58.71    6.53
  11  10  21   60.14    6.53
  12  10  21    4.49    4.46
   0  11  21   96.59    9.66
   1  11  21   63.20    6.31
   2  11  21  160.51    7.21
   3  11  21  206.56    9.28
   4  11  21    5.21    4.60
   5  11  21   86.18   10.03
   6  11  21   12.66    5.05
   7  11  21   49.01    5.94
   8  11  21  113.64    7.06
   9  11  21    3.68    4.83
  10  11  21   44.62    5.57
  11  11  21   11.13    5.20
  12  11  21   18.58    6.53
   0  12  21  238.52   13.00
   1  12  21   78.72    6.91
   2  12  21    3.68    4.46
   3  12  21  115.17   11.00
   4  12  21   37.88    5.05
   5  12  21   26.04    6.10
   6  12  21   14.09    5.57
   7  12  21    7.45    5.35
   8  12  21   12.66    5.05
   9  12  21   13.38    5.05
  10  12  21    4.49    4.60
  11  12  21   49.01    5.80
   0  13  21    8.88    4.24
   1  13  21   80.25    8.77
   2  13  21    9.70    4.83
   3  13  21  109.97    6.69
   4  13  21   24.51    4.83
   5  13  21   12.66    5.05
   6  13  21   41.66    5.57
   7  13  21   91.38    8.55
   8  13  21   56.46    7.58
   9  13  21   26.04    5.80
  10  13  21   28.18    5.35
  11  13  21   23.79    6.69
   0  14  21   50.54   10.77
   1  14  21   25.22    7.80
   2  14  21   73.52    8.91
   3  14  21   58.00    6.69
   4  14  21   11.84    4.83
   5  14  21   51.97    6.10
   6  14  21    3.68    5.20
   7  14  21   37.88    6.10
   8  14  21   40.84    5.80
   9  14  21   48.30    6.31
  10  14  21   45.33    5.94
  11  14  21    5.92    6.69
   0  15  21    8.17    4.60
   1  15  21  147.13    7.80
   2  15  21   24.51    6.10
   3  15  21   12.66    5.05
   4  15  21   30.43    5.35
   5  15  21   27.47    5.80
   6  15  21    8.17    5.35
   7  15  21   26.75    5.94
   8  15  21   34.20    5.57
   9  15  21   41.66    5.80
  10  15  21   84.75    8.32
   0  16  21   53.50    6.10
   1  16  21    7.45    5.57
   2  16  21   55.75    6.10
   3  16  21   36.35    5.57
   4  16  21   30.43    5.57
   5  16  21   27.47    5.80
   6  16  21   60.96    8.77
   7  16  21    3.68    5.05
   8  16  21   32.67    5.57
   9  16  21   18.58    5.20
  10  16  21   17.87    5.05
   0  17  21  125.59    8.32
   1  17  21   89.14    7.95
   2  17  21    6.64    5.57
   3  17  21    2.96    5.05
   4  17  21   37.17    5.57
   5  17  21    4.49    5.35
   6  17  21    8.17    5.35
   7  17  21    3.68    5.20
   8  17  21   91.38    7.43
   9  17  21    2.96    5.20
   0  18  21    4.49    5.20
   1  18  21   23.08    5.80
   2  18  21   12.66    5.20
   3  18  21   86.89    7.43
   4  18  21   34.20    5.80
   6  18  21    8.88    5.35
   7  18  21   86.89    7.95
   8  18  21   17.05    5.05
   9  18  21   39.41    5.35
   0  19  21   68.31    6.91
   1  19  21    4.49    5.35
   2  19  21   31.24    5.57
   3  19  21   42.37    5.80
   4  19  21  112.93    9.28
   5  19  21   14.91    5.80
   6  19  21   33.39    9.66
   7  19  21   25.22    5.05
   8  19  21    5.21    4.46
   0  20  21    1.53    4.60
   1  20  21   11.84    5.05
   2  20  21   15.62    5.20
   3  20  21   40.84    5.57
   4  20  21   59.42    6.53
   5  20  21   17.05    7.43
   6  20  21   29.00    6.10
   7  20  21   46.05    5.57
   0  21  21    5.21    4.60
   1  21  21   11.84    5.05
   2  21  21   37.88    4.83
   3  21  21   89.85    6.53
   4  21  21   55.75    7.58
   5  21  21   79.44   10.25
   6  21  21   25.22    6.31
   7  21  21    8.88    3.49
   0  22  21   22.26    4.24
   1  22  21   15.62    4.46
   2  22  21   14.09    4.08
   3  22  21   39.41    9.80
   4  22  21   34.20    4.60
   5  22  21   54.22    5.80
   6  22  21   26.75    3.94
   0  23  21    0.71    4.24
   1  23  21   16.34    4.24
   2  23  21   51.97    7.95
   3  23  21   75.76    9.28
   4  23  21   32.67    4.83
   0  24  21    1.53    4.24
   1  24  21   10.41    5.94
   2  24  21    2.96    4.08
   3  24  21   29.00    3.94
   0   0  22   31.96    5.20
   1   0  22  143.35    8.17
   2   0  22    2.96    4.60
   3   0  22    7.45    4.60
   4   0  22  128.55    7.21
   5   0  22  132.94    7.06
   6   0  22   11.84    4.83
   7   0  22    3.68    4.46
   8   0  22   19.30    5.57
   9   0  22   29.71    6.91
  10   0  22   87.71    6.91
  11   0  22   19.30    4.83
  12   0  22   70.55   14.11
   0   1  22    2.25    4.60
   1   1  22   40.13    5.57
   2   1  22   42.37    5.57
   3   1  22  205.74    8.17
   4   1  22    6.64    4.46
   5   1  22   21.54    4.60
   6   1  22  210.23    7.80
   7   1  22   18.58    5.20
   8   1  22   42.37    7.58
   9   1  22   10.41    5.05
  10   1  22    2.25    4.83
  11   1  22    4.49    5.05
  12   1  22   43.80    6.53
   0   2  22  333.58   10.25
   1   2  22   44.62    5.94
   2   2  22  404.84   16.12
   3   2  22   33.39    4.83
   4   2  22   43.80    5.35
   5   2  22   26.75    5.05
   6   2  22    3.68    4.60
   7   2  22   99.55    7.43
   8   2  22   64.63    9.28
   9   2  22    6.64    5.35
  10   2  22   59.42    7.06
  11   2  22    4.49    4.83
  12   2  22   23.08    5.05
   0   3  22  104.04    7.21
   1   3  22   97.31    7.43
   2   3  22  514.81   14.71
   3   3  22   40.13    5.05
   4   3  22  192.36    7.43
   5   3  22    2.96    4.46
   6   3  22   27.47    5.20
   7   3  22  181.24    8.32
   8   3  22    7.45    5.35
   9   3  22    8.17    5.05
  10   3  22   17.05    5.20
  11   3  22    2.96    4.83
  12   3  22   43.09    5.57
   0   4  22    8.17    4.46
   1   4  22  150.09    8.17
   2   4  22   30.43    4.60
   3   4  22   75.05    6.53
   4   4  22   83.93    6.69
   5   4  22   54.93    6.31
   6   4  22   85.46    7.06
   7   4  22   20.83    5.35
   8   4  22    8.88    5.20
   9   4  22   12.66    5.57
  10   4  22    1.53    5.20
  11   4  22   49.83    5.94
  12   4  22   11.13    4.83
   0   5  22    0.71    3.94
   1   5  22   49.01    5.57
   2   5  22  216.97    8.55
   3   5  22   26.75    4.83
   4   5  22    9.70    4.60
   5   5  22  109.25    7.21
   6   5  22   18.58    5.05
   7   5  22   75.05    7.21
   8   5  22   34.20    7.06
   9   5  22   37.17    5.35
  10   5  22    7.45    5.20
  11   5  22    6.64    5.35
  12   5  22    3.68    4.83
   0   6  22   21.54    4.46
   1   6  22   43.80    5.35
   2   6  22    5.92    4.46
   3   6  22   20.01    4.83
   4   6  22   16.34    4.83
   5   6  22    3.68    4.60
   6   6  22  102.51    7.43
   7   6  22   43.80    6.10
   8   6  22   56.46    7.58
   9   6  22   19.30    5.35
  10   6  22   29.00    5.57
  11   6  22    0.71    5.80
  12   6  22   14.09    6.91
   0   7  22   11.13    4.46
   1   7  22   62.39    6.31
   2   7  22   48.30    5.80
   3   7  22   23.79    4.83
   4   7  22   42.37    5.57
   5   7  22   79.44    7.06
   6   7  22    4.49    4.83
   7   7  22   85.46    7.43
   8   7  22    8.88    5.20
   9   7  22   17.87    5.20
  10   7  22   29.71    5.35
  11   7  22   29.00    5.35
  12   7  22   14.91    5.57
   0   8  22    5.21    4.46
   1   8  22  161.94    7.43
   2   8  22   31.24    5.05
   3   8  22   65.35    6.69
   4   8  22   41.66    5.20
   5   8  22   12.66    4.83
   6   8  22  280.79   11.14
   7   8  22  112.21    7.80
   8   8  22    6.64    5.20
   9   8  22   42.37    5.80
  10   8  22    8.17    5.20
  11   8  22   20.01    5.35
  12   8  22   13.38    5.05
   0   9  22  111.40    9.66
   1   9  22  180.52    7.43
   2   9  22   61.67    6.31
   3   9  22   15.62    4.60
   4   9  22   14.09    4.83
   5   9  22    8.17    4.83
   6   9  22   54.93    7.06
   7   9  22   84.75    7.43
   8   9  22   66.88    7.21
   9   9  22    3.68    4.83
  10   9  22  117.42    8.77
  11   9  22   11.84    5.20
  12   9  22   46.05    7.80
   0  10  22  294.98   10.03
   1  10  22   15.62    4.60
   2  10  22  260.06    8.17
   3  10  22   63.92    7.21
   4  10  22    5.92    4.60
   5  10  22    7.45    4.83
   6  10  22  111.40    7.43
   7  10  22  210.95    8.17
   8  10  22   37.88    5.80
   9  10  22   12.66    5.35
  10  10  22   28.18    5.35
  11  10  22   18.58    5.20
   0  11  22  349.20   12.85
   1  11  22   29.00    4.83
   2  11  22   53.50    5.94
   3  11  22  280.07    9.28
   4  11  22   83.22    6.91
   5  11  22   11.84    5.05
   6  11  22   25.22    5.35
   7  11  22   32.67    5.57
   8  11  22   98.02    7.21
   9  11  22    5.21    5.20
  10  11  22   58.00    6.69
  11  11  22   48.30    7.95
   0  12  22   32.67    5.20
   1  12  22  196.14    8.55
   2  12  22    2.96    4.60
   3  12  22    3.68    4.60
   4  12  22   43.80    5.57
   5  12  22   74.33    6.91
   6  12  22    3.68    4.83
   7  12  22    8.17    5.57
   8  12  22    3.68    4.83
   9  12  22   28.18    5.35
  10  12  22    5.92    4.60
  11  12  22   55.75    7.43
   0  13  22    0.71    4.24
   1  13  22    7.45    5.05
   2  13  22   48.30    5.57
   3  13  22   23.79    5.35
   4  13  22  216.97    9.80
   5  13  22   82.50    7.43
   6  13  22    8.88    5.05
   7  13  22  102.51    7.80
   8  13  22   11.13    5.20
   9  13  22   37.17    7.95
  10  13  22   17.87    5.05
   0  14  22   10.41    4.83
   1  14  22   14.91    4.83
   2  14  22    4.49    4.46
   3  14  22   16.34    5.05
   4  14  22   17.05    5.20
   5  14  22   10.41    5.35
   6  14  22   25.22    5.35
   7  14  22   23.08    5.80
   8  14  22    8.17    5.35
   9  14  22    8.17    5.35
  10  14  22    8.17    4.46
   0  15  22    5.92    4.46
   1  15  22    2.96    5.05
   2  15  22    7.45    5.20
   3  15  22  103.23    7.95
   4  15  22   10.41    5.35
   5  15  22   54.22    6.53
   6  15  22   19.30    5.80
   7  15  22  115.17    7.80
   8  15  22   20.83    5.20
   9  15  22   32.67    5.35
  10  15  22   12.66    5.05
   0  16  22    2.25    5.80
   1  16  22  101.08    7.58
   2  16  22   23.79    5.35
   3  16  22   11.13    5.35
   4  16  22   25.22    5.57
   5  16  22   13.38    5.57
   6  16  22   12.66    5.57
   7  16  22   16.34    5.35
   8  16  22    3.68    5.05
   9  16  22   26.75    5.20
   0  17  22   13.38    7.21
   1  17  22   92.10    8.17
   2  17  22   81.68    7.43
   3  17  22   30.43    5.80
   4  17  22   14.91    5.35
   5  17  22   11.84    5.35
   6  17  22   41.66   12.26
   7  17  22    0.71    4.08
   8  17  22   27.47    5.35
   9  17  22    8.88    4.60
   0  18  22   83.22    7.95
   1  18  22    8.17    5.57
   2  18  22    3.68    5.05
   3  18  22    6.64    5.20
   4  18  22   34.20    5.94
   5  18  22    6.64    5.05
   6  18  22   29.00    8.55
   7  18  22   14.91    5.20
   8  18  22    2.25    3.72
   0  19  22   26.04    5.94
   1  19  22   48.30    6.31
   2  19  22   20.01    5.57
   3  19  22   21.54    5.35
   4  19  22    5.21    5.57
   5  19  22   11.84    5.57
   6  19  22   52.79    6.10
   7  19  22   43.80    5.94
   0  20  22   14.09    5.80
   1  20  22    8.17    5.20
   2  20  22   14.91    5.20
   3  20  22   51.26    6.10
   4  20  22    9.70    5.20
   5  20  22   10.41    4.83
   6  20  22    8.88    4.83
   7  20  22   41.66    4.60
   0  21  22   14.91    4.46
   1  21  22   26.75    4.60
   2  21  22   14.09    4.83
   3  21  22   13.38    5.20
   4  21  22   42.37    5.20
   5  21  22  104.04   12.26
   6  21  22   26.75    4.08
   0  22  22   27.47    4.24
   2  22  22   76.48   16.12
   3  22  22  110.68    8.55
   4  22  22   37.88    5.35
   5  22  22    6.64    4.08
   0  23  22   18.58    4.24
   1  23  22   17.87    4.83
   2  23  22    5.21    4.24
   3  23  22    9.70    7.43
   1   0  23   40.84    5.57
   2   0  23  323.16   10.77
   3   0  23   57.18    6.10
   4   0  23  133.76    7.80
   5   0  23  103.23    7.06
   6   0  23   66.16    6.69
   7   0  23    1.53    4.83
   8   0  23    4.49    5.05
   9   0  23   16.34    5.05
  11   0  23    4.49    6.31
  12   0  23   85.46    6.53
   0   1  23   68.31    6.31
   1   1  23  511.85   14.34
   2   1  23   12.66    4.60
   3   1  23    3.68    5.05
   4   1  23    6.64    4.83
   5   1  23   63.92    6.91
   6   1  23   36.35    5.35
   7   1  23   66.16    7.80
   8   1  23   17.87    5.35
   9   1  23    3.68    4.83
  10   1  23    7.45    4.83
  11   1  23   15.62    4.83
  12   1  23    7.45    4.60
   0   2  23    3.68    4.24
   1   2  23   11.13    4.60
   2   2  23    2.25    4.60
   3   2  23  107.72    9.80
   4   2  23   26.04    5.05
   5   2  23   88.42    7.06
   6   2  23   95.06    7.58
   7   2  23   28.18    5.57
   8   2  23    5.92    5.05
   9   2  23    4.49    4.46
  10   2  23   16.34    5.05
  11   2  23   20.01    5.05
  12   2  23   11.13    4.60
   0   3  23    2.25    4.24
   1   3  23   63.92    6.10
   2   3  23   65.35    6.31
   3   3  23  202.78    7.58
   4   3  23   25.22    4.83
   5   3  23   59.42    6.53
   6   3  23   19.30    5.20
   7   3  23   65.35    8.32
   8   3  23   40.84    6.69
   9   3  23   32.67    5.35
  10   3  23   11.13    5.35
  11   3  23   20.83    5.20
  12   3  23   15.62    4.83
   0   4  23   20.01    4.46
   1   4  23  138.96    7.06
   2   4  23  107.01    7.06
   3   4  23    7.45    4.60
   4   4  23   36.35    5.20
   5   4  23   20.01    5.20
   6   4  23   92.10    7.80
   7   4  23   20.83    5.35
   8   4  23    7.45    5.20
   9   4  23   19.30    5.20
  10   4  23   17.05    5.35
  11   4  23   30.43    5.35
  12   4  23   11.84    5.05
   0   5  23    4.49    4.24
   1   5  23   49.83    5.35
   2   5  23   23.79    4.83
   3   5  23  215.44    7.80
   4   5  23   98.02    7.21
   5   5  23   33.39    5.35
   6   5  23   20.83    5.20
   7   5  23   21.54    6.91
   8   5  23    6.64    5.20
   9   5  23  136.72    8.17
  10   5  23   11.13    5.20
  11   5  23    7.45    5.20
  12   5  23   12.66    4.83
   0   6  23    9.70    4.46
   1   6  23   76.48    7.43
   2   6  23   79.44    6.91
   3   6  23    2.25    4.60
   4   6  23   25.22    5.20
   5   6  23   14.09    5.05
   6   6  23    7.45    5.35
   7   6  23   14.91    5.35
   8   6  23    1.53    5.20
   9   6  23   27.47    5.35
  10   6  23   11.84    5.20
  11   6  23   32.67    5.20
  12   6  23    2.25    4.08
   0   7  23   27.47    5.05
   1   7  23   14.09    5.05
   2   7  23   91.38    7.43
   3   7  23    2.96    4.60
   4   7  23   39.41    5.80
   5   7  23   17.87    5.20
   6   7  23   36.35    5.57
   7   7  23    5.92    5.35
   8   7  23   90.67    7.43
   9   7  23   41.66    5.80
  10   7  23   58.71    6.31
  11   7  23   83.22    7.58
   0   8  23   72.80    8.17
   1   8  23  153.77    7.58
   2   8  23   38.60    5.94
   3   8  23   26.04    5.20
   4   8  23   26.75    5.94
   5   8  23    2.25    5.05
   6   8  23    7.45    5.20
   7   8  23   10.41    5.35
   8   8  23  109.97    7.43
   9   8  23   67.59    7.06
  10   8  23    1.53    5.05
  11   8  23   19.30    5.20
   0   9  23    5.92    4.83
   1   9  23   28.18    5.05
   2   9  23  108.43    7.21
   3   9  23    5.92    4.60
   4   9  23  247.40    8.55
   5   9  23    5.21    5.05
   6   9  23   51.26    6.10
   7   9  23   44.62    5.94
   8   9  23    6.64    5.20
   9   9  23   35.63    5.57
  10   9  23   17.05    5.20
  11   9  23   15.62    5.57
   0  10  23    7.45    5.05
   1  10  23  107.01    7.06
   2  10  23  224.32    8.17
   3  10  23  194.61   11.14
   4  10  23   68.31    6.91
   5  10  23   31.24    5.35
   6  10  23   26.75    5.35
   7  10  23   29.00    5.80
   8  10  23  104.04    7.58
   9  10  23   34.92    5.57
  10  10  23   28.18    5.35
  11  10  23   20.83    7.21
   0  11  23    2.25    4.83
   1  11  23   27.47    5.20
   2  11  23   63.92    6.53
   3  11  23  112.21    7.95
   4  11  23   20.83    5.20
   5  11  23  159.69    7.95
   6  11  23   31.96    5.57
   7  11  23   63.92    7.06
   8  11  23   70.55    7.06
   9  11  23   44.62    6.53
  10  11  23   17.05    5.57
  11  11  23    7.45    5.35
   0  12  23   23.79    5.05
   1  12  23  145.60   10.77
   2  12  23  118.13    8.77
   3  12  23   74.33    6.91
   4  12  23   49.83    6.31
   5  12  23   40.13    5.80
   6  12  23    5.21    5.20
   7  12  23   26.75    5.80
   8  12  23   23.08    5.20
   9  12  23   14.09    5.05
  10  12  23    6.64    5.35
   0  13  23    8.17    4.60
   1  13  23   47.58    7.21
   2  13  23   48.30    6.10
   3  13  23   20.01    5.20
   4  13  23   32.67    5.35
   5  13  23   16.34    5.57
   6  13  23   10.41    5.20
   7  13  23   28.18    5.57
   8  13  23    3.68    4.83
   9  13  23   55.75    6.31
  10  13  23   32.67    7.95
   0  14  23    2.25    5.05
   1  14  23   14.91    5.35
   2  14  23   29.71    5.20
   3  14  23   23.08    5.20
   4  14  23   46.76    5.94
   5  14  23   18.58    5.80
   6  14  23    2.96    5.05
   7  14  23    3.68    5.20
   8  14  23   47.58    5.94
   9  14  23   99.55    7.21
  10  14  23    5.92    6.31
   0  15  23   20.01    5.35
   1  15  23    5.21    5.20
   2  15  23   51.26    5.94
   3  15  23   31.96    5.57
   4  15  23    3.68    4.83
   5  15  23   61.67    7.06
   6  15  23   37.88   11.88
   7  15  23   73.52    7.21
   8  15  23    5.21    4.83
   9  15  23   20.83    5.20
   0  16  23  129.98    8.55
   1  16  23    9.70    5.20
   2  16  23    2.25    5.05
   3  16  23   34.92    5.80
   4  16  23   61.67    6.53
   5  16  23    5.21    5.20
   6  16  23   13.38    5.80
   7  16  23    2.96    4.83
   8  16  23   35.63    5.35
   9  16  23    2.96    5.57
   0  17  23   26.75    5.94
   1  17  23   11.84    5.94
   2  17  23   17.05    5.57
   3  17  23   93.63    7.80
   4  17  23   11.84    5.57
   5  17  23   69.84    7.80
   6  17  23   17.05    7.80
   7  17  23   15.62    5.94
   8  17  23   19.30    5.35
   0  18  23    2.25    5.20
   1  18  23    9.70    5.20
   2  18  23   51.97    6.31
   3  18  23    3.68    5.05
   4  18  23   63.20    7.43
   5  18  23   52.79    8.17
   6  18  23   70.55   10.62
   7  18  23   14.09    5.05
   0  19  23   13.38    5.94
   1  19  23    9.70    5.80
   2  19  23    3.68    5.20
   3  19  23   20.83    5.35
   4  19  23   54.22    6.31
   5  19  23   52.79    8.17
   6  19  23   54.93    6.91
   7  19  23   31.24    5.05
   0  20  23  174.60    8.32
   1  20  23    6.64    5.57
   2  20  23   54.93    8.17
   3  20  23   20.83    5.35
   4  20  23   37.17    5.35
   5  20  23   20.01    8.32
   6  20  23   20.83    4.83
   0  21  23   21.54    4.83
   1  21  23    4.49    4.83
   2  21  23    5.21    4.46
   3  21  23   17.05    5.35
   4  21  23    9.70    4.24
   5  21  23   23.08    5.05
   1  22  23   14.91    3.94
   2  22  23   49.01    5.35
   3  22  23    4.49    3.94
   0  23  23    8.88    3.94
   1  23  23    5.21    6.91
   0   0  24  144.89    7.80
   1   0  24    2.96    4.46
   2   0  24   90.67    8.17
   3   0  24    5.21    5.20
   4   0  24  495.51   15.45
   5   0  24    9.70    4.83
   6   0  24  119.56    8.55
   7   0  24   33.39    5.35
   8   0  24   36.35    5.57
   9   0  24    2.96    4.46
  10   0  24   11.13    4.83
  11   0  24   45.33    5.80
  12   0  24    8.17    6.91
   0   1  24   80.97    7.43
   1   1  24   37.17    5.35
   2   1  24   37.17    5.35
   3   1  24  206.56    8.17
   4   1  24   58.71    6.31
   5   1  24   29.71    5.35
   6   1  24   26.75    5.35
   7   1  24   31.24    6.31
   8   1  24   17.87    4.83
   9   1  24    3.68    4.08
  10   1  24    2.96    4.60
  11   1  24   13.38    4.60
  12   1  24   15.62    4.46
   0   2  24   66.88    6.31
   1   2  24   14.09    4.60
   2   2  24   63.20    6.53
   3   2  24  120.38    7.21
   4   2  24   14.09    4.83
   5   2  24   23.79    5.20
   6   2  24   26.04    5.35
   7   2  24    3.68    5.35
   8   2  24   37.88    5.35
   9   2  24   19.30    4.83
  10   2  24   89.14    6.69
  11   2  24    6.64    4.46
  12   2  24    6.64    4.24
   0   3  24   46.76    5.94
   1   3  24   69.84    6.69
   2   3  24   67.59    6.69
   3   3  24  241.48   10.62
   4   3  24  128.55    7.21
   5   3  24    2.96    4.46
   6   3  24   79.44    7.80
   7   3  24   14.09    5.35
   8   3  24   66.88    7.80
   9   3  24   16.34    5.20
  10   3  24   75.76    7.58
  11   3  24    4.49    4.60
   0   4  24  181.24    7.80
   1   4  24   38.60    5.20
   2   4  24   21.54    5.05
   3   4  24   43.80    6.10
   4   4  24   34.92    5.20
   5   4  24   14.91    5.20
   6   4  24   62.39    7.06
   7   4  24   17.05    5.35
   8   4  24    4.49    5.05
   9   4  24   50.54    5.80
  10   4  24   20.01    5.20
  11   4  24    5.21    5.05
   0   5  24   11.13    4.83
   1   5  24  268.23    8.77
   2   5  24   90.67    7.21
   3   5  24  124.77    7.43
   4   5  24   37.17    5.35
   5   5  24   14.09    5.20
   6   5  24   13.38    5.35
   7   5  24   57.18    6.91
   8   5  24   55.75    6.10
   9   5  24   38.60    5.57
  10   5  24    8.88    5.20
  11   5  24   15.62    5.20
   0   6  24   24.51    5.05
   1   6  24   31.96    5.20
   2   6  24    8.88    4.83
   3   6  24  113.64    7.43
   4   6  24    8.17    5.05
   5   6  24   13.38    5.35
   6   6  24   37.88    5.80
   7   6  24   50.54    6.69
   8   6  24   63.20    6.91
   9   6  24   24.51    5.35
  10   6  24   29.00    5.35
  11   6  24    9.70    4.83
   0   7  24    4.49    5.05
   1   7  24  100.27    7.43
   2   7  24    7.45    4.83
   3   7  24   62.39    8.17
   4   7  24   11.84    5.20
   5   7  24   11.84    5.35
   6   7  24   20.01    5.57
   7   7  24    2.96    5.20
   8   7  24   28.18    5.57
   9   7  24   13.38    5.20
  10   7  24   43.80    5.80
  11   7  24    2.25    4.60
   0   8  24   15.62    5.35
   1   8  24   43.09    5.57
   2   8  24   53.50    6.53
   3   8  24  102.51    8.91
   4   8  24    7.45    4.83
   5   8  24   35.63    5.80
   6   8  24   40.84    6.91
   7   8  24   69.84    7.43
   8   8  24  181.24    8.77
   9   8  24    5.21    5.05
  10   8  24   12.66    6.10
  11   8  24   25.22    5.35
   0   9  24    1.53    5.05
   1   9  24   17.87    5.80
   2   9  24  208.70    7.95
   3   9  24   42.37    5.80
   4   9  24   47.58    5.94
   5   9  24  132.94    9.28
   6   9  24   43.09    5.94
   7   9  24   61.67    7.06
   8   9  24    1.53    5.57
   9   9  24   28.18    5.57
  10   9  24   11.84    6.31
  11   9  24    8.17    6.31
   0  10  24    6.64    5.05
   1  10  24  140.39    7.95
   2  10  24   23.08    5.20
   3  10  24  212.48    8.17
   4  10  24   12.66    5.20
   5  10  24   22.26    5.80
   6  10  24   18.58    5.35
   7  10  24    7.45    5.57
   8  10  24  142.64    7.95
   9  10  24   12.66    5.20
  10  10  24    6.64    5.05
   0  11  24   46.76    5.80
   1  11  24    2.96    5.20
   2  11  24   54.93    6.10
   3  11  24    2.96    4.83
   4  11  24   87.71    7.43
   5  11  24  109.25    9.43
   6  11  24   58.71    7.80
   7  11  24   40.84    5.80
   8  11  24   13.38    5.35
   9  11  24    4.49    5.05
  10  11  24    3.68    5.80
   0  12  24    2.96    4.46
   1  12  24  114.36    7.80
   2  12  24    1.53    4.60
   3  12  24    8.88    5.20
   4  12  24   58.00    6.31
   5  12  24   14.91    5.57
   6  12  24   63.92    8.91
   7  12  24    3.68    5.05
   8  12  24  117.42    7.43
   9  12  24    9.70    5.20
  10  12  24   54.93    7.95
   1  13  24   71.27    7.21
   2  13  24   32.67    5.35
   3  13  24   11.84    5.20
   4  13  24    7.45    5.20
   5  13  24    5.92    5.57
   6  13  24   17.05    7.21
   7  13  24    3.68    5.05
   8  13  24    3.68    4.83
   9  13  24   19.30    5.20
   0  14  24   11.84    5.35
   1  14  24   44.62    5.80
   2  14  24    9.70    5.20
   3  14  24   69.84    6.69
   4  14  24   22.26    5.35
   5  14  24   37.17    5.80
   6  14  24   16.34    6.31
   7  14  24   14.09    5.35
   8  14  24   27.47    5.35
   9  14  24    6.64    5.05
   0  15  24   14.91    5.35
   1  15  24    0.71    5.20
   2  15  24   37.17    5.57
   3  15  24   32.67    5.57
   4  15  24   69.84    6.69
   5  15  24   20.01    5.35
   6  15  24   78.01   15.60
   7  15  24   14.91    5.35
   8  15  24    4.49    4.83
   0  16  24   51.97    6.31
   1  16  24   73.52    7.43
   2  16  24   11.84    5.20
   3  16  24   37.88    5.80
   4  16  24   46.05    5.94
   5  16  24   19.30    5.35
   6  16  24    5.21    5.35
   7  16  24   33.39    5.80
   8  16  24   11.13    5.35
   0  17  24    2.25    5.80
   1  17  24   34.92    5.80
   2  17  24    8.88    6.69
   3  17  24   26.75    5.57
   4  17  24   82.50    7.80
   5  17  24    3.68    5.05
   6  17  24   75.05   10.77
   7  17  24   61.67    6.31
   0  18  24   20.83    5.94
   1  18  24   17.87    5.35
   2  18  24   17.87    5.57
   3  18  24   91.38    7.43
   4  18  24  129.26    8.91
   5  18  24    5.92    4.60
   6  18  24  128.55    7.58
   7  18  24    5.21    4.60
   0  19  24    2.25    5.80
   1  19  24   13.38    5.20
   2  19  24    9.70    5.20
   3  19  24    2.96    5.20
   4  19  24   32.67    5.35
   5  19  24   62.39   12.04
   6  19  24   40.13    5.57
   0  20  24    2.96    4.83
   1  20  24   21.54    5.57
   2  20  24   15.62    5.20
   3  20  24   23.08    5.35
   4  20  24   57.18    6.53
   5  20  24    5.92    4.83
   0  21  24   15.62    7.95
   1  21  24   46.05    5.35
   2  21  24   19.30    8.32
   3  21  24    4.49    4.83
   4  21  24    2.25    3.72
   1  22  24   33.39    4.08
   1   0  25    3.68    5.05
   2   0  25   37.17    5.80
   3   0  25  228.82    8.91
   4   0  25   86.18    9.80
   5   0  25   17.05    5.20
   6   0  25    2.25    4.46
   7   0  25   33.39    5.57
   8   0  25   49.01    5.80
   9   0  25   13.38    4.83
  10   0  25    6.64    4.08
  11   0  25   16.34    4.46
   0   1  25  101.80    7.80
   1   1  25   27.47    5.20
   2   1  25   26.75    5.35
   3   1  25   74.33    7.21
   4   1  25   13.38    5.20
   5   1  25   72.80    7.21
   6   1  25   18.58    5.57
   7   1  25   20.83    5.20
   8   1  25  107.72    6.91
   9   1  25   15.62    4.83
  10   1  25    6.64    4.46
  11   1  25   40.13    6.53
   0   2  25   78.72    7.06
   1   2  25  201.35    8.91
   2   2  25   37.88    5.35
   3   2  25   23.08    5.20
   4   2  25   58.71    6.69
   5   2  25    5.92    5.05
   6   2  25   60.96    6.91
   7   2  25    5.92    4.83
   8   2  25    5.21    5.05
   9   2  25   82.50    9.14
  10   2  25   18.58    5.05
  11   2  25    8.17    4.46
   0   3  25   43.09    7.06
   1   3  25   30.43    5.20
   2   3  25   10.41    4.83
   3   3  25    2.96    5.20
   4   3  25  133.76    8.77
   5   3  25   33.39    5.57
   6   3  25    6.64    5.20
   7   3  25    6.64    5.05
   8   3  25   17.87    5.20
   9   3  25   17.05    5.20
  10   3  25    4.49    4.60
  11   3  25   14.09    5.05
   0   4  25  176.84    7.80
   1   4  25   14.91    5.05
   2   4  25   72.09    6.91
   3   4  25   24.51    5.20
   4   4  25    5.21    5.20
   5   4  25    8.88    5.20
   6   4  25   43.09    6.10
   7   4  25   51.97    6.31
   8   4  25   17.05    5.20
   9   4  25  101.80    9.14
  10   4  25    6.64    5.05
  11   4  25   30.43    5.20
   0   5  25   48.30    5.94
   1   5  25  120.38    7.43
   2   5  25   71.27    7.06
   3   5  25    7.45    5.05
   4   5  25   16.34    5.20
   5   5  25   63.20    6.69
   6   5  25   37.88    6.91
   7   5  25   14.09    5.35
   8   5  25   26.04    5.57
   9   5  25   27.47    5.35
  10   5  25   26.04    5.35
  11   5  25   31.96    5.35
   0   6  25   14.09    5.20
   1   6  25   69.12    7.06
   2   6  25   47.58    5.80
   3   6  25   19.30    5.20
   4   6  25   31.24    5.35
   5   6  25   18.58    5.35
   6   6  25   14.09    5.57
   7   6  25   14.91    5.35
   8   6  25   26.04    5.57
   9   6  25    5.92    5.20
  10   6  25   13.38    6.53
  11   6  25   24.51    7.06
   0   7  25  254.04   11.00
   1   7  25   78.01    7.06
   2   7  25   61.67    6.69
   3   7  25   95.88    7.58
   4   7  25   81.68    7.43
   5   7  25   46.05    5.94
   6   7  25    4.49    5.35
   7   7  25   83.93    8.55
   8   7  25  146.32    7.58
   9   7  25   41.66    5.35
  10   7  25    8.17    4.46
   0   8  25   10.41    5.35
   1   8  25   13.38    5.20
   2   8  25  106.19    7.58
   3   8  25   83.22    7.21
   4   8  25    7.45    5.20
   5   8  25    5.21    5.20
   6   8  25   23.79    5.80
   7   8  25   20.01    5.57
   8   8  25   41.66    5.80
   9   8  25   46.76    5.94
  10   8  25   21.54    8.17
   0   9  25    0.71    5.05
   1   9  25   89.14    7.58
   2   9  25   42.37    5.80
   3   9  25   25.22    5.57
   4   9  25  119.56   11.66
   5   9  25    6.64    5.35
   6   9  25    9.70    5.35
   7   9  25   54.22    6.53
   8   9  25   81.68    7.43
   9   9  25   17.05    5.94
  10   9  25    8.17    5.05
   0  10  25    5.21    5.35
   1  10  25    2.96    5.05
   2  10  25    2.96    5.20
   3  10  25    5.21    5.35
   4  10  25   23.08    5.80
   5  10  25    7.45    5.80
   6  10  25    2.25    5.20
   7  10  25    5.92    5.35
   8  10  25   94.34    7.43
   9  10  25   64.63    6.69
  10  10  25   47.58    7.43
   0  11  25   26.75    5.80
   1  11  25   22.26    5.57
   2  11  25    4.49    4.83
   3  11  25   11.13    5.35
   4  11  25   29.71    5.57
   5  11  25   29.00    6.53
   6  11  25    7.45    5.35
   7  11  25   11.84    5.20
   8  11  25   11.84    5.05
   9  11  25   17.87    5.05
   0  12  25  121.81    7.80
   1  12  25    3.68    5.20
   2  12  25   15.62    5.20
   3  12  25   17.87    5.35
   4  12  25   25.22    5.57
   5  12  25   17.87    5.80
   6  12  25   53.50    8.17
   7  12  25   17.05    5.80
   8  12  25   29.71    5.57
   9  12  25    1.53    4.08
   0  13  25   69.84    7.43
   1  13  25   90.67    7.58
   2  13  25  199.10    9.28
   3  13  25    9.70    5.35
   4  13  25   70.55    7.06
   5  13  25    2.96    5.20
   6  13  25   11.84    5.57
   7  13  25   53.50    6.31
   8  13  25   23.08    5.20
   9  13  25   22.26    5.80
   0  14  25    3.68    4.83
   1  14  25   80.25    7.43
   2  14  25   65.35    6.69
   3  14  25    8.17    5.35
   4  14  25    8.17    5.20
   5  14  25   18.58    5.35
   6  14  25    5.92    5.35
   7  14  25   17.87    5.35
   8  14  25    2.25    4.83
   0  15  25  114.36    7.80
   1  15  25   33.39    5.80
   2  15  25    1.53    5.20
   3  15  25   56.46    6.53
   4  15  25  120.38    7.80
   5  15  25   14.91    5.20
   6  15  25   49.01    8.17
   7  15  25    5.92    5.05
   8  15  25   30.43    5.20
   0  16  25   58.00    6.91
   1  16  25  101.80    7.21
   2  16  25    9.70    5.20
   3  16  25   19.30    5.35
   4  16  25   44.62    6.10
   5  16  25   15.62    5.35
   6  16  25    7.45    5.20
   7  16  25   40.84    7.95
   0  17  25    0.71    5.20
   1  17  25   46.76    5.80
   2  17  25   30.43    5.57
   3  17  25   20.83    5.35
   4  17  25    6.64    5.57
   5  17  25   62.39    7.80
   6  17  25   32.67    5.35
   0  18  25   10.41    5.94
   1  18  25   20.01    5.35
   2  18  25   46.76    5.94
   3  18  25  165.61    7.80
   4  18  25   25.22    5.57
   5  18  25    8.17    5.35
   6  18  25   17.87    6.31
   0  19  25   23.79    5.05
   1  19  25    4.49    5.57
   2  19  25    5.92    4.83
   3  19  25    6.64    5.35
   4  19  25   10.41    5.05
   5  19  25   26.75    9.14
   0  20  25   22.26    6.31
   1  20  25    7.45    5.05
   2  20  25    7.45    4.46
   3  20  25   32.67    5.35
   4  20  25   21.54    3.94
   0  21  25    2.25    3.94
   1  21  25   13.38    5.57
   2  21  25    1.53    3.94
   0   0  26    8.88    5.35
   1   0  26   47.58    5.94
   2   0  26   31.96    5.94
   3   0  26   12.66    5.80
   4   0  26   10.41    5.94
   5   0  26   81.68    8.17
   6   0  26    2.25    4.46
   7   0  26   20.01    4.83
   8   0  26   97.31    6.69
   9   0  26   60.14    5.94
  10   0  26   24.51    4.60
   0   1  26  109.97   11.14
   1   1  26   18.58    5.57
   2   1  26   85.46    7.58
   3   1  26   17.05    5.57
   4   1  26   23.79    5.57
   5   1  26   44.62    5.94
   6   1  26   31.24    5.57
   7   1  26   11.84    5.05
   8   1  26   25.22    5.05
   9   1  26   20.83    4.83
  10   1  26   12.66    4.46
   0   2  26   42.37    5.94
   1   2  26    2.96    4.83
   2   2  26   17.87    5.20
   3   2  26    7.45    5.20
   4   2  26  115.17    7.80
   5   2  26   21.54    5.80
   6   2  26   38.60    5.20
   7   2  26   65.35    6.69
   8   2  26   69.12    6.91
   9   2  26    8.17    4.83
  10   2  26    7.45    4.60
   0   3  26   17.05    5.20
   1   3  26   23.08    5.35
   2   3  26   20.01    5.20
   3   3  26   26.04    5.35
   4   3  26    5.92    5.35
   5   3  26   69.84    7.21
   6   3  26   12.66    5.05
   7   3  26   20.83    5.20
   8   3  26    2.96    5.20
   9   3  26   20.83    5.57
  10   3  26   34.20    5.57
   0   4  26   10.41    5.05
   1   4  26    2.96    5.05
   2   4  26  116.60    7.58
   3   4  26    8.17    5.20
   4   4  26    9.70    5.35
   5   4  26   23.08    5.57
   6   4  26   33.39    5.80
   7   4  26    8.88    5.20
   8   4  26   37.17    5.57
   9   4  26   18.58    6.53
  10   4  26    7.45    4.60
   0   5  26  141.93    7.80
   1   5  26   86.18    7.43
   2   5  26   94.34    7.43
   3   5  26   60.14    6.69
   4   5  26   72.09    7.21
   5   5  26   54.22    6.53
   6   5  26  112.21    7.58
   7   5  26   26.04    5.57
   8   5  26    9.70    5.35
   9   5  26   45.33    6.91
  10   5  26   56.46    7.80
   0   6  26    3.68    5.20
   1   6  26  108.43    7.58
   2   6  26  106.19    7.58
   3   6  26   44.62    5.80
   4   6  26    5.21    5.05
   5   6  26   65.35    6.91
   6   6  26   40.84    5.57
   7   6  26   83.22    8.91
   8   6  26    5.21    5.20
   9   6  26   11.84    6.10
  10   6  26   37.88    9.80
   0   7  26   82.50    9.14
   1   7  26  109.25    7.58
   2   7  26  188.69    9.28
   3   7  26    8.88    5.20
   4   7  26   73.52    7.43
   5   7  26    2.96    5.35
   6   7  26   26.75    5.35
   7   7  26   34.92    6.53
   8   7  26   40.13    5.57
   9   7  26    8.17    5.05
  10   7  26   20.83    5.05
   0   8  26   24.51    5.57
   1   8  26  116.60   11.00
   2   8  26   17.05    5.80
   3   8  26   83.93    7.58
   4   8  26   31.24    5.80
   5   8  26   83.22    7.58
   6   8  26    5.92    5.05
   7   8  26    3.68    5.35
   8   8  26  108.43    7.43
   9   8  26    7.45    5.05
  10   8  26   21.54    6.91
   0   9  26  111.40    7.58
   1   9  26    5.21    5.35
   2   9  26   23.08    5.57
   3   9  26   64.63    6.69
   4   9  26   45.33    6.10
   5   9  26   24.51    5.80
   6   9  26   31.24    5.80
   7   9  26   23.79    5.57
   8   9  26    6.64    5.20
   9   9  26   31.24    5.80
   0  10  26   54.22    6.53
   1  10  26   23.08    5.57
   2  10  26   20.83    5.57
   3  10  26    3.68    5.57
   4  10  26    5.21    5.80
   5  10  26   18.58    6.10
   6  10  26   12.66    5.35
   7  10  26  148.56    9.28
   8  10  26   17.05    5.20
   9  10  26   31.96    6.10
   0  11  26    4.49    5.05
   1  11  26    6.64    5.35
   2  11  26   72.80    6.91
   3  11  26    8.17    5.57
   4  11  26    3.68    5.80
   5  11  26   61.67    7.06
   6  11  26   12.66    6.53
   7  11  26   34.92    5.94
   8  11  26    4.49    5.20
   9  11  26   42.37    7.43
   0  12  26  143.35    8.17
   1  12  26    5.92    5.57
   2  12  26   39.41    5.94
   3  12  26   65.35    6.69
   4  12  26    8.17    5.35
   5  12  26  162.65    8.77
   6  12  26   46.76    6.69
   7  12  26   12.66    5.57
   8  12  26   32.67    5.57
   0  13  26  121.81    7.95
   1  13  26   75.05    7.43
   2  13  26   22.26    5.57
   3  13  26   78.72    7.43
   4  13  26   19.30    5.57
   5  13  26   13.38    5.35
   6  13  26    6.64    5.20
   7  13  26    4.49    5.57
   8  13  26   10.41    5.35
   0  14  26    2.96    5.35
   1  14  26   25.22    5.35
   2  14  26   21.54    5.35
   3  14  26   32.67    5.80
   4  14  26   12.66    5.57
   5  14  26   14.91    5.20
   6  14  26   51.97    8.17
   7  14  26   17.87    5.20
   0  15  26   17.87    5.57
   1  15  26    8.88    5.35
   2  15  26  114.36    7.58
   3  15  26   57.18    6.53
   4  15  26   43.09    6.31
   5  15  26   28.18    6.10
   6  15  26    7.45    4.83
   7  15  26   21.54    5.94
   0  16  26    7.45    5.57
   1  16  26   21.54    5.20
   2  16  26   37.88    5.80
   3  16  26   49.83    5.94
   4  16  26    3.68    5.35
   5  16  26   23.08    7.43
   6  16  26   26.04    5.35
   0  17  26   77.29    8.55
   1  17  26   31.24    5.57
   2  17  26   22.26    5.35
   3  17  26   17.05    5.35
   4  17  26   63.20    8.91
   5  17  26   42.37   13.15
   6  17  26   17.87    5.80
   0  18  26    1.53    4.83
   1  18  26    5.92    6.31
   2  18  26   61.67    6.69
   3  18  26   14.09    5.35
   4  18  26    3.68    5.05
   5  18  26   23.08   24.15
   0  19  26    2.96    5.80
   1  19  26   21.54    5.35
   2  19  26   10.41    5.80
   3  19  26    3.68    5.20
   0  20  26    8.17    6.69
   1  20  26    9.70    4.46
   2  20  26    2.96    3.94
   1   0  27    5.21    5.20
   2   0  27   31.24    5.94
   3   0  27   62.39    7.06
   4   0  27   94.34    8.32
   5   0  27    6.64    5.20
   6   0  27    2.25    5.20
   7   0  27    0.00    3.94
   8   0  27   10.41    5.05
   9   0  27   36.35    4.83
  10   0  27   39.41    5.05
   0   1  27   18.58    6.31
   1   1  27   16.34    5.80
   2   1  27    6.64    5.35
   3   1  27   47.58    6.10
   4   1  27   20.83    5.80
   5   1  27   40.84    5.35
   6   1  27   51.97    5.80
   7   1  27   44.62    5.35
   8   1  27   11.13    5.05
   9   1  27   26.75    5.05
  10   1  27    5.92    4.24
   0   2  27   11.84    5.20
   1   2  27   22.26    5.57
   2   2  27    3.68    5.20
   3   2  27   75.76    7.80
   4   2  27   51.26    6.31
   5   2  27   13.38    5.05
   6   2  27  104.04    8.55
   7   2  27   37.17    5.20
   8   2  27   41.66    5.57
   9   2  27   35.63    5.05
  10   2  27   61.67    6.91
   0   3  27    2.96    5.05
   1   3  27   28.18    5.57
   2   3  27   22.26    5.35
   3   3  27   25.22    5.57
   4   3  27    9.70    5.35
   5   3  27    9.70    5.05
   6   3  27   11.84    5.05
   7   3  27    3.68    5.05
   8   3  27   30.43    5.20
   9   3  27   62.39    6.31
  10   3  27    5.92    4.60
   0   4  27    2.96    5.05
   1   4  27   17.87    5.35
   2   4  27   28.18    5.57
   3   4  27   26.04    5.57
   4   4  27   54.93    6.53
   5   4  27  158.26    7.43
   6   4  27   28.18    5.35
   7   4  27   18.58    5.20
   8   4  27   56.46    6.31
   9   4  27    9.70    4.83
  10   4  27   25.22    4.60
   0   5  27    5.21    5.20
   1   5  27  126.30    7.80
   2   5  27   19.30    5.35
   3   5  27   89.85    7.43
   4   5  27   37.17    5.35
   5   5  27   12.66    5.20
   6   5  27   28.18    5.35
   7   5  27   20.01    5.94
   8   5  27    8.88    5.20
   9   5  27   20.01    5.57
   0   6  27   21.54    7.21
   1   6  27   15.62    5.20
   2   6  27   23.08    5.57
   3   6  27  138.15    8.55
   4   6  27   33.39    5.35
   5   6  27   77.29    7.21
   6   6  27    2.25    5.80
   7   6  27   43.09    7.43
   8   6  27    9.70    5.05
   9   6  27   41.66    7.43
   0   7  27  473.97   12.04
   1   7  27    5.92    5.20
   2   7  27   11.84    5.20
   3   7  27   10.41    5.35
   4   7  27   58.00    6.53
   5   7  27   60.96    6.69
   6   7  27    5.92    5.20
   7   7  27   53.50    8.55
   8   7  27   78.01    6.69
   9   7  27   20.01    5.05
   0   8  27    6.64    5.20
   1   8  27    3.68    5.20
   2   8  27   38.60    6.53
   3   8  27   18.58    5.57
   4   8  27   44.62    5.94
   5   8  27    4.49    5.35
   6   8  27    4.49    5.20
   7   8  27  129.26    7.43
   8   8  27   37.88    5.20
   9   8  27   13.38    4.60
   0   9  27    6.64    5.35
   1   9  27   42.37    5.94
   2   9  27   34.92    5.80
   3   9  27  130.80    8.91
   4   9  27   60.96    6.53
   5   9  27   20.83    5.57
   6   9  27    5.92    5.35
   7   9  27   45.33    5.57
   8   9  27   23.08    5.05
   9   9  27    2.96    4.46
   0  10  27    2.25    5.94
   1  10  27   46.05    5.94
   2  10  27    6.64    5.57
   3  10  27   22.26    5.80
   4  10  27   38.60    6.10
   5  10  27   13.38    6.10
   6  10  27   12.66    5.80
   7  10  27    4.49    5.20
   8  10  27   31.96    5.35
   1  11  27   36.35    5.94
   2  11  27    9.70    5.57
   3  11  27   22.26    5.94
   4  11  27    6.64    5.57
   5  11  27    5.21    5.80
   6  11  27   31.24    9.14
   7  11  27    5.21    5.57
   8  11  27   26.75    5.05
   0  12  27   30.43    5.80
   1  12  27   19.30    5.20
   2  12  27    1.53    4.83
   3  12  27   92.92    8.17
   4  12  27   11.84    5.80
   5  12  27   15.62    5.57
   6  12  27    1.53    5.94
   7  12  27    5.92    5.35
   8  12  27   14.91    7.06
   0  13  27    5.21    4.60
   1  13  27   29.71    5.57
   2  13  27   89.14    7.43
   3  13  27   23.08    5.57
   4  13  27   46.05    7.80
   5  13  27   37.17    5.80
   6  13  27   53.50    7.80
   7  13  27   75.76    7.80
   0  14  27   26.04    5.57
   1  14  27    8.88    5.20
   2  14  27   17.05    5.57
   3  14  27    9.70    5.35
   4  14  27   11.13    5.57
   5  14  27    6.64    5.35
   6  14  27   20.01    7.80
   7  14  27   20.01    5.80
   0  15  27    8.17    5.35
   1  15  27    6.64    5.20
   2  15  27   80.97    7.21
   3  15  27  129.98    8.55
   4  15  27   10.41    5.35
   5  15  27   25.22    6.31
   6  15  27   25.22    7.95
   0  16  27   32.67    5.35
   1  16  27   29.00    5.94
   2  16  27    8.17    5.20
   3  16  27    5.21    4.83
   4  16  27    6.64    5.05
   5  16  27   14.91    7.58
   0  17  27   50.54    7.06
   1  17  27   23.79    5.57
   2  17  27    5.21    5.05
   3  17  27   36.35    8.91
   4  17  27   11.84    5.05
   0  18  27    9.70    4.83
   1  18  27   11.13    7.58
   2  18  27   11.13    5.94
   3  18  27   23.08    5.57
   0  19  27    3.68    5.94
   1  19  27   18.58    3.94
   0   0  28    2.25    5.35
   1   0  28   49.01    6.31
   2   0  28    2.25    6.10
   3   0  28    9.70    5.80
   4   0  28  251.07    9.80
   5   0  28  112.21    7.58
   6   0  28    9.70    8.17
   7   0  28    9.70    5.20
   8   0  28   49.83    5.94
   9   0  28   25.22    4.83
   0   1  28    5.21    5.57
   1   1  28   20.01    5.94
   2   1  28   18.58    5.94
   3   1  28   67.59    8.55
   4   1  28    9.70    5.20
   5   1  28    4.49    4.83
   6   1  28   31.96    5.20
   7   1  28   86.18    7.06
   8   1  28   26.75    5.20
   9   1  28    8.17    4.83
   0   2  28   16.34    5.80
   1   2  28   37.88    5.94
   2   2  28   54.93    7.06
   3   2  28  130.80    7.21
   4   2  28   27.47    5.80
   5   2  28   17.87    5.20
   6   2  28   49.01    7.21
   7   2  28    7.45    5.05
   8   2  28  118.13    7.06
   9   2  28   26.75    5.05
   0   3  28   53.50    7.21
   1   3  28   30.43    5.80
   2   3  28   89.14    7.58
   3   3  28    4.49    4.83
   4   3  28   83.93    7.06
   5   3  28   25.22    5.35
   6   3  28   15.62    5.20
   7   3  28   50.54    5.80
   8   3  28   69.84    6.91
   9   3  28   46.76    6.53
   0   4  28   20.83    7.21
   1   4  28   78.01    7.95
   2   4  28   95.06    9.43
   3   4  28   19.30    5.80
   4   4  28   30.43    5.20
   5   4  28   63.92    6.91
   6   4  28   31.96    5.35
   7   4  28    8.88    4.83
   8   4  28   37.17    5.20
   9   4  28    4.49    4.83
   0   5  28   21.54    6.31
   1   5  28   34.92    5.57
   2   5  28    8.88    4.83
   3   5  28   46.76    5.35
   4   5  28   34.92    5.35
   5   5  28    4.49    5.05
   6   5  28    9.70    5.05
   7   5  28   33.39    6.10
   8   5  28   11.84    4.83
   9   5  28   67.59    8.77
   0   6  28   28.18    5.20
   1   6  28    2.25    5.05
   2   6  28  106.19    7.80
   3   6  28   23.79    5.20
   4   6  28    3.68    5.05
   5   6  28    4.49    4.83
   6   6  28    5.21    5.20
   7   6  28   56.46    7.58
   8   6  28    5.21    5.05
   9   6  28   26.04    5.80
   0   7  28    4.49    5.57
   1   7  28    7.45    5.20
   2   7  28   34.20    5.35
   3   7  28   46.05    5.80
   4   7  28   25.22    5.57
   5   7  28   21.54    5.57
   6   7  28    2.96    5.05
   7   7  28   72.09    7.06
   8   7  28    7.45    4.60
   0   8  28   13.38    5.35
   1   8  28   26.75    5.80
   2   8  28   31.24    5.80
   3   8  28    4.49    5.57
   4   8  28   17.87    5.57
   5   8  28   17.87    5.57
   6   8  28   12.66    5.35
   7   8  28    2.25    4.46
   8   8  28   10.41    4.83
   0   9  28   63.20    7.06
   1   9  28   17.05    5.57
   2   9  28   37.88    6.10
   3   9  28   28.18    5.94
   4   9  28    9.70    5.80
   5   9  28   16.34    5.35
   6   9  28   83.93    8.91
   7   9  28   18.58    5.94
   8   9  28    6.64    4.46
   0  10  28   21.54    5.57
   1  10  28   23.08    5.80
   2  10  28   20.83    5.94
   3  10  28    7.45    5.80
   4  10  28   23.08    5.94
   5  10  28   99.55    8.55
   6  10  28   22.26    6.69
   7  10  28   18.58    5.94
   0  11  28   42.37    5.94
   1  11  28   11.13    5.57
   2  11  28   15.62    5.80
   3  11  28   26.75    5.94
   4  11  28    7.45    6.10
   5  11  28    7.45    5.35
   6  11  28   29.00    7.21
   7  11  28   36.35    5.80
   0  12  28   20.01    5.57
   1  12  28    9.70    5.57
   2  12  28   46.05    6.31
   3  12  28    2.96    5.35
   4  12  28   17.05    5.94
   5  12  28   22.26    5.35
   6  12  28   11.13    5.35
   7  12  28   45.33    6.10
   0  13  28    2.25    5.05
   1  13  28   36.35    5.57
   2  13  28   39.41    5.57
   3  13  28    5.21    5.20
   4  13  28   29.71    6.10
   5  13  28   20.83    6.31
   6  13  28   15.62    5.35
   0  14  28    8.88    4.83
   1  14  28   76.48    7.43
   2  14  28   90.67    7.21
   3  14  28   10.41    5.20
   4  14  28   27.47    6.69
   5  14  28   20.01    6.69
   6  14  28   20.01    6.53
   0  15  28    5.21    5.94
   1  15  28   95.06   12.63
   2  15  28   95.06    7.21
   3  15  28   32.67    5.80
   4  15  28   31.96    5.94
   5  15  28   34.20   11.88
   0  16  28   31.24    5.57
   1  16  28   28.18    5.57
   2  16  28    8.17    5.05
   3  16  28    8.88    5.05
   4  16  28    5.92    5.57
   0  17  28   29.00    5.05
   1  17  28    5.92    5.35
   2  17  28   33.39    5.35
   1   0  29   23.08    5.35
   2   0  29    7.45    5.35
   3   0  29  100.27    7.43
   4   0  29   15.62    5.57
   6   0  29   54.22   14.71
   7   0  29    3.68    5.05
   8   0  29    8.88    5.05
   0   1  29   11.13    5.20
   1   1  29    8.88    5.20
   2   1  29   32.67    5.80
   3   1  29    8.17    5.35
   4   1  29    4.49    5.35
   5   1  29   14.91    5.57
   6   1  29   51.26    5.94
   7   1  29  277.83    8.91
   8   1  29   29.71    5.05
   0   2  29    1.53    5.20
   1   2  29   14.91    5.35
   2   2  29   16.34    5.20
   3   2  29   30.43    6.91
   4   2  29   19.30    5.20
   5   2  29   37.17    5.35
   6   2  29   35.63    5.57
   7   2  29   19.30    7.58
   8   2  29    5.92    4.83
   0   3  29    2.96    5.05
   1   3  29   18.58    5.20
   2   3  29   23.08    5.20
   3   3  29   48.30    6.10
   4   3  29   14.91    5.20
   5   3  29    7.45    5.20
   6   3  29   54.22    6.10
   7   3  29   43.09    8.77
   8   3  29   65.35    6.91
   0   4  29    2.96    5.05
   1   4  29   34.20    5.35
   2   4  29   34.20    5.20
   3   4  29   78.01    7.06
   4   4  29    5.21    4.83
   5   4  29   20.01    5.20
   6   4  29   13.38    5.20
   7   4  29   49.01   11.52
   8   4  29   11.13    4.83
   0   5  29    2.96    4.83
   1   5  29   45.33    5.35
   2   5  29   22.26    5.20
   3   5  29   24.51    5.20
   4   5  29    8.17    5.20
   5   5  29    5.21    5.05
   6   5  29   54.93    6.10
   7   5  29    7.45    4.46
   8   5  29   39.41    5.80
   0   6  29   71.27    6.91
   1   6  29   32.67    5.20
   2   6  29    5.21    5.05
   3   6  29   57.18    7.95
   4   6  29   14.91    5.20
   5   6  29   11.13    5.20
   6   6  29   18.58    5.20
   7   6  29    0.71    4.24
   8   6  29   14.09    5.05
   0   7  29    8.17    5.20
   1   7  29   38.60    5.94
   2   7  29  100.27    7.95
   3   7  29    3.68    4.83
   4   7  29   63.92    6.91
   5   7  29    4.49    5.20
   6   7  29  115.17   11.88
   7   7  29    3.68    4.60
   8   7  29    5.92    4.46
   0   8  29   32.67    5.80
   1   8  29    8.17    5.35
   2   8  29   29.71    5.94
   3   8  29   11.13    5.57
   4   8  29    7.45    5.05
   5   8  29   34.20    5.35
   6   8  29   43.09    8.77
   7   8  29   22.26    5.05
   0   9  29    1.53    5.35
   1   9  29   25.22    5.57
   2   9  29    4.49    5.35
   3   9  29   12.66    5.80
   4   9  29   56.46    6.53
   5   9  29   14.91    5.57
   6   9  29    2.25    5.57
   7   9  29    9.70    4.83
   0  10  29   22.26    5.80
   1  10  29    2.96    5.35
   2  10  29  104.76    7.80
   3  10  29   66.16    6.91
   4  10  29   49.83    6.10
   5  10  29   66.16    9.43
   6  10  29   13.38    5.80
   7  10  29   19.30    5.57
   0  11  29    2.96    5.35
   1  11  29   20.83    5.57
   2  11  29   11.13    5.57
   3  11  29    5.92    5.57
   4  11  29   31.24    5.94
   5  11  29   13.38    7.21
   6  11  29  106.19    7.58
   0  12  29   29.00    5.80
   1  12  29   59.42    6.53
   2  12  29   18.58    5.57
   3  12  29   51.97    7.06
   4  12  29   19.30    5.80
   5  12  29   89.14   11.52
   6  12  29   13.38    5.35
   0  13  29   24.51    5.57
   1  13  29   40.13    7.58
   2  13  29  101.80    8.17
   3  13  29    6.64    5.57
   4  13  29    5.92    5.35
   5  13  29    6.64    6.91
   0  14  29    8.17    4.60
   1  14  29   23.79    6.10
   2  14  29   41.66    5.57
   3  14  29    3.68    5.05
   4  14  29    3.68    5.05
   0  15  29    8.17    5.35
   1  15  29    8.88    4.83
   2  15  29   17.05    5.05
   3  15  29   40.84    6.31
   0  16  29    5.92    5.20
   1  16  29   12.66    5.94
   2  16  29    4.49    5.80
   0   0  30   26.75    5.57
   1   0  30   41.66    7.21
   2   0  30   17.87    5.57
   3   0  30    5.21    5.57
   4   0  30    4.49    5.35
   5   0  30   15.62    5.35
   6   0  30   85.46    7.80
   7   0  30   23.08   13.15
   8   0  30   94.34    7.80
   0   1  30  115.89    7.58
   1   1  30   72.80    7.21
   2   1  30   50.54    5.80
   3   1  30   33.39    6.53
   4   1  30   33.39    5.80
   5   1  30   79.44    7.43
   6   1  30   40.13    5.80
   7   1  30   69.84    9.14
   8   1  30   42.37    5.80
   0   2  30   25.22    5.57
   1   2  30    4.49    5.35
   2   2  30   66.88    7.06
   3   2  30   17.05    5.57
   4   2  30    2.96    5.20
   5   2  30   11.13    5.20
   6   2  30   26.04    5.35
   7   2  30   31.24    9.66
   0   3  30    1.53    5.05
   1   3  30   35.63    5.35
   2   3  30  110.68    7.43
   3   3  30   13.38    5.20
   4   3  30   62.39    9.14
   5   3  30    9.70    5.05
   6   3  30   11.84    5.20
   7   3  30   14.09    5.05
   0   4  30   18.58    5.05
   1   4  30   42.37    5.57
   2   4  30   34.20    5.35
   3   4  30    0.71    5.05
   4   4  30   14.09    5.20
   5   4  30   40.84    5.35
   6   4  30   18.58    5.94
   7   4  30    7.45    4.83
   0   5  30    2.96    5.05
   1   5  30   18.58    5.20
   2   5  30   23.79    5.20
   3   5  30    2.25    4.83
   4   5  30   19.30    5.20
   5   5  30   11.13    5.20
   6   5  30   50.54    5.94
   7   5  30   18.58    8.17
   0   6  30    6.64    5.05
   1   6  30   27.47    5.20
   2   6  30   54.93    5.94
   3   6  30   40.84    5.35
   4   6  30    8.88    6.10
   5   6  30   39.41    7.43
   6   6  30    5.92    5.94
   7   6  30   22.26    8.91
   0   7  30    2.25    5.57
   1   7  30   15.62    5.57
   2   7  30    5.21    5.05
   3   7  30   38.60    5.35
   4   7  30   67.59    6.91
   5   7  30   30.43    5.20
   6   7  30   34.20    8.91
   7   7  30   50.54    5.94
   0   8  30   13.38    5.05
   1   8  30   46.05    5.57
   2   8  30    9.70    5.35
   3   8  30   10.41    5.35
   4   8  30    4.49    5.57
   5   8  30   16.34    5.57
   6   8  30   37.17    8.55
   0   9  30   30.43    5.57
   1   9  30    7.45    5.35
   2   9  30   14.09    5.57
   3   9  30    3.68    5.35
   4   9  30    9.70    5.35
   5   9  30    7.45    5.20
   6   9  30    5.92    7.06
   0  10  30   22.26    5.57
   1  10  30   15.62    5.57
   2  10  30   23.08    5.57
   3  10  30    8.88    5.20
   4  10  30   46.05    6.69
   5  10  30   82.50   11.14
   0  11  30   17.05    5.57
   1  11  30   39.41    5.94
   2  11  30   26.04    5.57
   3  11  30   14.91    5.35
   4  11  30   37.17    7.21
   5  11  30   17.87    5.20
   0  12  30   11.13    5.20
   1  12  30   76.48    9.43
   2  12  30   32.67    5.57
   3  12  30   11.84    5.35
   4  12  30   54.93    6.10
   0  13  30   10.41    5.05
   1  13  30    8.17    5.20
   2  13  30    3.68    5.80
   3  13  30   11.13    5.20
   0  14  30    1.53    5.94
   1  14  30   23.08    6.10
   2  14  30   17.87    5.20
   1   0  31    1.53    5.05
   2   0  31  105.47    7.43
   3   0  31    7.45    5.35
   4   0  31    2.96    5.35
   5   0  31    2.96    5.35
   6   0  31   20.83    5.20
   0   1  31   75.05    7.21
   1   1  31   50.54    5.94
   2   1  31   73.52    7.21
   3   1  31   32.67    5.57
   4   1  31    4.49    5.35
   5   1  31    3.68    5.20
   6   1  31   12.66    5.20
   0   2  31    4.49    5.05
   1   2  31   13.38    5.20
   2   2  31   40.13    5.35
   3   2  31   11.13    5.35
   4   2  31   41.66    8.32
   5   2  31   63.20    7.21
   6   2  31   83.93    7.06
   0   3  31   10.41    5.20
   1   3  31   54.93    5.94
   2   3  31   26.75    5.35
   3   3  31   37.88    5.35
   4   3  31   41.66    6.10
   5   3  31    0.71    4.46
   6   3  31    2.96    4.83
   0   4  31   75.05    6.91
   1   4  31   16.34    5.05
   2   4  31   48.30    5.57
   3   4  31   37.17    5.35
   4   4  31   14.09    5.05
   5   4  31   21.54    6.69
   6   4  31   27.47    6.31
   0   5  31   24.51    5.05
   1   5  31   11.84    5.35
   2   5  31   46.76    5.80
   3   5  31  109.25    7.21
   4   5  31   20.83    5.05
   5   5  31    8.88    5.05
   6   5  31    3.68    4.83
   0   6  31    5.92    5.80
   1   6  31    8.17    5.05
   2   6  31   18.58    5.05
   3   6  31   43.09    5.35
   4   6  31   39.41    5.20
   5   6  31    5.21    4.60
   6   6  31    7.45    4.24
   0   7  31    8.88    5.05
   1   7  31    4.49    5.05
   2   7  31    5.21    5.05
   3   7  31    7.45    5.05
   4   7  31    1.53    4.24
   0   8  31   40.13    4.83
   1   8  31   26.04    4.83
   2   8  31   49.01    5.80
   3   8  31   46.76    5.57
   4   8  31   27.47    7.95
   0   9  31   14.91    6.31
   1   9  31   16.34    5.20
   2   9  31    9.70    4.83
   3   9  31  121.81    7.06
   4   9  31   31.96    5.20
   0  10  31    8.17    6.69
   1  10  31    8.17    4.83
   2  10  31    5.21    5.20
   3  10  31    5.92    5.05
   4  10  31   14.91    4.83
   0  11  31   22.26    5.35
   1  11  31   14.91    6.31
   2  11  31    2.96    5.05
   3  11  31   24.51    7.06
   0  12  31    5.92    5.20
   1  12  31   14.91    5.94
   2  12  31    3.68    5.05
   0   0  32    4.49    4.83
   1   0  32   11.84    6.91
   2   0  32   32.67    5.35
   5   0  32   11.84    5.35
   0   1  32    1.53    5.05
   1   1  32    2.96    5.05
   2   1  32    8.88    5.05
   3   1  32   44.62    5.80
   4   1  32    8.88    5.20
   5   1  32   27.47    5.57
   0   2  32    1.53    4.60
   1   2  32   17.87    5.20
   2   2  32    3.68    5.05
   3   2  32    4.49    5.20
   4   2  32   17.05    5.20
   5   2  32   57.18    5.94
   0   3  32   33.39    5.20
   1   3  32    4.49    5.05
   2   3  32   37.17    7.43
   3   3  32   28.18    5.05
   4   3  32   13.38    5.05
   5   3  32    3.68    5.05
   0   4  32  101.80    9.66
   1   4  32   87.71    9.80
   2   4  32    6.64    4.60
   3   4  32   10.41    5.05
   4   4  32   17.05    5.05
   5   4  32    6.64    5.05
   0   5  32    6.64    4.60
   1   5  32  111.40   10.62
   2   5  32   37.88    5.80
   3   5  32    2.96    6.10
   4   5  32   10.41    4.83
   5   5  32   40.84    4.60
   0   6  32    3.68    4.46
   1   6  32   34.20    4.83
   2   6  32   31.24    5.05
   3   6  32   19.30    5.05
   4   6  32   15.62    7.21
   0   7  32   29.00    5.05
   1   7  32   31.24    5.05
   2   7  32  126.30    7.06
   3   7  32    2.96    4.24
   4   7  32   14.09    4.46
   1   8  32   17.05    6.10
   2   8  32   56.46    6.53
   3   8  32   20.01    9.43
   0   9  32   17.05    4.46
   1   9  32   11.13    4.83
   2   9  32   30.43    4.60
   0  10  32    4.49    4.83
   1  10  32   12.66    4.46
   2  10  32    7.45    4.46
   1   0  33   23.79    5.05
   2   0  33    5.21    5.20
   3   0  33   60.96    7.06
   0   1  33    2.25    4.83
   1   1  33    2.96    4.83
   2   1  33   17.87    5.20
   3   1  33   10.41    6.69
   4   1  33    0.71    5.20
   0   2  33  190.22    7.80
   1   2  33   56.46    6.91
   2   2  33    8.17    5.05
   3   2  33    8.17    7.58
   0   3  33   40.13    7.21
   1   3  33   12.66    4.83
   2   3  33    2.96    5.05
   3   3  33   37.17    6.91
   0   4  33   44.62    5.20
   1   4  33   31.24    4.83
   2   4  33   23.08    7.95
   3   4  33   32.67    5.05
   0   5  33    5.92    4.60
   1   5  33   59.42    8.91
   2   5  33   17.87    5.94
   0   6  33   23.79    4.46
   1   6  33   42.37    5.20
   2   6  33   15.62    4.08
   0   7  33    6.64    4.24
   1   7  33   36.35    4.46
;
_shelx_hkl_checksum   78286
