# Supplementary material for: Benchmarking quantum chemical methods with X-ray structures via structure-specific restraints
Source: IUCrJ. 2025 Jun 17;12(Pt 4):472–87. doi: 10.1107/S2052252525004543 (PMC12224080; doi:10.1107/S2052252525004543)
Supplement: Supplementary file 1 [file m-12-00472-sup1.zip › CIF_final/GLUTATHION_APFD_6-31Gdp_UFF+CPCM.rests]

DFIX 1.8230 0.0005 S1 C18 
DFIX 1.3226 0.0005 O3 C34 
DFIX 1.2164 0.0005 O5 C34 
DFIX 1.2665 0.0005 O6 C35 
DFIX 1.2449 0.0005 O7 C35 
DFIX 1.2379 0.0005 O8 C36 
DFIX 1.2392 0.0005 O9 C37 
DFIX 1.5030 0.0005 N10 C21 
DFIX 1.4413 0.0005 N14 C23 
DFIX 1.3456 0.0005 N14 C37 
DFIX 1.4372 0.0005 N16 C25 
DFIX 1.3410 0.0005 N16 C36 
DFIX 1.5230 0.0005 C18 C23 
DFIX 1.5292 0.0005 C21 C28 
DFIX 1.5480 0.0005 C21 C35 
DFIX 1.5243 0.0005 C23 C36 
DFIX 1.5130 0.0005 C25 C34 
DFIX 1.5354 0.0005 C28 C31 
DFIX 1.5051 0.0005 C31 C37 
DANG 2.2522 0.0020 O3 O5
DANG 2.3957 0.0020 O3 C25
DANG 2.3663 0.0020 O5 C25
DANG 2.2650 0.0020 O6 O7
DANG 2.3657 0.0020 O6 C21
DANG 2.3887 0.0020 O7 C21
DANG 2.2666 0.0020 O8 N16
DANG 2.3780 0.0020 O8 C23
DANG 2.2375 0.0020 O9 N14
DANG 2.4189 0.0020 O9 C31
DANG 2.4358 0.0020 N14 C18
DANG 2.4267 0.0020 N14 C31
DANG 2.4646 0.0020 N16 C23
