# Supplementary material for: Benchmarking quantum chemical methods with X-ray structures via structure-specific restraints
Source: IUCrJ. 2025 Jun 17;12(Pt 4):472–87. doi: 10.1107/S2052252525004543 (PMC12224080; doi:10.1107/S2052252525004543)
Supplement: Supplementary file 1 [file m-12-00472-sup1.zip › CIF_final/GLUTATHION_wB97XD_SV_UFF.rests]

DFIX 1.8285 0.0005 S1 C18 
DFIX 1.3164 0.0005 O3 C34 
DFIX 1.3188 0.0005 O5 C35 
DFIX 1.2049 0.0005 O7 C34 
DFIX 1.2056 0.0005 O8 C35 
DFIX 1.2234 0.0005 O9 C36 
DFIX 1.2242 0.0005 O10 C37 
DFIX 1.4441 0.0005 N11 C21 
DFIX 1.3524 0.0005 N11 C37 
DFIX 1.4326 0.0005 N13 C25 
DFIX 1.3457 0.0005 N13 C36 
DFIX 1.4577 0.0005 N15 C23 
DFIX 1.5213 0.0005 C18 C21 
DFIX 1.5312 0.0005 C21 C36 
DFIX 1.5256 0.0005 C23 C28 
DFIX 1.5284 0.0005 C23 C34 
DFIX 1.5146 0.0005 C25 C35 
DFIX 1.5323 0.0005 C28 C31 
DFIX 1.5063 0.0005 C31 C37 
DANG 2.2294 0.0020 O3 O7
DANG 2.3822 0.0020 O3 C23
DANG 2.2297 0.0020 O5 O8
DANG 2.3874 0.0020 O5 C25
DANG 2.3982 0.0020 O7 C23
DANG 2.3749 0.0020 O8 C25
DANG 2.2569 0.0020 O9 N13
DANG 2.3839 0.0020 O9 C21
DANG 2.2328 0.0020 O10 N11
DANG 2.3992 0.0020 O10 C31
DANG 2.4508 0.0020 N11 C18
DANG 2.4414 0.0020 N11 C31
DANG 2.4641 0.0020 N13 C21
