# Supplementary material for: Benchmarking quantum chemical methods with X-ray structures via structure-specific restraints
Source: IUCrJ. 2025 Jun 17;12(Pt 4):472–87. doi: 10.1107/S2052252525004543 (PMC12224080; doi:10.1107/S2052252525004543)
Supplement: Supplementary file 1 [file m-12-00472-sup1.zip › CIF_final/MORPHINE_APFD_6-31Gdp_UFF+CPCM.rests]

DFIX 1.4542 0.0005 O1 C8 
DFIX 1.3578 0.0005 O1 C29 
DFIX 1.4069 0.0005 O2 C10 
DFIX 1.3738 0.0005 O4 C30 
DFIX 1.4798 0.0005 N6 C12 
DFIX 1.4712 0.0005 N6 C16 
DFIX 1.4607 0.0005 N6 C25 
DFIX 1.5515 0.0005 C7 C8 
DFIX 1.5343 0.0005 C7 C14 
DFIX 1.5343 0.0005 C7 C19 
DFIX 1.5006 0.0005 C7 C31 
DFIX 1.5577 0.0005 C8 C10 
DFIX 1.5095 0.0005 C10 C33 
DFIX 1.5442 0.0005 C12 C14 
DFIX 1.5527 0.0005 C12 C22 
DFIX 1.4948 0.0005 C14 C35 
DFIX 1.5237 0.0005 C16 C19 
DFIX 1.5048 0.0005 C22 C32 
DFIX 1.3859 0.0005 C29 C30 
DFIX 1.3768 0.0005 C29 C31 
DFIX 1.4010 0.0005 C30 C37 
DFIX 1.3802 0.0005 C31 C32 
DFIX 1.4038 0.0005 C32 C39 
DFIX 1.3334 0.0005 C33 C35 
DFIX 1.3976 0.0005 C37 C39 
DANG 2.4035 0.0020 O1 C7
DANG 2.4389 0.0020 C30 O1
DANG 2.2816 0.0020 C31 O1
DANG 2.4687 0.0020 O2 C8
DANG 2.4123 0.0020 O4 C29
DANG 2.4144 0.0020 C37 O4
DANG 2.4746 0.0020 C7 C12
DANG 2.5272 0.0020 C7 C16
DANG 2.3425 0.0020 C7 C29
DANG 2.5868 0.0020 C32 C7
DANG 2.4652 0.0020 C14 C33
DANG 2.4668 0.0020 C22 C31
DANG 2.5818 0.0020 C39 C22
DANG 2.4074 0.0020 C30 C31
DANG 2.3752 0.0020 C37 C29
DANG 2.4195 0.0020 C32 C29
DANG 2.3696 0.0020 C39 C31
DANG 2.4340 0.0020 C32 C37
