# Supplementary material for: Benchmarking quantum chemical methods with X-ray structures via structure-specific restraints
Source: IUCrJ. 2025 Jun 17;12(Pt 4):472–87. doi: 10.1107/S2052252525004543 (PMC12224080; doi:10.1107/S2052252525004543)
Supplement: Supplementary file 1 [file m-12-00472-sup1.zip › CIF_final/STRYCHNINE_wB97XD_6-31Gdp_UFF.rests]

DFIX 1.4164 0.0005 O1 C6 
DFIX 1.4206 0.0005 O1 C16 
DFIX 1.2221 0.0005 O2 C34 
DFIX 1.4811 0.0005 N3 C10 
DFIX 1.4666 0.0005 N3 C19 
DFIX 1.4579 0.0005 N3 C22 
DFIX 1.4756 0.0005 N4 C8 
DFIX 1.3699 0.0005 N4 C34 
DFIX 1.4121 0.0005 N4 C35 
DFIX 1.5506 0.0005 C5 C8 
DFIX 1.5398 0.0005 C5 C10 
DFIX 1.5394 0.0005 C5 C25 
DFIX 1.5017 0.0005 C5 C37 
DFIX 1.5356 0.0005 C6 C12 
DFIX 1.5434 0.0005 C6 C31 
DFIX 1.5304 0.0005 C8 C12 
DFIX 1.5174 0.0005 C10 C28 
DFIX 1.5317 0.0005 C12 C14 
DFIX 1.5275 0.0005 C14 C28 
DFIX 1.5216 0.0005 C14 C36 
DFIX 1.5061 0.0005 C16 C38 
DFIX 1.5211 0.0005 C19 C25 
DFIX 1.5110 0.0005 C22 C36 
DFIX 1.5169 0.0005 C31 C34 
DFIX 1.3947 0.0005 C35 C37 
DFIX 1.3921 0.0005 C35 C40 
DFIX 1.3314 0.0005 C36 C38 
DFIX 1.3808 0.0005 C37 C42 
DFIX 1.3966 0.0005 C40 C44 
DFIX 1.3934 0.0005 C42 C46 
DFIX 1.3924 0.0005 C44 C46 
DANG 2.2725 0.0020 O2 N4
DANG 2.3939 0.0020 O2 C31
DANG 2.4063 0.0020 N3 C5
DANG 2.3986 0.0020 N4 C5
DANG 2.4511 0.0020 N4 C31
DANG 2.4563 0.0020 C34 C35
DANG 2.2897 0.0020 C37 N4
DANG 2.5354 0.0020 C40 N4
DANG 2.3884 0.0020 C5 C19
DANG 2.3830 0.0020 C5 C35
DANG 2.5984 0.0020 C42 C5
DANG 2.4858 0.0020 C6 C8
DANG 2.4739 0.0020 C10 C14
DANG 2.5536 0.0020 C14 C22
DANG 2.4987 0.0020 C38 C14
DANG 2.4850 0.0020 C16 C36
DANG 2.4998 0.0020 C38 C22
DANG 2.4285 0.0020 C37 C40
DANG 2.4086 0.0020 C42 C35
DANG 2.4111 0.0020 C42 C44
