# Supplementary material for: Benchmarking quantum chemical methods with X-ray structures via structure-specific restraints
Source: IUCrJ. 2025 Jun 17;12(Pt 4):472–87. doi: 10.1107/S2052252525004543 (PMC12224080; doi:10.1107/S2052252525004543)
Supplement: Supplementary file 1 [file m-12-00472-sup1.zip › CIF_final/THR_CP2K_PBE_DZVP_GTH+GD3BJ.rests]

DFIX 1.4255 0.0005 O1 C9 
DFIX 1.2652 0.0005 O3 C17 
DFIX 1.2615 0.0005 O4 C17 
DFIX 1.4403 0.0005 N5 C11 
DFIX 1.5468 0.0005 C9 C11 
DFIX 1.4648 0.0005 C9 C13 
DFIX 1.5397 0.0005 C11 C17 
DANG 2.2928 0.0020 O3 O4
DANG 2.3460 0.0020 O3 C11
DANG 2.3870 0.0020 O4 C11
DANG 2.4436 0.0020 N5 C9
