# Supplementary material for: Benchmarking quantum chemical methods with X-ray structures via structure-specific restraints
Source: IUCrJ. 2025 Jun 17;12(Pt 4):472–87. doi: 10.1107/S2052252525004543 (PMC12224080; doi:10.1107/S2052252525004543)
Supplement: Supplementary file 1 [file m-12-00472-sup1.zip › CIF_final/NCLBA_PBE+GD3BJ_6-31Gdp_UFF.rests]

DFIX 1.7623 0.0005 Cl1 N5 
DFIX 1.3396 0.0005 F2 C6 
DFIX 1.3504 0.0005 N3 C7 
DFIX 1.4101 0.0005 N3 C8 
DFIX 1.3030 0.0005 N5 C7 
DFIX 1.3858 0.0005 C6 C10 
DFIX 1.3857 0.0005 C6 C12 
DFIX 1.4851 0.0005 C7 C9 
DFIX 1.3983 0.0005 C8 C14 
DFIX 1.3948 0.0005 C8 C16 
DFIX 1.3994 0.0005 C9 C18 
DFIX 1.3959 0.0005 C9 C20 
DFIX 1.3903 0.0005 C10 C14 
DFIX 1.3862 0.0005 C12 C16 
DFIX 1.3904 0.0005 C18 C22 
DFIX 1.3904 0.0005 C20 C24 
DFIX 1.3938 0.0005 C22 C26 
DFIX 1.3908 0.0005 C24 C26 
DANG 2.5750 0.0020 C7 Cl1
DANG 2.3447 0.0020 C10 F2
DANG 2.3557 0.0020 C12 F2
DANG 2.3745 0.0020 N3 N5
DANG 2.4938 0.0020 C7 C8
DANG 2.4607 0.0020 C9 N3
DANG 2.4745 0.0020 C14 N3
DANG 2.3884 0.0020 C16 N3
DANG 2.3222 0.0020 C9 N5
DANG 2.5092 0.0020 C18 C7
DANG 2.4811 0.0020 C20 C7
DANG 2.4101 0.0020 C8 C10
DANG 2.4199 0.0020 C8 C12
DANG 2.4146 0.0020 C22 C24
