# Supplementary material for: Benchmarking quantum chemical methods with X-ray structures via structure-specific restraints
Source: IUCrJ. 2025 Jun 17;12(Pt 4):472–87. doi: 10.1107/S2052252525004543 (PMC12224080; doi:10.1107/S2052252525004543)
Supplement: Supplementary file 1 [file m-12-00472-sup1.zip › CIF_final/NCLBA.cif]

 
data_NCLBA
 
_audit_creation_method            'SHELXL-2019/3'
_shelx_SHELXL_version_number      '2019/3'
_chemical_name_systematic         ?
_chemical_name_common             ?
_chemical_melting_point           ?
_chemical_formula_moiety          ?
_chemical_formula_sum
 'C13 H10 Cl F N2' 
_chemical_formula_weight          248.68

loop_
 _atom_type_symbol
 _atom_type_description
 _atom_type_scat_dispersion_real
 _atom_type_scat_dispersion_imag
 _atom_type_scat_source
 'Cl'  'Cl'   0.1484   0.1585
 'International Tables Vol C Tables 4.2.6.8 and 6.1.1.4'
 'F'  'F'   0.0171   0.0103
 'International Tables Vol C Tables 4.2.6.8 and 6.1.1.4'
 'N'  'N'   0.0061   0.0033
 'International Tables Vol C Tables 4.2.6.8 and 6.1.1.4'
 'C'  'C'   0.0033   0.0016
 'International Tables Vol C Tables 4.2.6.8 and 6.1.1.4'
 'H'  'H'   0.0000   0.0000
 'International Tables Vol C Tables 4.2.6.8 and 6.1.1.4'
 
_space_group_crystal_system       trigonal
_space_group_IT_number            144
_space_group_name_H-M_alt         'P 31'
_space_group_name_Hall            'P 31'
 
_shelx_space_group_comment
;
The symmetry employed for this shelxl refinement is uniquely defined
by the following loop, which should always be used as a source of
symmetry information in preference to the above space-group names.
They are only intended as comments.
;
 
loop_
 _space_group_symop_operation_xyz
 'x, y, z'
 '-y, x-y, z+1/3'
 '-x+y, -x, z+2/3'
 
_cell_length_a                    10.023
_cell_length_b                    10.023
_cell_length_c                    9.880
_cell_angle_alpha                 90
_cell_angle_beta                  90
_cell_angle_gamma                 120
_cell_volume                      859.6
_cell_formula_units_Z             3
_cell_measurement_temperature     17(2)
_cell_measurement_reflns_used     ?
_cell_measurement_theta_min       ?
_cell_measurement_theta_max       ?
 
_exptl_crystal_description        ?
_exptl_crystal_colour             ?
_exptl_crystal_density_meas       ?
_exptl_crystal_density_method     ?
_exptl_crystal_density_diffrn     1.441          
_exptl_crystal_F_000              384
_exptl_transmission_factor_min    ?
_exptl_transmission_factor_max    ?
_exptl_crystal_size_max           ?
_exptl_crystal_size_mid           ?
_exptl_crystal_size_min           ?
_exptl_absorpt_coefficient_mu     0.323
_shelx_estimated_absorpt_T_min    ?
_shelx_estimated_absorpt_T_max    ?
_exptl_absorpt_correction_type    ?
_exptl_absorpt_correction_T_min   ?
_exptl_absorpt_correction_T_max   ?
_exptl_absorpt_process_details    ?
_exptl_absorpt_special_details    ?
_diffrn_ambient_temperature       17(2)
_diffrn_radiation_wavelength      0.7107
_diffrn_radiation_type            MoK\a
_diffrn_source                    ?
_diffrn_measurement_device_type   ?
_diffrn_measurement_method        ?
_diffrn_detector_area_resol_mean  ?
_diffrn_reflns_number             10198
_diffrn_reflns_av_unetI/netI      0.0237
_diffrn_reflns_av_R_equivalents   ?
_diffrn_reflns_limit_h_min        ?
_diffrn_reflns_limit_h_max        ?
_diffrn_reflns_limit_k_min        ?
_diffrn_reflns_limit_k_max        ?
_diffrn_reflns_limit_l_min        ?
_diffrn_reflns_limit_l_max        ?
_diffrn_reflns_theta_min          2.346
_diffrn_reflns_theta_max          54.391
_diffrn_reflns_theta_full         25.241
_diffrn_measured_fraction_theta_max   0.998
_diffrn_measured_fraction_theta_full  1.000
_diffrn_reflns_Laue_measured_fraction_max    0.998
_diffrn_reflns_Laue_measured_fraction_full   1.000
_diffrn_reflns_point_group_measured_fraction_max   0.708
_diffrn_reflns_point_group_measured_fraction_full  0.728
_reflns_number_total              10198
_reflns_number_gt                 9754
_reflns_threshold_expression      'I > 2\s(I)'
_reflns_Friedel_coverage          0.419
_reflns_Friedel_fraction_max      0.419
_reflns_Friedel_fraction_full     0.456
 
_reflns_special_details
;
 Reflections were merged by SHELXL according to the crystal
 class for the calculation of statistics and refinement.
 
 _reflns_Friedel_fraction is defined as the number of unique
 Friedel pairs measured divided by the number that would be
 possible theoretically, ignoring centric projections and
 systematic absences.
;
 
_computing_data_collection        ?
_computing_cell_refinement        ?
_computing_data_reduction         ?
_computing_structure_solution     ?
_computing_structure_refinement 'SHELXL-2019/2 (Sheldrick, 2019)'
_computing_molecular_graphics     ?
_computing_publication_material   ?
_refine_special_details           ?
_refine_ls_structure_factor_coef  Fsqd
_refine_ls_matrix_type            full
_refine_ls_weighting_scheme       calc
_refine_ls_weighting_details
'w=1/[\s^2^(Fo^2^)+(0.0215P)^2^+0.0194P] where P=(Fo^2^+2Fc^2^)/3'
_atom_sites_solution_primary      ?
_atom_sites_solution_secondary    ?
_atom_sites_solution_hydrogens    geom
_refine_ls_hydrogen_treatment     constr
_refine_ls_extinction_method      none
_refine_ls_extinction_coef        .
_refine_ls_abs_structure_details
;
 Flack x determined using 2775 quotients [(I+)-(I-)]/[(I+)+(I-)]
 (Parsons, Flack and Wagner, Acta Cryst. B69 (2013) 249-259).
;
_refine_ls_abs_structure_Flack    -0.020(12)
_chemical_absolute_configuration  ?
_refine_ls_number_reflns          10198
_refine_ls_number_parameters      157
_refine_ls_number_restraints      1
_refine_ls_R_factor_all           0.0210
_refine_ls_R_factor_gt            0.0188
_refine_ls_wR_factor_ref          0.0455
_refine_ls_wR_factor_gt           0.0444
_refine_ls_goodness_of_fit_ref    1.029
_refine_ls_restrained_S_all       1.029
_refine_ls_shift/su_max           0.012
_refine_ls_shift/su_mean          0.000
 
loop_
 _atom_site_label
 _atom_site_type_symbol
 _atom_site_fract_x
 _atom_site_fract_y
 _atom_site_fract_z
 _atom_site_U_iso_or_equiv
 _atom_site_adp_type
 _atom_site_occupancy
 _atom_site_site_symmetry_order  
 _atom_site_calc_flag
 _atom_site_refinement_flags_posn
 _atom_site_refinement_flags_adp
 _atom_site_refinement_flags_occupancy
 _atom_site_disorder_assembly
 _atom_site_disorder_group
Cl1 Cl 0.08900(2) 1.11843(2) 0.01998(2) 0.00597(1) Uani 1 1 d . . . . .
F2 F -0.16108(4) 0.20613(3) 0.16054(4) 0.01044(4) Uani 1 1 d . . . . .
N3 N 0.05374(4) 0.82907(4) 0.09899(4) 0.00694(4) Uani 1 1 d . . . . .
H4 H -0.000270 0.846690 0.038730 0.017 Uiso 1 1 calc R U . . .
N5 N 0.21017(4) 1.09847(4) 0.13575(3) 0.00618(4) Uani 1 1 d . . . . .
C6 C -0.10629(5) 0.35951(4) 0.15217(4) 0.00690(4) Uani 1 1 d . . . . .
C7 C 0.17239(4) 0.95499(4) 0.15663(4) 0.00484(4) Uani 1 1 d . . . . .
C8 C 0.00578(4) 0.67171(4) 0.12401(4) 0.00555(4) Uani 1 1 d . . . . .
C9 C 0.27292(4) 0.93835(4) 0.25817(4) 0.00502(4) Uani 1 1 d . . . . .
C10 C 0.05186(5) 0.45789(4) 0.14713(4) 0.00710(4) Uani 1 1 d . . . . .
H11 H 0.120482 0.418736 0.154666 0.017 Uiso 1 1 calc R U . . .
C12 C -0.21025(5) 0.41233(4) 0.14740(5) 0.00810(5) Uani 1 1 d . . . . .
H13 H -0.318006 0.342696 0.152716 0.019 Uiso 1 1 calc R U . . .
C14 C 0.10830(4) 0.61562(4) 0.13076(4) 0.00652(4) Uani 1 1 d . . . . .
H15 H 0.216096 0.684612 0.124242 0.016 Uiso 1 1 calc R U . . .
C16 C -0.15261(4) 0.57018(4) 0.13462(4) 0.00724(5) Uani 1 1 d . . . . .
H17 H -0.221642 0.609200 0.133110 0.017 Uiso 1 1 calc R U . . .
C18 C 0.21049(4) 0.85681(4) 0.37844(4) 0.00631(4) Uani 1 1 d . . . . .
H19 H 0.102505 0.806212 0.393735 0.015 Uiso 1 1 calc R U . . .
C20 C 0.43151(4) 1.01111(4) 0.23453(4) 0.00629(4) Uani 1 1 d . . . . .
H21 H 0.472962 1.064766 0.152042 0.015 Uiso 1 1 calc R U . . .
C22 C 0.30822(5) 0.85045(5) 0.47576(4) 0.00731(4) Uani 1 1 d . . . . .
H23 H 0.266683 0.795155 0.557538 0.018 Uiso 1 1 calc R U . . .
C24 C 0.52897(4) 1.00493(5) 0.33215(4) 0.00700(4) Uani 1 1 d . . . . .
H25 H 0.636833 1.054595 0.316455 0.017 Uiso 1 1 calc R U . . .
C26 C 0.46718(5) 0.92539(5) 0.45299(4) 0.00734(5) Uani 1 1 d . . . . .
H27 H 0.533444 0.922180 0.520049 0.018 Uiso 1 1 calc R U . . .
 
loop_
 _atom_site_aniso_label
 _atom_site_aniso_U_11
 _atom_site_aniso_U_22
 _atom_site_aniso_U_33
 _atom_site_aniso_U_23
 _atom_site_aniso_U_13
 _atom_site_aniso_U_12
Cl1 0.00610(3) 0.00528(3) 0.00707(2) 0.00063(2) -0.00054(2) 0.00325(2)
F2 0.01158(10) 0.00419(8) 0.01562(11) 0.00276(7) 0.00370(9) 0.00399(7)
N3 0.00669(9) 0.00373(8) 0.00978(10) -0.00053(7) -0.00382(8) 0.00214(7)
N5 0.00616(9) 0.00448(8) 0.00746(9) 0.00005(7) -0.00152(7) 0.00234(7)
C6 0.00794(11) 0.00458(10) 0.00848(11) 0.00114(8) 0.00131(9) 0.00336(9)
C7 0.00444(9) 0.00416(9) 0.00556(9) -0.00017(7) -0.00057(7) 0.00188(8)
C8 0.00547(10) 0.00403(9) 0.00709(10) -0.00026(8) -0.00114(8) 0.00233(8)
C9 0.00437(9) 0.00504(9) 0.00521(9) 0.00016(7) -0.00048(7) 0.00203(8)
C10 0.00724(11) 0.00593(10) 0.00925(11) 0.00037(9) 0.00055(9) 0.00414(9)
C12 0.00643(11) 0.00495(10) 0.01264(13) 0.00110(9) 0.00064(10) 0.00264(9)
C14 0.00597(10) 0.00539(10) 0.00854(11) -0.00040(8) -0.00027(8) 0.00308(9)
C16 0.00566(10) 0.00499(10) 0.01117(12) 0.00027(9) -0.00082(9) 0.00275(9)
C18 0.00530(10) 0.00672(10) 0.00576(10) 0.00067(8) -0.00003(8) 0.00215(8)
C20 0.00491(10) 0.00706(11) 0.00633(10) 0.00093(8) 0.00015(8) 0.00257(9)
C22 0.00711(11) 0.00779(11) 0.00612(10) 0.00121(8) -0.00044(8) 0.00305(9)
C24 0.00519(10) 0.00842(11) 0.00751(11) 0.00045(9) -0.00045(8) 0.00350(9)
C26 0.00699(11) 0.00846(11) 0.00703(11) 0.00050(9) -0.00114(9) 0.00421(9)
 
_geom_special_details
;
 All esds (except the esd in the dihedral angle between two l.s. planes)
 are estimated using the full covariance matrix.  The cell esds are taken
 into account individually in the estimation of esds in distances, angles
 and torsion angles; correlations between esds in cell parameters are only
 used when they are defined by crystal symmetry.  An approximate (isotropic)
 treatment of cell esds is used for estimating esds involving l.s. planes.
;
 
loop_
 _geom_bond_atom_site_label_1
 _geom_bond_atom_site_label_2
 _geom_bond_distance
 _geom_bond_site_symmetry_2
 _geom_bond_publ_flag
Cl1 N5 1.7511(3) . ?
F2 C6 1.3518(5) . ?
N3 C7 1.3530(5) . ?
N3 C8 1.4218(5) . ?
N3 H4 0.8800 . ?
N5 C7 1.3075(5) . ?
C6 C12 1.3857(6) . ?
C6 C10 1.3873(6) . ?
C7 C9 1.4892(5) . ?
C8 C16 1.3969(5) . ?
C8 C14 1.3979(5) . ?
C9 C20 1.3978(5) . ?
C9 C18 1.4001(5) . ?
C10 C14 1.3969(5) . ?
C10 H11 0.9500 . ?
C12 C16 1.3924(5) . ?
C12 H13 0.9500 . ?
C14 H15 0.9500 . ?
C16 H17 0.9500 . ?
C18 C22 1.3966(6) . ?
C18 H19 0.9500 . ?
C20 C24 1.3960(5) . ?
C20 H21 0.9500 . ?
C22 C26 1.3988(6) . ?
C22 H23 0.9500 . ?
C24 C26 1.3967(6) . ?
C24 H25 0.9500 . ?
C26 H27 0.9500 . ?
 
loop_
 _geom_angle_atom_site_label_1
 _geom_angle_atom_site_label_2
 _geom_angle_atom_site_label_3
 _geom_angle
 _geom_angle_site_symmetry_1
 _geom_angle_site_symmetry_3
 _geom_angle_publ_flag
C7 N3 C8 127.85(3) . . ?
C7 N3 H4 116.1 . . ?
C8 N3 H4 116.1 . . ?
C7 N5 Cl1 113.12(3) . . ?
F2 C6 C12 118.75(4) . . ?
F2 C6 C10 118.73(4) . . ?
C12 C6 C10 122.51(4) . . ?
N5 C7 N3 126.56(3) . . ?
N5 C7 C9 112.92(3) . . ?
N3 C7 C9 120.49(3) . . ?
C16 C8 C14 119.98(3) . . ?
C16 C8 N3 116.87(3) . . ?
C14 C8 N3 123.07(3) . . ?
C20 C9 C18 120.41(3) . . ?
C20 C9 C7 119.05(3) . . ?
C18 C9 C7 120.47(3) . . ?
C6 C10 C14 118.74(4) . . ?
C6 C10 H11 120.6 . . ?
C14 C10 H11 120.6 . . ?
C6 C12 C16 118.24(4) . . ?
C6 C12 H13 120.9 . . ?
C16 C12 H13 120.9 . . ?
C10 C14 C8 119.84(4) . . ?
C10 C14 H15 120.1 . . ?
C8 C14 H15 120.1 . . ?
C12 C16 C8 120.62(4) . . ?
C12 C16 H17 119.7 . . ?
C8 C16 H17 119.7 . . ?
C22 C18 C9 119.47(3) . . ?
C22 C18 H19 120.3 . . ?
C9 C18 H19 120.3 . . ?
C24 C20 C9 119.98(3) . . ?
C24 C20 H21 120.0 . . ?
C9 C20 H21 120.0 . . ?
C18 C22 C26 120.09(4) . . ?
C18 C22 H23 120.0 . . ?
C26 C22 H23 120.0 . . ?
C20 C24 C26 119.70(3) . . ?
C20 C24 H25 120.1 . . ?
C26 C24 H25 120.1 . . ?
C24 C26 C22 120.33(4) . . ?
C24 C26 H27 119.8 . . ?
C22 C26 H27 119.8 . . ?
 
loop_
 _geom_torsion_atom_site_label_1
 _geom_torsion_atom_site_label_2
 _geom_torsion_atom_site_label_3
 _geom_torsion_atom_site_label_4
 _geom_torsion
 _geom_torsion_site_symmetry_1
 _geom_torsion_site_symmetry_2
 _geom_torsion_site_symmetry_3
 _geom_torsion_site_symmetry_4
 _geom_torsion_publ_flag
Cl1 N5 C7 N3 -0.13(5) . . . . ?
Cl1 N5 C7 C9 -178.31(3) . . . . ?
C8 N3 C7 N5 -177.00(4) . . . . ?
C8 N3 C7 C9 1.05(6) . . . . ?
C7 N3 C8 C16 137.50(4) . . . . ?
C7 N3 C8 C14 -46.00(6) . . . . ?
N5 C7 C9 C20 -58.74(5) . . . . ?
N3 C7 C9 C20 122.96(4) . . . . ?
N5 C7 C9 C18 118.40(4) . . . . ?
N3 C7 C9 C18 -59.90(5) . . . . ?
F2 C6 C10 C14 176.42(4) . . . . ?
C12 C6 C10 C14 -2.83(6) . . . . ?
F2 C6 C12 C16 -178.07(4) . . . . ?
C10 C6 C12 C16 1.18(7) . . . . ?
C6 C10 C14 C8 1.96(6) . . . . ?
C16 C8 C14 C10 0.47(6) . . . . ?
N3 C8 C14 C10 -175.93(4) . . . . ?
C6 C12 C16 C8 1.35(6) . . . . ?
C14 C8 C16 C12 -2.16(6) . . . . ?
N3 C8 C16 C12 174.45(4) . . . . ?
C20 C9 C18 C22 0.90(6) . . . . ?
C7 C9 C18 C22 -176.21(4) . . . . ?
C18 C9 C20 C24 -1.08(6) . . . . ?
C7 C9 C20 C24 176.06(3) . . . . ?
C9 C18 C22 C26 0.14(6) . . . . ?
C9 C20 C24 C26 0.22(6) . . . . ?
C20 C24 C26 C22 0.82(6) . . . . ?
C18 C22 C26 C24 -1.00(6) . . . . ?
 
_refine_diff_density_max    0.414
_refine_diff_density_min   -0.353
_refine_diff_density_rms    0.050

_shelx_res_file
;
TITL NCLBA.restrained in space group "P31"
    NCLBA.res
    created by SHELXL-2019/3 at 15:59:34 on 20-Feb-2025
CELL    0.7107   10.0230   10.0230    9.8800   90.0000   90.0000  120.0000
ZERR    3.0000    0.0000    0.0000    0.0000    0.0000    0.0000    0.0000
LATT  -1
REM Hexagonal - Acentric - P lattice with 3 symmetry generators
SYMM -y, +x-y, 1/3+z
SYMM -x+y, -x, 2/3+z
SFAC Cl  F  N  C  H
UNIT  3  3  6  39  30

REM +NCLBA.bodd
REM !ATOM F2!
REM !INVARIOMNAME F@6c_0!
BEDE F2 C6 0.538 20.319 30.155 40.590

REM !ATOM N3!
REM !INVARIOMNAME N@6c1c1h_0!
BEDE N3 C7 0.874 20.372 30.517 40.560
BEDE N3 C8 0.697 20.588 30.265 40.560
BEDE N3 H4 0.324 20.505 30.381 40.560
LONE N3 6 21.831 30.412 40.560 0.315

REM !ATOM H4!
REM !INVARIOMNAME H1n[1b1h]&N1b1h1h_0!
BEDE H4 N3 0.449 20.653 30.461 40.536

REM !ATOM N5!
REM !INVARIOMNAME N3c_0!
BEDE N5 C7 0.559 20.452 30.216 40.984

REM !ATOM C6!
REM !INVARIOMNAME 6-C#6c[#6c1br]#6c[#6c1br]1f_0!
BEDE C6 F2 0.719 20.000 30.453 40.431
BEDE C6 C10 0.902 20.460 30.093 40.431
BEDE C6 C12 0.900 20.460 30.093 40.431

REM !ATOM C8!
REM !INVARIOMNAME 6-C#6c[#6c1c]#6c[#6c1c]1n_0!
BEDE C8 N3 0.708 20.516 30.451 40.576
BEDE C8 C14 0.679 20.747 30.250 40.576
BEDE C8 C16 0.679 20.747 30.250 40.576

REM !ATOM C9!
REM !INVARIOMNAME 6-C2c#6c[#6c1c]#6c[#6c1c]_0!
BEDE C9 C18 0.829 20.578 30.236 40.560
BEDE C9 C20 0.827 20.578 30.236 40.560
BEDE C9 C7 0.743 20.630 30.306 40.558

REM !ATOM C10!
REM !INVARIOMNAME 6-C#6c[2c#6c]#6c[#6c1c]1h_0!
BEDE C10 C6 0.873 20.501 30.205 40.561
BEDE C10 C14 0.863 20.520 30.235 40.561
BEDE C10 H11 0.339 20.681 30.366 40.561

REM !ATOM H11!
REM !INVARIOMNAME H@6c&6-C#6c[2s#6n]#6c[#6n1h]1h_0!
BEDE H11 C10 0.504 20.455 30.341 40.558

REM !ATOM C12!
REM !INVARIOMNAME 6-C#6c[2c#6c]#6c[#6c1c]1h_0!
BEDE C12 C6 0.872 20.501 30.205 40.561
BEDE C12 C16 0.860 20.520 30.235 40.561
BEDE C12 H13 0.339 20.681 30.366 40.561

REM !ATOM H13!
REM !INVARIOMNAME H@6c&6-C#6c[2s#6n]#6c[#6n1h]1h_0!
BEDE H13 C12 0.504 20.455 30.341 40.558

REM !ATOM C14!
REM !INVARIOMNAME 6-C#6c[#6c1br]#6c[#6c1c]1h_0!
BEDE C14 C8 0.792 20.409 30.078 40.405
BEDE C14 C10 0.895 20.590 30.108 40.405
BEDE C14 H15 0.317 20.788 30.319 40.405

REM !ATOM H15!
REM !INVARIOMNAME H@6c&6-C#6c[2s#6n]#6c[#6n1h]1h_0!
BEDE H15 C14 0.504 20.455 30.341 40.558

REM !ATOM C16!
REM !INVARIOMNAME 6-C#6c[#6c1br]#6c[#6c1c]1h_0!
BEDE C16 C8 0.792 20.409 30.078 40.405
BEDE C16 C12 0.893 20.590 30.108 40.405
BEDE C16 H17 0.317 20.788 30.319 40.405

REM !ATOM H17!
REM !INVARIOMNAME H@6c&6-C#6c[2s#6n]#6c[#6n1h]1h_0!
BEDE H17 C16 0.504 20.455 30.341 40.558

REM !ATOM C18!
REM !INVARIOMNAME 6-C#6c[#6c1br]#6c[#6c1c]1h_0!
BEDE C18 C9 0.794 20.409 30.078 40.405
BEDE C18 C22 0.895 20.590 30.108 40.405
BEDE C18 H19 0.317 20.788 30.319 40.405

REM !ATOM H19!
REM !INVARIOMNAME H@6c&6-C#6c[2s#6n]#6c[#6n1h]1h_0!
BEDE H19 C18 0.504 20.455 30.341 40.558

REM !ATOM C20!
REM !INVARIOMNAME 6-C#6c[#6c1br]#6c[#6c1c]1h_0!
BEDE C20 C9 0.792 20.409 30.078 40.405
BEDE C20 C24 0.894 20.590 30.108 40.405
BEDE C20 H21 0.317 20.788 30.319 40.405

REM !ATOM H21!
REM !INVARIOMNAME H@6c&6-C#6c[2s#6n]#6c[#6n1h]1h_0!
BEDE H21 C20 0.504 20.455 30.341 40.558

REM !ATOM C22!
REM !INVARIOMNAME 6-C#6c[#6c1br]#6c[#6c1br]1h_0!
BEDE C22 H23 0.337 20.652 30.426 40.456
BEDE C22 C18 0.930 20.597 30.119 40.456
BEDE C22 C26 0.932 20.597 30.119 40.456

REM !ATOM H23!
REM !INVARIOMNAME H@6c&6-C#6c[2s#6n]#6c[#6n1h]1h_0!
BEDE H23 C22 0.504 20.455 30.341 40.558

REM !ATOM C24!
REM !INVARIOMNAME 6-C#6c[#6c1br]#6c[#6c1br]1h_0!
BEDE C24 H25 0.337 20.652 30.426 40.456
BEDE C24 C20 0.930 20.597 30.119 40.456
BEDE C24 C26 0.930 20.597 30.119 40.456

REM !ATOM H25!
REM !INVARIOMNAME H@6c&6-C#6c[2s#6n]#6c[#6n1h]1h_0!
BEDE H25 C24 0.504 20.455 30.341 40.558

REM !ATOM C26!
REM !INVARIOMNAME 6-C#6c[#6c1br]#6c[#6c1br]1h_0!
BEDE C26 H27 0.337 20.652 30.426 40.456
BEDE C26 C22 0.932 20.597 30.119 40.456
BEDE C26 C24 0.930 20.597 30.119 40.456

REM !ATOM H27!
REM !INVARIOMNAME H@6c&6-C#6c[2s#6n]#6c[#6n1h]1h_0!
BEDE H27 C26 0.504 20.455 30.341 40.558

LIST 6 ! automatically inserted. Change 6 to 4 for CHECKCIF!!
REM +NCLBA.rests
L.S. 10
PLAN -20
ACTA
DAMP
WPDB -1
BOND $H
CONF
TEMP -256
FMAP
WGHT    0.021500    0.019400
FVAR       0.99710   0.35727   0.58985   0.69733
CL1   1    0.089001    1.118427    0.019979    11.00000    0.00610    0.00528 =
         0.00707    0.00063   -0.00054    0.00325
F2    2   -0.161085    0.206132    0.160537    11.00000    0.01158    0.00419 =
         0.01562    0.00276    0.00370    0.00399
N3    3    0.053744    0.829067    0.098991    11.00000    0.00669    0.00373 =
         0.00978   -0.00053   -0.00382    0.00214
AFIX  43
H4    5   -0.000270    0.846690    0.038730    11.00000   -2.40000
AFIX   0
N5    3    0.210173    1.098473    0.135748    11.00000    0.00616    0.00448 =
         0.00746    0.00005   -0.00152    0.00234
C6    4   -0.106288    0.359509    0.152168    11.00000    0.00794    0.00458 =
         0.00848    0.00114    0.00131    0.00336
C7    4    0.172389    0.954988    0.156634    11.00000    0.00444    0.00416 =
         0.00556   -0.00017   -0.00057    0.00188
C8    4    0.005783    0.671712    0.124008    11.00000    0.00547    0.00403 =
         0.00709   -0.00026   -0.00114    0.00233
C9    4    0.272924    0.938346    0.258171    11.00000    0.00437    0.00504 =
         0.00521    0.00016   -0.00048    0.00203
C10   4    0.051864    0.457893    0.147130    11.00000    0.00724    0.00593 =
         0.00925    0.00037    0.00055    0.00414
AFIX  43
H11   5    0.120482    0.418736    0.154666    11.00000   -2.40000
AFIX   0
C12   4   -0.210254    0.412333    0.147404    11.00000    0.00643    0.00495 =
         0.01264    0.00110    0.00064    0.00264
AFIX  43
H13   5   -0.318006    0.342696    0.152716    11.00000   -2.40000
AFIX   0
C14   4    0.108302    0.615625    0.130765    11.00000    0.00597    0.00539 =
         0.00854   -0.00040   -0.00027    0.00308
AFIX  43
H15   5    0.216096    0.684612    0.124242    11.00000   -2.40000
AFIX   0
C16   4   -0.152607    0.570184    0.134624    11.00000    0.00566    0.00499 =
         0.01117    0.00027   -0.00082    0.00275
AFIX  43
H17   5   -0.221642    0.609200    0.133110    11.00000   -2.40000
AFIX   0
C18   4    0.210486    0.856809    0.378445    11.00000    0.00530    0.00672 =
         0.00576    0.00067   -0.00003    0.00215
AFIX  43
H19   5    0.102505    0.806212    0.393735    11.00000   -2.40000
AFIX   0
C20   4    0.431510    1.011113    0.234526    11.00000    0.00491    0.00706 =
         0.00633    0.00093    0.00015    0.00257
AFIX  43
H21   5    0.472962    1.064766    0.152042    11.00000   -2.40000
AFIX   0
C22   4    0.308220    0.850451    0.475765    11.00000    0.00711    0.00779 =
         0.00612    0.00121   -0.00044    0.00305
AFIX  43
H23   5    0.266683    0.795155    0.557538    11.00000   -2.40000
AFIX   0
C24   4    0.528968    1.004929    0.332146    11.00000    0.00519    0.00842 =
         0.00751    0.00045   -0.00045    0.00350
AFIX  43
H25   5    0.636833    1.054595    0.316455    11.00000   -2.40000
AFIX   0
C26   4    0.467180    0.925394    0.452990    11.00000    0.00699    0.00846 =
         0.00703    0.00050   -0.00114    0.00421
AFIX  43
H27   5    0.533444    0.922180    0.520049    11.00000   -2.40000

REM <hkl>
REM NCLBA.hkl
REM </hkl>
AFIX   0
HKLF 4

L1      5   -0.13928    0.26717    0.15721  !    0.11397    0.09143  F2
L2      5   -0.16108    0.20613    0.16054  !   -0.11397    0.41143  F2
L3      5    0.13039    0.91041    0.13623  !    0.13291    0.30495  N3
L4      5    0.05374    0.82907    0.09899  !   -0.13291    0.39051  N3
L5      5    0.03023    0.75193    0.11126  !    0.21008    0.15631  N3
L6      5    0.05374    0.82907    0.09899  !   -0.21008    0.39051  N3
L7      5    0.03386    0.83556    0.07680  !    0.18042    0.22473  N3
L8      5    0.05374    0.82907    0.09899  !   -0.18042    0.39051  N3
L9      5    0.02729    0.83770    0.06948  !    0.23330    0.27192  H4
L10     5   -0.00027    0.84669    0.03873  !   -0.23330    0.37377  H4
L11     5    0.19402    1.03713    0.14468  !    0.16149    0.12741  N5
L12     5    0.21017    1.09847    0.13575  !   -0.16149    0.68618  N5
L13     5   -0.13543    0.27793    0.15662  !    0.00000    0.26720  C6
L14     5   -0.10629    0.35951    0.15217  !    0.00000    0.30055  C6
L15     5   -0.00346    0.42348    0.14889  !    0.16435    0.05486  C6
L16     5   -0.10629    0.35951    0.15217  !   -0.16435    0.30055  C6
L17     5   -0.17381    0.39382    0.14907  !    0.16435    0.05486  C6
L18     5   -0.10629    0.35951    0.15217  !   -0.16435    0.30055  C6
L19     5    0.02967    0.75007    0.11155  !    0.18435    0.26602  C8
L20     5    0.00578    0.67171    0.12401  !   -0.18435    0.40167  C8
L21     5    0.05558    0.64447    0.12729  !    0.26688    0.14746  C8
L22     5    0.00578    0.67171    0.12401  !   -0.26688    0.40167  C8
L23     5   -0.07121    0.62236    0.12917  !    0.26688    0.14746  C8
L24     5    0.00578    0.67171    0.12401  !   -0.26688    0.40167  C8
L25     5    0.23595    0.89007    0.32939  !    0.20650    0.13921  C9
L26     5    0.27292    0.93835    0.25817  !   -0.20650    0.39051  C9
L27     5    0.36675    0.98140    0.24418  !    0.20650    0.13921  C9
L28     5    0.27292    0.93835    0.25817  !   -0.20650    0.39051  C9
L29     5    0.22276    0.94665    0.20751  !    0.22508    0.18049  C9
L30     5    0.27292    0.93835    0.25817  !   -0.22508    0.38911  C9
L31     5   -0.04766    0.39598    0.15030  !    0.17899    0.12092  C10
L32     5    0.05186    0.45789    0.14713  !   -0.17899    0.39121  C10
L33     5    0.08673    0.55534    0.13702  !    0.18578    0.13862  C10
L34     5    0.05186    0.45789    0.14713  !   -0.18578    0.39121  C10
L35     5    0.07635    0.44392    0.14982  !    0.24330    0.21588  C10
L36     5    0.05186    0.45789    0.14713  !   -0.24330    0.39121  C10
L37     5    0.08408    0.43951    0.15067  !    0.16256    0.20114  H11
L38     5    0.12048    0.41874    0.15467  !   -0.16256    0.38911  H11
L39     5   -0.14483    0.37909    0.15040  !    0.17899    0.12092  C12
L40     5   -0.21025    0.41233    0.14740  !   -0.17899    0.39121  C12
L41     5   -0.17465    0.50983    0.13951  !    0.18578    0.13862  C12
L42     5   -0.21025    0.41233    0.14740  !   -0.18578    0.39121  C12
L43     5   -0.24870    0.38748    0.14930  !    0.24330    0.21588  C12
L44     5   -0.21025    0.41233    0.14740  !   -0.24330    0.39121  C12
L45     5   -0.26084    0.37964    0.14990  !    0.16256    0.20114  H13
L46     5   -0.31801    0.34270    0.15272  !   -0.16256    0.38911  H13
L47     5    0.05022    0.64740    0.12694  !    0.14612    0.04601  C14
L48     5    0.10830    0.61562    0.13076  !   -0.14612    0.28242  C14
L49     5    0.07214    0.51456    0.14125  !    0.21079    0.06370  C14
L50     5    0.10830    0.61562    0.13076  !   -0.21079    0.28242  C14
L51     5    0.14427    0.63864    0.12859  !    0.28153    0.18816  C14
L52     5    0.10830    0.61562    0.13076  !   -0.28153    0.28242  C14
L53     5    0.15891    0.64801    0.12770  !    0.16256    0.20114  H15
L54     5    0.21610    0.68461    0.12424  !   -0.16256    0.38911  H15
L55     5   -0.06280    0.62775    0.12860  !    0.14612    0.04601  C16
L56     5   -0.15261    0.57018    0.13462  !   -0.14612    0.28242  C16
L57     5   -0.18958    0.46895    0.14282  !    0.21079    0.06370  C16
L58     5   -0.15261    0.57018    0.13462  !   -0.21079    0.28242  C16
L59     5   -0.17564    0.58320    0.13412  !    0.28153    0.18816  C16
L60     5   -0.15261    0.57018    0.13462  !   -0.28153    0.28242  C16
L61     5   -0.18502    0.58850    0.13391  !    0.16256    0.20114  H17
L62     5   -0.22164    0.60920    0.13311  !   -0.16256    0.38911  H17
L63     5    0.24590    0.90305    0.31024  !    0.14612    0.04601  C18
L64     5    0.21049    0.85681    0.37844  !   -0.14612    0.28242  C18
L65     5    0.27312    0.85273    0.44081  !    0.21079    0.06370  C18
L66     5    0.21049    0.85681    0.37844  !   -0.21079    0.28242  C18
L67     5    0.17445    0.83993    0.38355  !    0.28153    0.18816  C18
L68     5    0.21049    0.85681    0.37844  !   -0.28153    0.28242  C18
L69     5    0.15979    0.83305    0.38562  !    0.16256    0.20114  H19
L70     5    0.10251    0.80621    0.39374  !   -0.16256    0.38911  H19
L71     5    0.34165    0.96988    0.24792  !    0.14612    0.04601  C20
L72     5    0.43151    1.01111    0.23453  !   -0.14612    0.28242  C20
L73     5    0.49392    1.00715    0.29704  !    0.21079    0.06370  C20
L74     5    0.43151    1.01111    0.23453  !   -0.21079    0.28242  C20
L75     5    0.44534    1.02902    0.20700  !    0.28153    0.18816  C20
L76     5    0.43151    1.01111    0.23453  !   -0.28153    0.28242  C20
L77     5    0.45097    1.03630    0.19580  !    0.16256    0.20114  H21
L78     5    0.47296    1.06477    0.15204  !   -0.16256    0.38911  H21
L79     5    0.29349    0.83084    0.50477  !    0.23294    0.25128  C22
L80     5    0.30822    0.85045    0.47576  !   -0.23294    0.31799  C22
L81     5    0.24314    0.85468    0.41096  !    0.21329    0.07019  C22
L82     5    0.30822    0.85045    0.47576  !   -0.21329    0.31799  C22
L83     5    0.41414    0.90039    0.46059  !    0.21329    0.07019  C22
L84     5    0.30822    0.85045    0.47576  !   -0.21329    0.31799  C22
L85     5    0.28872    0.82449    0.51416  !    0.16256    0.20114  H23
L86     5    0.26668    0.79516    0.55754  !   -0.16256    0.38911  H23
L87     5    0.56723    1.02255    0.32658  !    0.23294    0.25128  C24
L88     5    0.52897    1.00493    0.33215  !   -0.23294    0.31799  C24
L89     5    0.46404    1.00905    0.26711  !    0.21329    0.07019  C24
L90     5    0.52897    1.00493    0.33215  !   -0.21329    0.31799  C24
L91     5    0.48783    0.95197    0.41261  !    0.21329    0.07019  C24
L92     5    0.52897    1.00493    0.33215  !   -0.21329    0.31799  C24
L93     5    0.57961    1.02825    0.32478  !    0.16256    0.20114  H25
L94     5    0.63683    1.05460    0.31645  !   -0.16256    0.38911  H25
L95     5    0.49069    0.92425    0.47678  !    0.23294    0.25128  C26
L96     5    0.46718    0.92539    0.45299  !   -0.23294    0.31799  C26
L97     5    0.36127    0.87546    0.46816  !    0.21329    0.07019  C26
L98     5    0.46718    0.92539    0.45299  !   -0.21329    0.31799  C26
L99     5    0.50832    0.97835    0.37253  !    0.21329    0.07019  C26
L100    5    0.46718    0.92539    0.45299  !   -0.21329    0.31799  C26
L101    5    0.49829    0.92388    0.48447  !    0.16256    0.20114  H27
L102    5    0.53344    0.92218    0.52005  !   -0.16256    0.38911  H27
L103    5    0.07588    0.82996    0.07593  !    0.65417    0.24302  N3
L104    5    0.03161    0.82817    0.12206  !    0.65417    0.24302  N3
L105    5    0.05374    0.82907    0.09899  !   -1.30833    0.39051  N3


     d12       A        B1       B2       r     molecule  atom1 atom2

    1.352    0.000    0.267    0.301    0.719   NCLBA.restrained in  C6 F2

    1.422    0.184    0.266    0.402    0.708   NCLBA.restrained in  C8 N3

    0.880    0.233    0.272    0.374    0.449   NCLBA.restrained in  H4 N3

    1.352    0.114    0.091    0.411    0.538   NCLBA.restrained in  F2 C6

    1.308    0.161    0.127    0.686    0.559   NCLBA.restrained in  N5 C7
    1.353    0.133    0.305    0.391    0.874   NCLBA.restrained in  N3 C7
    1.422    0.210    0.156    0.391    0.697   NCLBA.restrained in  N3 C8

    1.386    0.179    0.121    0.391    0.872   NCLBA.restrained in  C12 C6
    1.386    0.164    0.055    0.301    0.900   NCLBA.restrained in  C6 C12
    1.387    0.179    0.121    0.391    0.873   NCLBA.restrained in  C10 C6
    1.387    0.164    0.055    0.301    0.902   NCLBA.restrained in  C6 C10
    1.392    0.211    0.064    0.282    0.893   NCLBA.restrained in  C16 C12
    1.392    0.186    0.139    0.391    0.860   NCLBA.restrained in  C12 C16
    1.396    0.213    0.070    0.318    0.930   NCLBA.restrained in  C24 C20
    1.396    0.211    0.064    0.282    0.894   NCLBA.restrained in  C20 C24
    1.397    0.213    0.070    0.318    0.930   NCLBA.restrained in  C22 C18
    1.397    0.211    0.064    0.282    0.895   NCLBA.restrained in  C18 C22
    1.397    0.213    0.070    0.318    0.930   NCLBA.restrained in  C26 C24
    1.397    0.213    0.070    0.318    0.930   NCLBA.restrained in  C24 C26
    1.397    0.211    0.064    0.282    0.895   NCLBA.restrained in  C14 C10
    1.397    0.186    0.139    0.391    0.863   NCLBA.restrained in  C10 C14
    1.397    0.146    0.046    0.282    0.792   NCLBA.restrained in  C16 C8
    1.397    0.267    0.147    0.402    0.679   NCLBA.restrained in  C8 C16
    1.398    0.146    0.046    0.282    0.792   NCLBA.restrained in  C20 C9
    1.398    0.207    0.139    0.391    0.827   NCLBA.restrained in  C9 C20
    1.398    0.146    0.046    0.282    0.792   NCLBA.restrained in  C14 C8
    1.398    0.267    0.147    0.402    0.679   NCLBA.restrained in  C8 C14
    1.399    0.213    0.070    0.318    0.932   NCLBA.restrained in  C26 C22
    1.399    0.213    0.070    0.318    0.932   NCLBA.restrained in  C22 C26
    1.400    0.146    0.046    0.282    0.794   NCLBA.restrained in  C18 C9
    1.400    0.207    0.139    0.391    0.829   NCLBA.restrained in  C9 C18
    1.489    0.225    0.180    0.389    0.743   NCLBA.restrained in  C9 C7

    0.950    0.163    0.201    0.389    0.504   NCLBA.restrained in  H21 C20
    0.950    0.163    0.201    0.389    0.504   NCLBA.restrained in  H19 C18
    0.950    0.163    0.201    0.389    0.504   NCLBA.restrained in  H11 C10
    0.950    0.163    0.201    0.389    0.504   NCLBA.restrained in  H23 C22
    0.950    0.163    0.201    0.389    0.504   NCLBA.restrained in  H27 C26
    0.950    0.163    0.201    0.389    0.504   NCLBA.restrained in  H15 C14
    0.950    0.163    0.201    0.389    0.504   NCLBA.restrained in  H13 C12
    0.950    0.163    0.201    0.389    0.504   NCLBA.restrained in  H25 C24
    0.950    0.163    0.201    0.389    0.504   NCLBA.restrained in  H17 C16

    0.880    0.180    0.225    0.391    0.324   NCLBA.restrained in  N3 H4

    0.950    0.282    0.188    0.282    0.317   NCLBA.restrained in  C20 H21
    0.950    0.282    0.188    0.282    0.317   NCLBA.restrained in  C18 H19
    0.950    0.243    0.216    0.391    0.339   NCLBA.restrained in  C10 H11
    0.950    0.233    0.251    0.318    0.337   NCLBA.restrained in  C22 H23
    0.950    0.233    0.251    0.318    0.337   NCLBA.restrained in  C26 H27
    0.950    0.282    0.188    0.282    0.317   NCLBA.restrained in  C14 H15
    0.950    0.243    0.216    0.391    0.339   NCLBA.restrained in  C12 H13
    0.950    0.233    0.251    0.318    0.337   NCLBA.restrained in  C24 H25
    0.950    0.282    0.188    0.282    0.317   NCLBA.restrained in  C16 H17


REM  NCLBA.restrained in space group "P31"
REM wR2 = 0.045489, GooF = S = 1.02947, Restrained GooF = 1.02942 for all data
REM R1 = 0.018840 for 9754 Fo > 4sig(Fo) and 0.021018 for all 10198 data
REM 157 parameters refined using 1 restraints

END

WGHT      0.0215      0.0194

REM Highest difference peak  0.414,  deepest hole -0.353,  1-sigma level  0.050
Q1    1   0.0908  1.0799 -0.0103  11.00000  0.05    0.41
Q2    1   0.0862  1.1640  0.0508  11.00000  0.05    0.41
Q3    1   0.1303  1.1615 -0.0135  11.00000  0.05    0.36
Q4    1   0.2326  0.9419  0.2221  11.00000  0.05    0.33
Q5    1   0.1895  1.0270  0.1353  11.00000  0.05    0.30
Q6    1   0.0486  1.0320  0.0191  11.00000  0.05    0.25
Q7    1  -0.2199  0.1634  0.1131  11.00000  0.05    0.21
Q8    1   0.0899  0.9022  0.1358  11.00000  0.05    0.20
Q9    1   0.3504  1.0103  0.2306  11.00000  0.05    0.19
Q10   1  -0.0348  0.3925  0.1675  11.00000  0.05    0.19
Q11   1   0.0296  0.7517  0.1176  11.00000  0.05    0.18
Q12   1   0.3393  0.9107  0.2499  11.00000  0.05    0.18
Q13   1  -0.1687  0.3714  0.3184  11.00000  0.05    0.18
Q14   1   0.2587  0.9505  0.3338  11.00000  0.05    0.18
Q15   1   0.1534  0.8545  0.3576  11.00000  0.05    0.17
Q16   1   0.4689  0.9394  0.2715  11.00000  0.05    0.17
Q17   1   0.4787  1.0396  0.3207  11.00000  0.05    0.17
Q18   1  -0.3704  0.5385  0.2283  11.00000  0.05    0.17
Q19   1   0.1697  0.9093 -0.0761  11.00000  0.05    0.17
Q20   1  -0.1889  0.5189  0.1654  11.00000  0.05    0.17
;
_shelx_res_checksum    2423

_shelx_hkl_file
;
   0   0  -313785.74  212.29
   0   0  -6 4813.05   84.69
   0   0  -9 4558.31   54.64
   0   0 -12   48.06    1.62
   0   0 -15  254.28    5.01
   0   0 -18   74.42    2.42
   0   0 -21   11.09    1.33
   1   0   0  915.56   15.60
   1   0  -1  330.73    4.14
   1   0  -2 2972.86   48.57
   1   0  -3 1596.90   18.73
   1   0  -4 1869.59   22.11
   1   0  -5 1329.28   16.62
   1   0  -6 1117.75   14.66
   1   0  -7  957.36   13.06
   1   0  -8  149.93    2.90
   1   0  -9   64.65    1.70
   1   0 -10   80.65    1.40
   1   0 -11   50.78    1.12
   1   0 -12  528.77    6.31
   1   0 -13   29.72    0.98
   1   0 -14  299.35    4.00
   1   0 -15  173.20    2.67
   1   0 -16   55.15    1.43
   1   0 -17   23.37    1.08
   1   0 -18   29.66    1.18
   1   0 -19    9.43    0.93
   1   0 -20   17.99    1.06
   1   0 -21   50.07    1.44
   1   0 -22    1.03    0.77
   2   0   0 1865.62   31.83
   2   0  -1 2473.38   41.47
   2   0  -2 1211.96   14.49
   2   0  -3 1060.84   13.08
   2   0  -4   79.87    1.56
   2   0  -5  264.24    4.16
   2   0  -6  708.55    9.92
   2   0  -7  206.00    3.63
   2   0  -8  264.94    4.52
   2   0  -9  518.67    7.98
   2   0 -10  722.78   10.72
   2   0 -11  322.02    5.73
   2   0 -12   47.21    1.61
   2   0 -13   76.04    2.16
   2   0 -14   16.55    1.28
   2   0 -15   53.32    1.91
   2   0 -16   15.27    1.35
   2   0 -17  116.81    3.06
   2   0 -18   96.58    2.78
   2   0 -19  101.92    2.05
   2   0 -20   33.50    1.26
   2   0 -21    1.63    0.80
   2   0 -22   14.19    0.95
   3   0   0 1323.60   15.85
   3   0  -1 5732.60   92.38
   3   0  -2 1198.27   14.64
   3   0  -3 1126.42   14.12
   3   0  -4  750.68   10.08
   3   0  -5  284.24    4.53
   3   0  -6  250.95    4.18
   3   0  -7  649.27    9.47
   3   0  -8  117.01    2.51
   3   0  -9   75.56    1.86
   3   0 -10  861.47   12.72
   3   0 -11  335.33    5.95
   3   0 -12   83.53    2.23
   3   0 -13   39.81    1.70
   3   0 -14    4.47    1.04
   3   0 -15    4.45    1.05
   3   0 -16  113.58    2.97
   3   0 -17   22.26    1.52
   3   0 -18    1.35    1.13
   3   0 -19   58.98    2.21
   3   0 -20    8.57    1.30
   3   0 -21   19.33    1.48
   3   0 -22   17.54    1.41
   4   0   0  838.85   10.85
   4   0  -1  153.45    2.56
   4   0  -2  469.76    6.64
   4   0  -3  200.42    3.28
   4   0  -4  185.57    3.23
   4   0  -5  419.26    6.35
   4   0  -6  323.26    5.20
   4   0  -7  691.93   10.11
   4   0  -8   25.64    1.10
   4   0  -9  363.92    6.01
   4   0 -10  236.25    4.31
   4   0 -11  256.75    4.81
   4   0 -12  153.34    3.33
   4   0 -13  111.25    2.89
   4   0 -14   85.96    2.43
   4   0 -15  116.75    2.96
   4   0 -16  348.94    6.57
   4   0 -17   11.60    1.32
   4   0 -18   29.37    1.68
   4   0 -19   17.46    1.48
   4   0 -20   42.04    1.91
   4   0 -21   31.74    1.69
   4   0 -22    8.13    1.22
   5   0   0  934.41   12.34
   5   0  -1  517.57    7.32
   5   0  -2  353.78    5.41
   5   0  -3  425.70    6.44
   5   0  -4  264.23    4.35
   5   0  -5  449.57    6.89
   5   0  -6   38.09    1.33
   5   0  -7  104.05    2.29
   5   0  -8   25.58    1.12
   5   0  -9  173.02    3.36
   5   0 -10   78.47    2.04
   5   0 -11  202.32    4.03
   5   0 -12  361.87    6.52
   5   0 -13  161.00    3.55
   5   0 -14   73.46    2.23
   5   0 -15   45.13    1.85
   5   0 -16    3.42    1.15
   5   0 -17    6.83    1.23
   5   0 -18   70.85    2.40
   5   0 -19    5.00    1.25
   5   0 -20   66.61    2.32
   5   0 -21   95.59    2.74
   6   0   0  230.70    3.90
   6   0  -1    1.81    0.63
   6   0  -2  508.68    7.65
   6   0  -3   37.03    1.19
   6   0  -4  304.82    4.96
   6   0  -5  450.00    7.06
   6   0  -6  262.92    4.52
   6   0  -7   12.71    0.91
   6   0  -8  403.78    6.48
   6   0  -9  134.86    2.84
   6   0 -10  111.90    2.62
   6   0 -11  169.51    3.58
   6   0 -12   36.56    1.77
   6   0 -13   62.35    2.05
   6   0 -14   64.64    2.12
   6   0 -15  130.08    3.24
   6   0 -16   10.80    1.30
   6   0 -17   24.62    1.58
   6   0 -18   81.97    2.59
   6   0 -19   41.56    1.91
   6   0 -20   54.58    2.10
   6   0 -21    2.13    1.11
   7   0   0  377.86    5.99
   7   0  -1  563.86    8.39
   7   0  -2  377.92    6.01
   7   0  -3  394.33    6.35
   7   0  -4  342.68    5.60
   7   0  -5  113.64    2.42
   7   0  -6   34.89    1.26
   7   0  -7   40.91    1.39
   7   0  -8  257.06    4.61
   7   0  -9  194.68    3.88
   7   0 -10  235.73    4.58
   7   0 -11  139.04    3.26
   7   0 -12   17.92    1.29
   7   0 -13  182.11    3.92
   7   0 -14    8.94    1.23
   7   0 -15   70.11    2.31
   7   0 -16   72.00    2.37
   7   0 -17   45.15    1.97
   7   0 -18   41.85    1.93
   7   0 -19   17.12    1.46
   7   0 -20    0.96    1.10
   7   0 -21   20.38    1.45
   8   0   0  209.14    3.80
   8   0  -1  188.82    3.51
   8   0  -2  258.79    4.49
   8   0  -3  257.29    4.50
   8   0  -4  240.52    4.28
   8   0  -5  130.95    2.74
   8   0  -6   27.89    1.20
   8   0  -7  103.47    2.41
   8   0  -8  206.06    4.06
   8   0  -9  162.36    3.46
   8   0 -10  163.29    3.60
   8   0 -11   43.95    1.71
   8   0 -12   11.32    1.18
   8   0 -13  104.39    2.78
   8   0 -14   55.23    2.04
   8   0 -15   80.30    2.50
   8   0 -16   10.84    1.33
   8   0 -17   14.24    1.41
   8   0 -18  100.27    2.89
   8   0 -19   66.85    2.31
   8   0 -20    3.85    1.15
   9   0   0  205.94    3.80
   9   0  -1  371.81    6.12
   9   0  -2   56.37    1.62
   9   0  -3   87.85    2.11
   9   0  -4  268.96    4.76
   9   0  -5   49.87    1.56
   9   0  -6   24.57    1.22
   9   0  -7  389.42    6.86
   9   0  -8   37.29    1.51
   9   0  -9  168.71    3.73
   9   0 -10  216.30    4.39
   9   0 -11   75.42    2.26
   9   0 -12   20.44    1.41
   9   0 -13  103.75    2.83
   9   0 -14    9.84    1.28
   9   0 -15    6.40    1.23
   9   0 -16   31.36    1.72
   9   0 -17   -1.40    1.11
   9   0 -18   12.55    1.37
   9   0 -19   71.65    2.37
   9   0 -20    9.69    1.26
  10   0   0  150.72    3.10
  10   0  -1   69.92    1.87
  10   0  -2  288.45    5.11
  10   0  -3   20.62    1.14
  10   0  -4  123.55    2.80
  10   0  -5  303.46    5.57
  10   0  -6   71.47    2.06
  10   0  -7   92.49    2.47
  10   0  -8   81.34    2.39
  10   0  -9   69.43    2.15
  10   0 -10   50.13    1.85
  10   0 -11  257.31    5.13
  10   0 -12  107.12    2.89
  10   0 -13   19.24    1.47
  10   0 -14   99.48    2.83
  10   0 -15    5.50    1.24
  10   0 -16    9.43    1.33
  10   0 -17   45.41    1.97
  10   0 -18   42.93    1.90
  10   0 -19    6.78    1.20
  11   0   0   51.99    1.73
  11   0  -1    2.57    0.89
  11   0  -2  281.89    5.27
  11   0  -3   11.90    1.08
  11   0  -4  103.48    2.58
  11   0  -5  383.05    6.88
  11   0  -6   29.43    1.63
  11   0  -7   40.52    1.66
  11   0  -8  126.31    3.06
  11   0  -9    6.08    1.08
  11   0 -10   48.72    1.90
  11   0 -11  122.20    3.12
  11   0 -12   18.91    1.46
  11   0 -13   75.47    2.44
  11   0 -14  116.68    3.14
  11   0 -15    6.29    1.27
  11   0 -16   23.18    1.58
  11   0 -17   21.03    1.51
  11   0 -18    3.93    1.15
  12   0   0   74.02    2.34
  12   0  -1  176.45    3.86
  12   0  -2  256.57    5.04
  12   0  -3  141.64    3.29
  12   0  -4   15.90    1.25
  12   0  -5  189.26    4.00
  12   0  -6   36.43    1.62
  12   0  -7   11.91    1.19
  12   0  -8  105.66    2.80
  12   0  -9   60.86    2.12
  12   0 -10   49.08    1.96
  12   0 -11   97.21    2.77
  12   0 -12   44.70    1.93
  12   0 -13    5.94    1.25
  12   0 -14  135.02    3.44
  12   0 -15    6.87    1.27
  12   0 -16   25.52    1.60
  12   0 -17   11.19    1.30
  13   0   0   22.35    1.39
  13   0  -1   31.45    1.54
  13   0  -2   19.16    1.32
  13   0  -3    3.47    1.04
  13   0  -4   10.27    1.15
  13   0  -5  144.59    3.38
  13   0  -6  255.27    5.11
  13   0  -7  122.26    3.10
  13   0  -8   26.80    1.56
  13   0  -9   67.09    2.28
  13   0 -10   30.90    1.68
  13   0 -11   56.33    2.15
  13   0 -12   39.71    1.88
  13   0 -13    4.01    1.22
  13   0 -14   18.44    1.49
  13   0 -15   60.09    2.19
  13   0 -16    7.30    1.22
  13   0 -17    7.94    1.22
  14   0   0   62.91    2.13
  14   0  -1   28.50    1.56
  14   0  -2   91.80    2.61
  14   0  -3  150.94    3.54
  14   0  -4   40.20    1.79
  14   0  -5   35.37    1.71
  14   0  -6   15.55    1.38
  14   0  -7   16.70    1.41
  14   0  -8   70.38    2.35
  14   0  -9   52.17    2.06
  14   0 -10   39.58    1.87
  14   0 -11   14.73    1.43
  14   0 -12   34.59    1.80
  14   0 -13    8.09    1.29
  14   0 -14   -0.99    1.06
  14   0 -15   17.91    1.42
  14   0 -16   30.56    1.63
  15   0   0    0.21    1.08
  15   0  -1    1.64    1.11
  15   0  -2   21.00    1.48
  15   0  -3  240.95    4.98
  15   0  -4   29.60    1.65
  15   0  -5  139.15    3.44
  15   0  -6   92.56    2.72
  15   0  -7   55.19    2.13
  15   0  -8   19.48    1.51
  15   0  -9   20.11    1.52
  15   0 -10    7.49    1.30
  15   0 -11   15.96    1.44
  15   0 -12   21.83    1.54
  15   0 -13   16.10    1.42
  15   0 -14   40.94    1.83
  16   0   0  129.36    3.31
  16   0  -1   44.22    1.93
  16   0  -2   19.58    1.49
  16   0  -3  130.23    3.33
  16   0  -4    8.97    1.31
  16   0  -5   14.50    1.41
  16   0  -6    9.41    1.31
  16   0  -7   17.03    1.48
  16   0  -8   51.93    2.10
  16   0  -9   89.67    2.71
  16   0 -10   20.92    1.52
  16   0 -11   19.15    1.48
  16   0 -12   24.67    1.55
  16   0 -13   12.64    1.31
  17   0   0    6.42    1.26
  17   0  -1   30.61    1.72
  17   0  -2    0.21    1.14
  17   0  -3    6.94    1.27
  17   0  -4   59.11    2.22
  17   0  -5   72.91    2.45
  17   0  -6   42.04    1.92
  17   0  -7   29.90    1.70
  17   0  -8    9.69    1.30
  17   0  -9   18.15    1.46
  17   0 -10   23.37    1.53
  17   0 -11    1.62    1.10
  18   0   0   34.11    1.77
  18   0  -1    7.27    1.27
  18   0  -2   10.63    1.34
  18   0  -3  126.73    3.28
  18   0  -4   60.32    2.21
  18   0  -5   69.87    2.36
  18   0  -6  139.64    3.46
  18   0  -7   18.87    1.45
  18   0  -8   40.60    1.82
  18   0  -9   13.36    1.32
  19   0   0  101.86    2.85
  19   0  -1  165.44    3.84
  19   0  -2   79.66    2.49
  19   0  -3  155.63    3.67
  19   0  -4  116.99    3.06
  19   0  -5   21.38    1.47
  19   0  -6    1.83    1.10
   0   1   0  923.04    9.09
   0   1   1  335.67    4.20
   0   1  -1  107.04    1.10
   0   1   2 2999.42   48.95
   0   1  -2 5592.64   62.17
   0   1   3 1588.80   18.66
   0   1  -3 2251.22   27.87
   0   1   4 1841.83   21.79
   0   1  -4  262.39    2.79
   0   1   5 1320.26   16.48
   0   1  -5 1247.05   11.10
   0   1   6 1135.34   14.81
   0   1  -6  115.27    1.63
   0   1   7  961.58   13.11
   0   1  -7  879.90    8.57
   0   1   8  157.98    3.01
   0   1  -8  212.48    2.66
   0   1   9   57.82    1.59
   0   1  -9  273.48    3.32
   0   1 -10   41.90    0.97
   0   1 -11  290.89    3.71
   0   1 -12  188.46    2.68
   0   1 -13   39.21    1.09
   0   1 -14   12.50    0.91
   0   1 -15  128.65    2.19
   0   1 -16   85.41    1.77
   0   1 -17   68.08    1.61
   0   1 -18   40.14    1.31
   0   1 -19    5.56    0.88
   0   1 -20   13.28    0.99
   0   1 -21   27.25    1.16
   0   1 -22   15.54    0.97
   1   1   0  565.59    4.92
   1   1   1 3817.07   61.14
   1   1  -1 1995.87   33.72
   1   1   2 3242.45   53.62
   1   1  -2 3948.73   64.26
   1   1   3 2579.41   45.07
   1   1  -3  415.88    3.50
   1   1   4  699.27    9.24
   1   1  -4 2286.80   26.75
   1   1   5  713.61    9.68
   1   1  -5  195.22    3.21
   1   1   6  346.81    5.39
   1   1  -6  494.58    7.32
   1   1   7  913.19   12.60
   1   1  -7  495.46    7.40
   1   1  -8 1119.62   15.31
   1   1  -9  451.27    7.06
   1   1 -10  335.96    5.62
   1   1 -11  264.31    4.85
   1   1 -12   60.34    1.82
   1   1 -13  265.25    5.05
   1   1 -14   78.00    2.29
   1   1 -15  188.62    4.02
   1   1 -16   20.37    1.44
   1   1 -17  155.38    3.66
   1   1 -18  145.80    3.56
   1   1 -19  195.34    4.36
   1   1 -20    8.22    1.30
   1   1 -21    1.56    1.13
   1   1 -22   10.03    1.26
   2   1   0  587.23    5.39
   2   1   1  287.55    4.18
   2   1  -1  283.71    4.12
   2   1   2 2190.79   39.15
   2   1  -2 2076.42   37.26
   2   1   3  486.18    6.64
   2   1  -3  391.58    5.58
   2   1   4   96.47    1.84
   2   1  -4 1864.81   22.51
   2   1   5 1033.22   13.61
   2   1  -5  148.01    2.63
   2   1  -6  370.44    5.72
   2   1  -7  241.46    4.11
   2   1  -8  164.06    3.22
   2   1  -9  127.67    2.64
   2   1 -10   39.95    1.37
   2   1 -11  174.27    3.51
   2   1 -12    1.03    0.86
   2   1 -13  496.27    8.55
   2   1 -14   15.28    1.23
   2   1 -15   36.86    1.62
   2   1 -16   46.20    1.88
   2   1 -17   40.48    1.83
   2   1 -18    8.27    1.26
   2   1 -19   34.27    1.78
   2   1 -20    4.93    1.24
   2   1 -21    5.12    1.21
   2   1 -22  145.77    3.49
   3   1   0  457.01    4.49
   3   1   1 2777.03   49.18
   3   1  -1  794.27   10.28
   3   1   2  519.21    7.15
   3   1  -2 1134.72   14.19
   3   1   3  105.99    1.97
   3   1  -3  756.38   10.06
   3   1  -4 1399.99   17.68
   3   1  -5   67.62    1.66
   3   1  -6   73.98    1.73
   3   1  -7  232.07    4.04
   3   1  -8   11.30    0.87
   3   1  -9   64.35    1.72
   3   1 -10  416.94    7.13
   3   1 -11   18.85    1.11
   3   1 -12   74.07    2.09
   3   1 -13   52.73    2.01
   3   1 -14   16.77    1.28
   3   1 -15   82.87    2.41
   3   1 -16  240.09    4.93
   3   1 -17    1.28    1.11
   3   1 -18    8.35    1.29
   3   1 -19   84.60    2.63
   3   1 -20   10.99    1.34
   3   1 -21    1.53    1.13
   3   1 -22   14.05    1.34
   4   1   0 1525.79   13.29
   4   1   1   81.87    1.68
   4   1  -1 1208.00   15.30
   4   1  -2  195.92    3.25
   4   1  -3 1789.69   22.34
   4   1  -4  812.56   11.21
   4   1  -5  839.63   11.66
   4   1  -6  134.78    2.65
   4   1  -7  124.37    2.61
   4   1  -8   72.86    1.83
   4   1  -9  107.71    2.39
   4   1 -10  225.84    4.14
   4   1 -11   60.39    1.82
   4   1 -12  134.20    3.05
   4   1 -13  130.61    3.12
   4   1 -14  292.37    5.59
   4   1 -15    7.65    1.18
   4   1 -16   10.24    1.26
   4   1 -17   49.03    1.99
   4   1 -18    9.33    1.31
   4   1 -19   20.92    1.56
   4   1 -20   18.59    1.49
   4   1 -21   28.28    1.63
   5   1   0  360.64    5.60
   5   1  -1  155.61    2.84
   5   1  -2 1233.13   16.05
   5   1  -3  163.06    2.98
   5   1  -4  220.73    3.80
   5   1  -5   53.63    1.49
   5   1  -6  223.92    4.04
   5   1  -7  239.17    4.21
   5   1  -8  603.24    9.22
   5   1  -9  240.73    4.37
   5   1 -10   54.36    1.70
   5   1 -11  334.59    6.07
   5   1 -12  114.35    2.89
   5   1 -13  123.06    2.98
   5   1 -14   32.68    1.56
   5   1 -15   72.16    2.31
   5   1 -16   22.42    1.51
   5   1 -17   60.42    2.20
   5   1 -18   48.68    2.03
   5   1 -19    3.67    1.21
   5   1 -20   51.79    2.06
   5   1 -21    2.50    1.11
   6   1   0  267.66    4.44
   6   1  -1   33.87    1.14
   6   1  -2  718.53   10.33
   6   1  -3  153.22    2.94
   6   1  -4  230.97    4.12
   6   1  -5  415.70    6.62
   6   1  -6  122.08    2.56
   6   1  -7  264.65    4.62
   6   1  -8  465.99    7.51
   6   1  -9   11.03    0.97
   6   1 -10  124.30    2.86
   6   1 -11  483.22    8.35
   6   1 -12    9.55    1.19
   6   1 -13   47.09    1.80
   6   1 -14   43.29    1.81
   6   1 -15   30.82    1.64
   6   1 -16   94.42    2.73
   6   1 -17  100.70    2.87
   6   1 -18    1.51    1.16
   6   1 -19   56.95    2.17
   6   1 -20   54.51    2.10
   6   1 -21    2.07    1.11
   7   1   0  162.05    3.17
   7   1  -1  760.12   11.02
   7   1  -2  231.09    4.11
   7   1  -3  463.21    7.20
   7   1  -4  108.32    2.35
   7   1  -5  128.71    2.69
   7   1  -6  156.10    3.09
   7   1  -7  175.52    3.43
   7   1  -8  132.66    2.88
   7   1  -9   30.38    1.37
   7   1 -10  244.86    4.75
   7   1 -11  108.85    2.80
   7   1 -12  186.48    3.98
   7   1 -13    2.39    1.04
   7   1 -14   27.86    1.58
   7   1 -15   86.63    2.60
   7   1 -16  109.47    2.99
   7   1 -17   87.25    2.66
   7   1 -18   31.88    1.75
   7   1 -19    3.55    1.19
   7   1 -20   12.80    1.33
   8   1   0  508.72    7.93
   8   1  -1   25.90    1.12
   8   1  -2   92.23    2.14
   8   1  -3    0.16    0.67
   8   1  -4  273.68    4.77
   8   1  -5   47.65    1.52
   8   1  -6  223.47    4.14
   8   1  -7  435.82    7.51
   8   1  -8  140.87    3.12
   8   1  -9   56.19    1.87
   8   1 -10   37.63    1.71
   8   1 -11   13.00    1.23
   8   1 -12   40.19    1.70
   8   1 -13   54.88    2.02
   8   1 -14  114.08    3.02
   8   1 -15   88.55    2.64
   8   1 -16   10.12    1.33
   8   1 -17   43.78    1.95
   8   1 -18   15.31    1.42
   8   1 -19   54.58    2.10
   8   1 -20    3.99    1.14
   9   1   0  334.70    5.63
   9   1  -1  155.12    3.12
   9   1  -2  142.46    2.94
   9   1  -3  159.44    3.19
   9   1  -4   39.91    1.44
   9   1  -5  368.47    6.50
   9   1  -6  190.53    3.86
   9   1  -7   53.33    1.78
   9   1  -8   42.09    1.77
   9   1  -9   20.72    1.39
   9   1 -10  188.13    4.00
   9   1 -11   20.01    1.35
   9   1 -12  246.88    5.00
   9   1 -13  112.14    2.98
   9   1 -14   83.61    2.56
   9   1 -15   15.16    1.42
   9   1 -16   15.23    1.43
   9   1 -17    7.43    1.29
   9   1 -18   67.45    2.33
   9   1 -19   88.63    2.62
  10   1   0   38.12    1.45
  10   1  -1   22.73    1.20
  10   1  -2  401.73    7.01
  10   1  -3    9.22    1.00
  10   1  -4  101.34    2.51
  10   1  -5  167.54    3.55
  10   1  -6  139.97    3.21
  10   1  -7   63.21    2.13
  10   1  -8  144.76    3.31
  10   1  -9    0.16    0.96
  10   1 -10    2.61    1.05
  10   1 -11  186.41    4.08
  10   1 -12   36.49    1.75
  10   1 -13   77.31    2.46
  10   1 -14   10.63    1.33
  10   1 -15   13.90    1.41
  10   1 -16    2.64    1.19
  10   1 -17  107.66    2.98
  10   1 -18    3.18    1.15
  10   1 -19    1.00    1.09
  11   1   0   76.57    2.15
  11   1  -1  244.45    4.74
  11   1  -2  144.26    3.24
  11   1  -3   53.57    1.92
  11   1  -4  116.67    2.98
  11   1  -5   78.17    2.31
  11   1  -6    9.10    1.13
  11   1  -7   22.27    1.38
  11   1  -8  295.53    5.65
  11   1  -9   90.21    2.56
  11   1 -10   38.82    1.78
  11   1 -11   24.72    1.55
  11   1 -12    0.80    1.10
  11   1 -13   51.10    2.06
  11   1 -14   70.39    2.39
  11   1 -15   34.82    1.80
  11   1 -16    6.91    1.25
  11   1 -17   46.49    1.95
  11   1 -18   14.52    1.35
  12   1   0  292.45    5.54
  12   1  -1   53.87    1.87
  12   1  -2  124.19    2.99
  12   1  -3   90.10    2.47
  12   1  -4  207.75    4.30
  12   1  -5   99.46    2.65
  12   1  -6  129.38    3.13
  12   1  -7  211.38    4.43
  12   1  -8   67.06    2.23
  12   1  -9   16.68    1.39
  12   1 -10   13.49    1.35
  12   1 -11   41.42    1.87
  12   1 -12   89.10    2.69
  12   1 -13   79.57    2.55
  12   1 -14   63.58    2.30
  12   1 -15   51.86    2.07
  12   1 -16   11.69    1.33
  12   1 -17   17.43    1.40
  13   1   0   94.04    2.57
  13   1  -1  194.18    4.12
  13   1  -2  158.87    3.59
  13   1  -3  375.67    6.90
  13   1  -4   34.61    1.66
  13   1  -5   52.39    1.98
  13   1  -6  227.62    4.74
  13   1  -7   31.48    1.66
  13   1  -8  188.66    4.19
  13   1  -9   25.69    1.58
  13   1 -10   11.82    1.34
  13   1 -11   68.64    2.36
  13   1 -12  259.52    5.35
  13   1 -13    4.29    1.22
  13   1 -14    6.13    1.23
  13   1 -15   47.72    1.97
  13   1 -16   21.45    1.47
  14   1   0  108.50    2.91
  14   1  -1    6.56    1.20
  14   1  -2   57.30    2.08
  14   1  -3  248.14    5.06
  14   1  -4    2.19    1.13
  14   1  -5   44.17    1.90
  14   1  -6  139.84    3.44
  14   1  -7   11.39    1.32
  14   1  -8   12.70    1.36
  14   1  -9   85.16    2.63
  14   1 -10    4.20    1.21
  14   1 -11   35.32    1.82
  14   1 -12   20.55    1.53
  14   1 -13   24.85    1.58
  14   1 -14   37.77    1.79
  14   1 -15  107.89    2.90
  15   1   0   99.11    2.80
  15   1  -1   80.98    2.52
  15   1  -2   45.51    1.93
  15   1  -3   99.91    2.83
  15   1  -4   97.20    2.80
  15   1  -5    4.32    1.19
  15   1  -6   41.07    1.90
  15   1  -7   31.70    1.73
  15   1  -8   12.99    1.39
  15   1  -9   72.09    2.44
  15   1 -10   17.05    1.46
  15   1 -11   11.66    1.34
  15   1 -12    0.31    1.10
  15   1 -13   69.24    2.31
  15   1 -14    1.78    1.10
  16   1   0   38.30    1.85
  16   1  -1   54.05    2.12
  16   1  -2   19.99    1.52
  16   1  -3   74.90    2.47
  16   1  -4   62.11    2.26
  16   1  -5    8.46    1.30
  16   1  -6    0.60    1.15
  16   1  -7   84.00    2.63
  16   1  -8    9.67    1.31
  16   1  -9    5.76    1.23
  16   1 -10   17.71    1.45
  16   1 -11   11.47    1.30
  16   1 -12   30.40    1.63
  17   1   0    1.71    1.18
  17   1  -1  139.17    3.50
  17   1  -2   41.09    1.91
  17   1  -3   62.05    2.27
  17   1  -4   35.67    1.80
  17   1  -5    6.68    1.26
  17   1  -6    0.96    1.13
  17   1  -7   80.76    2.53
  17   1  -8   18.19    1.45
  17   1  -9   17.40    1.41
  17   1 -10   66.44    2.24
  18   1   0   16.05    1.42
  18   1  -1   56.85    2.14
  18   1  -2   60.59    2.20
  18   1  -3   44.80    1.94
  18   1  -4    2.79    1.15
  18   1  -5   45.07    1.91
  18   1  -6   24.71    1.54
  18   1  -7    8.21    1.22
  18   1  -8   62.95    2.17
  19   1   0   43.22    1.86
  19   1  -1   19.11    1.43
  19   1  -2   27.35    1.59
  19   1  -3   40.70    1.81
  19   1  -4   65.11    2.20
   0   2   0 1856.94   18.30
   0   2   1 2453.56   41.08
   0   2  -1  819.62    7.06
   0   2   2 1233.31   14.72
   0   2  -2 1684.41   21.47
   0   2   3 1040.49   12.85
   0   2  -3  853.13    7.64
   0   2   4   80.96    1.57
   0   2  -4   46.00    0.77
   0   2   5  276.37    4.26
   0   2  -5  163.26    2.00
   0   2   6  711.89    9.93
   0   2  -6   96.33    1.43
   0   2   7  209.92    3.67
   0   2  -7   17.49    0.64
   0   2   8  253.59    4.37
   0   2  -8  738.60    7.56
   0   2   9  516.48    7.86
   0   2  -9  432.35    4.86
   0   2  10  706.54   10.59
   0   2 -10  326.51    3.98
   0   2  11  326.41    5.79
   0   2 -11  144.72    2.15
   0   2  12   45.03    1.57
   0   2 -12   14.91    0.76
   0   2  13   80.71    2.24
   0   2 -13   60.80    1.36
   0   2  14   15.21    1.26
   0   2 -14   47.88    1.27
   0   2  15   51.33    1.87
   0   2 -15   24.39    1.00
   0   2  16   14.75    1.33
   0   2 -16    1.34    0.77
   0   2  17  111.36    2.98
   0   2 -17  185.27    2.92
   0   2  18   92.13    2.71
   0   2 -18   74.01    1.71
   0   2 -19   51.89    1.47
   0   2 -20   51.99    1.48
   0   2 -21    9.50    0.91
   0   2 -22    1.23    0.77
   1   2   0  105.03    1.07
  -1   2   0  539.51    6.66
   1   2   1 2971.91   50.19
   1   2  -1 2579.72   44.28
  -1   2  -1 3639.73   58.41
   1   2   2  677.09    8.78
   1   2  -2  459.47    6.25
  -1   2  -2 3255.89   53.97
   1   2   3  528.32    7.19
   1   2  -3  315.49    4.61
  -1   2  -3 2604.08   45.36
   1   2   4   63.04    1.35
   1   2  -4 2217.80   26.32
  -1   2  -4  704.91    9.28
   1   2   5 1205.56   15.48
   1   2  -5  325.25    5.06
  -1   2  -5  684.95    9.32
   1   2   6  534.50    7.82
   1   2  -6   93.80    1.98
  -1   2  -6  303.61    4.83
   1   2   7  372.61    5.89
   1   2  -7   59.72    1.54
  -1   2  -7  921.52   12.74
   1   2   8  640.41    9.47
   1   2  -8  168.94    3.29
  -1   2  -8  144.57    2.01
   1   2   9  118.77    2.52
   1   2  -9  146.93    2.91
  -1   2  -9   96.27    1.54
   1   2  10  524.97    8.25
   1   2 -10  268.43    4.72
  -1   2 -10  400.30    4.58
   1   2  11   32.94    1.31
   1   2 -11  110.09    2.53
  -1   2 -11   41.97    1.02
   1   2  12   44.45    1.60
   1   2 -12  112.84    2.67
  -1   2 -12  425.23    5.21
   1   2  13   31.35    1.51
   1   2 -13  183.18    3.84
  -1   2 -13   68.55    1.44
   1   2  14   76.19    2.24
   1   2 -14   96.66    2.55
  -1   2 -14   99.05    1.85
   1   2  15  200.33    4.21
   1   2 -15   73.57    2.23
  -1   2 -15   82.08    1.68
   1   2  16   13.45    1.31
   1   2 -16   14.58    1.33
  -1   2 -16   82.36    1.74
   1   2 -17    7.88    1.25
  -1   2 -17  139.36    2.42
   1   2 -18    8.80    1.28
  -1   2 -18   13.42    0.97
   1   2 -19   36.53    1.82
  -1   2 -19   34.15    1.26
   1   2 -20   59.81    2.23
  -1   2 -20    9.67    0.94
   1   2 -21    9.16    1.28
  -1   2 -21   54.68    1.49
   1   2 -22    4.68    1.15
  -1   2 -22   23.70    1.07
   2   2   0  351.00    3.56
   2   2   1  126.65    2.18
   2   2  -1 2069.35   24.32
   2   2   2   33.71    0.89
   2   2  -2  528.32    7.18
   2   2   3  694.13    9.26
   2   2  -3  493.73    6.92
   2   2   4  148.25    2.63
   2   2  -4  429.58    6.30
   2   2   5  439.51    6.59
   2   2  -5   36.81    1.24
   2   2   6  480.55    7.20
   2   2  -6   23.45    0.98
   2   2   7  155.44    2.99
   2   2  -7  422.23    6.64
   2   2   8 1033.41   14.37
   2   2  -8  271.46    4.67
   2   2   9  137.59    2.79
   2   2  -9   58.45    1.64
   2   2  10   20.12    1.08
   2   2 -10   75.56    1.95
   2   2  11   69.11    1.92
   2   2 -11   41.43    1.48
   2   2  12  247.96    4.75
   2   2 -12   65.65    1.95
   2   2  13   20.56    1.52
   2   2 -13  226.22    4.56
   2   2  14  133.20    3.15
   2   2 -14   26.84    1.46
   2   2 -15   48.92    1.86
   2   2 -16  109.38    2.92
   2   2 -17  121.38    3.15
   2   2 -18   31.03    1.71
   2   2 -19   58.08    2.20
   2   2 -20    6.26    1.25
   2   2 -21   10.20    1.30
   2   2 -22   55.93    2.07
   3   2   0  361.18    3.75
   3   2   1   53.82    1.27
   3   2  -1 3658.28   64.85
   3   2   2   73.52    1.55
   3   2  -2 3062.37   35.75
   3   2   3  318.91    4.89
   3   2  -3   42.94    1.15
   3   2   4  884.93   12.03
   3   2  -4 1264.64   16.47
   3   2   5 1136.08   15.14
   3   2  -5  683.11    9.74
   3   2   6  108.52    2.27
   3   2  -6  358.44    5.70
   3   2   7  413.51    6.52
   3   2  -7   31.75    1.38
   3   2   8  844.54   12.25
   3   2  -8   56.08    1.57
   3   2   9  160.68    3.17
   3   2  -9   88.47    2.09
   3   2  10  171.29    3.35
   3   2 -10  474.97    7.61
   3   2  11    9.28    0.97
   3   2 -11  274.88    5.10
   3   2  12  166.74    3.54
   3   2 -12   29.13    1.38
   3   2 -13  188.17    4.00
   3   2 -14   50.63    1.86
   3   2 -15   45.98    1.84
   3   2 -16   -0.78    1.03
   3   2 -17   28.19    1.63
   3   2 -18   34.24    1.77
   3   2 -19   48.84    2.05
   3   2 -20   25.88    1.63
   3   2 -21   18.57    1.45
   3   2 -22   25.49    1.54
   4   2   0  408.40    4.32
   4   2   1  669.74    9.35
   4   2  -1  138.51    2.55
   4   2   2  249.16    4.08
   4   2  -2  894.85   12.14
   4   2   3   20.25    0.94
   4   2  -3   79.03    1.76
   4   2   4  181.47    3.27
   4   2  -4  108.83    2.24
   4   2   5    6.39    0.72
   4   2  -5  640.39    9.32
   4   2   6  384.96    6.17
   4   2  -6  110.63    2.47
   4   2   7  501.18    7.69
   4   2  -7  249.43    4.35
   4   2   8  430.25    6.91
   4   2  -8  343.49    5.68
   4   2   9  166.01    3.26
   4   2  -9   14.20    0.99
   4   2  10   64.14    1.82
   4   2 -10   14.33    1.03
   4   2 -11  199.38    4.01
   4   2 -12   38.06    1.66
   4   2 -13   42.32    1.69
   4   2 -14  301.86    5.74
   4   2 -15   57.84    2.07
   4   2 -16   12.58    1.32
   4   2 -17   51.51    2.04
   4   2 -18   26.60    1.65
   4   2 -19    9.82    1.34
   4   2 -20   17.22    1.45
   4   2 -21   10.98    1.29
   5   2   0    9.74    0.57
   5   2   1  816.21   11.41
   5   2  -1   38.03    1.22
   5   2   2   19.30    0.99
   5   2  -2  593.59    8.68
   5   2   3  230.28    3.99
   5   2  -3    5.51    0.71
   5   2   4  408.83    6.36
   5   2  -4   71.45    1.77
   5   2   5   61.75    1.64
   5   2  -5  447.58    7.03
   5   2   6    3.35    0.74
   5   2  -6  145.82    2.91
   5   2   7  215.71    3.93
   5   2  -7  100.96    2.26
   5   2   8  114.48    2.52
   5   2  -8  347.98    5.87
   5   2  -9    9.58    0.92
   5   2 -10   57.46    1.78
   5   2 -11  501.07    8.60
   5   2 -12   11.05    1.31
   5   2 -13   -0.67    0.97
   5   2 -14  184.08    4.00
   5   2 -15   12.82    1.32
   5   2 -16    8.08    1.24
   5   2 -17   41.54    1.89
   5   2 -18    2.71    1.18
   5   2 -19    1.18    1.12
   5   2 -20   92.13    2.72
   5   2 -21    2.29    1.10
   6   2   0   55.46    1.09
   6   2   1  681.17    9.98
   6   2  -1   25.17    1.05
   6   2   2   55.59    1.59
   6   2  -2  497.32    7.66
   6   2   3  313.46    5.22
   6   2  -3  237.98    4.23
   6   2   4  280.13    4.78
   6   2  -4  495.99    7.66
   6   2   5  191.31    3.59
   6   2  -5  266.43    4.61
   6   2   6  258.43    4.55
   6   2  -6  175.61    3.36
   6   2  -7   30.01    1.24
   6   2  -8  221.34    4.14
   6   2  -9   70.30    1.98
   6   2 -10  125.39    2.91
   6   2 -11  129.74    3.17
   6   2 -12   18.05    1.30
   6   2 -13  112.90    2.86
   6   2 -14  100.50    2.75
   6   2 -15   39.76    1.82
   6   2 -16    2.17    1.14
   6   2 -17  137.29    3.46
   6   2 -18   29.37    1.71
   6   2 -19   22.35    1.55
   6   2 -20    5.38    1.19
   6   2 -21    3.10    1.13
   7   2   0  745.88    7.72
   7   2   1  160.49    3.14
   7   2  -1  203.13    3.71
   7   2   2   47.39    1.48
   7   2  -2  298.61    5.04
   7   2   3  222.94    4.05
   7   2  -3  158.97    3.10
   7   2   4  664.27   10.02
   7   2  -4  539.74    8.38
   7   2  -5  582.21    9.03
   7   2  -6  433.66    7.06
   7   2  -7   32.73    1.34
   7   2  -8   55.35    1.75
   7   2  -9  218.09    4.32
   7   2 -10   93.36    2.62
   7   2 -11   74.58    2.22
   7   2 -12  114.37    2.88
   7   2 -13  287.48    5.60
   7   2 -14   10.37    1.27
   7   2 -15  129.94    3.30
   7   2 -16    0.71    1.13
   7   2 -17   54.66    2.14
   7   2 -18   10.87    1.35
   7   2 -19   23.11    1.55
   7   2 -20   28.40    1.60
   8   2   0  821.86    8.61
   8   2   1  131.59    2.78
   8   2  -1   71.40    1.84
   8   2   2   99.19    2.33
   8   2  -2  285.93    4.96
   8   2  -3  412.66    6.73
   8   2  -4   90.91    2.18
   8   2  -5    8.19    0.91
   8   2  -6   84.75    2.20
   8   2  -7   11.93    1.06
   8   2  -8  148.75    3.28
   8   2  -9  377.60    6.84
   8   2 -10  117.24    2.89
   8   2 -11    4.10    1.05
   8   2 -12   99.46    2.71
   8   2 -13   74.21    2.36
   8   2 -14   63.60    2.22
   8   2 -15   85.34    2.61
   8   2 -16   35.60    1.80
   8   2 -17   10.67    1.35
   8   2 -18   58.81    2.19
   8   2 -19   20.68    1.49
   8   2 -20   11.92    1.29
   9   2   0  222.00    2.98
   9   2  -1   38.34    1.42
   9   2  -2   94.02    2.31
   9   2  -3  325.38    5.85
   9   2  -4  101.57    2.47
   9   2  -5   95.92    2.42
   9   2  -6  145.29    3.21
   9   2  -7  108.69    2.78
   9   2  -8   32.04    1.58
   9   2  -9  232.78    4.67
   9   2 -10   54.39    1.92
   9   2 -11   11.26    1.25
   9   2 -12  224.82    4.70
   9   2 -13    3.71    1.17
   9   2 -14   49.79    2.01
   9   2 -15   47.60    2.01
   9   2 -16    6.13    1.27
   9   2 -17   18.25    1.48
   9   2 -18   51.35    2.04
   9   2 -19    0.79    1.08
  10   2   0   68.72    2.00
  10   2  -1  189.52    3.87
  10   2  -2  326.25    5.95
  10   2  -3  217.73    4.32
  10   2  -4  125.81    2.96
  10   2  -5  321.63    6.00
  10   2  -6  439.73    7.76
  10   2  -7   37.48    1.63
  10   2  -8   99.24    2.64
  10   2  -9   16.84    1.31
  10   2 -10  266.01    5.29
  10   2 -11  178.34    4.00
  10   2 -12  103.75    2.87
  10   2 -13   10.96    1.32
  10   2 -14   32.42    1.75
  10   2 -15   34.47    1.79
  10   2 -16    8.71    1.30
  10   2 -17    3.06    1.16
  10   2 -18    7.58    1.21
  11   2   0  448.18    7.90
  11   2  -1  824.52   13.52
  11   2  -2  175.04    3.80
  11   2  -3  628.05   10.58
  11   2  -4  560.16    9.57
  11   2  -5  178.10    3.84
  11   2  -6  123.25    3.01
  11   2  -7  128.46    3.12
  11   2  -8    5.29    1.13
  11   2  -9  183.74    4.07
  11   2 -10  573.34    9.96
  11   2 -11   74.90    2.42
  11   2 -12  107.25    2.96
  11   2 -13   57.13    2.17
  11   2 -14   36.89    1.84
  11   2 -15   66.00    2.32
  11   2 -16   71.43    2.38
  11   2 -17    1.51    1.10
  12   2   0   78.92    2.32
  12   2  -1  555.75    9.54
  12   2  -2   15.25    1.25
  12   2  -3  463.72    8.17
  12   2  -4   44.92    1.78
  12   2  -5   85.16    2.48
  12   2  -6  140.51    3.37
  12   2  -7  209.90    4.47
  12   2  -8   39.79    1.80
  12   2  -9   59.26    2.15
  12   2 -10  149.51    3.61
  12   2 -11   39.20    1.86
  12   2 -12  161.44    3.84
  12   2 -13    9.65    1.35
  12   2 -14   26.26    1.63
  12   2 -15   21.51    1.52
  12   2 -16   20.15    1.47
  13   2   0  129.42    3.19
  13   2  -1  120.82    3.06
  13   2  -2   22.69    1.48
  13   2  -3    5.50    1.15
  13   2  -4    7.53    1.22
  13   2  -5   71.50    2.32
  13   2  -6  353.81    6.68
  13   2  -7    9.87    1.28
  13   2  -8   33.85    1.74
  13   2  -9  111.07    3.03
  13   2 -10   36.44    1.82
  13   2 -11   10.18    1.34
  13   2 -12   35.25    1.81
  13   2 -13   71.73    2.41
  13   2 -14   30.13    1.67
  13   2 -15  104.83    2.87
  14   2   0   56.13    2.09
  14   2  -1   12.61    1.33
  14   2  -2   31.84    1.69
  14   2  -3   40.46    1.84
  14   2  -4   13.11    1.35
  14   2  -5   62.65    2.22
  14   2  -6  164.49    3.86
  14   2  -7   18.14    1.48
  14   2  -8   16.76    1.46
  14   2  -9   37.91    1.85
  14   2 -10   40.25    1.90
  14   2 -11  111.33    3.05
  14   2 -12   48.98    2.01
  14   2 -13    0.17    1.07
  14   2 -14   18.46    1.42
  15   2   0   10.44    1.31
  15   2  -1   58.42    2.17
  15   2  -2   46.94    1.98
  15   2  -3   11.04    1.34
  15   2  -4    3.43    1.19
  15   2  -5    2.04    1.17
  15   2  -6   84.58    2.63
  15   2  -7   68.87    2.38
  15   2  -8    9.66    1.33
  15   2  -9    0.24    1.12
  15   2 -10   14.23    1.40
  15   2 -11   12.23    1.35
  15   2 -12   21.62    1.48
  15   2 -13   39.17    1.78
  16   2   0    8.10    1.30
  16   2  -1  150.58    3.68
  16   2  -2   48.49    2.04
  16   2  -3    5.66    1.26
  16   2  -4   18.60    1.51
  16   2  -5   32.44    1.75
  16   2  -6   18.43    1.49
  16   2  -7  127.34    3.30
  16   2  -8    8.98    1.28
  16   2  -9   21.33    1.51
  16   2 -10   35.77    1.74
  16   2 -11    5.63    1.18
  17   2   0   28.33    1.66
  17   2  -1   46.00    1.98
  17   2  -2    7.65    1.27
  17   2  -3   29.54    1.68
  17   2  -4   43.27    1.92
  17   2  -5   12.08    1.34
  17   2  -6   77.24    2.46
  17   2  -7   72.70    2.37
  17   2  -8    3.61    1.14
  17   2  -9   29.18    1.61
  18   2   0   30.83    1.67
  18   2  -1   15.87    1.39
  18   2  -2    6.02    1.19
  18   2  -3   12.87    1.33
  18   2  -4   54.17    2.04
  18   2  -5   45.38    1.89
  18   2  -6    1.81    1.10
   0   3   0 1296.70    9.02
   0   3   1 5740.39   92.61
   0   3  -1  516.85    4.93
   0   3   2 1193.32   14.62
   0   3  -2  171.67    1.96
   0   3   3 1117.83   14.01
   0   3  -3  631.86    5.98
   0   3   4  799.65   10.53
   0   3  -4  440.72    4.50
   0   3   5  287.21    4.57
   0   3  -5 2650.17   22.47
   0   3   6  246.15    4.12
   0   3  -6  153.17    2.02
   0   3   7  615.33    9.06
   0   3  -7   19.12    0.66
   0   3   8  120.95    2.56
   0   3  -8  426.35    4.75
   0   3   9   72.74    1.84
   0   3  -9   14.34    0.69
   0   3  10  847.09   12.49
   0   3 -10   11.22    0.69
   0   3  11  327.80    5.84
   0   3 -11  266.50    3.53
   0   3  12   80.09    2.17
   0   3 -12   76.40    1.57
   0   3  13   37.18    1.66
   0   3 -13   59.31    1.39
   0   3  14    3.07    1.02
   0   3 -14  423.16    5.32
   0   3  15    0.63    0.96
   0   3 -15   48.13    1.29
   0   3  16  110.54    2.92
   0   3 -16   16.92    0.97
   0   3  17   26.37    1.59
   0   3 -17    9.02    0.90
   0   3  18    3.55    1.18
   0   3 -18   18.76    1.04
   0   3  19   60.45    2.23
   0   3 -19   38.87    1.32
   0   3  20    6.56    1.27
   0   3 -20   43.90    1.38
   0   3  21   18.91    1.48
   0   3 -21   45.11    1.37
   0   3  22   14.73    1.35
   0   3 -22   30.05    1.15
   1   3   0  419.12    4.14
  -1   3   0  599.27    7.76
   1   3   1  180.16    2.90
   1   3  -1  542.73    7.34
  -1   3  -1  283.04    4.09
   1   3   2   40.56    1.01
   1   3  -2  308.81    4.59
  -1   3  -2 2197.42   39.25
   1   3   3  994.85   12.85
   1   3  -3  482.08    6.89
  -1   3  -3  480.29    6.61
   1   3   4  492.25    7.11
   1   3  -4  220.57    3.61
  -1   3  -4   90.59    1.74
   1   3   5  392.86    6.04
   1   3  -5  257.47    4.26
  -1   3  -5 1033.40   13.55
   1   3   6  260.03    4.34
   1   3  -6  546.28    8.11
  -1   3  -6   89.53    1.36
   1   3   7   67.94    1.71
   1   3  -7  502.96    7.68
  -1   3  -7  299.51    3.46
   1   3   8  281.46    4.77
   1   3  -8   29.89    1.16
  -1   3  -8  659.61    6.95
   1   3   9   65.67    1.74
   1   3  -9   57.53    1.61
  -1   3  -9   41.26    0.95
   1   3  10  125.04    2.67
   1   3 -10   49.05    1.53
  -1   3 -10   20.87    0.75
   1   3  11   26.64    1.24
   1   3 -11  265.39    4.92
  -1   3 -11  360.80    4.47
   1   3  12  198.58    4.01
   1   3 -12  370.05    6.60
  -1   3 -12   64.30    1.35
   1   3  13  227.96    4.61
   1   3 -13   41.69    1.86
  -1   3 -13   28.65    1.03
   1   3  14  270.02    5.23
   1   3 -14  114.92    2.86
  -1   3 -14  211.60    3.05
   1   3  15   73.25    2.25
   1   3 -15  117.85    2.96
  -1   3 -15    2.49    0.71
   1   3  16   80.60    2.46
   1   3 -16   83.39    2.51
  -1   3 -16   57.61    1.46
   1   3  17   62.44    2.20
   1   3 -17   30.66    1.66
  -1   3 -17  312.95    4.29
   1   3  18   11.48    1.35
   1   3 -18    6.83    1.26
  -1   3 -18   48.19    1.41
   1   3  19   25.72    1.63
   1   3 -19   61.86    2.26
  -1   3 -19    5.14    0.87
   1   3  20   29.51    1.69
   1   3 -20   83.67    2.61
  -1   3 -20   62.24    1.61
   1   3  21   15.64    1.41
   1   3 -21   44.93    1.93
  -1   3 -21   16.04    1.01
   1   3  22   16.57    1.39
   1   3 -22    1.97    1.11
  -1   3 -22   12.68    0.93
   2   3   0  253.11    2.79
  -2   3   0  103.53    1.82
   2   3   1  384.27    5.61
   2   3  -1  342.86    5.10
  -2   3  -1 2880.85   48.70
   2   3   2  577.62    8.02
   2   3  -2  130.13    2.33
  -2   3  -2  683.87    8.84
   2   3   3  914.95   12.13
   2   3  -3 1067.59   13.89
  -2   3  -3  529.19    7.23
   2   3   4  325.30    5.10
   2   3  -4  142.73    2.70
  -2   3  -4   69.90    1.45
   2   3   5  192.59    3.38
   2   3  -5  120.62    2.37
  -2   3  -5 1206.66   15.48
   2   3   6  187.22    3.37
   2   3  -6  246.69    4.21
  -2   3  -6  520.83    7.62
   2   3   7   67.60    1.87
   2   3  -7  588.40    8.82
  -2   3  -7  373.92    5.88
   2   3   8  105.14    2.30
   2   3  -8  187.88    3.51
  -2   3  -8  649.15    9.60
   2   3   9  232.23    4.13
   2   3  -9  309.63    5.26
  -2   3  -9  115.56    2.46
   2   3  10   31.49    1.27
   2   3 -10   22.90    1.13
  -2   3 -10  503.81    7.92
   2   3  11  117.88    2.71
   2   3 -11   81.62    2.15
  -2   3 -11   34.55    1.33
   2   3  12  114.13    2.73
   2   3 -12  414.79    7.29
  -2   3 -12   53.35    1.74
   2   3  13   16.23    1.40
   2   3 -13  141.91    3.30
  -2   3 -13   32.88    1.53
   2   3  14   22.32    1.39
   2   3 -14   34.85    1.60
  -2   3 -14   82.51    2.33
   2   3  15   55.83    2.01
   2   3 -15   59.38    2.07
  -2   3 -15  201.15    4.22
   2   3  16   21.07    1.46
   2   3 -16   92.46    2.65
  -2   3 -16   14.58    1.33
   2   3  17    9.77    1.29
   2   3 -17   25.17    1.58
  -2   3 -17   61.26    1.54
   2   3  18   53.67    2.11
   2   3 -18   63.78    2.28
  -2   3 -18   42.45    1.34
   2   3  19   48.05    2.03
   2   3 -19   25.64    1.63
  -2   3 -19   86.30    1.88
   2   3  20  132.97    3.39
   2   3 -20    5.71    1.24
  -2   3 -20    3.68    0.85
   2   3  21   32.25    1.70
   2   3 -21   27.02    1.61
  -2   3 -21   14.12    0.98
   2   3  22    3.38    1.13
   2   3 -22   39.51    1.78
  -2   3 -22    2.49    0.79
   3   3   0  160.17    2.00
   3   3   1  854.23   11.49
   3   3  -1   60.54    1.43
   3   3   2  473.43    6.94
   3   3  -2   55.13    1.38
   3   3   3  184.38    3.23
   3   3  -3 1283.80   16.70
   3   3   4  148.96    2.82
   3   3  -4   77.97    1.79
   3   3   5   72.75    1.77
   3   3  -5   47.71    1.37
   3   3   6 1759.74   22.87
   3   3  -6  288.45    4.87
   3   3   7  154.41    3.02
   3   3  -7  291.42    4.90
   3   3   8  106.92    2.36
   3   3  -8   81.86    1.99
   3   3   9  272.39    4.78
   3   3  -9   19.88    1.08
   3   3  10  220.77    4.14
   3   3 -10   33.05    1.32
   3   3  11   75.57    2.10
   3   3 -11   31.00    1.38
   3   3  12   37.55    1.62
   3   3 -12  283.31    5.36
   3   3  13   88.04    2.41
   3   3 -13   28.44    1.45
   3   3  14   19.03    1.32
   3   3 -14   32.47    1.55
   3   3  15  508.12    8.92
   3   3 -15  107.31    2.86
   3   3  16  181.20    4.06
   3   3 -16   33.60    1.71
   3   3  17    5.89    1.22
   3   3 -17   58.11    2.15
   3   3  18   46.79    2.00
   3   3 -18    2.09    1.17
   3   3  19    1.59    1.18
   3   3 -19   33.89    1.79
   3   3  20   23.44    1.58
   3   3 -20    5.46    1.22
   3   3  21    3.30    1.14
   3   3 -21   89.03    2.63
   4   3   0  328.89    3.71
   4   3   1  793.94   11.13
   4   3  -1  282.21    4.62
   4   3   2   76.09    1.77
   4   3  -2   64.48    1.61
   4   3   3  350.62    5.57
   4   3  -3  635.89    9.31
   4   3   4  469.95    7.21
   4   3  -4  761.53   10.97
   4   3   5  168.05    3.28
   4   3  -5  703.71   10.33
   4   3   6  174.85    3.32
   4   3  -6   56.38    1.56
   4   3   7   11.25    0.89
   4   3  -7   26.30    1.14
   4   3   8  116.67    2.53
   4   3  -8  177.76    3.44
   4   3   9   10.52    0.92
   4   3  -9  123.60    2.68
   4   3  10  128.89    2.88
   4   3 -10  142.33    3.09
   4   3  11   66.53    1.99
   4   3 -11  150.78    3.30
   4   3  12  128.63    3.12
   4   3 -12   60.09    2.10
   4   3  13  238.18    4.76
   4   3 -13  226.46    4.58
   4   3  14   23.40    1.44
   4   3 -14  434.00    7.77
   4   3  15   37.88    1.77
   4   3 -15   45.22    1.89
   4   3  16   50.73    2.01
   4   3 -16   71.40    2.35
   4   3  17   16.39    1.44
   4   3 -17   28.55    1.65
   4   3  18   -0.46    1.10
   4   3 -18   12.76    1.38
   4   3  19    3.57    1.21
   4   3 -19   35.99    1.82
   4   3  20    8.53    1.27
   4   3 -20   31.38    1.70
   4   3 -21   28.64    1.61
   5   3   0  406.49    4.48
   5   3   1  390.94    6.23
   5   3  -1   28.11    1.09
   5   3   2  222.78    3.94
   5   3  -2  640.85    9.46
   5   3   3   59.49    1.59
   5   3  -3  531.16    8.05
   5   3   4  215.33    3.88
   5   3  -4  929.33   13.15
   5   3   5  235.82    4.15
   5   3  -5  117.97    2.50
   5   3   6  455.50    7.21
   5   3  -6  101.25    2.26
   5   3   7  253.93    4.52
   5   3  -7   31.67    1.25
   5   3   8  185.61    3.56
   5   3  -8  128.03    2.75
   5   3   9  111.01    2.60
   5   3  -9   26.71    1.26
   5   3  10  461.47    7.98
   5   3 -10  145.04    3.20
   5   3  11   29.78    1.64
   5   3 -11  123.63    3.03
   5   3  12   30.66    1.50
   5   3 -12   48.35    1.80
   5   3  13   57.52    1.97
   5   3 -13  301.72    5.74
   5   3  14   20.14    1.43
   5   3 -14   79.10    2.41
   5   3  15  107.51    2.91
   5   3 -15   17.77    1.42
   5   3  16   85.12    2.59
   5   3 -16    0.34    1.10
   5   3  17   28.71    1.69
   5   3 -17   33.47    1.76
   5   3  18   72.41    2.44
   5   3 -18   57.41    2.19
   5   3 -19   35.01    1.78
   5   3 -20    6.73    1.23
   5   3 -21   31.26    1.65
   6   3   0   85.56    1.43
   6   3   1   49.53    1.49
   6   3  -1  123.31    2.57
   6   3   2  178.63    3.39
   6   3  -2  135.94    2.75
   6   3   3 1050.59   14.79
   6   3  -3   57.88    1.61
   6   3   4  312.26    5.30
   6   3  -4  424.02    6.82
   6   3   5  152.44    3.08
   6   3  -5  199.97    3.75
   6   3   6   89.58    2.21
   6   3  -6  462.93    7.42
   6   3   7   76.97    1.99
   6   3  -7   48.62    1.55
   6   3   8    5.43    0.90
   6   3  -8  218.63    4.24
   6   3   9   69.37    2.02
   6   3  -9   43.08    1.60
   6   3  10   37.39    1.69
   6   3 -10  200.88    4.15
   6   3  11   59.97    1.98
   6   3 -11   43.73    1.72
   6   3  12  180.10    3.89
   6   3 -12   35.40    1.60
   6   3  13  105.62    2.80
   6   3 -13  226.58    4.66
   6   3  14   76.49    2.40
   6   3 -14   71.27    2.31
   6   3  15   44.03    1.90
   6   3 -15   33.71    1.72
   6   3  16    3.03    1.17
   6   3 -16    1.17    1.11
   6   3 -17  127.58    3.32
   6   3 -18   21.39    1.56
   6   3 -19   14.88    1.40
   6   3 -20    5.74    1.18
   7   3   0  589.78    6.64
   7   3   1  137.26    2.85
   7   3  -1  259.38    4.59
   7   3   2  118.39    2.58
   7   3  -2   16.90    1.12
   7   3   3  506.33    8.07
   7   3  -3  316.90    5.60
   7   3   4   38.53    1.47
   7   3  -4   87.06    2.11
   7   3   5  132.59    2.96
   7   3  -5   62.04    1.75
   7   3   6  157.87    3.51
   7   3  -6  550.69    8.72
   7   3   7   88.31    2.56
   7   3  -7  106.99    2.57
   7   3   8   78.04    2.17
   7   3  -8   43.60    1.62
   7   3   9  210.75    4.32
   7   3  -9  187.34    3.97
   7   3  10   26.88    1.45
   7   3 -10  181.96    3.87
   7   3  11   41.71    1.71
   7   3 -11    1.61    0.99
   7   3  12  128.81    3.15
   7   3 -12  179.49    3.93
   7   3  13    2.32    1.11
   7   3 -13   37.38    1.75
   7   3  14   16.52    1.41
   7   3 -14   44.63    1.91
   7   3 -15  250.88    5.17
   7   3 -16   28.85    1.68
   7   3 -17    8.07    1.31
   7   3 -18   -0.12    1.09
   7   3 -19    5.60    1.20
   7   3 -20    9.51    1.26
   8   3   0  292.18    3.70
   8   3   1   65.11    1.86
   8   3  -1   16.00    1.35
   8   3   2    2.45    0.87
   8   3  -2    0.27    0.74
   8   3   3  312.52    5.48
   8   3  -3  481.38    8.16
   8   3   4   24.27    1.86
   8   3  -4   30.60    1.32
   8   3   5    2.79    1.48
   8   3  -5  201.30    4.00
   8   3   6  269.32    5.19
   8   3  -6  176.79    3.68
   8   3   7   12.19    1.37
   8   3  -7   72.00    2.11
   8   3   8    0.22    1.17
   8   3  -8  210.41    4.35
   8   3   9   37.06    1.60
   8   3  -9   83.77    2.36
   8   3  10   10.82    1.17
   8   3 -10   53.23    1.90
   8   3  11    1.95    1.05
   8   3 -11   12.37    1.25
   8   3  12  264.52    5.28
   8   3 -12  178.21    3.98
   8   3 -13   15.16    1.38
   8   3 -14  134.50    3.38
   8   3 -15  252.74    5.23
   8   3 -16   33.81    1.78
   8   3 -17   43.41    1.94
   8   3 -18   11.65    1.33
   8   3 -19   17.83    1.41
   9   3   0  300.75    3.97
   9   3   1  124.05    2.92
   9   3  -1    4.51    1.41
   9   3   2  163.47    3.54
   9   3  -2   97.92    2.45
   9   3   3   12.28    1.19
   9   3  -3  168.55    3.55
   9   3   4   23.91    1.73
   9   3  -4  208.97    4.18
   9   3   5  154.80    3.46
   9   3  -5   33.86    1.52
   9   3   6   16.52    1.35
   9   3  -6   18.21    1.56
   9   3   7   70.52    2.34
   9   3  -7   38.82    1.66
   9   3   8  162.66    3.72
   9   3  -8  216.27    4.42
   9   3   9   31.84    1.69
   9   3  -9  508.85    8.86
   9   3  10   35.07    1.66
   9   3 -10    5.05    1.13
   9   3 -11   19.54    1.44
   9   3 -12  137.02    3.38
   9   3 -13  121.79    3.18
   9   3 -14   71.02    2.40
   9   3 -15   23.64    1.59
   9   3 -16    0.44    1.14
   9   3 -17   32.23    1.72
   9   3 -18  124.67    3.19
  10   3   0   92.41    1.76
  10   3   1    3.99    1.12
  10   3  -1   73.03    2.16
  10   3   2  394.02    7.11
  10   3  -2  125.51    3.06
  10   3   3   68.77    2.25
  10   3  -3   57.47    2.11
  10   3   4   91.21    2.62
  10   3  -4  165.17    3.64
  10   3   5  353.09    6.52
  10   3  -5   21.79    1.34
  10   3   6  280.40    5.48
  10   3  -6   83.11    2.38
  10   3   7   59.46    2.08
  10   3  -7  529.00    9.15
  10   3   8    2.95    1.21
  10   3  -8   28.60    1.53
  10   3  -9   16.94    1.38
  10   3 -10  136.21    3.34
  10   3 -11   43.71    1.89
  10   3 -12    4.54    1.19
  10   3 -13   44.19    1.95
  10   3 -14    2.44    1.18
  10   3 -15   48.89    2.04
  10   3 -16  175.58    4.04
  10   3 -17   27.08    1.60
  10   3 -18   13.44    1.32
  11   3   0   33.08    1.25
  11   3   1  598.39   10.23
  11   3  -1  249.76    4.92
  11   3   2  167.00    3.78
  11   3  -2  315.88    5.93
  11   3   3   46.90    2.00
  11   3  -3   17.44    1.30
  11   3   4  368.76    6.85
  11   3  -4  178.48    3.86
  11   3   5  191.43    4.16
  11   3  -5  171.98    3.77
  11   3   6   11.14    1.41
  11   3  -6    2.22    1.06
  11   3  -7   44.44    1.84
  11   3  -8  220.87    4.64
  11   3  -9   13.81    1.35
  11   3 -10  193.30    4.27
  11   3 -11   17.14    1.43
  11   3 -12    3.85    1.21
  11   3 -13   58.83    2.21
  11   3 -14    4.78    1.24
  11   3 -15   11.51    1.34
  11   3 -16   20.16    1.48
  11   3 -17   35.14    1.72
  12   3   0  215.87    3.20
  12   3   1  172.49    3.89
  12   3  -1   14.43    1.29
  12   3   2  228.78    4.76
  12   3  -2   80.70    2.41
  12   3   3  323.84    6.24
  12   3  -3  118.97    3.02
  12   3   4   83.14    2.80
  12   3  -4  232.98    4.79
  12   3  -5  136.55    3.33
  12   3  -6  166.12    3.81
  12   3  -7   36.37    1.75
  12   3  -8  177.85    4.03
  12   3  -9   15.78    1.41
  12   3 -10   38.47    1.84
  12   3 -11   78.03    2.52
  12   3 -12   32.62    1.77
  12   3 -13  149.39    3.66
  12   3 -14  117.72    3.13
  12   3 -15   26.16    1.59
  12   3 -16   13.38    1.33
  13   3   0   23.70    1.19
  13   3   1  121.03    3.24
  13   3  -1   16.01    1.37
  13   3   2   10.84    1.76
  13   3  -2   54.27    2.04
  13   3  -3   10.00    1.27
  13   3  -4   12.03    1.33
  13   3  -5  104.51    2.88
  13   3  -6   53.83    2.07
  13   3  -7   15.51    1.40
  13   3  -8   77.24    2.50
  13   3  -9    8.67    1.31
  13   3 -10    1.43    1.16
  13   3 -11   68.66    2.38
  13   3 -12    3.89    1.20
  13   3 -13    4.43    1.19
  13   3 -14    5.47    1.18
  13   3 -15   12.47    1.31
  14   3   0   63.97    2.25
  14   3  -1    4.87    1.20
  14   3  -2   82.66    2.55
  14   3  -3   55.11    2.11
  14   3  -4   16.26    1.42
  14   3  -5  211.48    4.59
  14   3  -6   19.04    1.51
  14   3  -7    1.78    1.16
  14   3  -8   47.49    2.02
  14   3  -9   51.33    2.08
  14   3 -10    3.75    1.20
  14   3 -11   39.22    1.84
  14   3 -12   -0.29    1.05
  14   3 -13    0.79    1.08
  15   3   0  116.90    3.14
  15   3  -1   76.57    2.49
  15   3  -2   15.66    1.44
  15   3  -3   29.78    1.70
  15   3  -4  116.09    3.14
  15   3  -5  138.58    3.50
  15   3  -6    7.77    1.30
  15   3  -7   41.72    1.91
  15   3  -8   65.86    2.31
  15   3  -9   27.27    1.63
  15   3 -10    4.39    1.18
  15   3 -11    3.69    1.14
  15   3 -12    0.33    1.06
  16   3   0    4.50    1.23
  16   3  -1   44.43    1.97
  16   3  -2   19.45    1.51
  16   3  -3   91.86    2.75
  16   3  -4  118.28    3.16
  16   3  -5   14.31    1.40
  16   3  -6   64.19    2.27
  16   3  -7   50.24    2.03
  16   3  -8    7.83    1.24
  16   3  -9    5.28    1.17
  16   3 -10   17.88    1.41
  17   3   0    2.12    1.15
  17   3  -1   23.47    1.56
  17   3  -2   22.00    1.52
  17   3  -3    5.56    1.21
  17   3  -4   41.70    1.86
  17   3  -5   15.41    1.38
  17   3  -6   31.76    1.66
  17   3  -7   39.09    1.78
  18   3   0   22.81    1.50
  18   3  -1    1.32    1.09
  18   3  -2   20.91    1.46
  18   3  -3    3.28    1.13
   0   4   0  837.71    6.27
   0   4   1  146.21    2.46
   0   4  -1  135.13    1.66
   0   4   2  463.59    6.55
   0   4  -2 2280.12   19.12
   0   4   3  207.17    3.39
   0   4  -3  283.27    3.09
   0   4   4  183.45    3.38
   0   4  -4    7.85    0.54
   0   4   5  416.87    6.32
   0   4  -5  451.74    4.82
   0   4   6  305.95    4.96
   0   4  -6  335.19    3.81
   0   4   7  697.09   10.18
   0   4  -7  115.04    1.73
   0   4   8   22.49    1.04
   0   4  -8  204.71    2.62
   0   4   9  369.20    6.06
   0   4  -9  152.89    2.15
   0   4  10  224.11    4.12
   0   4 -10  144.67    2.12
   0   4  11  254.48    4.77
   0   4 -11  394.66    4.93
   0   4  12  154.95    3.35
   0   4 -12   75.11    1.59
   0   4  13  106.14    2.81
   0   4 -13    1.12    0.87
   0   4  14   86.82    2.44
   0   4 -14   70.19    1.59
   0   4  15  113.66    2.92
   0   4 -15  117.32    2.13
   0   4  16  354.07    6.65
   0   4 -16   13.37    1.00
   0   4  17   11.84    1.32
   0   4 -17  168.38    2.78
   0   4  18   29.56    1.68
   0   4 -18   29.15    1.19
   0   4  19   18.15    1.50
   0   4 -19   15.05    1.02
   0   4  20   39.28    1.86
   0   4 -20   18.16    1.05
   0   4  21   29.21    1.66
   0   4 -21   20.08    1.05
   0   4  22    6.69    1.21
   0   4 -22    7.96    0.86
   1   4   0 1090.92    9.90
  -1   4   0  450.98    6.24
   1   4   1  169.46    2.85
   1   4  -1  496.89    7.05
  -1   4  -1 2744.89   48.59
   1   4   2  634.70    8.73
   1   4  -2 1040.90   13.52
  -1   4  -2  545.38    7.40
   1   4   3 1185.60   15.36
   1   4  -3  700.22    9.73
  -1   4  -3  102.39    1.92
   1   4   4  484.27    7.21
   1   4  -4   14.35    0.85
  -1   4  -4  285.54    3.16
   1   4   5  573.17    8.39
   1   4  -5  348.37    5.51
  -1   4  -5 2287.02   19.81
   1   4   6  727.73   10.48
   1   4  -6  293.99    4.92
  -1   4  -6   15.51    0.62
   1   4   7   97.79    2.25
   1   4  -7  290.62    4.98
  -1   4  -7  665.33    6.90
   1   4   8  140.44    2.82
   1   4  -8   64.43    1.70
  -1   4  -8   49.01    1.03
   1   4   9  154.34    3.06
   1   4  -9  677.91   10.24
  -1   4  -9   79.74    1.37
   1   4  10   34.75    1.33
   1   4 -10   58.75    1.69
  -1   4 -10  201.19    2.67
   1   4  11  125.68    2.84
   1   4 -11  170.57    3.52
  -1   4 -11  344.19    4.32
   1   4  12  268.98    5.10
   1   4 -12  156.23    3.39
  -1   4 -12   41.50    1.11
   1   4  13  176.51    3.81
   1   4 -13  147.05    3.37
  -1   4 -13   14.25    1.03
   1   4  14  115.34    2.89
   1   4 -14   89.54    2.48
  -1   4 -14  387.34    4.04
   1   4  15   93.24    2.61
   1   4 -15   67.86    2.21
  -1   4 -15  101.83    1.92
   1   4  16   57.31    2.09
   1   4 -16   41.31    1.82
  -1   4 -16    9.63    0.89
   1   4  17    1.83    1.13
   1   4 -17   14.32    1.38
  -1   4 -17   48.86    1.40
   1   4  18   70.97    2.40
   1   4 -18   83.59    2.60
  -1   4 -18    1.25    0.81
   1   4  19   14.14    1.43
   1   4 -19    1.17    1.16
  -1   4 -19   16.35    1.03
   1   4  20   20.56    1.52
   1   4 -20   29.81    1.69
  -1   4 -20   21.23    1.09
   1   4  21   42.98    1.88
   1   4 -21    1.60    1.12
  -1   4 -21    3.84    0.83
  -1   4 -22   15.74    0.97
   2   4   0  189.32    2.31
  -2   4   0  330.41    4.79
   2   4   1  104.33    2.08
   2   4  -1  232.74    3.86
  -2   4  -1  125.05    2.16
   2   4   2  131.15    2.49
   2   4  -2  192.14    3.31
  -2   4  -2   25.05    0.77
   2   4   3  800.94   11.07
   2   4  -3 1301.77   17.08
  -2   4  -3  688.34    9.21
   2   4   4   39.63    1.22
   2   4  -4  215.84    3.78
  -2   4  -4  148.14    2.62
   2   4   5  106.05    2.22
   2   4  -5   11.21    0.81
  -2   4  -5  448.70    6.70
   2   4   6 1328.65   17.82
   2   4  -6  245.11    4.34
  -2   4  -6  463.42    7.00
   2   4   7  331.55    5.50
   2   4  -7   26.08    1.11
  -2   4  -7  157.09    2.98
   2   4   8   54.49    1.57
   2   4  -8  143.77    2.89
  -2   4  -8 1017.40   14.33
   2   4   9  387.04    6.35
   2   4  -9  339.15    5.77
  -2   4  -9  145.87    2.90
   2   4  10    5.85    0.88
   2   4 -10   29.85    1.29
  -2   4 -10   19.56    1.07
   2   4  11   -0.19    0.82
   2   4 -11   68.21    1.99
  -2   4 -11   72.41    1.97
   2   4  12   59.53    1.99
   2   4 -12  576.85    9.77
  -2   4 -12  244.90    4.70
   2   4  13   15.63    1.23
   2   4 -13   50.35    1.82
  -2   4 -13   21.41    1.52
   2   4  14    0.18    0.96
   2   4 -14    6.49    1.08
  -2   4 -14  128.22    3.07
   2   4  15  218.46    4.57
   2   4 -15    5.44    1.17
  -2   4 -15   14.07    0.88
   2   4  16   87.96    2.61
   2   4 -16   32.24    1.68
  -2   4 -16  105.99    2.03
   2   4  17   20.14    1.50
   2   4 -17    7.58    1.25
  -2   4 -17  112.61    2.13
   2   4  18  155.04    3.74
   2   4 -18  139.51    3.50
  -2   4 -18   79.48    1.79
   2   4  19   25.05    1.63
   2   4 -19   11.23    1.37
  -2   4 -19    1.19    0.82
   2   4  20    2.91    1.17
   2   4 -20    1.83    1.14
  -2   4 -20   68.65    1.67
   2   4  21    7.45    1.22
   2   4 -21   62.05    2.19
  -2   4 -21    7.96    0.89
  -2   4 -22    3.11    0.80
   3   4   0  151.50    2.01
  -3   4   0  424.80    5.90
   3   4   1 1345.08   17.68
   3   4  -1  503.16    7.48
  -3   4  -1  190.69    3.02
   3   4   2  228.16    3.91
   3   4  -2  138.77    2.69
  -3   4  -2   36.47    0.94
   3   4   3  567.44    8.37
   3   4  -3  885.75   12.35
  -3   4  -3  984.35   12.71
   3   4   4  850.38   12.02
   3   4  -4  236.45    4.07
  -3   4  -4  499.46    7.13
   3   4   5   67.45    1.89
   3   4  -5   80.09    2.07
  -3   4  -5  403.02    6.18
   3   4   6  728.37   10.64
   3   4  -6   69.21    1.75
  -3   4  -6  266.02    4.46
   3   4   7  534.66    8.27
   3   4  -7  307.62    5.20
  -3   4  -7   77.36    1.85
   3   4   8  415.44    6.74
   3   4  -8   39.72    1.39
  -3   4  -8  273.06    4.70
   3   4   9   10.56    0.92
   3   4  -9  475.39    7.67
  -3   4  -9   74.06    1.86
   3   4  10  686.17   11.29
   3   4 -10  178.59    3.64
  -3   4 -10  126.74    2.68
   3   4  11   80.67    2.21
   3   4 -11   93.73    2.41
  -3   4 -11   27.96    1.26
   3   4  12  336.22    6.22
   3   4 -12  436.52    7.72
  -3   4 -12  201.03    4.05
   3   4  13   85.22    2.41
   3   4 -13  119.24    2.94
  -3   4 -13  226.93    4.59
   3   4  14   12.98    1.25
   3   4 -14   17.03    1.33
  -3   4 -14  278.98    5.36
   3   4  15   81.52    2.48
   3   4 -15   16.94    1.39
  -3   4 -15   77.66    2.33
   3   4  16  128.61    3.26
   3   4 -16  114.74    3.05
  -3   4 -16   77.99    2.42
   3   4  17   40.97    1.88
   3   4 -17   68.06    2.34
  -3   4 -17   61.94    2.20
   3   4  18   24.07    1.59
   3   4 -18   96.82    2.83
  -3   4 -18   14.44    1.41
   3   4  19   55.25    2.15
   3   4 -19   35.06    1.80
  -3   4 -19   23.70    1.60
   3   4  20    6.50    1.23
   3   4 -20   30.58    1.69
  -3   4 -20   33.82    1.77
   3   4  21   55.46    2.07
   3   4 -21   69.56    2.29
  -3   4 -21   15.56    1.41
  -3   4 -22   20.05    1.45
   4   4   0  936.38    9.24
   4   4   1   78.95    1.90
   4   4  -1  302.76    5.01
   4   4   2  249.68    4.29
   4   4  -2 1804.89   23.30
   4   4   3  190.53    3.49
   4   4  -3    4.70    0.73
   4   4   4 1187.70   16.36
   4   4  -4  388.02    6.23
   4   4   5  147.11    2.92
   4   4  -5  662.85    9.87
   4   4   6   73.10    1.85
   4   4  -6  107.19    2.35
   4   4   7  557.90    8.65
   4   4  -7  228.44    4.12
   4   4   8  344.18    5.87
   4   4  -8  199.66    3.78
   4   4   9  387.68    6.79
   4   4  -9  419.73    7.27
   4   4  10   72.86    2.08
   4   4 -10  148.62    3.25
   4   4  11  398.84    7.13
   4   4 -11  361.37    6.57
   4   4  12   52.67    1.86
   4   4 -12   22.91    1.36
   4   4  13  200.37    4.20
   4   4 -13   65.97    2.11
   4   4  14   29.64    1.59
   4   4 -14   28.94    1.58
   4   4  15    0.16    1.07
   4   4 -15    5.03    1.18
   4   4  16   28.56    1.64
   4   4 -16  107.46    2.94
   4   4  17   92.78    2.75
   4   4 -17   14.87    1.42
   4   4  18   59.79    2.23
   4   4 -18   53.81    2.13
   4   4  19   12.68    1.38
   4   4 -19   39.43    1.87
   4   4  20   42.71    1.89
   4   4 -20    0.37    1.09
   4   4  21    1.41    1.09
   4   4 -21    8.20    1.23
   5   4   0    3.94    0.56
   5   4   1   88.57    2.09
   5   4  -1   88.43    2.06
   5   4   2  480.39    7.48
   5   4  -2   94.45    2.14
   5   4   3  132.73    2.74
   5   4  -3    4.21    0.85
   5   4   4  316.64    5.33
   5   4  -4  591.93    9.69
   5   4   5  219.25    4.03
   5   4  -5  366.09    6.06
   5   4   6   10.27    1.03
   5   4  -6   74.33    1.92
   5   4   7   68.83    1.87
   5   4  -7  750.53   11.31
   5   4   8  222.65    4.30
   5   4  -8  196.08    3.89
   5   4   9    5.95    0.96
   5   4  -9  113.20    2.70
   5   4  10   32.01    1.54
   5   4 -10   15.24    1.27
   5   4  11  182.63    3.89
   5   4 -11   64.84    2.08
   5   4  12   21.49    1.36
   5   4 -12   28.73    1.49
   5   4  13   30.91    1.59
   5   4 -13  164.76    3.71
   5   4  14  172.48    3.90
   5   4 -14  115.88    3.02
   5   4  15   57.76    2.13
   5   4 -15   16.08    1.40
   5   4  16   15.38    1.41
   5   4 -16  181.42    4.12
   5   4  17   46.77    2.00
   5   4 -17   41.23    1.90
   5   4  18   23.79    1.61
   5   4 -18    4.33    1.23
   5   4  19   10.60    1.33
   5   4 -19   14.78    1.41
   5   4  20   73.17    2.37
   5   4 -20    2.82    1.13
   6   4   0  366.86    4.27
   6   4   1   79.75    1.99
   6   4  -1  429.93    6.93
   6   4   2  363.15    6.03
   6   4  -2   21.10    1.16
   6   4   3  160.89    3.20
   6   4  -3  120.76    2.64
   6   4   4   74.97    1.99
   6   4  -4   84.46    2.07
   6   4   5    9.87    1.14
   6   4  -5   47.75    1.52
   6   4   6  402.07    6.77
   6   4  -6  385.77    6.48
   6   4   7   63.34    2.30
   6   4  -7  311.00    5.65
   6   4   8  216.74    4.29
   6   4  -8   88.31    2.32
   6   4   9   29.27    1.50
   6   4  -9  202.63    4.15
   6   4  10   41.69    1.73
   6   4 -10  307.40    5.77
   6   4  11   67.94    2.14
   6   4 -11    7.78    1.13
   6   4  12   35.41    1.63
   6   4 -12   53.23    1.94
   6   4  13   75.47    2.36
   6   4 -13   72.94    2.32
   6   4  14   27.73    1.61
   6   4 -14   30.41    1.65
   6   4  15  126.04    3.25
   6   4 -15   49.02    2.00
   6   4  16   42.97    1.93
   6   4 -16    2.50    1.18
   6   4  17   40.70    1.91
   6   4 -17    3.89    1.21
   6   4  18   -0.07    1.09
   6   4 -18    8.33    1.29
   6   4  19   44.58    1.92
   6   4 -19   74.28    2.42
   6   4  20   38.70    1.78
   6   4 -20    4.70    1.16
   7   4   0  220.92    2.95
   7   4   1  234.56    4.30
   7   4  -1    3.22    0.99
   7   4   2   45.33    1.55
   7   4  -2   69.32    2.02
   7   4   3  265.81    4.83
   7   4  -3  182.14    3.77
   7   4   4   11.23    1.63
   7   4  -4   30.69    1.30
   7   4   5   84.12    2.59
   7   4  -5    4.17    0.88
   7   4   6  215.58    4.37
   7   4  -6  334.50    6.04
   7   4   7   23.17    1.71
   7   4  -7   26.14    1.32
   7   4   8  182.81    3.87
   7   4  -8  261.80    5.09
   7   4   9  165.86    3.63
   7   4  -9   10.18    1.17
   7   4  10  164.01    3.63
   7   4 -10   20.94    1.36
   7   4  11   14.53    1.27
   7   4 -11    5.79    1.10
   7   4  12  137.18    3.32
   7   4 -12   63.92    2.17
   7   4  13   68.92    2.30
   7   4 -13    0.62    1.09
   7   4  14  164.84    3.84
   7   4 -14   12.93    1.35
   7   4  15   70.98    2.40
   7   4 -15  131.36    3.36
   7   4  16    0.24    1.13
   7   4 -16    4.67    1.23
   7   4  17   68.24    2.37
   7   4 -17   57.70    2.19
   7   4  18   31.18    1.70
   7   4 -18    3.33    1.17
   7   4  19   26.77    1.58
   7   4 -19   31.24    1.66
   8   4   0  258.59    3.52
   8   4   1  190.61    3.88
   8   4  -1   37.08    1.99
   8   4   2   23.48    1.31
   8   4  -2   88.70    2.61
   8   4   3   58.40    1.94
   8   4  -3  164.28    3.61
   8   4   4   61.13    2.14
   8   4  -4   49.67    1.70
   8   4   5   62.44    2.23
   8   4  -5  173.61    3.65
   8   4   6  107.60    2.70
   8   4  -6   47.73    1.83
   8   4   7  151.35    3.55
   8   4  -7   19.84    1.45
   8   4   8   42.54    1.88
   8   4  -8  320.93    5.98
   8   4   9   62.01    2.18
   8   4  -9  231.49    4.67
   8   4  10  182.08    3.96
   8   4 -10   65.48    2.15
   8   4  11   10.70    1.25
   8   4 -11    8.14    1.21
   8   4  12   61.02    2.17
   8   4 -12   66.27    2.25
   8   4  13   73.82    2.40
   8   4 -13   33.70    1.73
   8   4  14   36.84    1.81
   8   4 -14   80.52    2.54
   8   4  15   64.43    2.30
   8   4 -15   38.87    1.86
   8   4  16    1.01    1.12
   8   4 -16   17.91    1.49
   8   4  17   31.05    1.71
   8   4 -17   83.31    2.59
   8   4  18    6.49    1.22
   8   4 -18   67.90    2.30
   8   4  19   36.93    1.74
   8   4 -19   14.17    1.34
   9   4   0   39.73    1.23
   9   4   1   30.61    1.48
   9   4  -1  332.51    6.15
   9   4   2   78.34    2.27
   9   4  -2   97.78    2.60
   9   4   3  117.93    2.92
   9   4  -3  201.27    4.15
   9   4   4   99.42    2.65
   9   4  -4   75.39    2.37
   9   4   5  406.04    7.34
   9   4  -5  117.28    2.91
   9   4   6   78.49    2.42
   9   4  -6   24.40    1.40
   9   4   7  126.79    3.21
   9   4  -7  250.30    4.95
   9   4   8  220.86    4.60
   9   4  -8   72.80    2.23
   9   4   9   10.93    1.38
   9   4  -9  134.57    3.26
   9   4  10    5.21    1.43
   9   4 -10  132.06    3.27
   9   4  11   82.61    2.52
   9   4 -11   59.79    2.15
   9   4  12   48.98    1.99
   9   4 -12  138.85    3.43
   9   4  13   11.14    1.34
   9   4 -13   24.26    1.59
   9   4  14   93.08    2.76
   9   4 -14   63.68    2.29
   9   4  15   11.16    1.37
   9   4 -15   51.84    2.10
   9   4  16   24.84    1.60
   9   4 -16   93.06    2.75
   9   4  17   29.96    1.66
   9   4 -17    6.44    1.22
   9   4  18    0.22    1.07
   9   4 -18   18.64    1.42
  10   4   0  255.46    3.60
  10   4   1  183.88    4.01
  10   4  -1  534.01    9.23
  10   4   2  260.64    5.17
  10   4  -2  198.60    4.21
  10   4   3  327.44    6.18
  10   4  -3    2.07    1.01
  10   4   4  129.57    3.23
  10   4  -4   73.77    2.24
  10   4   5  113.92    2.95
  10   4  -5   38.54    1.66
  10   4   6  131.79    3.25
  10   4  -6    0.49    0.97
  10   4   7  104.11    2.86
  10   4  -7  303.69    5.83
  10   4   8  338.25    6.45
  10   4  -8   75.78    2.36
  10   4   9  217.92    4.66
  10   4  -9    3.90    1.15
  10   4  10   37.74    1.93
  10   4 -10  235.24    4.90
  10   4  11   48.51    1.99
  10   4 -11   40.29    1.85
  10   4  12  150.64    3.66
  10   4 -12   50.24    2.05
  10   4  13   26.28    1.64
  10   4 -13   76.51    2.50
  10   4  14  107.15    3.00
  10   4 -14   32.02    1.75
  10   4  15   27.91    1.66
  10   4 -15   21.43    1.54
  10   4  16   28.40    1.65
  10   4 -16   54.98    2.10
  10   4  17   40.56    1.81
  10   4 -17    4.15    1.14
  11   4   0   21.45    1.14
  11   4   1   39.05    1.92
  11   4  -1  293.88    5.70
  11   4   2  221.12    4.63
  11   4  -2    3.69    1.24
  11   4   3    3.83    1.16
  11   4  -3    5.98    1.11
  11   4   4   10.12    1.42
  11   4  -4  473.14    8.37
  11   4   5  135.19    3.36
  11   4  -5   91.16    2.60
  11   4   6   10.66    1.53
  11   4  -6   44.11    1.86
  11   4   7  122.57    3.22
  11   4  -7   72.98    2.34
  11   4   8  172.65    4.03
  11   4  -8   39.97    1.83
  11   4   9   96.05    2.87
  11   4  -9    3.21    1.16
  11   4  10   99.38    2.90
  11   4 -10  141.91    3.51
  11   4  11   84.46    2.68
  11   4 -11    1.48    1.16
  11   4  12    9.50    1.33
  11   4 -12    1.40    1.16
  11   4  13    1.95    1.18
  11   4 -13  127.65    3.32
  11   4  14   26.62    1.63
  11   4 -14   31.34    1.72
  11   4  15   26.10    1.60
  11   4 -15   29.84    1.66
  11   4 -16    6.25    1.19
  12   4   0   35.18    1.31
  12   4   1  241.38    5.00
  12   4  -1   -0.27    1.35
  12   4   2   52.02    2.06
  12   4  -2  188.38    4.22
  12   4   3   15.07    1.46
  12   4  -3   44.93    1.88
  12   4   4   57.09    2.45
  12   4  -4  139.87    3.41
  12   4   5   56.16    2.82
  12   4  -5   65.10    2.24
  12   4   6   47.95    2.08
  12   4  -6   15.89    1.39
  12   4   7   99.60    2.91
  12   4  -7   61.62    2.21
  12   4   8   15.86    1.51
  12   4  -8  115.84    3.10
  12   4   9   35.01    1.86
  12   4  -9   24.22    1.60
  12   4  10  150.70    3.72
  12   4 -10    4.73    1.22
  12   4  11   18.63    1.59
  12   4 -11  122.95    3.25
  12   4  12    8.92    1.38
  12   4 -12    0.37    1.13
  12   4  13   30.23    1.69
  12   4 -13   56.63    2.15
  12   4 -14    7.20    1.23
  12   4 -15    9.63    1.26
  13   4   0   15.91    1.28
  13   4   1   99.70    3.29
  13   4  -1   21.54    1.65
  13   4   2   36.53    2.19
  13   4  -2  190.00    4.22
  13   4   3   74.23    2.73
  13   4  -3    2.12    1.13
  13   4   4  125.45    3.52
  13   4  -4   43.37    1.90
  13   4   5   18.89    1.98
  13   4  -5   30.07    1.68
  13   4   6   21.39    1.64
  13   4  -6   40.25    1.87
  13   4   7  108.80    3.06
  13   4  -7   16.80    1.46
  13   4   8   34.54    1.87
  13   4  -8   83.38    2.61
  13   4   9   33.50    1.86
  13   4  -9   31.76    1.75
  13   4  10   91.32    2.78
  13   4 -10    9.66    1.33
  13   4  11   14.29    1.48
  13   4 -11   70.57    2.39
  13   4 -12    1.35    1.12
  13   4 -13    7.90    1.23
  13   4 -14   25.80    1.55
  14   4   0   25.13    1.24
  14   4   1   94.24    2.93
  14   4  -1   27.17    1.73
  14   4   2   17.93    1.78
  14   4  -2   39.37    1.87
  14   4   3   29.67    2.04
  14   4  -3   16.66    1.46
  14   4   4  197.90    4.58
  14   4  -4   32.26    1.74
  14   4   5    3.76    1.42
  14   4  -5  155.86    3.76
  14   4   6    9.25    1.56
  14   4  -6   27.58    1.67
  14   4   7   19.69    1.59
  14   4  -7    0.95    1.16
  14   4   8   49.63    2.10
  14   4  -8   60.79    2.24
  14   4   9    9.60    1.40
  14   4  -9   16.48    1.44
  14   4 -10   10.42    1.31
  14   4 -11   48.71    1.98
  14   4 -12   11.58    1.29
  15   4   0   25.85    1.26
  15   4   1  146.22    3.76
  15   4  -1    3.07    1.28
  15   4   2   52.40    2.32
  15   4  -2   43.18    1.95
  15   4   3   51.51    2.34
  15   4  -3   99.57    2.88
  15   4   4   50.49    2.26
  15   4  -4   43.97    1.96
  15   4   5    3.58    1.45
  15   4  -5   21.74    1.55
  15   4   6   33.11    1.96
  15   4  -6    9.43    1.32
  15   4   7   59.09    2.25
  15   4  -7   21.21    1.52
  15   4  -8   42.70    1.90
  15   4  -9   29.57    1.65
  15   4 -10    3.37    1.13
  16   4   0    7.08    1.02
  16   4   1    4.18    1.49
  16   4  -1   64.49    2.28
  16   4   2   12.34    1.62
  16   4  -2    1.51    1.14
  16   4   3   44.34    2.22
  16   4  -3   27.18    1.63
  16   4   4    0.58    1.49
  16   4  -4   16.30    1.42
  16   4   5    6.02    1.67
  16   4  -5   40.54    1.85
  16   4  -6   24.83    1.55
  16   4  -7    7.67    1.22
  16   4  -8    3.65    1.14
  17   4   0   45.31    1.43
  17   4   1   99.68    2.94
  17   4  -1    7.35    1.22
  17   4   2    9.20    1.45
  17   4  -2   27.44    1.58
  17   4   3  148.76    3.70
  17   4  -3   15.99    1.37
  17   4  -4    9.17    1.25
  17   4  -5   17.67    1.41
   0   5   0  955.97    7.29
   0   5   1  522.44    7.49
   0   5  -1  563.00    5.65
   0   5   2  332.19    5.16
   0   5  -2  694.84    6.82
   0   5   3  410.15    6.21
   0   5  -3  597.61    6.03
   0   5   4  261.38    4.30
   0   5  -4  557.89    5.74
   0   5   5  446.99    6.86
   0   5  -5  172.79    2.23
   0   5   6   37.52    1.32
   0   5  -6   47.52    1.01
   0   5   7  106.09    2.30
   0   5  -7  340.41    3.95
   0   5   8   28.65    1.16
   0   5  -8   79.17    1.39
   0   5   9  174.74    3.37
   0   5  -9  571.64    6.46
   0   5  10   74.64    1.96
   0   5 -10   35.86    1.07
   0   5  11  188.89    3.83
   0   5 -11  110.67    1.93
   0   5  12  348.35    6.32
   0   5 -12  145.39    2.32
   0   5  13  154.81    3.46
   0   5 -13  120.36    2.12
   0   5  14   79.01    2.32
   0   5 -14   70.50    1.57
   0   5  15   42.67    1.81
   0   5 -15   92.12    1.87
   0   5  16    5.53    1.18
   0   5 -16  207.59    3.17
   0   5  17    5.73    1.21
   0   5 -17    2.80    0.87
   0   5  18   67.96    2.35
   0   5 -18   61.00    1.60
   0   5  19    2.88    1.21
   0   5 -19    4.80    0.90
   0   5  20   62.21    2.25
   0   5 -20    0.31    0.82
   0   5  21  102.06    2.84
   0   5 -21   31.60    1.21
   1   5   0  832.67    8.08
  -1   5   0 1467.27   18.25
   1   5   1   42.78    1.23
   1   5  -1  103.39    2.12
  -1   5  -1   84.49    1.69
   1   5   2  235.12    3.94
   1   5  -2   75.48    1.73
  -1   5  -2  512.28    5.18
   1   5   3  786.79   10.96
   1   5  -3 1364.51   17.88
  -1   5  -3 2626.23   22.23
   1   5   4    8.81    0.75
   1   5  -4  105.79    2.22
  -1   5  -4  184.72    2.29
   1   5   5  266.96    4.52
   1   5  -5  223.96    3.91
  -1   5  -5  581.66    6.03
   1   5   6 1178.66   16.16
   1   5  -6  222.82    3.99
  -1   5  -6 1208.78   11.54
   1   5   7  387.49    6.26
   1   5  -7    0.07    0.67
  -1   5  -7  272.48    3.29
   1   5   8   71.44    1.84
   1   5  -8   52.60    1.54
  -1   5  -8  134.24    1.93
   1   5   9  207.75    3.89
   1   5  -9  870.57   13.95
  -1   5  -9  171.98    2.35
   1   5  10  183.86    3.70
   1   5 -10    0.28    0.79
  -1   5 -10   68.01    1.37
   1   5  11   18.89    1.19
   1   5 -11  395.52    6.98
  -1   5 -11  199.09    2.88
   1   5  12  102.82    2.72
   1   5 -12   83.43    2.43
  -1   5 -12  245.32    3.40
   1   5  13   10.23    1.16
   1   5 -13   40.94    1.68
  -1   5 -13   52.19    1.36
   1   5  14  111.67    2.84
   1   5 -14   50.19    1.85
  -1   5 -14  139.02    2.30
   1   5  15  119.84    3.06
   1   5 -15   64.57    2.18
  -1   5 -15   11.40    0.88
   1   5  16  169.54    3.88
   1   5 -16    7.46    1.24
  -1   5 -16  154.05    2.57
   1   5  17    8.10    1.26
   1   5 -17    2.29    1.14
  -1   5 -17    1.35    0.79
   1   5  18   95.21    2.80
   1   5 -18   56.13    2.15
  -1   5 -18   18.47    1.06
   1   5  19   84.47    2.64
   1   5 -19   10.63    1.35
  -1   5 -19    6.64    0.90
   1   5  20   30.23    1.69
   1   5 -20   70.09    2.37
  -1   5 -20   30.03    1.20
   1   5  21   26.90    1.59
   1   5 -21   19.79    1.45
  -1   5 -21   33.16    1.21
   2   5   0  684.75    6.92
  -2   5   0  361.50    5.31
   2   5   1   45.59    1.34
   2   5  -1   21.38    1.00
  -2   5  -1   55.54    1.25
   2   5   2  369.20    5.78
   2   5  -2  200.99    3.56
  -2   5  -2   64.12    1.40
   2   5   3 1122.38   15.22
   2   5  -3   49.36    1.41
  -2   5  -3  325.59    4.94
   2   5   4  372.97    5.97
   2   5  -4  478.41    7.30
  -2   5  -4  878.23   11.88
   2   5   5  222.66    3.98
   2   5  -5   83.42    2.06
  -2   5  -5 1152.13   15.31
   2   5   6  100.06    2.22
   2   5  -6 1630.14   21.75
  -2   5  -6  116.23    2.38
   2   5   7  422.46    6.81
   2   5  -7  302.54    5.19
  -2   5  -7  388.75    6.23
   2   5   8  211.97    3.93
   2   5  -8   10.38    0.92
  -2   5  -8  842.25   12.17
   2   5   9   78.62    2.02
   2   5  -9  441.36    7.18
  -2   5  -9  154.54    3.09
   2   5  10  164.08    3.43
   2   5 -10    5.14    0.90
  -2   5 -10  172.75    3.39
   2   5  11  143.09    3.19
   2   5 -11   33.74    1.46
  -2   5 -11    7.39    0.93
   2   5  12  307.44    5.78
   2   5 -12   22.65    1.49
  -2   5 -12  161.93    3.47
   2   5  13  282.21    5.43
   2   5 -13  252.21    4.98
  -2   5 -13   90.71    1.79
   2   5  14  120.14    3.02
   2   5 -14   37.21    1.69
  -2   5 -14  239.54    3.38
   2   5  15   49.96    1.96
   2   5 -15  271.58    5.41
  -2   5 -15   25.40    1.06
   2   5  16   40.44    1.83
   2   5 -16   39.58    1.82
  -2   5 -16   16.34    0.97
   2   5  17   43.12    1.92
   2   5 -17   16.56    1.44
  -2   5 -17    4.74    0.84
   2   5  18   42.25    1.93
   2   5 -18   37.30    1.84
  -2   5 -18    4.88    0.87
   2   5  19   60.26    2.23
   2   5 -19   10.07    1.33
  -2   5 -19   39.61    1.33
   2   5  20   22.04    1.53
   2   5 -20   13.33    1.36
  -2   5 -20   12.82    0.98
   2   5  21   54.94    2.06
   2   5 -21   36.63    1.74
  -2   5 -21   32.86    1.21
  -2   5 -22    7.44    0.86
   3   5   0  612.92    6.47
  -3   5   0  261.89    4.01
   3   5   1  438.35    6.80
   3   5  -1 1840.89   23.76
  -3   5  -1  387.73    5.62
   3   5   2  253.19    4.32
   3   5  -2  218.95    3.86
  -3   5  -2  547.43    7.69
   3   5   3  113.44    2.38
   3   5  -3  266.08    4.56
  -3   5  -3  899.74   11.93
   3   5   4  407.51    6.43
   3   5  -4 1358.84   18.51
  -3   5  -4  327.16    5.14
   3   5   5 1795.23   23.74
   3   5  -5  400.02    6.42
  -3   5  -5  203.51    3.55
   3   5   6  213.62    3.89
   3   5  -6  433.36    7.32
  -3   5  -6  186.17    3.36
   3   5   7   47.78    1.51
   3   5  -7   46.22    1.49
  -3   5  -7   70.47    1.91
   3   5   8  477.72    7.74
   3   5  -8  125.73    2.71
  -3   5  -8  102.31    2.25
   3   5   9  217.29    4.22
   3   5  -9  100.74    2.44
  -3   5  -9  233.11    4.20
   3   5  10  103.70    2.56
   3   5 -10  443.88    7.72
  -3   5 -10   29.72    1.24
   3   5  11   15.51    1.43
   3   5 -11  160.22    3.58
  -3   5 -11  118.89    2.72
   3   5  12   26.94    1.44
   3   5 -12  323.89    6.02
  -3   5 -12  115.79    2.76
   3   5  13   29.44    1.50
   3   5 -13   23.60    1.39
  -3   5 -13   20.53    1.47
   3   5  14  212.75    4.47
   3   5 -14   34.23    1.67
  -3   5 -14   21.81    1.38
   3   5  15  119.51    3.10
   3   5 -15   41.38    1.84
  -3   5 -15   53.75    1.98
   3   5  16    4.05    1.18
   3   5 -16   83.77    2.57
  -3   5 -16   22.57    1.49
   3   5  17   24.01    1.60
   3   5 -17    7.04    1.27
  -3   5 -17   12.80    1.35
   3   5  18   16.04    1.46
   3   5 -18    1.51    1.17
  -3   5 -18   54.41    2.12
   3   5  19    2.62    1.17
   3   5 -19   72.43    2.42
  -3   5 -19   40.26    1.90
   3   5  20   10.59    1.30
   3   5 -20    4.79    1.19
  -3   5 -20  147.31    3.61
   3   5  21    5.89    1.18
   3   5 -21   27.66    1.59
  -3   5 -21   32.28    1.70
  -3   5 -22    4.81    1.17
   4   5   0  701.77    7.29
  -4   5   0 1108.90   14.12
   4   5   1  418.34    6.67
   4   5  -1   42.30    1.38
  -4   5  -1  161.64    2.77
   4   5   2  838.85   12.14
   4   5  -2  607.44    9.18
  -4   5  -2  616.35    8.53
   4   5   3  960.41   13.71
   4   5  -3  340.08    5.63
  -4   5  -3 1198.21   15.53
   4   5   4  318.68    5.33
   4   5  -4  612.62    9.32
  -4   5  -4  502.45    7.35
   4   5   5  446.62    7.11
   4   5  -5  506.80    7.96
  -4   5  -5  588.26    8.62
   4   5   6  537.59    8.44
   4   5  -6  533.23    8.31
  -4   5  -6  711.88   10.35
   4   5   7  119.90    2.63
   4   5  -7  606.39   10.01
  -4   5  -7   94.62    2.21
   4   5   8  371.36    6.54
   4   5  -8  235.09    4.49
  -4   5  -8  146.10    2.89
   4   5   9  330.96    6.01
   4   5  -9  180.89    3.73
  -4   5  -9  161.28    3.18
   4   5  10   24.40    1.42
   4   5 -10   29.17    1.49
  -4   5 -10   36.37    1.34
   4   5  11  446.25    7.86
   4   5 -11   84.47    2.38
  -4   5 -11  122.37    2.78
   4   5  12  230.04    4.64
   4   5 -12  117.79    2.92
  -4   5 -12  267.73    5.08
   4   5  13   67.07    2.18
   4   5 -13  149.82    3.49
  -4   5 -13  178.43    3.84
   4   5  14   74.09    2.36
   4   5 -14  124.72    3.16
  -4   5 -14  114.20    2.87
   4   5  15   41.90    1.86
   4   5 -15   20.96    1.49
  -4   5 -15   87.02    2.51
   4   5  16   17.87    1.45
   4   5 -16  163.15    3.83
  -4   5 -16   53.39    2.02
   4   5  17  102.92    2.92
   4   5 -17    3.40    1.19
  -4   5 -17    6.68    1.23
   4   5  18   37.98    1.86
   4   5 -18   16.48    1.46
  -4   5 -18   77.70    2.51
   4   5  19    9.40    1.30
   4   5 -19   27.73    1.64
  -4   5 -19   11.97    1.38
   4   5  20   35.47    1.74
   4   5 -20   17.85    1.42
  -4   5 -20   22.66    1.56
  -4   5 -21   37.31    1.79
   5   5   0  143.33    2.05
   5   5   1  179.66    3.47
   5   5  -1  442.20    7.07
   5   5   2  330.23    5.56
   5   5  -2   81.70    2.04
   5   5   3  137.22    2.86
   5   5  -3    5.52    0.94
   5   5   4   23.49    1.22
   5   5  -4  590.88    9.14
   5   5   5  795.94   11.99
   5   5  -5   22.43    1.12
   5   5   6   10.72    1.50
   5   5  -6    1.12    0.78
   5   5   7    9.49    0.97
   5   5  -7  212.28    4.15
   5   5   8  165.47    3.50
   5   5  -8    7.30    0.98
   5   5   9   92.50    2.46
   5   5  -9  122.72    2.92
   5   5  10    6.89    1.19
   5   5 -10  301.86    5.69
   5   5  11  113.68    2.86
   5   5 -11   11.41    1.20
   5   5  12   30.02    1.54
   5   5 -12   93.93    2.59
   5   5  13   63.06    2.15
   5   5 -13   99.30    2.74
   5   5  14  174.52    3.96
   5   5 -14   96.40    2.74
   5   5  15    3.46    1.17
   5   5 -15   22.35    1.53
   5   5  16   35.72    1.81
   5   5 -16   29.60    1.69
   5   5  17    1.29    1.17
   5   5 -17    7.59    1.29
   5   5  18   27.62    1.66
   5   5 -18    1.04    1.11
   5   5  19    3.73    1.17
   5   5 -19   39.66    1.84
   5   5  20   42.84    1.85
   5   5 -20   14.81    1.36
   6   5   0  148.82    2.19
   6   5   1   14.65    1.03
   6   5  -1   11.66    1.08
   6   5   2  513.92    8.24
   6   5  -2  284.00    5.17
   6   5   3   24.52    1.47
   6   5  -3    2.06    1.18
   6   5   4  580.04    9.13
   6   5  -4  455.40    7.88
   6   5   5  380.92    6.84
   6   5  -5  383.87    6.73
   6   5   6  179.09    3.83
   6   5  -6  107.29    2.59
   6   5   7   27.04    1.77
   6   5  -7  456.11    7.91
   6   5   8   53.34    1.94
   6   5  -8   80.52    2.35
   6   5   9  205.94    4.24
   6   5  -9    8.52    1.18
   6   5  10   57.89    1.98
   6   5 -10   13.10    1.23
   6   5  11   95.60    2.60
   6   5 -11  213.47    4.42
   6   5  12   30.81    1.62
   6   5 -12   57.24    2.06
   6   5  13  239.15    4.93
   6   5 -13  224.97    4.72
   6   5  14   17.46    1.44
   6   5 -14   20.29    1.49
   6   5  15   38.73    1.85
   6   5 -15   63.96    2.27
   6   5  16   -0.05    1.12
   6   5 -16   59.25    2.21
   6   5  17    6.17    1.26
   6   5 -17   40.46    1.89
   6   5  18   19.31    1.49
   6   5 -18   10.85    1.33
   6   5  19   11.46    1.30
   6   5 -19   57.04    2.11
   7   5   0  144.83    2.32
   7   5   1  243.49    4.66
   7   5  -1   38.79    2.03
   7   5   2  129.99    2.95
   7   5  -2  174.12    3.84
   7   5   3    8.79    0.77
   7   5  -3    3.78    1.50
   7   5   4  214.24    4.35
   7   5  -4  167.37    3.66
   7   5   5    9.25    1.54
   7   5  -5  639.76   10.67
   7   5   6   24.32    1.45
   7   5  -6   85.87    2.35
   7   5   7  157.04    3.56
   7   5  -7  306.72    5.79
   7   5   8    1.50    1.21
   7   5  -8   77.10    2.25
   7   5   9  180.69    3.89
   7   5  -9   79.54    2.32
   7   5  10  202.94    4.27
   7   5 -10    6.29    1.11
   7   5  11   31.48    1.63
   7   5 -11   84.66    2.50
   7   5  12   63.29    2.19
   7   5 -12    1.65    1.11
   7   5  13   22.75    1.53
   7   5 -13   66.56    2.28
   7   5  14   20.42    1.51
   7   5 -14   89.73    2.68
   7   5  15    3.78    1.20
   7   5 -15   13.28    1.39
   7   5  16   23.90    1.61
   7   5 -16   52.83    2.12
   7   5  17   -1.15    1.09
   7   5 -17   25.63    1.62
   7   5  18   34.39    1.73
   7   5 -18   91.90    2.69
   7   5  19   11.69    1.30
   7   5 -19   17.79    1.40
   8   5   0    8.23    0.90
   8   5   1  157.45    3.47
   8   5  -1  120.37    3.06
   8   5   2   98.31    2.56
   8   5  -2  196.73    4.16
   8   5   3  171.10    3.70
   8   5  -3  155.87    3.47
   8   5   4  502.30    8.67
   8   5  -4   35.53    1.57
   8   5   5    8.08    1.42
   8   5  -5  783.54   12.91
   8   5   6   54.31    2.06
   8   5  -6  174.50    3.75
   8   5   7   35.21    1.82
   8   5  -7   83.29    2.38
   8   5   8   62.07    2.14
   8   5  -8   23.60    1.40
   8   5   9   61.86    2.21
   8   5  -9   52.27    1.95
   8   5  10  299.34    5.80
   8   5 -10   79.38    2.42
   8   5  11    8.88    1.25
   8   5 -11   45.37    1.91
   8   5  12    3.72    1.16
   8   5 -12   35.57    1.76
   8   5  13   61.90    2.22
   8   5 -13   24.84    1.59
   8   5  14   12.49    1.37
   8   5 -14  103.16    2.92
   8   5  15   30.01    1.72
   8   5 -15   25.28    1.64
   8   5  16    7.98    1.29
   8   5 -16   18.40    1.48
   8   5  17   27.64    1.63
   8   5 -17   27.37    1.62
   8   5  18   18.90    1.43
   8   5 -18   46.76    1.92
   9   5   0   61.10    1.56
   9   5   1   52.31    2.04
   9   5  -1  150.12    3.54
   9   5   2  180.25    3.96
   9   5  -2  130.44    3.24
   9   5   3  226.75    4.66
   9   5  -3   64.14    2.18
   9   5   4   61.19    2.16
   9   5  -4   28.01    1.73
   9   5   5   29.68    1.76
   9   5  -5   23.61    1.41
   9   5   6    9.53    1.30
   9   5  -6   89.53    2.49
   9   5   7   19.28    1.50
   9   5  -7   82.67    2.42
   9   5   8  134.43    3.34
   9   5  -8  207.77    4.40
   9   5   9   49.95    2.13
   9   5  -9  151.85    3.58
   9   5  10    9.62    1.49
   9   5 -10  117.88    3.09
   9   5  11   93.85    2.73
   9   5 -11   46.11    1.94
   9   5  12   21.00    1.52
   9   5 -12  118.09    3.14
   9   5  13   11.04    1.34
   9   5 -13   21.18    1.54
   9   5  14   20.99    1.56
   9   5 -14   21.92    1.58
   9   5  15    5.55    1.23
   9   5 -15   16.82    1.45
   9   5  16   34.16    1.75
   9   5 -16   14.36    1.39
   9   5  17   64.74    2.22
   9   5 -17   78.58    2.45
  10   5   0  154.06    2.55
  10   5   1   89.41    2.69
  10   5  -1   99.83    2.73
  10   5   2   80.68    2.57
  10   5  -2   13.64    1.35
  10   5   3   46.50    2.03
  10   5  -3   42.79    1.90
  10   5   4    8.04    1.24
  10   5  -4   89.55    2.59
  10   5   5   28.31    1.67
  10   5  -5    3.77    1.10
  10   5   6   27.63    1.72
  10   5  -6   37.52    1.73
  10   5   7   20.37    1.66
  10   5  -7  191.22    4.19
  10   5   8   38.11    1.93
  10   5  -8  221.88    4.68
  10   5   9  102.55    2.95
  10   5  -9   26.15    1.58
  10   5  10    4.49    1.39
  10   5 -10   88.98    2.66
  10   5  11   81.96    2.64
  10   5 -11   51.96    2.08
  10   5  12   27.24    1.66
  10   5 -12   12.11    1.37
  10   5  13   11.20    1.37
  10   5 -13   38.04    1.86
  10   5  14   16.07    1.45
  10   5 -14   -1.16    1.09
  10   5  15   63.92    2.26
  10   5 -15   57.16    2.14
  10   5  16   17.85    1.41
  10   5 -16   72.55    2.36
  11   5   0  255.64    3.71
  11   5   1   63.16    2.50
  11   5  -1   80.36    2.53
  11   5   2   24.70    1.79
  11   5  -2    7.48    1.43
  11   5   3   10.35    1.38
  11   5  -3   74.36    2.51
  11   5   4   19.87    1.53
  11   5  -4    7.69    1.22
  11   5   5   24.78    1.64
  11   5  -5   83.81    2.53
  11   5   6  166.14    3.93
  11   5  -6  120.82    3.13
  11   5   7   43.74    2.03
  11   5  -7  105.68    2.90
  11   5   8  183.14    4.22
  11   5  -8   86.92    2.62
  11   5   9   46.78    2.07
  11   5  -9  115.38    3.10
  11   5  10   12.90    1.46
  11   5 -10    6.14    1.26
  11   5  11   28.39    1.78
  11   5 -11   22.20    1.58
  11   5  12   66.26    2.38
  11   5 -12    2.99    1.20
  11   5  13   12.09    1.36
  11   5 -13    4.92    1.22
  11   5  14    2.85    1.15
  11   5 -14   35.08    1.76
  11   5  15   24.08    1.53
  11   5 -15   59.51    2.14
  12   5   0   42.28    1.59
  12   5   1   24.48    2.29
  12   5  -1   65.69    2.38
  12   5   2   19.70    2.16
  12   5  -2  176.78    4.09
  12   5   3   25.57    2.46
  12   5  -3    1.42    1.30
  12   5   4  104.14    3.13
  12   5  -4   11.89    1.33
  12   5   5    5.96    1.77
  12   5  -5   27.92    1.62
  12   5   6    3.54    1.28
  12   5  -6   92.06    2.71
  12   5   7   97.54    2.89
  12   5  -7   87.80    2.67
  12   5   8   84.94    2.69
  12   5  -8   76.70    2.49
  12   5   9   24.20    1.70
  12   5  -9   54.28    2.14
  12   5  10   84.96    2.69
  12   5 -10    1.67    1.18
  12   5  11    0.98    1.24
  12   5 -11   51.71    2.08
  12   5  12    5.54    1.31
  12   5 -12   -0.88    1.06
  12   5  13  100.82    2.89
  12   5 -13   10.17    1.29
  12   5  14    4.51    1.15
  12   5 -14   27.29    1.58
  13   5   0    5.12    1.07
  13   5   1   52.31    2.48
  13   5  -1    1.33    1.26
  13   5   2   18.46    1.97
  13   5  -2  105.43    3.02
  13   5   3   21.28    1.78
  13   5  -3   18.63    1.59
  13   5   4   80.07    2.76
  13   5  -4   16.30    1.45
  13   5   5    1.91    1.63
  13   5  -5   17.67    1.48
  13   5   6   16.87    1.57
  13   5  -6    7.51    1.28
  13   5   7   27.00    1.76
  13   5  -7    4.29    1.23
  13   5   8    9.66    1.41
  13   5  -8   52.90    2.12
  13   5   9   32.15    1.80
  13   5  -9   26.57    1.64
  13   5  10   88.11    2.73
  13   5 -10    0.47    1.11
  13   5  11   25.44    1.66
  13   5 -11   39.08    1.83
  13   5  12    5.75    1.27
  13   5 -12   13.80    1.34
  13   5  13   80.09    2.52
  13   5 -13   39.74    1.79
  14   5   0   29.78    1.30
  14   5   1   48.74    2.20
  14   5  -1  153.47    3.78
  14   5   2   36.98    2.02
  14   5  -2   30.47    1.81
  14   5   3   20.12    1.75
  14   5  -3   43.13    1.95
  14   5   4   38.06    2.08
  14   5  -4   12.16    1.39
  14   5   5    8.59    1.63
  14   5  -5   13.81    1.41
  14   5   6  119.29    3.33
  14   5  -6   31.83    1.74
  14   5   7   33.17    1.82
  14   5  -7    3.80    1.20
  14   5   8    3.36    1.26
  14   5  -8   44.67    1.94
  14   5   9   12.22    1.42
  14   5  -9   20.42    1.50
  14   5  10   21.42    1.55
  14   5 -10   44.13    1.89
  14   5  11   53.38    2.09
  14   5 -11    2.48    1.12
  15   5   0   37.77    1.37
  15   5   1   28.01    1.81
  15   5  -1   29.75    1.77
  15   5   2   21.27    1.74
  15   5  -2    2.29    1.25
  15   5   3   57.74    2.38
  15   5  -3   39.48    1.86
  15   5   4   12.09    1.61
  15   5  -4   37.35    1.82
  15   5   5    0.32    1.54
  15   5  -5   38.90    1.83
  15   5   6   64.39    2.52
  15   5  -6   80.45    2.52
  15   5   7   12.45    1.39
  15   5  -7   29.62    1.65
  15   5   8    7.68    1.30
  15   5  -8   25.04    1.54
  15   5   9   15.63    1.46
  15   5  -9   19.16    1.43
  16   5   0  129.55    2.41
  16   5   1   21.10    1.85
  16   5  -1   16.72    1.48
  16   5   2    6.57    1.61
  16   5  -2    6.55    1.28
  16   5   3   40.97    2.13
  16   5  -3    9.73    1.26
  16   5   4   27.52    1.81
  16   5  -4   14.64    1.35
  16   5   5    6.94    1.53
  16   5  -5   22.33    1.49
  16   5   6    1.26    1.72
  16   5  -6   19.69    1.44
   0   6   0  244.54    2.37
   0   6   1    0.58    0.65
   0   6  -1  241.47    2.89
   0   6   2  498.75    7.47
   0   6  -2   68.57    1.19
   0   6   3   42.09    1.26
   0   6  -3  251.99    3.01
   0   6   4  290.68    4.81
   0   6  -4 1424.83   13.28
   0   6   5  457.77    7.15
   0   6  -5  169.79    2.25
   0   6   6  266.47    4.59
   0   6  -6   55.09    1.11
   0   6   7   15.51    0.96
   0   6  -7  225.19    2.88
   0   6   8  386.65    6.36
   0   6  -8  120.92    1.85
   0   6   9  132.28    2.81
   0   6  -9  139.90    2.11
   0   6  10  103.80    2.49
   0   6 -10   52.07    1.33
   0   6  11  161.63    3.46
   0   6 -11   97.40    1.83
   0   6  12   40.37    1.84
   0   6 -12   57.02    1.46
   0   6  13   56.94    1.96
   0   6 -13   30.32    1.15
   0   6  14   65.68    2.14
   0   6 -14   21.77    1.03
   0   6  15  123.23    3.13
   0   6 -15   45.85    1.40
   0   6  16    9.19    1.27
   0   6 -16  160.23    2.68
   0   6  17   19.87    1.50
   0   6 -17   95.66    1.99
   0   6  18   81.40    2.58
   0   6 -18   51.19    1.49
   0   6  19   36.65    1.83
   0   6 -19   14.41    1.03
   0   6  20   49.20    2.01
   0   6 -20   32.59    1.25
   0   6  21    2.40    1.11
   0   6 -21    4.29    0.84
   1   6   0  169.49    2.22
  -1   6   0  362.19    3.95
   1   6   1  950.56   13.01
   1   6  -1  410.68    6.46
  -1   6  -1  881.74    8.46
   1   6   2   84.45    1.93
   1   6  -2  138.84    2.76
  -1   6  -2  147.99    1.95
   1   6   3  229.23    4.00
   1   6  -3  281.98    4.71
  -1   6  -3   43.74    0.92
   1   6   4   30.70    1.41
   1   6  -4  662.17    9.72
  -1   6  -4  105.24    1.56
   1   6   5  114.10    2.42
   1   6  -5  132.29    2.69
  -1   6  -5   73.39    1.26
   1   6   6  395.19    6.38
   1   6  -6   11.85    0.88
  -1   6  -6  220.41    2.78
   1   6   7  103.77    2.33
   1   6  -7   47.21    1.48
  -1   6  -7 1101.22   10.86
   1   6   8   90.44    2.16
   1   6  -8  184.99    3.55
  -1   6  -8  109.96    1.72
   1   6   9   37.29    1.40
   1   6  -9  507.77    8.19
  -1   6  -9  163.79    2.32
   1   6  10  158.06    3.37
   1   6 -10  158.90    3.38
  -1   6 -10   76.52    1.58
   1   6  11   38.43    1.59
   1   6 -11  199.01    4.07
  -1   6 -11    2.83    0.75
   1   6  12  134.07    3.15
   1   6 -12   39.33    1.68
  -1   6 -12   18.44    0.97
   1   6  13  101.61    2.67
   1   6 -13  140.05    3.27
  -1   6 -13  213.41    3.11
   1   6  14    5.18    1.13
   1   6 -14  172.56    3.84
  -1   6 -14    3.14    0.79
   1   6  15  192.29    4.21
   1   6 -15   38.20    1.77
  -1   6 -15   96.41    1.94
   1   6  16   39.67    1.83
   1   6 -16   38.12    1.80
  -1   6 -16  222.19    3.35
   1   6  17   22.31    1.56
   1   6 -17   10.84    1.34
  -1   6 -17   56.76    1.55
   1   6  18   21.69    1.56
   1   6 -18  197.34    4.40
  -1   6 -18   89.36    1.91
   1   6  19    9.41    1.31
   1   6 -19   29.50    1.69
  -1   6 -19   25.72    1.16
   1   6  20   19.93    1.49
   1   6 -20   36.41    1.79
  -1   6 -20    2.92    0.83
   1   6  21   33.18    1.69
   1   6 -21    6.71    1.20
  -1   6 -21    7.81    0.87
   2   6   0  322.61    3.75
  -2   6   0  392.55    5.90
   2   6   1 2663.08   33.35
   2   6  -1 1820.09   23.66
  -2   6  -1  644.41    9.11
   2   6   2  563.31    8.43
   2   6  -2 2465.16   31.05
  -2   6  -2  244.13    4.07
   2   6   3  240.50    4.19
   2   6  -3   25.17    1.09
  -2   6  -3   19.20    0.88
   2   6   4  366.06    5.98
   2   6  -4   23.38    1.12
  -2   6  -4  174.63    3.18
   2   6   5  436.23    6.93
   2   6  -5   65.25    1.76
  -2   6  -5    8.39    0.76
   2   6   6   94.53    2.18
   2   6  -6  351.46    5.81
  -2   6  -6  386.06    6.18
   2   6   7  814.49   12.09
   2   6  -7  398.81    6.53
  -2   6  -7  501.86    8.32
   2   6   8  589.38    9.26
   2   6  -8  807.99   13.05
  -2   6  -8  415.41    6.69
   2   6   9  223.60    4.33
   2   6  -9  148.50    3.19
  -2   6  -9  159.93    3.18
   2   6  10  525.06    8.95
   2   6 -10  408.98    7.20
  -2   6 -10   71.95    1.95
   2   6  11  138.34    3.30
   2   6 -11  465.49    8.16
  -2   6 -11    9.86    0.73
   2   6  12   42.55    1.72
   2   6 -12   14.30    1.23
  -2   6 -12   52.60    1.33
   2   6  13   32.24    1.55
   2   6 -13   65.80    2.11
  -2   6 -13  155.35    2.45
   2   6  14   78.26    2.40
   2   6 -14   30.07    1.60
  -2   6 -14   29.66    1.06
   2   6  15   99.56    2.79
   2   6 -15   79.22    2.47
  -2   6 -15   68.68    1.59
   2   6  16   47.34    1.97
   2   6 -16   59.59    2.18
  -2   6 -16   81.98    1.78
   2   6  17   25.79    1.63
   2   6 -17   56.55    2.16
  -2   6 -17   60.94    1.56
   2   6  18   23.18    1.59
   2   6 -18   21.94    1.58
  -2   6 -18   46.34    1.41
   2   6  19   24.27    1.59
   2   6 -19    3.53    1.19
  -2   6 -19   24.12    1.14
   2   6  20    8.64    1.27
   2   6 -20    9.42    1.27
  -2   6 -20    4.18    0.85
   2   6  21    5.36    1.17
   2   6 -21    1.10    1.09
  -2   6 -21   20.53    1.04
   3   6   0  359.61    4.16
  -3   6   0  160.72    2.84
   3   6   1  452.11    7.09
   3   6  -1   32.32    1.24
  -3   6  -1  840.25   11.37
   3   6   2  716.86   10.63
   3   6  -2   95.37    1.55
  -3   6  -2  472.15    6.96
   3   6   3  528.31    8.15
  -3   6   3 1290.99   10.41
   3   6  -3 1754.29   23.33
  -3   6  -3  190.43    3.36
   3   6   4  101.02    2.30
   3   6  -4  217.14    3.96
  -3   6  -4  141.95    2.70
   3   6   5   99.87    2.27
   3   6  -5  518.29    8.17
  -3   6  -5   78.12    1.83
   3   6   6  654.30   10.00
   3   6  -6  557.47    8.71
  -3   6  -6 1767.16   22.96
   3   6   7  120.36    2.66
   3   6  -7  546.63    8.64
  -3   6  -7  165.46    3.18
   3   6   8  404.12    7.04
   3   6  -8   44.14    1.55
  -3   6  -8  108.45    2.38
   3   6   9   48.26    1.69
   3   6  -9   33.74    1.45
  -3   6  -9  263.10    4.69
   3   6  10  264.53    5.10
   3   6 -10    7.22    1.23
  -3   6 -10  218.99    4.08
   3   6  11  319.85    5.95
   3   6 -11  120.74    2.93
  -3   6 -11   75.42    2.10
   3   6  12   13.43    1.22
   3   6 -12  336.62    6.26
  -3   6 -12   46.56    1.76
   3   6  13   16.06    1.33
   3   6 -13   31.76    1.61
  -3   6 -13   89.93    2.45
   3   6  14   70.81    2.31
   3   6 -14  131.19    3.26
  -3   6 -14   21.46    1.36
   3   6  15   28.12    1.62
   3   6 -15   37.77    1.79
  -3   6 -15  508.75    8.93
   3   6  16   44.80    1.94
   3   6 -16  121.47    3.20
  -3   6 -16  179.80    4.03
   3   6  17  137.16    3.47
   3   6 -17    0.70    1.12
  -3   6 -17    6.96    1.23
   3   6  18   12.29    1.38
   3   6 -18    5.91    1.26
  -3   6 -18   42.11    1.91
   3   6  19   12.81    1.36
   3   6 -19   30.75    1.70
  -3   6 -19    1.45    1.17
   3   6  20   18.46    1.43
   3   6 -20    6.73    1.21
  -3   6 -20   22.42    1.55
  -3   6 -21    6.82    1.21
   4   6   0  199.83    2.63
  -4   6   0  193.14    3.31
   4   6   1   88.90    2.12
   4   6  -1  509.94    7.99
  -4   6  -1  104.04    2.15
   4   6   2  556.50    8.56
   4   6  -2   71.95    1.89
  -4   6  -2  132.24    2.54
   4   6   3    8.17    0.99
   4   6  -3  354.22    5.95
  -4   6  -3  802.58   11.13
   4   6   4  213.26    3.97
   4   6  -4  362.03    6.03
  -4   6  -4   40.84    1.24
   4   6   5   47.98    1.68
   4   6  -5   48.29    1.67
  -4   6  -5  102.16    2.17
   4   6   6  107.27    2.72
   4   6  -6  151.99    3.13
  -4   6  -6 1273.52   17.29
   4   6   7   12.37    1.02
   4   6  -7   78.25    2.10
  -4   6  -7  335.28    5.54
   4   6   8  454.59    7.88
   4   6  -8  152.72    3.31
  -4   6  -8   54.30    1.57
   4   6   9   58.29    1.95
   4   6  -9  261.36    5.03
  -4   6  -9  378.17    6.22
   4   6  10   68.12    2.14
   4   6 -10  588.84    9.99
  -4   6 -10    4.45    0.85
   4   6  11  375.47    6.83
   4   6 -11   29.85    1.52
  -4   6 -11   -0.00    0.84
   4   6  12    5.60    1.10
   4   6 -12  140.11    3.31
  -4   6 -12   61.62    2.02
   4   6  13   41.33    1.80
   4   6 -13  151.89    3.56
  -4   6 -13   15.68    1.24
   4   6  14   20.85    1.48
   4   6 -14   60.64    2.17
  -4   6 -14    0.09    0.96
   4   6  15    1.66    1.13
   4   6 -15   99.29    2.83
  -4   6 -15  213.31    4.49
   4   6  16   10.87    1.35
   4   6 -16   47.50    2.01
  -4   6 -16   89.52    2.63
   4   6  17   87.28    2.68
   4   6 -17   24.52    1.61
  -4   6 -17   21.21    1.51
   4   6  18   29.22    1.68
   4   6 -18   24.82    1.60
  -4   6 -18  153.32    3.71
   4   6  19   10.42    1.31
   4   6 -19  139.95    3.46
  -4   6 -19   21.18    1.56
   4   6  20   59.34    2.13
   4   6 -20   10.02    1.27
  -4   6 -20    5.84    1.23
  -4   6 -21    9.61    1.26
   5   6   0   74.57    1.40
  -5   6   0  818.73   11.23
   5   6   1  132.75    2.82
   5   6  -1  278.72    5.08
  -5   6  -1   41.49    1.30
   5   6   2  127.34    2.78
   5   6  -2  269.17    4.95
  -5   6  -2  211.74    3.61
   5   6   3  220.07    4.18
   5   6  -3  197.65    3.96
  -5   6  -3  807.75   11.21
   5   6   4   20.39    1.64
   5   6  -4  267.98    5.10
  -5   6  -4    9.12    0.76
   5   6   5  562.69    9.54
   5   6  -5   11.46    1.72
  -5   6  -5  271.86    4.58
   5   6   6  111.13    2.84
   5   6  -6   67.13    1.96
  -5   6  -6 1194.49   16.40
   5   6   7   20.73    1.69
   5   6  -7   64.69    1.96
  -5   6  -7  397.47    6.42
   5   6   8  154.97    3.46
   5   6  -8  257.80    5.01
  -5   6  -8   74.35    1.89
   5   6   9   46.81    1.81
   5   6  -9   99.86    2.63
  -5   6  -9  215.60    3.96
   5   6  10   96.30    2.59
   5   6 -10   61.65    2.04
  -5   6 -10  185.01    3.71
   5   6  11  108.88    2.81
   5   6 -11  116.00    2.92
  -5   6 -11   18.08    1.18
   5   6  12   97.59    2.71
   5   6 -12    2.00    1.09
  -5   6 -12  102.32    2.71
   5   6  13  105.82    2.88
   5   6 -13   54.36    2.05
  -5   6 -13    9.28    1.14
   5   6  14  111.30    3.01
   5   6 -14   14.53    1.38
  -5   6 -14  111.73    2.84
   5   6  15   44.88    1.95
   5   6 -15   19.30    1.50
  -5   6 -15  131.80    3.25
   5   6  16   17.05    1.46
   5   6 -16   98.03    2.85
  -5   6 -16  172.04    3.93
   5   6  17   55.11    2.15
   5   6 -17   64.61    2.31
  -5   6 -17   10.43    1.30
   5   6  18    6.65    1.24
   5   6 -18   10.46    1.31
  -5   6 -18   98.72    2.85
   5   6  19   30.69    1.66
   5   6 -19   12.96    1.33
  -5   6 -19   83.54    2.63
  -5   6 -20   30.38    1.69
  -5   6 -21   22.12    1.49
   6   6   0  260.90    3.53
   6   6   1  163.49    3.44
   6   6  -1   63.90    2.33
   6   6   2   46.97    1.64
   6   6  -2  192.17    4.09
   6   6   3   81.84    2.53
   6   6  -3   33.61    1.90
   6   6   4  149.04    3.39
   6   6  -4   95.38    2.61
   6   6   5   57.82    2.17
   6   6  -5  189.14    4.05
   6   6   6   99.28    2.63
   6   6  -6   23.02    1.33
   6   6   7  170.64    3.74
   6   6  -7   10.09    1.44
   6   6   8   38.48    1.81
   6   6  -8  107.60    2.72
   6   6   9   60.31    2.02
   6   6  -9   98.22    2.62
   6   6  10  138.34    3.27
   6   6 -10  101.08    2.69
   6   6  11  104.50    2.81
   6   6 -11  191.89    4.16
   6   6  12  131.33    3.27
   6   6 -12    6.13    1.19
   6   6  13   34.08    1.72
   6   6 -13   45.93    1.93
   6   6  14   55.11    1.49
   6   6 -14   46.80    1.97
   6   6  15   25.99    1.15
   6   6 -15   31.33    1.72
   6   6  16  147.09    2.56
   6   6 -16    2.87    1.20
   6   6  17   25.51    1.14
   6   6 -17   47.21    1.99
   6   6  18    0.36    0.77
   6   6 -18   51.80    2.04
   6   6  19   24.06    1.07
   6   6 -19   15.99    1.38
   7   6   0   21.50    1.03
   7   6   1  331.37    6.09
   7   6  -1  260.02    5.09
   7   6   2  642.46   10.78
   7   6  -2  210.43    4.37
   7   6   3   26.54    1.63
   7   6  -3    5.37    1.32
   7   6   4   66.99    2.06
   7   6  -4   53.39    1.85
   7   6   5  281.50    5.41
   7   6  -5  238.14    4.76
   7   6   6    3.26    1.37
   7   6  -6   27.46    1.47
   7   6   7  260.46    5.18
   7   6  -7   46.94    1.79
   7   6   8  234.34    4.76
   7   6  -8  128.09    3.09
   7   6   9   11.13    1.38
   7   6  -9    2.25    1.05
   7   6  10  261.00    5.21
   7   6 -10   38.43    1.74
   7   6  11  150.03    3.57
   7   6 -11  168.56    3.86
   7   6  12    9.11    1.27
   7   6 -12   17.95    1.44
   7   6  13   12.07    1.34
   7   6 -13   18.33    1.47
   7   6  14   82.19    2.59
   7   6 -14   87.68    2.68
   7   6  15   27.32    1.67
   7   6 -15   17.54    1.49
   7   6  16  100.65    2.88
   7   6 -16    4.69    1.22
   7   6  17    2.19    1.14
   7   6 -17  100.82    2.85
   7   6  18    7.45    1.21
   7   6 -18    8.19    1.23
   8   6   0   47.53    1.39
   8   6   1  135.03    3.28
   8   6  -1   29.16    1.75
   8   6   2  167.13    3.76
   8   6  -2  144.78    3.46
   8   6   3   51.35    2.02
   8   6  -3  247.74    4.97
   8   6   4  121.07    3.05
   8   6  -4    3.22    1.26
   8   6   5   22.24    1.61
   8   6  -5   59.95    2.18
   8   6   6   98.22    2.70
   8   6  -6   34.64    1.59
   8   6   7  219.27    4.57
   8   6  -7   46.57    1.82
   8   6   8    2.68    1.24
   8   6  -8   20.45    1.42
   8   6   9    0.78    1.35
   8   6  -9   67.79    2.25
   8   6  10  198.65    4.33
   8   6 -10   28.81    1.62
   8   6  11   15.76    1.40
   8   6 -11   42.87    1.89
   8   6  12   46.85    1.97
   8   6 -12   98.16    2.82
   8   6  13   69.44    2.38
   8   6 -13    2.22    1.17
   8   6  14   54.82    2.14
   8   6 -14   29.88    1.71
   8   6  15    2.13    1.16
   8   6 -15    0.71    1.11
   8   6  16  105.93    2.93
   8   6 -16   22.14    1.53
   8   6  17    6.83    1.21
   8   6 -17   38.54    1.79
   9   6   0  167.30    2.70
   9   6   1  217.45    4.58
   9   6  -1  110.03    2.97
   9   6   2  312.24    6.00
   9   6  -2   67.62    2.28
   9   6   3   21.41    1.69
   9   6  -3  192.08    4.13
   9   6   4   17.28    1.47
   9   6  -4    2.00    1.23
   9   6   5   31.05    1.71
   9   6  -5    8.24    1.34
   9   6   6  172.61    3.92
   9   6  -6    0.33    1.05
   9   6   7    1.01    1.38
   9   6  -7  365.77    6.82
   9   6   8   38.05    1.86
   9   6  -8   36.86    1.75
   9   6   9  107.75    3.03
   9   6  -9   66.27    2.26
   9   6  10   52.61    2.18
   9   6 -10   21.20    1.51
   9   6  11   38.07    1.84
   9   6 -11  100.15    2.86
   9   6  12   43.39    1.94
   9   6 -12   44.17    1.96
   9   6  13    3.49    1.21
   9   6 -13   15.51    1.45
   9   6  14    2.89    1.18
   9   6 -14   24.24    1.60
   9   6  15   40.05    1.85
   9   6 -15   25.70    1.59
   9   6  16    6.76    1.20
   9   6 -16   42.67    1.86
   9   6  17    2.65    1.12
  10   6   0  196.82    3.04
  10   6   1   64.49    2.38
  10   6  -1   14.40    1.44
  10   6   2   67.51    2.52
  10   6  -2    0.67    1.23
  10   6   3   24.43    1.87
  10   6  -3   71.93    2.41
  10   6   4   87.50    2.65
  10   6  -4   81.56    2.62
  10   6   5  154.52    3.73
  10   6  -5   45.61    2.07
  10   6   6  249.52    5.15
  10   6  -6   95.47    2.73
  10   6   7   18.85    1.61
  10   6  -7    3.50    1.16
  10   6   8   61.70    2.31
  10   6  -8    4.56    1.18
  10   6   9   74.14    2.50
  10   6  -9   83.77    2.59
  10   6  10   36.45    1.88
  10   6 -10   18.88    1.50
  10   6  11   32.95    1.86
  10   6 -11   23.73    1.59
  10   6  12   13.27    1.41
  10   6 -12   81.33    2.59
  10   6  13    1.96    1.16
  10   6 -13   17.90    1.48
  10   6  14   72.50    2.39
  10   6 -14    7.43    1.25
  10   6  15   94.85    2.72
  10   6 -15   24.89    1.55
  10   6  16   13.73    1.33
  10   6 -16   13.40    1.32
  11   6   0  159.83    2.78
  11   6   1  129.90    3.70
  11   6  -1  113.29    3.09
  11   6   2   45.46    2.72
  11   6  -2  141.17    3.55
  11   6   3   67.29    2.83
  11   6  -3   48.23    2.11
  11   6   4   23.02    2.38
  11   6  -4    8.16    1.42
  11   6   5   61.82    2.34
  11   6  -5   37.92    1.96
  11   6   6   67.41    2.44
  11   6  -6   61.84    2.21
  11   6   7   95.23    2.85
  11   6  -7   38.66    1.83
  11   6   8   79.72    2.60
  11   6  -8   27.48    1.66
  11   6   9  153.51    3.77
  11   6  -9   60.39    2.23
  11   6  10   32.65    1.84
  11   6 -10   66.69    2.34
  11   6  11   44.86    2.02
  11   6 -11   61.78    2.25
  11   6  12   19.80    1.60
  11   6 -12   18.28    1.47
  11   6  13   46.92    1.96
  11   6 -13    9.95    1.30
  11   6  14    2.07    1.10
  11   6 -14   26.62    1.57
  12   6   0   32.67    1.42
  12   6   1   17.92    1.95
  12   6  -1    1.77    1.34
  12   6   2   96.02    3.10
  12   6  -2  229.05    4.90
  12   6   3   35.04    2.24
  12   6  -3   42.59    1.98
  12   6   4  132.22    3.58
  12   6  -4   70.26    2.46
  12   6   5   12.26    1.69
  12   6  -5   83.14    2.60
  12   6   6   14.50    1.50
  12   6  -6   10.69    1.34
  12   6   7   54.75    2.22
  12   6  -7   73.85    2.46
  12   6   8   36.85    1.90
  12   6  -8   31.39    1.75
  12   6   9   12.35    1.43
  12   6  -9   20.80    1.54
  12   6  10   72.10    2.48
  12   6 -10    4.94    1.22
  12   6  11   34.12    1.83
  12   6 -11  106.03    2.94
  12   6  12   13.56    1.41
  12   6 -12   14.72    1.37
  12   6  13   64.91    2.28
  12   6 -13   27.09    1.58
  13   6   0   80.64    1.90
  13   6   1   18.67    1.76
  13   6  -1   92.73    2.81
  13   6   2   14.74    1.64
  13   6  -2    6.92    1.38
  13   6   3   21.43    1.74
  13   6  -3   40.96    1.99
  13   6   4   31.33    1.93
  13   6  -4   13.63    1.51
  13   6   5    3.39    1.48
  13   6  -5   51.96    2.10
  13   6   6   96.55    2.87
  13   6  -6    6.53    1.27
  13   6   7    3.38    1.28
  13   6  -7    7.38    1.27
  13   6   8   46.86    2.05
  13   6  -8   -1.25    1.09
  13   6   9   50.00    2.10
  13   6  -9   28.35    1.64
  13   6  10   49.01    2.04
  13   6 -10   50.01    2.01
  13   6  11   15.89    1.45
  13   6 -11    5.57    1.18
  13   6  12   23.13    1.67
  14   6   0   37.16    1.38
  14   6   1   48.18    2.22
  14   6  -1    0.09    1.18
  14   6   2   29.78    1.92
  14   6  -2   51.12    2.13
  14   6   3    6.92    1.44
  14   6  -3   53.88    2.18
  14   6   4   10.80    1.57
  14   6  -4   23.18    1.64
  14   6   5   72.87    2.61
  14   6  -5    2.18    1.16
  14   6   6  162.96    4.03
  14   6  -6   28.01    1.64
  14   6   7   55.83    2.18
  14   6  -7    1.98    1.14
  14   6   8    5.55    1.26
  14   6  -8   45.76    1.92
  14   6   9   77.86    2.49
  14   6  -9    6.85    1.20
  14   6  10   29.35    1.75
  14   6 -10   13.94    1.33
  15   6   0   92.27    2.01
  15   6   1   32.99    2.02
  15   6  -1   17.79    1.53
  15   6   2    2.85    1.57
  15   6  -2   19.58    1.56
  15   6   3  103.13    3.14
  15   6  -3   32.94    1.78
  15   6   4   17.67    1.79
  15   6  -4   12.14    1.39
  15   6   5   29.17    1.92
  15   6  -5   61.44    2.18
  15   6   6    3.53    1.43
  15   6  -6   74.32    2.38
  15   6   7   31.21    1.73
  15   6  -7    2.56    1.12
  16   6   0   51.36    1.56
  16   6   1    2.31    1.74
  16   6  -1    4.63    1.26
  16   6   2   12.85    1.84
  16   6  -2    7.02    1.34
   0   7   0  373.38    3.43
   0   7   1  547.90    8.25
   0   7  -1  156.25    2.12
   0   7   2  382.86    6.12
   0   7  -2   83.00    1.38
   0   7   3  398.46    6.38
   0   7  -3  110.38    1.65
   0   7   4  347.17    5.69
   0   7  -4  397.46    4.48
   0   7   5  111.59    2.40
   0   7  -5  223.79    2.82
   0   7   6   29.65    1.19
   0   7  -6  111.22    1.74
   0   7   7   45.37    1.46
   0   7  -7  158.76    2.25
   0   7   8  248.62    4.53
   0   7  -8  177.74    2.50
   0   7   9  194.49    3.88
   0   7  -9   34.75    1.14
   0   7  10  230.13    4.49
   0   7 -10   31.51    1.10
   0   7  11  147.48    3.39
   0   7 -11  139.15    2.29
   0   7  12   13.93    1.21
   0   7 -12   38.70    1.21
   0   7  13  169.01    3.72
   0   7 -13   20.45    1.00
   0   7  14    7.99    1.21
   0   7 -14   32.17    1.20
   0   7  15   65.26    2.24
   0   7 -15   35.51    1.27
   0   7  16   68.96    2.33
   0   7 -16   62.53    1.61
   0   7  17   41.22    1.90
   0   7 -17   98.97    2.04
   0   7  18   36.04    1.82
   0   7 -18   12.67    1.02
   0   7  19   16.60    1.45
   0   7 -19   12.36    1.00
   0   7  20    1.94    1.13
   0   7 -20   83.10    1.83
   0   7  21   19.26    1.44
   0   7 -21    4.73    0.86
   1   7   0  369.58    4.21
  -1   7   0  263.56    3.13
   1   7   1  467.96    7.28
   1   7  -1  167.75    3.21
  -1   7  -1  253.34    3.02
   1   7   2   44.52    1.39
   1   7  -2  808.00   11.62
  -1   7  -2  257.74    3.07
   1   7   3  161.36    3.10
   1   7  -3  105.49    2.31
  -1   7  -3   98.28    1.51
   1   7   4  210.23    3.80
   1   7  -4  104.78    2.32
  -1   7  -4 1000.73    9.86
   1   7   5   70.19    1.80
   1   7  -5  253.34    4.48
  -1   7  -5  302.95    3.58
   1   7   6  123.15    2.61
   1   7  -6   34.85    1.39
  -1   7  -6  180.32    2.40
   1   7   7  157.20    3.14
   1   7  -7   18.38    1.05
  -1   7  -7  257.57    3.23
   1   7   8   46.28    1.55
   1   7  -8  166.35    3.37
  -1   7  -8    0.67    0.57
   1   7   9  519.80    8.83
   1   7  -9   82.71    2.21
  -1   7  -9   26.80    1.02
   1   7  10  157.93    3.42
   1   7 -10   46.63    1.69
  -1   7 -10  100.61    1.83
   1   7  11   20.21    1.44
   1   7 -11  466.48    8.17
  -1   7 -11  153.95    2.41
   1   7  12   36.96    1.64
   1   7 -12  140.15    3.27
  -1   7 -12   95.54    1.86
   1   7  13   92.91    2.58
   1   7 -13   75.73    2.30
  -1   7 -13  220.07    3.21
   1   7  14    7.42    1.20
   1   7 -14  235.09    4.84
  -1   7 -14   58.58    1.49
   1   7  15   53.66    2.06
   1   7 -15    7.29    1.24
  -1   7 -15   31.93    1.23
   1   7  16   79.97    2.52
   1   7 -16    4.80    1.20
  -1   7 -16   15.30    1.05
   1   7  17    1.77    1.16
   1   7 -17   45.62    1.97
  -1   7 -17   24.78    1.17
   1   7  18   39.00    1.88
   1   7 -18   24.59    1.61
  -1   7 -18   23.16    1.15
   1   7  19   31.73    1.72
   1   7 -19   10.37    1.32
  -1   7 -19   64.05    1.64
   1   7  20    4.62    1.17
   1   7 -20   48.74    1.97
  -1   7 -20   10.38    0.96
  -1   7 -21    0.33    0.79
   2   7   0   12.72    0.68
  -2   7   0    9.36    0.77
   2   7   1  421.19    6.70
   2   7  -1   88.64    2.09
  -2   7  -1  817.45   11.38
   2   7   2  240.70    4.24
   2   7  -2  356.43    5.90
  -2   7  -2   18.89    0.92
   2   7   3   36.77    1.36
   2   7  -3  105.86    2.37
  -2   7  -3  232.68    3.95
   2   7   4  493.09    7.81
   2   7  -4  171.76    3.34
  -2   7  -4  392.26    6.17
   2   7   5  278.55    4.81
   2   7  -5    1.68    0.89
  -2   7  -5   60.50    1.73
   2   7   6   24.43    1.14
   2   7  -6   93.62    2.33
  -2   7  -6    3.71    0.74
   2   7   7  290.53    5.12
   2   7  -7  360.82    6.11
  -2   7  -7  204.41    3.80
   2   7   8   66.08    1.92
   2   7  -8  579.07    9.70
  -2   7  -8  113.92    2.55
   2   7   9   87.73    2.32
   2   7  -9  123.70    2.88
  -2   7  -9   41.22    1.12
   2   7  10   90.96    2.59
   2   7 -10   87.22    2.54
  -2   7 -10  260.88    3.47
   2   7  11   39.50    1.65
   2   7 -11  114.54    2.84
  -2   7 -11   32.82    1.02
   2   7  12   24.05    1.41
   2   7 -12   59.97    2.01
  -2   7 -12   17.72    1.00
   2   7  13  446.62    7.99
   2   7 -13   23.18    1.47
  -2   7 -13  350.72    4.57
   2   7  14   18.67    1.42
   2   7 -14   34.46    1.71
  -2   7 -14  127.53    2.22
   2   7  15   52.39    2.05
   2   7 -15   48.78    1.99
  -2   7 -15   22.92    1.06
   2   7  16  114.87    3.10
   2   7 -16   46.59    1.98
  -2   7 -16   16.97    1.00
   2   7  17    9.41    1.32
   2   7 -17  192.46    4.32
  -2   7 -17  102.66    2.05
   2   7  18   27.99    1.68
   2   7 -18   21.79    1.56
  -2   7 -18   41.52    1.35
   2   7  19   17.88    1.46
   2   7 -19    9.54    1.29
  -2   7 -19   62.43    1.60
   2   7  20    7.43    1.21
   2   7 -20    5.55    1.18
  -2   7 -20   41.31    1.33
  -2   7 -21   23.10    1.07
   3   7   0   82.09    1.44
  -3   7   0  305.74    4.92
   3   7   1  134.50    2.80
   3   7  -1  859.80   12.54
  -3   7  -1  793.40   11.00
   3   7   2  120.71    2.61
   3   7  -2   98.66    2.30
  -3   7  -2   68.32    1.66
   3   7   3  168.87    3.34
   3   7  -3   91.49    2.22
  -3   7  -3  357.36    5.68
   3   7   4   71.66    1.94
   3   7  -4  392.19    6.78
  -3   7  -4  460.98    7.15
   3   7   5  306.31    5.41
   3   7  -5  309.87    5.46
  -3   7  -5  168.14    3.28
   3   7   6   89.25    2.20
   3   7  -6  188.87    3.93
  -3   7  -6  174.37    3.29
   3   7   7  187.74    3.80
   3   7  -7    5.97    0.93
  -3   7  -7   13.29    0.92
   3   7   8  115.17    2.74
   3   7  -8  261.06    4.97
  -3   7  -8  118.47    2.58
   3   7   9  264.91    5.13
   3   7  -9  131.72    3.14
  -3   7  -9    9.74    0.91
   3   7  10    3.86    1.04
   3   7 -10  565.93    9.65
  -3   7 -10  127.67    2.87
   3   7  11  204.83    4.26
   3   7 -11   14.50    1.24
  -3   7 -11   62.43    1.92
   3   7  12   12.01    1.25
   3   7 -12   24.31    1.46
  -3   7 -12  132.33    3.18
   3   7  13  233.75    4.82
   3   7 -13   73.88    2.36
  -3   7 -13  238.53    4.76
   3   7  14   56.06    2.10
   3   7 -14  139.50    3.43
  -3   7 -14   21.48    1.40
   3   7  15  162.05    3.81
   3   7 -15    6.81    1.24
  -3   7 -15   33.83    1.69
   3   7  16   28.73    1.68
   3   7 -16   17.74    1.48
  -3   7 -16   42.26    1.87
   3   7  17    0.30    1.14
   3   7 -17   27.53    1.68
  -3   7 -17   17.58    1.45
   3   7  18   67.47    2.34
   3   7 -18   31.11    1.71
  -3   7 -18    3.11    1.19
   3   7  19    8.71    1.26
   3   7 -19   45.88    1.94
  -3   7 -19    4.18    1.22
   3   7  20   40.06    1.80
   3   7 -20   26.96    1.57
  -3   7 -20    7.49    1.26
  -3   7 -21   12.39    0.92
   4   7   0   62.33    1.27
  -4   7   0  138.94    2.62
   4   7   1   36.40    1.48
   4   7  -1  302.49    5.46
  -4   7  -1 1357.05   17.73
   4   7   2  138.19    2.98
   4   7  -2  205.39    4.03
  -4   7  -2  220.75    3.80
   4   7   3  311.94    5.45
   4   7  -3  165.92    3.53
  -4   7  -3  582.77    8.56
   4   7   4  180.56    3.78
   4   7  -4  146.43    3.39
  -4   7  -4  835.00   11.82
   4   7   5  162.08    3.67
   4   7  -5  181.90    3.95
  -4   7  -5   58.51    1.77
   4   7   6  252.09    4.91
   4   7  -6  136.37    3.20
  -4   7  -6  708.02   10.40
   4   7   7  206.13    4.14
   4   7  -7  167.58    3.55
  -4   7  -7  543.78    8.46
   4   7   8   40.82    1.81
   4   7  -8    7.61    1.32
  -4   7  -8  413.79    6.75
   4   7   9   60.44    2.00
   4   7  -9   97.26    2.57
  -4   7  -9    8.29    0.88
   4   7  10   18.48    1.32
   4   7 -10   59.83    2.01
  -4   7 -10  684.47   11.27
   4   7  11  158.82    3.59
   4   7 -11   29.13    1.52
  -4   7 -11   80.63    2.21
   4   7  12  105.21    2.83
   4   7 -12   43.88    1.84
  -4   7 -12  347.66    6.39
   4   7  13   77.49    2.44
   4   7 -13  117.11    3.06
  -4   7 -13   83.45    2.39
   4   7  14  116.73    3.09
   4   7 -14   19.79    1.48
  -4   7 -14   11.90    1.23
   4   7  15   99.59    2.85
   4   7 -15   61.62    2.24
  -4   7 -15   79.05    2.44
   4   7  16   38.87    1.86
   4   7 -16   64.03    2.30
  -4   7 -16  132.77    3.33
   4   7  17   17.29    1.48
   4   7 -17   -2.27    1.06
  -4   7 -17   44.16    1.93
   4   7  18   36.95    1.80
   4   7 -18   14.54    1.39
  -4   7 -18   24.37    1.61
   4   7  19   10.50    1.28
   4   7 -19   12.04    1.31
  -4   7 -19   58.62    2.21
  -4   7 -20    9.33    1.29
  -4   7 -21   60.30    2.15
   5   7   0   16.07    0.79
  -5   7   0  698.75    9.88
   5   7   1   27.27    1.32
   5   7  -1  157.68    3.60
  -5   7  -1   43.30    1.28
   5   7   2   85.98    2.62
   5   7  -2  213.67    4.40
  -5   7  -2  365.59    5.76
   5   7   3  311.60    5.82
   5   7  -3  232.63    4.65
  -5   7  -3 1109.08   15.08
   5   7   4  314.49    5.84
   5   7  -4   48.26    1.94
  -5   7  -4  371.72    5.97
   5   7   5   17.74    1.64
   5   7  -5   16.20    1.63
  -5   7  -5  225.63    4.02
   5   7   6  337.43    6.20
   5   7  -6   16.20    1.32
  -5   7  -6  101.11    2.25
   5   7   7  174.17    3.81
   5   7  -7    9.23    1.39
  -5   7  -7  417.31    6.72
   5   7   8   92.31    2.49
   5   7  -8  157.83    3.50
  -5   7  -8  219.10    4.03
   5   7   9   22.63    1.39
   5   7  -9   30.09    1.52
  -5   7  -9   77.58    2.00
   5   7  10    9.66    1.17
   5   7 -10   29.36    1.52
  -5   7 -10  164.73    3.45
   5   7  11  112.05    2.93
   5   7 -11  165.95    3.77
  -5   7 -11  139.13    3.13
   5   7  12  367.22    6.86
   5   7 -12   33.63    1.70
  -5   7 -12  315.93    5.91
   5   7  13  180.75    4.08
   5   7 -13    1.45    1.12
  -5   7 -13  279.09    5.38
   5   7  14   46.15    1.97
   5   7 -14   13.27    1.38
  -5   7 -14  128.09    3.14
   5   7  15   88.62    2.69
   5   7 -15    6.93    1.27
  -5   7 -15   54.96    2.05
   5   7  16   30.02    1.72
   5   7 -16   39.23    1.88
  -5   7 -16   37.02    1.78
   5   7  17   12.83    1.38
   5   7 -17   12.96    1.38
  -5   7 -17   44.60    1.94
   5   7  18   12.62    1.35
   5   7 -18   60.15    2.18
  -5   7 -18   42.54    1.93
   5   7  19    8.22    1.23
   5   7 -19   10.95    1.28
  -5   7 -19   65.23    2.31
  -5   7 -20   19.80    1.49
  -5   7 -21   55.75    2.07
   6   7   0  241.97    3.38
  -6   7   0  168.03    3.07
   6   7   1  159.71    3.50
   6   7  -1   21.29    1.70
  -6   7  -1  961.86   13.17
   6   7   2  176.30    3.75
   6   7  -2  341.83    6.31
  -6   7  -2   87.75    1.95
   6   7   3  107.62    2.81
   6   7  -3   89.59    2.54
  -6   7  -3  238.49    4.13
   6   7   4  619.77   10.43
   6   7  -4   16.50    1.25
  -6   7  -4   26.96    1.36
   6   7   5   93.39    2.58
   6   7  -5  433.25    7.68
  -6   7  -5  116.29    2.48
   6   7   6   21.86    1.63
   6   7  -6   98.95    2.76
  -6   7  -6  410.80    6.54
   6   7   7  193.97    4.19
   6   7  -7   45.48    1.77
  -6   7  -7  107.68    2.36
   6   7   8   75.01    2.32
   6   7  -8   98.39    2.63
  -6   7  -8   89.45    2.15
   6   7   9   19.73    1.38
   6   7  -9   51.77    1.93
  -6   7  -9   34.04    1.36
   6   7  10   56.50    2.05
   6   7 -10   -0.19    1.04
  -6   7 -10  167.44    3.52
   6   7  11   63.92    2.21
   6   7 -11  168.50    3.86
  -6   7 -11   40.64    1.63
   6   7  12   51.81    2.03
   6   7 -12   10.26    1.29
  -6   7 -12  143.63    3.29
   6   7  13   87.83    2.65
   6   7 -13    5.12    1.20
  -6   7 -13  105.00    2.72
   6   7  14   86.24    2.65
   6   7 -14   99.19    2.86
  -6   7 -14    4.02    1.11
   6   7  15   31.83    1.75
   6   7 -15   28.36    1.69
  -6   7 -15  193.88    4.23
   6   7  16   17.10    1.46
   6   7 -16   17.06    1.46
  -6   7 -16   36.64    1.78
   6   7  17    1.29    1.13
   6   7 -17    1.33    1.13
  -6   7 -17   25.29    1.61
   6   7  18    5.29    1.16
   6   7 -18    8.69    1.23
  -6   7 -18   20.15    1.53
  -6   7 -19    8.36    1.30
  -6   7 -20   20.96    1.51
  -6   7 -21   28.51    1.60
   7   7   0  136.77    2.31
   7   7   1  339.42    6.33
   7   7  -1   42.94    1.89
   7   7   2   91.32    2.62
   7   7  -2  103.27    2.85
   7   7   3  186.10    4.06
   7   7  -3  229.27    4.70
   7   7   4  144.64    3.40
   7   7  -4    0.40    1.18
   7   7   5   94.38    2.71
   7   7  -5   69.25    2.33
   7   7   6  149.26    3.50
   7   7  -6   20.69    1.53
   7   7   7  183.12    4.02
   7   7  -7  215.20    4.45
   7   7   8   56.42    2.11
   7   7  -8  322.25    6.12
   7   7   9   24.85    1.74
   7   7  -9   39.96    1.80
   7   7  10   36.93    1.76
   7   7 -10   24.27    1.54
   7   7  11   17.97    1.45
   7   7 -11   10.17    1.29
   7   7  12   85.60    2.61
   7   7 -12   33.08    1.73
   7   7  13  116.92    3.14
   7   7 -13   18.27    1.48
   7   7  14  102.46    2.93
   7   7 -14   17.34    1.48
   7   7  15    3.07    1.19
   7   7 -15   12.54    1.38
   7   7  16   94.75    2.76
   7   7 -16   10.04    1.31
   7   7  17   30.42    1.64
   7   7 -17   97.13    2.75
   8   7   0  140.89    2.40
   8   7   1  283.66    5.54
   8   7  -1   23.74    1.66
   8   7   2   18.62    1.63
   8   7  -2   29.23    1.79
   8   7   3  168.34    3.86
   8   7  -3   97.94    2.69
   8   7   4   48.55    1.99
   8   7  -4   53.29    2.06
   8   7   5   34.69    1.74
   8   7  -5   79.50    2.44
   8   7   6  111.76    2.97
   8   7  -6  165.62    3.79
   8   7   7   20.64    1.69
   8   7  -7    6.86    1.18
   8   7   8   85.22    2.64
   8   7  -8   15.90    1.37
   8   7   9   54.69    2.21
   8   7  -9  178.44    4.03
   8   7  10  113.81    3.13
   8   7 -10   12.76    1.34
   8   7  11   10.59    1.33
   8   7 -11   62.20    2.24
   8   7  12   79.36    2.54
   8   7 -12    0.32    1.11
   8   7  13   39.77    1.89
   8   7 -13   68.00    2.36
   8   7  14    8.69    1.30
   8   7 -14   43.91    1.94
   8   7  15   12.47    1.36
   8   7 -15   54.80    2.11
   8   7  16    8.31    1.24
   8   7 -16   10.95    1.29
   8   7  17   23.08    1.50
   8   7 -17    2.33    1.11
   9   7   0  428.54    5.48
   9   7   1  191.71    4.22
   9   7  -1   52.24    2.05
   9   7   2   24.17    1.73
   9   7  -2   35.18    1.77
   9   7   3  139.80    3.60
   9   7  -3  206.87    4.44
   9   7   4   16.61    1.61
   9   7  -4    6.17    1.44
   9   7   5   29.56    1.81
   9   7  -5    5.77    1.42
   9   7   6  267.52    5.40
   9   7  -6  164.40    3.85
   9   7   7    4.79    1.40
   9   7  -7    8.99    1.27
   9   7   8  118.05    3.21
   9   7  -8   26.11    1.60
   9   7   9  137.12    3.49
   9   7  -9  349.17    6.66
   9   7  10   27.67    1.74
   9   7 -10    4.56    1.22
   9   7  11   32.67    1.84
   9   7 -11   10.57    1.34
   9   7  12   15.90    1.46
   9   7 -12   39.27    1.89
   9   7  13    5.07    1.22
   9   7 -13    4.79    1.22
   9   7  14   21.88    1.53
   9   7 -14    2.82    1.16
   9   7  15   59.98    2.16
   9   7 -15   31.95    1.68
   9   7  16    2.22    1.11
   9   7 -16   12.82    1.31
  10   7   0  216.36    3.31
  10   7   1   83.60    2.79
  10   7  -1   65.41    2.31
  10   7   2  124.38    3.53
  10   7  -2   48.66    2.05
  10   7   3  166.80    4.33
  10   7  -3   19.31    1.66
  10   7   4    7.29    1.95
  10   7  -4   50.67    2.15
  10   7   5    5.20    1.38
  10   7  -5    8.38    1.44
  10   7   6   13.38    1.51
  10   7  -6  362.53    6.89
  10   7   7   22.87    1.64
  10   7  -7   96.15    2.78
  10   7   8   24.56    1.68
  10   7  -8   47.38    2.01
  10   7   9   62.02    2.31
  10   7  -9  253.01    5.24
  10   7  10   23.12    1.69
  10   7 -10   -0.83    1.12
  10   7  11   10.80    1.41
  10   7 -11   24.49    1.61
  10   7  12    7.35    1.35
  10   7 -12    7.87    1.28
  10   7  13    4.83    1.20
  10   7 -13   14.88    1.40
  10   7  14    2.42    1.11
  10   7 -14   -0.16    1.06
  10   7  15   41.37    1.81
  10   7 -15   78.25    2.42
  11   7   0  101.42    2.16
  11   7   1   60.30    2.57
  11   7  -1   59.98    2.29
  11   7   2  101.30    3.15
  11   7  -2   61.35    2.33
  11   7   3   55.22    2.50
  11   7  -3   55.30    2.22
  11   7   4   13.33    1.92
  11   7  -4  189.17    4.29
  11   7   5   40.28    1.96
  11   7  -5    6.96    1.38
  11   7   6   40.54    1.95
  11   7  -6   19.79    1.59
  11   7   7   37.27    1.91
  11   7  -7   79.42    2.54
  11   7   8    2.12    1.30
  11   7  -8   14.51    1.43
  11   7   9   55.15    2.21
  11   7  -9  103.20    2.94
  11   7  10   71.48    2.47
  11   7 -10   38.91    1.86
  11   7  11   65.00    2.34
  11   7 -11   20.58    1.52
  11   7  12   10.45    1.39
  11   7 -12   36.47    1.77
  11   7  13   -0.90    1.12
  11   7 -13   53.57    2.03
  12   7   0    2.41    1.01
  12   7   1   15.59    1.85
  12   7  -1  139.84    3.55
  12   7   2   63.24    2.55
  12   7  -2    4.84    1.31
  12   7   3   35.16    2.03
  12   7  -3    2.67    1.26
  12   7   4   39.94    2.05
  12   7  -4  188.61    4.32
  12   7   5   56.72    2.35
  12   7  -5    5.23    1.36
  12   7   6    1.73    1.24
  12   7  -6   25.73    1.70
  12   7   7    3.38    1.26
  12   7  -7   41.88    1.92
  12   7   8   74.34    2.51
  12   7  -8   19.97    1.51
  12   7   9    2.06    1.24
  12   7  -9   13.93    1.39
  12   7  10    5.78    1.30
  12   7 -10  141.72    3.49
  12   7  11   25.67    1.63
  12   7 -11    6.91    1.21
  12   7  12   11.16    1.38
  12   7 -12   16.16    1.37
  13   7   0   60.57    1.68
  13   7   1    3.36    1.54
  13   7  -1   96.21    2.87
  13   7   2   18.34    1.75
  13   7  -2    4.99    1.30
  13   7   3   10.49    1.59
  13   7  -3   11.77    1.43
  13   7   4   25.42    1.80
  13   7  -4   34.56    1.85
  13   7   5   46.09    2.16
  13   7  -5    2.08    1.25
  13   7   6   24.01    1.66
  13   7  -6   50.39    2.04
  13   7   7   14.42    1.49
  13   7  -7   66.64    2.31
  13   7   8  102.60    2.92
  13   7  -8   16.11    1.41
  13   7   9   25.74    1.63
  13   7  -9  110.86    2.97
  13   7  10    7.17    1.31
  13   7 -10   45.15    1.89
  14   7   0   61.79    1.69
  14   7   1   48.48    2.31
  14   7  -1    0.80    1.22
  14   7   2  112.01    3.26
  14   7  -2   18.22    1.55
  14   7   3   12.85    1.68
  14   7  -3   19.68    1.57
  14   7   4   80.61    2.80
  14   7  -4   28.85    1.72
  14   7   5   80.68    2.76
  14   7  -5   62.82    2.27
  14   7   6   11.67    1.63
  14   7  -6   18.77    1.43
  14   7   7    7.67    1.31
  14   7  -7   73.78    2.36
  14   7   8    3.15    1.29
  14   7  -8    4.95    1.17
  15   7   0   12.62    1.04
  15   7   1   26.33    1.83
  15   7  -1  100.19    2.83
  15   7   2  114.69    3.21
  15   7  -2  201.01    4.38
  15   7   3   24.78    1.95
  15   7  -3   24.62    1.61
  15   7   4   81.85    2.81
  15   7  -4   86.89    2.63
   0   8   0  204.71    2.14
   0   8   1  186.95    3.48
   0   8  -1  552.73    5.99
   0   8   2  271.93    4.66
   0   8  -2  582.28    6.27
   0   8   3  256.86    4.46
   0   8  -3   57.14    1.16
   0   8   4  240.26    4.26
   0   8  -4  239.63    3.02
   0   8   5  122.78    2.61
   0   8  -5  398.21    4.57
   0   8   6   26.85    1.19
   0   8  -6  221.49    2.92
   0   8   7  103.12    2.39
   0   8  -7  419.86    4.95
   0   8   8  200.57    3.98
   0   8  -8  199.41    2.88
   0   8   9  157.42    3.39
   0   8  -9   27.95    1.07
   0   8  10  153.68    3.46
   0   8 -10   13.01    0.89
   0   8  11   38.39    1.62
   0   8 -11  396.88    5.05
   0   8  12   11.86    1.20
   0   8 -12   59.15    1.46
   0   8  13   97.56    2.68
   0   8 -13  122.44    2.20
   0   8  14   56.84    2.08
   0   8 -14  103.41    2.04
   0   8  15   72.78    2.38
   0   8 -15   12.30    1.00
   0   8  16    8.70    1.29
   0   8 -16  114.22    2.21
   0   8  17   12.60    1.38
   0   8 -17  104.48    2.11
   0   8  18   95.21    2.81
   0   8 -18   40.15    1.35
   0   8  19   63.02    2.25
   0   8 -19    2.22    0.85
   0   8  20    4.15    1.15
   0   8 -20   59.47    1.53
   1   8   0   27.05    0.84
  -1   8   0  151.18    2.11
   1   8   1  556.77    8.55
   1   8  -1  196.11    3.69
  -1   8  -1  280.77    3.34
   1   8   2  108.74    2.42
   1   8  -2  668.49   10.89
  -1   8  -2    9.38    0.62
   1   8   3  246.93    4.37
   1   8  -3    9.60    0.99
  -1   8  -3   46.30    1.03
   1   8   4  238.21    4.29
   1   8  -4   59.69    1.75
  -1   8  -4  200.84    2.61
   1   8   5  137.15    2.87
   1   8  -5  158.59    3.20
  -1   8  -5  165.52    2.29
   1   8   6   16.70    1.04
   1   8  -6   67.68    2.11
  -1   8  -6  137.40    2.05
   1   8   7  624.89   10.36
   1   8  -7   10.75    1.72
  -1   8  -7  282.46    3.51
   1   8   8   21.72    1.23
   1   8  -8  537.14    9.10
  -1   8  -8  315.20    3.95
   1   8   9   89.65    2.39
   1   8  -9   35.54    1.53
  -1   8  -9   13.47    0.87
   1   8  10  172.49    3.76
   1   8 -10    5.51    1.21
  -1   8 -10  353.25    4.54
   1   8  11   30.86    1.53
   1   8 -11  121.27    2.97
  -1   8 -11   48.89    1.39
   1   8  12   40.13    1.70
   1   8 -12   45.89    1.79
  -1   8 -12   48.24    1.35
   1   8  13   47.24    1.90
   1   8 -13   84.78    2.51
  -1   8 -13   63.33    1.52
   1   8  14    4.60    1.17
   1   8 -14  128.11    3.23
  -1   8 -14   20.23    1.10
   1   8  15   -0.97    1.07
   1   8 -15    9.29    1.28
  -1   8 -15   39.77    1.34
   1   8  16  164.84    3.89
   1   8 -16   20.77    1.53
  -1   8 -16   52.58    1.49
   1   8  17   42.51    1.93
   1   8 -17   68.56    2.38
  -1   8 -17   67.44    1.68
   1   8  18   30.36    1.71
   1   8 -18    2.99    1.19
  -1   8 -18    9.62    0.97
   1   8  19   18.28    1.46
   1   8 -19   10.26    1.30
  -1   8 -19  105.85    2.11
   1   8  20   16.81    1.39
   1   8 -20   42.89    1.85
  -1   8 -20   14.51    0.98
   2   8   0  212.42    2.78
  -2   8   0   57.44    1.57
   2   8   1  350.09    5.88
   2   8  -1   76.52    1.97
  -2   8  -1  682.50   10.01
   2   8   2   89.62    2.19
   2   8  -2   77.11    1.99
  -2   8  -2   54.19    1.70
   2   8   3  260.10    4.67
   2   8  -3  140.45    2.95
  -2   8  -3  308.56    5.20
   2   8   4  166.98    3.40
   2   8  -4   46.68    1.68
  -2   8  -4  285.04    4.82
   2   8   5  157.92    3.21
   2   8  -5  122.94    3.00
  -2   8  -5  195.56    3.61
   2   8   6   29.18    1.31
   2   8  -6   69.17    2.40
  -2   8  -6  248.76    4.44
   2   8   7  258.57    4.90
   2   8  -7   76.67    2.34
  -2   8  -7  422.03    4.86
   2   8   8   59.65    1.89
   2   8  -8  230.61    4.52
  -2   8  -8   63.48    1.36
   2   8   9  160.21    3.61
   2   8  -9  131.83    3.19
  -2   8  -9   51.81    1.32
   2   8  10  128.61    3.06
   2   8 -10  203.47    4.21
  -2   8 -10  594.85    7.10
   2   8  11    7.19    1.11
   2   8 -11   65.08    2.10
  -2   8 -11    2.19    0.87
   2   8  12  126.18    3.13
   2   8 -12  199.96    4.26
  -2   8 -12   84.92    1.75
   2   8  13   36.90    1.74
   2   8 -13   10.07    1.26
  -2   8 -13   64.96    1.53
   2   8  14   30.20    1.66
   2   8 -14   76.30    2.43
  -2   8 -14   72.05    1.67
   2   8  15   20.06    1.50
   2   8 -15    6.01    1.22
  -2   8 -15   55.56    1.52
   2   8  16  133.88    3.41
   2   8 -16   18.74    1.49
  -2   8 -16   70.29    1.67
   2   8  17    6.40    1.27
   2   8 -17   25.17    1.63
  -2   8 -17    9.70    0.94
   2   8  18   57.67    2.17
   2   8 -18   50.98    2.06
  -2   8 -18   11.85    0.98
   2   8  19   36.75    1.77
   2   8 -19   51.24    2.02
  -2   8 -19   72.31    1.71
   2   8  20   33.78    1.68
   2   8 -20   94.42    2.67
  -2   8 -20   11.59    0.93
  -2   8 -21   13.33    0.93
   3   8   0  595.03    6.79
  -3   8   0  395.92    5.89
   3   8   1   83.30    2.23
   3   8  -1  353.78    6.26
  -3   8  -1  392.53    6.15
   3   8   2   28.81    1.61
   3   8  -2  127.78    2.85
  -3   8  -2  225.94    3.92
   3   8   3  104.28    2.71
   3   8  -3  312.87    5.77
  -3   8  -3   52.32    1.68
   3   8   4   59.55    2.28
   3   8  -4   11.70    1.73
  -3   8  -4  206.56    3.78
   3   8   5   39.02    1.92
   3   8  -5  129.41    3.15
  -3   8  -5  215.99    3.90
   3   8   6  432.55    7.54
   3   8  -6  368.06    6.66
  -3   8  -6  453.73    7.26
   3   8   7  268.19    5.10
   3   8  -7   24.45    1.55
  -3   8  -7  252.54    4.49
   3   8   8  201.09    4.22
   3   8  -8   65.68    2.22
  -3   8  -8  194.62    3.74
   3   8   9  304.16    5.72
   3   8  -9  182.57    3.88
  -3   8  -9  106.40    2.53
   3   8  10    3.95    1.04
   3   8 -10   75.80    2.27
  -3   8 -10  453.66    7.87
   3   8  11    5.67    1.13
   3   8 -11   15.39    1.31
  -3   8 -11   31.38    1.67
   3   8  12    0.25    1.07
   3   8 -12   65.16    2.20
  -3   8 -12   29.35    1.48
   3   8  13   13.31    1.34
   3   8 -13   24.86    1.56
  -3   8 -13   53.30    1.91
   3   8  14   61.08    2.20
   3   8 -14   14.33    1.38
  -3   8 -14   21.14    1.45
   3   8  15   62.83    2.26
   3   8 -15   58.71    2.20
  -3   8 -15  107.07    2.90
   3   8  16   38.05    1.86
   3   8 -16    2.32    1.18
  -3   8 -16   84.71    2.58
   3   8  17   39.86    1.88
   3   8 -17   13.21    1.39
  -3   8 -17   30.20    1.71
   3   8  18   39.78    1.84
   3   8 -18   43.71    1.91
  -3   8 -18   65.66    2.33
   3   8  19    7.18    1.21
   3   8 -19    3.09    1.12
  -3   8 -19   55.08    1.51
  -3   8 -20    1.14    0.79
  -3   8 -21   14.61    0.95
   4   8   0  139.31    2.18
  -4   8   0  951.40   13.13
   4   8   1   22.34    1.82
   4   8  -1   50.91    1.72
  -4   8  -1   71.88    1.76
   4   8   2   16.57    1.69
   4   8  -2   56.23    2.18
  -4   8  -2  245.08    4.19
   4   8   3  307.89    5.74
   4   8  -3  292.95    5.51
  -4   8  -3  175.17    3.34
   4   8   4   38.62    1.83
   4   8  -4   88.81    2.54
  -4   8  -4 1177.73   16.30
   4   8   5   21.35    1.67
   4   8  -5   35.66    1.86
  -4   8  -5  139.59    2.82
   4   8   6  117.21    2.84
   4   8  -6  360.21    6.53
  -4   8  -6   67.57    1.77
   4   8   7  141.05    3.29
   4   8  -7   39.02    1.93
  -4   8  -7  541.77    8.51
   4   8   8   83.26    2.36
   4   8  -8    0.65    0.98
  -4   8  -8  361.71    6.08
   4   8   9  159.25    3.57
   4   8  -9  128.32    3.09
  -4   8  -9  391.13    6.84
   4   8  10   13.17    1.26
   4   8 -10   34.02    1.62
  -4   8 -10   80.50    2.20
   4   8  11   25.27    1.51
   4   8 -11    0.94    1.06
  -4   8 -11  385.93    6.93
   4   8  12  139.14    3.41
   4   8 -12  143.04    3.46
  -4   8 -12   52.05    1.85
   4   8  13   92.70    2.70
   4   8 -13   66.55    2.29
  -4   8 -13  199.73    4.19
   4   8  14   73.93    2.43
   4   8 -14    3.25    1.18
  -4   8 -14   31.19    1.62
   4   8  15   25.75    1.63
   4   8 -15   52.75    2.10
  -4   8 -15    4.71    1.17
   4   8  16    7.08    1.29
   4   8 -16   34.46    1.80
  -4   8 -16   22.74    1.53
   4   8  17   18.81    1.48
   4   8 -17    0.38    1.10
  -4   8 -17   98.09    2.84
   4   8  18   39.10    1.82
   4   8 -18   75.49    2.42
  -4   8 -18   60.73    2.24
   4   8  19    3.14    1.13
   4   8 -19   31.35    1.65
  -4   8 -19    9.25    1.31
  -4   8 -20   39.97    1.84
  -4   8 -21    3.07    1.13
   5   8   0  208.84    3.00
  -5   8   0  618.06    9.12
   5   8   1   85.58    2.35
   5   8  -1  118.50    2.86
  -5   8  -1  452.15    7.02
   5   8   2    1.10    1.37
   5   8  -2  128.79    3.16
  -5   8  -2  259.36    4.43
   5   8   3    0.40    1.12
   5   8  -3  364.43    6.61
  -5   8  -3  102.48    2.36
   5   8   4   35.67    1.57
   5   8  -4  108.75    2.72
  -5   8  -4  394.00    6.31
   5   8   5   80.61    2.47
   5   8  -5   21.28    1.61
  -5   8  -5 1834.80   24.19
   5   8   6  193.68    4.15
   5   8  -6   85.05    2.52
  -5   8  -6  220.80    4.00
   5   8   7  138.59    3.36
   5   8  -7   13.12    1.49
  -5   8  -7   46.30    1.48
   5   8   8  102.20    2.69
   5   8  -8  115.09    2.89
  -5   8  -8  473.89    7.61
   5   8   9  207.58    4.37
   5   8  -9  130.96    3.19
  -5   8  -9  220.62    4.27
   5   8  10   59.88    2.10
   5   8 -10   23.19    1.49
  -5   8 -10  108.69    2.64
   5   8  11    8.62    1.25
   5   8 -11  102.86    2.83
  -5   8 -11   21.05    1.52
   5   8  12   24.29    1.56
   5   8 -12  109.14    2.97
  -5   8 -12   32.69    1.53
   5   8  13    0.93    1.12
   5   8 -13   51.51    2.05
  -5   8 -13   26.05    1.44
   5   8  14   70.86    2.40
   5   8 -14   21.05    1.53
  -5   8 -14  215.71    4.52
   5   8  15   47.64    2.03
   5   8 -15   69.99    2.40
  -5   8 -15  129.51    3.26
   5   8  16   27.49    1.66
   5   8 -16    1.99    1.16
  -5   8 -16    7.75    1.25
   5   8  17   32.78    1.72
   5   8 -17    8.86    1.27
  -5   8 -17   22.20    1.57
   5   8  18   37.78    1.77
   5   8 -18   29.15    1.62
  -5   8 -18   17.20    1.48
  -5   8 -19    3.91    1.20
  -5   8 -20   13.43    1.35
  -5   8 -21    6.08    1.18
   6   8   0   -0.48    0.85
  -6   8   0  330.09    5.36
   6   8   1  115.48    2.98
   6   8  -1  345.74    6.42
  -6   8  -1 2643.86   32.83
   6   8   2   64.54    2.30
   6   8  -2   29.72    1.81
  -6   8  -2  537.87    8.24
   6   8   3   53.87    2.10
   6   8  -3  118.36    3.05
  -6   8  -3  229.68    4.08
   6   8   4  259.02    5.12
   6   8  -4   31.82    1.70
  -6   8  -4  356.36    5.84
   6   8   5  167.25    3.78
   6   8  -5  146.56    3.47
  -6   8  -5  448.77    7.09
   6   8   6  155.88    3.58
   6   8  -6   24.42    1.53
  -6   8  -6   95.36    2.19
   6   8   7  145.21    3.44
   6   8  -7  157.76    3.63
  -6   8  -7  845.50   12.48
   6   8   8  139.78    3.40
   6   8  -8   53.29    1.98
  -6   8  -8  586.40    9.20
   6   8   9    8.18    1.23
   6   8  -9   27.78    1.59
  -6   8  -9  221.11    4.29
   6   8  10  107.57    2.92
   6   8 -10   95.26    2.72
  -6   8 -10  511.66    8.74
   6   8  11   27.88    1.63
   6   8 -11   23.17    1.54
  -6   8 -11  136.10    3.26
   6   8  12    0.36    1.11
   6   8 -12   22.49    1.54
  -6   8 -12   40.13    1.68
   6   8  13   35.70    1.80
   6   8 -13   72.63    2.43
  -6   8 -13   31.29    1.54
   6   8  14  145.04    3.60
   6   8 -14   19.09    1.51
  -6   8 -14   85.20    2.51
   6   8  15    6.24    1.25
   6   8 -15    9.01    1.31
  -6   8 -15  100.22    2.80
   6   8  16   70.86    2.37
   6   8 -16   22.45    1.54
  -6   8 -16   48.87    2.00
   6   8  17   13.37    1.33
   6   8 -17    7.06    1.21
  -6   8 -17   20.84    1.54
  -6   8 -18   25.75    1.64
  -6   8 -19   22.88    1.57
  -6   8 -20    9.12    1.27
  -6   8 -21    7.49    1.21
   7   8   0   15.37    1.07
  -7   8   0  376.25    6.07
   7   8   1   81.29    2.52
   7   8  -1  101.12    2.81
  -7   8  -1  470.85    7.29
   7   8   2   94.29    2.75
   7   8  -2   65.57    2.32
  -7   8  -2   35.33    1.33
   7   8   3    5.76    1.22
   7   8  -3   84.99    2.49
  -7   8  -3  158.07    3.07
   7   8   4    3.92    1.29
   7   8  -4   85.02    2.55
  -7   8  -4  207.87    3.78
   7   8   5   20.63    1.51
   7   8  -5   38.50    1.80
  -7   8  -5   69.73    1.79
   7   8   6   35.12    1.77
   7   8  -6   15.16    1.45
  -7   8  -6  134.60    2.78
   7   8   7   59.90    2.29
   7   8  -7  144.25    3.57
  -7   8  -7  169.73    3.33
   7   8   8   93.12    2.77
   7   8  -8  151.22    3.58
  -7   8  -8   45.82    1.54
   7   8   9   35.62    1.90
   7   8  -9   45.62    1.93
  -7   8  -9  537.66    9.09
   7   8  10   40.59    1.85
   7   8 -10  109.87    2.99
  -7   8 -10  162.15    3.49
   7   8  11   18.93    1.49
   7   8 -11   72.26    2.41
  -7   8 -11   22.14    1.48
   7   8  12   66.40    2.32
   7   8 -12   26.81    1.65
  -7   8 -12   35.49    1.61
   7   8  13    5.21    1.24
   7   8 -13   50.81    2.08
  -7   8 -13   95.72    2.62
   7   8  14   11.70    1.36
   7   8 -14   16.41    1.45
  -7   8 -14    8.77    1.23
   7   8  15   25.48    1.60
   7   8 -15   17.23    1.45
  -7   8 -15   63.45    2.22
   7   8  16   46.54    1.93
   7   8 -16   49.15    1.98
  -7   8 -16   93.09    2.73
   7   8  17   38.69    1.77
   7   8 -17   49.41    1.95
  -7   8 -17   -0.18    1.11
  -7   8 -18   43.17    1.95
  -7   8 -19   30.64    1.70
  -7   8 -20    8.06    1.24
   8   8   0    2.04    0.89
   8   8   1   42.18    1.92
   8   8  -1   73.64    2.39
   8   8   2    9.43    1.46
   8   8  -2  118.96    3.08
   8   8   3   98.29    2.97
   8   8  -3  237.24    4.89
   8   8   4    5.10    1.39
   8   8  -4  156.35    3.72
   8   8   5  128.17    3.31
   8   8  -5    1.77    1.35
   8   8   6  169.27    3.92
   8   8  -6  129.01    3.31
   8   8   7   73.16    2.50
   8   8  -7   22.59    1.71
   8   8   8   91.91    2.81
   8   8  -8   13.62    1.36
   8   8   9   12.82    1.49
   8   8  -9   15.13    1.40
   8   8  10    2.52    1.28
   8   8 -10   54.26    2.12
   8   8  11   63.34    2.28
   8   8 -11   31.82    1.73
   8   8  12   30.61    1.73
   8   8 -12   35.08    1.82
   8   8  13   13.82    1.40
   8   8 -13    0.11    1.12
   8   8  14   13.41    1.37
   8   8 -14   13.00    1.36
   8   8  15   32.78    1.69
   8   8 -15   25.85    1.58
   8   8  16   32.23    1.66
   8   8 -16   86.67    2.56
   9   8   0    7.97    1.01
   9   8   1   20.87    1.68
   9   8  -1   50.91    2.12
   9   8   2  107.38    3.17
   9   8  -2  158.23    3.75
   9   8   3  272.40    5.74
   9   8  -3   83.03    2.62
   9   8   4   78.26    2.58
   9   8  -4   14.16    1.56
   9   8   5    9.66    1.44
   9   8  -5   23.58    1.68
   9   8   6   49.92    2.14
   9   8  -6   80.99    2.63
   9   8   7   38.41    1.93
   9   8  -7   29.82    1.79
   9   8   8   15.62    1.54
   9   8  -8   21.68    1.55
   9   8   9   35.54    1.87
   9   8  -9   91.09    2.73
   9   8  10   30.52    1.81
   9   8 -10    1.51    1.17
   9   8  11   37.42    1.91
   9   8 -11    9.44    1.33
   9   8  12   97.82    2.84
   9   8 -12   68.55    2.35
   9   8  13   16.96    1.44
   9   8 -13   57.08    2.14
   9   8  14   12.10    1.31
   9   8 -14   14.83    1.37
   9   8  15   14.43    1.34
   9   8 -15    5.85    1.19
  10   8   0    2.34    1.05
  10   8   1   39.80    2.25
  10   8  -1   28.79    1.79
  10   8   2   30.93    2.15
  10   8  -2  262.44    5.40
  10   8   3   30.73    2.12
  10   8  -3  320.58    6.28
  10   8   4    5.58    1.80
  10   8  -4   14.89    1.50
  10   8   5   10.69    1.45
  10   8  -5   33.49    1.85
  10   8   6  225.58    4.86
  10   8  -6    4.06    1.30
  10   8   7   52.05    2.15
  10   8  -7   26.27    1.70
  10   8   8   27.89    1.76
  10   8  -8   75.89    2.49
  10   8   9    1.37    1.24
  10   8  -9   50.87    2.08
  10   8  10    0.19    1.21
  10   8 -10   13.02    1.39
  10   8  11   36.29    1.87
  10   8 -11   81.71    2.56
  10   8  12    3.92    1.26
  10   8 -12  155.38    3.69
  10   8  13    3.48    1.13
  10   8 -13   18.11    1.42
  11   8   0   25.70    1.28
  11   8   1  116.86    3.36
  11   8  -1   32.87    1.82
  11   8   2   30.21    2.07
  11   8  -2    5.13    1.32
  11   8   3   68.82    2.63
  11   8  -3   18.16    1.56
  11   8   4    8.12    1.54
  11   8  -4  132.35    3.44
  11   8   5   62.25    2.34
  11   8  -5    6.11    1.36
  11   8   6   62.37    2.33
  11   8  -6   27.95    1.76
  11   8   7   18.97    1.58
  11   8  -7   46.83    2.06
  11   8   8   60.00    2.28
  11   8  -8   26.04    1.63
  11   8   9    3.51    1.28
  11   8  -9   21.11    1.53
  11   8  10   37.21    1.87
  11   8 -10   12.41    1.35
  11   8  11   66.23    2.31
  11   8 -11   26.61    1.59
  11   8  12   42.36    1.91
  11   8 -12    2.52    1.12
  12   8   0   17.79    1.16
  12   8   1   20.62    1.81
  12   8  -1   66.10    2.38
  12   8   2   19.84    1.84
  12   8  -2    5.51    1.33
  12   8   3    5.89    1.57
  12   8  -3   -0.33    1.20
  12   8   4   12.46    1.62
  12   8  -4  216.85    4.73
  12   8   5  109.46    3.14
  12   8  -5   17.99    1.56
  12   8   6   14.77    1.49
  12   8  -6    3.90    1.29
  12   8   7   19.54    1.57
  12   8  -7   40.80    1.94
  12   8   8  122.77    3.24
  12   8  -8   40.13    1.85
  12   8   9    2.69    1.20
  12   8  -9   20.13    1.46
  12   8  10    9.90    1.35
  12   8 -10    7.97    1.22
  13   8   0   32.96    1.34
  13   8   1   35.12    1.99
  13   8  -1   60.66    2.27
  13   8   2    6.02    1.52
  13   8  -2  136.00    3.47
  13   8   3   86.51    2.88
  13   8  -3   74.27    2.50
  13   8   4    5.83    1.56
  13   8  -4  119.14    3.20
  13   8   5  135.84    3.62
  13   8  -5   70.08    2.40
  13   8   6   13.94    1.41
  13   8  -6   62.24    2.24
  13   8   7    3.32    1.22
  13   8  -7    2.90    1.21
  13   8   8   50.24    2.04
  13   8  -8   70.15    2.30
  14   8   0  196.05    3.09
  14   8   1   67.03    2.45
  14   8  -1   12.63    1.39
  14   8   2   26.65    1.76
  14   8  -2   80.94    2.54
  14   8   3   77.64    2.61
  14   8  -3   99.37    2.82
  14   8   4   11.89    1.72
  14   8  -4   70.56    2.37
  14   8   5    7.11    1.74
  14   8  -5    9.21    1.38
   0   9   0  203.47    2.21
   0   9   1  371.06    6.17
   0   9  -1  139.34    2.04
   0   9   2   54.30    1.58
   0   9  -2  150.21    2.16
   0   9   3   89.22    2.13
   0   9  -3   43.22    1.06
   0   9   4  271.08    4.79
   0   9  -4   73.49    1.41
   0   9   5   49.33    1.58
   0   9  -5  538.07    6.06
   0   9   6   21.45    1.16
   0   9  -6   56.12    1.58
   0   9   7  378.95    6.70
   0   9  -7   81.81    1.71
   0   9   8   35.20    1.48
   0   9  -8  274.99    3.72
   0   9   9  160.81    3.61
   0   9  -9  165.41    2.58
   0   9  10  211.17    4.31
   0   9 -10  124.45    2.15
   0   9  11   73.99    2.24
   0   9 -11  109.14    2.01
   0   9  12   19.98    1.40
   0   9 -12   27.79    1.14
   0   9  13  100.02    2.78
   0   9 -13   46.22    1.40
   0   9  14    8.31    1.25
   0   9 -14  151.51    2.59
   0   9  15    6.19    1.23
   0   9 -15    6.26    0.91
   0   9  16   34.47    1.79
   0   9 -16   31.81    1.25
   0   9  17   -0.14    1.09
   0   9 -17   69.89    1.72
   0   9  18   11.07    1.34
   0   9 -18   80.55    1.82
   0   9  19   64.18    2.24
   0   9 -19   17.27    1.03
   0   9  20    8.44    1.24
   0   9 -20   22.75    1.09
   1   9   0   28.12    0.90
  -1   9   0  498.53    5.52
   1   9   1  197.95    3.78
   1   9  -1  303.53    5.30
  -1   9  -1  285.34    3.48
   1   9   2   16.32    1.19
   1   9  -2  403.90    6.99
  -1   9  -2  520.84    5.76
   1   9   3  274.64    4.94
   1   9  -3    7.56    0.94
  -1   9  -3   78.87    1.41
   1   9   4   93.26    2.25
   1   9  -4   97.57    2.62
  -1   9  -4   68.26    1.33
   1   9   5   34.20    1.39
   1   9  -5  111.93    2.97
  -1   9  -5  181.98    2.51
   1   9   6   79.69    2.16
   1   9  -6   64.28    2.17
  -1   9  -6  125.89    2.07
   1   9   7  377.48    6.73
   1   9  -7   10.53    1.56
  -1   9  -7   40.07    1.44
   1   9   8   20.40    1.43
   1   9  -8  130.59    3.05
  -1   9  -8   21.34    0.97
   1   9   9   67.79    2.13
   1   9  -9   53.35    1.91
  -1   9  -9  377.94    4.80
   1   9  10  134.97    3.19
   1   9 -10  324.61    6.06
  -1   9 -10   85.56    1.78
   1   9  11   55.21    1.95
   1   9 -11  267.98    5.25
  -1   9 -11   56.13    1.44
   1   9  12  212.43    4.47
   1   9 -12   24.09    1.50
  -1   9 -12  181.82    2.81
   1   9  13   31.49    1.66
   1   9 -13   16.55    1.40
  -1   9 -13   21.77    1.09
   1   9  14   22.29    1.52
   1   9 -14   11.95    1.33
  -1   9 -14   97.09    1.98
   1   9  15    6.78    1.26
   1   9 -15  103.40    2.91
  -1   9 -15   25.10    1.16
   1   9  16   75.11    2.48
   1   9 -16   29.96    1.70
  -1   9 -16    5.26    0.91
   1   9  17    1.05    1.16
   1   9 -17   17.35    1.48
  -1   9 -17   28.08    1.22
   1   9  18   17.44    1.45
   1   9 -18   28.94    1.67
  -1   9 -18   44.87    1.41
   1   9  19   18.45    1.44
   1   9 -19   97.66    2.76
  -1   9 -19   29.03    1.20
  -1   9 -20   11.88    0.95
   2   9   0  618.77    7.06
  -2   9   0  732.62   10.83
   2   9   1  180.46    3.77
   2   9  -1   70.79    1.99
  -2   9  -1  160.26    3.10
   2   9   2   75.75    2.39
   2   9  -2  113.18    2.66
  -2   9  -2   48.04    1.44
   2   9   3  388.43    6.95
   2   9  -3   88.32    2.65
  -2   9  -3  212.51    3.89
   2   9   4  253.78    4.97
   2   9  -4   16.88    1.68
  -2   9  -4  653.12    9.93
   2   9   5   11.75    1.06
   2   9  -5  236.66    4.69
  -2   9  -5  190.19    2.58
   2   9   6   58.51    1.86
   2   9  -6  528.13    9.08
  -2   9  -6  108.78    1.79
   2   9   7   18.41    1.42
   2   9  -7  162.03    3.53
  -2   9  -7   23.09    1.22
   2   9   8   71.37    2.21
   2   9  -8   54.92    2.16
  -2   9  -8   25.20    1.02
   2   9   9  241.41    4.80
   2   9  -9  149.71    3.40
  -2   9  -9  326.63    4.26
   2   9  10   81.17    2.35
   2   9 -10   24.95    1.42
  -2   9 -10   52.55    1.39
   2   9  11   16.85    1.35
   2   9 -11   62.32    2.12
  -2   9 -11   34.76    1.17
   2   9  12   23.33    1.51
   2   9 -12   78.54    2.43
  -2   9 -12   52.88    1.38
   2   9  13   57.39    2.12
   2   9 -13   28.13    1.62
  -2   9 -13  249.76    3.57
   2   9  14    5.64    1.21
   2   9 -14   13.42    1.36
  -2   9 -14   32.81    1.23
   2   9  15   45.42    1.97
   2   9 -15  110.02    3.03
  -2   9 -15   42.52    1.38
   2   9  16   12.43    1.40
   2   9 -16   94.70    2.81
  -2   9 -16    9.23    0.96
   2   9  17   34.75    1.79
   2   9 -17   13.82    1.40
  -2   9 -17   14.78    1.04
   2   9  18   23.13    1.55
   2   9 -18    1.90    1.14
  -2   9 -18   16.53    1.05
   2   9  19   30.23    1.63
   2   9 -19    3.35    1.13
  -2   9 -19    3.06    0.86
  -2   9 -20   21.24    1.07
   3   9   0   93.85    1.79
  -3   9   0   86.73    2.02
   3   9   1  103.66    2.75
   3   9  -1   64.45    2.01
  -3   9  -1   40.60    1.32
   3   9   2   67.44    2.20
   3   9  -2  285.46    5.38
  -3   9  -2  179.82    3.37
   3   9   3  332.10    6.12
   3   9  -3  584.56    9.88
  -3   9  -3 1041.81   14.63
   3   9   4   46.30    2.03
   3   9  -4    0.59    1.43
  -3   9  -4  317.98    5.35
   3   9   5   12.18    1.29
   3   9  -5   82.85    2.37
  -3   9  -5  156.85    3.08
   3   9   6  386.52    6.98
   3   9  -6  284.53    5.43
  -3   9  -6   85.35    2.09
   3   9   7   61.05    2.02
   3   9  -7    6.93    1.43
  -3   9  -7   79.68    2.04
   3   9   8  154.92    3.49
   3   9  -8   94.89    2.72
  -3   9  -8    4.32    0.88
   3   9   9  146.76    3.39
   3   9  -9    3.10    1.01
  -3   9  -9   69.92    2.03
   3   9  10   55.97    2.01
   3   9 -10   21.84    1.43
  -3   9 -10   35.30    1.65
   3   9  11   75.83    2.39
   3   9 -11  211.86    4.49
  -3   9 -11   62.44    2.02
   3   9  12  254.61    5.18
   3   9 -12  196.80    4.30
  -3   9 -12  178.79    3.87
   3   9  13    1.16    1.11
   3   9 -13    8.95    1.27
  -3   9 -13   98.90    2.70
   3   9  14    9.94    1.32
   3   9 -14   27.72    1.65
  -3   9 -14   81.03    2.47
   3   9  15  107.03    2.99
   3   9 -15   13.02    1.39
  -3   9 -15   41.10    1.85
   3   9  16   -3.02    1.06
   3   9 -16    5.94    1.25
  -3   9 -16    0.24    1.11
   3   9  17   15.62    1.42
   3   9 -17   17.47    1.45
  -3   9 -17   33.50    1.25
   3   9  18    8.40    1.25
   3   9 -18   33.79    1.72
  -3   9 -18   25.40    1.15
  -3   9 -19   29.73    1.18
  -3   9 -20    9.95    0.90
   4   9   0  167.85    2.60
  -4   9   0    2.15    0.77
   4   9   1   27.24    1.64
   4   9  -1   16.99    1.26
  -4   9  -1   90.59    2.07
   4   9   2   14.51    1.33
   4   9  -2   27.46    1.46
  -4   9  -2  496.99    7.71
   4   9   3  108.62    2.71
   4   9  -3  315.62    5.86
  -4   9  -3  129.99    2.67
   4   9   4   20.05    1.42
   4   9  -4   38.51    1.72
  -4   9  -4  302.58    5.13
   4   9   5   32.89    1.85
   4   9  -5   71.70    2.40
  -4   9  -5  208.14    3.94
   4   9   6   49.84    1.98
   4   9  -6  249.81    4.98
  -4   9  -6   11.92    0.94
   4   9   7   83.17    2.39
   4   9  -7   21.32    1.65
  -4   9  -7   64.57    1.79
   4   9   8   50.77    1.87
   4   9  -8   20.21    1.54
  -4   9  -8  221.07    4.27
   4   9   9  124.01    3.09
   4   9  -9  142.97    3.39
  -4   9  -9    5.18    0.94
   4   9  10    5.99    1.19
   4   9 -10   21.30    1.47
  -4   9 -10   33.49    1.56
   4   9  11   18.39    1.44
   4   9 -11   52.70    2.03
  -4   9 -11  190.69    4.01
   4   9  12   82.76    2.55
   4   9 -12  160.21    3.77
  -4   9 -12   23.91    1.40
   4   9  13   15.81    1.43
   4   9 -13   24.68    1.59
  -4   9 -13   30.40    1.58
   4   9  14    4.47    1.22
   4   9 -14   22.33    1.56
  -4   9 -14  178.79    4.00
   4   9  15    8.74    1.32
   4   9 -15   77.97    2.53
  -4   9 -15   62.86    2.21
   4   9  16   21.32    1.54
   4   9 -16    2.89    1.18
  -4   9 -16   16.63    1.44
   4   9  17   30.91    1.69
   4   9 -17    2.47    1.15
  -4   9 -17   42.78    1.93
   4   9  18    8.35    1.24
   4   9 -18   58.01    2.10
  -4   9 -18   25.41    1.63
  -4   9 -19    8.13    1.27
  -4   9 -20   76.91    2.43
   5   9   0   65.85    1.59
  -5   9   0  699.04   10.34
   5   9   1   41.12    1.97
   5   9  -1  114.04    2.97
  -5   9  -1  423.84    6.74
   5   9   2  123.82    3.14
   5   9  -2   28.62    1.75
  -5   9  -2  829.30   12.02
   5   9   3   66.78    2.23
   5   9  -3   14.75    1.43
  -5   9  -3  964.87   13.71
   5   9   4  213.15    4.47
   5   9  -4   79.63    2.49
  -5   9  -4  317.27    5.31
   5   9   5  143.80    3.45
   5   9  -5  158.25    3.67
  -5   9  -5  458.45    7.29
   5   9   6  114.98    2.97
   5   9  -6   76.77    2.38
  -5   9  -6  533.62    8.41
   5   9   7  110.94    2.93
   5   9  -7   34.61    1.75
  -5   9  -7  126.10    2.70
   5   9   8   94.42    2.65
   5   9  -8   16.84    1.51
  -5   9  -8  386.25    6.77
   5   9   9   98.54    2.75
   5   9  -9   21.15    1.46
  -5   9  -9  335.04    6.07
   5   9  10   11.16    1.31
   5   9 -10   19.54    1.46
  -5   9 -10   24.17    1.41
   5   9  11   89.40    2.65
   5   9 -11   13.69    1.37
  -5   9 -11  433.18    7.66
   5   9  12   20.83    1.52
   5   9 -12    8.24    1.28
  -5   9 -12  230.89    4.65
   5   9  13   26.62    1.64
   5   9 -13  113.61    3.09
  -5   9 -13   65.69    2.16
   5   9  14  206.62    4.55
   5   9 -14   16.48    1.47
  -5   9 -14   82.55    2.50
   5   9  15   56.20    2.16
   5   9 -15   19.68    1.51
  -5   9 -15   44.11    1.90
   5   9  16   73.93    2.42
   5   9 -16   20.23    1.50
  -5   9 -16   17.16    1.44
   5   9  17  111.84    2.98
   5   9 -17   17.60    1.41
  -5   9 -17  110.07    3.03
  -5   9 -18   37.11    1.84
  -5   9 -19    9.71    1.30
  -5   9 -20   33.36    1.71
   6   9   0    1.90    0.96
  -6   9   0  358.07    5.85
   6   9   1   27.25    1.75
   6   9  -1  145.17    3.50
  -6   9  -1  447.37    7.02
   6   9   2  302.42    5.81
   6   9  -2   57.03    2.12
  -6   9  -2  711.09   10.43
   6   9   3   86.07    2.50
   6   9  -3   49.27    1.93
  -6   9  -3  540.75    8.32
   6   9   4   18.78    1.50
   6   9  -4  123.60    3.13
  -6   9  -4   94.50    2.18
   6   9   5  187.42    4.12
   6   9  -5    7.06    1.33
  -6   9  -5   87.62    2.09
   6   9   6    2.12    1.25
   6   9  -6   46.37    1.97
  -6   9  -6  642.41    9.84
   6   9   7   10.60    1.53
   6   9  -7   57.21    2.25
  -6   9  -7  124.28    2.70
   6   9   8   26.65    1.67
   6   9  -8   67.68    2.34
  -6   9  -8  413.38    7.18
   6   9   9    2.26    1.34
   6   9  -9   56.69    2.11
  -6   9  -9   54.99    1.79
   6   9  10   29.17    1.65
   6   9 -10   54.85    2.10
  -6   9 -10  263.39    5.09
   6   9  11  346.31    6.63
   6   9 -11   16.82    1.45
  -6   9 -11  317.67    5.92
   6   9  12   77.60    2.51
   6   9 -12   20.71    1.53
  -6   9 -12   13.99    1.23
   6   9  13    7.28    1.29
   6   9 -13  124.58    3.28
  -6   9 -13   17.51    1.36
   6   9  14   77.04    2.51
   6   9 -14   39.86    1.88
  -6   9 -14   69.00    2.27
   6   9  15   10.04    1.31
   6   9 -15   93.55    2.74
  -6   9 -15   27.62    1.61
   6   9  16    4.57    1.16
   6   9 -16   39.73    1.81
  -6   9 -16   46.51    1.97
   6   9  17    6.21    1.19
  -6   9 -17  138.52    3.48
  -6   9 -18   12.86    1.40
  -6   9 -19   10.81    1.33
  -6   9 -20   17.74    1.41
   7   9   0   96.68    1.96
  -7   9   0   10.54    0.86
   7   9   1   39.73    1.90
   7   9  -1  233.78    4.82
  -7   9  -1  394.89    6.36
   7   9   2   71.84    2.46
   7   9  -2   42.01    1.88
  -7   9  -2  244.08    4.27
   7   9   3  214.99    4.56
   7   9  -3  182.56    4.07
  -7   9  -3   31.43    1.21
   7   9   4   22.89    1.70
   7   9  -4  309.56    6.03
  -7   9  -4  508.91    8.00
   7   9   5  260.23    5.30
   7   9  -5    4.88    1.41
  -7   9  -5  274.59    4.81
   7   9   6   46.43    2.00
   7   9  -6  180.28    4.09
  -7   9  -6   31.85    1.26
   7   9   7   18.71    1.63
   7   9  -7  124.12    3.28
  -7   9  -7  283.12    4.99
   7   9   8  125.67    3.32
   7   9  -8   40.09    1.99
  -7   9  -8   65.52    1.91
   7   9   9  153.30    3.74
   7   9  -9   50.30    2.02
  -7   9  -9   87.23    2.31
   7   9  10  161.04    3.87
   7   9 -10   30.79    1.72
  -7   9 -10   91.69    2.60
   7   9  11   35.52    1.80
   7   9 -11   36.81    1.82
  -7   9 -11   39.86    1.66
   7   9  12   85.54    2.66
   7   9 -12   51.80    2.10
  -7   9 -12   21.23    1.35
   7   9  13   10.45    1.33
   7   9 -13   70.46    2.40
  -7   9 -13  453.88    8.09
   7   9  14   42.05    1.89
   7   9 -14   15.71    1.41
  -7   9 -14   18.30    1.42
   7   9  15   29.75    1.64
   7   9 -15   39.57    1.81
  -7   9 -15   60.01    2.18
   7   9  16   31.52    1.65
   7   9 -16   38.44    1.77
  -7   9 -16  104.03    2.93
  -7   9 -17   10.87    1.35
  -7   9 -18   30.32    1.71
  -7   9 -19   18.58    1.46
  -7   9 -20   10.83    1.28
   8   9   0   46.30    1.45
  -8   9   0   26.72    1.14
   8   9   1   34.78    1.90
   8   9  -1   43.85    2.01
  -8   9  -1  552.98    9.11
   8   9   2   97.22    3.02
   8   9  -2  129.81    3.32
  -8   9  -2  111.20    2.41
   8   9   3   58.06    2.23
   8   9  -3   23.89    1.68
  -8   9  -3  251.47    4.59
   8   9   4  105.29    3.00
   8   9  -4    3.72    1.39
  -8   9  -4  253.91    4.48
   8   9   5   18.76    1.60
   8   9  -5   10.81    1.46
  -8   9  -5  144.44    2.97
   8   9   6   57.92    2.26
   8   9  -6   10.86    1.48
  -8   9  -6   16.87    1.04
   8   9   7   47.56    2.08
   8   9  -7  105.16    3.00
  -8   9  -7  637.46   10.54
   8   9   8   54.57    2.20
   8   9  -8   11.22    1.46
  -8   9  -8   24.22    1.28
   8   9   9   30.38    1.78
   8   9  -9   13.69    1.40
  -8   9  -9   92.84    2.44
   8   9  10   50.57    2.15
   8   9 -10   18.74    1.51
  -8   9 -10  170.70    3.73
   8   9  11   89.71    2.76
   8   9 -11   76.90    2.51
  -8   9 -11   33.33    1.57
   8   9  12   67.44    2.33
   8   9 -12   25.81    1.62
  -8   9 -12   45.93    1.79
   8   9  13   53.68    2.08
   8   9 -13   19.53    1.49
  -8   9 -13   53.98    2.01
   8   9  14   14.16    1.35
   8   9 -14    1.76    1.11
  -8   9 -14    6.25    1.20
   8   9  15   52.05    1.99
   8   9 -15   16.88    1.39
  -8   9 -15    1.57    1.12
  -8   9 -16  178.77    4.10
  -8   9 -17   48.49    2.04
  -8   9 -18   31.81    1.74
  -8   9 -19   21.80    1.52
  -8   9 -20   15.95    1.37
   9   9   0  137.96    2.54
   9   9   1  223.29    4.92
   9   9  -1   58.30    2.28
   9   9   2    8.21    1.82
   9   9  -2   50.60    2.14
   9   9   3   49.92    2.41
   9   9  -3   57.31    2.27
   9   9   4  132.08    3.41
   9   9  -4   27.58    1.73
   9   9   5    2.34    1.29
   9   9  -5   64.09    2.36
   9   9   6   17.89    1.56
   9   9  -6   27.17    1.73
   9   9   7    5.42    1.32
   9   9  -7    1.37    1.20
   9   9   8   20.24    1.62
   9   9  -8   53.76    2.20
   9   9   9   71.57    2.48
   9   9  -9   12.10    1.38
   9   9  10   70.46    2.45
   9   9 -10   31.21    1.73
   9   9  11   10.07    1.40
   9   9 -11    1.76    1.14
   9   9  12    7.71    1.34
   9   9 -12   83.56    2.57
   9   9  13   65.32    2.24
   9   9 -13   12.52    1.32
  10   9   0   39.60    1.43
  10   9   1   41.82    2.18
  10   9  -1   76.70    2.55
  10   9   2   86.19    2.90
  10   9  -2   64.90    2.36
  10   9   3   18.06    1.89
  10   9  -3   11.47    1.44
  10   9   4   46.28    2.22
  10   9  -4    8.97    1.39
  10   9   5   12.99    1.50
  10   9  -5   67.49    2.43
  10   9   6   10.22    1.45
  10   9  -6   45.41    2.06
  10   9   7   19.76    1.59
  10   9  -7   40.65    1.96
  10   9   8   29.23    1.75
  10   9  -8   12.85    1.45
  10   9   9   47.73    2.08
  10   9  -9    8.10    1.28
  10   9  10    1.58    1.24
  10   9 -10   39.41    1.84
  10   9  11   76.61    2.48
  10   9 -11   70.38    2.33
  10   9  12    8.04    1.32
  10   9 -12   15.76    1.37
  11   9   0    4.42    0.99
  11   9   1   28.13    1.90
  11   9  -1  114.06    3.16
  11   9   2    8.74    1.61
  11   9  -2   15.02    1.51
  11   9   3   30.31    2.01
  11   9  -3    6.06    1.33
  11   9   4    5.60    1.52
  11   9  -4   29.44    1.75
  11   9   5   43.66    2.01
  11   9  -5    9.65    1.40
  11   9   6   19.91    1.58
  11   9  -6   33.10    1.82
  11   9   7    2.29    1.24
  11   9  -7    9.12    1.37
  11   9   8   38.01    1.89
  11   9  -8   20.35    1.58
  11   9   9   24.19    1.61
  11   9  -9    4.40    1.17
  11   9  10   18.98    1.50
  11   9 -10   67.39    2.26
  12   9   0    6.76    1.02
  12   9   1    3.84    1.49
  12   9  -1  143.10    3.59
  12   9   2   39.92    2.09
  12   9  -2   16.81    1.53
  12   9   3   89.87    2.87
  12   9  -3    4.19    1.28
  12   9   4    0.56    1.53
  12   9  -4   37.14    1.88
  12   9   5   64.46    2.51
  12   9  -5   15.86    1.50
  12   9   6   45.73    1.99
  12   9  -6   23.64    1.61
  12   9   7   14.78    1.43
  12   9  -7   55.70    2.14
  12   9   8   78.50    2.49
  12   9  -8    3.51    1.23
  13   9   0    2.75    0.95
  13   9   1   25.25    1.89
  13   9  -1   80.77    2.55
  13   9   2   79.91    2.70
  13   9  -2   82.91    2.58
  13   9   3   56.84    2.26
  13   9  -3   47.44    2.01
  13   9   4   13.77    1.61
  13   9  -4   10.04    1.35
  13   9   5   18.79    1.88
  13   9  -5    4.80    1.26
   0  10   0  153.01    1.88
   0  10   1   64.99    2.09
   0  10  -1   26.54    0.99
   0  10   2  274.86    4.91
   0  10  -2  157.37    2.36
   0  10   3   18.17    1.10
   0  10  -3    7.61    0.83
   0  10   4  122.97    2.79
   0  10  -4  211.90    3.10
   0  10   5  298.45    5.49
   0  10  -5  194.80    2.87
   0  10   6   65.28    1.97
   0  10  -6   51.05    1.47
   0  10   7   88.92    2.41
   0  10  -7   41.44    1.20
   0  10   8   81.36    2.39
   0  10  -8   85.17    1.82
   0  10   9   63.08    2.05
   0  10  -9   58.83    1.46
   0  10  10   51.53    1.88
   0  10 -10   22.09    1.01
   0  10  11  242.59    4.90
   0  10 -11   33.55    1.20
   0  10  12  103.59    2.83
   0  10 -12   72.27    1.69
   0  10  13   16.67    1.42
   0  10 -13   38.32    1.33
   0  10  14   90.55    2.68
   0  10 -14   31.89    1.26
   0  10  15    4.71    1.22
   0  10 -15   61.90    1.61
   0  10  16    8.89    1.32
   0  10 -16   48.47    1.47
   0  10  17   41.03    1.90
   0  10 -17   12.64    1.00
   0  10  18   38.88    1.83
   0  10 -18   30.24    1.22
   0  10  19    8.02    1.23
   0  10 -19   25.24    1.12
   1  10   0  107.58    1.94
  -1  10   0  344.17    4.13
   1  10   1  216.47    4.44
   1  10  -1  263.43    4.97
  -1  10  -1   87.27    1.54
   1  10   2  297.49    5.62
   1  10  -2  252.84    4.83
  -1  10  -2  173.84    2.45
   1  10   3   12.83    1.50
   1  10  -3  194.73    4.00
  -1  10  -3  352.30    4.26
   1  10   4   69.16    2.01
   1  10  -4  415.82    7.36
  -1  10  -4  169.64    2.54
   1  10   5  259.28    4.95
   1  10  -5   99.63    2.77
  -1  10  -5  115.57    2.14
   1  10   6   14.70    1.28
   1  10  -6   77.55    2.24
  -1  10  -6    7.91    0.99
   1  10   7    1.19    1.20
   1  10  -7  139.95    3.36
  -1  10  -7  136.95    2.33
   1  10   8   87.38    2.42
   1  10  -8    1.12    1.23
  -1  10  -8  135.41    2.21
   1  10   9   54.20    1.92
   1  10  -9  196.64    4.23
  -1  10  -9  387.29    4.96
   1  10  10  144.20    3.38
   1  10 -10  166.07    3.71
  -1  10 -10  138.34    2.33
   1  10  11   97.19    2.70
   1  10 -11  358.30    6.69
  -1  10 -11   14.38    0.93
   1  10  12    3.75    1.15
   1  10 -12  149.05    3.55
  -1  10 -12  121.40    2.21
   1  10  13   16.52    1.42
   1  10 -13   64.51    2.25
  -1  10 -13   38.94    1.30
   1  10  14   31.98    1.72
   1  10 -14   53.99    2.11
  -1  10 -14   11.96    1.01
   1  10  15   32.30    1.75
   1  10 -15   40.98    1.89
  -1  10 -15    9.04    0.96
   1  10  16   13.01    1.40
   1  10 -16   76.19    2.50
  -1  10 -16   24.10    1.17
   1  10  17   42.25    1.91
   1  10 -17   21.01    1.53
  -1  10 -17   48.70    1.46
   1  10  18    6.56    1.22
   1  10 -18   16.70    1.42
  -1  10 -18  109.11    2.13
   1  10  19    5.29    1.17
   1  10 -19    6.06    1.19
  -1  10 -19   36.75    1.27
   2  10   0   39.28    1.22
  -2  10   0  798.74   11.77
   2  10   1   70.67    2.28
   2  10  -1  273.39    5.21
  -2  10  -1  125.17    2.66
   2  10   2  145.32    3.40
   2  10  -2    4.88    1.05
  -2  10  -2   98.15    2.27
   2  10   3  253.69    5.01
   2  10  -3  219.31    4.41
  -2  10  -3  155.77    2.24
   2  10   4   71.90    2.20
   2  10  -4  311.91    5.81
  -2  10  -4   38.29    1.12
   2  10   5  187.13    3.99
   2  10  -5  119.42    2.91
  -2  10  -5   10.38    1.08
   2  10   6   78.65    2.33
   2  10  -6   73.83    2.43
  -2  10  -6  447.41    5.54
   2  10   7    6.47    1.10
   2  10  -7   92.45    2.64
  -2  10  -7   85.75    1.75
   2  10   8   44.13    1.75
   2  10  -8   31.08    1.77
  -2  10  -8   10.98    1.01
   2  10   9   89.78    2.52
   2  10  -9   53.27    2.01
  -2  10  -9  176.28    2.72
   2  10  10   48.42    1.91
   2  10 -10  100.24    2.75
  -2  10 -10   27.43    1.09
   2  10  11   99.26    2.76
   2  10 -11   54.52    2.04
  -2  10 -11   20.70    0.99
   2  10  12  168.59    3.88
   2  10 -12  114.26    3.03
  -2  10 -12  174.79    2.76
   2  10  13   36.59    1.79
   2  10 -13   38.15    1.81
  -2  10 -13   12.75    1.00
   2  10  14   85.57    2.64
   2  10 -14  102.57    2.91
  -2  10 -14   75.76    1.75
   2  10  15   28.35    1.68
   2  10 -15    1.81    1.18
  -2  10 -15  169.83    2.80
   2  10  16   17.90    1.48
   2  10 -16   21.76    1.55
  -2  10 -16    3.21    0.87
   2  10  17   32.37    1.72
   2  10 -17    1.90    1.14
  -2  10 -17   18.05    1.08
   2  10  18    7.34    1.21
   2  10 -18   34.88    1.72
  -2  10 -18   16.65    1.05
  -2  10 -19    1.99    0.82
  -2  10 -20    1.06    0.83
   3  10   0  389.07    4.94
  -3  10   0  597.40    9.16
   3  10   1  277.01    5.27
   3  10  -1   15.19    1.31
  -3  10  -1  129.63    2.71
   3  10   2   36.63    1.59
   3  10  -2   13.24    1.32
  -3  10  -2  119.41    2.55
   3  10   3  266.98    5.19
   3  10  -3  396.81    7.18
  -3  10  -3  496.19    7.85
   3  10   4  231.65    4.75
   3  10  -4   49.37    2.08
  -3  10  -4   38.39    1.36
   3  10   5    7.35    1.30
   3  10  -5  106.82    2.83
  -3  10  -5  129.28    2.76
   3  10   6  410.95    7.36
   3  10  -6   24.39    1.66
  -3  10  -6  144.82    3.05
   3  10   7   58.15    1.99
   3  10  -7   12.72    1.32
  -3  10  -7   88.11    2.27
   3  10   8   43.82    1.79
   3  10  -8   98.26    2.74
  -3  10  -8   79.91    2.20
   3  10   9  164.60    3.75
   3  10  -9  215.50    4.58
  -3  10  -9  216.06    4.40
   3  10  10  130.31    3.25
   3  10 -10   97.17    2.73
  -3  10 -10   25.33    1.42
   3  10  11    2.22    1.14
   3  10 -11   22.96    1.53
  -3  10 -11   42.66    1.72
   3  10  12   62.42    2.23
   3  10 -12   23.19    1.55
  -3  10 -12  117.08    2.97
   3  10  13   29.30    1.69
   3  10 -13   49.37    2.03
  -3  10 -13    1.45    1.10
   3  10  14    2.64    1.18
   3  10 -14   16.05    1.45
  -3  10 -14   18.39    1.45
   3  10  15   55.95    2.16
   3  10 -15   51.78    2.10
  -3  10 -15   58.48    1.53
   3  10  16   23.53    1.58
   3  10 -16    2.93    1.17
  -3  10 -16    8.59    0.92
   3  10  17   35.31    1.75
   3  10 -17    4.79    1.18
  -3  10 -17   14.47    1.01
   3  10  18   19.10    1.43
   3  10 -18   33.72    1.69
  -3  10 -18   43.36    1.37
  -3  10 -19   11.25    0.93
  -3  10 -20   15.00    0.96
   4  10   0  159.17    2.58
  -4  10   0  363.11    5.98
   4  10   1   76.07    2.39
   4  10  -1   40.77    1.85
  -4  10  -1   73.01    1.84
   4  10   2  156.18    3.57
   4  10  -2   59.37    2.13
  -4  10  -2  356.55    5.92
   4  10   3   45.18    1.98
   4  10  -3  149.98    3.53
  -4  10  -3  147.87    2.98
   4  10   4  344.50    6.43
   4  10  -4  156.53    3.62
  -4  10  -4   73.69    1.91
   4  10   5  105.07    2.82
   4  10  -5  209.22    4.39
  -4  10  -5    8.30    0.87
   4  10   6  233.23    4.78
   4  10  -6  174.43    3.89
  -4  10  -6  399.67    6.66
   4  10   7   73.87    2.39
   4  10  -7   30.94    1.72
  -4  10  -7   64.26    1.88
   4  10   8   65.72    2.20
   4  10  -8   52.69    2.16
  -4  10  -8  215.20    4.26
   4  10   9   62.82    2.18
   4  10  -9   42.03    1.96
  -4  10  -9   27.69    1.48
   4  10  10    4.37    1.18
   4  10 -10  100.08    2.81
  -4  10 -10   43.95    1.77
   4  10  11   21.32    1.51
   4  10 -11   61.90    2.22
  -4  10 -11   62.94    2.06
   4  10  12    2.05    1.17
   4  10 -12   88.44    2.68
  -4  10 -12   38.53    1.69
   4  10  13   67.79    2.35
   4  10 -13   21.53    1.54
  -4  10 -13   81.35    2.46
   4  10  14   44.27    1.97
   4  10 -14   27.69    1.68
  -4  10 -14   33.48    1.71
   4  10  15   63.38    2.27
   4  10 -15   55.10    2.13
  -4  10 -15  123.98    3.22
   4  10  16   13.01    1.36
   4  10 -16   10.05    1.30
  -4  10 -16   45.70    1.98
   4  10  17   18.99    1.43
   4  10 -17   21.84    1.48
  -4  10 -17   43.32    1.95
  -4  10 -18    1.78    1.16
  -4  10 -19   44.85    1.93
  -4  10 -20   37.57    1.76
   5  10   0   71.36    1.71
  -5  10   0  138.61    2.83
   5  10   1   65.51    2.20
   5  10  -1  417.85    7.58
  -5  10  -1  178.87    3.38
   5  10   2  178.34    3.92
   5  10  -2  265.08    5.31
  -5  10  -2  335.54    5.64
   5  10   3    9.37    1.38
   5  10  -3   44.41    1.92
  -5  10  -3  137.30    2.81
   5  10   4   55.97    2.06
   5  10  -4   27.38    1.61
  -5  10  -4   22.26    1.11
   5  10   5    2.54    1.26
   5  10  -5   83.15    2.53
  -5  10  -5  793.33   11.85
   5  10   6  119.26    3.14
   5  10  -6   99.87    2.84
  -5  10  -6   11.57    0.97
   5  10   7  197.80    4.36
   5  10  -7   76.01    2.53
  -5  10  -7    7.31    0.93
   5  10   8  180.50    4.12
   5  10  -8   92.68    2.79
  -5  10  -8  154.21    3.33
   5  10   9   15.51    1.39
   5  10  -9   13.98    1.53
  -5  10  -9   89.44    2.41
   5  10  10   65.56    2.28
   5  10 -10  216.97    4.65
  -5  10 -10    7.32    1.19
   5  10  11  101.81    2.90
   5  10 -11  128.53    3.32
  -5  10 -11  124.12    3.02
   5  10  12   28.45    1.68
   5  10 -12   33.83    1.77
  -5  10 -12   25.49    1.46
   5  10  13   81.25    2.59
   5  10 -13   15.86    1.46
  -5  10 -13   66.48    2.21
   5  10  14   11.82    1.37
   5  10 -14   53.17    2.10
  -5  10 -14  170.40    3.89
   5  10  15   55.54    2.11
   5  10 -15  101.37    2.86
  -5  10 -15    4.81    1.20
   5  10  16   31.35    1.66
   5  10 -16   58.06    2.11
  -5  10 -16   38.46    1.85
  -5  10 -17    2.99    1.20
  -5  10 -18   28.63    1.68
  -5  10 -19    4.59    1.19
  -5  10 -20   42.81    1.85
   6  10   0  155.32    2.62
  -6  10   0  194.64    3.64
   6  10   1  259.53    5.29
   6  10  -1  388.11    7.21
  -6  10  -1   86.80    2.08
   6  10   2   43.39    1.93
   6  10  -2  217.33    4.59
  -6  10  -2  531.38    8.27
   6  10   3   27.30    1.72
   6  10  -3   62.28    2.26
  -6  10  -3    6.81    0.82
   6  10   4  202.48    4.44
   6  10  -4  580.36   10.08
  -6  10  -4  206.03    3.87
   6  10   5  594.96   10.31
   6  10  -5  124.46    3.27
  -6  10  -5   39.03    1.38
   6  10   6   44.53    2.01
   6  10  -6   24.36    1.69
  -6  10  -6  111.11    2.53
   6  10   7  126.97    3.32
   6  10  -7    2.39    1.34
  -6  10  -7   13.43    1.04
   6  10   8   47.12    2.09
   6  10  -8  126.41    3.33
  -6  10  -8  485.53    8.34
   6  10   9   88.17    2.73
   6  10  -9   20.93    1.61
  -6  10  -9   57.45    1.94
   6  10  10   16.96    1.46
   6  10 -10  238.45    5.01
  -6  10 -10   72.99    2.22
   6  10  11   41.34    1.91
   6  10 -11   14.73    1.43
  -6  10 -11  356.23    6.54
   6  10  12    2.77    1.20
   6  10 -12    8.91    1.32
  -6  10 -12    6.83    1.12
   6  10  13   42.65    1.93
   6  10 -13   67.45    2.34
  -6  10 -13   39.41    1.77
   6  10  14  114.41    3.06
   6  10 -14   23.99    1.57
  -6  10 -14   18.48    1.45
   6  10  15    8.16    1.23
   6  10 -15   -0.69    1.05
  -6  10 -15    3.80    1.17
   6  10  16    9.77    1.26
   6  10 -16    3.36    1.13
  -6  10 -16    8.35    1.30
  -6  10 -17   99.40    2.88
  -6  10 -18   28.85    1.68
  -6  10 -19   13.87    1.37
  -6  10 -20   56.96    2.09
   7  10   0  216.31    3.34
  -7  10   0   81.42    1.99
   7  10   1  127.64    3.45
   7  10  -1  112.97    3.23
  -7  10  -1  132.89    2.73
   7  10   2  140.21    3.76
   7  10  -2   67.64    2.35
  -7  10  -2  126.95    2.67
   7  10   3  181.68    4.16
   7  10  -3  197.53    4.40
  -7  10  -3  164.00    3.23
   7  10   4   26.62    1.76
   7  10  -4   11.71    1.51
  -7  10  -4   73.35    1.91
   7  10   5   57.89    2.26
   7  10  -5  282.59    5.69
  -7  10  -5  306.46    5.29
   7  10   6   26.04    1.73
   7  10  -6  252.08    5.24
  -7  10  -6   86.36    2.18
   7  10   7  102.92    2.95
   7  10  -7  287.26    5.77
  -7  10  -7  190.73    3.85
   7  10   8   91.80    2.80
   7  10  -8  212.95    4.67
  -7  10  -8  105.62    2.60
   7  10   9   55.06    2.20
   7  10  -9   76.00    2.54
  -7  10  -9  262.36    5.09
   7  10  10    3.78    1.33
   7  10 -10   38.32    1.86
  -7  10 -10    3.49    1.03
   7  10  11    7.24    1.29
   7  10 -11   14.08    1.41
  -7  10 -11  210.56    4.35
   7  10  12   36.87    1.82
   7  10 -12   68.28    2.35
  -7  10 -12   12.25    1.25
   7  10  13   23.60    1.56
   7  10 -13    1.84    1.13
  -7  10 -13  239.21    4.91
   7  10  14   32.74    1.69
   7  10 -14   42.91    1.86
  -7  10 -14   57.77    2.12
   7  10  15    0.45    1.06
   7  10 -15   46.27    1.89
  -7  10 -15  169.76    3.93
  -7  10 -16   26.66    1.64
  -7  10 -17    1.40    1.18
  -7  10 -18   63.52    2.27
  -7  10 -19   11.11    1.31
  -7  10 -20   39.43    1.79
   8  10   0   38.35    1.55
  -8  10   0  218.79    3.99
   8  10   1  102.50    3.16
   8  10  -1   49.16    2.12
  -8  10  -1  359.53    6.00
   8  10   2    8.52    1.83
   8  10  -2   16.11    1.56
  -8  10  -2   87.10    2.09
   8  10   3   38.86    1.98
   8  10  -3    9.22    1.49
  -8  10  -3  252.99    4.53
   8  10   4   87.10    2.70
   8  10  -4   56.84    2.21
  -8  10  -4  172.78    3.38
   8  10   5   33.33    1.85
   8  10  -5  167.99    3.98
  -8  10  -5  169.31    3.45
   8  10   6    4.64    1.31
   8  10  -6    2.35    1.27
  -8  10  -6   27.26    1.28
   8  10   7   17.77    1.55
   8  10  -7   45.05    2.03
  -8  10  -7  267.77    5.04
   8  10   8   22.41    1.67
   8  10  -8   61.17    2.33
  -8  10  -8   57.69    1.86
   8  10   9   41.67    1.98
   8  10  -9    2.75    1.27
  -8  10  -9  173.13    3.80
   8  10  10   28.00    1.73
   8  10 -10   87.83    2.68
  -8  10 -10  121.75    2.96
   8  10  11    7.84    1.36
   8  10 -11   40.38    1.87
  -8  10 -11    7.36    1.11
   8  10  12    7.78    1.25
   8  10 -12  138.38    3.43
  -8  10 -12  124.30    3.10
   8  10  13   40.56    1.82
   8  10 -13    5.75    1.18
  -8  10 -13   37.05    1.74
  -8  10 -14   35.17    1.74
  -8  10 -15   17.72    1.45
  -8  10 -16  141.84    3.53
  -8  10 -17    3.78    1.21
  -8  10 -18   63.63    2.27
  -8  10 -19   37.30    1.78
  -8  10 -20   36.01    1.73
   9  10   0   14.32    1.13
  -9  10   0   29.64    1.24
   9  10   1  235.24    5.11
   9  10  -1    4.88    1.32
  -9  10  -1  199.50    3.76
   9  10   2    9.11    1.70
   9  10  -2   11.34    1.44
  -9  10  -2   19.30    1.06
   9  10   3   39.88    2.22
   9  10  -3    6.93    1.35
  -9  10  -3  282.82    4.96
   9  10   4  165.94    3.96
   9  10  -4   12.35    1.45
  -9  10  -4   97.71    2.33
   9  10   5   13.93    1.52
   9  10  -5  136.24    3.51
  -9  10  -5   37.24    1.44
   9  10   6    1.55    1.28
   9  10  -6   28.54    1.77
  -9  10  -6   80.14    2.16
   9  10   7   33.00    1.83
   9  10  -7    5.46    1.32
  -9  10  -7  399.60    7.06
   9  10   8    2.59    1.26
   9  10  -8   67.47    2.40
  -9  10  -8   19.92    1.43
   9  10   9    5.86    1.34
   9  10  -9   12.73    1.47
  -9  10  -9   71.40    2.19
   9  10  10   79.59    2.57
   9  10 -10   22.17    1.53
  -9  10 -10  128.08    3.08
   9  10  11   23.61    1.59
   9  10 -11   38.47    1.80
  -9  10 -11   59.55    2.02
   9  10  12   40.64    1.88
   9  10 -12   15.20    1.36
  -9  10 -12  218.68    4.57
  -9  10 -13   34.76    1.72
  -9  10 -14   22.16    1.52
  -9  10 -15    6.07    1.24
  -9  10 -16   81.03    2.57
  -9  10 -17    1.84    1.17
  -9  10 -18   19.49    1.49
  -9  10 -19   17.42    1.41
  10  10   0   23.24    1.23
  10  10   1   23.78    1.82
  10  10  -1   41.59    1.99
  10  10   2    4.67    1.52
  10  10  -2  122.61    3.29
  10  10   3    7.36    1.63
  10  10  -3   20.10    1.59
  10  10   4   12.03    1.43
  10  10  -4    1.87    1.24
  10  10   5   20.26    1.59
  10  10  -5    8.92    1.38
  10  10   6   66.43    2.38
  10  10  -6  113.62    3.13
  10  10   7   65.43    2.35
  10  10  -7   65.70    2.35
  10  10   8   45.04    2.00
  10  10  -8   25.71    1.68
  10  10   9    5.68    1.27
  10  10  -9    5.62    1.27
  10  10  10    4.56    1.24
  10  10 -10   85.15    2.55
  10  10  11    1.42    1.30
  10  10 -11   88.62    2.57
  11  10   0   71.54    1.78
  11  10   1    2.46    1.46
  11  10  -1    1.55    1.24
  11  10   2   20.99    1.78
  11  10  -2   70.45    2.45
  11  10   3   44.95    2.16
  11  10  -3   -1.11    1.18
  11  10   4   33.63    2.07
  11  10  -4    6.92    1.34
  11  10   5   30.34    1.75
  11  10  -5   13.15    1.45
  11  10   6    6.44    1.30
  11  10  -6   23.85    1.62
  11  10   7   34.74    1.78
  11  10  -7   26.75    1.65
  11  10   8    2.39    1.21
  11  10  -8   34.37    1.78
  11  10   9   25.58    1.70
  11  10  -9   36.46    1.87
  12  10   0   36.52    1.36
  12  10   1   21.34    1.85
  12  10  -1    6.67    1.28
  12  10   2   38.32    2.10
  12  10  -2    3.50    1.21
  12  10   3   55.85    2.32
  12  10  -3   63.87    2.27
  12  10   4    4.61    1.37
  12  10  -4   11.63    1.38
  12  10   5   30.93    1.97
  12  10  -5   21.02    1.55
  12  10   6   66.65    2.33
  12  10  -6   15.06    1.49
   0  11   0   49.82    1.10
   0  11   1    2.74    1.32
   0  11  -1  361.99    4.63
   0  11   2  272.18    5.12
   0  11  -2   41.76    1.25
   0  11   3   12.87    1.10
   0  11  -3    8.98    0.90
   0  11   4  104.15    2.59
   0  11  -4  276.32    3.76
   0  11   5  382.61    6.87
   0  11  -5   10.34    0.80
   0  11   6   28.95    1.62
   0  11  -6   14.57    1.09
   0  11   7   40.05    1.65
   0  11  -7  290.60    3.95
   0  11   8  118.31    2.93
   0  11  -8   61.57    1.58
   0  11   9    5.81    1.08
   0  11  -9   17.12    1.04
   0  11  10   42.59    1.80
   0  11 -10  129.43    2.28
   0  11  11  114.73    3.01
   0  11 -11   48.54    1.43
   0  11  12   13.38    1.36
   0  11 -12   14.16    1.03
   0  11  13   74.61    2.43
   0  11 -13  113.24    2.19
   0  11  14  121.78    3.22
   0  11 -14   28.21    1.21
   0  11  15    6.43    1.27
   0  11 -15   33.41    1.28
   0  11  16   23.85    1.59
   0  11 -16   85.24    1.88
   0  11  17   18.45    1.47
   0  11 -17    9.20    0.94
   0  11  18    4.29    1.15
   0  11 -18    3.65    0.83
   1  11   0   51.51    1.36
  -1  11   0   41.50    1.24
   1  11   1    4.26    1.32
   1  11  -1  662.97   11.10
  -1  11  -1   92.79    1.79
   1  11   2  542.52    9.27
   1  11  -2  203.72    4.20
  -1  11  -2  114.94    2.02
   1  11   3  265.67    5.10
   1  11  -3    2.66    1.09
  -1  11  -3  313.92    4.11
   1  11   4  169.36    3.75
   1  11  -4  145.26    3.34
  -1  11  -4   96.71    1.87
   1  11   5   53.97    1.94
   1  11  -5  140.05    3.40
  -1  11  -5   66.79    1.63
   1  11   6    5.56    1.07
   1  11  -6   20.34    1.53
  -1  11  -6   16.63    0.89
   1  11   7  102.07    2.68
   1  11  -7  197.90    4.26
  -1  11  -7  110.10    2.07
   1  11   8  240.21    4.82
   1  11  -8    7.59    1.33
  -1  11  -8   17.55    1.05
   1  11   9   22.00    1.44
   1  11  -9   68.09    2.30
  -1  11  -9  221.54    3.26
   1  11  10    4.71    1.16
   1  11 -10   70.27    2.30
  -1  11 -10  120.54    2.15
   1  11  11  104.35    2.87
   1  11 -11   26.18    1.57
  -1  11 -11   57.92    1.52
   1  11  12  118.52    3.12
   1  11 -12   21.32    1.51
  -1  11 -12    8.09    0.92
   1  11  13   43.14    1.92
   1  11 -13  159.92    3.80
  -1  11 -13   84.03    1.86
   1  11  14   29.35    1.69
   1  11 -14   49.02    2.04
  -1  11 -14   13.43    1.02
   1  11  15    1.56    1.18
   1  11 -15    3.51    1.21
  -1  11 -15   69.42    1.70
   1  11  16   28.89    1.67
   1  11 -16   24.26    1.59
  -1  11 -16    5.61    0.91
   1  11  17   16.09    1.42
   1  11 -17    0.92    1.11
  -1  11 -17   24.07    1.15
   1  11  18   16.96    1.40
   1  11 -18    6.63    1.19
  -1  11 -18   64.95    1.61
  -1  11 -19   72.93    1.68
   2  11   0   55.13    1.45
  -2  11   0  210.09    4.07
   2  11   1    8.48    1.38
   2  11  -1   74.60    2.36
  -2  11  -1   76.48    1.44
   2  11   2  125.12    3.17
   2  11  -2  360.54    6.65
  -2  11  -2  561.71    6.49
   2  11   3  111.06    2.95
   2  11  -3    1.85    1.26
  -2  11  -3  327.22    4.23
   2  11   4   69.02    2.26
   2  11  -4  287.66    5.54
  -2  11  -4   99.00    1.94
   2  11   5   39.44    1.67
   2  11  -5   51.77    2.07
  -2  11  -5  192.84    2.86
   2  11   6   14.80    1.25
   2  11  -6  113.01    2.95
  -2  11  -6  178.04    2.76
   2  11   7   92.85    2.56
   2  11  -7   51.71    2.01
  -2  11  -7  112.99    1.97
   2  11   8    2.74    1.09
   2  11  -8  127.89    3.22
  -2  11  -8    8.93    1.08
   2  11   9   26.92    1.57
   2  11  -9   72.78    2.48
  -2  11  -9   79.45    1.76
   2  11  10   13.44    1.35
   2  11 -10  201.15    4.43
  -2  11 -10   63.02    1.50
   2  11  11   37.96    1.80
   2  11 -11  203.65    4.43
  -2  11 -11  110.58    2.07
   2  11  12   61.44    2.22
   2  11 -12    1.41    1.13
  -2  11 -12   99.51    2.00
   2  11  13   52.03    2.08
   2  11 -13  206.43    4.53
  -2  11 -13   22.10    1.12
   2  11  14    9.84    1.34
   2  11 -14   49.78    2.06
  -2  11 -14   47.37    1.44
   2  11  15   15.78    1.44
   2  11 -15   50.08    2.05
  -2  11 -15  149.85    2.60
   2  11  16    1.49    1.13
   2  11 -16    0.32    1.10
  -2  11 -16    1.05    0.86
   2  11  17   18.64    1.44
   2  11 -17   34.14    1.71
  -2  11 -17   16.83    1.06
  -2  11 -18   -0.37    0.80
  -2  11 -19   31.87    1.20
   3  11   0   17.88    1.08
  -3  11   0  267.35    4.90
   3  11   1   79.31    2.49
   3  11  -1    3.84    1.27
  -3  11  -1   62.38    1.77
   3  11   2   27.45    1.72
   3  11  -2  204.72    4.34
  -3  11  -2    3.20    0.79
   3  11   3   39.28    1.89
   3  11  -3   38.36    1.87
  -3  11  -3  306.05    5.52
   3  11   4  285.61    5.54
   3  11  -4  135.93    3.29
  -3  11  -4   25.09    1.23
   3  11   5  137.32    3.34
   3  11  -5  120.93    3.10
  -3  11  -5    2.12    0.85
   3  11   6   83.57    2.55
   3  11  -6   14.70    1.46
  -3  11  -6  253.95    4.85
   3  11   7  213.73    4.49
   3  11  -7   88.70    2.65
  -3  11  -7   11.80    1.12
   3  11   8   71.48    2.32
   3  11  -8  102.65    2.93
  -3  11  -8    1.52    1.19
   3  11   9   50.39    1.99
   3  11  -9    5.86    1.43
  -3  11  -9   34.92    1.75
   3  11  10   25.67    1.59
   3  11 -10  115.55    3.17
  -3  11 -10   12.44    1.44
   3  11  11    5.99    1.22
   3  11 -11  120.96    3.17
  -3  11 -11    1.44    1.24
   3  11  12   18.74    1.49
   3  11 -12   29.87    1.70
  -3  11 -12  260.64    5.30
   3  11  13   48.52    2.04
   3  11 -13   37.91    1.86
  -3  11 -13  135.34    2.41
   3  11  14   13.87    1.41
   3  11 -14   31.07    1.73
  -3  11 -14   10.87    0.98
   3  11  15   13.54    1.38
   3  11 -15    7.94    1.27
  -3  11 -15   97.13    2.02
   3  11  16   19.66    1.47
   3  11 -16   36.28    1.76
  -3  11 -16    4.02    0.90
   3  11  17   15.80    1.37
   3  11 -17   11.77    1.29
  -3  11 -17    6.66    0.92
  -3  11 -18   29.92    1.21
  -3  11 -19   12.26    0.92
   4  11   0   13.32    1.05
  -4  11   0  228.36    4.30
   4  11   1  101.00    2.80
   4  11  -1   51.88    2.12
  -4  11  -1  238.73    4.46
   4  11   2  147.01    3.48
   4  11  -2   73.32    2.37
  -4  11  -2   42.77    1.45
   4  11   3   70.18    2.30
   4  11  -3  141.59    3.39
  -4  11  -3  261.39    4.82
   4  11   4  144.74    3.48
   4  11  -4   24.42    1.62
  -4  11  -4   11.32    0.97
   4  11   5   50.06    2.05
   4  11  -5   55.38    2.12
  -4  11  -5   88.02    2.25
   4  11   6   17.93    1.65
   4  11  -6   99.14    2.88
  -4  11  -6  209.07    4.15
   4  11   7  119.04    3.17
   4  11  -7   37.03    1.87
  -4  11  -7   22.22    1.26
   4  11   8   84.81    2.57
   4  11  -8  165.51    3.92
  -4  11  -8  184.28    3.93
   4  11   9   29.43    1.65
   4  11  -9    0.03    1.31
  -4  11  -9  175.23    3.77
   4  11  10    2.26    1.15
   4  11 -10   21.37    1.61
  -4  11 -10  167.48    3.69
   4  11  11   91.32    2.73
   4  11 -11   61.69    2.25
  -4  11 -11   12.30    1.22
   4  11  12   69.96    2.40
   4  11 -12   28.57    1.68
  -4  11 -12  131.54    3.24
   4  11  13  176.83    4.09
   4  11 -13   34.09    1.79
  -4  11 -13   63.89    2.21
   4  11  14   15.46    1.42
   4  11 -14   49.80    2.04
  -4  11 -14  162.83    3.81
   4  11  15   29.41    1.66
   4  11 -15   29.98    1.66
  -4  11 -15   64.66    2.29
   4  11  16   28.28    1.60
   4  11 -16    9.88    1.26
  -4  11 -16    2.05    1.17
  -4  11 -17   65.18    2.32
  -4  11 -18   32.36    1.72
  -4  11 -19   27.59    1.60
   5  11   0  232.23    3.46
  -5  11   0  140.56    2.96
   5  11   1   69.65    2.36
   5  11  -1   72.20    2.63
  -5  11  -1   12.95    0.96
   5  11   2  153.17    3.67
   5  11  -2   32.48    1.92
  -5  11  -2  516.28    8.64
   5  11   3  200.01    4.40
   5  11  -3  377.37    7.05
  -5  11  -3   16.11    1.01
   5  11   4  133.69    3.40
   5  11  -4  136.45    3.45
  -5  11  -4  582.80    9.68
   5  11   5   11.71    1.42
   5  11  -5  235.24    4.91
  -5  11  -5  371.92    6.55
   5  11   6  162.81    3.87
   5  11  -6  150.61    3.69
  -5  11  -6  188.33    3.82
   5  11   7   20.24    1.65
   5  11  -7  220.11    4.75
  -5  11  -7   26.83    1.34
   5  11   8   57.93    2.29
   5  11  -8   10.90    1.52
  -5  11  -8   44.14    1.80
   5  11   9   88.67    2.68
   5  11  -9   90.31    2.78
  -5  11  -9  197.26    4.12
   5  11  10   47.53    2.01
   5  11 -10    5.14    1.32
  -5  11 -10   65.34    2.10
   5  11  11   11.26    1.37
   5  11 -11  120.19    3.21
  -5  11 -11   93.19    2.56
   5  11  12    2.18    1.18
   5  11 -12   91.09    2.74
  -5  11 -12   33.04    1.66
   5  11  13    6.99    1.27
   5  11 -13  143.94    3.55
  -5  11 -13  233.03    4.84
   5  11  14    3.92    1.18
   5  11 -14   74.40    2.42
  -5  11 -14   21.34    1.50
   5  11  15   13.20    1.33
   5  11 -15    4.10    1.14
  -5  11 -15   44.43    1.95
  -5  11 -16    5.82    1.25
  -5  11 -17    8.14    1.30
  -5  11 -18   20.63    1.52
  -5  11 -19   11.01    1.29
   6  11   0  104.93    2.33
  -6  11   0   68.44    1.85
   6  11   1   24.29    1.68
   6  11  -1  240.30    5.27
  -6  11  -1  130.73    2.81
   6  11   2  820.56   13.69
   6  11  -2    9.83    2.30
  -6  11  -2  125.42    2.74
   6  11   3   77.64    2.57
   6  11  -3   78.83    2.59
  -6  11  -3  224.42    4.25
   6  11   4   43.15    2.01
   6  11  -4  433.68    7.94
  -6  11  -4   19.07    1.10
   6  11   5  422.60    7.80
   6  11  -5   13.77    1.56
  -6  11  -5  544.22    9.14
   6  11   6   35.00    1.92
   6  11  -6   35.03    1.92
  -6  11  -6  104.15    2.54
   6  11   7   19.01    1.59
   6  11  -7  256.19    5.32
  -6  11  -7   20.62    1.23
   6  11   8   93.74    2.82
   6  11  -8   10.52    1.42
  -6  11  -8  156.06    3.48
   6  11   9   93.24    2.83
   6  11  -9   35.59    1.88
  -6  11  -9   47.40    1.81
   6  11  10   10.68    1.35
   6  11 -10   27.20    1.74
  -6  11 -10  103.56    2.70
   6  11  11  302.92    5.99
   6  11 -11    9.90    1.33
  -6  11 -11  110.25    2.83
   6  11  12   25.30    1.60
   6  11 -12   63.24    2.26
  -6  11 -12  100.65    2.76
   6  11  13    7.38    1.24
   6  11 -13   63.83    2.25
  -6  11 -13   97.55    2.75
   6  11  14   24.59    1.53
   6  11 -14    8.17    1.23
  -6  11 -14  104.73    2.90
  -6  11 -15   44.57    1.95
  -6  11 -16   14.89    1.43
  -6  11 -17   53.34    2.12
  -6  11 -18    9.26    1.30
  -6  11 -19   34.93    1.73
   7  11   0   11.03    1.32
  -7  11   0   65.18    1.80
   7  11   1   19.89    1.98
   7  11  -1    1.95    1.74
  -7  11  -1   32.87    1.29
   7  11   2   99.70    2.93
   7  11  -2   51.31    2.17
  -7  11  -2  131.50    2.83
   7  11   3  217.74    4.73
   7  11  -3  123.84    3.30
  -7  11  -3  313.67    5.61
   7  11   4   31.39    1.80
   7  11  -4   31.14    1.80
  -7  11  -4  184.61    3.69
   7  11   5   36.26    1.90
   7  11  -5  132.60    3.43
  -7  11  -5  163.45    3.40
   7  11   6   84.09    2.67
   7  11  -6   76.34    2.55
  -7  11  -6  264.61    4.99
   7  11   7   84.69    2.68
   7  11  -7    4.51    1.31
  -7  11  -7  204.62    4.12
   7  11   8    0.13    1.26
   7  11  -8    2.04    1.30
  -7  11  -8   34.02    1.71
   7  11   9   14.52    1.49
   7  11  -9   38.60    1.93
  -7  11  -9   63.77    2.05
   7  11  10    6.27    1.34
   7  11 -10   41.54    1.97
  -7  11 -10   20.37    1.35
   7  11  11   35.50    1.79
   7  11 -11   13.70    1.38
  -7  11 -11  166.33    3.71
   7  11  12   24.56    1.57
   7  11 -12   80.50    2.51
  -7  11 -12  101.87    2.78
   7  11  13   21.27    1.47
   7  11 -13   10.02    1.26
  -7  11 -13   78.57    2.45
  -7  11 -14  122.35    3.18
  -7  11 -15  103.67    2.92
  -7  11 -16   40.03    1.89
  -7  11 -17   16.86    1.46
  -7  11 -18   37.44    1.80
  -7  11 -19   12.41    1.31
   8  11   0   19.08    1.31
  -8  11   0  597.26    9.86
   8  11   1   88.79    2.93
   8  11  -1    7.89    1.37
  -8  11  -1   81.49    2.07
   8  11   2    4.25    1.67
   8  11  -2   69.07    2.43
  -8  11  -2   26.75    1.20
   8  11   3   67.89    2.41
   8  11  -3    7.73    1.37
  -8  11  -3  104.75    2.46
   8  11   4   12.26    1.46
   8  11  -4   27.96    1.75
  -8  11  -4   58.97    1.78
   8  11   5    6.75    1.38
   8  11  -5   37.13    1.92
  -8  11  -5   40.33    1.51
   8  11   6   28.85    1.77
   8  11  -6  111.17    3.12
  -8  11  -6  442.65    7.69
   8  11   7  126.83    3.35
   8  11  -7   18.00    1.56
  -8  11  -7  273.68    5.19
   8  11   8    1.01    1.24
   8  11  -8  123.82    3.30
  -8  11  -8  194.24    4.12
   8  11   9    6.10    1.34
   8  11  -9   29.90    1.77
  -8  11  -9  305.72    5.75
   8  11  10   54.60    2.17
   8  11 -10   13.88    1.46
  -8  11 -10    3.31    1.03
   8  11  11   14.14    1.42
   8  11 -11    0.19    1.07
  -8  11 -11    5.21    1.12
   8  11  12    3.55    1.13
   8  11 -12   22.63    1.50
  -8  11 -12   -1.47    1.03
  -8  11 -13   15.39    1.39
  -8  11 -14   62.27    2.22
  -8  11 -15   65.61    2.31
  -8  11 -16   43.66    1.95
  -8  11 -17   35.98    1.81
  -8  11 -18   43.50    1.91
  -8  11 -19    5.95    1.18
   9  11   0    2.91    1.03
  -9  11   0  643.88   10.60
   9  11   1  143.23    3.71
   9  11  -1   27.79    1.74
  -9  11  -1  194.61    3.84
   9  11   2    3.86    1.53
   9  11  -2    0.95    1.23
  -9  11  -2   72.71    1.98
   9  11   3   17.87    1.81
   9  11  -3   22.18    1.64
  -9  11  -3  379.79    6.67
   9  11   4   16.07    1.51
   9  11  -4   30.91    1.77
  -9  11  -4  248.24    4.71
   9  11   5   34.66    1.84
   9  11  -5   52.13    2.14
  -9  11  -5   11.05    1.04
   9  11   6    5.88    1.33
   9  11  -6   28.57    1.74
  -9  11  -6   62.44    1.92
   9  11   7   33.05    1.81
   9  11  -7    9.31    1.38
  -9  11  -7   16.21    1.38
   9  11   8    1.68    1.23
   9  11  -8   35.07    1.84
  -9  11  -8   76.84    2.29
   9  11   9   31.93    1.74
   9  11  -9    1.51    1.18
  -9  11  -9  243.33    4.83
   9  11  10  150.90    3.62
   9  11 -10   -0.57    1.14
  -9  11 -10   81.04    2.35
  -9  11 -11   16.77    1.35
  -9  11 -12   18.26    1.41
  -9  11 -13   59.13    2.15
  -9  11 -14    3.72    1.17
  -9  11 -15   50.53    2.06
  -9  11 -16   12.91    1.40
  -9  11 -17   36.35    1.81
  -9  11 -18   23.20    1.55
  -9  11 -19   33.17    1.68
  10  11   0   34.84    1.36
 -10  11   0  104.94    2.50
  10  11   1    8.42    1.56
  10  11  -1    9.48    1.40
 -10  11  -1  227.84    4.38
  10  11   2   26.66    1.88
  10  11  -2   79.24    2.59
 -10  11  -2  316.15    5.73
  10  11   3   34.19    1.97
  10  11  -3   49.69    2.09
 -10  11  -3   12.97    1.07
  10  11   4  119.73    3.22
  10  11  -4   46.28    2.04
 -10  11  -4   65.56    1.95
  10  11   5   38.51    1.89
  10  11  -5   66.74    2.36
 -10  11  -5  249.92    4.81
  10  11   6   30.29    1.74
  10  11  -6   17.68    1.51
 -10  11  -6   16.63    1.31
  10  11   7  105.50    2.93
  10  11  -7   52.28    2.08
 -10  11  -7    0.40    1.19
  10  11   8   28.62    1.68
  10  11  -8    4.34    1.24
 -10  11  -8   95.51    2.55
  10  11   9   30.21    1.77
  10  11  -9   25.35    1.69
 -10  11  -9   57.62    1.97
 -10  11 -10  154.58    3.54
 -10  11 -11  100.24    2.75
 -10  11 -12    8.54    1.25
 -10  11 -13   15.74    1.40
 -10  11 -14   29.94    1.69
 -10  11 -15   35.95    1.81
 -10  11 -16   15.00    1.43
 -10  11 -17   48.36    2.01
 -10  11 -18    6.98    1.22
 -10  11 -19    8.50    1.23
  11  11   0   97.12    2.05
  11  11   1   -1.02    1.49
  11  11  -1    0.86    1.16
  11  11   2    1.09    1.53
  11  11  -2    0.26    1.15
  11  11   3   24.86    1.86
  11  11  -3   88.60    2.67
  11  11   4   22.37    1.68
  11  11  -4    7.46    1.29
  11  11   5   39.09    1.85
  11  11  -5    0.61    1.17
  11  11   6   30.74    1.74
  11  11  -6    0.17    1.20
   0  12   0   66.64    1.23
   0  12   1  166.51    3.66
   0  12  -1   54.57    1.40
   0  12   2  264.79    5.17
   0  12  -2   25.80    1.13
   0  12   3  136.59    3.21
   0  12  -3   23.17    1.17
   0  12   4   15.47    1.25
   0  12  -4  182.76    2.83
   0  12   5  183.48    3.91
   0  12  -5   48.44    1.44
   0  12   6   30.79    1.52
   0  12  -6  202.05    3.07
   0  12   7   13.21    1.20
   0  12  -7  303.28    4.13
   0  12   8  105.83    2.81
   0  12  -8  302.24    4.14
   0  12   9   59.45    2.10
   0  12  -9   86.35    1.91
   0  12  10   42.41    1.85
   0  12 -10    7.79    0.96
   0  12  11   90.90    2.67
   0  12 -11   27.24    1.19
   0  12  12   42.99    1.90
   0  12 -12   67.65    1.67
   0  12  13    3.93    1.21
   0  12 -13  129.01    2.37
   0  12  14  126.31    3.30
   0  12 -14   20.16    1.12
   0  12  15    4.54    1.22
   0  12 -15   48.71    1.46
   0  12  16   25.14    1.60
   0  12 -16   74.59    1.74
   0  12  17    8.47    1.25
   0  12 -17   22.18    1.08
   0  12  18   19.27    1.43
   0  12 -18   20.56    1.62
   1  12   0  217.96    3.19
  -1  12   0   77.91    1.64
   1  12   1   85.50    2.51
   1  12  -1  139.66    3.35
  -1  12  -1  474.90    5.85
   1  12   2  269.99    5.28
   1  12  -2   80.90    2.46
  -1  12  -2   52.78    1.34
   1  12   3   12.20    1.50
   1  12  -3   10.38    1.37
  -1  12  -3   18.34    0.93
   1  12   4    4.33    1.07
   1  12  -4   70.08    2.34
  -1  12  -4   21.52    1.05
   1  12   5   67.49    2.14
   1  12  -5   61.06    2.11
  -1  12  -5  266.25    3.72
   1  12   6   77.24    2.31
   1  12  -6   61.21    2.15
  -1  12  -6   35.97    1.25
   1  12   7   61.63    2.10
   1  12  -7  183.54    4.06
  -1  12  -7  560.76    6.84
   1  12   8   82.25    2.47
   1  12  -8   51.92    2.17
  -1  12  -8  249.97    3.56
   1  12   9  145.61    3.50
   1  12  -9  137.14    3.43
  -1  12  -9   44.77    1.36
   1  12  10  113.56    3.02
   1  12 -10   36.22    1.90
  -1  12 -10  201.75    3.13
   1  12  11  117.29    3.11
   1  12 -11   27.98    1.63
  -1  12 -11    0.93    0.86
   1  12  12    8.41    1.29
   1  12 -12    8.05    1.29
  -1  12 -12   18.33    1.08
   1  12  13    2.78    1.18
   1  12 -13   54.93    2.14
  -1  12 -13   35.18    1.29
   1  12  14   48.96    2.05
   1  12 -14   42.59    1.93
  -1  12 -14   92.82    1.97
   1  12  15    3.24    1.18
   1  12 -15   49.16    2.03
  -1  12 -15   25.97    1.19
   1  12  16   45.28    1.94
   1  12 -16   17.71    1.44
  -1  12 -16  133.05    2.41
   1  12  17   11.63    1.29
   1  12 -17   27.46    1.58
  -1  12 -17   44.62    1.38
  -1  12 -18    2.89    0.83
   2  12   0    4.95    1.01
  -2  12   0   75.85    1.53
   2  12   1  147.53    3.52
   2  12  -1   58.94    2.23
  -2  12  -1   38.48    1.11
   2  12   2    4.53    1.27
   2  12  -2   64.53    2.32
  -2  12  -2   27.42    0.98
   2  12   3   35.02    1.72
   2  12  -3   45.42    2.04
  -2  12  -3  431.11    5.39
   2  12   4  272.97    5.38
   2  12  -4    7.79    1.32
  -2  12  -4   54.10    1.35
   2  12   5   19.28    1.55
   2  12  -5  245.34    4.99
  -2  12  -5  187.77    2.79
   2  12   6   70.93    2.28
   2  12  -6  152.75    3.62
  -2  12  -6   56.70    1.55
   2  12   7   35.73    1.72
   2  12  -7   29.09    1.81
  -2  12  -7   95.86    1.90
   2  12   8   58.52    2.12
   2  12  -8  210.50    4.54
  -2  12  -8   62.47    1.57
   2  12   9   21.74    1.51
   2  12  -9   38.33    1.93
  -2  12  -9   53.25    1.43
   2  12  10   54.21    2.09
   2  12 -10   64.53    2.38
  -2  12 -10  120.60    2.19
   2  12  11    0.66    1.11
   2  12 -11   56.87    2.24
  -2  12 -11   19.41    1.07
   2  12  12   10.98    1.35
   2  12 -12   30.97    1.72
  -2  12 -12  112.64    2.16
   2  12  13   40.54    1.91
   2  12 -13   27.41    1.68
  -2  12 -13    1.84    0.85
   2  12  14   53.14    2.11
   2  12 -14   40.30    1.88
  -2  12 -14   35.53    1.30
   2  12  15   11.18    1.32
   2  12 -15   31.11    1.69
  -2  12 -15    5.45    0.92
   2  12  16   48.00    1.95
   2  12 -16    6.59    1.20
  -2  12 -16   29.19    1.22
  -2  12 -17    7.62    0.92
  -2  12 -18    2.10    0.81
   3  12   0  113.14    2.10
  -3  12   0  283.25    5.25
   3  12   1  148.77    3.53
   3  12  -1   52.33    2.03
  -3  12  -1  123.36    2.82
   3  12   2   15.55    1.48
   3  12  -2  127.51    3.23
  -3  12  -2  157.77    3.37
   3  12   3   57.72    2.14
   3  12  -3   57.64    2.24
  -3  12  -3   17.05    1.15
   3  12   4   95.47    2.76
   3  12  -4    1.03    1.25
  -3  12  -4   23.61    1.28
   3  12   5   20.23    1.68
   3  12  -5    6.59    1.47
  -3  12  -5  143.40    3.22
   3  12   6   40.01    1.97
   3  12  -6   73.14    2.48
  -3  12  -6   16.71    1.54
   3  12   7  165.88    3.82
   3  12  -7    2.85    1.39
  -3  12  -7   70.57    2.34
   3  12   8   33.02    1.71
   3  12  -8  147.31    3.64
  -3  12  -8  161.68    3.71
   3  12   9   31.99    1.70
   3  12  -9   26.47    1.77
  -3  12  -9   34.24    1.72
   3  12  10  193.02    4.32
   3  12 -10   38.58    1.94
  -3  12 -10   34.62    1.78
   3  12  11   19.73    1.52
   3  12 -11   71.21    2.46
  -3  12 -11   83.27    1.82
   3  12  12    7.42    1.29
   3  12 -12    4.29    1.23
  -3  12 -12   62.88    1.61
   3  12  13   77.68    2.52
   3  12 -13   33.45    1.76
  -3  12 -13   37.79    1.32
   3  12  14    1.34    1.14
   3  12 -14    2.10    1.15
  -3  12 -14    2.26    0.86
   3  12  15   -1.70    1.02
   3  12 -15   14.96    1.38
  -3  12 -15   15.34    1.05
   3  12  16   62.36    2.17
   3  12 -16    8.50    1.23
  -3  12 -16    0.49    0.83
  -3  12 -17  146.83    2.56
  -3  12 -18   40.62    1.32
   4  12   0  319.17    4.37
  -4  12   0  246.70    4.67
   4  12   1   48.33    2.11
   4  12  -1   44.50    1.95
  -4  12  -1  184.40    3.73
   4  12   2    2.47    1.36
   4  12  -2   96.17    2.77
  -4  12  -2   25.51    1.25
   4  12   3   92.82    2.79
   4  12  -3   14.56    1.45
  -4  12  -3   57.36    1.81
   4  12   4  174.33    4.00
   4  12  -4  250.62    5.15
  -4  12  -4   58.27    1.84
   4  12   5   38.23    1.96
   4  12  -5   64.60    2.37
  -4  12  -5   55.71    1.82
   4  12   6   99.04    2.89
   4  12  -6   98.85    2.89
  -4  12  -6  107.02    2.73
   4  12   7   46.20    2.06
   4  12  -7   18.60    1.61
  -4  12  -7  148.04    3.39
   4  12   8   44.12    1.93
   4  12  -8  118.60    3.20
  -4  12  -8   47.28    1.79
   4  12   9  199.98    4.43
   4  12  -9   84.93    2.68
  -4  12  -9   60.15    2.01
   4  12  10   45.38    1.98
   4  12 -10   36.87    1.90
  -4  12 -10  177.94    3.90
   4  12  11   14.57    1.43
   4  12 -11   18.89    1.59
  -4  12 -11   13.56    1.31
   4  12  12   28.86    1.69
   4  12 -12   28.19    1.67
  -4  12 -12   62.86    2.20
   4  12  13   54.41    2.11
   4  12 -13  116.90    3.12
  -4  12 -13   70.55    2.35
   4  12  14   18.11    1.44
   4  12 -14   88.41    2.64
  -4  12 -14   40.14    1.87
   4  12  15   33.04    1.68
   4  12 -15   25.60    1.55
  -4  12 -15   67.37    2.35
  -4  12 -16    4.26    1.23
  -4  12 -17   30.63    1.70
  -4  12 -18    6.15    1.21
  -4  12 -19   39.43    1.79
   5  12   0   95.38    2.15
  -5  12   0  146.98    3.14
   5  12   1   89.82    2.76
   5  12  -1    5.23    2.05
  -5  12  -1  244.13    4.62
   5  12   2   41.38    1.99
   5  12  -2  214.82    4.90
  -5  12  -2  128.42    2.87
   5  12   3  193.12    4.33
   5  12  -3   94.20    3.34
  -5  12  -3    9.08    0.97
   5  12   4   69.03    2.45
   5  12  -4   50.03    2.16
  -5  12  -4  206.42    4.11
   5  12   5   61.64    2.33
   5  12  -5  171.59    4.03
  -5  12  -5    4.28    0.94
   5  12   6    9.68    1.40
   5  12  -6  188.94    4.28
  -5  12  -6   26.19    1.40
   5  12   7  163.69    3.92
   5  12  -7   34.21    1.86
  -5  12  -7  162.33    3.64
   5  12   8    5.33    1.32
   5  12  -8   10.72    1.43
  -5  12  -8    4.80    1.04
   5  12   9  209.26    4.58
   5  12  -9    7.23    1.39
  -5  12  -9  183.86    3.94
   5  12  10   19.05    1.52
   5  12 -10    8.95    1.39
  -5  12 -10  200.89    4.24
   5  12  11    5.24    1.23
   5  12 -11   38.98    1.93
  -5  12 -11   26.68    1.55
   5  12  12   46.02    1.97
   5  12 -12   54.74    2.12
  -5  12 -12   53.91    2.04
   5  12  13   23.66    1.55
   5  12 -13    8.84    1.27
  -5  12 -13   21.81    1.51
   5  12  14    2.71    1.11
   5  12 -14   73.59    2.35
  -5  12 -14   22.69    1.55
  -5  12 -15    2.95    1.19
  -5  12 -16   22.74    1.59
  -5  12 -17    0.69    1.13
  -5  12 -18   34.14    1.73
  -5  12 -19   11.62    1.30
   6  12   0  145.55    2.70
  -6  12   0  255.35    4.78
   6  12   1   26.66    1.77
   6  12  -1   84.13    2.91
  -6  12  -1  156.83    3.29
   6  12   2   31.74    1.81
   6  12  -2   32.59    2.18
  -6  12  -2   48.93    1.63
   6  12   3   88.48    2.73
   6  12  -3   42.31    1.98
  -6  12  -3   81.15    2.15
   6  12   4   21.50    1.65
   6  12  -4   39.66    1.95
  -6  12  -4  134.28    3.01
   6  12   5   46.10    2.05
   6  12  -5  129.76    3.39
  -6  12  -5   50.84    1.73
   6  12   6    4.72    1.31
   6  12  -6   28.32    1.74
  -6  12  -6   97.68    2.52
   6  12   7    1.12    1.28
   6  12  -7   17.65    1.59
  -6  12  -7  175.20    3.84
   6  12   8   29.56    1.78
   6  12  -8   25.45    1.71
  -6  12  -8   39.91    1.64
   6  12   9  149.49    3.70
   6  12  -9   99.40    2.91
  -6  12  -9   60.95    2.03
   6  12  10   31.26    1.72
   6  12 -10   44.80    2.02
  -6  12 -10  136.81    3.25
   6  12  11    2.81    1.16
   6  12 -11   51.54    2.12
  -6  12 -11  106.15    2.84
   6  12  12   65.04    2.25
   6  12 -12   63.51    2.22
  -6  12 -12  126.43    3.20
   6  12  13    4.28    1.15
   6  12 -13   42.52    1.84
  -6  12 -13   39.00    1.82
  -6  12 -14   50.72    2.04
  -6  12 -15   29.52    1.69
  -6  12 -16  152.33    3.71
  -6  12 -17   27.71    1.66
  -6  12 -18    2.06    1.13
  -6  12 -19   25.75    1.56
   7  12   0   24.57    1.41
  -7  12   0   11.75    1.00
   7  12   1   31.28    2.09
   7  12  -1   15.98    1.85
  -7  12  -1   28.37    1.29
   7  12   2   16.91    1.53
   7  12  -2  105.92    3.19
  -7  12  -2   82.74    2.16
   7  12   3  124.96    3.32
   7  12  -3   42.73    1.99
  -7  12  -3  313.53    5.70
   7  12   4  119.38    3.25
   7  12  -4   12.17    1.49
  -7  12  -4  327.39    5.94
   7  12   5   70.45    2.48
   7  12  -5   83.54    2.69
  -7  12  -5   16.25    1.16
   7  12   6   25.48    1.70
   7  12  -6   97.57    2.90
  -7  12  -6  327.20    6.00
   7  12   7   32.26    1.80
   7  12  -7   41.87    1.97
  -7  12  -7  162.57    3.64
   7  12   8   16.10    1.52
   7  12  -8   71.05    2.46
  -7  12  -8   89.10    2.44
   7  12   9   26.64    1.70
   7  12  -9   27.30    1.70
  -7  12  -9   27.67    1.47
   7  12  10   14.07    1.46
   7  12 -10   16.92    1.51
  -7  12 -10   10.21    1.18
   7  12  11   34.37    1.72
   7  12 -11    5.38    1.26
  -7  12 -11  118.05    3.02
   7  12  12   22.21    1.49
   7  12 -12   16.98    1.40
  -7  12 -12  376.44    7.00
  -7  12 -13  185.00    4.14
  -7  12 -14   40.58    1.87
  -7  12 -15   84.87    2.63
  -7  12 -16   27.11    1.66
  -7  12 -17   16.29    1.44
  -7  12 -18   14.37    1.38
  -7  12 -19    7.43    1.21
   8  12   0   -0.95    1.01
  -8  12   0  143.58    3.10
   8  12   1   28.42    1.94
   8  12  -1   26.87    1.92
  -8  12  -1   18.76    1.13
   8  12   2   11.11    1.70
   8  12  -2  114.37    3.16
  -8  12  -2   15.09    1.07
   8  12   3   51.29    2.14
   8  12  -3   17.13    1.54
  -8  12  -3  310.97    5.68
   8  12   4    8.30    1.36
   8  12  -4   44.71    2.02
  -8  12  -4   42.26    1.58
   8  12   5   23.04    1.65
   8  12  -5    5.89    1.33
  -8  12  -5   22.73    1.27
   8  12   6    2.31    1.26
   8  12  -6   24.57    1.67
  -8  12  -6  125.87    3.01
   8  12   7   45.48    2.02
   8  12  -7   46.21    2.03
  -8  12  -7  140.30    3.28
   8  12   8   36.83    1.86
   8  12  -8   21.76    1.59
  -8  12  -8   91.39    2.48
   8  12   9    8.73    1.32
   8  12  -9   10.07    1.34
  -8  12  -9  167.30    3.69
   8  12  10   60.66    2.21
   8  12 -10    5.00    1.25
  -8  12 -10    9.09    1.18
  -8  12 -11   23.66    1.49
  -8  12 -12  129.77    3.26
  -8  12 -13   96.02    2.76
  -8  12 -14   74.71    2.45
  -8  12 -15   31.79    1.73
  -8  12 -16    7.49    1.29
  -8  12 -17   18.78    1.48
  -8  12 -18   45.45    1.93
  -8  12 -19    5.31    1.17
   9  12   0  114.13    2.30
  -9  12   0   85.83    2.24
   9  12   1   23.75    1.84
   9  12  -1   19.61    1.59
  -9  12  -1  104.29    2.53
   9  12   2    8.14    1.55
   9  12  -2   34.61    1.85
  -9  12  -2   65.04    1.94
   9  12   3  208.30    4.57
   9  12  -3    6.33    1.32
  -9  12  -3  355.70    6.38
   9  12   4   39.97    1.93
   9  12  -4   17.73    1.54
  -9  12  -4   48.46    1.70
   9  12   5   30.57    1.75
   9  12  -5   22.00    1.60
  -9  12  -5   10.16    1.13
   9  12   6   40.74    1.90
   9  12  -6   35.06    1.81
  -9  12  -6  386.64    6.98
   9  12   7   37.06    1.82
   9  12  -7   12.21    1.39
  -9  12  -7   57.13    1.95
   9  12   8   27.38    1.65
   9  12  -8   52.78    2.08
  -9  12  -8  158.63    3.55
  -9  12  -9  145.84    3.37
  -9  12 -10   60.96    2.10
  -9  12 -11   82.05    2.48
  -9  12 -12  270.04    5.41
  -9  12 -13   -0.61    1.08
  -9  12 -14    7.67    1.28
  -9  12 -15  113.31    3.09
  -9  12 -16   -0.48    1.12
  -9  12 -17   14.83    1.41
  -9  12 -18    5.90    1.19
  10  12   0   79.47    1.86
 -10  12   0   42.58    1.58
  10  12   1    0.18    1.53
  10  12  -1   31.88    1.74
 -10  12  -1   78.46    2.16
  10  12   2   76.00    2.67
  10  12  -2   30.53    1.71
 -10  12  -2  136.64    3.07
  10  12   3   39.18    2.06
  10  12  -3   46.82    1.99
 -10  12  -3  263.23    5.01
  10  12   4   14.88    1.44
  10  12  -4    8.12    1.30
 -10  12  -4   76.67    2.20
  10  12   5    6.49    1.28
  10  12  -5   -0.98    1.14
 -10  12  -5  197.18    4.14
  10  12   6   14.15    1.47
  10  12  -6   17.79    1.53
 -10  12  -6   80.07    2.35
 -10  12  -7    7.48    1.11
 -10  12  -8   41.00    1.70
 -10  12  -9  101.97    2.71
 -10  12 -10   57.76    2.07
 -10  12 -11  100.51    2.78
 -10  12 -12  176.08    4.00
 -10  12 -13   34.60    1.75
 -10  12 -14   86.01    2.65
 -10  12 -15   28.34    1.68
 -10  12 -16   17.53    1.47
 -10  12 -17   33.48    1.74
 -10  12 -18    8.24    1.23
 -11  12   0   49.19    1.72
 -11  12  -1    3.35    0.94
 -11  12  -2  539.67    9.19
 -11  12  -3  275.95    5.27
 -11  12  -4  179.23    3.90
 -11  12  -5   48.82    1.85
 -11  12  -6    4.38    1.04
 -11  12  -7  101.86    2.68
 -11  12  -8  250.08    4.97
 -11  12  -9   20.93    1.42
 -11  12 -10    5.47    1.18
 -11  12 -11   98.30    2.77
 -11  12 -12  129.37    3.29
 -11  12 -13   51.31    2.06
 -11  12 -14   27.22    1.66
 -11  12 -15    1.71    1.18
 -11  12 -16   29.81    1.69
 -11  12 -17   16.93    1.43
 -11  12 -18   18.71    1.42
   0  13   0   24.45    0.96
   0  13   1   29.42    1.74
   0  13  -1   44.02    1.39
   0  13   2   21.02    1.66
   0  13  -2  103.12    2.03
   0  13   3    8.67    1.14
   0  13  -3  190.58    2.93
   0  13   4   10.68    1.16
   0  13  -4   77.42    1.74
   0  13   5  138.57    3.29
   0  13  -5   15.13    1.00
   0  13   6  242.61    4.91
   0  13  -6   16.78    1.04
   0  13   7  108.18    2.88
   0  13  -7  125.48    2.32
   0  13   8   25.08    1.54
   0  13  -8   25.74    1.20
   0  13   9   64.67    2.24
   0  13  -9    7.44    1.02
   0  13  10   27.12    1.61
   0  13 -10   41.95    1.41
   0  13  11   53.27    2.09
   0  13 -11   54.66    1.56
   0  13  12   37.37    1.83
   0  13 -12   40.88    1.36
   0  13  13    6.56    1.27
   0  13 -13   17.76    1.09
   0  13  14   21.07    1.54
   0  13 -14    9.98    0.96
   0  13  15   59.65    2.19
   0  13 -15   42.58    1.37
   0  13  16    5.66    1.19
   0  13 -16  111.48    2.13
   0  13  17    5.72    1.18
   0  13 -17    7.65    0.90
   1  13   0  157.84    2.59
  -1  13   0  289.48    3.95
   1  13   1  265.69    5.27
   1  13  -1   98.15    2.76
  -1  13  -1   84.90    1.78
   1  13   2   14.97    1.39
   1  13  -2   53.67    2.01
  -1  13  -2  236.98    3.40
   1  13   3   58.49    2.15
   1  13  -3   89.85    2.61
  -1  13  -3  131.43    2.30
   1  13   4   99.07    2.70
   1  13  -4   21.74    1.66
  -1  13  -4  230.17    3.35
   1  13   5   56.44    2.05
   1  13  -5  209.93    4.50
  -1  13  -5   26.30    1.09
   1  13   6   57.71    2.10
   1  13  -6  238.62    4.97
  -1  13  -6   29.76    1.17
   1  13   7   62.69    2.19
   1  13  -7   15.78    1.49
  -1  13  -7   97.08    1.95
   1  13   8  125.48    3.21
   1  13  -8   64.35    2.36
  -1  13  -8   37.74    1.39
   1  13   9  122.57    3.19
   1  13  -9   27.33    1.75
  -1  13  -9  117.71    2.22
   1  13  10  102.60    2.89
   1  13 -10   37.64    1.91
  -1  13 -10  114.72    2.22
   1  13  11   32.67    1.75
   1  13 -11   26.52    1.71
  -1  13 -11   53.35    1.57
   1  13  12    2.71    1.19
   1  13 -12   46.44    2.00
  -1  13 -12   24.09    1.16
   1  13  13    6.10    1.26
   1  13 -13    3.68    1.21
  -1  13 -13   95.20    2.01
   1  13  14    0.51    1.12
   1  13 -14   63.37    2.27
  -1  13 -14    0.38    0.83
   1  13  15    1.40    1.12
   1  13 -15   40.51    1.85
  -1  13 -15   18.42    1.08
   1  13  16   25.58    1.55
   1  13 -16   12.02    1.30
  -1  13 -16   13.68    1.00
  -1  13 -17    2.83    0.82
   2  13   0   45.87    1.47
  -2  13   0  438.83    5.51
   2  13   1   97.55    2.78
   2  13  -1   13.17    1.79
  -2  13  -1    8.38    0.96
   2  13   2   54.68    2.14
   2  13  -2  257.60    5.34
  -2  13  -2  106.10    2.03
   2  13   3   39.89    1.99
   2  13  -3  151.41    3.65
  -2  13  -3  193.61    2.95
   2  13   4  137.91    3.46
   2  13  -4  124.41    3.21
  -2  13  -4  280.56    3.86
   2  13   5  158.76    3.77
   2  13  -5  156.04    3.73
  -2  13  -5  815.38    9.52
   2  13   6  121.32    3.13
   2  13  -6   74.13    2.53
  -2  13  -6  369.14    4.81
   2  13   7   88.94    2.64
   2  13  -7   18.09    1.59
  -2  13  -7   75.67    1.68
   2  13   8   60.51    2.19
   2  13  -8   51.98    2.16
  -2  13  -8   87.26    1.83
   2  13   9   16.00    1.43
   2  13  -9    3.15    1.32
  -2  13  -9  118.50    2.24
   2  13  10   25.86    1.63
   2  13 -10   21.69    1.62
  -2  13 -10   35.19    1.33
   2  13  11   33.06    1.77
   2  13 -11  166.68    3.98
  -2  13 -11  213.84    3.27
   2  13  12   36.17    1.82
   2  13 -12   33.12    1.77
  -2  13 -12   16.79    1.05
   2  13  13   61.05    2.23
   2  13 -13   14.77    1.41
  -2  13 -13  122.20    2.30
   2  13  14    6.39    1.23
   2  13 -14   20.61    1.51
  -2  13 -14  123.08    2.32
   2  13  15   10.05    1.26
   2  13 -15    6.49    1.19
  -2  13 -15   31.17    1.24
  -2  13 -16    6.97    0.91
  -2  13 -17   27.19    1.15
   3  13   0   30.43    1.27
  -3  13   0   87.80    2.42
   3  13   1   29.17    1.77
   3  13  -1   53.80    2.21
  -3  13  -1    3.77    1.15
   3  13   2    4.88    1.31
   3  13  -2  224.96    4.90
  -3  13  -2  395.01    7.08
   3  13   3    3.71    1.34
   3  13  -3   72.77    2.92
  -3  13  -3   64.94    2.22
   3  13   4   55.08    2.22
   3  13  -4   15.35    2.20
  -3  13  -4   93.48    2.56
   3  13   5   17.19    1.57
   3  13  -5   81.33    2.61
  -3  13  -5  332.52    6.14
   3  13   6   36.59    1.92
   3  13  -6   59.56    2.28
  -3  13  -6  276.10    5.42
   3  13   7   67.79    2.32
   3  13  -7    4.05    1.33
  -3  13  -7   55.10    2.01
   3  13   8   16.77    1.45
   3  13  -8   82.72    2.66
  -3  13  -8    0.82    1.17
   3  13   9   35.47    1.80
   3  13  -9   37.98    1.91
  -3  13  -9  191.95    2.99
   3  13  10   94.92    2.81
   3  13 -10   20.64    1.64
  -3  13 -10    4.16    0.99
   3  13  11   36.78    1.84
   3  13 -11  114.83    3.16
  -3  13 -11  161.77    2.70
   3  13  12   11.05    1.35
   3  13 -12   19.34    1.57
  -3  13 -12   25.90    1.19
   3  13  13   13.85    1.38
   3  13 -13   39.06    1.84
  -3  13 -13   63.16    1.63
   3  13  14    1.66    1.11
   3  13 -14   25.50    1.57
  -3  13 -14   78.05    1.81
   3  13  15    2.82    1.12
   3  13 -15   26.12    1.55
  -3  13 -15   75.31    1.77
  -3  13 -16    7.44    0.92
  -3  13 -17   28.77    1.18
  -3  13 -18   25.30    1.12
   4  13   0  165.49    2.88
  -4  13   0   39.64    1.56
   4  13   1    4.94    1.37
   4  13  -1  175.03    4.35
  -4  13  -1   29.27    1.40
   4  13   2   12.33    1.53
   4  13  -2   25.42    2.03
  -4  13  -2   78.92    2.23
   4  13   3   86.79    2.72
   4  13  -3   76.72    2.77
  -4  13  -3  119.70    2.92
   4  13   4   29.57    1.81
   4  13  -4   14.22    1.56
  -4  13  -4  103.59    2.78
   4  13   5   47.84    2.07
   4  13  -5  146.36    3.63
  -4  13  -5  404.05    7.23
   4  13   6  158.54    3.84
   4  13  -6   94.28    2.84
  -4  13  -6   74.74    2.22
   4  13   7   12.22    1.45
   4  13  -7   21.82    1.62
  -4  13  -7  124.72    3.03
   4  13   8   29.03    1.69
   4  13  -8   28.29    1.76
  -4  13  -8  207.92    4.32
   4  13   9   10.38    1.35
   4  13  -9  195.69    4.43
  -4  13  -9   11.36    1.25
   4  13  10   34.63    1.80
   4  13 -10   75.13    2.52
  -4  13 -10    4.24    1.16
   4  13  11   35.72    1.80
   4  13 -11   -1.32    1.16
  -4  13 -11   82.27    2.52
   4  13  12   37.03    1.80
   4  13 -12    5.00    1.30
  -4  13 -12   49.48    2.01
   4  13  13   10.13    1.28
   4  13 -13   39.99    1.82
  -4  13 -13   12.37    1.36
   4  13  14   36.76    1.74
   4  13 -14   44.24    1.87
  -4  13 -14   89.50    2.71
  -4  13 -15   13.54    1.41
  -4  13 -16   22.63    1.56
  -4  13 -17   28.54    1.64
  -4  13 -18    1.74    1.10
   5  13   0   50.76    1.60
  -5  13   0    7.59    1.00
   5  13   1   35.21    1.87
   5  13  -1    3.46    1.79
  -5  13  -1  164.61    3.51
   5  13   2    2.01    1.29
   5  13  -2   17.40    1.96
  -5  13  -2   89.96    2.36
   5  13   3   38.83    1.94
   5  13  -3  120.93    3.35
  -5  13  -3  170.24    3.63
   5  13   4    3.43    1.29
   5  13  -4   31.75    1.80
  -5  13  -4  493.30    8.54
   5  13   5    7.16    1.35
   5  13  -5   64.75    2.36
  -5  13  -5    9.55    1.34
   5  13   6   39.28    1.96
   5  13  -6  147.98    3.69
  -5  13  -6   49.53    1.81
   5  13   7   32.39    1.85
   5  13  -7    6.90    1.39
  -5  13  -7   34.67    1.60
   5  13   8   12.56    1.46
   5  13  -8   59.97    2.29
  -5  13  -8   63.11    2.06
   5  13   9   10.25    1.41
   5  13  -9    5.60    1.32
  -5  13  -9   54.99    1.99
   5  13  10   27.01    1.63
   5  13 -10   12.50    1.45
  -5  13 -10  298.78    5.80
   5  13  11   12.11    1.35
   5  13 -11   19.09    1.55
  -5  13 -11    8.27    1.24
   5  13  12   39.83    1.81
   5  13 -12  105.47    2.94
  -5  13 -12    2.18    1.13
   5  13  13   17.00    1.39
   5  13 -13   12.54    1.31
  -5  13 -13   52.80    2.08
  -5  13 -14   14.13    1.40
  -5  13 -15   30.71    1.73
  -5  13 -16   11.18    1.35
  -5  13 -17   25.52    1.59
  -5  13 -18   18.27    1.42
   6  13   0   85.60    1.96
  -6  13   0   18.58    1.19
   6  13   1   35.22    1.86
   6  13  -1   24.23    1.85
  -6  13  -1  336.25    6.10
   6  13   2   24.49    1.69
   6  13  -2   52.70    2.28
  -6  13  -2  639.91   10.67
   6  13   3   78.73    2.61
   6  13  -3   67.89    2.51
  -6  13  -3   25.25    1.34
   6  13   4   18.21    1.59
   6  13  -4   66.14    2.41
  -6  13  -4   59.07    1.99
   6  13   5   42.08    1.99
   6  13  -5   27.75    1.74
  -6  13  -5  278.33    5.37
   6  13   6   47.33    2.06
   6  13  -6   94.06    2.83
  -6  13  -6    5.87    1.11
   6  13   7   60.50    2.28
   6  13  -7    1.22    1.23
  -6  13  -7  260.68    5.09
   6  13   8   21.61    1.62
   6  13  -8   28.18    1.74
  -6  13  -8  225.20    4.58
   6  13   9   36.11    1.86
   6  13  -9   36.10    1.86
  -6  13  -9    8.79    1.18
   6  13  10   12.54    1.41
   6  13 -10   25.50    1.64
  -6  13 -10  256.91    5.15
   6  13  11    2.73    1.12
   6  13 -11    0.25    1.13
  -6  13 -11  148.54    3.55
   6  13  12   72.82    2.33
   6  13 -12   45.66    2.03
  -6  13 -12   11.58    1.32
  -6  13 -13    8.78    1.28
  -6  13 -14   84.35    2.62
  -6  13 -15   26.29    1.65
  -6  13 -16   97.85    2.83
  -6  13 -17    1.93    1.14
  -6  13 -18    8.66    1.23
   7  13   0   18.55    1.28
  -7  13   0  241.70    4.67
   7  13   1   33.91    1.84
   7  13  -1   23.87    1.88
  -7  13  -1  173.58    3.64
   7  13   2   23.36    1.65
   7  13  -2    1.74    1.47
  -7  13  -2  175.92    3.68
   7  13   3   37.76    1.89
   7  13  -3    2.27    1.24
  -7  13  -3  104.60    2.60
   7  13   4   36.42    1.88
   7  13  -4   48.11    2.08
  -7  13  -4  615.08   10.34
   7  13   5  113.18    3.13
   7  13  -5   38.26    1.91
  -7  13  -5   95.80    2.66
   7  13   6    7.10    1.35
   7  13  -6   17.95    1.55
  -7  13  -6   22.12    1.39
   7  13   7    6.21    1.33
   7  13  -7   45.88    2.03
  -7  13  -7  185.17    3.94
   7  13   8   21.10    1.58
   7  13  -8    6.51    1.31
  -7  13  -8   77.89    2.31
   7  13   9   23.04    1.58
   7  13  -9    5.01    1.25
  -7  13  -9   17.86    1.34
   7  13  10   72.75    2.40
   7  13 -10   21.46    1.56
  -7  13 -10   61.94    2.14
  -7  13 -11   63.13    2.19
  -7  13 -12   51.96    2.04
  -7  13 -13   89.80    2.68
  -7  13 -14   88.21    2.68
  -7  13 -15   27.02    1.66
  -7  13 -16   20.96    1.53
  -7  13 -17    0.94    1.12
  -7  13 -18    5.35    1.17
   8  13   0    2.22    1.02
  -8  13   0  204.45    4.11
   8  13   1    2.30    1.44
   8  13  -1   41.33    2.10
  -8  13  -1   87.25    2.31
   8  13   2   19.00    1.56
   8  13  -2   13.13    1.64
  -8  13  -2   -0.65    0.82
   8  13   3    3.94    1.28
   8  13  -3    7.65    1.36
  -8  13  -3    1.45    0.97
   8  13   4   18.99    1.55
   8  13  -4   70.83    2.43
  -8  13  -4   37.80    1.73
   8  13   5   69.09    2.39
   8  13  -5    9.17    1.36
  -8  13  -5   82.33    2.43
   8  13   6   -0.11    1.13
   8  13  -6   17.75    1.49
  -8  13  -6  197.81    4.11
   8  13   7   11.95    1.38
   8  13  -7   54.89    2.12
  -8  13  -7  142.21    3.29
   8  13   8   27.12    1.65
   8  13  -8    1.67    1.21
  -8  13  -8   98.48    2.63
  -8  13  -9  204.63    4.32
  -8  13 -10   57.70    2.07
  -8  13 -11    8.47    1.24
  -8  13 -12   26.97    1.61
  -8  13 -13    3.47    1.18
  -8  13 -14   74.03    2.45
  -8  13 -15   52.01    2.10
  -8  13 -16   25.33    1.61
  -8  13 -17   30.68    1.69
  -8  13 -18   40.30    1.81
   9  13   0   27.15    1.36
  -9  13   0  161.81    3.48
   9  13   1    9.72    1.64
   9  13  -1    9.91    1.65
  -9  13  -1   27.59    1.37
   9  13   2  148.47    3.74
   9  13  -2   31.10    1.72
  -9  13  -2   14.58    1.20
   9  13   3   15.76    1.46
   9  13  -3   13.41    1.41
  -9  13  -3  111.47    2.80
   9  13   4   10.63    1.35
   9  13  -4   25.87    1.63
  -9  13  -4   20.69    1.59
   9  13   5   14.78    1.44
   9  13  -5    8.48    1.33
  -9  13  -5   32.31    1.59
  -9  13  -6   55.52    1.91
  -9  13  -7   88.69    2.47
  -9  13  -8   55.33    1.94
  -9  13  -9  126.08    3.13
  -9  13 -10    5.53    1.18
  -9  13 -11   18.37    1.43
  -9  13 -12   88.90    2.65
  -9  13 -13   12.88    1.38
  -9  13 -14    6.67    1.27
  -9  13 -15    7.81    1.30
  -9  13 -16   23.73    1.59
  -9  13 -17   35.31    1.76
  -9  13 -18    9.95    1.26
 -10  13   0  383.02    6.86
 -10  13  -1  282.73    5.37
 -10  13  -2   36.85    1.74
 -10  13  -3  295.12    5.62
 -10  13  -4  228.05    4.59
 -10  13  -5    7.74    1.09
 -10  13  -6  419.50    7.49
 -10  13  -7   57.29    1.98
 -10  13  -8   42.85    1.77
 -10  13  -9  154.67    3.59
 -10  13 -10  131.29    3.27
 -10  13 -11    0.58    1.11
 -10  13 -12   73.87    2.41
 -10  13 -13   22.84    1.57
 -10  13 -14    3.66    1.21
 -10  13 -15   58.91    2.21
 -10  13 -16   27.01    1.63
 -10  13 -17   38.27    1.80
 -10  13 -18   19.17    1.44
 -11  13   0   66.81    2.22
 -11  13  -1    4.87    1.30
 -11  13  -2  124.77    3.04
 -11  13  -3  121.93    2.96
 -11  13  -4   71.99    2.17
 -11  13  -5   33.95    1.58
 -11  13  -6   13.31    1.22
 -11  13  -7   95.99    2.61
 -11  13  -8    1.87    1.06
 -11  13  -9   32.57    1.67
 -11  13 -10   17.46    1.42
 -11  13 -11   41.46    1.86
 -11  13 -12   63.82    2.26
 -11  13 -13   51.77    2.08
 -11  13 -14   12.04    1.38
 -11  13 -15   14.84    1.42
 -11  13 -16    1.68    1.13
 -11  13 -17   16.54    1.39
 -12  13   0  219.99    4.45
 -12  13  -1   86.94    2.40
 -12  13  -2  294.02    5.57
 -12  13  -3   12.06    1.20
 -12  13  -4    4.01    1.06
 -12  13  -5   66.39    2.12
 -12  13  -6   88.13    2.48
 -12  13  -7   72.46    2.28
 -12  13  -8   80.64    2.44
 -12  13  -9  149.37    3.55
 -12  13 -10  115.68    3.05
 -12  13 -11  132.76    3.35
 -12  13 -12    7.16    1.26
 -12  13 -13    2.37    1.18
 -12  13 -14   49.72    2.06
 -12  13 -15    2.86    1.18
 -12  13 -16   49.95    2.01
 -12  13 -17    8.68    1.24
   0  14   0   64.65    1.31
   0  14   1   22.99    1.58
   0  14  -1   46.51    1.43
   0  14   2   78.27    2.47
   0  14  -2   38.28    1.38
   0  14   3  154.88    3.60
   0  14  -3   69.31    1.73
   0  14   4   39.60    1.78
   0  14  -4   79.74    1.81
   0  14   5   33.95    1.69
   0  14  -5    8.91    1.00
   0  14   6   13.92    1.35
   0  14  -6  206.12    3.18
   0  14   7   16.49    1.41
   0  14  -7  101.34    2.07
   0  14   8   70.44    2.35
   0  14  -8   14.15    1.09
   0  14   9   48.50    2.00
   0  14  -9  124.80    2.33
   0  14  10   36.45    1.82
   0  14 -10    9.02    0.99
   0  14  11   14.96    1.43
   0  14 -11   11.84    1.05
   0  14  12   35.18    1.81
   0  14 -12   84.46    1.90
   0  14  13    8.36    1.29
   0  14 -13   33.46    1.27
   0  14  14   -0.19    1.08
   0  14 -14    8.76    0.94
   0  14  15   11.02    1.29
   0  14 -15   53.43    1.47
   0  14  16   27.14    1.57
   0  14 -16   11.82    0.98
   1  14   0  224.04    3.36
  -1  14   0   89.43    1.86
   1  14   1  384.38    7.16
   1  14  -1   17.58    1.48
  -1  14  -1  119.06    2.17
   1  14   2  179.11    4.09
   1  14  -2   20.74    1.55
  -1  14  -2   19.62    1.03
   1  14   3    3.60    1.35
   1  14  -3    2.05    1.40
  -1  14  -3  165.70    2.67
   1  14   4  197.60    4.37
   1  14  -4   17.27    2.14
  -1  14  -4   26.74    1.19
   1  14   5   10.31    1.30
   1  14  -5   18.94    1.63
  -1  14  -5   96.83    1.97
   1  14   6   20.43    1.49
   1  14  -6   38.97    1.96
  -1  14  -6   58.31    1.59
   1  14   7    3.16    1.16
   1  14  -7   15.39    1.57
  -1  14  -7  219.73    3.31
   1  14   8   39.27    1.85
   1  14  -8   72.41    2.49
  -1  14  -8  178.86    2.91
   1  14   9   58.37    2.19
   1  14  -9  106.28    3.02
  -1  14  -9  233.43    3.51
   1  14  10  205.71    4.52
   1  14 -10   15.40    1.55
  -1  14 -10   24.07    1.19
   1  14  11  107.51    3.01
   1  14 -11    2.35    1.26
  -1  14 -11   55.68    1.56
   1  14  12    7.42    1.28
   1  14 -12   16.45    1.53
  -1  14 -12   35.33    1.34
   1  14  13   41.86    1.89
   1  14 -13    9.41    1.30
  -1  14 -13   38.97    1.34
   1  14  14    2.28    1.13
   1  14 -14    5.46    1.19
  -1  14 -14   97.46    2.02
   1  14  15   14.00    1.34
   1  14 -15   18.66    1.43
  -1  14 -15   46.98    1.41
  -1  14 -16   43.70    1.34
   2  14   0  106.81    2.28
  -2  14   0   68.28    1.58
   2  14   1  160.40    3.84
   2  14  -1   20.99    2.32
  -2  14  -1   60.65    1.50
   2  14   2   64.33    2.36
   2  14  -2  265.89    5.62
  -2  14  -2  347.15    4.59
   2  14   3   45.75    2.05
   2  14  -3   69.86    2.94
  -2  14  -3  193.49    2.97
   2  14   4    1.36    1.32
   2  14  -4   77.10    2.77
  -2  14  -4  139.93    2.39
   2  14   5   11.05    1.48
   2  14  -5   33.09    1.86
  -2  14  -5   53.25    1.47
   2  14   6   82.92    2.57
   2  14  -6   42.98    1.99
  -2  14  -6  152.93    2.56
   2  14   7  137.55    3.46
   2  14  -7   66.02    2.38
  -2  14  -7   55.41    1.57
   2  14   8   12.07    1.37
   2  14  -8  116.41    3.18
  -2  14  -8  208.84    3.20
   2  14   9   59.04    2.21
   2  14  -9    8.82    1.42
  -2  14  -9   21.50    1.17
   2  14  10    6.71    1.28
   2  14 -10   52.51    2.16
  -2  14 -10   86.86    1.93
   2  14  11   33.20    1.76
   2  14 -11   32.27    1.80
  -2  14 -11   34.54    1.32
   2  14  12   15.04    1.41
   2  14 -12    4.42    1.28
  -2  14 -12  101.86    2.07
   2  14  13   45.32    1.93
   2  14 -13   36.28    1.77
  -2  14 -13   53.33    1.52
   2  14  14    3.37    1.13
   2  14 -14   36.98    1.75
  -2  14 -14   55.66    1.54
  -2  14 -15    3.20    0.86
  -2  14 -16    8.53    0.91
   3  14   0   92.63    2.06
  -3  14   0   34.62    1.58
   3  14   1   81.01    2.63
   3  14  -1   82.08    2.88
  -3  14  -1  575.73    9.82
   3  14   2  116.63    3.20
   3  14  -2    4.86    1.74
  -3  14  -2  166.47    3.66
   3  14   3   13.07    1.52
   3  14  -3    3.85    1.75
  -3  14  -3   39.15    1.67
   3  14   4   91.63    2.79
   3  14  -4   15.64    1.95
  -3  14  -4  363.13    6.66
   3  14   5   16.72    1.56
   3  14  -5   74.39    2.52
  -3  14  -5  173.10    3.89
   3  14   6   25.02    1.69
   3  14  -6   50.60    2.12
  -3  14  -6    9.28    1.38
   3  14   7   34.86    1.80
   3  14  -7   61.37    2.31
  -3  14  -7  263.35    3.74
   3  14   8   72.78    2.44
   3  14  -8   44.87    2.05
  -3  14  -8  105.92    2.11
   3  14   9   19.81    1.53
   3  14  -9  142.09    3.59
  -3  14  -9   15.67    1.13
   3  14  10   71.48    2.41
   3  14 -10   38.10    1.92
  -3  14 -10   53.84    1.56
   3  14  11   24.63    1.59
   3  14 -11    2.38    1.25
  -3  14 -11   96.68    2.02
   3  14  12    3.04    1.16
   3  14 -12    1.33    1.21
  -3  14 -12   64.56    1.64
   3  14  13    4.59    1.16
   3  14 -13   21.95    1.48
  -3  14 -13   31.27    1.26
  -3  14 -14   47.63    1.45
  -3  14 -15    3.97    0.88
  -3  14 -16   42.77    1.35
  -3  14 -17   59.62    1.53
   4  14   0   72.02    1.78
  -4  14   0  246.31    4.85
   4  14   1   88.32    2.74
   4  14  -1   29.88    1.90
  -4  14  -1  169.70    3.68
   4  14   2   13.58    1.48
   4  14  -2    4.43    1.56
  -4  14  -2  251.40    4.93
   4  14   3   28.48    1.74
   4  14  -3   14.98    1.81
  -4  14  -3  312.30    5.86
   4  14   4    4.76    1.31
   4  14  -4    0.28    1.54
  -4  14  -4  130.34    3.12
   4  14   5   40.73    1.99
   4  14  -5   30.97    1.82
  -4  14  -5  112.26    2.84
   4  14   6   70.45    2.48
   4  14  -6    4.64    1.35
  -4  14  -6  128.78    3.11
   4  14   7   20.71    1.61
   4  14  -7   29.68    1.77
  -4  14  -7   99.38    2.71
   4  14   8   53.64    2.17
   4  14  -8   79.89    2.60
  -4  14  -8  327.60    6.22
   4  14   9   47.93    2.01
   4  14  -9   25.99    1.70
  -4  14  -9  210.55    4.49
   4  14  10    9.99    1.30
   4  14 -10   11.20    1.43
  -4  14 -10   34.29    1.73
   4  14  11    2.04    1.12
   4  14 -11   -0.91    1.12
  -4  14 -11   42.07    1.88
   4  14  12   46.59    1.92
   4  14 -12   17.73    1.48
  -4  14 -12  145.93    3.59
  -4  14 -13   25.72    1.63
  -4  14 -14  104.00    2.99
  -4  14 -15   24.94    1.68
  -4  14 -16   30.39    1.75
  -4  14 -17   31.97    1.74
   5  14   0  138.57    2.53
  -5  14   0   61.67    2.08
   5  14   1   46.70    2.09
   5  14  -1   26.32    1.84
  -5  14  -1   50.01    1.88
   5  14   2   12.65    1.49
   5  14  -2   42.49    2.11
  -5  14  -2  167.33    3.66
   5  14   3   13.70    1.51
   5  14  -3  142.09    3.68
  -5  14  -3  219.72    4.44
   5  14   4   17.64    1.56
   5  14  -4    3.49    1.50
  -5  14  -4   63.24    2.05
   5  14   5   29.82    1.77
   5  14  -5   61.81    2.31
  -5  14  -5   31.87    1.55
   5  14   6   86.59    2.71
   5  14  -6    9.91    1.39
  -5  14  -6   10.49    1.16
   5  14   7   30.35    1.77
   5  14  -7    7.38    1.36
  -5  14  -7   18.57    1.36
   5  14   8   14.35    1.48
   5  14  -8   35.61    1.85
  -5  14  -8  134.13    3.27
   5  14   9   15.16    1.48
   5  14  -9   68.19    2.38
  -5  14  -9   50.70    1.98
   5  14  10   68.62    2.30
   5  14 -10   22.96    1.58
  -5  14 -10   13.96    1.36
   5  14  11    0.26    1.08
   5  14 -11   15.65    1.45
  -5  14 -11   89.54    2.66
  -5  14 -12   21.85    1.54
  -5  14 -13   11.99    1.37
  -5  14 -14   20.22    1.54
  -5  14 -15    7.60    1.28
  -5  14 -16   34.62    1.76
  -5  14 -17   61.02    2.16
   6  14   0    6.52    1.00
  -6  14   0   43.21    1.86
   6  14   1   32.68    1.80
   6  14  -1   34.89    2.01
  -6  14  -1  133.39    3.19
   6  14   2   39.64    1.93
   6  14  -2    5.23    1.49
  -6  14  -2  158.54    3.54
   6  14   3   74.18    2.51
   6  14  -3   88.24    2.80
  -6  14  -3   54.98    1.92
   6  14   4    8.64    1.38
   6  14  -4    2.69    1.27
  -6  14  -4  111.91    2.80
   6  14   5    5.53    1.33
   6  14  -5   22.41    1.63
  -6  14  -5   18.44    1.32
   6  14   6   54.21    2.17
   6  14  -6   25.96    1.69
  -6  14  -6   90.87    2.51
   6  14   7    6.58    1.31
   6  14  -7    0.97    1.21
  -6  14  -7  223.17    4.57
   6  14   8   33.89    1.77
   6  14  -8    6.25    1.26
  -6  14  -8    1.47    1.06
   6  14   9   10.67    1.35
   6  14  -9    4.29    1.24
  -6  14  -9    0.22    1.08
   6  14  10   44.31    1.99
   6  14 -10   41.46    1.95
  -6  14 -10  194.38    4.26
  -6  14 -11   13.40    1.36
  -6  14 -12   45.36    1.95
  -6  14 -13   64.04    2.28
  -6  14 -14   55.31    2.16
  -6  14 -15    2.42    1.17
  -6  14 -16  102.01    2.87
  -6  14 -17    7.94    1.23
   7  14   0   25.39    1.36
  -7  14   0  129.79    3.15
   7  14   1   11.83    1.43
   7  14  -1   49.01    2.31
  -7  14  -1  346.29    6.37
   7  14   2    9.86    1.40
   7  14  -2    9.37    1.67
  -7  14  -2   89.23    2.51
   7  14   3   16.85    1.52
   7  14  -3    0.96    1.44
  -7  14  -3  185.95    3.94
   7  14   4   19.13    1.55
   7  14  -4   71.65    2.44
  -7  14  -4  153.67    3.44
   7  14   5  138.11    3.46
   7  14  -5   18.81    1.51
  -7  14  -5  102.33    2.68
   7  14   6    3.10    1.21
   7  14  -6    1.24    1.18
  -7  14  -6  145.88    3.36
   7  14   7    2.19    1.20
   7  14  -7   10.20    1.35
  -7  14  -7  186.64    4.01
   7  14   8   63.64    2.28
   7  14  -8   19.55    1.58
  -7  14  -8   54.70    1.99
  -7  14  -9   26.67    1.56
  -7  14 -10   37.68    1.78
  -7  14 -11   17.60    1.43
  -7  14 -12   85.99    2.62
  -7  14 -13  112.56    3.07
  -7  14 -14  104.20    2.95
  -7  14 -15    3.14    1.19
  -7  14 -16   89.19    2.67
  -7  14 -17   27.12    1.59
   8  14   0   10.85    1.11
  -8  14   0   -0.40    1.21
   8  14   1    6.08    1.46
   8  14  -1   42.10    2.06
  -8  14  -1  119.76    2.98
   8  14   2   98.88    2.83
   8  14  -2   18.55    1.61
  -8  14  -2   57.40    2.01
   8  14   3   10.06    1.34
   8  14  -3    0.44    1.16
  -8  14  -3   54.90    1.92
   8  14   4   37.71    1.83
   8  14  -4   34.88    1.78
  -8  14  -4  256.50    5.01
   8  14   5   49.55    2.05
   8  14  -5    0.26    1.21
  -8  14  -5  177.15    3.83
  -8  14  -6  157.70    3.55
  -8  14  -7  144.53    3.37
  -8  14  -8  136.13    3.29
  -8  14  -9    9.03    1.25
  -8  14 -10  102.98    2.85
  -8  14 -11   33.11    1.71
  -8  14 -12    3.54    1.18
  -8  14 -13   33.82    1.77
  -8  14 -14  150.35    3.68
  -8  14 -15    8.86    1.30
  -8  14 -16   73.19    2.41
  -8  14 -17    8.95    1.25
  -9  14   0   65.80    2.14
  -9  14  -1   40.22    1.73
  -9  14  -2  128.45    3.07
  -9  14  -3   63.10    2.02
  -9  14  -4  222.00    4.50
  -9  14  -5  157.00    3.53
  -9  14  -6  115.78    2.90
  -9  14  -7  109.13    2.84
  -9  14  -8   91.68    2.61
  -9  14  -9   96.47    2.72
  -9  14 -10   10.34    1.30
  -9  14 -11  102.33    2.86
  -9  14 -12   23.35    1.57
  -9  14 -13   23.59    1.59
  -9  14 -14  211.94    4.63
  -9  14 -15   54.95    2.14
  -9  14 -16   75.00    2.44
  -9  14 -17  103.34    2.84
 -10  14   0  164.03    3.60
 -10  14  -1   76.86    2.25
 -10  14  -2  164.06    3.60
 -10  14  -3   38.19    1.64
 -10  14  -4  349.57    6.44
 -10  14  -5  106.21    2.75
 -10  14  -6  235.09    4.74
 -10  14  -7   70.18    2.24
 -10  14  -8   71.09    2.28
 -10  14  -9   59.70    2.13
 -10  14 -10    2.27    1.14
 -10  14 -11   24.01    1.56
 -10  14 -12    0.90    1.11
 -10  14 -13   70.51    2.40
 -10  14 -14   47.78    2.03
 -10  14 -15   74.46    2.45
 -10  14 -16   11.87    1.33
 -10  14 -17   20.95    1.46
 -11  14   0   17.85    1.30
 -11  14  -1   79.81    2.32
 -11  14  -2   27.91    1.48
 -11  14  -3   36.47    1.63
 -11  14  -4  302.60    5.75
 -11  14  -5  139.94    3.28
 -11  14  -6   79.56    2.38
 -11  14  -7  215.28    4.51
 -11  14  -8   78.57    2.43
 -11  14  -9   50.13    1.99
 -11  14 -10   28.86    1.64
 -11  14 -11    5.80    1.22
 -11  14 -12   16.86    1.46
 -11  14 -13   54.25    2.14
 -11  14 -14   15.51    1.44
 -11  14 -15   13.13    1.37
 -11  14 -16   20.43    1.48
 -11  14 -17   18.57    1.42
 -12  14   0    4.99    1.06
 -12  14  -1  154.93    3.50
 -12  14  -2    2.88    1.02
 -12  14  -3   32.20    1.55
 -12  14  -4  287.97    5.55
 -12  14  -5   19.54    1.39
 -12  14  -6   72.06    2.30
 -12  14  -7   41.32    1.82
 -12  14  -8   61.46    2.17
 -12  14  -9   19.64    1.46
 -12  14 -10   56.08    2.12
 -12  14 -11    0.06    1.08
 -12  14 -12   11.32    1.36
 -12  14 -13   39.49    1.89
 -12  14 -14   60.30    2.22
 -12  14 -15   10.90    1.32
 -12  14 -16   55.72    2.08
 -13  14   0  162.87    3.64
 -13  14  -1  278.83    5.40
 -13  14  -2   12.34    1.22
 -13  14  -3   55.72    2.00
 -13  14  -4  106.33    2.82
 -13  14  -5   56.37    2.04
 -13  14  -6   61.66    2.16
 -13  14  -7   71.36    2.33
 -13  14  -8  126.49    3.22
 -13  14  -9  129.08    3.29
 -13  14 -10  108.23    2.98
 -13  14 -11   33.32    1.76
 -13  14 -12    1.40    1.16
 -13  14 -13   10.62    1.35
 -13  14 -14   -0.00    1.11
 -13  14 -15    2.70    1.15
 -13  14 -16   28.72    1.61
   0  15   0   -0.07    0.85
   0  15   1    1.65    1.37
   0  15  -1   20.51    1.37
   0  15   2   14.56    1.58
   0  15  -2   86.72    2.07
   0  15   3  234.05    4.88
   0  15  -3  130.06    2.48
   0  15   4   28.76    1.63
   0  15  -4   91.31    2.10
   0  15   5  129.11    3.28
   0  15  -5    5.03    1.08
   0  15   6   95.73    2.77
   0  15  -6  147.88    2.60
   0  15   7   51.67    2.07
   0  15  -7    3.52    0.93
   0  15   8   17.04    1.47
   0  15  -8    4.98    0.93
   0  15   9   22.47    1.56
   0  15  -9   12.59    1.06
   0  15  10    7.01    1.29
   0  15 -10    8.91    0.99
   0  15  11   10.37    1.33
   0  15 -11   50.37    1.49
   0  15  12   24.50    1.59
   0  15 -12   56.15    1.56
   0  15  13   13.01    1.36
   0  15 -13   19.85    1.10
   0  15  14   38.09    1.78
   0  15 -14    5.15    0.85
   1  15   0   46.88    1.55
  -1  15   0  105.98    2.09
   1  15   1  136.14    3.49
   1  15  -1  159.76    3.97
  -1  15  -1   25.31    1.19
   1  15   2   37.27    1.93
   1  15  -2   29.89    2.06
  -1  15  -2   18.82    1.11
   1  15   3   61.65    2.32
   1  15  -3   40.13    2.28
  -1  15  -3   70.96    1.74
   1  15   4    6.55    1.41
   1  15  -4   40.27    2.28
  -1  15  -4   22.96    1.33
   1  15   5  159.36    3.78
   1  15  -5   23.77    2.08
  -1  15  -5   43.82    1.58
   1  15   6   36.03    1.81
   1  15  -6   24.84    1.70
  -1  15  -6  153.50    2.65
   1  15   7    6.30    1.26
   1  15  -7   35.30    1.86
  -1  15  -7   18.80    1.15
   1  15   8  217.22    4.70
   1  15  -8   33.21    1.86
  -1  15  -8   20.86    1.15
   1  15   9   20.47    1.54
   1  15  -9   32.80    1.82
  -1  15  -9  138.61    2.49
   1  15  10   44.11    1.96
   1  15 -10    8.43    1.36
  -1  15 -10    4.35    0.95
   1  15  11   11.25    1.34
   1  15 -11   -0.53    1.16
  -1  15 -11    1.52    0.88
   1  15  12   15.09    1.40
   1  15 -12    5.36    1.30
  -1  15 -12   48.84    1.48
   1  15  13   21.09    1.48
   1  15 -13    4.12    1.24
  -1  15 -13    4.69    0.88
   1  15  14   54.83    2.04
   1  15 -14   36.11    1.73
  -1  15 -14   14.17    0.99
  -1  15 -15   11.05    0.94
   2  15   0   16.90    1.21
  -2  15   0  128.74    2.33
   2  15   1    3.86    1.31
   2  15  -1   74.35    2.80
  -2  15  -1    9.76    1.01
   2  15   2  209.85    4.62
   2  15  -2    2.64    1.75
  -2  15  -2   23.51    1.25
   2  15   3    5.42    1.35
   2  15  -3    0.33    1.42
  -2  15  -3  138.51    2.45
   2  15   4   34.91    1.86
   2  15  -4  175.45    4.21
  -2  15  -4   59.41    1.57
   2  15   5  124.53    3.32
   2  15  -5    0.22    1.61
  -2  15  -5   15.03    1.12
   2  15   6   23.75    1.59
   2  15  -6   18.30    1.59
  -2  15  -6    7.07    1.03
   2  15   7   38.07    1.86
   2  15  -7  168.03    4.00
  -2  15  -7   13.10    1.07
   2  15   8   90.71    2.74
   2  15  -8   10.28    1.42
  -2  15  -8   96.24    2.03
   2  15   9    9.76    1.33
   2  15  -9   31.80    1.80
  -2  15  -9   60.68    1.63
   2  15  10   12.59    1.37
   2  15 -10   25.79    1.70
  -2  15 -10   -0.18    0.85
   2  15  11   66.17    2.29
   2  15 -11   14.95    1.48
  -2  15 -11    9.62    1.02
   2  15  12   18.31    1.43
   2  15 -12    0.72    1.17
  -2  15 -12   48.98    1.48
   2  15  13   20.93    1.47
   2  15 -13   23.53    1.61
  -2  15 -13   23.65    1.14
  -2  15 -14   37.61    1.30
  -2  15 -15   11.31    0.94
   3  15   0    1.25    0.99
  -3  15   0  210.94    4.40
   3  15   1    0.01    1.22
   3  15  -1   86.16    2.90
  -3  15  -1  164.97    3.71
   3  15   2   65.99    2.37
   3  15  -2   10.72    1.67
  -3  15  -2  229.78    4.71
   3  15   3   34.52    1.87
   3  15  -3    4.55    1.47
  -3  15  -3  312.11    5.96
   3  15   4   76.55    2.58
   3  15  -4   19.18    1.70
  -3  15  -4   78.61    2.40
   3  15   5   47.08    2.09
   3  15  -5   38.98    2.07
  -3  15  -5   91.80    1.94
   3  15   6    2.84    1.27
   3  15  -6   22.12    1.63
  -3  15  -6   68.14    1.70
   3  15   7   -0.45    1.15
   3  15  -7   69.37    2.42
  -3  15  -7  377.37    5.02
   3  15   8  156.31    3.76
   3  15  -8   10.04    1.41
  -3  15  -8   21.58    1.18
   3  15   9   47.44    1.99
   3  15  -9    0.07    1.20
  -3  15  -9  159.28    2.73
   3  15  10   21.51    1.51
   3  15 -10   51.47    2.10
  -3  15 -10   68.78    1.72
   3  15  11   11.42    1.29
   3  15 -11   17.35    1.48
  -3  15 -11  103.04    2.10
   3  15  12    5.25    1.18
   3  15 -12   36.95    1.83
  -3  15 -12   76.80    1.82
  -3  15 -13    9.16    0.95
  -3  15 -14   34.03    1.27
  -3  15 -15    4.21    0.85
  -3  15 -16   98.89    1.97
   4  15   0   24.07    1.24
  -4  15   0   19.21    1.32
   4  15   1   97.23    2.89
   4  15  -1   37.19    2.05
  -4  15  -1   36.79    1.63
   4  15   2   22.99    1.65
   4  15  -2    2.60    1.50
  -4  15  -2  219.85    4.52
   4  15   3   35.86    1.89
   4  15  -3   42.86    2.21
  -4  15  -3    2.78    1.05
   4  15   4   55.84    2.20
   4  15  -4   92.26    2.92
  -4  15  -4    7.03    1.16
   4  15   5   51.32    2.14
   4  15  -5   80.60    2.61
  -4  15  -5  128.04    3.18
   4  15   6   30.49    1.77
   4  15  -6   15.11    1.50
  -4  15  -6    9.23    1.24
   4  15   7   20.83    1.60
   4  15  -7  135.96    3.47
  -4  15  -7  124.19    3.16
   4  15   8    7.18    1.33
   4  15  -8   83.25    2.63
  -4  15  -8  159.87    3.74
   4  15   9   21.22    1.49
   4  15  -9   43.15    1.93
  -4  15  -9   91.68    2.69
   4  15  10   42.55    1.85
   4  15 -10   29.81    1.70
  -4  15 -10   88.50    2.73
   4  15  11    8.44    1.23
  -4  15 -11   83.30    2.66
  -4  15 -12    8.92    1.42
  -4  15 -13   -0.08    1.21
  -4  15 -14   27.95    1.74
  -4  15 -15   24.77    1.65
  -4  15 -16   25.63    1.12
   5  15   0   88.43    1.96
  -5  15   0  153.17    3.48
   5  15   1   12.63    1.46
   5  15  -1   11.61    1.52
  -5  15  -1   83.61    2.39
   5  15   2   45.00    2.03
   5  15  -2   71.94    2.57
  -5  15  -2   78.21    2.31
   5  15   3   37.03    1.89
   5  15  -3  167.38    4.06
  -5  15  -3   44.62    1.76
   5  15   4   88.48    2.73
   5  15  -4   38.25    2.05
  -5  15  -4   11.18    1.21
   5  15   5   -0.50    1.20
   5  15  -5  162.37    3.87
  -5  15  -5   24.51    1.48
   5  15   6   50.82    2.10
   5  15  -6   18.49    1.54
  -5  15  -6   29.51    1.60
   5  15   7   28.46    1.69
   5  15  -7   51.06    2.07
  -5  15  -7   14.66    1.35
   5  15   8   11.86    1.38
   5  15  -8    1.19    1.18
  -5  15  -8   38.47    1.79
   5  15   9   20.24    1.54
   5  15  -9   48.66    2.01
  -5  15  -9  108.79    2.96
  -5  15 -10    0.72    1.11
  -5  15 -11   77.47    2.50
  -5  15 -12   27.91    1.66
  -5  15 -13   13.27    1.41
  -5  15 -14   13.68    1.40
  -5  15 -15   57.31    2.15
  -5  15 -16   16.08    1.38
   6  15   0   60.16    1.66
  -6  15   0  154.33    3.49
   6  15   1    0.09    1.19
   6  15  -1    2.99    1.53
  -6  15  -1  220.06    4.49
   6  15   2   15.95    1.49
   6  15  -2   36.46    2.10
  -6  15  -2  295.03    5.63
   6  15   3   25.23    1.65
   6  15  -3   -1.73    1.55
  -6  15  -3   18.80    1.32
   6  15   4   15.22    1.45
   6  15  -4   42.41    2.18
  -6  15  -4   14.03    1.23
   6  15   5   17.57    1.48
   6  15  -5   62.75    2.26
  -6  15  -5   32.62    1.61
   6  15   6    3.40    1.22
   6  15  -6   24.76    1.61
  -6  15  -6  165.68    3.75
   6  15   7   48.06    2.00
   6  15  -7   22.61    1.59
  -6  15  -7   -0.19    1.07
  -6  15  -8   39.56    1.80
  -6  15  -9  102.38    2.85
  -6  15 -10   53.23    2.07
  -6  15 -11   34.35    1.77
  -6  15 -12   41.18    1.90
  -6  15 -13    5.80    1.27
  -6  15 -14    5.31    1.23
  -6  15 -15   39.66    1.85
  -6  15 -16    7.24    1.22
  -6  15 -17   -0.08    1.07
   7  15   0   10.79    1.02
  -7  15   0  135.20    3.19
   7  15   1   18.88    1.51
   7  15  -1    7.01    1.51
  -7  15  -1  273.69    5.30
   7  15   2   78.23    2.49
   7  15  -2    8.13    1.59
  -7  15  -2   15.24    1.25
   7  15   3   11.17    1.38
   7  15  -3   29.16    2.02
  -7  15  -3  174.55    3.80
   7  15   4    6.82    1.33
   7  15  -4   23.78    1.63
  -7  15  -4   43.88    1.75
  -7  15  -5   30.07    1.56
  -7  15  -6  103.14    2.77
  -7  15  -7   23.78    1.50
  -7  15  -8   80.88    2.47
  -7  15  -9   51.49    2.02
  -7  15 -10  111.95    3.02
  -7  15 -11    9.83    1.32
  -7  15 -12   69.33    2.37
  -7  15 -13   37.07    1.84
  -7  15 -14    9.47    1.31
  -7  15 -15   11.73    1.34
  -7  15 -16    8.21    1.24
  -7  15 -17   20.44    1.45
  -8  15   0   11.29    1.19
  -8  15  -1   78.72    2.32
  -8  15  -2   95.13    2.57
  -8  15  -3    3.25    1.03
  -8  15  -4    2.82    1.01
  -8  15  -5   15.57    1.30
  -8  15  -6   30.73    1.60
  -8  15  -7   64.04    2.18
  -8  15  -8   97.09    2.73
  -8  15  -9   39.44    1.82
  -8  15 -10   36.93    1.79
  -8  15 -11   20.23    1.51
  -8  15 -12   62.20    2.26
  -8  15 -13    3.76    1.21
  -8  15 -14   13.35    1.39
  -8  15 -15   25.65    1.60
  -8  15 -16   48.27    1.96
  -8  15 -17   33.94    1.69
  -9  15   0    1.50    1.00
  -9  15  -1   25.73    1.44
  -9  15  -2  305.21    5.78
  -9  15  -3   88.31    2.47
  -9  15  -4   16.95    1.29
  -9  15  -5  178.30    3.92
  -9  15  -6    1.36    1.08
  -9  15  -7    7.14    1.20
  -9  15  -8   30.82    1.65
  -9  15  -9    4.18    1.17
  -9  15 -10   27.50    1.62
  -9  15 -11  353.92    6.75
  -9  15 -12   82.08    2.58
  -9  15 -13    9.19    1.33
  -9  15 -14   76.46    2.49
  -9  15 -15    7.88    1.26
  -9  15 -16    3.40    1.13
  -9  15 -17    6.71    1.20
 -10  15   0   66.75    2.12
 -10  15  -1   68.62    2.16
 -10  15  -2  172.76    3.78
 -10  15  -3   10.11    1.15
 -10  15  -4   59.05    2.03
 -10  15  -5    0.40    1.03
 -10  15  -6  120.25    3.06
 -10  15  -7  196.98    4.27
 -10  15  -8  182.34    4.08
 -10  15  -9   14.56    1.38
 -10  15 -10   71.73    2.38
 -10  15 -11  107.87    2.99
 -10  15 -12   32.00    1.74
 -10  15 -13   80.29    2.57
 -10  15 -14   13.99    1.40
 -10  15 -15   56.96    2.14
 -10  15 -16   31.41    1.66
 -11  15   0   11.00    1.16
 -11  15  -1  106.79    2.76
 -11  15  -2  149.10    3.43
 -11  15  -3   72.41    2.25
 -11  15  -4  150.78    3.50
 -11  15  -5   44.49    1.85
 -11  15  -6   16.41    1.38
 -11  15  -7  115.98    3.03
 -11  15  -8   91.91    2.68
 -11  15  -9   31.91    1.70
 -11  15 -10    6.61    1.24
 -11  15 -11   93.28    2.76
 -11  15 -12   71.89    2.42
 -11  15 -13  187.17    4.25
 -11  15 -14   11.50    1.34
 -11  15 -15   29.67    1.66
 -11  15 -16   26.73    1.57
 -12  15   0  116.97    2.96
 -12  15  -1  153.79    3.53
 -12  15  -2   12.15    1.25
 -12  15  -3   58.17    2.06
 -12  15  -4  103.45    2.79
 -12  15  -5   18.58    1.42
 -12  15  -6   42.34    1.84
 -12  15  -7  167.58    3.85
 -12  15  -8   37.03    1.77
 -12  15  -9   36.89    1.79
 -12  15 -10  202.22    4.45
 -12  15 -11   17.55    1.47
 -12  15 -12   10.86    1.36
 -12  15 -13   76.69    2.50
 -12  15 -14    1.29    1.13
 -12  15 -15    1.49    1.11
 -12  15 -16   66.46    2.24
 -13  15   0   42.72    1.81
 -13  15  -1   97.50    2.70
 -13  15  -2   58.76    2.09
 -13  15  -3   43.11    1.82
 -13  15  -4  146.19    3.49
 -13  15  -5  163.80    3.77
 -13  15  -6  120.19    3.11
 -13  15  -7   94.48    2.73
 -13  15  -8   68.37    2.32
 -13  15  -9   11.89    1.35
 -13  15 -10   21.87    1.56
 -13  15 -11   38.37    1.86
 -13  15 -12   34.27    1.79
 -13  15 -13   63.68    2.27
 -13  15 -14    6.37    1.23
 -13  15 -15   13.57    1.33
 -14  15   0  231.69    4.80
 -14  15  -1  407.38    7.45
 -14  15  -2  193.07    4.22
 -14  15  -3    1.68    1.09
 -14  15  -4  199.91    4.34
 -14  15  -5    6.67    1.23
 -14  15  -6   19.86    1.47
 -14  15  -7    0.53    1.10
 -14  15  -8   43.43    1.92
 -14  15  -9   64.50    2.29
 -14  15 -10  213.21    4.64
 -14  15 -11  115.78    3.14
 -14  15 -12    7.51    1.28
 -14  15 -13   44.30    1.93
 -14  15 -14    4.31    1.17
 -14  15 -15   13.65    1.33
   0  16   0  118.74    1.89
   0  16   1   42.51    1.98
   0  16  -1   32.39    1.39
   0  16   2   13.94    1.49
   0  16  -2   34.15    1.41
   0  16   3  130.68    3.34
   0  16  -3   11.08    1.14
   0  16   4    8.21    1.29
   0  16  -4   72.24    1.79
   0  16   5   15.65    1.44
   0  16  -5    2.46    1.00
   0  16   6    9.83    1.33
   0  16  -6   90.10    1.96
   0  16   7   14.52    1.43
   0  16  -7   50.36    1.52
   0  16   8   42.76    1.95
   0  16  -8   39.15    1.37
   0  16   9   85.94    2.65
   0  16  -9   24.82    1.18
   0  16  10   17.72    1.47
   0  16 -10   14.58    1.06
   0  16  11   12.81    1.36
   0  16 -11   15.36    1.06
   0  16  12   24.74    1.55
   0  16 -12   34.18    1.26
   0  16  13    9.59    1.26
   0  16 -13   17.35    1.05
   1  16   0   21.05    1.22
  -1  16   0   91.42    2.03
   1  16   1    6.80    1.35
   1  16  -1  109.78    3.24
  -1  16  -1   52.46    1.61
   1  16   2   56.66    2.23
   1  16  -2   40.42    2.22
  -1  16  -2  131.24    2.46
   1  16   3   26.70    1.72
   1  16  -3   33.47    2.09
  -1  16  -3   19.07    1.26
   1  16   4    8.12    1.38
   1  16  -4   98.75    3.01
  -1  16  -4   25.78    1.33
   1  16   5   46.61    2.00
   1  16  -5   16.53    1.68
  -1  16  -5   69.25    1.82
   1  16   6    2.94    1.21
   1  16  -6    7.09    1.37
  -1  16  -6   67.23    1.70
   1  16   7   21.57    1.56
   1  16  -7   50.75    2.12
  -1  16  -7   12.82    1.03
   1  16   8   34.79    1.79
   1  16  -8   30.99    1.79
  -1  16  -8    0.92    0.90
   1  16   9   47.78    2.00
   1  16  -9   18.12    1.56
  -1  16  -9   90.94    1.97
   1  16  10   12.80    1.36
   1  16 -10   74.86    2.49
  -1  16 -10   17.74    1.09
   1  16  11  135.88    3.37
   1  16 -11   21.25    1.55
  -1  16 -11   63.48    1.65
   1  16  12   20.20    1.45
   1  16 -12   15.81    1.45
  -1  16 -12   20.72    1.12
  -1  16 -13   10.03    0.96
  -1  16 -14    9.80    0.94
   2  16   0    1.92    0.95
  -2  16   0   52.88    1.64
   2  16   1   28.17    1.77
   2  16  -1  123.46    3.38
  -2  16  -1   60.86    1.73
   2  16   2   33.56    1.87
   2  16  -2    3.79    1.45
  -2  16  -2   29.28    1.40
   2  16   3   45.79    2.07
   2  16  -3   16.45    1.69
  -2  16  -3   99.28    2.18
   2  16   4   30.03    1.78
   2  16  -4   29.49    1.96
  -2  16  -4  144.25    2.61
   2  16   5   40.98    1.96
   2  16  -5    7.75    1.59
  -2  16  -5   31.57    1.39
   2  16   6   34.83    1.79
   2  16  -6    3.73    1.28
  -2  16  -6   17.48    1.10
   2  16   7   -0.05    1.12
   2  16  -7   68.52    2.41
  -2  16  -7   60.49    1.62
   2  16   8   80.14    2.53
   2  16  -8    1.37    1.23
  -2  16  -8    5.29    0.94
   2  16   9    6.66    1.23
   2  16  -9    5.31    1.29
  -2  16  -9   50.34    1.52
   2  16  10   41.44    1.85
   2  16 -10   74.53    2.44
  -2  16 -10   20.52    1.14
   2  16  11   17.31    1.40
   2  16 -11    7.57    1.31
  -2  16 -11   17.86    1.10
  -2  16 -12   76.78    1.79
  -2  16 -13    2.64    0.87
  -2  16 -14   10.72    0.93
   3  16   0   16.07    1.13
  -3  16   0   22.02    1.48
   3  16   1    1.25    1.22
   3  16  -1   68.37    2.55
  -3  16  -1  117.56    3.05
   3  16   2   20.35    1.59
   3  16  -2   53.89    2.32
  -3  16  -2   11.45    1.29
   3  16   3   34.90    1.86
   3  16  -3   70.31    2.56
  -3  16  -3   49.19    1.57
   3  16   4    4.27    1.30
   3  16  -4    3.93    1.38
  -3  16  -4  132.14    2.49
   3  16   5    7.82    1.37
   3  16  -5   59.24    2.40
  -3  16  -5   98.84    2.18
   3  16   6   11.75    1.43
   3  16  -6    9.83    1.39
  -3  16  -6   47.04    1.48
   3  16   7    0.27    1.20
   3  16  -7   43.38    1.98
  -3  16  -7   79.31    1.84
   3  16   8   55.85    2.10
   3  16  -8    0.44    1.16
  -3  16  -8   13.34    1.06
   3  16   9   19.20    1.44
   3  16  -9    9.79    1.34
  -3  16  -9   35.24    1.32
   3  16  10   13.69    1.33
   3  16 -10   30.76    1.73
  -3  16 -10   37.12    1.36
  -3  16 -11   38.91    1.36
  -3  16 -12    9.89    0.99
  -3  16 -13   24.48    1.17
  -3  16 -14   32.12    1.21
  -3  16 -15   25.40    1.13
   4  16   0   63.65    1.69
  -4  16   0   34.32    1.68
   4  16   1   42.51    1.98
   4  16  -1    9.97    1.59
  -4  16  -1  231.20    4.78
   4  16   2    4.10    1.28
   4  16  -2  130.67    3.49
  -4  16  -2   51.35    1.99
   4  16   3    1.29    1.23
   4  16  -3   63.53    2.52
  -4  16  -3   12.68    1.31
   4  16   4   37.76    1.89
   4  16  -4   24.60    1.88
  -4  16  -4   54.85    2.06
   4  16   5    8.78    1.36
   4  16  -5    8.52    1.71
  -4  16  -5   55.17    2.08
   4  16   6   26.15    1.64
   4  16  -6   18.02    1.49
  -4  16  -6   50.02    1.99
   4  16   7   61.66    2.23
   4  16  -7    3.84    1.24
  -4  16  -7  102.63    2.87
   4  16   8    9.83    1.36
   4  16  -8   37.94    1.84
  -4  16  -8   19.15    1.48
  -4  16  -9   33.80    1.85
  -4  16 -10  142.44    3.60
  -4  16 -11   17.40    1.56
  -4  16 -12    6.78    1.34
  -4  16 -13   25.02    1.67
  -4  16 -14   13.20    0.98
  -4  16 -15   14.12    0.97
   5  16   0    3.23    0.97
  -5  16   0  241.63    4.92
   5  16   1    4.17    1.24
   5  16  -1   57.48    2.41
  -5  16  -1   53.66    2.00
   5  16   2   95.78    2.79
   5  16  -2   72.33    2.63
  -5  16  -2   20.85    1.44
   5  16   3    9.97    1.34
   5  16  -3   23.83    1.87
  -5  16  -3   10.96    1.27
   5  16   4   49.23    2.03
   5  16  -4   17.07    1.63
  -5  16  -4   18.80    1.43
   5  16   5   19.40    1.52
   5  16  -5   65.52    2.29
  -5  16  -5   27.79    1.60
   5  16   6    9.58    1.36
   5  16  -6    4.50    1.26
  -5  16  -6  172.75    3.94
  -5  16  -7   52.14    2.04
  -5  16  -8  170.23    3.93
  -5  16  -9   45.05    1.96
  -5  16 -10   13.77    1.40
  -5  16 -11   25.18    1.63
  -5  16 -12   72.44    2.44
  -5  16 -13   12.97    1.38
  -5  16 -14    0.85    1.11
  -5  16 -15   21.76    1.48
   6  16   0   39.58    1.43
  -6  16   0  191.87    4.14
   6  16   1   44.61    1.95
   6  16  -1   28.52    2.10
  -6  16  -1   64.77    2.16
   6  16   2   46.97    2.00
   6  16  -2   41.15    2.24
  -6  16  -2   69.21    2.24
  -6  16  -3   18.99    1.41
  -6  16  -4   84.20    2.51
  -6  16  -5  150.32    3.56
  -6  16  -6  245.89    5.04
  -6  16  -7   20.10    1.47
  -6  16  -8   58.94    2.16
  -6  16  -9   68.12    2.33
  -6  16 -10   39.79    1.87
  -6  16 -11   37.39    1.84
  -6  16 -12   13.28    1.41
  -6  16 -13    4.11    1.20
  -6  16 -14   69.95    2.35
  -6  16 -15   93.31    2.69
  -6  16 -16   14.16    1.34
  -7  16   0  404.95    7.35
  -7  16  -1  185.21    4.03
  -7  16  -2   21.31    1.43
  -7  16  -3  132.46    3.24
  -7  16  -4   13.76    1.31
  -7  16  -5   29.03    1.61
  -7  16  -6  273.25    5.45
  -7  16  -7    4.61    1.19
  -7  16  -8  116.37    3.08
  -7  16  -9  127.39    3.28
  -7  16 -10   27.32    1.65
  -7  16 -11   33.94    1.78
  -7  16 -12   14.20    1.43
  -7  16 -13    5.58    1.23
  -7  16 -14   20.69    1.51
  -7  16 -15   62.94    2.21
  -7  16 -16    2.48    1.12
  -8  16   0    0.45    1.04
  -8  16  -1   38.87    1.73
  -8  16  -2    9.06    1.20
  -8  16  -3  103.14    2.79
  -8  16  -4    1.30    1.08
  -8  16  -5  124.67    3.16
  -8  16  -6  171.56    3.90
  -8  16  -7   66.46    2.27
  -8  16  -8   96.55    2.76
  -8  16  -9   12.73    1.35
  -8  16 -10    4.82    1.22
  -8  16 -11   70.06    2.39
  -8  16 -12   29.99    1.72
  -8  16 -13   15.07    1.42
  -8  16 -14   12.37    1.35
  -8  16 -15   33.73    1.71
  -8  16 -16   32.25    1.66
  -9  16   0   95.34    2.64
  -9  16  -1   41.72    1.77
  -9  16  -2   69.83    2.24
  -9  16  -3  228.08    4.71
  -9  16  -4   19.81    1.42
  -9  16  -5  270.93    5.40
  -9  16  -6   44.66    1.89
  -9  16  -7   20.24    1.49
  -9  16  -8  121.85    3.17
  -9  16  -9  166.27    3.88
  -9  16 -10  169.68    3.96
  -9  16 -11   35.88    1.80
  -9  16 -12   88.50    2.70
  -9  16 -13    8.62    1.29
  -9  16 -14   39.74    1.85
  -9  16 -15   24.08    1.54
  -9  16 -16   34.01    1.69
 -10  16   0  149.53    3.49
 -10  16  -1  260.00    5.18
 -10  16  -2   48.85    1.92
 -10  16  -3   28.33    1.57
 -10  16  -4  199.25    4.30
 -10  16  -5  606.12   10.43
 -10  16  -6   48.15    1.95
 -10  16  -7  129.49    3.28
 -10  16  -8   41.26    1.86
 -10  16  -9   90.58    2.69
 -10  16 -10   18.57    1.49
 -10  16 -11   51.52    2.08
 -10  16 -12    3.46    1.21
 -10  16 -13   42.29    1.91
 -10  16 -14  110.90    3.01
 -10  16 -15    9.56    1.26
 -10  16 -16   12.20    1.30
 -11  16   0  223.30    4.64
 -11  16  -1   73.36    2.32
 -11  16  -2  158.13    3.65
 -11  16  -3  213.22    4.51
 -11  16  -4  126.60    3.19
 -11  16  -5    6.99    1.21
 -11  16  -6  171.33    3.91
 -11  16  -7   22.97    1.53
 -11  16  -8   66.86    2.30
 -11  16  -9   83.75    2.60
 -11  16 -10   44.70    1.97
 -11  16 -11   14.91    1.43
 -11  16 -12    0.45    1.13
 -11  16 -13    6.20    1.24
 -11  16 -14    3.94    1.18
 -11  16 -15   11.25    1.29
 -12  16   0  321.82    6.15
 -12  16  -1   49.44    1.95
 -12  16  -2   -0.36    1.06
 -12  16  -3   85.61    2.55
 -12  16  -4  183.56    4.09
 -12  16  -5   43.28    1.88
 -12  16  -6  104.65    2.88
 -12  16  -7   46.72    1.96
 -12  16  -8   46.55    1.97
 -12  16  -9  208.85    4.56
 -12  16 -10   46.27    1.99
 -12  16 -11   10.16    1.35
 -12  16 -12   27.50    1.66
 -12  16 -13   58.81    2.18
 -12  16 -14   19.78    1.47
 -12  16 -15   37.34    1.75
 -13  16   0   31.52    1.65
 -13  16  -1   23.87    1.51
 -13  16  -2    6.18    1.19
 -13  16  -3    3.96    1.16
 -13  16  -4   55.00    2.08
 -13  16  -5   15.16    1.38
 -13  16  -6   40.16    1.84
 -13  16  -7   75.76    2.45
 -13  16  -8   18.57    1.48
 -13  16  -9   35.92    1.81
 -13  16 -10  101.57    2.91
 -13  16 -11   38.56    1.87
 -13  16 -12    6.59    1.26
 -13  16 -13   12.58    1.35
 -13  16 -14   -0.89    1.05
 -13  16 -15    3.13    1.13
 -14  16   0  112.22    3.00
 -14  16  -1  157.61    3.70
 -14  16  -2   66.40    2.26
 -14  16  -3   46.22    1.93
 -14  16  -4    3.40    1.16
 -14  16  -5   10.73    1.30
 -14  16  -6   85.58    2.61
 -14  16  -7  154.13    3.72
 -14  16  -8   15.59    1.43
 -14  16  -9   61.76    2.26
 -14  16 -10    3.31    1.21
 -14  16 -11   32.81    1.76
 -14  16 -12   17.99    1.46
 -14  16 -13   49.63    2.00
 -14  16 -14    2.29    1.10
 -15  16   0   50.19    2.01
 -15  16  -1  148.52    3.58
 -15  16  -2   33.60    1.73
 -15  16  -3   61.47    2.20
 -15  16  -4    7.66    1.25
 -15  16  -5  186.17    4.19
 -15  16  -6   36.04    1.81
 -15  16  -7    6.57    1.26
 -15  16  -8  236.20    4.99
 -15  16  -9   20.92    1.56
 -15  16 -10   48.45    2.03
 -15  16 -11   11.16    1.34
 -15  16 -12   14.76    1.39
 -15  16 -13   23.84    1.52
 -15  16 -14   66.21    2.22
   0  17   0    7.99    0.83
   0  17   1   33.72    1.87
   0  17  -1   46.80    1.50
   0  17   2   -1.08    1.24
   0  17  -2   31.97    1.33
   0  17   3    4.04    1.33
   0  17  -3   19.02    1.18
   0  17   4   60.12    2.24
   0  17  -4  104.10    2.16
   0  17   5   67.85    2.36
   0  17  -5   14.91    1.14
   0  17   6   34.38    1.78
   0  17  -6    1.54    0.93
   0  17   7   22.00    1.56
   0  17  -7   25.55    1.20
   0  17   8    9.64    1.30
   0  17  -8   28.15    1.22
   0  17   9   21.09    1.51
   0  17  -9   24.83    1.17
   0  17  10   21.16    1.49
   0  17 -10   12.74    0.99
   0  17  11    1.82    1.10
   0  17 -11   14.73    1.01
   1  17   0    5.21    1.02
  -1  17   0   31.23    1.34
   1  17   1   29.26    1.76
   1  17  -1   64.67    2.56
  -1  17  -1    0.97    0.96
   1  17   2   80.86    2.63
   1  17  -2   28.80    1.96
  -1  17  -2   59.95    1.69
   1  17   3   11.63    1.43
   1  17  -3   21.80    1.79
  -1  17  -3   17.24    1.18
   1  17   4    3.03    1.27
   1  17  -4   63.58    2.45
  -1  17  -4   13.13    1.10
   1  17   5  103.88    2.93
   1  17  -5    4.68    1.40
  -1  17  -5   30.62    1.31
   1  17   6   69.99    2.37
   1  17  -6    0.96    1.41
  -1  17  -6   47.87    1.52
   1  17   7   58.60    2.17
   1  17  -7   19.65    1.58
  -1  17  -7    6.06    0.94
   1  17   8   26.77    1.61
   1  17  -8   23.01    1.62
  -1  17  -8   20.44    1.13
   1  17   9    8.29    1.24
   1  17  -9   19.77    1.53
  -1  17  -9   33.68    1.30
   1  17  10   33.53    1.69
   1  17 -10    5.49    1.27
  -1  17 -10   11.48    1.00
  -1  17 -11   39.12    1.32
  -1  17 -12    5.62    0.90
   2  17   0   21.63    1.18
  -2  17   0    9.42    1.06
   2  17   1    0.46    1.19
   2  17  -1   60.38    2.37
  -2  17  -1    6.74    1.09
   2  17   2   15.68    1.51
   2  17  -2    5.60    1.50
  -2  17  -2  156.64    2.76
   2  17   3   25.71    1.70
   2  17  -3   30.71    1.95
  -2  17  -3   45.86    1.49
   2  17   4   59.31    2.25
   2  17  -4    7.12    1.52
  -2  17  -4   13.86    1.12
   2  17   5   51.42    2.12
   2  17  -5   35.38    2.08
  -2  17  -5    9.04    1.09
   2  17   6    2.49    1.23
   2  17  -6   13.18    1.44
  -2  17  -6   14.56    1.08
   2  17   7    6.30    1.20
   2  17  -7    8.61    1.31
  -2  17  -7  116.80    2.27
   2  17   8   20.39    1.46
   2  17  -8    1.78    1.19
  -2  17  -8   15.09    1.07
   2  17   9   15.89    1.38
   2  17  -9   32.94    1.77
  -2  17  -9    2.63    0.89
  -2  17 -10    3.27    0.91
  -2  17 -11  128.18    2.35
  -2  17 -12   18.65    1.07
  -2  17 -13   36.02    1.28
   3  17   0   60.49    1.66
  -3  17   0   57.26    1.63
   3  17   1   97.68    2.86
   3  17  -1    8.51    1.61
  -3  17  -1  197.30    3.15
   3  17   2   21.67    1.60
   3  17  -2   31.29    2.00
  -3  17  -2   16.41    1.15
   3  17   3   26.43    1.68
   3  17  -3   20.16    1.89
  -3  17  -3    6.28    1.01
   3  17   4   30.02    1.72
   3  17  -4   23.55    1.90
  -3  17  -4  221.32    3.44
   3  17   5   13.86    1.42
   3  17  -5   27.17    1.92
  -3  17  -5   41.68    1.44
   3  17   6    0.03    1.15
   3  17  -6   12.90    1.39
  -3  17  -6  118.70    2.28
   3  17   7   10.07    1.36
   3  17  -7   12.11    1.39
  -3  17  -7   47.20    1.47
  -3  17  -8   50.34    1.52
  -3  17  -9    7.45    0.96
  -3  17 -10   52.73    1.53
  -3  17 -11   17.06    1.08
  -3  17 -12   12.70    1.01
  -3  17 -13   13.53    1.00
   4  17   0   17.85    1.11
  -4  17   0   14.80    1.38
   4  17   1   60.35    2.21
   4  17  -1    4.16    1.40
  -4  17  -1   93.22    2.71
   4  17   2    6.84    1.29
   4  17  -2   11.50    1.49
  -4  17  -2   35.25    1.76
   4  17   3    9.20    1.33
   4  17  -3   46.12    2.14
  -4  17  -3   68.12    2.31
   4  17   4   93.96    2.74
   4  17  -4    8.69    1.69
  -4  17  -4  125.53    3.24
   4  17   5    0.56    1.24
   4  17  -5   70.08    2.60
  -4  17  -5   16.94    1.43
  -4  17  -6   21.42    1.54
  -4  17  -7  104.33    2.94
  -4  17  -8   30.48    1.80
  -4  17  -9   28.69    1.77
  -4  17 -10   81.43    2.63
  -4  17 -11   14.85    1.50
  -4  17 -12    7.38    0.95
  -4  17 -13   35.65    1.28
  -4  17 -14   19.02    1.04
  -5  17   0   44.45    1.90
  -5  17  -1   26.20    1.58
  -5  17  -2   21.62    1.51
  -5  17  -3   22.89    1.53
  -5  17  -4   98.65    2.80
  -5  17  -5    6.18    1.22
  -5  17  -6    7.15    1.25
  -5  17  -7   88.01    2.67
  -5  17  -8   80.02    2.55
  -5  17  -9   23.99    1.60
  -5  17 -10   85.80    2.66
  -5  17 -11    3.30    1.19
  -5  17 -12    4.93    1.21
  -5  17 -13   98.76    2.81
  -5  17 -14    3.23    1.13
  -6  17   0  154.65    3.65
  -6  17  -1  118.10    3.08
  -6  17  -2   39.13    1.80
  -6  17  -3   67.54    2.29
  -6  17  -4   28.33    1.62
  -6  17  -5   62.26    2.21
  -6  17  -6   61.77    2.21
  -6  17  -7   85.37    2.62
  -6  17  -8   80.53    2.56
  -6  17  -9  140.00    3.50
  -6  17 -10   27.81    1.68
  -6  17 -11   42.43    1.93
  -6  17 -12   23.93    1.58
  -6  17 -13   46.27    1.96
  -6  17 -14    3.16    1.13
  -7  17   0  221.13    4.66
  -7  17  -1   89.11    2.61
  -7  17  -2  120.88    3.12
  -7  17  -3  158.58    3.71
  -7  17  -4   11.39    1.32
  -7  17  -5    4.03    1.17
  -7  17  -6   13.82    1.36
  -7  17  -7   22.28    1.53
  -7  17  -8   26.41    1.63
  -7  17  -9   60.91    2.23
  -7  17 -10   24.33    1.61
  -7  17 -11   14.91    1.43
  -7  17 -12    8.22    1.28
  -7  17 -13    1.50    1.13
  -7  17 -14    1.04    1.09
  -7  17 -15   40.67    1.80
  -8  17   0    3.11    1.12
  -8  17  -1   21.47    1.47
  -8  17  -2  106.26    2.88
  -8  17  -3  271.12    5.42
  -8  17  -4   79.16    2.47
  -8  17  -5   10.45    1.30
  -8  17  -6   41.01    1.85
  -8  17  -7   38.12    1.82
  -8  17  -8   16.47    1.45
  -8  17  -9   37.32    1.83
  -8  17 -10   26.90    1.66
  -8  17 -11   38.13    1.86
  -8  17 -12   95.57    2.80
  -8  17 -13   15.92    1.42
  -8  17 -14   10.45    1.28
  -8  17 -15   17.25    1.40
  -9  17   0   42.59    1.84
  -9  17  -1   38.65    1.77
  -9  17  -2   96.55    2.73
  -9  17  -3   63.66    2.21
  -9  17  -4  105.97    2.90
  -9  17  -5   21.07    1.50
  -9  17  -6   57.42    2.13
  -9  17  -7   47.16    1.97
  -9  17  -8   56.24    2.15
  -9  17  -9   30.37    1.70
  -9  17 -10   51.48    2.09
  -9  17 -11   95.36    2.81
  -9  17 -12   74.47    2.45
  -9  17 -13   50.82    2.04
  -9  17 -14   11.79    1.31
  -9  17 -15   50.42    1.97
 -10  17   0  220.34    4.64
 -10  17  -1  139.32    3.40
 -10  17  -2  131.59    3.28
 -10  17  -3  177.85    4.01
 -10  17  -4   20.67    1.49
 -10  17  -5   64.45    2.24
 -10  17  -6   23.22    1.54
 -10  17  -7  111.19    3.02
 -10  17  -8   92.66    2.75
 -10  17  -9   56.83    2.17
 -10  17 -10    1.21    1.16
 -10  17 -11    5.55    1.25
 -10  17 -12   42.02    1.91
 -10  17 -13   26.50    1.61
 -10  17 -14   36.23    1.75
 -10  17 -15    0.72    1.08
 -11  17   0  107.31    2.90
 -11  17  -1   21.80    1.50
 -11  17  -2  856.44   14.19
 -11  17  -3   78.96    2.47
 -11  17  -4   45.96    1.93
 -11  17  -5  414.02    7.61
 -11  17  -6   40.97    1.86
 -11  17  -7   18.41    1.47
 -11  17  -8  105.87    2.96
 -11  17  -9   96.98    2.83
 -11  17 -10    9.50    1.33
 -11  17 -11  320.52    6.26
 -11  17 -12   28.52    1.67
 -11  17 -13    7.03    1.24
 -11  17 -14   17.69    1.41
 -12  17   0  100.85    2.82
 -12  17  -1   88.99    2.63
 -12  17  -2   46.37    1.93
 -12  17  -3  193.14    4.26
 -12  17  -4   70.58    2.35
 -12  17  -5   60.40    2.18
 -12  17  -6   14.95    1.40
 -12  17  -7  164.58    3.88
 -12  17  -8    4.08    1.21
 -12  17  -9  223.24    4.79
 -12  17 -10   13.83    1.41
 -12  17 -11    4.83    1.22
 -12  17 -12   45.36    1.95
 -12  17 -13   21.58    1.50
 -12  17 -14    2.23    1.11
 -13  17   0  171.47    3.93
 -13  17  -1    5.88    1.20
 -13  17  -2   11.81    1.32
 -13  17  -3   94.66    2.74
 -13  17  -4   29.28    1.66
 -13  17  -5   48.48    2.00
 -13  17  -6  164.91    3.88
 -13  17  -7   15.84    1.44
 -13  17  -8   27.07    1.65
 -13  17  -9    7.47    1.29
 -13  17 -10   31.25    1.73
 -13  17 -11   37.72    1.83
 -13  17 -12   39.24    1.84
 -13  17 -13    8.10    1.24
 -13  17 -14   37.44    1.75
 -14  17   0  101.96    2.86
 -14  17  -1   80.14    2.51
 -14  17  -2  118.55    3.13
 -14  17  -3   15.02    1.39
 -14  17  -4   91.83    2.72
 -14  17  -5   17.19    1.46
 -14  17  -6   26.14    1.63
 -14  17  -7   36.42    1.82
 -14  17  -8   78.30    2.53
 -14  17  -9   19.07    1.51
 -14  17 -10   71.92    2.42
 -14  17 -11   24.49    1.58
 -14  17 -12    3.97    1.17
 -14  17 -13    3.01    1.12
 -15  17   0   20.06    1.50
 -15  17  -1    2.56    1.16
 -15  17  -2  219.00    4.70
 -15  17  -3    6.45    1.25
 -15  17  -4   41.32    1.90
 -15  17  -5  128.40    3.32
 -15  17  -6   25.61    1.63
 -15  17  -7   36.54    1.84
 -15  17  -8  104.43    2.95
 -15  17  -9    6.15    1.25
 -15  17 -10   11.43    1.34
 -15  17 -11   59.20    2.17
 -15  17 -12   19.50    1.45
 -15  17 -13   21.33    1.47
 -16  17   0   21.25    1.54
 -16  17  -1    5.82    1.25
 -16  17  -2   61.12    2.24
 -16  17  -3   33.68    1.77
 -16  17  -4    9.11    1.31
 -16  17  -5   39.31    1.88
 -16  17  -6    4.65    1.24
 -16  17  -7   22.46    1.58
 -16  17  -8   38.82    1.86
 -16  17  -9   48.20    2.00
 -16  17 -10   14.25    1.38
 -16  17 -11  143.06    3.48
 -16  17 -12   23.30    1.51
   0  18   0   29.02    1.03
   0  18   1   10.64    1.42
   0  18  -1   63.16    1.67
   0  18   2    6.43    1.34
   0  18  -2   38.41    1.39
   0  18   3  109.94    3.07
   0  18  -3   71.47    1.78
   0  18   4   56.63    2.15
   0  18  -4   46.07    1.49
   0  18   5   64.04    2.26
   0  18  -5   49.62    1.55
   0  18   6  129.92    3.31
   0  18  -6   72.19    1.79
   0  18   7   22.49    1.52
   0  18  -7    1.43    0.84
   0  18   8   39.33    1.80
   0  18  -8    5.66    0.90
   0  18   9   10.07    1.26
   0  18  -9   18.90    1.07
   1  18   0  120.15    2.33
  -1  18   0    2.11    0.97
   1  18   1    6.04    1.33
   1  18  -1  135.22    3.62
  -1  18  -1   13.72    1.13
   1  18   2   79.38    2.58
   1  18  -2   90.51    2.93
  -1  18  -2   79.46    1.89
   1  18   3   51.13    2.11
   1  18  -3   13.20    1.68
  -1  18  -3   -0.09    0.91
   1  18   4    3.35    1.26
   1  18  -4    2.68    1.63
  -1  18  -4   11.89    1.07
   1  18   5   20.28    1.48
   1  18  -5   -0.84    1.50
  -1  18  -5   33.39    1.33
   1  18   6   20.60    1.47
   1  18  -6  213.20    4.70
  -1  18  -6   20.15    1.18
   1  18   7   46.14    1.91
   1  18  -7   22.46    1.58
  -1  18  -7   10.56    1.00
   1  18   8   86.55    2.55
   1  18  -8   47.70    2.04
  -1  18  -8   43.78    1.40
  -1  18  -9    2.08    0.84
  -1  18 -10   18.85    1.07
   2  18   0   40.06    1.41
  -2  18   0    9.33    1.00
   2  18   1  103.87    2.92
   2  18  -1   23.37    1.88
  -2  18  -1   15.91    1.13
   2  18   2   24.83    1.61
   2  18  -2   15.95    1.75
  -2  18  -2   93.22    2.04
   2  18   3   75.02    2.45
   2  18  -3   63.20    2.44
  -2  18  -3    1.54    0.94
   2  18   4    0.36    1.16
   2  18  -4  113.51    3.14
  -2  18  -4   23.04    1.23
   2  18   5   26.18    1.64
   2  18  -5   47.01    2.21
  -2  18  -5   52.57    1.58
   2  18   6    9.96    1.40
   2  18  -6   55.14    2.41
  -2  18  -6   10.36    1.05
  -2  18  -7   11.74    1.02
  -2  18  -8   36.53    1.32
  -2  18  -9   11.87    1.00
  -2  18 -10    6.52    0.90
  -2  18 -11    5.19    0.90
   3  18   0   15.96    1.15
  -3  18   0  114.69    2.27
   3  18   1    9.14    1.34
   3  18  -1   11.86    1.83
  -3  18  -1   85.31    1.95
   3  18   2    4.46    1.28
   3  18  -2   50.54    2.41
  -3  18  -2  100.41    2.10
   3  18   3   23.57    1.67
   3  18  -3    0.10    1.46
  -3  18  -3   22.09    1.17
  -3  18  -4   64.47    1.71
  -3  18  -5   31.11    1.33
  -3  18  -6   21.02    1.22
  -3  18  -7    5.45    0.93
  -3  18  -8  115.60    2.24
  -3  18  -9   65.48    1.66
  -3  18 -10   31.54    1.25
  -3  18 -11   24.26    1.13
  -3  18 -12    3.97    0.89
  -4  18   0   18.93    1.50
  -4  18  -1   90.92    2.72
  -4  18  -2   12.32    1.37
  -4  18  -3   26.49    1.64
  -4  18  -4  191.79    4.30
  -4  18  -5    3.79    1.21
  -4  18  -6   11.29    1.37
  -4  18  -7   22.12    1.63
  -4  18  -8   47.75    2.07
  -4  18  -9    7.59    1.36
  -4  18 -10   59.51    1.60
  -4  18 -11   14.42    1.01
  -4  18 -12   10.81    0.96
  -5  18   0    4.19    1.19
  -5  18  -1   51.81    2.06
  -5  18  -2   15.74    1.43
  -5  18  -3   21.00    1.53
  -5  18  -4   77.87    2.51
  -5  18  -5    5.34    1.24
  -5  18  -6   15.84    1.44
  -5  18  -7   25.45    1.63
  -5  18  -8    6.66    1.27
  -5  18  -9   30.73    1.72
  -5  18 -10   91.53    2.72
  -5  18 -11   26.92    1.62
  -5  18 -12    6.38    1.20
  -5  18 -13   76.72    2.39
  -6  18   0   31.56    1.70
  -6  18  -1   14.92    1.39
  -6  18  -2   91.98    2.71
  -6  18  -3   34.04    1.75
  -6  18  -4  127.98    3.31
  -6  18  -5   11.51    1.36
  -6  18  -6   16.00    1.45
  -6  18  -7   50.07    2.06
  -6  18  -8   36.44    1.84
  -6  18  -9   12.18    1.38
  -6  18 -10   75.16    2.47
  -6  18 -11   28.90    1.66
  -6  18 -12   13.63    1.35
  -6  18 -13   59.32    2.13
  -7  18   0   93.52    2.73
  -7  18  -1   56.21    2.12
  -7  18  -2  106.31    2.94
  -7  18  -3   55.94    2.12
  -7  18  -4   14.06    1.39
  -7  18  -5   39.32    1.86
  -7  18  -6   43.01    1.93
  -7  18  -7   36.70    1.82
  -7  18  -8    4.16    1.22
  -7  18  -9   56.12    2.16
  -7  18 -10   68.20    2.36
  -7  18 -11   59.41    2.19
  -7  18 -12   13.11    1.35
  -7  18 -13    0.11    1.06
  -8  18   0    0.72    1.10
  -8  18  -1   32.50    1.71
  -8  18  -2   29.73    1.66
  -8  18  -3   32.42    1.71
  -8  18  -4    8.31    1.26
  -8  18  -5    9.94    1.32
  -8  18  -6  208.69    4.56
  -8  18  -7   49.19    2.04
  -8  18  -8   25.48    1.63
  -8  18  -9    0.12    1.14
  -8  18 -10    1.41    1.15
  -8  18 -11   35.43    1.78
  -8  18 -12    4.31    1.18
  -8  18 -13    1.24    1.09
  -9  18   0  133.94    3.36
  -9  18  -1  215.01    4.61
  -9  18  -2    4.57    1.18
  -9  18  -3   46.03    1.94
  -9  18  -4  126.04    3.25
  -9  18  -5    0.89    1.12
  -9  18  -6   15.73    1.44
  -9  18  -7    6.10    1.25
  -9  18  -8   18.33    1.50
  -9  18  -9   74.23    2.47
  -9  18 -10   62.34    2.26
  -9  18 -11   10.38    1.32
  -9  18 -12    6.21    1.22
  -9  18 -13   65.23    2.23
 -10  18   0   40.01    1.84
 -10  18  -1  106.56    2.93
 -10  18  -2    8.44    1.26
 -10  18  -3   33.18    1.73
 -10  18  -4   83.67    2.58
 -10  18  -5   31.67    1.71
 -10  18  -6    9.21    1.31
 -10  18  -7   20.61    1.53
 -10  18  -8   23.86    1.60
 -10  18  -9   41.86    1.93
 -10  18 -10   32.92    1.76
 -10  18 -11   10.10    1.32
 -10  18 -12    9.12    1.28
 -10  18 -13   41.17    1.82
 -11  18   0    9.68    1.29
 -11  18  -1   17.35    1.44
 -11  18  -2  107.03    2.95
 -11  18  -3  230.44    4.86
 -11  18  -4   33.87    1.75
 -11  18  -5   34.62    1.78
 -11  18  -6   78.17    2.52
 -11  18  -7   84.09    2.62
 -11  18  -8   -1.79    1.09
 -11  18  -9   15.57    1.45
 -11  18 -10    5.61    1.23
 -11  18 -11   41.40    1.88
 -11  18 -12   26.44    1.60
 -11  18 -13   21.04    1.47
 -12  18   0  149.89    3.62
 -12  18  -1   26.95    1.62
 -12  18  -2   34.69    1.76
 -12  18  -3   81.74    2.55
 -12  18  -4   20.48    1.51
 -12  18  -5   47.53    2.01
 -12  18  -6    3.03    1.19
 -12  18  -7    2.30    1.18
 -12  18  -8   36.37    1.84
 -12  18  -9  160.30    3.83
 -12  18 -10   35.35    1.80
 -12  18 -11    3.75    1.17
 -12  18 -12   60.84    2.18
 -12  18 -13    2.92    1.13
 -13  18   0   50.97    2.04
 -13  18  -1   32.77    1.73
 -13  18  -2    1.00    1.13
 -13  18  -3   39.08    1.86
 -13  18  -4    2.29    1.18
 -13  18  -5    7.16    1.27
 -13  18  -6   40.45    1.89
 -13  18  -7   36.65    1.84
 -13  18  -8   10.53    1.35
 -13  18  -9   12.85    1.38
 -13  18 -10   25.58    1.61
 -13  18 -11   12.95    1.35
 -13  18 -12   43.23    1.87
 -13  18 -13   17.95    1.41
 -14  18   0   74.97    2.46
 -14  18  -1   92.32    2.74
 -14  18  -2   12.12    1.37
 -14  18  -3   32.25    1.75
 -14  18  -4    2.85    1.19
 -14  18  -5   42.59    1.93
 -14  18  -6   74.03    2.46
 -14  18  -7   22.02    1.58
 -14  18  -8   55.47    2.15
 -14  18  -9   51.26    2.07
 -14  18 -10    8.70    1.27
 -14  18 -11    0.90    1.11
 -14  18 -12   48.30    1.94
 -15  18   0    1.18    1.15
 -15  18  -1    1.20    1.14
 -15  18  -2   67.30    2.34
 -15  18  -3   36.61    1.82
 -15  18  -4   79.23    2.55
 -15  18  -5   49.49    2.06
 -15  18  -6    4.85    1.24
 -15  18  -7    1.64    1.16
 -15  18  -8  157.56    3.77
 -15  18  -9   46.27    1.97
 -15  18 -10   27.91    1.63
 -15  18 -11   12.40    1.31
 -15  18 -12    4.36    1.15
 -16  18   0    0.14    1.13
 -16  18  -1   34.37    1.79
 -16  18  -2   41.24    1.91
 -16  18  -3   54.37    2.14
 -16  18  -4   34.04    1.79
 -16  18  -5   47.14    2.02
 -16  18  -6   38.37    1.85
 -16  18  -7    0.85    1.13
 -16  18  -8   81.98    2.56
 -16  18  -9    3.48    1.17
 -16  18 -10   44.80    1.90
 -16  18 -11   14.37    1.34
 -17  18   0    6.68    1.27
 -17  18  -1   31.99    1.75
 -17  18  -2   96.95    2.83
 -17  18  -3   14.73    1.43
 -17  18  -4    3.37    1.19
 -17  18  -5  105.19    2.95
 -17  18  -6   71.42    2.39
 -17  18  -7   55.28    2.11
 -17  18  -8   23.88    1.56
 -17  18  -9   10.50    1.28
 -17  18 -10   35.12    1.72
   0  19   0   82.16    1.53
   0  19   1  148.33    3.62
   0  19  -1   64.40    1.69
   0  19   2   72.29    2.42
   0  19  -2   35.84    1.36
   0  19   3  134.71    3.40
   0  19  -3   51.04    1.53
   0  19   4  114.20    3.01
   0  19  -4   21.86    1.15
   0  19   5   25.81    1.55
   0  19  -5   71.61    1.74
   0  19   6    2.19    1.12
   0  19  -6  144.16    2.56
   1  19   0   86.27    1.90
  -1  19   0   14.24    1.12
   1  19   1    1.61    1.19
   1  19  -1   52.60    2.27
  -1  19  -1   81.90    1.91
   1  19   2   42.22    1.91
   1  19  -2   25.62    1.91
  -1  19  -2    4.30    1.00
   1  19   3   75.77    2.45
   1  19  -3  204.70    4.61
  -1  19  -3   35.32    1.37
   1  19   4    4.11    1.34
   1  19  -4   16.54    1.75
  -1  19  -4  130.25    2.43
  -1  19  -5   24.97    1.24
  -1  19  -6   10.87    1.04
  -1  19  -7   73.28    1.71
  -1  19  -8  101.96    2.04
  -2  19   0   27.08    1.22
  -2  19  -1   19.49    1.16
  -2  19  -2  101.76    2.12
  -2  19  -3   10.84    1.07
  -2  19  -4    0.19    0.91
  -2  19  -5   44.92    1.49
  -2  19  -6    6.87    1.03
  -2  19  -7   17.77    1.05
  -2  19  -8   28.75    1.19
  -2  19  -9   19.04    1.08
  -3  19   0    9.30    1.01
  -3  19  -1   22.08    1.18
  -3  19  -2   67.72    1.72
  -3  19  -3   52.14    1.54
  -3  19  -4    0.50    0.90
  -3  19  -5  119.21    2.32
  -3  19  -6   30.95    1.31
  -3  19  -7   25.20    1.18
  -3  19  -8   34.98    1.27
  -3  19  -9   63.52    1.60
  -3  19 -10    1.83    0.87
  -4  19   0   22.64    1.58
  -4  19  -1  132.14    3.40
  -4  19  -2   44.04    1.97
  -4  19  -3   57.50    2.20
  -4  19  -4   52.18    2.10
  -4  19  -5    3.86    1.21
  -4  19  -6   33.38    1.76
  -4  19  -7   56.70    2.21
  -4  19  -8   25.73    1.18
  -4  19  -9   58.15    1.55
  -4  19 -10   31.18    1.22
  -5  19   0   25.51    1.63
  -5  19  -1   40.63    1.90
  -5  19  -2   36.51    1.83
  -5  19  -3   20.09    1.53
  -5  19  -4   38.81    1.88
  -5  19  -5    5.46    1.25
  -5  19  -6  113.11    3.09
  -5  19  -7   29.47    1.69
  -5  19  -8    2.05    1.15
  -5  19  -9   11.94    1.33
  -5  19 -10   22.41    1.51
  -5  19 -11   48.39    1.95
  -6  19   0   73.46    2.45
  -6  19  -1   17.36    1.47
  -6  19  -2   16.22    1.45
  -6  19  -3   19.45    1.51
  -6  19  -4   30.04    1.72
  -6  19  -5    5.63    1.26
  -6  19  -6   88.34    2.70
  -6  19  -7    1.88    1.16
  -6  19  -8   41.75    1.90
  -6  19  -9   45.34    1.94
  -6  19 -10   46.70    1.95
  -6  19 -11   14.57    1.35
  -6  19 -12   22.01    1.49
  -7  19   0    0.11    1.12
  -7  19  -1   11.11    1.35
  -7  19  -2   61.40    2.24
  -7  19  -3   32.96    1.76
  -7  19  -4   35.10    1.80
  -7  19  -5   52.29    2.10
  -7  19  -6    3.96    1.22
  -7  19  -7    3.20    1.20
  -7  19  -8   68.62    2.36
  -7  19  -9   -0.16    1.09
  -7  19 -10    4.28    1.18
  -7  19 -11   26.67    1.58
  -7  19 -12   10.45    1.27
  -8  19   0   29.58    1.69
  -8  19  -1  119.31    3.17
  -8  19  -2   31.60    1.73
  -8  19  -3   76.47    2.49
  -8  19  -4   10.05    1.33
  -8  19  -5   62.34    2.27
  -8  19  -6   55.58    2.16
  -8  19  -7   18.05    1.49
  -8  19  -8   59.63    2.21
  -8  19  -9    2.08    1.16
  -8  19 -10   34.73    1.76
  -8  19 -11   63.96    2.22
  -8  19 -12   45.64    1.90
  -9  19   0   37.49    1.83
  -9  19  -1   39.65    1.87
  -9  19  -2   93.47    2.76
  -9  19  -3   20.18    1.53
  -9  19  -4   45.56    1.98
  -9  19  -5   10.29    1.33
  -9  19  -6   10.23    1.35
  -9  19  -7   19.73    1.53
  -9  19  -8   28.16    1.67
  -9  19  -9   50.64    2.05
  -9  19 -10    7.50    1.25
  -9  19 -11   78.61    2.47
  -9  19 -12    8.61    1.24
 -10  19   0   13.90    1.41
 -10  19  -1  248.78    5.17
 -10  19  -2    8.72    1.30
 -10  19  -3   41.28    1.90
 -10  19  -4  160.24    3.82
 -10  19  -5   11.74    1.37
 -10  19  -6    1.49    1.17
 -10  19  -7   37.25    1.84
 -10  19  -8    0.74    1.12
 -10  19  -9    3.21    1.18
 -10  19 -10   87.70    2.64
 -10  19 -11   25.09    1.56
 -10  19 -12   41.69    1.83
 -11  19   0   20.79    1.54
 -11  19  -1   91.99    2.74
 -11  19  -2    6.46    1.26
 -11  19  -3   67.52    2.34
 -11  19  -4   16.19    1.44
 -11  19  -5    6.22    1.26
 -11  19  -6   24.76    1.63
 -11  19  -7  122.85    3.25
 -11  19  -8    0.61    1.12
 -11  19  -9    8.90    1.29
 -11  19 -10   59.04    2.18
 -11  19 -11   11.47    1.30
 -11  19 -12    1.52    1.09
 -12  19   0   25.80    1.63
 -12  19  -1   34.54    1.79
 -12  19  -2   14.95    1.42
 -12  19  -3  132.81    3.39
 -12  19  -4  122.99    3.24
 -12  19  -5   80.67    2.57
 -12  19  -6   20.13    1.54
 -12  19  -7   34.54    1.80
 -12  19  -8   13.91    1.40
 -12  19  -9   31.19    1.71
 -12  19 -10   17.76    1.44
 -12  19 -11   38.87    1.79
 -12  19 -12   21.62    1.47
 -13  19   0   88.64    2.69
 -13  19  -1   35.62    1.80
 -13  19  -2   22.43    1.56
 -13  19  -3   74.98    2.48
 -13  19  -4   22.49    1.58
 -13  19  -5   47.77    2.03
 -13  19  -6   45.23    1.98
 -13  19  -7   61.06    2.24
 -13  19  -8   20.84    1.52
 -13  19  -9   46.05    1.96
 -13  19 -10   12.53    1.34
 -13  19 -11    4.23    1.15
 -14  19   0  138.03    3.48
 -14  19  -1   44.72    1.97
 -14  19  -2   12.65    1.39
 -14  19  -3   11.37    1.37
 -14  19  -4   24.21    1.61
 -14  19  -5   33.81    1.78
 -14  19  -6   92.14    2.75
 -14  19  -7   32.79    1.75
 -14  19  -8   13.85    1.39
 -14  19  -9   16.50    1.42
 -14  19 -10   62.29    2.19
 -14  19 -11    1.00    1.09
 -15  19   0   22.41    1.58
 -15  19  -1  100.03    2.89
 -15  19  -2   26.04    1.65
 -15  19  -3   44.72    1.97
 -15  19  -4   52.45    2.10
 -15  19  -5   52.16    2.09
 -15  19  -6   33.02    1.75
 -15  19  -7   26.88    1.62
 -15  19  -8    8.38    1.26
 -15  19  -9   18.96    1.46
 -15  19 -10   39.73    1.80
 -16  19   0   14.69    1.43
 -16  19  -1    2.09    1.18
 -16  19  -2   18.27    1.49
 -16  19  -3   35.68    1.80
 -16  19  -4    5.42    1.23
 -16  19  -5    7.10    1.26
 -16  19  -6   12.57    1.36
 -16  19  -7    1.64    1.13
 -16  19  -8   54.67    2.08
 -16  19  -9   20.85    1.46
 -16  19 -10   13.23    1.32
 -17  19   0   22.84    1.56
 -17  19  -1   -0.41    1.11
 -17  19  -2   18.94    1.49
 -17  19  -3   28.87    1.67
 -17  19  -4   68.62    2.34
 -17  19  -5   61.16    2.21
 -17  19  -6    5.05    1.19
 -17  19  -7    3.12    1.14
 -17  19  -8   24.86    1.54
 -17  19  -9   20.63    1.45
 -18  19   0  129.22    3.30
 -18  19  -1    6.66    1.23
 -18  19  -2   76.82    2.47
 -18  19  -3   56.84    2.14
 -18  19  -4    3.55    1.16
 -18  19  -5   19.49    1.46
 -18  19  -6   31.06    1.66
 -18  19  -7   48.84    1.95
 -18  19  -8   91.75    2.63
  -1  20   0   34.67    1.79
  -1  20  -1   23.67    1.20
  -1  20  -2   47.26    1.48
  -1  20  -3   27.44    1.29
  -1  20  -4   36.96    1.38
  -2  20   0   30.61    1.27
  -2  20  -1   33.94    1.34
  -2  20  -2   55.35    1.58
  -2  20  -3   10.41    1.03
  -2  20  -4   40.26    1.36
  -2  20  -5   76.59    1.81
  -2  20  -6    8.72    1.08
  -3  20   0    1.56    0.90
  -3  20  -1    1.09    0.89
  -3  20  -2   43.71    1.44
  -3  20  -3   16.81    1.16
  -3  20  -4   25.12    1.25
  -3  20  -5  101.58    2.09
  -3  20  -6    5.49    0.94
  -3  20  -7   28.27    1.18
  -4  20   0    9.47    1.31
  -4  20  -1    3.61    1.18
  -4  20  -2   16.76    1.44
  -4  20  -3   46.31    1.96
  -4  20  -4    4.38    1.19
  -4  20  -5    7.99    1.25
  -4  20  -6   33.79    1.34
  -4  20  -7   26.81    1.17
  -4  20  -8   45.61    1.39
  -5  20   0   38.95    1.86
  -5  20  -1   23.43    1.58
  -5  20  -2   18.53    1.49
  -5  20  -3   53.75    2.11
  -5  20  -4   12.03    1.35
  -5  20  -5    0.64    1.11
  -5  20  -6   60.56    2.19
  -5  20  -7   10.40    1.29
  -5  20  -8    7.08    1.21
  -5  20  -9   16.73    1.39
  -6  20   0   33.44    1.78
  -6  20  -1   40.03    1.89
  -6  20  -2   31.05    1.73
  -6  20  -3    8.66    1.30
  -6  20  -4   13.90    1.40
  -6  20  -5   70.90    2.39
  -6  20  -6  160.31    3.79
  -6  20  -7   54.91    2.10
  -6  20  -8    3.28    1.14
  -6  20  -9   68.40    2.27
  -6  20 -10   23.69    1.51
  -7  20   0   56.22    2.17
  -7  20  -1    5.76    1.26
  -7  20  -2   12.31    1.38
  -7  20  -3    8.52    1.30
  -7  20  -4   27.93    1.67
  -7  20  -5   52.75    2.09
  -7  20  -6   21.58    1.53
  -7  20  -7   13.44    1.36
  -7  20  -8   95.81    2.76
  -7  20  -9   20.89    1.48
  -7  20 -10    4.97    1.17
  -8  20   0   17.59    1.49
  -8  20  -1   16.08    1.46
  -8  20  -2   16.73    1.48
  -8  20  -3    5.44    1.24
  -8  20  -4   12.70    1.38
  -8  20  -5  109.59    3.02
  -8  20  -6   13.87    1.39
  -8  20  -7   18.57    1.47
  -8  20  -8  117.57    3.11
  -8  20  -9    0.92    1.09
  -8  20 -10   10.99    1.28
  -9  20   0    0.57    1.15
  -9  20  -1   23.44    1.60
  -9  20  -2    8.90    1.32
  -9  20  -3   34.44    1.79
  -9  20  -4    6.12    1.26
  -9  20  -5   39.71    1.87
  -9  20  -6   19.79    1.51
  -9  20  -7   -0.30    1.10
  -9  20  -8   33.59    1.74
  -9  20  -9   21.90    1.50
  -9  20 -10   19.37    1.44
 -10  20   0   20.93    1.55
 -10  20  -1   19.85    1.53
 -10  20  -2    2.45    1.19
 -10  20  -3   12.75    1.40
 -10  20  -4    8.28    1.30
 -10  20  -5   14.55    1.41
 -10  20  -6   71.10    2.40
 -10  20  -7   69.18    2.36
 -10  20  -8   40.15    1.85
 -10  20  -9    2.27    1.13
 -10  20 -10    3.28    1.13
 -10  20 -11    2.38    1.11
 -11  20   0    2.56    1.19
 -11  20  -1  147.63    3.64
 -11  20  -2    2.22    1.19
 -11  20  -3   15.83    1.45
 -11  20  -4   14.26    1.43
 -11  20  -5   37.38    1.83
 -11  20  -6    5.51    1.23
 -11  20  -7   34.91    1.77
 -11  20  -8    1.91    1.13
 -11  20  -9   31.42    1.68
 -11  20 -10  145.38    3.49
 -12  20   0   -1.08    1.09
 -12  20  -1   29.87    1.72
 -12  20  -2    9.99    1.35
 -12  20  -3   46.99    2.01
 -12  20  -4    4.72    1.22
 -12  20  -5   15.77    1.44
 -12  20  -6    1.79    1.15
 -12  20  -7   49.42    2.02
 -12  20  -8   37.48    1.80
 -12  20  -9    7.37    1.22
 -12  20 -10   58.49    2.11
 -13  20   0   18.93    1.51
 -13  20  -1   30.96    1.73
 -13  20  -2   26.00    1.64
 -13  20  -3   39.90    1.89
 -13  20  -4   38.47    1.85
 -13  20  -5  118.12    3.16
 -13  20  -6    9.63    1.31
 -13  20  -7    8.45    1.27
 -13  20  -8   20.18    1.49
 -13  20  -9   25.13    1.55
 -13  20 -10   72.45    2.34
 -14  20   0    3.55    1.21
 -14  20  -1   31.65    1.74
 -14  20  -2   40.99    1.90
 -14  20  -3   74.45    2.46
 -14  20  -4    6.21    1.24
 -14  20  -5    6.03    1.23
 -14  20  -6   52.15    2.06
 -14  20  -7    6.71    1.23
 -14  20  -8   39.24    1.81
 -14  20  -9   16.51    1.39
 -14  20 -10   48.86    1.94
 -15  20   0   85.31    2.63
 -15  20  -1   14.79    1.42
 -15  20  -2   48.31    2.02
 -15  20  -3   42.36    1.92
 -15  20  -4   93.96    2.76
 -15  20  -5    0.13    1.10
 -15  20  -6   53.57    2.08
 -15  20  -7   27.31    1.60
 -15  20  -8   16.43    1.39
 -15  20  -9   18.14    1.42
 -16  20   0   65.00    2.29
 -16  20  -1   45.99    1.96
 -16  20  -2    4.76    1.21
 -16  20  -3    3.01    1.16
 -16  20  -4   47.05    1.98
 -16  20  -5   10.66    1.31
 -16  20  -6   25.43    1.57
 -16  20  -7   62.14    2.18
 -16  20  -8   10.37    1.27
 -17  20   0   58.98    2.17
 -17  20  -1  109.01    2.98
 -17  20  -2   18.72    1.46
 -17  20  -3   21.78    1.51
 -17  20  -4   31.32    1.68
 -17  20  -5   16.08    1.39
 -17  20  -6    1.18    1.08
 -17  20  -7   11.91    1.30
 -18  20   0   39.57    1.82
 -18  20  -1  117.32    3.09
 -18  20  -2   30.83    1.66
 -18  20  -3   89.52    2.63
 -18  20  -4    3.85    1.14
 -18  20  -5   27.86    1.59
 -18  20  -6   10.58    1.27
 -19  20   0   79.76    2.46
 -19  20  -1    3.84    1.14
 -19  20  -2   41.32    1.82
 -19  20  -3   89.12    2.60
 -19  20  -4    5.20    1.17
  -3  21   0   25.36    1.22
  -3  21  -1   97.60    2.03
  -3  21  -2   20.57    1.17
  -3  21  -3    1.93    0.99
  -4  21   0   45.20    1.90
  -4  21  -1   84.18    2.54
  -4  21  -2    8.92    1.24
  -4  21  -3  145.65    3.49
  -4  21  -4   19.73    1.14
  -4  21  -5   18.68    1.13
  -5  21   0  124.06    3.20
  -5  21  -1   20.66    1.49
  -5  21  -2    2.97    1.14
  -5  21  -3   36.08    1.75
  -5  21  -4   26.73    1.58
  -5  21  -5    9.99    1.26
  -5  21  -6    1.68    1.10
  -6  21   0   89.30    2.66
  -6  21  -1   30.99    1.69
  -6  21  -2    3.78    1.17
  -6  21  -3   90.29    2.67
  -6  21  -4   15.92    1.40
  -6  21  -5   29.46    1.63
  -6  21  -6   12.31    1.30
  -6  21  -7   29.22    1.61
  -7  21   0   53.25    2.08
  -7  21  -1   50.52    2.03
  -7  21  -2  116.57    3.11
  -7  21  -3    7.72    1.26
  -7  21  -4   74.91    2.43
  -7  21  -5   80.00    2.50
  -7  21  -6   12.42    1.31
  -7  21  -7    8.22    1.22
  -7  21  -8    2.76    1.12
  -8  21   0   30.36    1.69
  -8  21  -1   31.72    1.71
  -8  21  -2    9.01    1.29
  -8  21  -3   86.05    2.62
  -8  21  -4    4.62    1.19
  -8  21  -5  132.18    3.33
  -8  21  -6   12.56    1.33
  -8  21  -7    2.45    1.11
  -8  21  -8   37.20    1.75
  -9  21   0    5.37    1.22
  -9  21  -1    3.29    1.18
  -9  21  -2   40.60    1.87
  -9  21  -3   88.48    2.67
  -9  21  -4    1.48    1.13
  -9  21  -5   73.52    2.41
  -9  21  -6   42.97    1.88
  -9  21  -7   16.23    1.39
  -9  21  -8   73.89    2.36
 -10  21   0   73.22    2.43
 -10  21  -1    1.65    1.15
 -10  21  -2   22.71    1.56
 -10  21  -3   46.86    1.98
 -10  21  -4   33.20    1.73
 -10  21  -5   26.54    1.61
 -10  21  -6    8.66    1.26
 -10  21  -7   34.35    1.72
 -10  21  -8    1.48    1.09
 -10  21  -9   28.38    1.59
 -11  21   0   31.52    1.72
 -11  21  -1    9.22    1.30
 -11  21  -2   25.93    1.62
 -11  21  -3   34.07    1.76
 -11  21  -4  121.90    3.19
 -11  21  -5   36.55    1.79
 -11  21  -6   24.76    1.57
 -11  21  -7   99.72    2.80
 -11  21  -8   30.54    1.64
 -11  21  -9   27.76    1.58
 -12  21   0  120.71    3.19
 -12  21  -1   20.94    1.53
 -12  21  -2    9.63    1.31
 -12  21  -3  201.55    4.42
 -12  21  -4   42.68    1.90
 -12  21  -5   26.04    1.60
 -12  21  -6   42.21    1.87
 -12  21  -7   37.18    1.77
 -12  21  -8   24.07    1.52
 -13  21   0   -0.81    1.08
 -13  21  -1    5.65    1.23
 -13  21  -2   20.02    1.50
 -13  21  -3    2.01    1.14
 -13  21  -4   15.49    1.40
 -13  21  -5   70.40    2.35
 -13  21  -6   -0.15    1.06
 -13  21  -7   10.45    1.27
 -13  21  -8   23.79    1.51
 -14  21   0   26.94    1.63
 -14  21  -1   10.26    1.31
 -14  21  -2    9.40    1.29
 -14  21  -3   17.25    1.44
 -14  21  -4   19.31    1.47
 -14  21  -5  152.48    3.63
 -14  21  -6    2.90    1.13
 -14  21  -7    1.76    1.09
 -14  21  -8   61.10    2.14
 -15  21   0   62.75    2.23
 -15  21  -1    0.49    1.10
 -15  21  -2   16.51    1.42
 -15  21  -3   24.57    1.57
 -15  21  -4   16.27    1.40
 -15  21  -5   17.66    1.42
 -15  21  -6    1.08    1.08
 -15  21  -7   46.50    1.90
 -16  21   0    2.56    1.14
 -16  21  -1    0.26    1.09
 -16  21  -2  100.04    2.81
 -16  21  -3    7.05    1.22
 -16  21  -4   61.80    2.17
 -16  21  -5   19.73    1.44
 -16  21  -6   14.17    1.34
 -17  21   0   21.78    1.49
 -17  21  -1   64.84    2.22
 -17  21  -2    3.24    1.13
 -17  21  -3    9.16    1.24
 -17  21  -4  102.21    2.81
 -17  21  -5    3.07    1.13
 -18  21   0   16.82    1.39
 -18  21  -1   12.43    1.31
 -18  21  -2    3.96    1.15
 -18  21  -3   19.08    1.43
  -6  22   0   45.83    1.89
  -6  22  -1   -0.42    1.06
  -6  22  -2   15.57    1.37
  -7  22   0   12.55    1.31
  -7  22  -1   22.09    1.49
  -7  22  -2  115.73    3.02
  -7  22  -3   22.19    1.49
  -7  22  -4   84.84    2.53
  -8  22   0  188.49    4.16
  -8  22  -1   61.93    2.17
  -8  22  -2   26.21    1.57
  -8  22  -3   80.88    2.48
  -8  22  -4   11.00    1.29
  -8  22  -5    3.63    1.13
  -9  22   0    3.30    1.14
  -9  22  -1   24.40    1.54
  -9  22  -2   74.26    2.38
  -9  22  -3   57.99    2.11
  -9  22  -4   12.45    1.31
  -9  22  -5   23.55    1.51
 -10  22   0   33.66    1.72
 -10  22  -1   16.74    1.41
 -10  22  -2   42.88    1.87
 -10  22  -3   56.65    2.09
 -10  22  -4    1.19    1.08
 -10  22  -5   32.36    1.67
 -10  22  -6   62.25    2.16
 -11  22   0   85.63    2.58
 -11  22  -1    0.28    1.09
 -11  22  -2    2.91    1.14
 -11  22  -3   26.75    1.58
 -11  22  -4   23.84    1.52
 -11  22  -5   36.68    1.74
 -11  22  -6   24.85    1.53
 -12  22   0   76.16    2.43
 -12  22  -1    1.81    1.11
 -12  22  -2   74.43    2.39
 -12  22  -3   39.53    1.80
 -12  22  -4    9.20    1.25
 -12  22  -5    3.54    1.14
 -12  22  -6   14.22    1.34
 -13  22   0   25.67    1.57
 -13  22  -1   13.45    1.34
 -13  22  -2  153.03    3.62
 -13  22  -3   13.38    1.33
 -13  22  -4    9.52    1.25
 -13  22  -5   11.60    1.29
 -14  22   0   12.73    1.32
 -14  22  -1    8.08    1.23
 -14  22  -2  104.59    2.86
 -14  22  -3   13.58    1.33
 -14  22  -4   36.56    1.74
 -14  22  -5   47.66    1.92
 -15  22   0    7.98    1.22
 -15  22  -1   16.42    1.38
 -15  22  -2   81.29    2.48
 -15  22  -3   12.85    1.32
 -15  22  -4    8.47    1.23
 -16  22   0   41.49    1.82
 -16  22  -1   39.49    1.79
 -16  22  -2   48.09    1.93
   0   0   0    0.00    0.00
;
_shelx_hkl_checksum   80899
