# Supplementary material for: Benchmarking quantum chemical methods with X-ray structures via structure-specific restraints
Source: IUCrJ. 2025 Jun 17;12(Pt 4):472–87. doi: 10.1107/S2052252525004543 (PMC12224080; doi:10.1107/S2052252525004543)
Supplement: Supplementary file 1 [file m-12-00472-sup1.zip › CIF_final/MBADNP_wB97XD_SVP_UFF.rests]

DFIX 1.2091 0.0005 O1 N5 
DFIX 1.2201 0.0005 O2 N5 
DFIX 1.2167 0.0005 O3 N6 
DFIX 1.2099 0.0005 O4 N6 
DFIX 1.4520 0.0005 N5 C17 
DFIX 1.4513 0.0005 N6 C18 
DFIX 1.4594 0.0005 N7 C10 
DFIX 1.3391 0.0005 N7 C16 
DFIX 1.3510 0.0005 N9 C16 
DFIX 1.3146 0.0005 N9 C20 
DFIX 1.5264 0.0005 C10 C12 
DFIX 1.5230 0.0005 C10 C19 
DFIX 1.4365 0.0005 C16 C17 
DFIX 1.3821 0.0005 C17 C22 
DFIX 1.3953 0.0005 C18 C20 
DFIX 1.3832 0.0005 C18 C22 
DFIX 1.3989 0.0005 C19 C24 
DFIX 1.3956 0.0005 C19 C26 
DFIX 1.3916 0.0005 C24 C28 
DFIX 1.3942 0.0005 C26 C30 
DFIX 1.3965 0.0005 C28 C32 
DFIX 1.3928 0.0005 C30 C32 
DANG 2.1411 0.0020 O1 O2
DANG 2.2882 0.0020 C17 O1
DANG 2.2939 0.0020 C17 O2
DANG 2.1479 0.0020 O3 O4
DANG 2.2831 0.0020 C18 O3
DANG 2.2850 0.0020 C18 O4
DANG 2.5396 0.0020 N5 C16
DANG 2.4141 0.0020 C22 N5
DANG 2.4667 0.0020 C20 N6
DANG 2.4628 0.0020 C22 N6
DANG 2.2944 0.0020 N7 N9
DANG 2.4497 0.0020 C17 N7
DANG 2.4029 0.0020 C17 N9
DANG 2.3123 0.0020 C16 C20
DANG 2.3812 0.0020 N9 C18
DANG 2.5261 0.0020 C24 C10
DANG 2.5562 0.0020 C26 C10
DANG 2.4422 0.0020 C22 C16
DANG 2.3725 0.0020 C17 C18
DANG 2.4048 0.0020 C28 C30
