# Supplementary material for: Benchmarking quantum chemical methods with X-ray structures via structure-specific restraints
Source: IUCrJ. 2025 Jun 17;12(Pt 4):472–87. doi: 10.1107/S2052252525004543 (PMC12224080; doi:10.1107/S2052252525004543)
Supplement: Supplementary file 1 [file m-12-00472-sup1.zip › CIF_final/IMI.cif]

 
data_IMI
 
_audit_creation_method            'SHELXL-2019/3'
_shelx_SHELXL_version_number      '2019/3'
_chemical_name_systematic         ?
_chemical_name_common             ?
_chemical_melting_point           ?
_chemical_formula_moiety          ?
_chemical_formula_sum
 'C12 H19 N3 O5 S' 
_chemical_formula_weight          317.36

loop_
 _atom_type_symbol
 _atom_type_description
 _atom_type_scat_dispersion_real
 _atom_type_scat_dispersion_imag
 _atom_type_scat_source
 'S'  'S'   0.0665   0.0604
 'International Tables Vol C Tables 4.2.6.8 and 6.1.1.4'
 'O'  'O'   0.0042   0.0028
 'International Tables Vol C Tables 4.2.6.8 and 6.1.1.4'
 'N'  'N'   0.0021   0.0015
 'International Tables Vol C Tables 4.2.6.8 and 6.1.1.4'
 'C'  'C'   0.0009   0.0008
 'International Tables Vol C Tables 4.2.6.8 and 6.1.1.4'
 'H'  'H'   0.0000   0.0000
 'International Tables Vol C Tables 4.2.6.8 and 6.1.1.4'
 
_space_group_crystal_system       orthorhombic
_space_group_IT_number            19
_space_group_name_H-M_alt         'P 21 21 21'
_space_group_name_Hall            'P 2ac 2ab'
 
_shelx_space_group_comment
;
The symmetry employed for this shelxl refinement is uniquely defined
by the following loop, which should always be used as a source of
symmetry information in preference to the above space-group names.
They are only intended as comments.
;
 
loop_
 _space_group_symop_operation_xyz
 'x, y, z'
 'x+1/2, -y+1/2, -z'
 '-x, y+1/2, -z+1/2'
 '-x+1/2, -y, z+1/2'
 
_cell_length_a                    8.174
_cell_length_b                    11.080
_cell_length_c                    15.295
_cell_angle_alpha                 90
_cell_angle_beta                  90
_cell_angle_gamma                 90
_cell_volume                      1385.2
_cell_formula_units_Z             4
_cell_measurement_temperature     11(2)
_cell_measurement_reflns_used     ?
_cell_measurement_theta_min       ?
_cell_measurement_theta_max       ?
 
_exptl_crystal_description        ?
_exptl_crystal_colour             ?
_exptl_crystal_density_meas       ?
_exptl_crystal_density_method     ?
_exptl_crystal_density_diffrn     1.522          
_exptl_crystal_F_000              672
_exptl_transmission_factor_min    ?
_exptl_transmission_factor_max    ?
_exptl_crystal_size_max           ?
_exptl_crystal_size_mid           ?
_exptl_crystal_size_min           ?
_exptl_absorpt_coefficient_mu     0.108
_shelx_estimated_absorpt_T_min    ?
_shelx_estimated_absorpt_T_max    ?
_exptl_absorpt_correction_type   multi-scan
_exptl_absorpt_correction_T_min  0.6747
_exptl_absorpt_correction_T_max  0.7445
_exptl_absorpt_process_details
;
 SADABS 2016/2: Krause, L., Herbst-Irmer, R., Sheldrick G.M. & Stalke D.,
 J. Appl. Cryst. 48 (2015) 3-10
;
_exptl_absorpt_special_details    ?
_diffrn_ambient_temperature       11(2)
_diffrn_radiation_wavelength      0.4969
_diffrn_radiation_type            ?
_diffrn_source                    ?
_diffrn_measurement_device_type   ?
_diffrn_measurement_method        ?
_diffrn_detector_area_resol_mean  ?
_diffrn_reflns_number             23720
_diffrn_reflns_av_unetI/netI      0.0676
_diffrn_reflns_av_R_equivalents   0.0904
_diffrn_reflns_limit_h_min        -12
_diffrn_reflns_limit_h_max        12
_diffrn_reflns_limit_k_min        -16
_diffrn_reflns_limit_k_max        16
_diffrn_reflns_limit_l_min        -22
_diffrn_reflns_limit_l_max        22
_diffrn_reflns_theta_min          1.587
_diffrn_reflns_theta_max          21.461
_diffrn_reflns_theta_full         17.346
_diffrn_measured_fraction_theta_max   0.999
_diffrn_measured_fraction_theta_full  1.000
_diffrn_reflns_Laue_measured_fraction_max    0.999
_diffrn_reflns_Laue_measured_fraction_full   1.000
_diffrn_reflns_point_group_measured_fraction_max   0.998
_diffrn_reflns_point_group_measured_fraction_full  1.000
_reflns_number_total              4621
_reflns_number_gt                 3776
_reflns_threshold_expression      'I > 2\s(I)'
_reflns_Friedel_coverage          0.758
_reflns_Friedel_fraction_max      0.996
_reflns_Friedel_fraction_full     1.000
 
_reflns_special_details
;
 Reflections were merged by SHELXL according to the crystal
 class for the calculation of statistics and refinement.
 
 _reflns_Friedel_fraction is defined as the number of unique
 Friedel pairs measured divided by the number that would be
 possible theoretically, ignoring centric projections and
 systematic absences.
;
 
_computing_data_collection        ?
_computing_cell_refinement        ?
_computing_data_reduction         ?
_computing_structure_solution     ?
_computing_structure_refinement 'SHELXL-2019/2 (Sheldrick, 2019)'
_computing_molecular_graphics     ?
_computing_publication_material   ?
_refine_special_details           ?
_refine_ls_structure_factor_coef  Fsqd
_refine_ls_matrix_type            full
_refine_ls_weighting_scheme       calc
_refine_ls_weighting_details
'w=1/[\s^2^(Fo^2^)+(0.0517P)^2^+0.2654P] where P=(Fo^2^+2Fc^2^)/3'
_atom_sites_solution_primary      ?
_atom_sites_solution_secondary    ?
_atom_sites_solution_hydrogens    mixed
_refine_ls_hydrogen_treatment     constr
_refine_ls_extinction_method      none
_refine_ls_extinction_coef        .
_refine_ls_abs_structure_details
;
 Flack x determined using 1378 quotients [(I+)-(I-)]/[(I+)+(I-)]
 (Parsons, Flack and Wagner, Acta Cryst. B69 (2013) 249-259).
;
_refine_ls_abs_structure_Flack    -0.12(11)
_chemical_absolute_configuration  ?
_refine_ls_number_reflns          4621
_refine_ls_number_parameters      194
_refine_ls_number_restraints      0
_refine_ls_R_factor_all           0.0663
_refine_ls_R_factor_gt            0.0467
_refine_ls_wR_factor_ref          0.1105
_refine_ls_wR_factor_gt           0.1036
_refine_ls_goodness_of_fit_ref    1.046
_refine_ls_restrained_S_all       1.046
_refine_ls_shift/su_max           0.000
_refine_ls_shift/su_mean          0.000
 
loop_
 _atom_site_label
 _atom_site_type_symbol
 _atom_site_fract_x
 _atom_site_fract_y
 _atom_site_fract_z
 _atom_site_U_iso_or_equiv
 _atom_site_adp_type
 _atom_site_occupancy
 _atom_site_site_symmetry_order  
 _atom_site_calc_flag
 _atom_site_refinement_flags_posn
 _atom_site_refinement_flags_adp
 _atom_site_refinement_flags_occupancy
 _atom_site_disorder_assembly
 _atom_site_disorder_group
S1 S 0.46888(9) 0.50639(6) 0.45448(5) 0.01264(16) Uani 1 1 d . . . . .
O2 O 0.4317(3) 1.13663(19) 0.40665(15) 0.0173(5) Uani 1 1 d . . . . .
H3 H 0.341516 1.115470 0.385294 0.041 Uiso 1 1 calc R U . . .
O4 O 0.4210(3) 0.51445(18) 0.63913(14) 0.0166(4) Uani 1 1 d . . . . .
O5 O 0.3526(3) 0.67961(19) 0.71657(14) 0.0174(4) Uani 1 1 d . . . . .
O6 O 0.5794(3) 0.9055(2) 0.65193(14) 0.0176(4) Uani 1 1 d . . . . .
N7 N 0.3696(3) 0.8235(2) 0.56339(15) 0.0120(5) Uani 1 1 d . . . . .
N8 N 0.6875(3) 0.3873(2) 0.28897(17) 0.0169(5) Uani 1 1 d . . . . .
H9 H 0.737903 0.455540 0.276994 0.041 Uiso 1 1 calc R U . . .
N10 N 0.7298(4) 0.1857(3) 0.32308(19) 0.0201(6) Uani 1 1 d . . . . .
H11 H 0.626655 0.174768 0.337627 0.048 Uiso 1 1 calc R U . . .
H12 H 0.799370 0.125264 0.326443 0.048 Uiso 1 1 calc R U . . .
C13 C 0.4545(4) 0.5127(3) 0.33609(18) 0.0158(5) Uani 1 1 d . . . . .
H14 H 0.340232 0.529351 0.318453 0.038 Uiso 1 1 calc R U . . .
H15 H 0.524688 0.578448 0.313441 0.038 Uiso 1 1 calc R U . . .
C16 C 0.4417(4) 1.0970(2) 0.49542(19) 0.0134(5) Uani 1 1 d . . . . .
H17 H 0.331950 1.104729 0.523799 0.032 Uiso 1 1 calc R U . . .
C18 C 0.3718(4) 0.8670(2) 0.47058(18) 0.0120(5) Uani 1 1 d . . . . .
H19 H 0.264419 0.900414 0.450653 0.029 Uiso 1 1 calc R U . . .
C20 C 0.4963(4) 0.9655(2) 0.49763(19) 0.0132(5) Uani 1 1 d . . . . .
H21 H 0.602845 0.954661 0.466489 0.032 Uiso 1 1 calc R U . . .
C22 C 0.5095(4) 0.3929(3) 0.2983(2) 0.0186(6) Uani 1 1 d . . . . .
H23 H 0.472574 0.326728 0.337051 0.045 Uiso 1 1 calc R U . . .
H24 H 0.457929 0.381169 0.240383 0.045 Uiso 1 1 calc R U . . .
C25 C 0.4293(4) 0.7575(2) 0.41680(19) 0.0133(5) Uani 1 1 d . . . . .
H26 H 0.354214 0.741423 0.367368 0.032 Uiso 1 1 calc R U . . .
H27 H 0.541200 0.770181 0.393776 0.032 Uiso 1 1 calc R U . . .
C28 C 0.5635(4) 1.1775(2) 0.5420(2) 0.0170(6) Uani 1 1 d . . . . .
H29 H 0.580423 1.147811 0.601650 0.051 Uiso 1 1 calc R U . . .
H30 H 0.521091 1.260165 0.544050 0.051 Uiso 1 1 calc R U . . .
H31 H 0.667727 1.176537 0.510339 0.051 Uiso 1 1 calc R U . . .
C32 C 0.4257(3) 0.6550(2) 0.48275(18) 0.0114(5) Uani 1 1 d . . . . .
C33 C 0.3874(4) 0.6258(3) 0.64728(18) 0.0126(5) Uani 1 1 d . . . . .
C34 C 0.4979(3) 0.9017(2) 0.58685(18) 0.0121(5) Uani 1 1 d . . . . .
C35 C 0.3932(4) 0.6951(2) 0.56437(17) 0.0120(5) Uani 1 1 d . . . . .
C36 C 0.7793(4) 0.2911(3) 0.2966(2) 0.0185(6) Uani 1 1 d . . . . .
H37 H 0.891562 0.298959 0.281565 0.044 Uiso 1 1 calc R U . . .
O38 O 0.6868(3) 0.40526(19) 0.70750(14) 0.0163(4) Uani 1 1 d . . . . .
H39 H 0.580442 0.425516 0.678860 0.039 Uiso 1 1 d R U . . .
H40 H 0.657911 0.341619 0.748172 0.039 Uiso 1 1 d R U . . .
 
loop_
 _atom_site_aniso_label
 _atom_site_aniso_U_11
 _atom_site_aniso_U_22
 _atom_site_aniso_U_33
 _atom_site_aniso_U_23
 _atom_site_aniso_U_13
 _atom_site_aniso_U_12
S1 0.0174(3) 0.0084(3) 0.0121(3) -0.0004(3) 0.0004(3) 0.0003(3)
O2 0.0180(11) 0.0156(10) 0.0182(11) 0.0049(8) -0.0023(8) -0.0018(8)
O4 0.0257(11) 0.0083(9) 0.0157(10) 0.0018(8) -0.0015(8) -0.0006(8)
O5 0.0266(12) 0.0131(10) 0.0126(10) 0.0003(8) 0.0019(9) -0.0005(9)
O6 0.0214(11) 0.0171(10) 0.0144(10) 0.0005(8) -0.0041(8) -0.0045(9)
N7 0.0178(12) 0.0088(10) 0.0095(11) 0.0013(8) -0.0006(9) -0.0006(9)
N8 0.0214(13) 0.0125(11) 0.0170(13) -0.0013(10) -0.0015(10) -0.0001(10)
N10 0.0227(14) 0.0165(13) 0.0212(13) -0.0004(10) 0.0014(11) 0.0011(10)
C13 0.0190(14) 0.0157(13) 0.0128(12) 0.0005(10) 0.0007(10) 0.0040(12)
C16 0.0150(13) 0.0096(11) 0.0157(13) 0.0017(10) 0.0030(10) 0.0017(10)
C18 0.0138(12) 0.0103(11) 0.0119(13) 0.0000(9) -0.0002(10) -0.0008(10)
C20 0.0150(14) 0.0097(11) 0.0147(13) 0.0020(9) -0.0002(10) -0.0009(9)
C22 0.0229(16) 0.0152(12) 0.0178(14) -0.0050(11) 0.0025(11) -0.0028(12)
C25 0.0177(13) 0.0103(11) 0.0120(12) -0.0003(10) 0.0003(10) -0.0010(10)
C28 0.0215(15) 0.0112(11) 0.0182(13) 0.0001(11) 0.0005(12) -0.0021(10)
C32 0.0145(12) 0.0074(10) 0.0123(12) 0.0011(9) 0.0004(10) -0.0012(10)
C33 0.0135(12) 0.0133(12) 0.0111(13) 0.0031(10) -0.0012(10) -0.0006(10)
C34 0.0142(13) 0.0094(11) 0.0126(12) 0.0000(9) 0.0008(10) 0.0010(10)
C35 0.0160(13) 0.0099(11) 0.0100(13) 0.0018(9) -0.0008(10) -0.0002(10)
C36 0.0222(15) 0.0194(14) 0.0139(14) -0.0043(12) 0.0001(12) 0.0004(12)
O38 0.0194(11) 0.0131(9) 0.0163(11) 0.0031(8) 0.0000(8) -0.0022(8)
 
_geom_special_details
;
 All esds (except the esd in the dihedral angle between two l.s. planes)
 are estimated using the full covariance matrix.  The cell esds are taken
 into account individually in the estimation of esds in distances, angles
 and torsion angles; correlations between esds in cell parameters are only
 used when they are defined by crystal symmetry.  An approximate (isotropic)
 treatment of cell esds is used for estimating esds involving l.s. planes.
;
 
loop_
 _geom_bond_atom_site_label_1
 _geom_bond_atom_site_label_2
 _geom_bond_distance
 _geom_bond_site_symmetry_2
 _geom_bond_publ_flag
S1 C32 1.738(3) . ?
S1 C13 1.816(3) . ?
O2 C16 1.429(4) . ?
O2 H3 0.8400 . ?
O4 C33 1.270(3) . ?
O5 C33 1.249(4) . ?
O6 C34 1.199(4) . ?
N7 C34 1.407(4) . ?
N7 C35 1.435(3) . ?
N7 C18 1.499(4) . ?
N8 C36 1.309(4) . ?
N8 C22 1.463(4) . ?
N8 H9 0.8800 . ?
N10 C36 1.301(4) . ?
N10 H11 0.8800 . ?
N10 H12 0.8800 . ?
C13 C22 1.515(4) . ?
C13 H14 0.9900 . ?
C13 H15 0.9900 . ?
C16 C28 1.514(4) . ?
C16 C20 1.524(4) . ?
C16 H17 1.0000 . ?
C18 C25 1.540(4) . ?
C18 C20 1.549(4) . ?
C18 H19 1.0000 . ?
C20 C34 1.537(4) . ?
C20 H21 1.0000 . ?
C22 H23 0.9900 . ?
C22 H24 0.9900 . ?
C25 C32 1.520(4) . ?
C25 H26 0.9900 . ?
C25 H27 0.9900 . ?
C28 H29 0.9800 . ?
C28 H30 0.9800 . ?
C28 H31 0.9800 . ?
C32 C35 1.352(4) . ?
C33 C35 1.483(4) . ?
C36 H37 0.9500 . ?
O38 H39 0.9989 . ?
O38 H40 0.9695 . ?
 
loop_
 _geom_angle_atom_site_label_1
 _geom_angle_atom_site_label_2
 _geom_angle_atom_site_label_3
 _geom_angle
 _geom_angle_site_symmetry_1
 _geom_angle_site_symmetry_3
 _geom_angle_publ_flag
C32 S1 C13 101.46(14) . . ?
C16 O2 H3 109.5 . . ?
C34 N7 C35 120.5(2) . . ?
C34 N7 C18 92.0(2) . . ?
C35 N7 C18 109.1(2) . . ?
C36 N8 C22 126.6(3) . . ?
C36 N8 H9 116.7 . . ?
C22 N8 H9 116.7 . . ?
C36 N10 H11 120.0 . . ?
C36 N10 H12 120.0 . . ?
H11 N10 H12 120.0 . . ?
C22 C13 S1 109.1(2) . . ?
C22 C13 H14 109.9 . . ?
S1 C13 H14 109.9 . . ?
C22 C13 H15 109.9 . . ?
S1 C13 H15 109.9 . . ?
H14 C13 H15 108.3 . . ?
O2 C16 C28 107.6(2) . . ?
O2 C16 C20 109.4(2) . . ?
C28 C16 C20 111.1(2) . . ?
O2 C16 H17 109.6 . . ?
C28 C16 H17 109.6 . . ?
C20 C16 H17 109.6 . . ?
N7 C18 C25 104.8(2) . . ?
N7 C18 C20 89.0(2) . . ?
C25 C18 C20 119.8(2) . . ?
N7 C18 H19 113.4 . . ?
C25 C18 H19 113.4 . . ?
C20 C18 H19 113.4 . . ?
C16 C20 C34 117.5(2) . . ?
C16 C20 C18 118.4(2) . . ?
C34 C20 C18 85.3(2) . . ?
C16 C20 H21 111.1 . . ?
C34 C20 H21 111.1 . . ?
C18 C20 H21 111.1 . . ?
N8 C22 C13 111.7(2) . . ?
N8 C22 H23 109.3 . . ?
C13 C22 H23 109.3 . . ?
N8 C22 H24 109.3 . . ?
C13 C22 H24 109.3 . . ?
H23 C22 H24 107.9 . . ?
C32 C25 C18 103.2(2) . . ?
C32 C25 H26 111.1 . . ?
C18 C25 H26 111.1 . . ?
C32 C25 H27 111.1 . . ?
C18 C25 H27 111.1 . . ?
H26 C25 H27 109.1 . . ?
C16 C28 H29 109.5 . . ?
C16 C28 H30 109.5 . . ?
H29 C28 H30 109.5 . . ?
C16 C28 H31 109.5 . . ?
H29 C28 H31 109.5 . . ?
H30 C28 H31 109.5 . . ?
C35 C32 C25 111.8(2) . . ?
C35 C32 S1 125.5(2) . . ?
C25 C32 S1 122.6(2) . . ?
O5 C33 O4 126.6(3) . . ?
O5 C33 C35 119.0(3) . . ?
O4 C33 C35 114.4(2) . . ?
O6 C34 N7 130.4(3) . . ?
O6 C34 C20 136.5(3) . . ?
N7 C34 C20 92.9(2) . . ?
C32 C35 N7 110.1(2) . . ?
C32 C35 C33 128.7(3) . . ?
N7 C35 C33 121.2(2) . . ?
N10 C36 N8 125.5(3) . . ?
N10 C36 H37 117.3 . . ?
N8 C36 H37 117.3 . . ?
H39 O38 H40 103.5 . . ?
 
loop_
 _geom_torsion_atom_site_label_1
 _geom_torsion_atom_site_label_2
 _geom_torsion_atom_site_label_3
 _geom_torsion_atom_site_label_4
 _geom_torsion
 _geom_torsion_site_symmetry_1
 _geom_torsion_site_symmetry_2
 _geom_torsion_site_symmetry_3
 _geom_torsion_site_symmetry_4
 _geom_torsion_publ_flag
C32 S1 C13 C22 173.1(2) . . . . ?
C34 N7 C18 C25 113.5(2) . . . . ?
C35 N7 C18 C25 -9.8(3) . . . . ?
C34 N7 C18 C20 -7.2(2) . . . . ?
C35 N7 C18 C20 -130.5(2) . . . . ?
O2 C16 C20 C34 -174.0(2) . . . . ?
C28 C16 C20 C34 67.4(3) . . . . ?
O2 C16 C20 C18 -73.8(3) . . . . ?
C28 C16 C20 C18 167.6(2) . . . . ?
N7 C18 C20 C16 -112.3(3) . . . . ?
C25 C18 C20 C16 141.2(3) . . . . ?
N7 C18 C20 C34 6.6(2) . . . . ?
C25 C18 C20 C34 -100.0(3) . . . . ?
C36 N8 C22 C13 147.4(3) . . . . ?
S1 C13 C22 N8 -84.2(3) . . . . ?
N7 C18 C25 C32 9.7(3) . . . . ?
C20 C18 C25 C32 107.1(3) . . . . ?
C18 C25 C32 C35 -6.8(3) . . . . ?
C18 C25 C32 S1 176.1(2) . . . . ?
C13 S1 C32 C35 168.1(3) . . . . ?
C13 S1 C32 C25 -15.3(3) . . . . ?
C35 N7 C34 O6 -54.9(4) . . . . ?
C18 N7 C34 O6 -168.5(3) . . . . ?
C35 N7 C34 C20 120.8(3) . . . . ?
C18 N7 C34 C20 7.2(2) . . . . ?
C16 C20 C34 O6 -72.1(5) . . . . ?
C18 C20 C34 O6 168.2(4) . . . . ?
C16 C20 C34 N7 112.7(3) . . . . ?
C18 C20 C34 N7 -7.0(2) . . . . ?
C25 C32 C35 N7 0.8(3) . . . . ?
S1 C32 C35 N7 177.8(2) . . . . ?
C25 C32 C35 C33 -176.5(3) . . . . ?
S1 C32 C35 C33 0.4(5) . . . . ?
C34 N7 C35 C32 -98.4(3) . . . . ?
C18 N7 C35 C32 5.8(3) . . . . ?
C34 N7 C35 C33 79.2(4) . . . . ?
C18 N7 C35 C33 -176.5(3) . . . . ?
O5 C33 C35 C32 -179.0(3) . . . . ?
O4 C33 C35 C32 1.5(5) . . . . ?
O5 C33 C35 N7 3.9(4) . . . . ?
O4 C33 C35 N7 -175.6(3) . . . . ?
C22 N8 C36 N10 -7.8(5) . . . . ?
 
_refine_diff_density_max    0.488
_refine_diff_density_min   -0.357
_refine_diff_density_rms    0.081

_shelx_res_file
;
TITL IMI.restrained in space group "P21 21 21"
    IMI.res
    created by SHELXL-2019/3 at 17:22:26 on 07-Apr-2025
CELL    0.4969    8.1740   11.0800   15.2950   90.0000   90.0000   90.0000
ZERR    4.0000    0.0000    0.0000    0.0000    0.0000    0.0000    0.0000
LATT  -1
REM Orthorhombic - Acentric - P lattice with 4 symmetry generators
SYMM 1/2+x, 1/2-y, -z
SYMM -x, 1/2+y, 1/2-z
SYMM 1/2-x, -y, 1/2+z
SFAC  S  O  N  C  H
DISP $S  0.06647  0.06040 186.57971!source kissel
DISP $O  0.00416  0.00280 14.15092!source kissel
DISP $N  0.00209  0.00152  9.42823!source kissel
DISP $C  0.00087  0.00075  6.29143!source kissel
DISP $H -0.00003  0.00000  0.65351!source kissel
UNIT  4  20  12  48  76

REM +IMI.bodd
REM !ATOM S1!
REM !INVARIOMNAME S1c[2n1c]1c[1h1h1h]_0!
BEDE S1 C32 1.086 20.157 30.296 40.567
BEDE S1 C13 1.415 20.000 30.598 40.567

REM !ATOM O2!
REM !INVARIOMNAME O1c1h_0!
BEDE O2 H3 0.215 20.524 30.216 40.569
BEDE O2 C16 0.597 20.364 30.271 40.569
LONE O2 2 21.316 30.325 40.569 0.389 141.59

REM !ATOM H3!
REM !INVARIOMNAME H1o[1c]&O1c1h_0!
BEDE H3 O2 0.269 21.280 30.715 40.569

REM !ATOM O4!
REM !INVARIOMNAME O2c[2o2o]_0!
BEDE O4 C33 0.447 20.424 30.319 40.560
LONE O4 9 20.988 30.387 40.560 0.284 137.21

REM !ATOM O5!
REM !INVARIOMNAME O2c[2n1c]_0!
BEDE O5 C33 0.453 20.455 30.165 40.572
LONE O5 9 21.214 30.369 40.572 0.342 159.48

REM !ATOM O6!
REM !INVARIOMNAME O2c[1s1c]_0!
BEDE O6 C34 0.421 20.605 30.241 40.595
LONE O6 9 20.986 30.348 40.595 0.324 123.21

REM !ATOM N7!
REM !INVARIOMNAME N1c1c1c_0!
BEDE N7 C18 0.778 20.032 30.023 40.568
BEDE N7 C34 0.729 20.032 30.023 40.568
BEDE N7 C35 0.745 20.032 30.023 40.568
LONE N7 6 21.542 30.373 40.568 0.294

REM !ATOM N8!
REM !INVARIOMNAME N2c1c1h_0!
BEDE N8 C36 0.566 20.437 30.226 40.534
BEDE N8 C22 0.645 20.454 30.244 40.552
BEDE N8 H9 0.284 20.610 30.245 40.552
LONE N8 6 20.810 30.307 40.552 0.490

REM !ATOM H9!
REM !INVARIOMNAME H1n[1b1h]&N1b1h1h_0!
BEDE H9 N8 0.449 20.653 30.461 40.536

REM !ATOM N10!
REM !INVARIOMNAME N2c1h1h_0!
BEDE N10 H11 0.272 20.508 30.306 40.540
BEDE N10 H12 0.272 20.508 30.306 40.540
BEDE N10 C36 0.547 20.387 30.260 40.525
LONE N10 6 20.910 30.326 40.540 0.452

REM !ATOM H11!
REM !INVARIOMNAME H1n[1b1h]&N1b1h1h_0!
BEDE H11 N10 0.449 20.653 30.461 40.536

REM !ATOM H12!
REM !INVARIOMNAME H1n[1b1h]&N1b1h1h_0!
BEDE H12 N10 0.449 20.653 30.461 40.536

REM !ATOM C13!
REM !INVARIOMNAME C1s[2o2o1c]1c1h1h_0!
BEDE C13 C22 0.777 20.535 30.350 40.584
BEDE C13 S1 1.049 20.554 30.229 40.584
BEDE C13 H14 0.542 20.594 30.383 40.584
BEDE C13 H15 0.542 20.594 30.383 40.584

REM !ATOM H14!
REM !INVARIOMNAME H1c[@5c1s1h]&C@5c1s[1c]1h1h_0!
BEDE H14 C13 0.413 20.579 30.352 40.563

REM !ATOM H15!
REM !INVARIOMNAME H1c[@5c1s1h]&C@5c1s[1c]1h1h_0!
BEDE H15 C13 0.413 20.579 30.352 40.563

REM !ATOM C16!
REM !INVARIOMNAME C@3c1o1c1h_0!
BEDE C16 O2 0.599 20.546 30.592 40.562
BEDE C16 C20 0.722 20.607 30.258 40.562
BEDE C16 H17 0.332 20.740 30.417 40.562
BEDE C16 C28 0.911 20.531 30.319 40.562

REM !ATOM H17!
REM !INVARIOMNAME H1c[1o1c1c]&C1o1c1c1h_0!
BEDE H17 C16 0.503 20.385 30.254 40.554

REM !ATOM C18!
REM !INVARIOMNAME C@3c1n1c1h_0!
BEDE C18 C25 0.749 20.566 30.313 40.557
BEDE C18 N7 0.812 20.437 30.494 40.557
BEDE C18 H19 0.312 20.777 30.433 40.557
BEDE C18 C20 0.900 20.484 30.243 40.557

REM !ATOM H19!
REM !INVARIOMNAME H@3c&3-C#3c[#3c@6n1h]#3c[#3c1h1h]1br1h_0!
BEDE H19 C18 0.500 20.314 30.091 40.470

REM !ATOM C20!
REM !INVARIOMNAME 3-C#3c[#3c1c1h]#3c[#3c1c1h]1c1h_0!
BEDE C20 C16 0.812 20.463 30.436 40.572
BEDE C20 C18 0.827 20.463 30.436 40.572
BEDE C20 C34 0.731 20.562 30.276 40.572
BEDE C20 H21 0.378 20.677 30.354 40.572

REM !ATOM H21!
REM !INVARIOMNAME H@3c&3-C#3c[#3c@6n1h]#3c[#3c1h1h]1cl1h_0!
BEDE H21 C20 0.534 20.555 30.365 40.571

REM !ATOM C22!
REM !INVARIOMNAME C1n1c1h1h_0!
BEDE C22 H23 0.350 20.708 30.435 40.576
BEDE C22 H24 0.350 20.708 30.435 40.576
BEDE C22 N8 1.032 20.488 30.461 40.576
BEDE C22 C13 0.853 20.517 30.317 40.576

REM !ATOM H23!
REM !INVARIOMNAME H1c[1n1c1h]&C1n1c1h1h_0!
BEDE H23 C22 0.486 20.559 30.346 40.576

REM !ATOM H24!
REM !INVARIOMNAME H1c[1n1c1h]&C1n1c1h1h_0!
BEDE H24 C22 0.486 20.559 30.346 40.576

REM !ATOM C25!
REM !INVARIOMNAME C1c1c1h1h_0!
BEDE C25 H26 0.333 20.709 30.398 40.568
BEDE C25 H27 0.333 20.709 30.398 40.568
BEDE C25 C18 0.701 20.523 30.369 40.568
BEDE C25 C32 0.696 20.523 30.369 40.568

REM !ATOM H26!
REM !INVARIOMNAME H1c[1c1c1h]&C1c1c1h1h_0!
BEDE H26 C25 0.543 20.409 30.382 40.568

REM !ATOM H27!
REM !INVARIOMNAME H1c[1c1c1h]&C1c1c1h1h_0!
BEDE H27 C25 0.543 20.409 30.382 40.568

REM !ATOM C28!
REM !INVARIOMNAME C@3c1h1h1h_0!
BEDE C28 H29 0.369 20.852 30.430 40.561
BEDE C28 H30 0.369 20.852 30.430 40.561
BEDE C28 H31 0.369 20.852 30.430 40.561
BEDE C28 C16 1.120 20.422 30.272 40.561

REM !ATOM H29!
REM !INVARIOMNAME H1c[@5c1h1h]&C@5c1h1h1h_0!
BEDE H29 C28 0.503 20.493 30.406 40.589

REM !ATOM H30!
REM !INVARIOMNAME H1c[@5c1h1h]&C@5c1h1h1h_0!
BEDE H30 C28 0.503 20.493 30.406 40.589

REM !ATOM H31!
REM !INVARIOMNAME H1c[@5c1h1h]&C@5c1h1h1h_0!
BEDE H31 C28 0.503 20.493 30.406 40.589

REM !ATOM C32!
REM !INVARIOMNAME C2s2c1c_0!
BEDE C32 C25 0.682 20.588 30.276 40.564
BEDE C32 S1 1.149 21.004 30.334 40.564
BEDE C32 C35 0.628 20.702 30.216 40.564

REM !ATOM C33!
REM !INVARIOMNAME C2o[1h]2o[1h]2c_0!
BEDE C33 O4 0.770 20.386 30.502 40.558
BEDE C33 O5 0.754 20.386 30.502 40.558
BEDE C33 C35 0.852 20.683 30.287 40.558

REM !ATOM C34!
REM !INVARIOMNAME 4-C2o#4n[#4c1c]#4c[#4c1h1h]_0!
BEDE C34 C20 1.137 20.388 30.340 40.554
BEDE C34 N7 0.946 20.314 30.445 40.554
BEDE C34 O6 0.682 21.224 30.356 40.554

REM !ATOM C35!
REM !INVARIOMNAME C2c1n1c_0!
BEDE C35 N7 0.600 20.474 30.383 40.560
BEDE C35 C32 0.574 20.864 30.267 40.568
BEDE C35 C33 1.085 20.595 30.282 40.560

REM !ATOM C36!
REM !INVARIOMNAME C1n1n1c1h_0!
BEDE C36 H37 0.319 20.845 30.424 40.540
BEDE C36 N8 0.716 20.340 30.461 40.540
BEDE C36 N10 0.713 20.340 30.461 40.540
BEDE C36 C22 0.000 20.533 30.324 40.540

REM !ATOM H37!
REM !INVARIOMNAME H1c[2c1n]&C2c1n1h_0!
BEDE H37 C36 0.488 20.639 30.360 40.543

LIST 6 ! automatically inserted. Change 6 to 4 for CHECKCIF!!
REM +IMI.rests
L.S. 10
PLAN -20
ACTA
DAMP
WPDB -1
BOND $H
CONF
TEMP -262
FMAP
WGHT    0.051700    0.265400
FVAR       0.65705   0.06575   0.13922   0.79733
S1    1    0.468879    0.506386    0.454483    11.00000    0.01744    0.00840 =
         0.01209   -0.00039    0.00040    0.00027
O2    2    0.431746    1.136633    0.406645    11.00000    0.01805    0.01556 =
         0.01820    0.00491   -0.00229   -0.00184
AFIX 143
H3    5    0.341516    1.115470    0.385294    11.00000   -2.40000
AFIX   0
O4    2    0.420950    0.514447    0.639131    11.00000    0.02575    0.00830 =
         0.01574    0.00176   -0.00147   -0.00065
O5    2    0.352608    0.679612    0.716572    11.00000    0.02656    0.01309 =
         0.01262    0.00035    0.00193   -0.00048
O6    2    0.579438    0.905493    0.651928    11.00000    0.02144    0.01714 =
         0.01436    0.00050   -0.00411   -0.00447
N7    3    0.369569    0.823463    0.563394    11.00000    0.01776    0.00877 =
         0.00954    0.00130   -0.00057   -0.00060
N8    3    0.687495    0.387336    0.288969    11.00000    0.02136    0.01246 =
         0.01699   -0.00126   -0.00151   -0.00007
AFIX  43
H9    5    0.737903    0.455540    0.276994    11.00000   -2.40000
AFIX   0
N10   3    0.729763    0.185675    0.323084    11.00000    0.02266    0.01647 =
         0.02123   -0.00038    0.00138    0.00110
AFIX  93
H11   5    0.626655    0.174768    0.337627    11.00000   -2.40000
H12   5    0.799370    0.125264    0.326443    11.00000   -2.40000
AFIX   0
C13   4    0.454548    0.512654    0.336085    11.00000    0.01896    0.01574 =
         0.01278    0.00051    0.00070    0.00400
AFIX  23
H14   5    0.340232    0.529351    0.318453    11.00000   -2.40000
H15   5    0.524688    0.578448    0.313441    11.00000   -2.40000
AFIX   0
C16   4    0.441665    1.096995    0.495422    11.00000    0.01500    0.00960 =
         0.01572    0.00171    0.00300    0.00169
AFIX  13
H17   5    0.331950    1.104729    0.523799    11.00000   -2.40000
AFIX   0
C18   4    0.371777    0.867002    0.470576    11.00000    0.01381    0.01028 =
         0.01192   -0.00002   -0.00020   -0.00083
AFIX  13
H19   5    0.264419    0.900414    0.450653    11.00000   -2.40000
AFIX   0
C20   4    0.496292    0.965550    0.497630    11.00000    0.01505    0.00974 =
         0.01471    0.00203   -0.00025   -0.00090
AFIX  13
H21   5    0.602845    0.954661    0.466489    11.00000   -2.40000
AFIX   0
C22   4    0.509506    0.392934    0.298325    11.00000    0.02289    0.01523 =
         0.01777   -0.00497    0.00252   -0.00281
AFIX  23
H23   5    0.472574    0.326728    0.337051    11.00000   -2.40000
H24   5    0.457929    0.381169    0.240383    11.00000   -2.40000
AFIX   0
C25   4    0.429317    0.757494    0.416796    11.00000    0.01770    0.01026 =
         0.01203   -0.00031    0.00029   -0.00103
AFIX  23
H26   5    0.354214    0.741423    0.367368    11.00000   -2.40000
H27   5    0.541200    0.770181    0.393776    11.00000   -2.40000
AFIX   0
C28   4    0.563472    1.177477    0.541972    11.00000    0.02149    0.01115 =
         0.01823    0.00009    0.00049   -0.00208
AFIX 137
H29   5    0.580423    1.147811    0.601650    11.00000   -3.00000
H30   5    0.521091    1.260165    0.544050    11.00000   -3.00000
H31   5    0.667727    1.176537    0.510339    11.00000   -3.00000
AFIX   0
C32   4    0.425676    0.654961    0.482754    11.00000    0.01451    0.00739 =
         0.01233    0.00109    0.00040   -0.00117
C33   4    0.387436    0.625780    0.647280    11.00000    0.01351    0.01329 =
         0.01109    0.00312   -0.00124   -0.00055
C34   4    0.497872    0.901702    0.586845    11.00000    0.01422    0.00935 =
         0.01262   -0.00004    0.00081    0.00102
C35   4    0.393226    0.695122    0.564374    11.00000    0.01605    0.00989 =
         0.00996    0.00180   -0.00082   -0.00019
C36   4    0.779301    0.291135    0.296612    11.00000    0.02216    0.01942 =
         0.01389   -0.00427    0.00008    0.00038
AFIX  43
H37   5    0.891562    0.298959    0.281565    11.00000   -2.40000
AFIX   0
O38   2    0.686788    0.405259    0.707499    11.00000    0.01943    0.01309 =
         0.01635    0.00306   -0.00002   -0.00220
AFIX   3
H39   5    0.580442    0.425516    0.678860    11.00000   -2.40000
H40   5    0.657911    0.341619    0.748172    11.00000   -2.40000

REM <hkl>
REM IMI.hkl
REM </hkl>
AFIX   0
HKLF 4

L1      5    0.44189    0.59921    0.47215  !    0.01032    0.04121  S1
L2      5    0.46888    0.50639    0.45448  !   -0.01032    0.45209  S1
L3      5    0.45771    0.51127    0.36223  !    0.00000    0.08325  S1
L4      5    0.46888    0.50639    0.45448  !    0.00000    0.45209  S1
L5      5    0.40865    1.13122    0.40118  !    0.03445    0.03007  O2
L6      5    0.43175    1.13663    0.40665  !   -0.03445    0.45368  O2
L7      5    0.43589    1.12008    0.44372  !    0.02393    0.03773  O2
L8      5    0.43175    1.13663    0.40665  !   -0.02393    0.45368  O2
L9      5    0.37041    1.12225    0.39213  !    0.08416    0.09954  H3
L10     5    0.34152    1.11547    0.38529  !   -0.08416    0.45368  H3
L11     5    0.40915    0.55364    0.64200  !    0.02788    0.04441  O4
L12     5    0.42095    0.51445    0.63913  !   -0.02788    0.44651  O4
L13     5    0.36524    0.66009    0.69144  !    0.02991    0.02297  O5
L14     5    0.35261    0.67961    0.71657  !   -0.02991    0.45607  O5
L15     5    0.55079    0.90416    0.62907  !    0.03978    0.03355  O6
L16     5    0.57944    0.90549    0.65193  !   -0.03978    0.47441  O6
L17     5    0.37071    0.84605    0.51524  !    0.00210    0.00320  N7
L18     5    0.36957    0.82346    0.56339  !   -0.00210    0.45289  N7
L19     5    0.43604    0.86400    0.57554  !    0.00210    0.00320  N7
L20     5    0.36957    0.82346    0.56339  !   -0.00210    0.45289  N7
L21     5    0.38185    0.75684    0.56390  !    0.00210    0.00320  N7
L22     5    0.36957    0.82346    0.56339  !   -0.00210    0.45289  N7
L23     5    0.72720    0.34573    0.29227  !    0.02873    0.03146  N8
L24     5    0.68750    0.38734    0.28897  !   -0.02873    0.42578  N8
L25     5    0.60904    0.38980    0.29309  !    0.02985    0.03397  N8
L26     5    0.68750    0.38734    0.28897  !   -0.02985    0.44013  N8
L27     5    0.70376    0.40935    0.28510  !    0.04011    0.03411  N8
L28     5    0.68750    0.38734    0.28897  !   -0.04011    0.44013  N8
L29     5    0.71218    0.42074    0.28310  !    0.04293    0.06418  H9
L30     5    0.73790    0.45554    0.27699  !   -0.04293    0.42737  H9
L31     5    0.69789    0.18230    0.32758  !    0.03340    0.04260  N10
L32     5    0.72976    0.18568    0.32308  !   -0.03340    0.43056  N10
L33     5    0.75128    0.16700    0.32412  !    0.03340    0.04260  N10
L34     5    0.72976    0.18568    0.32308  !   -0.03340    0.43056  N10
L35     5    0.75059    0.23001    0.31196  !    0.02544    0.03620  N10
L36     5    0.72976    0.18568    0.32308  !   -0.02544    0.41860  N10
L37     5    0.67926    0.18033    0.33021  !    0.04293    0.06418  H11
L38     5    0.62666    0.17477    0.33763  !   -0.04293    0.42737  H11
L39     5    0.76385    0.15609    0.32473  !    0.04293    0.06418  H12
L40     5    0.79937    0.12526    0.32644  !   -0.04293    0.42737  H12
L41     5    0.48274    0.45125    0.31672  !    0.03517    0.04873  C13
L42     5    0.45455    0.51265    0.33609  !   -0.03517    0.46565  C13
L43     5    0.46283    0.50903    0.40448  !    0.03642    0.03188  C13
L44     5    0.45455    0.51265    0.33609  !   -0.03642    0.46565  C13
L45     5    0.39196    0.52180    0.32643  !    0.03905    0.05332  C13
L46     5    0.45455    0.51265    0.33609  !   -0.03905    0.46565  C13
L47     5    0.49295    0.54867    0.32369  !    0.03905    0.05332  C13
L48     5    0.45455    0.51265    0.33609  !   -0.03905    0.46565  C13
L49     5    0.38792    0.52239    0.32581  !    0.03807    0.04900  H14
L50     5    0.34023    0.52935    0.31845  !   -0.03807    0.44890  H14
L51     5    0.49543    0.55100    0.32289  !    0.03807    0.04900  H15
L52     5    0.52469    0.57845    0.31344  !   -0.03807    0.44890  H15
L53     5    0.43751    1.11361    0.45822  !    0.03590    0.08242  C16
L54     5    0.44167    1.09699    0.49542  !   -0.03590    0.44810  C16
L55     5    0.46755    1.03471    0.49647  !    0.03991    0.03592  C16
L56     5    0.44167    1.09699    0.49542  !   -0.03991    0.44810  C16
L57     5    0.40524    1.09956    0.50484  !    0.04865    0.05805  C16
L58     5    0.44167    1.09699    0.49542  !   -0.04865    0.44810  C16
L59     5    0.51494    1.14541    0.52342  !    0.03491    0.04441  C16
L60     5    0.44167    1.09699    0.49542  !   -0.03491    0.44810  C16
L61     5    0.38714    1.10084    0.50953  !    0.02531    0.03536  H17
L62     5    0.33195    1.10473    0.52380  !   -0.02531    0.44172  H17
L63     5    0.39977    0.81372    0.44441  !    0.03721    0.04357  C18
L64     5    0.37178    0.86700    0.47058  !   -0.03721    0.44411  C18
L65     5    0.37058    0.84343    0.52084  !    0.02873    0.06877  C18
L66     5    0.37178    0.86700    0.47058  !   -0.02873    0.44411  C18
L67     5    0.33828    0.87743    0.46436  !    0.05109    0.06028  C18
L68     5    0.37178    0.86700    0.47058  !   -0.05109    0.44411  C18
L69     5    0.44412    0.92426    0.48630  !    0.03182    0.03383  C18
L70     5    0.37178    0.86700    0.47058  !   -0.03182    0.44411  C18
L71     5    0.31810    0.88371    0.46061  !    0.02064    0.01267  H19
L72     5    0.26442    0.90041    0.45065  !   -0.02064    0.37475  H19
L73     5    0.46718    1.03560    0.49645  !    0.03044    0.06070  C20
L74     5    0.49629    0.96555    0.49763  !   -0.03044    0.45607  C20
L75     5    0.42981    0.91294    0.48319  !    0.03044    0.06070  C20
L76     5    0.49629    0.96555    0.49763  !   -0.03044    0.45607  C20
L77     5    0.49704    0.93519    0.54006  !    0.03695    0.03842  C20
L78     5    0.49629    0.96555    0.49763  !   -0.03695    0.45607  C20
L79     5    0.53657    0.96143    0.48586  !    0.04451    0.04928  C20
L80     5    0.49629    0.96555    0.49763  !   -0.04451    0.45607  C20
L81     5    0.54595    0.96048    0.48312  !    0.03649    0.05081  H21
L82     5    0.60285    0.95466    0.46649  !   -0.03649    0.45528  H21
L83     5    0.49645    0.36953    0.31202  !    0.04655    0.06056  C22
L84     5    0.50951    0.39293    0.29832  !   -0.04655    0.45926  C22
L85     5    0.49127    0.38877    0.27784  !    0.04655    0.06056  C22
L86     5    0.50951    0.39293    0.29832  !   -0.04655    0.45926  C22
L87     5    0.63504    0.38899    0.29173  !    0.03208    0.06418  C22
L88     5    0.50951    0.39293    0.29832  !   -0.03208    0.45926  C22
L89     5    0.47856    0.46034    0.31959  !    0.03399    0.04413  C22
L90     5    0.50951    0.39293    0.29832  !   -0.03399    0.45926  C22
L91     5    0.49070    0.35923    0.31804  !    0.03675    0.04817  H23
L92     5    0.47257    0.32673    0.33705  !   -0.03675    0.45926  H23
L93     5    0.48325    0.38694    0.26883  !    0.03675    0.04817  H24
L94     5    0.45793    0.38117    0.24038  !   -0.03675    0.45926  H24
L95     5    0.40405    0.75209    0.40017  !    0.04661    0.05541  C25
L96     5    0.42932    0.75749    0.41680  !   -0.04661    0.45289  C25
L97     5    0.46695    0.76176    0.40905  !    0.04661    0.05541  C25
L98     5    0.42932    0.75749    0.41680  !   -0.04661    0.45289  C25
L99     5    0.40312    0.80736    0.44128  !    0.03439    0.05137  C25
L100    5    0.42932    0.75749    0.41680  !   -0.03439    0.45289  C25
L101    5    0.42765    0.71053    0.44700  !    0.03439    0.05137  C25
L102    5    0.42932    0.75749    0.41680  !   -0.03439    0.45289  C25
L103    5    0.39541    0.75024    0.39448  !    0.02689    0.05318  H26
L104    5    0.35421    0.74142    0.36737  !   -0.02689    0.45289  H26
L105    5    0.47983    0.76322    0.40640  !    0.02689    0.05318  H27
L106    5    0.54120    0.77018    0.39378  !   -0.02689    0.45289  H27
L107    5    0.56985    1.16631    0.56444  !    0.05602    0.05986  C28
L108    5    0.56347    1.17748    0.54197  !   -0.05602    0.44730  C28
L109    5    0.54751    1.20861    0.54275  !    0.05602    0.05986  C28
L110    5    0.56347    1.17748    0.54197  !   -0.05602    0.44730  C28
L111    5    0.60273    1.17712    0.53006  !    0.05602    0.05986  C28
L112    5    0.56347    1.17748    0.54197  !   -0.05602    0.44730  C28
L113    5    0.47339    1.11796    0.50755  !    0.02775    0.03787  C28
L114    5    0.56347    1.17748    0.54197  !   -0.02775    0.44730  C28
L115    5    0.57172    1.16304    0.57102  !    0.03241    0.05652  H29
L116    5    0.58042    1.14781    0.60165  !   -0.03241    0.46963  H29
L117    5    0.54284    1.21772    0.54298  !    0.03241    0.05652  H30
L118    5    0.52109    1.26016    0.54405  !   -0.03241    0.46963  H30
L119    5    0.61422    1.17702    0.52658  !    0.03241    0.05652  H31
L120    5    0.66773    1.17654    0.51034  !   -0.03241    0.46963  H31
L121    5    0.42731    0.70098    0.45315  !    0.03866    0.03842  C32
L122    5    0.42568    0.65496    0.48275  !   -0.03866    0.44970  C32
L123    5    0.45423    0.55675    0.46407  !    0.06601    0.04650  C32
L124    5    0.42568    0.65496    0.48275  !   -0.06601    0.44970  C32
L125    5    0.41060    0.67362    0.52068  !    0.04615    0.03007  C32
L126    5    0.42568    0.65496    0.48275  !   -0.04615    0.44970  C32
L127    5    0.40776    0.55827    0.64234  !    0.02538    0.06989  C33
L128    5    0.38744    0.62578    0.64728  !   -0.02538    0.44491  C33
L129    5    0.36641    0.65828    0.68911  !    0.02538    0.06989  C33
L130    5    0.38744    0.62578    0.64728  !   -0.02538    0.44491  C33
L131    5    0.39076    0.66561    0.59966  !    0.04490    0.03996  C33
L132    5    0.38744    0.62578    0.64728  !   -0.04490    0.44491  C33
L133    5    0.49670    0.94893    0.52085  !    0.02551    0.04733  C34
L134    5    0.49787    0.90170    0.58685  !   -0.02551    0.44172  C34
L135    5    0.41161    0.84910    0.57108  !    0.02064    0.06195  C34
L136    5    0.49787    0.90170    0.58685  !   -0.02064    0.44172  C34
L137    5    0.54427    0.90386    0.62387  !    0.08047    0.04956  C34
L138    5    0.49787    0.90170    0.58685  !   -0.08047    0.44172  C34
L139    5    0.38334    0.74878    0.56396  !    0.03116    0.05332  C35
L140    5    0.39323    0.69512    0.56437  !   -0.03116    0.44651  C35
L141    5    0.40701    0.67807    0.52971  !    0.05680    0.03717  C35
L142    5    0.39323    0.69512    0.56437  !   -0.05680    0.45289  C35
L143    5    0.38899    0.64440    0.62501  !    0.03912    0.03926  C35
L144    5    0.39323    0.69512    0.56437  !   -0.03912    0.44651  C35
L145    5    0.81700    0.29376    0.29156  !    0.05556    0.05903  C36
L146    5    0.77930    0.29114    0.29661  !   -0.05556    0.43056  C36
L147    5    0.72908    0.34376    0.29243  !    0.02235    0.06418  C36
L148    5    0.77930    0.29114    0.29661  !   -0.02235    0.43056  C36
L149    5    0.75216    0.23335    0.31112  !    0.02235    0.06418  C36
L150    5    0.77930    0.29114    0.29661  !   -0.02235    0.43056  C36
L151    5    0.83390    0.29494    0.28929  !    0.04201    0.05012  H37
L152    5    0.89156    0.29896    0.28157  !   -0.04201    0.43295  H37
L153    5    0.46122    1.11394    0.39530  !    0.08652    0.04525  O2
L154    5    0.42455    1.17105    0.40986  !    0.08652    0.04525  O2
L155    5    0.43175    1.13663    0.40665  !   -0.17305    0.45368  O2
L156    5    0.41968    0.50234    0.65548  !    0.06496    0.05388  O4
L157    5    0.42768    0.50839    0.62145  !    0.06496    0.05388  O4
L158    5    0.42095    0.51445    0.63913  !   -0.12992    0.44651  O4
L159    5    0.35500    0.65625    0.73113  !    0.07982    0.05137  O5
L160    5    0.34682    0.70822    0.70877  !    0.07982    0.05137  O5
L161    5    0.35261    0.67961    0.71657  !   -0.15963    0.45607  O5
L162    5    0.57230    0.88594    0.66721  !    0.06483    0.04845  O6
L163    5    0.60755    0.92601    0.65337  !    0.06483    0.04845  O6
L164    5    0.57944    0.90549    0.65193  !   -0.12965    0.47441  O6
L165    5    0.38038    0.82428    0.54507  !    0.10138    0.05193  N7
L166    5    0.35876    0.82265    0.58172  !    0.10138    0.05193  N7
L167    5    0.36957    0.82346    0.56339  !   -0.20276    0.45289  N7
L168    5    0.68127    0.37936    0.25763  !    0.05325    0.04274  N8
L169    5    0.69372    0.39531    0.32030  !    0.05325    0.04274  N8
L170    5    0.68750    0.38734    0.28897  !   -0.10651    0.44013  N8
L171    5    0.74153    0.19601    0.35097  !    0.05983    0.04538  N10
L172    5    0.71800    0.17534    0.29520  !    0.05983    0.04538  N10
L173    5    0.72976    0.18568    0.32308  !   -0.11966    0.43056  N10


     d12       A        B1       B2       r     molecule  atom1 atom2

    1.199    0.080    0.050    0.442    0.682   IMI.restrained in s  C34 O6
    1.249    0.025    0.070    0.445    0.754   IMI.restrained in s  C33 O5
    1.270    0.025    0.070    0.445    0.770   IMI.restrained in s  C33 O4
    1.429    0.036    0.082    0.448    0.599   IMI.restrained in s  C16 O2

    0.840    0.084    0.100    0.454    0.269   IMI.restrained in s  H3 O2

    1.301    0.022    0.064    0.431    0.713   IMI.restrained in s  C36 N10
    1.309    0.022    0.064    0.431    0.716   IMI.restrained in s  C36 N8
    1.407    0.021    0.062    0.442    0.946   IMI.restrained in s  C34 N7
    1.435    0.031    0.053    0.447    0.600   IMI.restrained in s  C35 N7
    1.499    0.029    0.069    0.444    0.812   IMI.restrained in s  C18 N7

    0.880    0.043    0.064    0.427    0.449   IMI.restrained in s  H9 N8
    0.880    0.043    0.064    0.427    0.449   IMI.restrained in s  H11 N10
    0.880    0.043    0.064    0.427    0.449   IMI.restrained in s  H12 N10

    1.199    0.040    0.034    0.474    0.421   IMI.restrained in s  O6 C34
    1.249    0.030    0.023    0.456    0.453   IMI.restrained in s  O5 C33
    1.270    0.028    0.044    0.447    0.447   IMI.restrained in s  O4 C33
    1.429    0.024    0.038    0.454    0.597   IMI.restrained in s  O2 C16

    1.301    0.025    0.036    0.419    0.547   IMI.restrained in s  N10 C36
    1.309    0.029    0.031    0.426    0.566   IMI.restrained in s  N8 C36
    1.407    0.002    0.003    0.453    0.729   IMI.restrained in s  N7 C34
    1.435    0.002    0.003    0.453    0.745   IMI.restrained in s  N7 C35
    1.463    0.030    0.034    0.440    0.645   IMI.restrained in s  N8 C22
    1.499    0.002    0.003    0.453    0.778   IMI.restrained in s  N7 C18

    1.352    0.057    0.037    0.453    0.574   IMI.restrained in s  C35 C32
    1.352    0.046    0.030    0.450    0.628   IMI.restrained in s  C32 C35
    1.483    0.045    0.040    0.445    0.852   IMI.restrained in s  C33 C35
    1.514    0.035    0.044    0.448    0.911   IMI.restrained in s  C16 C28
    1.515    0.034    0.044    0.459    0.853   IMI.restrained in s  C22 C13
    1.515    0.035    0.049    0.466    0.777   IMI.restrained in s  C13 C22
    1.520    0.039    0.038    0.450    0.682   IMI.restrained in s  C32 C25
    1.520    0.034    0.051    0.453    0.696   IMI.restrained in s  C25 C32
    1.524    0.030    0.061    0.456    0.812   IMI.restrained in s  C20 C16
    1.524    0.040    0.036    0.448    0.722   IMI.restrained in s  C16 C20
    1.537    0.037    0.038    0.456    0.731   IMI.restrained in s  C20 C34
    1.539    0.034    0.051    0.453    0.701   IMI.restrained in s  C25 C18
    1.539    0.037    0.044    0.444    0.749   IMI.restrained in s  C18 C25
    1.549    0.030    0.061    0.456    0.827   IMI.restrained in s  C20 C18
    1.549    0.032    0.034    0.444    0.900   IMI.restrained in s  C18 C20

    0.950    0.042    0.050    0.433    0.488   IMI.restrained in s  H37 C36
    0.980    0.032    0.057    0.470    0.503   IMI.restrained in s  H31 C28
    0.980    0.032    0.057    0.470    0.503   IMI.restrained in s  H29 C28
    0.980    0.032    0.057    0.470    0.503   IMI.restrained in s  H30 C28
    0.990    0.038    0.049    0.449    0.413   IMI.restrained in s  H15 C13
    0.990    0.038    0.049    0.449    0.413   IMI.restrained in s  H14 C13
    0.990    0.027    0.053    0.453    0.543   IMI.restrained in s  H26 C25
    0.990    0.037    0.048    0.459    0.486   IMI.restrained in s  H23 C22
    0.990    0.027    0.053    0.453    0.543   IMI.restrained in s  H27 C25
    0.990    0.037    0.048    0.459    0.486   IMI.restrained in s  H24 C22
    1.000    0.036    0.051    0.455    0.534   IMI.restrained in s  H21 C20
    1.000    0.021    0.013    0.375    0.500   IMI.restrained in s  H19 C18
    1.000    0.025    0.035    0.442    0.503   IMI.restrained in s  H17 C16

    0.840    0.034    0.030    0.454    0.215   IMI.restrained in s  O2 H3

    0.880    0.040    0.034    0.440    0.284   IMI.restrained in s  N8 H9
    0.880    0.033    0.043    0.431    0.272   IMI.restrained in s  N10 H11
    0.880    0.033    0.043    0.431    0.272   IMI.restrained in s  N10 H12

    0.950    0.056    0.059    0.431    0.319   IMI.restrained in s  C36 H37
    0.980    0.056    0.060    0.447    0.369   IMI.restrained in s  C28 H31
    0.980    0.056    0.060    0.447    0.369   IMI.restrained in s  C28 H29
    0.980    0.056    0.060    0.447    0.369   IMI.restrained in s  C28 H30
    0.990    0.039    0.053    0.466    0.542   IMI.restrained in s  C13 H15
    0.990    0.039    0.053    0.466    0.542   IMI.restrained in s  C13 H14
    0.990    0.047    0.055    0.453    0.333   IMI.restrained in s  C25 H26
    0.990    0.047    0.061    0.459    0.350   IMI.restrained in s  C22 H23
    0.990    0.047    0.055    0.453    0.333   IMI.restrained in s  C25 H27
    0.990    0.047    0.061    0.459    0.350   IMI.restrained in s  C22 H24
    1.000    0.045    0.049    0.456    0.378   IMI.restrained in s  C20 H21
    1.000    0.051    0.060    0.444    0.312   IMI.restrained in s  C18 H19
    1.000    0.049    0.058    0.448    0.332   IMI.restrained in s  C16 H17

    1.738    0.066    0.046    0.450    1.149   IMI.restrained in s  C32 S1
    1.816    0.036    0.032    0.466    1.049   IMI.restrained in s  C13 S1

    1.463    0.032    0.064    0.459    1.032   IMI.restrained in s  C22 N8

    1.738    0.010    0.041    0.452    1.086   IMI.restrained in s  S1 C32
    1.816    0.000    0.083    0.452    1.415   IMI.restrained in s  S1 C13

    1.483    0.039    0.039    0.447    1.085   IMI.restrained in s  C35 C33
    1.514    0.028    0.038    0.447    1.120   IMI.restrained in s  C28 C16
    1.537    0.026    0.047    0.442    1.137   IMI.restrained in s  C34 C20


REM  IMI.restrained in space group "P21 21 21"
REM wR2 = 0.110458, GooF = S = 1.04564, Restrained GooF = 1.04564 for all data
REM R1 = 0.046708 for 3776 Fo > 4sig(Fo) and 0.066296 for all 4621 data
REM 194 parameters refined using 0 restraints

END

WGHT      0.0526      0.2320

REM Highest difference peak  0.488,  deepest hole -0.357,  1-sigma level  0.081
Q1    1   0.8366  0.2204  0.3060  11.00000  0.05    0.49
Q2    1   0.3988  0.5007  0.4154  11.00000  0.05    0.44
Q3    1   0.3999  0.5007  0.4907  11.00000  0.05    0.43
Q4    1   0.5304  0.5070  0.4139  11.00000  0.05    0.43
Q5    1   0.4387  0.5127  0.3909  11.00000  0.05    0.40
Q6    1   0.5448  0.5062  0.4897  11.00000  0.05    0.39
Q7    1   0.4624  0.4852  0.5191  11.00000  0.05    0.35
Q8    1   0.3041  0.5033  0.4585  11.00000  0.05    0.34
Q9    1   0.2460  1.1036  0.3241  11.00000  0.05    0.29
Q10   1   0.6614  0.9039  0.5809  11.00000  0.05    0.29
Q11   1   0.3020  0.6762  0.7559  11.00000  0.05    0.29
Q12   1   0.3658  0.4908  0.5377  11.00000  0.05    0.28
Q13   1   0.3459  0.6842  0.5352  11.00000  0.05    0.27
Q14   1   0.6223  1.1770  0.6310  11.00000  0.05    0.27
Q15   1   0.4167  0.9169  0.6771  11.00000  0.05    0.27
Q16   1   0.5414  0.9251  0.5435  11.00000  0.05    0.27
Q17   1   0.6436  0.9023  0.6020  11.00000  0.05    0.27
Q18   1   0.4653  0.6754  0.5419  11.00000  0.05    0.27
Q19   1   0.5808  0.3119  0.3108  11.00000  0.05    0.26
Q20   1   0.7058  0.4023  0.3596  11.00000  0.05    0.26
;
_shelx_res_checksum   17485

_shelx_hkl_file
;
  -1   0   0 -2.9401 1.88969   1
  -1   0   0 0.98555 1.49311   1
   1   0   0 1.25231 2.01381   1
   1   0   0 2.34418 1.81065   1
  -2   0   0 9351.67 519.682   1
   2   0   0 9217.51 512.011   1
   2   0   0 9213.77 512.091   1
  -2   0   0 9999.99 555.332   1
  -3   0   0 1.81102 4.94588   1
   3   0   0 -2.4001 5.83230   1
   3   0   0 1.48044 5.01107   1
   4   0   0 0.93528 6.84597   1
   4   0   0 11.2984 5.98724   1
  -4   0   0 2.50543 5.03487   1
   5   0   0 5.09530 7.93908   1
  -5   0   0 -5.3337 9.27582   1
   5   0   0 4.26585 7.46612   1
   6   0   0 91.3045 12.9710   1
  -6   0   0 80.3395 12.0975   1
   6   0   0 71.7807 13.7408   1
   7   0   0 -17.481 12.1182   1
  -7   0   0 -2.3352 13.1793   1
   7   0   0 -13.137 11.7851   1
  -8   0   0 42.7267 13.5912   1
   8   0   0 34.0060 13.8916   1
   8   0   0 27.9291 15.3888   1
   9   0   0 6.17497 15.2750   1
  -9   0   0 13.4048 11.9418   1
   9   0   0 -9.1215 18.4525   1
  10   0   0 14.6273 16.0377   1
 -10   0   0 -5.1770 17.9517   1
  10   0   0 10.6915 17.3519   1
  11   0   0 -6.5634 19.1890   1
  11   0   0 10.6635 17.1956   1
 -11   0   0 30.0549 21.9926   1
 -12   0   0 31.0141 25.1307   1
  12   0   0 -25.281 20.4971   1
  12   0   0 38.1333 19.0383   1
   1   1   0 6.00888 1.23415   1
  -1   1   0 6.31644 2.80012   1
   1  -1   0 8.67773 2.87534   1
  -1  -1   0 4.99375 1.10253   1
   1  -1   0 9.55110 2.84892   1
  -1   1   0 -3.6535 2.66114   1
   2   1   0 6222.29 345.623   1
   2  -1   0 5880.29 328.436   1
  -2  -1   0 6317.69 351.030   1
  -2   1   0 6266.09 349.624   1
  -2   1   0 6109.93 340.938   1
   2   1   0 6382.84 354.875   1
   2  -1   0 6025.30 336.498   1
  -2  -1   0 6293.25 349.861   1
   3  -1   0 2751.44 156.288   1
  -3   1   0 2696.94 153.354   1
  -3  -1   0 2501.81 141.204   1
  -3  -1   0 2801.24 157.743   1
   3   1   0 2661.72 149.977   1
   3   1   0 2992.83 168.170   1
   3  -1   0 2864.25 162.613   1
   4  -1   0 193.283 16.6107   1
   4   1   0 165.033 13.6627   1
   4  -1   0 125.901 13.0767   1
  -4  -1   0 147.784 12.5086   1
  -4   1   0 148.749 13.8566   1
   4   1   0 158.666 13.5741   1
   5  -1   0 931.195 57.7748   1
   5   1   0 942.913 57.2642   1
  -5   1   0 971.263 60.3270   1
  -5  -1   0 960.966 58.4609   1
   5   1   0 995.970 60.3312   1
  -6  -1   0 148.357 15.0888   1
   6   1   0 154.969 16.0640   1
  -6   1   0 160.082 16.8161   1
   6  -1   0 134.068 15.4193   1
   6   1   0 150.746 17.8014   1
   6  -1   0 121.893 16.0908   1
   7   1   0 -4.2744 13.0558   1
  -7   1   0 12.4700 11.2574   1
   8  -1   0 10.3970 12.3490   1
  -8  -1   0 16.7826 12.3608   1
   8   1   0 -2.8146 15.3618   1
   8   1   0 2.95252 13.7341   1
   8  -1   0 13.2818 15.6775   1
  -8   1   0 -7.0292 15.0990   1
   9  -1   0 70.0419 18.5970   1
   9  -1   0 62.9240 15.8686   1
   9   1   0 76.3145 15.5341   1
   9   1   0 56.4759 14.0859   1
  -9  -1   0 73.5646 16.0976   1
  10  -1   0 34.2019 14.3741   1
  10   1   0 16.4075 17.3297   1
  10   1   0 59.2336 19.1367   1
 -10   1   0 17.6129 16.4312   1
 -10  -1   0 15.5622 19.7158   1
  11   1   0 2.98749 19.7470   1
 -11   1   0 -15.631 23.7581   1
  11  -1   0 -9.1590 26.1419   1
  11  -1   0 -4.2268 19.6422   1
  11   1   0 20.2454 21.1425   1
 -11  -1   0 10.6073 19.3779   1
 -12   1   0 -22.073 28.3422   1
  12  -1   0 -17.438 22.2483   1
  12   1   0 27.9763 23.5839   1
 -12  -1   0 2.39958 20.7440   1
  12  -1   0 -3.4170 29.2795   1
   0  -2   0 603.409 34.9521   1
   0   2   0 587.782 34.1464   1
   0  -2   0 589.961 34.2249   1
   0   2   0 537.280 31.3989   1
   1  -2   0 75.6231 7.18241   1
  -1   2   0 75.9872 7.08783   1
  -1  -2   0 69.1883 4.40349   1
   1  -2   0 65.7122 6.91092   1
   1   2   0 71.9094 4.60045   1
  -1   2   0 64.2262 6.77991   1
  -2   2   0 4030.21 226.598   1
   2   2   0 4026.13 223.536   1
  -2  -2   0 3513.11 195.250   1
   2   2   0 3794.47 210.964   1
   2  -2   0 3998.21 224.927   1
  -2   2   0 4375.23 245.928   1
   2  -2   0 4373.08 245.535   1
  -2  -2   0 4353.85 241.832   1
  -3   2   0 20.4212 6.39573   1
   3  -2   0 10.8811 7.26950   1
   3   2   0 17.9652 3.92535   1
   3   2   0 12.6510 3.98625   1
  -3  -2   0 21.8908 3.99564   1
  -3  -2   0 16.5228 4.14100   1
   3  -2   0 24.0468 6.43733   1
   4  -2   0 1230.99 74.0909   1
   4   2   0 1209.80 70.1435   1
  -4   2   0 1293.56 77.5855   1
  -4  -2   0 1171.93 67.9306   1
   4  -2   0 1268.98 76.4859   1
   4   2   0 1261.04 72.9104   1
  -4  -2   0 1326.06 76.6457   1
  -5  -2   0 1006.62 60.1240   1
  -5  -2   0 1010.43 60.0746   1
   5  -2   0 953.402 59.9807   1
   6   2   0 278.727 22.4160   1
  -6  -2   0 276.572 21.6353   1
   6   2   0 267.812 20.8488   1
   6  -2   0 232.221 21.8725   1
   6  -2   0 248.673 22.2707   1
  -6   2   0 224.901 20.9739   1
   7  -2   0 363.089 29.2021   1
   7  -2   0 369.791 30.3402   1
  -7   2   0 326.393 27.3728   1
   7   2   0 425.282 30.5427   1
   8  -2   0 37.3978 12.3681   1
  -8  -2   0 19.0845 12.6063   1
   8   2   0 1.94660 11.6898   1
   8   2   0 33.5965 11.9104   1
   8  -2   0 9.52906 13.8715   1
  -8   2   0 32.4810 12.6267   1
   9  -2   0 33.8943 16.9358   1
   9  -2   0 64.7934 17.7065   1
   9   2   0 60.3309 14.2323   1
  -9  -2   0 59.0568 16.0003   1
  -9   2   0 74.9517 16.7691   1
   9   2   0 58.7796 15.1062   1
  10   2   0 3.30512 19.0587   1
 -10  -2   0 -1.5776 14.8695   1
  10  -2   0 13.1217 16.8951   1
 -10  -2   0 -33.843 18.1185   1
  10   2   0 2.06628 18.6492   1
 -11  -2   0 54.7721 17.5198   1
  11   2   0 106.903 19.9275   1
  11  -2   0 119.958 22.7906   1
  11   2   0 87.7636 21.3923   1
 -11  -2   0 110.378 20.5100   1
  11  -2   0 89.0927 21.0899   1
 -11   2   0 88.2915 20.3360   1
   0   3   0 -2.6745 4.69508   1
   0   3   0 2.51448 3.90432   1
   0  -3   0 -5.3924 3.67106   1
   0  -3   0 2.10387 3.46670   1
  -1  -3   0 142.860 9.14823   1
   1  -3   0 135.692 11.2374   1
   1  -3   0 144.755 11.9945   1
  -1  -3   0 150.410 9.92409   1
   1   3   0 136.520 9.12929   1
   1   3   0 147.454 9.50453   1
  -1   3   0 135.365 11.4638   1
  -1   3   0 155.259 12.3557   1
  -2   3   0 52.0244 8.49042   1
   2   3   0 50.9712 3.78489   1
   2  -3   0 56.1906 9.04115   1
  -2   3   0 48.4398 7.50956   1
   2  -3   0 52.5254 7.91975   1
  -2  -3   0 50.8412 3.70226   1
   3   3   0 565.325 32.7836   1
  -3   3   0 592.672 38.5320   1
  -3  -3   0 599.597 34.7538   1
  -3  -3   0 596.353 34.3324   1
   3   3   0 607.173 34.9342   1
   3  -3   0 505.868 33.7337   1
   3  -3   0 598.677 38.9164   1
   4  -3   0 1310.90 79.3353   1
   4   3   0 1482.46 84.7723   1
  -4  -3   0 1283.51 73.6206   1
   4  -3   0 1380.16 83.1675   1
  -4  -3   0 1406.05 80.1580   1
  -4   3   0 1380.22 83.3531   1
   4   3   0 1371.91 78.5418   1
  -5  -3   0 410.406 26.5503   1
  -5  -3   0 362.228 23.6999   1
   5   3   0 402.908 26.0041   1
  -5   3   0 378.326 29.3572   1
   5  -3   0 393.896 29.5297   1
   5  -3   0 368.135 28.6281   1
   5   3   0 380.579 24.9173   1
  -6   3   0 22.1389 11.0613   1
   6   3   0 14.8444 6.85849   1
   6   3   0 6.24780 9.56190   1
   6  -3   0 20.9656 12.7427   1
  -6  -3   0 -0.6065 7.26666   1
  -6  -3   0 18.1087 8.57680   1
   6  -3   0 -12.159 12.9007   1
   7   3   0 507.668 33.7592   1
   7  -3   0 516.583 38.5594   1
  -7  -3   0 534.869 36.4995   1
   7   3   0 452.547 31.2514   1
  -7  -3   0 517.240 34.3342   1
  -7   3   0 474.781 35.6241   1
   7  -3   0 528.833 38.6818   1
   8   3   0 13.5146 11.4253   1
   8  -3   0 -1.1712 13.6347   1
   8   3   0 29.8740 10.3251   1
  -8  -3   0 30.9680 10.9557   1
  -8  -3   0 19.0161 12.9916   1
  -8   3   0 25.3779 13.0156   1
   8  -3   0 5.40380 15.6355   1
  -9  -3   0 103.326 16.0510   1
   9   3   0 142.019 18.1976   1
  -9  -3   0 101.193 18.2239   1
   9  -3   0 127.685 22.0006   1
  -9   3   0 120.990 20.9464   1
   9   3   0 123.740 16.7226   1
  10  -3   0 48.4285 20.9145   1
  10   3   0 32.9696 14.8028   1
 -10  -3   0 93.0259 20.6273   1
  10  -3   0 58.6281 18.2252   1
 -10  -3   0 94.6795 17.5209   1
 -10   3   0 72.6273 17.9961   1
  11  -3   0 79.1296 21.1079   1
  11   3   0 80.1982 20.5438   1
 -11  -3   0 47.5842 19.9884   1
  11   3   0 39.0866 18.6113   1
 -11   3   0 99.2493 23.8836   1
  11  -3   0 62.1927 20.3917   1
 -11  -3   0 47.0504 21.9005   1
   0   4   0 1632.73 93.3476   1
   0  -4   0 1345.98 77.6633   1
   0   4   0 1456.63 83.6027   1
  -1  -4   0 1995.77 112.203   1
   1  -4   0 2056.64 117.851   1
  -1   4   0 2020.34 115.779   1
  -1   4   0 1713.77 98.9397   1
  -1  -4   0 2043.45 115.109   1
   1   4   0 2007.11 113.019   1
   1   4   0 2003.25 112.826   1
  -2  -4   0 606.518 34.7224   1
   2   4   0 653.985 37.2567   1
   2   4   0 655.101 37.1879   1
   2  -4   0 634.919 40.6775   1
  -2   4   0 683.321 43.0779   1
  -2  -4   0 630.832 35.8046   1
  -2   4   0 574.768 37.1978   1
   3  -4   0 186.325 17.3013   1
  -3  -4   0 169.629 10.4148   1
  -3   4   0 208.749 18.2614   1
   3   4   0 201.593 12.2532   1
  -3  -4   0 209.411 12.7570   1
   3   4   0 196.299 11.7988   1
   4  -4   0 765.003 49.4666   1
  -4  -4   0 769.698 44.4438   1
   4   4   0 723.484 41.5269   1
  -4  -4   0 706.402 40.5833   1
   4   4   0 790.350 45.4992   1
   5   4   0 109.213 9.63963   1
   5   4   0 82.7060 8.24692   1
   5  -4   0 86.5434 13.1245   1
   5  -4   0 91.4474 15.3782   1
  -5  -4   0 103.792 9.70340   1
  -5   4   0 73.2108 13.9829   1
  -5  -4   0 111.413 9.60513   1
  -6  -4   0 -10.036 6.90708   1
   6   4   0 -8.0718 8.75659   1
   6  -4   0 -10.325 13.4974   1
   6   4   0 15.5642 7.49808   1
  -6   4   0 10.5414 13.0560   1
  -6  -4   0 5.63611 8.20873   1
   6  -4   0 5.30876 13.7365   1
  -7  -4   0 46.8628 9.80557   1
  -7   4   0 25.2329 13.6150   1
   7   4   0 36.0325 10.7900   1
   7   4   0 48.8514 9.73192   1
   7  -4   0 58.4172 13.7878   1
   7  -4   0 51.9805 14.9375   1
  -7  -4   0 39.4565 11.7775   1
  -8   4   0 1.86149 12.6901   1
   8   4   0 -6.1886 12.5835   1
   8  -4   0 12.4226 13.5869   1
   8   4   0 3.95337 9.87806   1
  -8  -4   0 -3.0344 11.0679   1
  -8  -4   0 -0.8824 14.0149   1
   8  -4   0 -19.704 13.7157   1
  -9  -4   0 22.6054 15.6071   1
   9   4   0 59.4273 13.4682   1
 -10   4   0 66.2350 19.6692   1
  10   4   0 77.5781 17.3948   1
  10   4   0 35.9111 17.3577   1
 -10  -4   0 39.3817 17.5564   1
  10  -4   0 36.0734 22.4862   1
  10  -4   0 56.5295 19.0737   1
 -10  -4   0 67.1872 19.0126   1
  11   4   0 47.1193 18.4000   1
 -11   4   0 51.0645 18.5042   1
 -11  -4   0 69.5471 20.5604   1
 -11  -4   0 19.2230 22.0525   1
  11  -4   0 45.1179 19.4183   1
  11   4   0 53.5983 17.1168   1
  11  -4   0 48.9243 19.0653   1
   0  -5   0 5.81134 6.49286   1
   0   5   0 0.73862 6.97842   1
   0   5   0 1.15453 5.39015   1
   1   5   0 2439.51 137.703   1
  -1  -5   0 2695.98 152.041   1
   1   5   0 2583.48 145.392   1
  -1  -5   0 2748.29 154.682   1
   1  -5   0 2810.50 160.221   1
  -1   5   0 2995.91 170.632   1
  -1   5   0 2593.47 148.334   1
  -2  -5   0 452.740 27.0569   1
   2  -5   0 496.610 34.0089   1
  -2   5   0 490.686 33.1398   1
   2   5   0 480.484 28.5432   1
   2   5   0 460.058 27.0244   1
  -2  -5   0 473.737 27.7901   1
  -2   5   0 443.149 30.9037   1
  -3   5   0 704.199 45.9220   1
  -3  -5   0 571.189 32.5756   1
  -3  -5   0 674.688 38.1590   1
   4   5   0 263.340 15.6769   1
  -4   5   0 203.463 19.7117   1
   4   5   0 233.054 13.8860   1
   4  -5   0 237.494 22.2692   1
  -5   5   0 500.322 37.2712   1
   5   5   0 466.816 27.6700   1
   5  -5   0 460.244 35.4016   1
  -5  -5   0 493.410 29.5531   1
   5   5   0 506.312 30.1286   1
   5  -5   0 450.062 33.8109   1
  -5  -5   0 462.346 27.7262   1
  -6   5   0 193.585 20.9616   1
  -6  -5   0 215.872 15.5249   1
   6  -5   0 212.736 22.6467   1
   6   5   0 236.781 16.3206   1
  -6  -5   0 205.835 15.2992   1
   6  -5   0 207.807 22.0281   1
   6   5   0 217.726 15.5702   1
  -7   5   0 739.731 52.1277   1
   7  -5   0 761.445 52.5367   1
  -7  -5   0 720.165 43.9049   1
  -7  -5   0 795.007 48.2993   1
   7  -5   0 655.935 47.4859   1
   7   5   0 741.462 45.1031   1
   7   5   0 745.423 45.1751   1
  -8  -5   0 10.6141 10.8180   1
   8   5   0 15.9771 8.55201   1
  -8  -5   0 9.68422 11.3484   1
   8  -5   0 -17.864 15.9189   1
   8   5   0 18.5256 7.63960   1
  -8   5   0 16.2981 12.7707   1
   8  -5   0 3.38695 15.6914   1
   9   5   0 41.7337 11.5580   1
  -9   5   0 55.9904 16.3590   1
   9  -5   0 49.8383 18.0699   1
   9  -5   0 53.6404 19.0364   1
  -9  -5   0 62.4728 15.8421   1
  10  -5   0 33.1726 15.7698   1
  10   5   0 35.4126 14.3474   1
 -10   5   0 38.2377 15.8970   1
  10  -5   0 35.0333 25.3324   1
 -10  -5   0 21.7537 15.3934   1
  11  -5   0 6.71335 22.6272   1
 -11  -5   0 29.1276 19.5947   1
  11   5   0 49.4428 12.4251   1
  11  -5   0 28.6635 16.6744   1
 -11   5   0 29.8892 17.9231   1
 -11  -5   0 35.0779 19.4528   1
   0   6   0 1867.71 107.915   1
   0  -6   0 1977.47 113.899   1
   0   6   0 1891.78 109.184   1
  -1  -6   0 302.357 20.3599   1
  -1   6   0 311.124 23.2366   1
   1   6   0 270.590 18.6500   1
   1   6   0 300.651 20.5035   1
   1  -6   0 298.910 22.9043   1
  -1   6   0 250.957 20.1740   1
  -2   6   0 416.662 30.1065   1
  -2  -6   0 334.093 21.4414   1
   2   6   0 454.840 27.7436   1
  -2   6   0 398.346 28.9577   1
   2  -6   0 459.741 32.7473   1
  -2  -6   0 447.627 26.9882   1
   2   6   0 431.357 26.1499   1
  -3   6   0 174.202 19.0879   1
   3   6   0 226.625 14.1709   1
  -3  -6   0 223.548 14.1052   1
  -3  -6   0 231.563 14.2519   1
   3   6   0 218.433 13.5828   1
  -3   6   0 194.825 18.6076   1
   3  -6   0 202.409 19.8721   1
  -4   6   0 2.59396 10.8904   1
  -4   6   0 44.7313 10.5854   1
   4  -6   0 40.3380 12.0311   1
   5  -6   0 215.708 21.9942   1
  -5   6   0 177.534 21.2878   1
  -5  -6   0 190.459 11.3261   1
   6   6   0 30.7236 4.90822   1
  -6  -6   0 24.9255 5.57638   1
   6  -6   0 12.9617 15.0284   1
   6   6   0 25.0515 4.46408   1
   6  -6   0 25.4462 12.9296   1
  -6  -6   0 14.7773 4.90315   1
  -6   6   0 39.4287 12.9059   1
  -7   6   0 16.9440 15.5094   1
   7  -6   0 13.1394 14.1756   1
   7   6   0 3.22384 6.12768   1
  -7  -6   0 2.47162 7.69987   1
  -7  -6   0 6.19750 8.14889   1
   8  -6   0 53.2140 17.5517   1
   8   6   0 31.3637 6.67269   1
   8  -6   0 40.2287 17.8141   1
  -8   6   0 28.0751 14.8165   1
  -8  -6   0 38.1998 10.4106   1
  -8  -6   0 34.0170 9.73087   1
  -9   6   0 51.5260 16.5813   1
  -9  -6   0 27.8158 13.6184   1
   9  -6   0 24.2795 20.6596   1
   9   6   0 13.1248 10.5075   1
   9   6   0 38.1413 9.54262   1
  -9  -6   0 33.5924 13.2181   1
   9  -6   0 18.4662 15.9710   1
  10   6   0 136.221 14.1781   1
 -10  -6   0 126.901 19.4320   1
 -10   6   0 102.265 19.9655   1
  10  -6   0 141.389 23.2699   1
  10  -6   0 98.0033 20.0841   1
 -10  -6   0 113.749 17.3188   1
 -11  -6   0 8.13087 20.6462   1
  11  -6   0 -11.768 18.1081   1
 -11   6   0 -5.5710 21.0656   1
   0   7   0 -27.225 9.08040   1
   0  -7   0 -20.827 9.92308   1
   0   7   0 -14.936 9.32675   1
  -1  -7   0 116.299 10.7177   1
   1  -7   0 109.461 13.4274   1
   1   7   0 127.466 12.1598   1
  -1  -7   0 109.836 11.4839   1
   1   7   0 112.849 11.1852   1
  -1   7   0 128.728 14.1028   1
  -2  -7   0 897.126 53.0102   1
   2  -7   0 795.927 52.5866   1
  -2   7   0 835.661 54.1061   1
   2   7   0 797.374 46.8476   1
  -2  -7   0 844.673 49.4578   1
   2   7   0 875.703 51.7053   1
  -2   7   0 828.114 54.1746   1
   3   7   0 128.092 9.84976   1
  -3  -7   0 149.174 11.3555   1
  -3  -7   0 126.295 9.36524   1
   3   7   0 125.661 9.32579   1
   3  -7   0 88.0981 15.3792   1
  -3   7   0 165.064 18.3779   1
  -3   7   0 138.065 17.6961   1
  -4   7   0 655.480 45.7485   1
   4  -7   0 646.474 45.5237   1
  -4   7   0 672.105 46.1714   1
  -5   7   0 539.113 39.1034   1
  -5   7   0 469.859 36.8158   1
   5  -7   0 414.106 33.6807   1
   6  -7   0 4.98824 12.5590   1
   6  -7   0 2.77245 12.7609   1
  -6   7   0 3.31433 15.7785   1
  -7  -7   0 205.913 12.7141   1
   7  -7   0 237.559 25.3598   1
  -8  -7   0 0.60847 9.35373   1
  -8  -7   0 2.21783 7.89560   1
  -8   7   0 -2.0118 19.7272   1
   8  -7   0 13.9311 18.0640   1
   8  -7   0 -7.9826 18.2170   1
  -9   7   0 40.6981 15.6589   1
   9  -7   0 27.6435 15.4971   1
  -9  -7   0 26.6244 11.8856   1
  -9  -7   0 35.5716 10.8229   1
   9  -7   0 -13.559 21.3257   1
 -10  -7   0 15.2267 15.8086   1
  10  -7   0 16.8667 19.2631   1
 -10  -7   0 13.7299 12.9066   1
 -10   7   0 -1.0991 20.1640   1
  10  -7   0 -10.038 19.9428   1
   0  -8   0 1223.24 74.2221   1
   1   8   0 1110.55 66.1134   1
  -1   8   0 1149.91 70.7273   1
   1   8   0 1066.55 64.0500   1
  -1  -8   0 992.236 60.3405   1
  -2  -8   0 1426.54 83.0920   1
  -2   8   0 1178.50 73.0561   1
  -2  -8   0 1428.09 82.5756   1
   2   8   0 1307.83 76.1167   1
   2   8   0 1311.82 75.7185   1
   2  -8   0 1316.29 81.1123   1
  -2   8   0 1280.38 78.7975   1
   3   8   0 33.5156 5.62140   1
  -3   8   0 43.4162 13.8338   1
  -3  -8   0 33.1393 8.59569   1
   3  -8   0 45.9344 12.7818   1
   3   8   0 34.7411 6.37446   1
  -3  -8   0 31.7510 5.21090   1
  -3   8   0 32.2816 12.4709   1
  -4   8   0 131.060 18.1514   1
   4  -8   0 132.955 18.4659   1
   4   8   0 135.614 8.54892   1
  -4   8   0 132.713 18.4885   1
  -5   8   0 -9.2405 13.9508   1
   5  -8   0 -5.0544 12.9712   1
  -5   8   0 -24.124 15.8656   1
  -6   8   0 -2.9934 15.4648   1
  -6   8   0 14.4139 13.3756   1
   6  -8   0 -15.815 14.2725   1
   7  -8   0 48.6621 14.4089   1
  -7   8   0 82.0034 17.1476   1
   7  -8   0 92.3844 17.9403   1
   8  -8   0 64.1052 18.0805   1
   9  -8   0 64.2270 17.1728   1
   9  -8   0 44.6555 20.8755   1
  -9   8   0 89.3408 20.6898   1
 -10   8   0 -6.8099 19.2393   1
  10  -8   0 14.4311 25.9553   1
  10  -8   0 11.5390 17.9503   1
   0   9   0 4.20669 9.43172   1
   0   9   0 -13.697 11.6556   1
   0  -9   0 7.94304 11.3463   1
   1   9   0 142.265 15.2456   1
   1   9   0 126.466 14.0735   1
  -1  -9   0 127.164 14.4356   1
   1  -9   0 114.468 15.2660   1
   2   9   0 40.6667 8.69676   1
   2  -9   0 39.4771 13.3639   1
  -2  -9   0 37.7141 10.1481   1
  -2   9   0 38.4989 12.4614   1
  -2  -9   0 45.4530 7.50334   1
  -2   9   0 36.4852 13.4620   1
   2   9   0 22.9387 8.09425   1
  -3  -9   0 241.074 16.7320   1
   3   9   0 251.310 18.1737   1
   3   9   0 252.291 17.4117   1
  -3  -9   0 274.498 20.1523   1
  -3   9   0 240.385 22.8897   1
  -3   9   0 204.329 21.2411   1
   3  -9   0 294.969 27.6900   1
   4   9   0 366.239 22.0739   1
  -4   9   0 349.502 30.7469   1
  -4  -9   0 359.006 22.3590   1
   4  -9   0 336.264 30.0846   1
  -4  -9   0 353.970 21.3955   1
  -4   9   0 329.583 30.4923   1
   4   9   0 366.405 21.7768   1
  -5   9   0 59.9279 15.3534   1
   5  -9   0 33.9255 15.4831   1
  -6   9   0 42.5022 14.0767   1
  -6   9   0 34.6353 17.4278   1
   6  -9   0 12.2242 18.1786   1
  -7   9   0 -21.239 19.4337   1
   8  -9   0 -7.4407 19.6665   1
   9  -9   0 96.7369 24.7081   1
  10  -9   0 -17.367 25.2509   1
   0 -10   0 1816.68 108.149   1
   0  10   0 2005.34 118.265   1
   0  10   0 1883.83 110.814   1
  -1  10   0 -2.9254 11.3407   1
  -1  10   0 17.7783 13.3651   1
  -1 -10   0 8.30039 11.9418   1
   1 -10   0 34.2430 12.0908   1
   1  10   0 31.4659 11.2534   1
   2 -10   0 164.837 19.8589   1
   2  10   0 148.228 14.5654   1
  -2 -10   0 153.221 16.6289   1
   2  10   0 139.847 13.4554   1
  -2 -10   0 145.215 13.5193   1
   3 -10   0 42.2523 13.6805   1
  -3 -10   0 33.5299 10.6767   1
   3  10   0 36.8231 9.12922   1
  -3  10   0 57.6132 14.3996   1
  -3  10   0 0.31103 15.1934   1
  -3 -10   0 47.6366 7.95519   1
   3  10   0 35.4498 7.69591   1
   4  10   0 230.292 15.0720   1
  -4 -10   0 259.571 18.1907   1
  -4  10   0 252.510 25.5142   1
  -4 -10   0 242.797 16.1925   1
   4 -10   0 219.870 23.9894   1
  -4  10   0 222.451 25.3243   1
  -5  10   0 22.5083 14.1954   1
  -6  10   0 64.8611 17.5995   1
  -6  10   0 63.3585 18.7519   1
   6 -10   0 66.8123 19.2507   1
  -7  10   0 24.6692 16.4525   1
   8 -10   0 -4.1930 23.3913   1
  -8  10   0 -5.6575 22.7311   1
  -9  10   0 13.8040 16.8407   1
   9 -10   0 23.4426 28.0496   1
   0  11   0 -27.741 15.1268   1
   0  11   0 14.9467 12.9216   1
   0 -11   0 -0.7352 14.2284   1
  -1  11   0 141.608 19.8849   1
   1 -11   0 151.501 19.3408   1
   1  11   0 144.445 17.4390   1
  -1  11   0 149.959 20.1352   1
   2  11   0 23.7979 10.3549   1
   2 -11   0 10.3492 15.9166   1
  -2  11   0 3.96971 14.5736   1
  -2 -11   0 36.6933 12.5098   1
  -2  11   0 9.37271 12.5812   1
  -3 -11   0 350.786 24.4824   1
  -3 -11   0 347.343 26.0669   1
   3  11   0 349.424 24.3957   1
   3 -11   0 344.877 31.5075   1
   3  11   0 336.686 23.2787   1
  -4 -11   0 10.2064 10.7805   1
   4 -11   0 25.5161 14.7427   1
  -4  11   0 11.4993 17.0191   1
  -4  11   0 19.4457 15.6755   1
   4  11   0 6.54121 5.40794   1
  -4 -11   0 -6.0314 8.23502   1
  -5  11   0 339.441 34.2238   1
  -5  11   0 337.761 33.2576   1
   5 -11   0 349.232 34.7205   1
   6 -11   0 43.3981 19.5001   1
  -6  11   0 -4.5181 18.3830   1
  -6  11   0 12.2835 17.9971   1
  -7  11   0 17.4193 22.3656   1
   0  12   0 417.712 32.8550   1
   0  12   0 431.107 34.0706   1
   0 -12   0 431.332 34.7394   1
  -1 -12   0 29.2551 16.1088   1
   1 -12   0 42.1305 14.2427   1
   1  12   0 36.0897 15.4047   1
  -1 -12   0 40.3955 10.9284   1
  -1  12   0 41.0220 13.9334   1
   1  12   0 46.6462 12.7554   1
  -1  12   0 48.7365 15.9431   1
  -2  12   0 320.359 29.7518   1
   2  12   0 314.371 24.4796   1
  -2 -12   0 304.611 26.4583   1
   2  12   0 319.320 25.1941   1
  -2 -12   0 295.755 23.0645   1
  -2  12   0 339.814 30.2297   1
   2 -12   0 316.800 30.1966   1
  -3 -12   0 6.57010 10.7728   1
   3  12   0 1.29687 9.79618   1
  -3 -12   0 4.36877 15.7783   1
  -3  12   0 -16.420 18.3180   1
   3  12   0 1.16534 8.94511   1
   3 -12   0 -13.808 18.1232   1
   4 -12   0 20.5109 17.9901   1
  -4 -12   0 15.6404 9.15727   1
   4  12   0 15.1147 6.45426   1
  -4 -12   0 27.5852 11.0160   1
  -5  12   0 40.1591 22.1570   1
   5 -12   0 38.2327 18.3144   1
  -5  12   0 61.6726 18.2145   1
  -6  12   0 -21.621 24.2898   1
  -6  12   0 -18.751 17.6342   1
   6 -12   0 -24.289 18.4521   1
  -7  12   0 21.7455 15.1319   1
  -7  12   0 50.4788 24.5848   1
   7 -12   0 16.3546 13.8729   1
  -8  12   0 140.175 33.7418   1
   0  13   0 0.07953 22.7875   1
   0 -13   0 3.66377 18.8124   1
   0  13   0 2.14336 15.3874   1
   1  13   0 -6.1569 16.1848   1
  -1 -13   0 -14.430 13.3464   1
  -1  13   0 15.1171 18.5435   1
   1 -13   0 3.39185 17.1451   1
   1  13   0 -12.905 14.1736   1
  -1 -13   0 17.9776 17.1866   1
  -1  13   0 23.7021 17.7476   1
  -2 -13   0 235.525 22.0153   1
  -2 -13   0 239.092 23.4041   1
   2  13   0 189.849 19.3799   1
   2 -13   0 174.119 22.9969   1
  -2  13   0 197.456 23.5826   1
   2  13   0 223.578 21.1016   1
  -3 -13   0 14.7877 15.8511   1
   3  13   0 30.3099 10.8616   1
  -3  13   0 39.0316 16.5685   1
  -3  13   0 39.7892 18.1221   1
   3 -13   0 99.8103 20.1169   1
   3  13   0 53.1640 11.9093   1
  -4 -13   0 -12.162 13.7206   1
  -4  13   0 20.6673 15.2450   1
  -4 -13   0 7.33261 12.7725   1
  -4  13   0 26.4205 17.7407   1
   4  13   0 6.74741 8.05258   1
   4 -13   0 -1.4372 19.5357   1
   5 -13   0 97.3104 21.2262   1
  -6  13   0 163.776 27.4206   1
  -6  13   0 185.510 25.2437   1
   6 -13   0 163.275 23.5654   1
  -7  13   0 195.532 30.2306   1
   0 -14   0 88.8737 19.8305   1
   0  14   0 77.7911 18.5800   1
   0  14   0 73.6971 23.1164   1
  -1  14   0 5.28959 17.4759   1
  -1 -14   0 3.12361 14.4299   1
   1  14   0 16.6886 16.1850   1
   1 -14   0 26.6090 17.8572   1
  -1 -14   0 30.4043 15.5671   1
   1  14   0 22.8222 16.3821   1
  -1  14   0 13.7588 20.4093   1
   2  14   0 16.2007 13.1393   1
  -2 -14   0 25.7522 15.9321   1
   2  14   0 27.9796 13.5705   1
  -2 -14   0 27.6794 18.1288   1
  -2  14   0 -0.4293 19.3347   1
   3  14   0 80.2268 14.3262   1
  -3  14   0 65.6447 17.2023   1
  -3  14   0 39.3001 24.4014   1
  -3 -14   0 73.4753 16.1367   1
   3 -14   0 57.4102 22.0537   1
  -3 -14   0 101.625 17.4531   1
   3  14   0 100.566 15.1843   1
  -4 -14   0 24.4330 13.9451   1
  -4  14   0 -24.374 26.5204   1
   4 -14   0 17.7677 21.0899   1
  -4  14   0 12.1782 17.0158   1
  -4 -14   0 1.10377 15.6484   1
  -5  14   0 14.3458 18.6697   1
  -5  14   0 0.65411 22.5581   1
   5 -14   0 43.0231 22.7922   1
  -6  14   0 43.7806 20.2641   1
   6 -14   0 37.8922 17.1672   1
  -6  14   0 57.1182 17.0324   1
   0  15   0 -15.740 25.6162   1
   0  15   0 -5.7552 19.3751   1
   0 -15   0 -11.213 21.6050   1
   0 -15   0 28.8470 22.9531   1
  -1  15   0 31.9749 24.6041   1
  -1 -15   0 30.6725 18.5883   1
  -1 -15   0 8.29417 17.7292   1
   1  15   0 43.5932 17.1686   1
   1  15   0 14.5247 20.3485   1
   2  15   0 49.4427 16.8894   1
  -2 -15   0 21.5310 19.3747   1
   2 -15   0 23.8176 22.1520   1
  -2 -15   0 34.1729 20.4254   1
  -2  15   0 64.9095 21.6565   1
  -2  15   0 31.3164 22.4069   1
   2  15   0 51.4116 17.2258   1
  -3  15   0 45.9643 21.3296   1
  -3  15   0 31.6462 16.7080   1
  -3 -15   0 30.1651 17.9641   1
   3 -15   0 67.1073 20.8450   1
  -4 -15   0 54.7838 18.8201   1
  -4 -15   0 50.8249 18.0935   1
   4 -15   0 59.8595 19.8330   1
  -4  15   0 70.6123 27.3832   1
  -4  15   0 40.5016 20.1915   1
   0 -16   0 74.8721 25.8824   1
   0  16   0 79.1588 23.2233   1
  -1 -16   0 245.104 28.2833   1
  -1  16   0 293.584 30.8921   1
  -1  16   0 294.070 33.7123   1
   1  16   0 265.493 27.9225   1
  -1 -16   0 284.640 29.3538   1
   1 -16   0 292.210 32.8818   1
   1  16   0 288.302 31.2410   1
   2  16   0 -35.380 17.3904   1
   2 -16   0 24.2584 18.5594   1
  -2 -16   0 16.7099 21.5016   1
   2  16   0 71.7464 17.2258   1
  -2  16   0 61.2969 25.1772   1
  -2  16   0 15.3281 22.1555   1
  -2 -16   0 -25.263 24.9504   1
  -1   0   1 71.6832 5.52133   1
   1   0   1 73.9261 5.52056   1
   1   0  -1 68.1899 5.31965   1
  -1   0  -1 73.1685 5.41539   1
  -1   0   1 69.9293 5.34068   1
  -1   0  -1 73.9973 5.49270   1
   1   0   1 66.7984 4.98129   1
   1   0  -1 66.8252 5.21898   1
   2   0  -1 7175.19 399.322   1
   2   0  -1 7518.40 418.550   1
   2   0   1 6748.09 375.530   1
  -2   0  -1 7294.76 405.749   1
  -2   0   1 7164.05 398.913   1
   2   0   1 7273.61 404.694   1
  -2   0  -1 7209.42 401.044   1
  -2   0   1 6983.48 388.834   1
   3   0  -1 2193.07 124.974   1
  -3   0   1 1963.22 112.236   1
   3   0   1 2016.83 115.028   1
   3   0   1 2053.11 116.881   1
  -3   0  -1 2115.12 120.318   1
   3   0  -1 2065.29 117.711   1
   4   0   1 2202.20 126.422   1
   4   0   1 2181.62 125.258   1
  -4   0  -1 2299.00 131.555   1
  -4   0   1 2197.77 126.353   1
   4   0  -1 2583.31 147.762   1
   4   0  -1 2193.20 126.010   1
  -5   0   1 481.790 32.9654   1
   5   0   1 456.114 31.3306   1
  -5   0  -1 474.432 32.0412   1
   5   0  -1 437.399 30.4002   1
   5   0  -1 433.172 30.1312   1
   5   0   1 460.036 31.6147   1
  -6   0  -1 58.8649 11.4284   1
   6   0  -1 47.0620 11.7308   1
   6   0   1 39.0577 12.0581   1
   6   0   1 46.0450 10.8897   1
   7   0  -1 6.98019 11.0250   1
  -7   0   1 -16.342 13.6749   1
   7   0   1 7.03880 12.3944   1
  -7   0  -1 7.24140 10.8332   1
   7   0   1 9.41061 12.4224   1
   7   0  -1 0.00982 13.4077   1
   8   0  -1 124.631 16.7982   1
   8   0  -1 141.230 19.3613   1
  -8   0  -1 103.505 15.9391   1
   8   0   1 114.947 17.2858   1
  -8   0   1 129.482 18.8785   1
   8   0   1 93.5591 14.5924   1
  -9   0  -1 21.1453 17.4175   1
   9   0  -1 30.0974 14.4713   1
   9   0   1 39.8813 15.1479   1
   9   0   1 16.2177 15.5036   1
  -9   0   1 16.7220 17.4155   1
   9   0  -1 -0.4170 16.2948   1
 -10   0  -1 121.955 22.2990   1
  10   0   1 76.5189 18.8995   1
 -10   0   1 126.720 20.0482   1
  10   0  -1 97.0775 22.6146   1
  10   0  -1 118.793 20.3652   1
  10   0   1 108.165 19.6641   1
  11   0   1 18.7337 16.7883   1
  11   0   1 34.1001 16.9944   1
  11   0  -1 -7.0699 19.8663   1
 -11   0  -1 18.2993 17.7959   1
 -12   0   1 48.2250 26.1951   1
  12   0   1 -19.673 24.4849   1
  12   0   1 -10.767 21.2726   1
  12   0  -1 -13.869 26.6812   1
  12   0  -1 -2.0236 20.7513   1
 -12   0  -1 -7.9712 24.9444   1
   0  -1   1 1295.37 72.5575   1
   0   1   1 1083.34 60.8750   1
   0   1  -1 1322.94 74.1109   1
   0   1   1 1172.57 65.7833   1
   0  -1  -1 1248.80 69.9745   1
   0   1  -1 1315.11 73.7206   1
   0  -1  -1 1145.91 64.3246   1
   0  -1   1 1327.36 74.4026   1
   1   1  -1 46.8559 3.69401   1
   1  -1   1 39.1818 4.30969   1
  -1   1   1 51.6324 5.18878   1
   1  -1   1 37.4883 4.56914   1
   1   1  -1 49.0438 3.91718   1
  -1   1   1 54.2703 5.29915   1
  -1  -1  -1 38.1855 2.74996   1
   1  -1  -1 37.7296 4.43801   1
  -1  -1   1 39.4161 3.35207   1
  -1   1  -1 33.6948 4.37291   1
   1  -1  -1 39.7338 4.61632   1
  -1   1  -1 40.3046 4.42153   1
  -1  -1   1 38.2009 3.24257   1
   1   1   1 36.5132 2.64005   1
  -2   1   1 857.040 50.8057   1
   2  -1   1 904.002 53.2630   1
   2   1  -1 917.987 52.6059   1
  -2   1   1 834.392 49.4966   1
   2   1  -1 889.824 51.2342   1
  -2  -1  -1 928.510 52.9998   1
  -2  -1  -1 860.770 49.1840   1
   2  -1   1 786.754 46.8406   1
  -2   1  -1 915.838 53.8405   1
  -2   1  -1 864.374 50.9997   1
  -2  -1   1 914.310 52.4607   1
   2  -1  -1 837.801 49.5938   1
   2   1   1 1011.41 57.6346   1
   2  -1  -1 934.696 55.1195   1
   2   1   1 981.225 55.8912   1
  -2  -1   1 890.594 51.2493   1
   3   1  -1 739.414 44.0012   1
  -3   1   1 775.157 47.1574   1
   3  -1   1 805.034 48.6207   1
   3  -1   1 761.518 46.3192   1
  -3  -1  -1 810.411 47.5030   1
   3   1  -1 761.705 45.0668   1
  -3  -1  -1 835.285 48.9480   1
   3  -1  -1 784.324 47.6783   1
   3   1   1 861.997 50.4472   1
  -3   1  -1 795.616 48.1782   1
  -3  -1   1 784.175 46.3487   1
   3  -1  -1 777.031 47.4979   1
   3   1   1 820.940 48.0708   1
   4  -1   1 993.772 60.5119   1
  -4   1   1 1036.79 62.7551   1
   4  -1   1 1011.68 61.3678   1
  -4  -1  -1 948.832 56.2021   1
   4   1  -1 964.805 57.2364   1
   4   1  -1 921.726 55.2094   1
   4   1   1 976.728 57.8901   1
  -4  -1   1 841.259 50.6947   1
   4  -1  -1 905.227 55.6064   1
   4  -1  -1 877.315 53.9504   1
   4   1   1 937.549 55.9221   1
  -4   1  -1 941.967 57.2298   1
  -5   1   1 392.768 28.8057   1
  -5  -1  -1 367.904 25.7693   1
   5   1  -1 342.382 24.7838   1
   5   1  -1 388.865 27.0656   1
   5  -1   1 341.425 25.3941   1
  -5  -1   1 390.571 27.2267   1
   5  -1  -1 363.966 26.7769   1
   5   1   1 359.723 25.2917   1
   5   1   1 388.582 26.9617   1
  -5   1  -1 338.893 25.6123   1
  -6   1   1 127.919 17.2247   1
  -6  -1  -1 123.753 14.2033   1
   6   1  -1 112.750 13.6203   1
   6  -1   1 122.598 15.4471   1
   6   1   1 119.206 13.8819   1
   6  -1  -1 131.546 15.3935   1
   6   1   1 125.714 13.9919   1
  -6  -1   1 119.687 15.0186   1
   6  -1  -1 115.399 14.8611   1
  -7   1   1 0.30391 11.2958   1
   7   1  -1 15.7832 11.7734   1
   7  -1  -1 16.6314 12.4613   1
   7  -1  -1 7.32445 11.6227   1
   7   1   1 24.3961 11.7288   1
  -7   1  -1 -4.5941 10.0064   1
   8   1  -1 189.336 21.0809   1
   8  -1   1 197.013 23.2049   1
  -8   1   1 167.978 19.5124   1
   8   1  -1 209.302 21.6260   1
   8  -1   1 232.375 22.8057   1
  -8  -1  -1 232.978 22.7144   1
   8   1   1 222.898 22.9225   1
  -8   1  -1 230.413 22.9559   1
  -8  -1   1 244.273 23.7551   1
   8  -1  -1 204.260 20.9944   1
   8   1   1 224.698 21.4412   1
   8  -1  -1 180.729 21.3684   1
   9   1  -1 15.2683 14.0569   1
   9  -1   1 53.2262 15.5020   1
   9   1  -1 39.3502 13.8611   1
   9  -1   1 16.0525 17.3813   1
  -9   1   1 31.2599 16.3046   1
  -9  -1  -1 16.3895 15.3665   1
   9  -1  -1 32.4894 15.5224   1
   9   1   1 29.1577 15.8605   1
  -9  -1   1 42.6522 15.4158   1
  -9   1  -1 46.2733 14.0400   1
   9   1   1 37.9735 13.8925   1
   9  -1  -1 29.1379 16.4738   1
 -10   1   1 74.8339 19.6139   1
  10   1  -1 91.4879 20.0974   1
  10  -1   1 64.1729 16.4314   1
  10   1  -1 55.0203 18.9401   1
 -10  -1  -1 86.8463 18.0548   1
  10  -1  -1 71.1312 16.7692   1
  10   1   1 75.8092 16.9146   1
  10   1   1 32.1878 17.8275   1
 -10  -1   1 51.4526 19.6456   1
 -10   1  -1 43.6896 16.6590   1
  11   1  -1 -9.7671 19.0556   1
 -11  -1  -1 17.6553 19.1382   1
  11  -1   1 27.3570 20.4835   1
 -11  -1  -1 13.9549 19.6042   1
 -11   1   1 -10.284 19.8041   1
  11  -1   1 -3.6007 19.8898   1
  11   1   1 -26.835 18.8894   1
 -11  -1   1 17.4403 17.9202   1
 -11   1  -1 9.06362 20.4915   1
  11  -1  -1 30.8762 17.2925   1
  11  -1  -1 3.30133 16.8217   1
  11   1   1 15.3466 20.0005   1
 -12  -1   1 -6.4559 21.5889   1
   0  -2  -1 4.43850 2.30365   1
   0   2   1 0.70145 2.69875   1
   0   2   1 6.68081 2.67264   1
   0  -2   1 3.36107 2.21104   1
   0   2  -1 -1.3732 2.64284   1
   0  -2  -1 -0.6334 2.57117   1
   0   2  -1 5.24662 2.44281   1
   0  -2   1 1.30288 2.69593   1
  -1   2   1 393.088 24.7398   1
  -1  -2  -1 403.515 22.8663   1
   1  -2   1 352.231 22.4647   1
   1   2  -1 424.320 24.5844   1
   1  -2   1 384.170 24.0986   1
  -1   2   1 399.496 25.0543   1
   1   2  -1 381.879 22.1559   1
  -1   2  -1 379.817 23.8668   1
  -1  -2   1 401.910 23.2971   1
  -1  -2   1 419.026 24.2526   1
  -1   2  -1 384.186 24.1719   1
   1   2   1 392.122 22.2538   1
   1  -2  -1 370.448 23.5386   1
   1  -2  -1 351.855 22.5621   1
  -2   2   1 9.19947 5.73883   1
   2   2  -1 17.9203 3.09141   1
  -2   2   1 24.0680 5.93317   1
   2  -2   1 15.6390 5.71710   1
  -2  -2  -1 17.2864 2.16688   1
   2  -2   1 24.7314 5.87470   1
   2   2  -1 18.5142 2.89264   1
   2   2   1 15.9461 2.19104   1
   2  -2  -1 16.0261 6.21183   1
  -2  -2   1 13.5298 2.86959   1
   2  -2  -1 27.1611 5.87065   1
  -2  -2   1 18.2468 3.02296   1
  -2   2  -1 16.9244 4.92565   1
  -2   2  -1 24.1726 6.14176   1
   3  -2   1 916.369 55.6264   1
  -3   2   1 921.007 55.9856   1
  -3  -2  -1 939.924 54.0462   1
   3   2  -1 872.451 50.8131   1
   3  -2   1 882.529 53.5748   1
   3   2  -1 890.305 51.5354   1
  -3  -2  -1 863.065 49.6701   1
   3  -2  -1 916.322 56.0731   1
   3   2   1 928.114 53.2986   1
   3  -2  -1 893.658 54.3363   1
  -3  -2   1 925.200 53.7717   1
   3   2   1 887.684 50.9321   1
  -3   2  -1 879.239 53.4348   1
  -3  -2   1 958.582 55.3026   1
   4  -2   1 480.375 32.9089   1
   4  -2   1 476.063 32.6212   1
   4   2  -1 453.442 28.6831   1
  -4  -2  -1 492.583 30.4195   1
  -4  -2  -1 501.587 31.0213   1
   4   2  -1 455.935 28.9859   1
  -4   2   1 472.355 32.5077   1
  -4   2  -1 422.806 29.6414   1
   4   2   1 504.001 31.0142   1
  -4  -2   1 487.331 30.3859   1
   4   2   1 474.052 29.4084   1
  -4  -2   1 469.927 29.7961   1
   4  -2  -1 484.093 32.9260   1
   4  -2  -1 565.823 38.0792   1
  -5  -2  -1 359.619 24.3197   1
  -5  -2  -1 360.208 24.3678   1
   5  -2   1 378.224 28.3344   1
   5   2   1 392.078 26.1158   1
  -5  -2   1 386.128 26.0946   1
   5  -2  -1 402.455 29.9442   1
   5   2   1 441.798 28.9647   1
   6  -2   1 815.542 53.3831   1
   6   2  -1 776.823 48.6700   1
  -6   2   1 810.800 53.4863   1
   6   2  -1 775.187 48.9675   1
  -6  -2  -1 886.767 54.7367   1
   6  -2   1 810.190 52.7104   1
  -6   2  -1 840.253 54.6103   1
   6   2   1 828.969 51.4035   1
   6  -2  -1 779.452 51.2517   1
  -6  -2   1 830.826 51.6327   1
   6   2   1 815.711 50.5522   1
   6  -2  -1 771.673 50.9250   1
  -7   2   1 121.493 16.6690   1
   7  -2   1 106.470 17.4441   1
   7   2  -1 112.141 14.5466   1
   7   2  -1 119.148 14.6950   1
   7  -2   1 102.804 15.7373   1
  -7   2  -1 104.488 16.5875   1
   7  -2  -1 103.745 15.5033   1
   7  -2  -1 115.732 16.5517   1
  -7  -2   1 139.584 15.5722   1
   7   2   1 138.814 15.9110   1
   8   2  -1 365.132 28.3357   1
   8   2  -1 267.474 23.5620   1
  -8   2   1 337.316 28.9504   1
   8  -2   1 307.703 28.1848   1
   8  -2   1 278.502 27.0398   1
   8  -2  -1 300.962 26.6366   1
   8  -2  -1 317.769 28.5189   1
   8   2   1 311.516 25.0775   1
  -8  -2   1 305.392 25.6097   1
  -8   2  -1 297.450 27.3965   1
  -9  -2  -1 153.732 19.0363   1
  -9   2   1 63.6481 19.1011   1
   9  -2   1 90.2145 19.4388   1
   9   2  -1 111.227 17.6881   1
   9  -2   1 119.633 19.4312   1
   9   2  -1 117.726 16.4182   1
   9   2   1 149.379 18.8138   1
   9   2   1 94.3877 15.1821   1
   9  -2  -1 142.186 21.9700   1
  -9   2  -1 143.770 21.3164   1
  -9  -2   1 150.287 20.9977   1
   9  -2  -1 90.8165 19.1020   1
  10   2  -1 98.0630 19.9060   1
  10  -2   1 83.6005 20.4867   1
 -10  -2  -1 53.0031 18.5206   1
 -10  -2  -1 77.4926 16.0472   1
  10   2  -1 57.8748 16.7074   1
 -10  -2   1 79.2951 18.6313   1
  10   2   1 23.3199 18.2934   1
  10  -2  -1 88.6194 19.6645   1
  10   2   1 58.9822 15.1632   1
  11   2  -1 52.8897 18.2084   1
 -11  -2  -1 24.3566 22.0598   1
 -11  -2  -1 87.9101 23.9437   1
  11  -2   1 78.0818 18.9525   1
 -11   2   1 67.8948 19.6185   1
  11   2  -1 90.2505 22.2326   1
  11  -2   1 80.0344 19.8137   1
  11  -2  -1 67.9892 20.5569   1
  11   2   1 26.7255 17.9732   1
 -11  -2   1 55.3859 21.3772   1
  11  -2  -1 64.6345 21.4611   1
  11   2   1 -0.6748 18.4740   1
 -11  -2   1 34.1644 18.4142   1
 -11   2  -1 31.2422 17.3615   1
   0  -3   1 68.4174 6.33034   1
   0   3   1 61.0558 6.49189   1
   0  -3  -1 60.0857 6.08008   1
   0   3  -1 61.5149 6.40804   1
   0  -3  -1 54.0411 6.16060   1
   0   3  -1 53.7762 5.91283   1
   0   3   1 81.0094 7.39346   1
   0  -3   1 65.9147 6.62837   1
   1  -3   1 4125.86 231.527   1
  -1   3   1 3972.72 223.350   1
   1   3  -1 4223.08 235.167   1
   1  -3   1 4173.20 234.269   1
  -1  -3  -1 3915.68 217.795   1
  -1  -3  -1 3631.23 202.086   1
  -1   3   1 3658.17 205.940   1
   1   3  -1 3981.84 221.707   1
  -1  -3   1 3981.50 221.761   1
   1  -3  -1 3618.72 203.669   1
  -1  -3   1 4085.30 227.342   1
   1   3   1 3573.32 198.887   1
   1  -3  -1 3520.89 198.291   1
   1   3   1 3387.36 188.679   1
  -1   3  -1 4424.61 248.228   1
  -1   3  -1 4113.92 230.964   1
   2  -3   1 593.835 37.3792   1
   2   3  -1 665.292 38.2137   1
   2  -3   1 566.939 35.8217   1
   2   3  -1 658.546 37.6800   1
  -2   3   1 659.108 41.2437   1
  -2   3   1 684.519 42.6655   1
  -2  -3   1 675.783 38.7318   1
  -2   3  -1 677.390 42.1106   1
   2  -3  -1 646.843 40.7136   1
  -2  -3   1 673.917 38.5961   1
  -2   3  -1 663.279 41.1585   1
   2  -3  -1 633.447 39.6876   1
   3  -3   1 242.544 19.0947   1
  -3   3   1 257.584 20.4761   1
   3   3  -1 295.568 18.2721   1
   3   3  -1 273.962 17.2700   1
  -3  -3  -1 246.450 14.7839   1
   3  -3   1 267.507 20.4740   1
  -3  -3  -1 259.345 15.4174   1
  -3  -3   1 267.187 16.9690   1
   3  -3  -1 275.550 21.2466   1
   3  -3  -1 258.862 20.7396   1
   3   3   1 265.857 15.7944   1
   3   3   1 263.025 15.6333   1
  -3   3  -1 276.563 21.1199   1
  -3  -3   1 281.725 17.5452   1
   4  -3   1 209.274 18.1099   1
   4   3  -1 237.089 16.4401   1
   4   3  -1 203.098 14.4587   1
  -4  -3  -1 223.165 15.0022   1
   4  -3   1 211.410 19.4363   1
  -4  -3  -1 192.887 13.2229   1
  -4   3   1 247.923 21.2013   1
   4  -3  -1 189.427 17.4913   1
  -4  -3   1 269.750 18.1383   1
  -4   3  -1 193.129 18.0040   1
  -4  -3   1 201.123 14.1915   1
   4  -3  -1 214.345 19.3773   1
   5   3  -1 12.7203 6.78598   1
  -5  -3  -1 4.90794 6.30021   1
  -5  -3  -1 8.87644 5.62991   1
   5   3  -1 4.79259 6.11580   1
   5  -3   1 11.1371 10.3661   1
  -5   3   1 7.53157 9.75874   1
   5  -3   1 -1.1162 9.62501   1
   5   3   1 13.7382 5.28188   1
  -5  -3   1 6.34253 5.28760   1
  -5   3  -1 15.4016 10.4407   1
   5   3   1 6.74987 6.31190   1
   5  -3  -1 17.8981 10.6999   1
  -5  -3   1 7.88962 6.60104   1
   5  -3  -1 5.89664 7.93101   1
   6  -3   1 38.9488 11.1627   1
  -6  -3  -1 30.3036 9.12514   1
  -6  -3  -1 13.1223 7.45231   1
   6   3  -1 33.1172 8.50236   1
   6  -3   1 5.16133 12.9981   1
  -6   3   1 27.6376 11.5488   1
   6   3  -1 34.4233 8.69464   1
  -6  -3   1 42.7984 8.84158   1
   6  -3  -1 21.2860 11.7758   1
  -6   3  -1 22.9417 13.3252   1
   6  -3  -1 30.1321 11.7010   1
   6   3   1 35.2921 8.31126   1
   6   3   1 40.1383 8.48037   1
  -6  -3   1 29.5235 7.95134   1
   7  -3   1 16.9694 13.1006   1
  -7  -3  -1 30.4109 11.2098   1
   7   3  -1 19.0818 10.0827   1
  -7  -3  -1 30.5979 7.80624   1
  -7   3   1 17.8534 12.1991   1
   7  -3   1 22.9136 14.9889   1
   7   3  -1 5.97751 10.7399   1
  -7  -3   1 21.8242 11.7493   1
   7  -3  -1 28.1493 14.0114   1
   7   3   1 36.6230 8.81883   1
  -7   3  -1 19.5203 11.6390   1
   7  -3  -1 38.9118 11.8878   1
  -7  -3   1 30.9133 8.30864   1
   7   3   1 33.4009 9.60622   1
  -8  -3  -1 253.725 22.8639   1
   8  -3   1 293.180 26.6982   1
   8   3  -1 232.854 21.2891   1
  -8   3   1 268.563 26.3720   1
   8  -3   1 268.021 26.9609   1
   8  -3  -1 234.260 25.5940   1
  -8   3  -1 263.862 25.3471   1
   8   3   1 252.035 21.6316   1
  -8  -3   1 248.993 21.2927   1
   8   3   1 263.019 22.8468   1
   8  -3  -1 252.295 25.2147   1
  -9  -3  -1 63.4510 14.2779   1
   9  -3   1 34.9249 17.6622   1
   9   3  -1 50.6066 13.3488   1
  -9   3   1 42.3080 19.3179   1
   9   3  -1 74.5584 15.0604   1
  -9  -3  -1 64.7057 16.8051   1
   9  -3  -1 49.8903 18.4982   1
   9   3   1 68.8698 13.9066   1
  -9  -3   1 43.7399 15.1305   1
  -9  -3   1 74.4459 18.3076   1
   9   3   1 61.1691 13.1252   1
   9  -3  -1 84.6250 18.3060   1
  -9   3  -1 80.2231 17.0444   1
 -10  -3  -1 21.7666 15.8982   1
  10   3  -1 45.0659 15.9169   1
  10  -3   1 25.7597 15.7495   1
 -10  -3  -1 26.7482 17.6432   1
  10  -3   1 21.9186 20.1088   1
  10   3  -1 13.1116 19.3339   1
 -10   3   1 12.5317 18.2602   1
 -10  -3   1 5.58230 19.1845   1
 -10  -3   1 10.5996 17.0699   1
  10   3   1 4.08531 16.9913   1
  10  -3  -1 15.1812 21.0355   1
  10   3   1 4.06128 15.6106   1
  10  -3  -1 43.0692 18.9469   1
  11   3  -1 181.442 24.9550   1
 -11  -3  -1 219.595 26.1258   1
  11   3  -1 146.177 25.3889   1
 -11   3   1 171.078 26.5952   1
  11  -3   1 126.304 22.3761   1
 -11  -3  -1 187.143 24.8430   1
  11  -3   1 176.159 23.1637   1
  11  -3  -1 128.602 25.8646   1
  11   3   1 167.351 22.6496   1
 -11  -3   1 157.852 25.6529   1
  11  -3  -1 166.271 23.0771   1
 -11   3  -1 121.286 22.0300   1
  11   3   1 159.179 23.1030   1
 -11  -3   1 148.926 23.1581   1
   0   4   1 993.294 58.1506   1
   0   4  -1 1015.31 59.2677   1
   0  -4   1 944.102 55.3947   1
   0  -4  -1 1096.37 63.8956   1
   0   4   1 1043.91 60.9638   1
   0   4  -1 983.067 57.6051   1
  -1   4   1 530.828 33.7182   1
   1   4  -1 489.057 29.1617   1
  -1  -4  -1 522.277 31.1104   1
   1   4  -1 520.893 31.1359   1
   1  -4   1 545.805 34.6093   1
  -1  -4  -1 522.810 30.9282   1
  -1   4   1 506.452 32.3034   1
  -1   4  -1 500.015 32.0787   1
  -1  -4   1 507.289 30.5901   1
   1  -4  -1 491.905 31.7305   1
   1   4   1 534.846 31.6739   1
  -1  -4   1 550.875 32.5906   1
   1   4   1 508.902 30.1927   1
  -1   4  -1 514.764 32.7728   1
  -2   4   1 39.4143 8.12332   1
   2  -4   1 20.0981 7.55401   1
   2   4  -1 33.8533 4.10863   1
   2   4  -1 37.4807 4.40965   1
  -2  -4  -1 39.6460 2.98819   1
  -2   4   1 39.8296 7.73289   1
   2  -4  -1 36.4829 9.00997   1
  -2  -4   1 40.2488 4.28759   1
  -2   4  -1 38.8677 8.40257   1
   2   4   1 36.4280 2.86613   1
  -2   4  -1 49.8091 8.27096   1
  -2  -4   1 36.4393 4.38065   1
   3  -4   1 118.635 14.0994   1
   3   4  -1 130.611 9.40644   1
  -3   4   1 121.874 13.8256   1
   3   4  -1 112.039 8.20700   1
   3  -4  -1 144.819 15.5309   1
  -3  -4   1 119.635 8.81013   1
  -3  -4   1 157.934 10.8882   1
  -3   4  -1 119.674 13.5317   1
   4   4  -1 244.807 15.9893   1
   4   4  -1 258.625 17.2168   1
  -4  -4  -1 227.001 13.9141   1
   4  -4   1 211.934 19.0083   1
  -4  -4  -1 242.301 14.8060   1
  -4  -4   1 269.974 17.7840   1
   4   4   1 232.029 14.1395   1
   4   4   1 214.117 13.2552   1
   4  -4  -1 244.976 20.6849   1
  -4  -4   1 227.618 15.0248   1
  -5   4   1 35.7156 11.3375   1
   5   4  -1 54.7298 8.06176   1
  -5  -4  -1 39.3338 5.88818   1
   5  -4   1 17.9545 10.5961   1
  -5  -4  -1 43.3393 6.22096   1
   5  -4   1 45.1445 11.5160   1
   5   4  -1 30.9849 6.69775   1
   5  -4  -1 27.5262 10.7901   1
  -5  -4   1 45.9416 7.15118   1
   5   4   1 41.9192 5.83640   1
   5   4   1 35.0334 5.55253   1
  -5   4  -1 58.9178 13.0716   1
  -5  -4   1 37.2013 6.84879   1
   5  -4  -1 35.9032 9.87656   1
  -6  -4  -1 534.579 33.0458   1
  -6   4   1 504.564 37.5335   1
   6   4  -1 498.547 32.0703   1
   6  -4   1 469.050 35.4972   1
   6  -4   1 500.012 37.2669   1
   6   4  -1 505.746 32.2707   1
  -6  -4  -1 571.655 35.8326   1
   6  -4  -1 469.900 35.5479   1
  -6  -4   1 516.258 33.0167   1
  -6  -4   1 478.924 31.1614   1
   6  -4  -1 454.911 34.5773   1
  -6   4  -1 507.541 37.9008   1
   6   4   1 498.682 31.1040   1
   6   4   1 491.073 30.9182   1
   7  -4   1 41.6058 13.2705   1
   7  -4   1 37.2386 13.2907   1
   7   4  -1 35.9201 9.50354   1
  -7  -4  -1 41.4814 8.63923   1
   7   4  -1 37.8559 9.81843   1
  -7  -4  -1 29.9221 10.5383   1
  -7   4   1 31.7310 14.4771   1
   7  -4  -1 43.3516 13.3375   1
   7   4   1 20.7027 8.35047   1
  -7  -4   1 43.9303 12.5110   1
   7   4   1 28.0625 9.41035   1
  -7   4  -1 44.2111 15.8619   1
   7  -4  -1 27.0860 13.3488   1
  -7  -4   1 41.0010 8.93521   1
  -8   4   1 131.124 20.8330   1
   8  -4   1 159.218 20.2489   1
  -8  -4  -1 120.541 14.4315   1
  -8  -4  -1 129.431 16.3258   1
   8   4  -1 130.068 15.6751   1
   8  -4   1 101.824 20.5192   1
   8   4   1 128.901 15.6197   1
   8  -4  -1 129.107 19.7388   1
   8   4   1 139.529 14.0138   1
  -8   4  -1 110.452 17.3862   1
  -8  -4   1 113.096 17.0919   1
  -9  -4  -1 10.0503 14.5471   1
   9   4  -1 19.4038 13.5097   1
  -9  -4  -1 1.40524 14.9456   1
  -9   4   1 24.4143 14.3124   1
  -9  -4   1 -4.0940 14.8363   1
   9   4   1 22.0129 11.6380   1
   9  -4  -1 4.18465 18.1434   1
   9  -4  -1 23.1331 16.0201   1
   9   4   1 23.4139 13.0686   1
 -10   4   1 15.9216 16.4120   1
  10   4  -1 30.9143 19.3248   1
  10  -4   1 19.4381 13.6159   1
  10   4  -1 24.1077 15.8489   1
  10  -4   1 23.5872 20.0015   1
 -10  -4  -1 33.4045 16.6608   1
 -10  -4  -1 36.8568 17.6974   1
 -10   4  -1 40.6266 16.2412   1
 -10  -4   1 29.8248 17.9755   1
  10  -4  -1 29.5847 16.1700   1
  10   4   1 36.1489 13.3698   1
  10  -4  -1 43.9944 18.8757   1
 -10  -4   1 12.7071 17.0074   1
  10   4   1 3.69531 16.5808   1
 -11  -4  -1 13.6365 18.7062   1
 -11   4   1 18.6814 16.4271   1
 -11  -4  -1 51.4551 20.5967   1
  11   4  -1 26.1130 20.1026   1
  11  -4   1 15.4669 17.8858   1
  11   4  -1 4.89401 21.5572   1
  11  -4   1 20.6762 18.3241   1
  11  -4  -1 39.0066 16.9754   1
 -11   4  -1 33.8704 17.4568   1
  11   4   1 13.6746 17.7936   1
  11  -4  -1 12.9466 22.6529   1
  11   4   1 38.6823 19.0998   1
 -11  -4   1 32.3188 19.6214   1
 -11  -4   1 29.9606 23.3404   1
   0  -5  -1 450.727 29.2229   1
   0   5   1 483.803 30.9007   1
   0   5  -1 479.299 30.4800   1
   0   5  -1 414.787 27.1368   1
   0   5   1 432.852 28.1497   1
   0  -5   1 412.407 27.0648   1
  -1   5   1 2945.74 168.156   1
   1   5  -1 2390.55 135.058   1
  -1  -5  -1 3098.66 174.040   1
  -1  -5  -1 2785.75 156.867   1
   1   5  -1 2651.17 149.182   1
  -1   5   1 2673.76 152.897   1
   1  -5   1 2666.21 152.469   1
   1   5   1 2760.31 155.379   1
   1   5   1 2990.77 168.053   1
  -1   5  -1 2887.60 164.551   1
  -1  -5   1 2690.41 151.765   1
  -1   5  -1 2600.30 148.574   1
   1  -5  -1 2734.69 156.338   1
  -1  -5   1 2780.54 156.451   1
   2  -5   1 554.954 37.0951   1
  -2   5   1 622.792 40.9010   1
  -2   5   1 591.634 38.9507   1
   2   5  -1 590.034 34.7214   1
  -2  -5  -1 633.245 36.6398   1
  -2  -5  -1 579.227 33.3686   1
   2   5   1 583.558 33.5364   1
   2   5   1 584.737 33.9038   1
  -2  -5   1 642.280 37.8094   1
  -2   5  -1 554.728 36.9299   1
  -2  -5   1 637.565 37.2386   1
   2  -5  -1 615.685 40.6063   1
  -2   5  -1 604.441 39.8072   1
   3   5  -1 1006.27 57.3169   1
  -3   5   1 992.053 62.0479   1
   3   5  -1 1100.43 62.6455   1
  -3  -5   1 1103.04 62.6832   1
  -3   5  -1 1055.94 65.2113   1
  -3  -5   1 1057.53 60.1626   1
   4  -5   1 476.517 35.0624   1
  -4   5   1 440.445 32.8974   1
   4   5  -1 466.574 27.7494   1
   4   5  -1 430.580 25.8983   1
   4  -5  -1 455.084 33.9168   1
  -4   5  -1 479.993 34.6905   1
  -4  -5   1 440.919 26.6932   1
  -4  -5   1 455.205 27.2529   1
  -5  -5  -1 3.80284 3.36594   1
   5  -5   1 16.0775 10.5701   1
  -5  -5  -1 5.38773 3.69861   1
   5   5  -1 8.04290 5.73240   1
   5  -5   1 19.9818 12.7842   1
   5   5  -1 10.2315 4.51013   1
  -5   5   1 5.47725 10.2951   1
   5   5   1 10.1491 3.12776   1
   5  -5  -1 3.46031 10.8497   1
  -5   5  -1 9.77929 11.7199   1
   5  -5  -1 12.3253 12.2836   1
   5   5   1 10.7843 3.13308   1
  -6  -5  -1 163.341 11.9260   1
   6   5  -1 145.919 11.9689   1
   6   5  -1 147.424 12.3433   1
   6  -5   1 168.437 19.7087   1
  -6   5   1 143.800 18.6570   1
   6  -5   1 139.786 19.7581   1
  -6  -5  -1 152.555 12.3557   1
   6  -5  -1 147.429 18.8423   1
  -6   5  -1 173.075 19.7730   1
   6   5   1 168.314 12.1592   1
  -6  -5   1 163.068 13.3157   1
   6   5   1 138.737 10.7675   1
  -6  -5   1 160.423 13.4718   1
   6  -5  -1 186.194 20.4727   1
  -7   5   1 -9.1128 16.2846   1
  -7  -5  -1 -1.8891 9.45228   1
   7  -5   1 17.6092 16.6838   1
   7   5  -1 -0.2504 8.43446   1
   7   5  -1 10.2360 7.43420   1
   7  -5   1 -4.0876 15.4358   1
  -7  -5  -1 -16.484 8.09407   1
   7  -5  -1 6.00733 15.4836   1
  -7   5  -1 -2.0524 17.8808   1
   7   5   1 11.3618 7.03228   1
   7   5   1 13.5375 6.63826   1
  -7  -5   1 11.6159 8.47885   1
  -7  -5   1 12.1137 10.5797   1
   7  -5  -1 8.19636 11.5041   1
   8   5  -1 29.6574 10.9550   1
   8   5  -1 62.3199 11.1131   1
   8  -5   1 72.0012 17.4081   1
  -8   5   1 63.4925 15.4917   1
   8  -5   1 93.3653 20.2525   1
  -8  -5  -1 71.8468 13.1959   1
  -8  -5  -1 60.7223 10.5964   1
  -8  -5   1 49.2340 12.4164   1
   8   5   1 71.9383 9.74527   1
   8  -5  -1 38.5216 15.0053   1
   8   5   1 76.6686 10.4355   1
  -8   5  -1 53.7477 15.1862   1
   8  -5  -1 75.7277 16.0015   1
  -8  -5   1 58.8605 12.1027   1
   9   5  -1 35.2571 12.9414   1
  -9  -5  -1 42.5406 13.1206   1
  -9   5   1 3.78686 17.9298   1
  -9  -5  -1 39.1587 15.0416   1
   9  -5   1 38.8857 17.8358   1
   9  -5   1 72.0674 17.9362   1
   9  -5  -1 36.6225 18.5040   1
   9  -5  -1 48.6044 17.8132   1
  -9  -5   1 35.9580 13.8154   1
   9   5   1 16.8738 9.25595   1
   9   5   1 26.5140 11.1968   1
  -9   5  -1 18.1394 13.9935   1
 -10  -5  -1 73.7011 19.5521   1
  10   5  -1 90.2052 16.6093   1
 -10  -5  -1 66.9954 16.8038   1
  10  -5   1 67.2472 20.1377   1
  10  -5   1 45.6094 21.2272   1
 -10   5   1 42.7812 16.5842   1
  10   5  -1 74.2454 16.5213   1
  10  -5  -1 68.0659 17.7164   1
 -10   5  -1 62.4435 20.1997   1
  10  -5  -1 81.0190 23.0317   1
  10   5   1 56.0804 14.4661   1
  10   5   1 64.5321 13.3807   1
 -10  -5   1 65.6209 18.6565   1
 -10  -5   1 43.9895 18.7402   1
  11  -5   1 -1.6125 19.4234   1
 -11  -5  -1 -1.5774 20.4646   1
  11   5  -1 -7.5739 16.6083   1
 -11  -5  -1 25.7222 21.4518   1
 -11   5   1 18.2702 17.2360   1
  11   5  -1 42.3230 13.5823   1
  11  -5   1 50.2996 24.1846   1
 -11   5  -1 -17.682 17.2632   1
  11  -5  -1 -4.6411 19.6927   1
 -11  -5   1 32.0451 22.0976   1
 -11  -5   1 -0.2782 19.5631   1
  11  -5  -1 15.0646 21.4006   1
   0   6  -1 55.5637 9.11753   1
   0  -6  -1 38.3589 9.10095   1
   0   6   1 51.6638 9.44682   1
   0   6  -1 66.5579 8.69720   1
   0  -6   1 73.6056 9.80438   1
   0   6   1 57.9089 8.97553   1
  -1   6   1 50.3802 10.4371   1
  -1   6   1 25.5800 9.06158   1
   1   6  -1 28.6733 6.68401   1
  -1  -6  -1 23.9623 6.01009   1
   1   6  -1 23.9752 6.15279   1
   1  -6   1 28.9084 8.20806   1
  -1  -6  -1 28.5446 6.80550   1
   1  -6  -1 35.4941 9.72703   1
   1   6   1 15.7622 6.14964   1
  -1   6  -1 24.8954 7.88460   1
  -1   6  -1 23.5659 8.12624   1
  -1  -6   1 29.3628 6.80246   1
   1   6   1 29.4454 6.35509   1
  -2   6   1 886.845 55.5536   1
   2  -6   1 873.540 54.9829   1
   2   6  -1 841.950 49.0548   1
   2   6  -1 876.768 51.3117   1
  -2  -6  -1 847.456 48.9946   1
  -2   6   1 794.200 51.1514   1
  -2  -6  -1 888.218 51.5863   1
  -2  -6   1 900.351 52.3515   1
   2   6   1 914.844 52.9659   1
   2  -6  -1 841.866 53.7807   1
  -2  -6   1 901.541 52.7199   1
  -2   6  -1 772.655 49.2166   1
   2   6   1 810.591 46.9062   1
  -2   6  -1 964.270 59.9541   1
  -3   6   1 116.057 15.0091   1
  -3   6   1 108.683 13.5634   1
   3   6  -1 123.689 9.34534   1
   3  -6   1 94.2729 13.9999   1
   3   6  -1 130.171 9.93404   1
  -3   6  -1 136.226 15.2041   1
  -3  -6   1 128.269 9.47442   1
  -3  -6   1 115.035 9.19090   1
   3  -6  -1 107.866 14.9845   1
  -3   6  -1 101.080 14.0065   1
   4   6  -1 293.132 18.0077   1
  -4   6   1 279.013 23.8160   1
   4   6  -1 295.250 18.3813   1
  -4   6   1 293.892 25.5347   1
   4  -6   1 245.996 24.3815   1
   4  -6  -1 287.776 25.4679   1
  -4   6  -1 255.880 23.3984   1
  -4  -6   1 277.015 17.5291   1
  -4   6  -1 257.514 23.1126   1
  -4  -6   1 302.363 18.8727   1
  -5   6   1 121.375 16.8936   1
   5   6  -1 117.338 9.28956   1
   5   6  -1 134.513 9.84676   1
   5  -6   1 135.010 17.9126   1
  -5   6  -1 128.187 17.6814   1
  -5  -6   1 128.060 10.3588   1
  -5  -6   1 155.360 11.6108   1
   5  -6  -1 169.161 19.9786   1
   6  -6   1 70.9564 15.3478   1
   6   6  -1 111.575 9.85472   1
   6   6  -1 86.2483 8.33933   1
  -6   6   1 84.2509 15.5644   1
   6  -6   1 105.526 17.0205   1
  -6   6  -1 98.2052 17.5666   1
  -6  -6   1 81.3806 8.91229   1
   6  -6  -1 92.2377 17.8276   1
  -6  -6   1 81.6370 9.18604   1
   6  -6  -1 112.011 17.6551   1
   7   6  -1 42.0578 6.89854   1
   7  -6   1 47.5836 14.4107   1
   7   6  -1 55.4441 8.71518   1
  -7  -6  -1 41.3337 7.68309   1
  -7  -6  -1 23.1832 6.39238   1
  -7   6   1 43.9204 14.2001   1
  -7  -6   1 43.9483 9.23510   1
   7   6   1 46.9868 5.36352   1
  -7  -6   1 36.2274 9.28560   1
  -7   6  -1 12.5288 14.1834   1
   7  -6  -1 39.6975 16.9446   1
   8   6  -1 102.630 11.5561   1
  -8   6   1 84.4691 19.8600   1
   8  -6   1 114.013 19.4586   1
   8  -6   1 115.979 21.0585   1
  -8  -6  -1 85.0041 11.7448   1
   8   6  -1 109.138 11.9228   1
  -8  -6  -1 105.054 11.5760   1
   8   6   1 118.548 10.0738   1
  -8  -6   1 106.359 13.7231   1
  -8   6  -1 111.426 19.4564   1
   8  -6  -1 87.6935 18.7697   1
   8  -6  -1 131.129 21.0094   1
  -8  -6   1 139.390 15.3295   1
   9   6  -1 43.0038 11.0828   1
  -9  -6  -1 51.7148 13.8521   1
   9   6  -1 31.8799 11.2331   1
  -9   6   1 45.2000 16.2633   1
   9  -6   1 51.1494 18.4361   1
  -9  -6  -1 42.5021 15.7544   1
   9  -6   1 39.7222 16.9763   1
  -9  -6   1 23.8794 15.6449   1
   9  -6  -1 26.3531 18.8592   1
  -9   6  -1 38.0006 16.0398   1
  -9  -6   1 27.1420 13.3369   1
   9   6   1 46.8197 8.97435   1
   9  -6  -1 52.1618 20.4924   1
  10  -6   1 67.0836 19.0184   1
 -10   6   1 87.4385 19.0039   1
 -10  -6  -1 67.3153 16.4850   1
  10   6  -1 73.5965 13.8599   1
  10  -6   1 121.237 20.4818   1
 -10  -6  -1 58.2232 17.7606   1
 -10   6  -1 93.9767 19.3627   1
  10  -6  -1 67.0865 23.2683   1
  10  -6  -1 56.1493 16.9410   1
 -10  -6   1 99.0706 18.5316   1
 -11  -6  -1 14.9777 18.0418   1
  11  -6   1 60.3137 19.2394   1
 -11   6   1 32.2126 17.4741   1
 -11   6  -1 19.5133 18.6106   1
 -11  -6   1 38.6993 21.9473   1
  11  -6  -1 17.7480 16.3631   1
   0  -7   1 409.934 28.1854   1
   0   7  -1 452.493 30.5304   1
   0   7  -1 340.833 24.7173   1
   0   7   1 400.712 28.5657   1
   0  -7  -1 381.945 27.2397   1
   0   7   1 371.994 26.5605   1
   1  -7   1 776.314 49.8501   1
  -1   7   1 773.833 49.6564   1
  -1  -7  -1 805.053 48.7593   1
  -1  -7  -1 777.869 47.6371   1
   1   7   1 855.646 51.6475   1
  -1  -7   1 835.081 50.7170   1
   1   7   1 911.430 54.9509   1
  -1   7  -1 846.256 52.9585   1
   1  -7  -1 786.386 50.3548   1
  -2  -7  -1 182.885 13.3510   1
   2  -7   1 236.074 21.5880   1
  -2  -7  -1 197.030 14.9193   1
  -2   7   1 162.476 17.6917   1
   2   7  -1 176.081 13.3698   1
   2   7  -1 173.383 13.6184   1
  -2  -7   1 164.498 13.4283   1
  -2   7  -1 161.486 16.8690   1
  -2  -7   1 171.697 12.7626   1
   2   7   1 168.911 13.2724   1
  -2   7  -1 171.722 17.4030   1
   2   7   1 160.373 12.1634   1
  -3   7   1 922.063 59.5891   1
   3  -7   1 733.571 49.5343   1
  -3   7   1 797.221 52.9495   1
   3   7  -1 801.566 46.6020   1
   3   7  -1 801.003 46.8788   1
  -3  -7   1 800.339 46.9493   1
   3   7   1 820.019 46.6088   1
  -3   7  -1 761.387 50.5214   1
   3  -7  -1 871.590 57.3137   1
  -3  -7   1 861.096 49.9222   1
  -3   7  -1 887.219 57.0233   1
   3   7   1 827.606 47.2663   1
   4  -7   1 56.2661 13.4787   1
  -4   7   1 86.4034 15.2974   1
   4   7  -1 88.5412 7.49613   1
   4   7  -1 93.3357 7.77712   1
  -4   7   1 106.428 16.1442   1
  -4   7  -1 103.042 16.0662   1
  -4   7  -1 58.2495 12.4987   1
   4  -7  -1 99.4351 16.2104   1
  -4  -7   1 81.0671 7.84931   1
  -4  -7   1 92.5515 7.74703   1
  -5   7   1 160.743 18.8516   1
  -5   7   1 135.810 18.8377   1
   5  -7   1 136.359 17.6362   1
   5   7  -1 140.157 9.78627   1
   5   7  -1 120.268 8.43737   1
  -5   7  -1 110.459 17.6363   1
  -5  -7   1 117.223 9.05520   1
  -5   7  -1 114.820 16.3468   1
   5  -7  -1 143.247 19.3253   1
  -5  -7   1 116.232 9.01782   1
   6  -7   1 70.5446 13.9367   1
   6   7  -1 56.8443 5.44565   1
   6   7  -1 55.7977 5.60564   1
   6  -7   1 61.9085 13.7379   1
  -6   7   1 47.0037 14.6452   1
  -6  -7   1 51.0787 6.83021   1
  -6  -7   1 41.3138 6.13304   1
  -6   7  -1 49.1776 16.6231   1
   6  -7  -1 78.3833 15.8837   1
   7  -7   1 3.82047 15.6727   1
   7   7  -1 22.6771 4.89762   1
  -7  -7   1 21.3024 7.54006   1
   7  -7  -1 27.0576 14.8485   1
  -7  -7   1 21.8315 7.82709   1
   8  -7   1 68.3187 19.7709   1
  -8   7   1 81.2322 21.6225   1
   8  -7   1 67.1459 18.9738   1
   8   7  -1 75.1125 8.47441   1
   8  -7  -1 66.9613 18.1179   1
  -8  -7   1 45.9740 9.88309   1
  -8  -7   1 75.8524 11.2859   1
   8  -7  -1 106.075 19.8730   1
  -8   7  -1 98.5289 18.9547   1
  -9  -7  -1 22.0480 9.02570   1
   9   7  -1 24.2536 7.46329   1
  -9   7   1 63.0091 17.6482   1
  -9  -7  -1 21.4318 8.43474   1
   9  -7   1 25.9087 22.2100   1
   9  -7   1 10.3552 14.3202   1
  -9   7  -1 10.1507 18.9586   1
   9  -7  -1 -12.233 18.0774   1
  -9  -7   1 24.3125 12.5879   1
   9  -7  -1 4.62556 18.2922   1
  -9  -7   1 21.2569 12.0743   1
 -10  -7  -1 -6.9433 12.1635   1
 -10  -7  -1 -3.9968 13.9854   1
  10  -7   1 0.22285 26.9632   1
  10  -7   1 -8.9668 20.8185   1
 -10   7   1 -8.9787 19.6257   1
 -10  -7   1 -2.9147 17.0658   1
 -10  -7   1 8.76710 15.0820   1
  10  -7  -1 -19.182 28.1551   1
  10  -7  -1 6.73592 17.2984   1
 -10   7  -1 11.0177 19.1524   1
   0   8   1 40.5718 9.90125   1
   0  -8   1 25.8578 10.1204   1
   0   8   1 34.2309 9.01133   1
   0  -8  -1 33.1162 9.85540   1
   1   8  -1 455.761 30.3233   1
  -1  -8  -1 456.269 31.0983   1
  -1   8   1 440.352 32.1512   1
   1   8  -1 403.038 28.0394   1
  -1  -8  -1 425.510 28.8047   1
  -1   8  -1 453.025 32.1105   1
   1   8   1 429.435 29.4366   1
   1   8   1 425.768 28.6756   1
  -1  -8   1 421.651 28.9095   1
  -2  -8  -1 376.635 24.5568   1
  -2   8   1 383.075 29.7445   1
   2   8  -1 408.878 26.9584   1
   2   8  -1 367.247 24.1155   1
  -2   8   1 384.299 29.5351   1
  -2  -8  -1 409.085 27.4069   1
   2  -8   1 389.612 30.2903   1
   2   8   1 366.050 24.4615   1
  -2  -8   1 378.894 25.8727   1
  -2   8  -1 370.310 28.7247   1
  -2  -8   1 370.212 24.0776   1
  -2   8  -1 340.336 27.5113   1
   2   8   1 364.860 23.9698   1
   2  -8  -1 318.490 26.9023   1
   3   8  -1 15.8195 6.07318   1
  -3  -8  -1 11.1405 4.68476   1
  -3  -8  -1 14.5237 6.91619   1
   3  -8   1 28.9554 12.0428   1
  -3   8   1 5.70570 11.6457   1
  -3   8   1 14.0387 12.6160   1
   3   8  -1 8.07878 5.89794   1
   3   8   1 15.4959 4.19662   1
  -3  -8   1 18.3754 5.16656   1
  -3   8  -1 -6.4221 12.0563   1
   3   8   1 7.40602 5.00147   1
   3  -8  -1 2.63929 14.2604   1
  -3  -8   1 5.44440 8.30161   1
  -3   8  -1 15.3827 11.1696   1
   4  -8   1 632.276 45.1437   1
   4   8  -1 742.134 43.2000   1
   4   8  -1 681.206 39.7643   1
  -4   8   1 714.883 49.2027   1
  -4   8   1 672.146 47.3349   1
  -4   8  -1 724.080 49.0776   1
   4  -8  -1 700.709 49.4903   1
  -4  -8   1 705.722 41.5032   1
  -4  -8   1 669.156 39.0340   1
  -4   8  -1 695.712 48.0637   1
  -5   8   1 81.1286 16.4456   1
  -5   8   1 90.0359 17.0231   1
   5  -8   1 104.532 17.5835   1
   5  -8  -1 82.7507 16.7319   1
  -5   8  -1 89.3987 16.6759   1
  -5   8  -1 70.2018 15.4429   1
  -6   8   1 339.764 30.6437   1
   6  -8   1 378.874 32.5869   1
  -6   8   1 364.444 31.9787   1
   6  -8  -1 415.734 34.6368   1
  -6   8  -1 329.712 30.0660   1
  -6   8  -1 341.663 30.9452   1
   7  -8   1 20.0298 14.6116   1
  -7   8   1 9.42871 14.9382   1
   7  -8   1 10.8415 15.3227   1
   7  -8  -1 5.51709 14.4219   1
  -7   8  -1 -0.4349 16.2750   1
   7  -8  -1 28.4015 14.8712   1
   8  -8   1 88.9583 20.7201   1
   8  -8  -1 54.5297 19.6239   1
   9  -8   1 27.1908 15.2551   1
   9  -8   1 24.7751 16.7217   1
  -9   8   1 60.9819 16.8570   1
   9  -8  -1 40.1822 16.5098   1
   9  -8  -1 43.2251 19.1710   1
  -9  -8   1 27.9566 8.46751   1
  -9   8  -1 49.5545 15.6224   1
  -9  -8   1 33.1240 8.94660   1
 -10   8   1 25.8495 14.5769   1
  10  -8   1 -2.9782 21.1746   1
  10  -8   1 41.3456 20.7828   1
 -10  -8   1 -8.1544 14.2349   1
 -10  -8   1 -9.7215 12.6977   1
 -10   8  -1 7.76964 16.5889   1
  10  -8  -1 12.3952 24.6304   1
   0   9   1 368.910 27.6341   1
   0   9  -1 414.274 29.9268   1
   0   9   1 384.349 28.8892   1
   0  -9  -1 351.415 27.8270   1
  -1   9   1 314.777 26.6118   1
   1  -9   1 327.095 26.7724   1
  -1  -9  -1 369.223 27.6669   1
  -1   9   1 407.316 32.1315   1
   1   9  -1 331.512 24.4175   1
   1   9  -1 323.207 23.6585   1
   1   9   1 334.667 24.7716   1
  -1  -9   1 308.995 23.7453   1
   1  -9  -1 320.896 26.8012   1
   1   9   1 328.873 23.9410   1
   2  -9   1 115.371 15.9338   1
   2   9  -1 108.483 11.6897   1
  -2  -9  -1 77.7112 8.90119   1
   2   9  -1 113.454 11.5355   1
  -2  -9  -1 92.8551 14.3290   1
  -2   9   1 109.890 16.0167   1
  -2   9   1 80.0029 14.8425   1
  -2   9  -1 102.269 14.7965   1
  -2  -9   1 115.916 11.0661   1
  -2  -9   1 95.1275 12.7133   1
   2  -9  -1 75.1086 15.2995   1
   2   9   1 105.760 11.4917   1
  -2   9  -1 112.876 16.9493   1
   2   9   1 87.8749 10.7007   1
  -3  -9  -1 68.2611 7.38320   1
  -3  -9  -1 61.9626 9.95097   1
   3   9  -1 75.2566 9.12698   1
  -3   9   1 58.5634 14.9895   1
   3   9  -1 66.3113 8.73275   1
   3  -9   1 52.9594 14.1088   1
  -3   9   1 72.4458 16.6535   1
  -3  -9   1 83.7408 11.5888   1
  -3   9  -1 66.9370 13.6657   1
   3   9   1 82.1906 8.92413   1
   3   9   1 84.9544 8.36863   1
   3  -9  -1 71.9554 14.8764   1
  -3  -9   1 64.2181 7.84445   1
  -3   9  -1 67.3624 13.4369   1
   4  -9   1 52.4967 16.6431   1
  -4   9   1 59.3259 15.7955   1
  -4   9   1 22.5983 13.4541   1
   4   9  -1 51.5057 6.71013   1
   4   9  -1 58.6361 6.75961   1
  -4   9  -1 52.9166 15.6393   1
  -4   9  -1 70.8428 15.4087   1
  -4  -9   1 60.3455 8.69875   1
  -4  -9   1 53.9726 6.93322   1
   4  -9  -1 76.4007 18.5002   1
   5  -9   1 154.323 20.3470   1
  -5   9   1 128.183 18.8286   1
  -5   9  -1 149.695 20.3305   1
   5  -9  -1 161.994 21.0918   1
   6  -9   1 17.9836 14.8877   1
  -6   9   1 24.8184 13.7636   1
  -6   9   1 39.1482 16.3087   1
  -6   9  -1 14.7013 15.5268   1
   6  -9  -1 49.3075 16.4780   1
  -6   9  -1 31.9279 15.9398   1
   7  -9   1 53.7035 15.4405   1
  -7   9   1 82.6179 20.4544   1
  -7   9  -1 128.545 21.4641   1
   8  -9   1 31.3018 18.8616   1
   8  -9  -1 70.6014 20.4534   1
   9  -9   1 25.1325 21.9101   1
   9  -9  -1 18.7248 18.7958   1
  10  -9   1 -9.6265 24.1622   1
  10  -9  -1 26.8928 19.5669   1
   0 -10  -1 92.0267 15.0531   1
   0  10   1 83.1923 13.5645   1
   0  10   1 98.8216 15.3385   1
   0  10  -1 113.881 15.6733   1
   0 -10   1 126.725 16.6923   1
   0  10  -1 90.5106 14.4029   1
  -1  10   1 94.7998 15.7619   1
   1 -10   1 77.0816 14.7447   1
  -1  10   1 65.7542 15.3734   1
  -1 -10  -1 108.288 16.1571   1
   1  10  -1 78.6169 12.4752   1
   1  10  -1 101.342 15.2161   1
   1  10   1 71.8972 12.2801   1
   1 -10  -1 56.6013 15.2828   1
  -1 -10   1 83.2404 13.9570   1
  -1  10  -1 98.8954 15.1806   1
  -1  10  -1 109.572 16.6762   1
   2  10  -1 33.2240 9.56209   1
   2 -10   1 44.8974 14.1094   1
  -2 -10  -1 32.4738 11.1031   1
  -2 -10  -1 41.4881 8.42162   1
   2  10  -1 44.2943 9.73880   1
  -2  10  -1 38.9604 13.2798   1
  -2 -10   1 43.2201 8.54088   1
   2  10   1 46.7315 9.67078   1
   2 -10  -1 63.8146 16.5496   1
  -2  10  -1 57.9990 13.3536   1
  -2 -10   1 60.9925 12.6064   1
   2  10   1 40.5828 9.94145   1
  -3  10   1 113.982 18.8019   1
  -3 -10  -1 140.481 11.8925   1
  -3 -10  -1 128.050 13.5211   1
   3  10  -1 139.790 13.3344   1
  -3  10   1 140.809 20.1196   1
   3  10  -1 148.851 13.3269   1
   3 -10   1 131.440 19.4034   1
   3  10   1 140.079 11.8592   1
   3 -10  -1 174.520 21.4988   1
   3  10   1 142.145 12.5180   1
  -3  10  -1 147.756 19.0053   1
  -3 -10   1 135.753 14.0893   1
  -3 -10   1 134.867 12.7224   1
  -3  10  -1 126.253 17.9624   1
   4  10  -1 54.0988 7.41829   1
  -4  10   1 42.6631 16.1791   1
  -4  10   1 55.5105 17.6243   1
   4 -10   1 53.9635 14.3505   1
   4 -10  -1 65.8202 16.1249   1
  -4  10  -1 30.8130 14.6591   1
  -4 -10   1 82.3274 9.00455   1
  -4 -10   1 45.8947 8.74756   1
  -5  10   1 124.670 21.8727   1
  -5  10  -1 115.124 21.0273   1
   6 -10   1 75.7710 18.6933   1
  -6  10   1 73.1079 18.9260   1
  -6  10   1 63.8879 19.9588   1
  -6  10  -1 48.6151 19.7368   1
   6 -10  -1 74.1875 22.1706   1
  -6  10  -1 69.3449 20.7900   1
  -7  10   1 20.1686 18.1968   1
  -7  10  -1 47.9989 18.9858   1
  -8  10   1 92.0124 23.7189   1
   8 -10   1 122.234 21.3573   1
  -8  10  -1 130.381 24.6391   1
   8 -10  -1 83.3446 22.9408   1
   9 -10   1 35.7661 19.9219   1
  -9  10   1 6.98924 21.6357   1
   9 -10  -1 -27.773 31.9987   1
   0  11   1 74.8101 14.3298   1
   0 -11   1 92.0243 14.7453   1
   0 -11  -1 77.9545 15.1322   1
   0  11  -1 86.4950 14.4779   1
   0  11   1 65.2781 14.8840   1
   0  11  -1 26.3024 14.2730   1
   1  11  -1 238.475 20.2021   1
   1 -11   1 208.625 22.1292   1
   1  11  -1 220.760 20.3798   1
  -1  11   1 230.947 23.5603   1
  -1  11   1 223.683 22.5717   1
   1  11   1 165.385 18.8960   1
   1 -11  -1 212.146 23.5313   1
  -1  11  -1 190.187 20.2755   1
  -1  11  -1 189.280 21.2588   1
  -1 -11   1 237.215 21.9680   1
  -2  11   1 109.612 16.8330   1
   2  11  -1 83.7846 12.1815   1
   2 -11   1 99.7217 15.9390   1
  -2  11   1 80.2685 20.6126   1
  -2 -11  -1 115.643 13.7086   1
  -2 -11  -1 105.028 15.9478   1
   2 -11  -1 95.6669 19.8764   1
  -2 -11   1 108.360 15.2371   1
   2  11   1 125.615 13.7166   1
  -2  11  -1 129.033 17.5732   1
   2  11   1 125.039 14.5546   1
  -2  11  -1 93.9437 17.3258   1
  -3 -11  -1 126.256 16.1452   1
   3 -11   1 76.8889 16.4550   1
  -3 -11  -1 128.788 12.4533   1
   3  11  -1 133.677 13.2184   1
   3  11  -1 112.088 12.1068   1
   3  11   1 111.525 11.2395   1
  -3  11  -1 116.271 17.6043   1
  -3  11  -1 123.628 19.4753   1
   3  11   1 114.157 12.1335   1
   3 -11  -1 101.711 19.0451   1
  -3 -11   1 144.952 14.0621   1
  -3 -11   1 129.314 15.4146   1
  -4 -11  -1 15.6052 8.53662   1
  -4  11   1 9.53022 15.8003   1
  -4  11   1 29.5600 15.7357   1
  -4 -11  -1 14.0851 6.73282   1
   4  11  -1 19.0100 6.57482   1
   4 -11  -1 8.77870 13.2223   1
  -4 -11   1 21.3968 9.90264   1
  -4 -11   1 12.2994 8.50224   1
  -4  11  -1 8.87751 16.4695   1
  -5  11   1 62.9987 18.6514   1
  -5  11   1 53.2997 19.0296   1
   5 -11   1 52.6456 17.8916   1
   5 -11  -1 53.6856 18.8236   1
  -5  11  -1 36.6241 23.0433   1
  -5  11  -1 68.4486 21.0076   1
  -6  11   1 61.1944 21.2644   1
   6 -11   1 35.1308 17.1728   1
  -6  11   1 69.5410 19.2842   1
  -6  11  -1 63.4317 19.8813   1
   6 -11  -1 72.1997 20.2356   1
  -6  11  -1 36.1903 20.5214   1
  -7  11   1 81.6236 24.9359   1
  -7  11  -1 58.0054 24.1757   1
   0 -12  -1 0.04927 15.5957   1
   0 -12   1 1.54717 14.1134   1
   0  12   1 7.36908 14.5302   1
   0  12  -1 -25.254 16.1119   1
   0  12  -1 -2.1410 17.8709   1
   0  12   1 14.8996 14.1893   1
  -1  12   1 42.3823 15.1060   1
  -1  12   1 2.87804 15.4840   1
   1  12  -1 -5.8851 13.3366   1
   1  12  -1 31.4357 14.4390   1
  -1 -12  -1 8.15610 9.50080   1
   1 -12   1 19.2092 15.3126   1
  -1 -12  -1 -6.5631 16.0895   1
  -1  12  -1 -7.2957 16.6294   1
   1  12   1 11.9554 14.7855   1
  -1 -12   1 34.8943 12.8714   1
   1  12   1 -2.1920 12.1577   1
   1 -12  -1 35.3765 16.1465   1
  -1  12  -1 15.6161 12.8667   1
  -2  12   1 -0.6695 14.1355   1
  -2  12   1 32.4049 17.6651   1
  -2 -12  -1 25.7193 13.5365   1
   2  12  -1 8.17908 11.7147   1
   2 -12   1 -9.9265 16.1749   1
   2 -12  -1 -6.5199 16.3592   1
  -2 -12   1 3.92795 11.3661   1
   2  12   1 10.3683 10.7973   1
  -2  12  -1 16.4640 19.1714   1
  -2  12  -1 14.6840 15.3020   1
   3  12  -1 74.5555 11.8628   1
  -3 -12  -1 98.0610 15.7524   1
  -3  12   1 101.314 19.1097   1
   3 -12   1 78.1532 17.6937   1
   3  12  -1 99.1299 12.7735   1
  -3 -12  -1 87.0525 12.1164   1
   3 -12  -1 65.8652 17.4706   1
   3  12   1 92.8915 10.6925   1
  -3 -12   1 109.812 14.7338   1
  -3 -12   1 85.5254 13.4107   1
  -3  12  -1 66.6581 20.0913   1
   3  12   1 82.9260 11.9525   1
  -3  12  -1 95.1088 17.9580   1
   4  12  -1 111.260 11.5144   1
  -4  12   1 154.428 22.1353   1
  -4 -12  -1 117.029 12.9828   1
  -4  12   1 138.858 20.7998   1
  -4 -12  -1 121.608 11.8919   1
   4 -12   1 119.273 21.6401   1
   4 -12  -1 129.925 21.4086   1
  -4 -12   1 104.821 15.2163   1
  -4 -12   1 117.194 12.9037   1
   5 -12   1 4.57704 17.9689   1
  -5  12   1 35.5299 16.5257   1
  -5  12   1 3.07650 22.2250   1
   5 -12  -1 -3.1973 23.4607   1
  -5  12  -1 -7.4190 22.8872   1
  -5  12  -1 -26.840 20.2047   1
  -6  12   1 123.826 23.6293   1
   6 -12   1 114.491 20.7325   1
  -6  12   1 77.1023 19.5977   1
  -6  12  -1 118.704 22.0078   1
   6 -12  -1 110.040 21.0940   1
  -6  12  -1 95.5666 22.7473   1
   7 -12   1 40.6880 19.8865   1
  -7  12   1 66.9797 18.3209   1
  -7  12   1 34.4726 20.0759   1
   7 -12  -1 50.4800 18.8164   1
  -8  12   1 87.5684 26.6070   1
  -8  12  -1 60.6218 22.9925   1
   0  13   1 112.563 21.8375   1
   0 -13   1 142.392 22.5021   1
   0  13  -1 127.239 22.3371   1
   0 -13  -1 154.643 22.2234   1
   0  13   1 156.060 19.6151   1
   0  13  -1 156.331 19.6350   1
  -1  13   1 243.626 25.1284   1
  -1  13   1 243.120 26.4265   1
  -1 -13  -1 236.658 24.5908   1
   1  13  -1 217.960 21.4358   1
  -1 -13  -1 240.949 22.6644   1
   1  13  -1 244.764 23.4328   1
   1 -13   1 212.013 24.0327   1
  -1 -13   1 313.059 26.2488   1
   1  13   1 223.817 24.6435   1
  -1  13  -1 271.829 28.6145   1
   1 -13  -1 220.491 24.7718   1
  -1  13  -1 297.671 27.1693   1
  -1 -13   1 265.637 26.0978   1
   1  13   1 251.648 24.3936   1
   2 -13   1 174.547 22.9730   1
   2  13  -1 131.121 16.9723   1
   2  13  -1 162.944 18.5892   1
  -2  13   1 186.745 24.2920   1
  -2 -13  -1 187.748 20.0438   1
  -2 -13   1 190.293 19.1857   1
   2 -13  -1 168.128 23.4145   1
  -2  13  -1 194.432 23.1177   1
  -2 -13   1 165.892 20.4768   1
   2  13   1 150.272 17.5634   1
  -3 -13  -1 195.508 18.5973   1
  -3 -13  -1 201.786 21.1301   1
   3  13  -1 195.290 19.4858   1
  -3  13   1 168.193 26.1585   1
   3 -13   1 246.977 27.9692   1
  -3  13   1 190.986 23.6753   1
  -3 -13   1 204.596 21.2671   1
  -3  13  -1 226.102 26.2059   1
   3  13   1 212.186 18.6232   1
   3  13   1 203.713 18.4013   1
   3 -13  -1 179.865 23.9027   1
  -3  13  -1 165.159 24.3093   1
   4  13  -1 25.7222 9.57849   1
   4 -13   1 46.0580 17.0122   1
  -4  13   1 39.7078 21.2829   1
  -4 -13  -1 35.9497 11.5627   1
  -4 -13  -1 49.4055 10.4842   1
  -4  13   1 24.8098 17.3012   1
  -4  13  -1 47.2949 15.7492   1
  -4  13  -1 26.2582 20.4673   1
   4 -13  -1 7.81897 17.5973   1
  -4 -13   1 29.3095 11.9577   1
  -4 -13   1 15.2334 14.4873   1
  -5  13   1 152.690 28.3430   1
  -5  13   1 112.117 20.5349   1
   5 -13   1 107.929 21.2664   1
  -5 -13   1 146.209 12.3932   1
   5 -13  -1 170.767 26.1821   1
  -5 -13   1 130.477 12.8295   1
   6 -13   1 30.7229 18.7592   1
  -6  13   1 -17.035 26.4031   1
  -6  13   1 -11.521 20.6810   1
  -6  13  -1 -1.5949 24.3215   1
  -6  13  -1 18.8606 15.3509   1
   6 -13  -1 -1.2526 19.3654   1
  -7  13   1 26.0282 29.0631   1
  -7  13  -1 27.9118 25.2852   1
   0  14   1 94.8882 21.8749   1
   0 -14   1 102.250 19.3868   1
   0  14  -1 128.783 22.6197   1
   0  14   1 123.227 26.8162   1
   0  14  -1 120.836 20.5618   1
   0 -14  -1 110.478 19.9011   1
  -1  14   1 26.3721 20.8976   1
   1 -14   1 42.6998 16.7875   1
   1  14  -1 15.7806 15.4276   1
  -1  14   1 46.9929 16.5987   1
   1  14  -1 11.8010 14.6230   1
  -1 -14  -1 62.6518 16.4708   1
  -1 -14  -1 38.7008 18.1596   1
  -1 -14   1 37.6864 14.6300   1
  -1 -14   1 35.9456 16.9554   1
   1  14   1 26.8336 19.7104   1
   1  14   1 8.96040 17.6766   1
   1 -14  -1 28.5046 19.6373   1
  -1  14  -1 34.9399 17.0197   1
  -2  14   1 42.7716 22.8214   1
  -2 -14  -1 58.7202 17.6733   1
   2  14  -1 60.8746 14.9859   1
   2  14  -1 58.2380 14.9743   1
  -2 -14  -1 64.2371 18.8852   1
   2  14   1 42.9068 14.6777   1
  -2 -14   1 49.3880 18.4566   1
   2  14   1 38.2487 15.1798   1
  -2 -14   1 23.4007 15.6064   1
  -2  14  -1 26.6086 24.8010   1
  -3 -14  -1 42.4649 15.4786   1
  -3  14   1 29.5705 18.0349   1
   3 -14   1 33.2336 19.7817   1
   3  14  -1 20.5113 14.0110   1
  -3  14   1 44.4763 25.2417   1
   3 -14  -1 42.1340 20.7969   1
  -3  14  -1 58.0664 20.0978   1
  -3  14  -1 0.17732 16.5423   1
  -3 -14   1 27.9339 17.6644   1
   3  14   1 16.0957 11.5870   1
  -4 -14  -1 59.3970 14.7249   1
  -4  14   1 83.9586 19.6190   1
  -4 -14  -1 67.7679 13.2451   1
  -4  14   1 37.8454 24.0333   1
   4 -14   1 47.9881 23.9350   1
  -4  14  -1 61.2134 23.3543   1
  -4 -14   1 68.9187 16.6705   1
  -4 -14   1 71.0501 15.1790   1
  -4  14  -1 53.1263 17.2997   1
  -5  14   1 72.3456 18.4060   1
   5 -14   1 51.9527 19.3540   1
  -5  14   1 77.0716 22.7064   1
  -5  14  -1 68.8431 18.8581   1
  -5 -14   1 80.4333 11.9812   1
  -5  14  -1 82.2949 21.4995   1
   5 -14  -1 99.6486 20.4647   1
  -5 -14   1 90.9596 11.4814   1
  -6  14   1 149.925 26.5516   1
  -6  14   1 88.2953 19.9127   1
   6 -14  -1 113.803 20.6892   1
   0 -15   1 37.6210 16.1886   1
   0 -15  -1 61.3047 18.1001   1
   0 -15  -1 40.9069 19.6470   1
   0  15   1 28.3847 16.5865   1
   0  15  -1 22.1354 22.6415   1
   0 -15   1 70.1780 19.8283   1
   0  15  -1 91.3923 18.8249   1
   0  15   1 28.6676 23.7777   1
   1  15  -1 312.011 28.6660   1
  -1 -15  -1 301.153 30.2619   1
   1  15  -1 317.373 29.9918   1
  -1  15   1 336.664 32.2661   1
  -1 -15  -1 288.818 28.7680   1
  -1  15   1 319.584 36.7900   1
   1 -15  -1 286.881 30.1341   1
  -1 -15   1 345.522 32.8333   1
   1  15   1 298.490 30.1295   1
  -1 -15   1 324.885 30.0276   1
  -1  15  -1 354.529 35.7689   1
   1  15   1 247.089 27.5666   1
   2 -15   1 77.8719 23.6144   1
  -2 -15  -1 50.5340 20.3199   1
  -2 -15  -1 64.8459 20.5796   1
   2  15  -1 73.3026 17.3174   1
  -2  15   1 47.9117 20.5175   1
   2  15  -1 66.6434 16.8288   1
  -2  15   1 54.7111 20.1086   1
  -2  15  -1 39.2775 24.0787   1
  -2  15  -1 49.2853 20.0660   1
   2 -15  -1 84.5355 23.6055   1
   2  15   1 61.6730 16.0066   1
  -2 -15   1 75.6568 20.7501   1
  -2 -15   1 64.4807 22.3933   1
   2  15   1 68.5260 19.0836   1
  -3 -15  -1 151.636 20.7787   1
   3 -15   1 172.630 27.2407   1
  -3  15   1 173.231 28.1396   1
   3  15  -1 122.178 15.7492   1
  -3  15   1 133.906 25.4757   1
  -3 -15   1 170.528 21.3754   1
   3 -15  -1 171.390 26.1256   1
  -3  15  -1 171.187 30.3997   1
  -3 -15   1 145.004 21.0375   1
  -3  15  -1 195.422 26.4845   1
  -4  15   1 33.6832 24.4193   1
  -4 -15  -1 54.4250 15.2700   1
  -4 -15  -1 74.5613 16.5387   1
   4 -15   1 35.8565 22.1923   1
  -4  15   1 68.5548 19.1189   1
   4 -15  -1 86.9474 23.3977   1
  -4  15  -1 82.8412 18.6835   1
  -4 -15   1 71.0930 18.3973   1
  -4  15  -1 73.4837 21.8932   1
  -4 -15   1 63.3917 16.2206   1
   0 -16   1 -14.101 23.7179   1
   0 -16   1 19.0289 21.0222   1
   0  16  -1 21.3715 20.2748   1
   0  16   1 31.4166 19.3617   1
   0 -16  -1 8.79844 21.2329   1
   0  16  -1 18.0100 24.7978   1
   1 -16   1 53.5953 22.5332   1
  -1  16   1 38.8690 22.4844   1
  -1 -16  -1 62.3910 23.2856   1
   1  16  -1 35.3933 20.3389   1
  -1 -16  -1 61.5889 23.5460   1
   1  16  -1 19.4367 21.5506   1
  -1  16   1 2.29293 27.6836   1
  -1  16  -1 26.8862 24.4971   1
   1  16   1 50.8796 19.5891   1
   1 -16  -1 56.4408 23.1303   1
  -1 -16   1 29.6482 24.2399   1
  -1  16  -1 35.1003 18.4131   1
   1  16   1 52.8614 28.8149   1
  -1 -16   1 12.3293 22.3696   1
  -2  16   1 68.1649 25.5987   1
   2  16  -1 62.9735 19.2788   1
   2 -16   1 98.0136 22.5043   1
  -2  16   1 82.1310 20.9467   1
  -2 -16  -1 100.612 22.3040   1
   2  16  -1 69.2555 15.8165   1
  -2 -16  -1 48.8956 20.9416   1
  -2 -16   1 81.3013 20.1528   1
  -2  16  -1 90.4875 24.2105   1
   2  16   1 32.7863 13.6901   1
  -2 -16   1 76.2847 20.9846   1
  -2  16  -1 74.3505 20.6626   1
   2 -16  -1 62.2650 21.2570   1
   0   0   2 1092.89 61.7367   1
   0   0   2 1085.46 61.2355   1
   0   0  -2 1113.68 62.8000   1
   0   0  -2 992.981 56.1776   1
  -1   0  -2 275.935 16.8077   1
  -1   0   2 308.860 19.0042   1
   1   0  -2 283.119 17.5702   1
   1   0  -2 296.398 18.2293   1
  -1   0  -2 274.155 16.6714   1
   1   0   2 281.104 17.2261   1
  -1   0   2 278.807 17.2814   1
   1   0   2 273.882 16.6523   1
   2   0   2 8032.75 446.644   1
  -2   0  -2 8262.05 459.480   1
  -2   0   2 8112.01 451.013   1
   2   0  -2 8034.92 446.968   1
   2   0  -2 8310.85 462.615   1
  -2   0  -2 8602.40 478.311   1
   2   0   2 8408.69 467.692   1
  -2   0   2 8378.40 465.983   1
  -3   0   2 1051.26 62.0089   1
  -3   0  -2 1012.20 59.4008   1
   3   0   2 1114.82 65.2586   1
   3   0  -2 1090.24 64.2128   1
   3   0   2 1084.89 63.6033   1
   3   0  -2 1056.39 62.1331   1
   4   0   2 10.8734 5.19025   1
   4   0  -2 6.63700 6.08945   1
  -4   0  -2 2.04332 5.55624   1
   4   0   2 6.21189 7.65712   1
   4   0  -2 8.14013 5.60873   1
  -4   0   2 0.01871 6.49343   1
   5   0   2 872.385 54.1128   1
   5   0   2 906.692 56.2741   1
   5   0  -2 912.742 56.4500   1
  -5   0  -2 830.785 51.7559   1
  -5   0   2 925.506 57.3574   1
   6   0  -2 96.3700 13.1955   1
  -6   0  -2 106.015 14.1347   1
   7   0   2 420.487 31.3932   1
   7   0   2 432.122 32.6749   1
   7   0  -2 421.979 31.4252   1
   7   0  -2 438.995 33.2817   1
  -7   0  -2 435.254 32.2506   1
  -7   0   2 443.183 32.6118   1
   8   0  -2 -9.3811 12.1212   1
  -8   0   2 8.28536 13.0765   1
   8   0   2 24.6686 12.9607   1
  -8   0  -2 26.7484 12.1420   1
   8   0   2 18.7500 14.8430   1
   8   0  -2 25.2733 13.0284   1
  -9   0   2 11.9799 15.7168   1
  -9   0  -2 2.69609 15.9001   1
   9   0  -2 18.3013 14.9977   1
   9   0   2 6.22927 14.2971   1
   9   0  -2 -26.114 16.1990   1
   9   0   2 21.8453 15.0476   1
  10   0  -2 41.8994 16.0459   1
  10   0  -2 61.9599 22.7167   1
 -10   0  -2 61.7855 19.1731   1
 -10   0   2 69.2863 19.0843   1
  10   0   2 55.2535 18.1983   1
  10   0   2 32.3082 16.2133   1
  11   0   2 12.8792 22.7164   1
 -11   0  -2 33.3686 19.4651   1
  11   0   2 2.41647 19.5655   1
  11   0  -2 68.2292 22.8167   1
   0  -1   2 257.726 15.8412   1
   0   1  -2 270.510 16.4797   1
   0   1   2 254.730 15.5443   1
   0   1  -2 241.937 14.9502   1
   0   1   2 242.643 14.9845   1
   0  -1   2 239.485 14.7289   1
   0  -1  -2 241.291 14.8149   1
   0  -1  -2 259.893 15.8631   1
   1   1  -2 1014.40 57.7944   1
  -1   1   2 1037.25 59.7153   1
  -1  -1  -2 940.737 53.0932   1
   1  -1   2 1004.41 57.8008   1
  -1  -1  -2 886.716 50.1522   1
   1  -1   2 1001.15 57.4244   1
   1   1  -2 971.963 55.2920   1
  -1   1   2 944.351 54.6056   1
   1  -1  -2 1001.31 57.6777   1
  -1  -1   2 1052.39 59.7481   1
   1   1   2 944.241 53.3634   1
  -1   1  -2 941.976 54.2417   1
   1  -1  -2 1032.16 59.5399   1
  -1  -1   2 1013.44 57.6033   1
  -1   1  -2 969.073 55.7752   1
   1   1   2 905.830 51.1933   1
  -2   1   2 1383.11 79.8110   1
   2  -1   2 1431.35 82.5563   1
  -2   1   2 1329.43 77.1697   1
   2   1  -2 1326.79 75.7433   1
   2   1  -2 1340.82 76.3442   1
   2  -1   2 1386.12 79.9727   1
  -2  -1  -2 1263.37 71.5400   1
  -2  -1  -2 1415.35 80.1276   1
   2   1   2 1397.45 79.1724   1
  -2   1  -2 1402.01 80.8439   1
  -2  -1   2 1412.50 80.4000   1
   2   1   2 1346.03 76.0504   1
  -2   1  -2 1406.32 81.0595   1
   2  -1  -2 1374.54 79.3557   1
   2  -1  -2 1397.23 80.8655   1
  -2  -1   2 1392.19 79.3267   1
   3  -1   2 191.234 15.3997   1
  -3   1   2 181.877 15.2879   1
   3   1  -2 172.698 13.2915   1
   3   1  -2 175.938 13.2738   1
   3  -1   2 189.584 15.0226   1
  -3  -1  -2 184.633 13.3783   1
  -3  -1  -2 176.625 12.7426   1
   3  -1  -2 188.241 15.1800   1
   3   1   2 217.224 14.9917   1
   3  -1  -2 190.316 15.4370   1
   3   1   2 180.840 13.2767   1
  -3   1  -2 169.688 14.0992   1
  -3  -1   2 177.348 13.3421   1
  -4  -1  -2 1389.03 80.5854   1
   4   1  -2 1479.58 86.0958   1
   4   1  -2 1444.95 84.3853   1
   4  -1   2 1364.15 80.8882   1
   4  -1   2 1342.92 79.6163   1
  -4   1   2 1390.89 82.4475   1
   4   1   2 1366.93 79.3894   1
   4  -1  -2 1436.01 85.0854   1
  -4  -1   2 1494.26 86.9806   1
   4   1   2 1360.40 79.0657   1
  -4   1  -2 1353.17 79.9895   1
   4  -1  -2 1269.24 75.6416   1
   5   1  -2 175.126 16.0320   1
  -5  -1  -2 169.491 15.0493   1
  -5   1   2 166.226 16.8912   1
   5  -1   2 160.723 16.4563   1
   5   1  -2 143.183 13.6507   1
   5   1   2 174.766 15.2184   1
   5  -1  -2 188.473 17.4231   1
   5   1   2 163.339 14.7080   1
   5  -1  -2 153.091 16.6012   1
  -5   1  -2 177.941 16.7539   1
  -5  -1   2 190.967 16.7540   1
   6  -1   2 225.962 21.2236   1
  -6  -1  -2 271.211 21.5116   1
  -6   1   2 209.964 20.0467   1
   6  -1   2 273.032 24.5387   1
   6   1  -2 268.891 21.5155   1
   6  -1  -2 257.939 22.3981   1
  -6   1  -2 227.032 20.9220   1
   6   1   2 222.031 19.3004   1
   6   1   2 255.260 21.2284   1
  -6  -1   2 275.048 22.6233   1
   6  -1  -2 264.123 22.5393   1
   7  -1   2 331.500 26.9925   1
   7   1  -2 331.081 26.0983   1
   7   1  -2 312.798 25.9617   1
   7  -1   2 325.811 27.3284   1
  -7   1   2 341.881 27.9814   1
   7  -1  -2 339.305 27.3194   1
   7  -1  -2 274.931 25.5650   1
  -7   1  -2 301.023 25.9125   1
  -7  -1   2 320.237 25.6170   1
   7   1   2 316.822 25.3613   1
   8   1  -2 27.4978 14.1142   1
   8  -1   2 66.9848 14.8635   1
  -8  -1  -2 50.3928 12.8532   1
  -8   1   2 41.2912 15.5986   1
   8   1  -2 47.4007 12.3805   1
   8  -1   2 52.2872 15.3474   1
   8  -1  -2 41.2407 14.0056   1
   8   1   2 32.4790 14.1688   1
   8  -1  -2 14.6490 13.3079   1
  -8   1  -2 51.1898 13.2282   1
   8   1   2 42.1670 12.3864   1
  -9  -1  -2 56.4718 14.7304   1
   9   1  -2 80.5066 14.8065   1
   9  -1   2 66.0584 17.8067   1
  -9   1   2 89.1452 18.6630   1
   9   1  -2 69.7539 16.7952   1
   9  -1   2 58.2785 16.7838   1
   9   1   2 56.2254 14.1016   1
  -9   1  -2 69.4633 15.6472   1
   9  -1  -2 57.6015 14.9610   1
  -9  -1   2 50.2709 15.8313   1
   9  -1  -2 21.1115 17.1278   1
   9   1   2 37.5473 15.1453   1
  10  -1   2 9.36964 13.2895   1
 -10  -1  -2 6.84124 16.2364   1
  10   1  -2 5.10607 18.2915   1
 -10   1   2 -10.521 21.7463   1
  10   1  -2 19.8553 18.8326   1
  10   1   2 14.5115 14.7332   1
  10  -1  -2 6.85285 22.1865   1
 -10  -1   2 -14.137 18.1194   1
  10   1   2 -6.8375 17.7417   1
  10  -1  -2 14.4607 13.7938   1
 -10   1  -2 1.08872 17.3997   1
  11   1  -2 72.0994 18.9379   1
 -11  -1  -2 66.3120 18.4061   1
 -11   1   2 37.5652 21.6667   1
  11  -1   2 48.5107 17.1934   1
  11  -1   2 34.9237 18.6037   1
 -11  -1  -2 65.1103 22.3387   1
  11   1   2 68.8058 17.9703   1
  11  -1  -2 79.1904 21.1564   1
  11   1   2 71.3272 18.3221   1
 -11   1  -2 39.0338 19.9965   1
 -11  -1   2 15.1422 19.9169   1
  11  -1  -2 43.4590 18.7842   1
   0   2  -2 370.164 22.5149   1
   0  -2   2 344.741 21.0129   1
   0   2   2 335.448 20.5154   1
   0   2  -2 366.147 22.3249   1
   0   2   2 328.832 20.2422   1
   0  -2  -2 321.722 19.8429   1
   0  -2   2 366.389 22.3624   1
   0  -2  -2 308.294 19.0008   1
   1  -2   2 1383.47 79.3058   1
   1   2  -2 1646.88 92.6643   1
   1  -2   2 1454.37 83.4952   1
  -1  -2  -2 1452.94 81.3839   1
  -1   2   2 1512.79 86.7181   1
  -1  -2  -2 1349.46 75.6060   1
  -1   2   2 1529.09 87.5508   1
   1   2  -2 1740.13 97.9059   1
   1   2   2 1383.75 77.5564   1
   1   2   2 1407.94 78.9137   1
   1  -2  -2 1468.79 84.1994   1
   1  -2  -2 1470.88 84.2636   1
  -1  -2   2 1640.13 92.3124   1
  -1  -2   2 1718.27 96.6664   1
  -1   2  -2 1447.57 83.0228   1
  -1   2  -2 1411.45 81.0156   1
  -2   2   2 269.566 19.3283   1
  -2   2   2 266.713 19.0952   1
  -2  -2  -2 249.561 14.9221   1
   2   2  -2 285.957 18.0299   1
  -2  -2  -2 275.303 16.4162   1
   2  -2   2 288.810 20.1325   1
   2   2  -2 266.563 16.8777   1
   2  -2   2 292.858 20.3109   1
  -2  -2   2 279.545 17.5911   1
  -2   2  -2 282.257 19.8058   1
  -2  -2   2 248.399 15.8335   1
   2  -2  -2 296.278 20.8929   1
   2  -2  -2 289.408 20.2838   1
   2   2   2 286.357 16.9085   1
   2   2   2 291.579 17.4275   1
  -2   2  -2 265.972 18.7879   1
   3  -2   2 180.664 15.0444   1
   3  -2   2 179.117 15.3689   1
   3   2  -2 187.169 13.3729   1
  -3  -2  -2 188.988 12.8744   1
   3   2  -2 183.880 13.3929   1
  -3  -2  -2 186.066 12.3868   1
  -3   2   2 197.389 16.6085   1
   3   2   2 156.659 10.7637   1
  -3  -2   2 175.300 12.8758   1
   3  -2  -2 162.211 14.9052   1
   3  -2  -2 181.174 15.3168   1
  -3  -2   2 178.990 12.9781   1
   3   2   2 176.730 12.3379   1
  -3   2  -2 163.028 14.4021   1
   4   2  -2 882.723 52.4217   1
  -4   2   2 871.387 54.3990   1
   4  -2   2 943.941 58.9429   1
   4   2  -2 910.653 54.4072   1
  -4  -2  -2 855.116 50.5517   1
  -4  -2  -2 836.123 49.2053   1
   4  -2   2 825.607 51.8686   1
  -4  -2   2 838.258 50.0534   1
  -4   2  -2 788.303 49.7814   1
   4   2   2 793.227 46.7798   1
   4   2   2 824.309 48.8761   1
   4  -2  -2 815.810 51.5424   1
  -5  -2  -2 39.3445 7.82727   1
   5   2  -2 38.1826 8.07115   1
   5   2  -2 47.8536 8.51429   1
  -5  -2  -2 32.3719 6.43531   1
   5  -2   2 39.1737 10.7014   1
  -5  -2   2 42.7898 8.43650   1
   5   2   2 55.6646 8.69100   1
   5   2   2 23.2922 6.84425   1
   5  -2  -2 7.74830 9.77723   1
   6  -2   2 265.633 23.7837   1
  -6   2   2 280.007 24.4407   1
   6   2  -2 307.692 23.2806   1
   6   2  -2 312.472 24.2142   1
   6  -2   2 334.436 26.9261   1
  -6  -2  -2 318.792 23.6015   1
  -6  -2   2 333.677 24.8206   1
  -6   2  -2 306.004 25.0940   1
   6  -2  -2 305.599 25.5970   1
   6   2   2 311.601 23.2175   1
   6  -2  -2 349.307 28.1330   1
   6   2   2 304.062 22.5200   1
  -7  -2  -2 592.263 40.0352   1
   7  -2   2 506.830 37.2243   1
  -7   2   2 486.843 36.6623   1
   7  -2   2 492.200 36.6940   1
   7   2  -2 502.985 35.0274   1
   7  -2  -2 497.199 37.0838   1
   7   2   2 510.334 34.7980   1
   7  -2  -2 506.345 37.2680   1
  -7   2  -2 486.666 36.4816   1
  -8   2   2 119.902 20.3990   1
   8   2  -2 136.865 17.1155   1
   8  -2   2 120.484 16.8649   1
   8  -2   2 85.0634 16.1358   1
   8   2  -2 150.545 18.0212   1
   8   2   2 136.736 15.8097   1
  -8   2  -2 129.997 17.8787   1
  -8  -2   2 104.397 16.0265   1
   9  -2   2 369.153 32.4762   1
   9   2  -2 333.676 28.2476   1
   9   2  -2 360.080 29.8579   1
   9  -2   2 314.095 29.1441   1
  -9   2   2 296.044 29.6308   1
  -9  -2  -2 308.183 28.1604   1
   9  -2  -2 337.302 30.4727   1
  -9  -2   2 353.787 29.2584   1
   9   2   2 304.688 26.4793   1
   9   2   2 310.842 26.0916   1
  -9   2  -2 306.724 28.7565   1
   9  -2  -2 352.232 32.3096   1
 -10  -2  -2 12.2459 13.4475   1
  10   2  -2 11.3171 18.3488   1
  10  -2   2 5.10938 14.8251   1
  10   2  -2 42.5163 17.5847   1
 -10  -2  -2 3.04203 17.9755   1
  10   2   2 13.5427 15.7973   1
  10  -2  -2 19.9876 17.3195   1
  10   2   2 15.3378 13.4536   1
 -10  -2   2 7.38169 21.3323   1
  11  -2   2 82.5369 20.8949   1
 -11  -2  -2 170.494 23.5147   1
 -11   2   2 106.630 22.7120   1
  11  -2   2 132.401 22.0640   1
  11   2  -2 128.427 23.9478   1
 -11  -2  -2 123.292 22.3442   1
  11   2  -2 138.231 23.6173   1
  11   2   2 121.454 19.8776   1
 -11  -2   2 140.862 24.5298   1
  11   2   2 124.218 22.6831   1
 -11  -2   2 88.8304 19.5581   1
  11  -2  -2 110.759 21.5012   1
  11  -2  -2 109.440 23.1708   1
 -11   2  -2 149.693 24.7445   1
   0   3   2 949.747 55.1181   1
   0  -3  -2 917.088 53.1760   1
   0   3  -2 956.366 55.5806   1
   0  -3   2 912.958 53.3796   1
   0   3   2 974.604 56.3860   1
   0  -3   2 913.718 53.1302   1
   0  -3  -2 867.489 50.6569   1
   0   3  -2 803.233 46.8908   1
  -1  -3  -2 1966.00 110.301   1
  -1   3   2 1934.56 110.776   1
   1  -3   2 2150.41 122.384   1
   1  -3   2 2004.91 114.461   1
  -1   3   2 1938.96 111.051   1
   1   3  -2 2110.44 118.768   1
  -1  -3  -2 2197.82 122.861   1
   1   3  -2 2108.42 118.556   1
   1   3   2 2120.46 118.853   1
  -1  -3   2 2208.72 124.142   1
  -1   3  -2 1847.82 105.752   1
   1  -3  -2 1971.42 112.971   1
   1   3   2 2050.59 114.875   1
  -1  -3   2 2046.87 115.073   1
   1  -3  -2 2057.48 117.489   1
  -1   3  -2 2034.70 116.293   1
  -2   3   2 726.354 45.1355   1
   2   3  -2 675.148 39.4355   1
  -2   3   2 738.589 45.7254   1
  -2  -3  -2 738.182 41.6116   1
   2  -3   2 745.662 46.1225   1
   2   3  -2 766.502 44.3852   1
   2  -3   2 707.120 43.8222   1
  -2  -3   2 705.078 41.0718   1
  -2   3  -2 697.820 43.1752   1
   2  -3  -2 743.843 46.1443   1
   2   3   2 719.620 40.5089   1
  -2  -3   2 776.330 44.9544   1
  -2   3  -2 723.848 44.7932   1
   2  -3  -2 715.987 44.6246   1
   3  -3   2 343.730 24.5906   1
  -3  -3  -2 363.297 21.4837   1
   3   3  -2 386.691 23.9928   1
   3  -3   2 330.925 24.3642   1
   3   3  -2 425.655 26.0561   1
  -3  -3  -2 365.376 21.3881   1
  -3   3   2 411.017 28.9424   1
   3  -3  -2 361.953 26.3424   1
  -3  -3   2 356.684 22.2430   1
  -3  -3   2 333.159 21.0638   1
   3   3   2 332.450 19.3907   1
   3  -3  -2 374.761 27.0251   1
   3   3   2 397.977 23.3636   1
  -3   3  -2 362.390 26.0283   1
   4   3  -2 79.3118 8.40862   1
  -4  -3  -2 89.5435 8.00693   1
  -4   3   2 84.8846 12.6697   1
   4  -3   2 94.3388 12.9424   1
  -4  -3  -2 86.7642 7.40438   1
   4  -3   2 83.1693 11.6075   1
   4   3  -2 104.180 10.0980   1
  -4  -3   2 105.680 10.1073   1
  -4   3  -2 78.2302 12.2434   1
   4   3   2 91.4933 7.57948   1
   4  -3  -2 91.6842 12.7974   1
   4  -3  -2 79.6919 10.9930   1
   4   3   2 114.358 9.28738   1
  -4  -3   2 77.9567 8.54929   1
   5  -3   2 68.6577 13.0921   1
   5  -3   2 79.6429 12.7947   1
  -5  -3  -2 73.1861 8.49856   1
  -5  -3  -2 74.1657 7.97394   1
   5   3  -2 56.3447 8.15481   1
  -5   3   2 59.2442 12.0012   1
   5   3  -2 67.2254 9.06334   1
  -5   3  -2 58.8813 12.5417   1
   5   3   2 71.3266 7.95705   1
   5  -3  -2 63.7714 11.9283   1
  -5  -3   2 62.7618 8.43835   1
   5  -3  -2 82.6060 12.9768   1
  -5  -3   2 74.2754 9.21737   1
   5   3   2 68.3197 8.01196   1
   6   3  -2 132.999 14.2761   1
  -6   3   2 153.437 18.6188   1
   6  -3   2 144.704 17.8346   1
   6   3  -2 144.623 14.2967   1
   6  -3   2 136.995 17.5572   1
  -6   3  -2 122.892 15.9396   1
   6   3   2 130.516 12.5804   1
   6   3   2 144.164 13.4012   1
   6  -3  -2 142.349 18.0528   1
   6  -3  -2 138.489 17.0672   1
  -6  -3   2 139.110 14.2293   1
  -7   3   2 59.2070 14.3184   1
   7  -3   2 80.5427 16.3231   1
   7  -3   2 96.3153 15.1506   1
  -7  -3  -2 76.5691 13.3501   1
   7   3  -2 72.7661 13.0276   1
  -7  -3  -2 80.7196 9.89827   1
   7  -3  -2 112.040 16.6233   1
  -7   3  -2 94.8037 15.7047   1
   7   3   2 61.2852 10.9878   1
   7   3   2 93.6462 11.7691   1
   7  -3  -2 85.3559 16.8160   1
  -7  -3   2 82.9427 12.4596   1
  -8   3   2 38.1700 18.5457   1
   8  -3   2 29.7487 14.3802   1
   8   3  -2 5.00701 11.5971   1
  -8  -3  -2 4.03683 14.4685   1
   8  -3   2 3.16773 12.3736   1
  -8   3  -2 -3.7534 14.6986   1
   8  -3  -2 15.6275 12.7872   1
   8   3   2 18.6282 9.59571   1
   8  -3  -2 21.0099 17.6054   1
  -9  -3  -2 357.563 29.9011   1
  -9  -3  -2 330.337 26.9672   1
   9   3  -2 347.492 28.2918   1
   9   3  -2 394.721 31.8031   1
  -9   3   2 311.925 30.7397   1
   9  -3   2 362.879 33.6754   1
   9  -3  -2 323.332 32.6557   1
   9  -3  -2 323.340 30.1268   1
  -9   3  -2 362.682 31.9877   1
  -9  -3   2 398.682 31.3322   1
  -9  -3   2 387.076 30.5580   1
   9   3   2 302.378 24.7705   1
   9   3   2 361.413 29.1822   1
  10   3  -2 31.8939 15.2774   1
 -10  -3  -2 55.1717 18.1552   1
  10  -3   2 42.6678 18.0313   1
  10   3  -2 45.3587 18.0913   1
 -10   3   2 41.3380 17.2774   1
 -10  -3  -2 36.2069 16.7311   1
  10  -3   2 51.3362 15.6400   1
 -10  -3   2 33.0650 15.7846   1
  10  -3  -2 11.7141 21.5326   1
  10   3   2 47.6430 14.4596   1
  10   3   2 55.1661 16.6240   1
  10  -3  -2 30.5174 18.2263   1
 -10  -3   2 52.8273 18.6628   1
  11   3  -2 55.5799 22.4402   1
  11  -3   2 49.5284 16.8383   1
  11   3  -2 44.7479 19.1489   1
 -11  -3  -2 38.1782 20.3276   1
 -11   3   2 59.3493 18.8953   1
  11  -3   2 63.7339 22.3329   1
 -11  -3  -2 43.0294 19.8425   1
  11  -3  -2 19.9838 19.3302   1
  11   3   2 43.0889 16.6535   1
 -11  -3   2 50.9270 21.3360   1
  11   3   2 51.2763 18.7031   1
  11  -3  -2 52.3203 17.6690   1
 -11  -3   2 45.5093 20.3749   1
 -11   3  -2 60.4273 21.4167   1
   0  -4  -2 689.139 41.6673   1
   0  -4   2 727.088 43.7103   1
   0   4  -2 730.149 43.7016   1
   0   4   2 740.730 44.3725   1
   0   4   2 695.535 41.9659   1
   0   4  -2 729.097 43.4424   1
  -1   4   2 91.6172 10.2043   1
  -1   4   2 66.9176 8.82068   1
  -1  -4  -2 72.4385 6.67943   1
   1  -4   2 78.4612 9.30982   1
   1   4  -2 75.4490 7.26794   1
   1   4  -2 83.1479 7.65554   1
  -1  -4  -2 75.1441 6.84705   1
  -1   4  -2 101.396 10.3496   1
  -1  -4   2 81.8067 7.59390   1
   1   4   2 68.0606 6.47618   1
  -1   4  -2 76.8683 9.00482   1
   1   4   2 74.7523 7.16458   1
   1  -4  -2 82.2324 9.59544   1
  -1  -4   2 76.2044 7.06265   1
  -2   4   2 232.676 18.7262   1
   2   4  -2 225.489 14.9473   1
   2  -4   2 233.902 18.6072   1
  -2  -4  -2 210.016 12.6663   1
  -2   4   2 223.694 18.2451   1
   2   4  -2 224.771 14.8512   1
  -2  -4  -2 182.168 11.0664   1
  -2   4  -2 219.438 17.6908   1
   2  -4  -2 227.518 18.5638   1
   2   4   2 214.666 12.8186   1
   2   4   2 225.767 13.5921   1
  -2  -4   2 241.620 15.9221   1
  -2  -4   2 227.008 14.7878   1
  -2   4  -2 216.237 17.1062   1
   3   4  -2 917.862 53.1001   1
  -3   4   2 824.329 52.0093   1
   3  -4   2 879.144 55.1660   1
   3   4  -2 831.046 48.4423   1
  -3   4  -2 918.163 57.2983   1
  -3  -4   2 901.809 52.1766   1
   3  -4  -2 841.592 53.2217   1
  -3  -4   2 926.776 53.7528   1
  -4   4   2 582.309 39.9097   1
   4   4  -2 612.164 36.9536   1
   4  -4   2 640.064 42.5125   1
   4  -4   2 520.976 36.3534   1
   4   4  -2 532.253 32.3346   1
  -4  -4  -2 553.295 31.7145   1
  -4  -4  -2 477.268 27.7092   1
   4   4   2 555.415 31.8869   1
  -4  -4   2 527.869 32.3788   1
  -4   4  -2 541.051 37.1493   1
   4  -4  -2 520.040 36.3095   1
   4   4   2 521.108 29.7309   1
   4  -4  -2 522.542 36.3371   1
  -4  -4   2 517.707 31.5020   1
  -5  -4  -2 83.3483 7.42241   1
  -5   4   2 64.9800 13.0768   1
  -5  -4  -2 97.3037 9.02665   1
   5   4  -2 79.2474 8.73279   1
   5  -4   2 68.7896 12.3661   1
   5  -4   2 86.2514 15.6101   1
   5   4  -2 80.6228 9.56309   1
   5  -4  -2 88.9522 13.0656   1
   5  -4  -2 95.2972 15.0538   1
   5   4   2 83.0085 7.97157   1
   5   4   2 89.6747 7.63720   1
  -5  -4   2 91.6173 9.80687   1
  -5  -4   2 76.4937 8.75859   1
  -5   4  -2 75.9967 13.1376   1
   6   4  -2 436.086 29.2274   1
   6  -4   2 383.376 31.3660   1
   6   4  -2 383.370 26.4368   1
  -6  -4  -2 359.052 23.3990   1
  -6  -4  -2 361.461 24.6322   1
  -6   4   2 407.044 32.3696   1
   6  -4   2 383.082 30.5998   1
  -6   4  -2 373.995 30.1743   1
   6   4   2 343.174 22.8150   1
   6  -4  -2 410.379 32.4089   1
  -6  -4   2 425.208 28.7595   1
  -6  -4   2 400.173 27.2964   1
   6  -4  -2 382.287 30.9551   1
   6   4   2 384.700 24.5617   1
  -7  -4  -2 115.697 11.6032   1
   7  -4   2 98.1025 17.2043   1
   7  -4   2 127.660 18.2696   1
   7   4  -2 122.072 13.8554   1
  -7   4   2 120.342 18.3274   1
   7   4  -2 134.953 14.3354   1
  -7  -4  -2 126.596 14.3616   1
   7   4   2 95.7313 11.0786   1
   7   4   2 126.788 13.1180   1
   7  -4  -2 124.511 17.3851   1
  -7  -4   2 125.403 14.3161   1
  -7  -4   2 140.273 16.1784   1
  -7   4  -2 117.937 17.3613   1
   7  -4  -2 120.306 17.2486   1
  -8  -4  -2 -15.242 13.2475   1
   8   4  -2 11.1014 11.1487   1
   8  -4   2 23.0126 12.3911   1
  -8   4   2 18.6093 16.0415   1
   8   4  -2 3.39500 11.0148   1
  -8  -4  -2 1.85425 10.8239   1
   8  -4   2 -33.028 16.3292   1
  -8   4  -2 -0.4493 12.8996   1
   8   4   2 -8.0042 9.15760   1
  -8  -4   2 -0.6256 13.9091   1
   8   4   2 2.25000 10.5511   1
   8  -4  -2 13.9244 13.2841   1
  -8  -4   2 -7.4558 11.4029   1
   9   4  -2 176.100 18.9476   1
  -9  -4  -2 232.036 22.7502   1
   9  -4   2 160.058 23.7918   1
   9   4  -2 190.084 20.2206   1
  -9   4   2 155.881 21.7198   1
  -9  -4  -2 154.755 18.0609   1
   9   4   2 202.033 19.0576   1
   9  -4  -2 186.654 24.7274   1
   9   4   2 168.472 16.9030   1
   9  -4  -2 146.695 22.6751   1
  -9  -4   2 175.028 21.4360   1
  -9  -4   2 161.687 18.4050   1
 -10  -4  -2 59.2313 19.6703   1
 -10   4   2 56.5157 17.5163   1
  10   4  -2 95.6203 17.8585   1
  10  -4   2 71.1732 17.1370   1
  10  -4   2 52.2548 19.5509   1
 -10  -4  -2 83.7335 17.6930   1
  10   4  -2 75.0801 20.2844   1
 -10  -4   2 75.6100 19.6439   1
  10   4   2 55.4539 14.2704   1
 -10   4  -2 90.1786 20.2819   1
  10  -4  -2 73.1736 17.8828   1
  10   4   2 71.2908 17.2443   1
  10  -4  -2 94.2729 22.6338   1
 -10  -4   2 98.5596 18.0550   1
  11  -4   2 96.6768 19.7721   1
 -11  -4  -2 147.936 21.6971   1
  11  -4   2 119.118 24.1311   1
  11   4  -2 148.305 21.9931   1
 -11  -4  -2 146.332 24.3630   1
  11   4  -2 134.116 22.2906   1
  11   4   2 118.621 18.7214   1
  11   4   2 115.453 19.3960   1
  11  -4  -2 130.683 24.2931   1
  11  -4  -2 120.337 24.4142   1
 -11   4  -2 118.382 21.2320   1
 -11  -4   2 115.414 23.7507   1
 -11  -4   2 137.064 23.1456   1
   0   5  -2 26.3838 5.70722   1
   0   5   2 20.3185 6.87074   1
   0  -5   2 39.4741 7.23779   1
   0  -5  -2 28.8286 6.80812   1
   0   5  -2 27.0928 6.19842   1
   0   5   2 24.1409 6.49465   1
  -1   5   2 794.237 49.3298   1
  -1  -5  -2 923.836 54.0477   1
  -1   5   2 767.467 47.9592   1
  -1  -5  -2 777.463 45.8898   1
   1  -5   2 866.161 53.1383   1
   1   5  -2 810.932 47.8707   1
   1   5  -2 753.679 44.8501   1
  -1   5  -2 776.037 47.8815   1
   1  -5  -2 734.878 46.0994   1
  -1  -5   2 789.115 46.8778   1
   1   5   2 787.626 46.3644   1
  -1   5  -2 788.350 48.3115   1
   1   5   2 841.760 49.4246   1
  -2  -5  -2 39.0181 4.61098   1
   2   5  -2 39.0631 5.78410   1
  -2   5   2 33.8586 9.67921   1
  -2  -5  -2 42.1710 4.75697   1
   2  -5   2 53.0981 9.67166   1
   2   5  -2 48.5731 6.09619   1
   2   5   2 36.6747 4.50674   1
   2   5   2 39.4760 4.46962   1
   2  -5  -2 40.7577 9.29576   1
  -2   5  -2 36.8125 8.71180   1
  -2  -5   2 33.0408 5.87208   1
  -2  -5   2 46.6666 5.35490   1
   3   5  -2 756.730 44.3491   1
   3   5  -2 737.628 43.3282   1
  -3   5   2 738.258 48.0629   1
  -3   5  -2 757.821 48.9188   1
  -3  -5   2 719.545 42.2793   1
  -3  -5   2 751.893 44.1673   1
  -4   5   2 28.6961 9.46206   1
  -4   5   2 62.0082 13.2569   1
   4   5  -2 36.3679 5.98377   1
   4  -5   2 39.6570 11.6319   1
   4   5  -2 44.2067 6.31818   1
  -4  -5   2 39.3177 6.15903   1
  -4  -5   2 62.2233 7.03314   1
   4  -5  -2 14.2711 13.4988   1
  -4   5  -2 35.6079 10.7988   1
   5  -5   2 745.460 50.6804   1
  -5   5   2 675.750 46.7018   1
   5   5  -2 684.206 40.9619   1
   5   5  -2 598.747 36.6171   1
  -5  -5  -2 662.842 37.4431   1
   5  -5   2 650.586 44.5941   1
   5  -5  -2 698.830 47.7850   1
   5   5   2 673.660 38.0424   1
   5  -5  -2 676.412 46.3467   1
  -5   5  -2 687.359 47.0181   1
   6   5  -2 62.1543 8.76062   1
  -6  -5  -2 68.6595 6.76169   1
  -6  -5  -2 63.1689 8.03259   1
   6  -5   2 78.6654 14.9322   1
  -6   5   2 91.1966 17.0373   1
   6  -5   2 50.1799 14.3211   1
   6   5  -2 88.3576 10.3299   1
   6  -5  -2 90.5097 15.8822   1
   6  -5  -2 80.1629 14.6032   1
  -6  -5   2 78.9284 10.4803   1
   6   5   2 75.1416 7.55126   1
   6   5   2 82.8648 7.16517   1
  -6   5  -2 79.6222 15.0071   1
  -6  -5   2 98.2562 10.7088   1
   7  -5   2 11.1651 14.1016   1
  -7  -5  -2 9.13562 6.76179   1
   7   5  -2 7.79987 7.79573   1
   7  -5   2 -1.2372 13.1864   1
  -7  -5  -2 21.7191 10.3268   1
   7   5  -2 -19.375 9.83720   1
  -7   5   2 24.1570 13.4171   1
   7  -5  -2 5.98958 13.9313   1
  -7  -5   2 11.7957 8.92360   1
  -7   5  -2 -0.0188 13.2902   1
   7   5   2 3.87467 7.15407   1
   7  -5  -2 -4.7258 15.0931   1
  -7  -5   2 9.75347 11.4020   1
   7   5   2 7.62290 5.97346   1
   8  -5   2 36.0833 16.3854   1
  -8  -5  -2 -4.5281 11.8977   1
   8   5  -2 17.3279 11.1372   1
   8   5  -2 27.7306 10.4323   1
   8  -5   2 8.92862 15.5132   1
  -8  -5  -2 14.4734 10.5165   1
   8  -5  -2 6.70693 16.0407   1
  -8  -5   2 25.2127 12.2489   1
  -8  -5   2 13.0412 12.2030   1
  -8   5  -2 22.8902 12.7146   1
   8   5   2 3.40844 6.93131   1
   8   5   2 15.8462 8.57423   1
  -9   5   2 19.0502 15.1760   1
   9   5  -2 23.3797 13.1267   1
  -9  -5  -2 41.5451 15.1613   1
  -9  -5  -2 44.3842 13.7157   1
   9  -5   2 43.6993 21.6959   1
   9  -5   2 44.8441 17.6307   1
   9   5   2 24.1680 8.90564   1
   9   5   2 23.2449 11.0333   1
  -9  -5   2 -11.584 16.1745   1
  -9   5  -2 52.0133 15.9546   1
   9  -5  -2 32.2825 20.3921   1
   9  -5  -2 27.4455 19.5243   1
  10  -5   2 47.1759 19.2311   1
  10  -5   2 58.7602 18.6005   1
 -10   5   2 45.7431 17.7384   1
  10   5  -2 32.9045 16.8214   1
  10   5  -2 52.1902 15.7724   1
 -10  -5  -2 46.3278 18.9790   1
 -10  -5   2 58.6926 21.7214   1
 -10  -5   2 60.0703 18.8276   1
 -10   5  -2 78.9101 18.1481   1
  10   5   2 55.0490 15.1310   1
  10  -5  -2 85.0326 21.4664   1
  10  -5  -2 53.1091 15.7010   1
  11   5  -2 14.9235 18.3172   1
 -11   5   2 45.3796 16.8381   1
 -11  -5  -2 25.1299 21.0054   1
  11  -5   2 31.8505 19.5122   1
  11   5  -2 30.8770 15.2226   1
  11  -5   2 -23.311 19.1883   1
 -11  -5  -2 46.8578 19.7236   1
  11  -5  -2 13.2449 29.3937   1
  11  -5  -2 18.7870 19.0405   1
 -11   5  -2 76.3463 19.0374   1
 -11  -5   2 11.4613 19.7007   1
 -11  -5   2 -1.4484 21.2299   1
   0   6   2 1109.31 66.1166   1
   0  -6   2 1217.67 72.0884   1
   0   6   2 1337.04 78.4360   1
   0   6  -2 1351.40 79.0622   1
   0   6  -2 1207.90 71.5907   1
   0  -6  -2 1185.28 70.3760   1
  -1   6   2 831.006 52.0598   1
  -1  -6  -2 884.809 52.7732   1
   1   6  -2 803.745 48.3673   1
  -1  -6  -2 779.844 46.8183   1
   1  -6   2 835.089 51.8859   1
   1   6  -2 827.136 49.4242   1
  -1   6   2 836.398 52.1024   1
   1   6   2 916.016 54.0741   1
   1   6   2 773.663 46.4493   1
  -1   6  -2 865.233 53.3946   1
  -1   6  -2 841.100 52.3019   1
  -1  -6   2 766.987 46.2970   1
   1  -6  -2 835.924 52.3358   1
  -2   6   2 395.037 29.3220   1
  -2   6   2 323.891 25.3670   1
  -2  -6  -2 353.393 21.9834   1
  -2  -6  -2 349.303 21.8931   1
  -2  -6   2 396.950 24.9692   1
   2   6   2 356.117 21.9844   1
  -2  -6   2 345.091 22.5896   1
  -2   6  -2 390.121 28.1462   1
   2   6   2 397.090 24.3511   1
   2  -6  -2 390.844 29.0961   1
   3   6  -2 26.7489 5.38063   1
   3  -6   2 35.8848 10.4838   1
  -3   6   2 32.2063 10.2517   1
   3   6  -2 35.8700 5.83428   1
  -3   6   2 30.1333 9.72846   1
   3  -6  -2 25.4660 13.1848   1
  -3  -6   2 31.4789 6.10405   1
  -3   6  -2 41.6057 10.3732   1
  -3  -6   2 37.5677 5.74678   1
  -3   6  -2 17.9284 9.02421   1
  -4   6   2 49.3156 11.9962   1
   4  -6   2 30.0908 12.5459   1
   4   6  -2 40.4096 6.17380   1
  -4   6   2 44.8571 12.9108   1
   4   6  -2 28.6437 5.29376   1
  -4  -6   2 32.5635 6.14096   1
   4  -6  -2 15.0671 11.5083   1
  -4   6  -2 32.1707 10.7838   1
  -4   6  -2 17.0402 10.5798   1
  -4  -6   2 32.7419 5.41903   1
   5  -6   2 315.750 27.6660   1
   5   6  -2 275.542 18.5551   1
   5  -6   2 320.429 27.8342   1
   5   6  -2 298.709 19.7264   1
  -5   6   2 269.802 25.0706   1
  -5   6  -2 314.678 27.0548   1
   5  -6  -2 271.631 25.4954   1
  -5  -6   2 313.984 20.6753   1
  -5  -6   2 289.299 19.9465   1
   6  -6   2 58.0548 14.5753   1
  -6   6   2 62.6212 15.2914   1
   6   6  -2 81.9753 9.63741   1
   6   6  -2 54.8133 8.11251   1
   6  -6   2 90.8247 14.9033   1
  -6   6  -2 46.3289 13.0751   1
   6  -6  -2 67.0587 14.2271   1
  -6  -6   2 71.0301 9.38132   1
  -6  -6   2 86.7944 10.0640   1
   6  -6  -2 69.2711 14.0815   1
  -7   6   2 224.549 24.6419   1
   7  -6   2 249.746 25.3906   1
  -7  -6  -2 238.145 15.0681   1
   7   6  -2 220.957 16.7510   1
  -7  -6  -2 189.624 13.0926   1
   7   6  -2 245.637 18.1834   1
  -7   6  -2 197.773 22.1078   1
   7  -6  -2 254.027 25.5326   1
  -7  -6   2 227.909 17.9804   1
  -7  -6   2 251.578 19.4976   1
   8   6  -2 41.7127 10.7066   1
   8  -6   2 21.6770 15.9726   1
   8   6  -2 30.0224 9.32674   1
  -8   6   2 70.6938 18.4565   1
  -8  -6  -2 22.9055 8.78846   1
  -8  -6  -2 30.0672 7.62048   1
   8  -6   2 32.3243 16.5371   1
  -8  -6   2 30.3641 11.7655   1
  -8   6  -2 35.1362 19.4463   1
   8   6   2 34.1305 5.20134   1
   8  -6  -2 5.52204 19.1631   1
   8  -6  -2 13.8075 19.8039   1
  -8  -6   2 45.1896 12.8836   1
  -9  -6  -2 69.7776 14.4995   1
   9  -6   2 97.5571 19.5772   1
  -9   6   2 73.2702 23.2140   1
   9  -6   2 82.7678 19.6342   1
   9   6  -2 74.1622 13.8617   1
  -9  -6  -2 87.5873 12.9701   1
   9   6   2 90.5020 9.18209   1
  -9  -6   2 85.1365 16.8004   1
   9  -6  -2 40.1290 19.5443   1
  -9   6  -2 76.3449 18.8685   1
   9  -6  -2 77.3725 20.4307   1
  10   6  -2 47.6986 13.4511   1
 -10  -6  -2 8.50760 18.7057   1
 -10  -6  -2 -2.8217 17.1670   1
 -10   6   2 10.8121 18.2992   1
 -10   6  -2 39.0291 19.1747   1
  10  -6  -2 20.8843 22.4214   1
  10  -6  -2 8.53264 14.4383   1
 -10  -6   2 17.8111 19.3770   1
 -11  -6  -2 39.5896 17.9501   1
 -11   6   2 8.44936 19.3009   1
  11  -6   2 11.5724 13.8989   1
  11  -6  -2 12.6554 17.8699   1
 -11  -6   2 19.0983 21.5589   1
 -11  -6   2 49.3213 20.7625   1
 -11   6  -2 46.2756 15.9488   1
   0   7   2 19.6212 9.40717   1
   0   7  -2 6.91872 8.77632   1
   0  -7  -2 6.87144 8.22930   1
   0   7   2 23.6254 8.08040   1
   0  -7   2 13.6103 7.34521   1
   0   7  -2 18.9776 6.87666   1
   1  -7   2 116.009 14.2673   1
  -1  -7  -2 113.692 11.8508   1
  -1   7   2 105.878 13.2573   1
  -1  -7  -2 121.118 11.6929   1
   1   7   2 107.764 11.3145   1
   1  -7  -2 100.979 14.1472   1
  -1   7  -2 123.984 13.6018   1
  -1   7  -2 120.209 13.7826   1
   1   7   2 95.5179 11.0862   1
  -1  -7   2 124.582 12.0124   1
  -2  -7  -2 207.691 15.4191   1
  -2   7   2 194.859 18.8757   1
   2  -7   2 192.363 18.5178   1
   2   7  -2 173.410 14.2055   1
  -2  -7  -2 161.916 12.2660   1
  -2   7   2 183.481 18.4739   1
   2   7  -2 197.235 14.9814   1
   2   7   2 192.703 14.3728   1
   2  -7  -2 172.019 19.6037   1
   2   7   2 165.550 12.7543   1
  -2  -7   2 178.363 14.2105   1
  -2   7  -2 214.440 18.8835   1
  -2  -7   2 203.743 14.7750   1
  -2   7  -2 199.365 19.1962   1
   3   7  -2 338.056 22.1778   1
   3  -7   2 358.137 28.9669   1
  -3   7   2 399.823 31.2067   1
  -3   7   2 380.446 30.3387   1
   3   7  -2 431.198 26.8725   1
  -3   7  -2 407.396 31.0471   1
   3  -7  -2 386.619 30.7244   1
  -3  -7   2 413.373 25.9565   1
  -3   7  -2 407.251 30.3529   1
  -3  -7   2 406.161 25.8173   1
   4  -7   2 154.538 18.5986   1
  -4   7   2 143.682 18.2547   1
   4   7  -2 165.164 12.6578   1
   4   7  -2 167.403 12.2484   1
  -4   7   2 150.765 18.5532   1
  -4  -7   2 145.310 12.1208   1
  -4   7  -2 154.171 17.9692   1
   4  -7  -2 172.776 20.6265   1
  -4  -7   2 153.625 11.7623   1
  -4   7  -2 150.690 17.8728   1
  -5   7   2 180.346 20.1595   1
  -5   7   2 236.271 24.9525   1
   5   7  -2 235.506 15.8457   1
   5  -7   2 264.682 25.6001   1
   5   7  -2 284.019 19.0065   1
  -5  -7   2 295.180 19.4509   1
  -5   7  -2 246.706 23.3327   1
  -5   7  -2 309.538 27.5654   1
  -5  -7   2 278.232 18.7541   1
   5  -7  -2 236.801 23.8025   1
   6  -7   2 193.446 22.1314   1
   6   7  -2 196.115 14.0800   1
   6   7  -2 209.897 15.1986   1
  -6   7   2 209.594 23.4128   1
   6  -7   2 162.599 20.0653   1
   6  -7  -2 230.983 24.5781   1
  -6   7  -2 188.638 22.0260   1
  -6  -7   2 189.809 14.5429   1
  -6  -7   2 197.032 15.0903   1
   7   7  -2 152.715 12.7756   1
   7  -7   2 165.437 20.7673   1
   7  -7  -2 115.481 19.4174   1
  -7  -7   2 161.550 14.4218   1
  -7  -7   2 126.426 13.4885   1
   8  -7   2 0.18488 22.1235   1
   8  -7   2 20.6045 16.5584   1
   8   7  -2 0.97253 9.09523   1
  -8   7   2 3.80454 18.4678   1
   8  -7  -2 -9.4063 20.1555   1
  -8  -7   2 -18.593 12.9117   1
  -8   7  -2 -15.558 18.1960   1
  -8  -7   2 20.7663 13.5843   1
   8  -7  -2 -24.642 18.6341   1
   9  -7   2 32.0083 16.0124   1
   9   7  -2 19.4100 9.92703   1
   9  -7   2 50.7772 18.0068   1
  -9   7   2 41.4319 16.5602   1
  -9  -7   2 34.7576 15.1420   1
   9  -7  -2 11.2997 19.4850   1
   9  -7  -2 -4.9994 19.1533   1
  -9  -7   2 63.7377 16.5874   1
  -9   7  -2 17.1717 14.8650   1
  10  -7   2 26.5667 18.3070   1
 -10  -7  -2 11.0255 10.4979   1
 -10   7   2 33.0720 15.7469   1
 -10  -7  -2 9.85587 12.5493   1
  10  -7   2 0.77907 19.8294   1
  10  -7  -2 -35.936 19.9541   1
 -10  -7   2 15.0820 16.0675   1
 -10   7  -2 26.5245 20.0243   1
  10  -7  -2 30.6742 21.7906   1
 -10  -7   2 13.1930 21.0011   1
   0   8  -2 320.984 24.5316   1
   0  -8  -2 243.842 20.9899   1
   0  -8   2 289.599 23.3100   1
   0   8   2 277.901 22.5801   1
   0   8   2 308.273 24.3982   1
   1  -8   2 252.991 22.2884   1
  -1  -8  -2 297.874 22.2713   1
   1   8  -2 286.029 21.7871   1
  -1   8   2 282.383 24.8135   1
   1   8  -2 286.551 21.1797   1
  -1  -8  -2 294.957 22.4981   1
   1   8   2 291.912 22.1571   1
  -1   8  -2 282.129 22.6957   1
  -1   8  -2 273.151 23.2092   1
   1   8   2 292.264 21.9211   1
  -1  -8   2 270.763 21.0754   1
   2   8  -2 248.453 18.5863   1
  -2   8   2 215.368 20.6635   1
   2  -8   2 174.589 19.0211   1
   2   8  -2 212.325 16.4557   1
  -2   8   2 217.249 20.6924   1
   2  -8  -2 189.003 20.5473   1
  -2  -8   2 224.470 16.7575   1
  -2   8  -2 204.862 20.2538   1
  -2   8  -2 233.352 20.6198   1
   2   8   2 222.962 16.7951   1
   2   8   2 220.755 16.3322   1
  -2  -8   2 277.749 20.5146   1
   3   8  -2 197.222 15.0598   1
   3  -8   2 157.364 17.7393   1
   3   8  -2 194.602 14.8723   1
  -3   8   2 127.004 17.3202   1
  -3   8   2 182.159 19.9467   1
  -3  -8  -2 175.339 11.9076   1
  -3  -8  -2 164.122 12.6692   1
   3   8   2 185.411 12.7334   1
  -3  -8   2 174.661 15.4147   1
  -3   8  -2 228.182 21.3525   1
   3  -8  -2 153.266 19.3635   1
  -3   8  -2 177.305 19.1537   1
  -3  -8   2 174.727 13.6391   1
   3   8   2 168.294 11.4953   1
   4  -8   2 191.060 21.3984   1
  -4   8   2 190.685 21.1818   1
   4   8  -2 167.791 13.3574   1
   4   8  -2 181.817 13.4903   1
  -4   8   2 216.414 22.2767   1
  -4   8  -2 173.093 18.5133   1
  -4   8  -2 149.196 19.4694   1
  -4  -8   2 162.689 12.8201   1
  -4  -8   2 161.217 13.8942   1
   4  -8  -2 193.796 21.3558   1
  -5   8   2 83.9944 17.2963   1
   5   8  -2 132.685 10.9585   1
  -5   8   2 83.9924 17.1433   1
   5   8  -2 101.116 8.72242   1
   5  -8   2 83.8176 18.2333   1
  -5  -8   2 86.4957 9.66860   1
  -5   8  -2 114.498 17.5650   1
  -5  -8   2 102.543 9.80364   1
  -5   8  -2 73.5639 15.9689   1
   5  -8  -2 52.5581 13.2482   1
  -6   8   2 41.5754 14.7541   1
   6   8  -2 48.6266 6.61090   1
   6  -8   2 42.2436 12.5966   1
  -6   8   2 33.4965 13.4152   1
  -6  -8   2 38.0970 8.30956   1
   6  -8  -2 49.7624 14.5277   1
  -6   8  -2 80.5798 14.8449   1
  -6  -8   2 42.1175 7.69793   1
  -6   8  -2 47.1031 14.7396   1
   7  -8   2 58.9655 16.3030   1
   7  -8   2 87.7430 17.5833   1
   7  -8  -2 62.6424 16.7900   1
  -7  -8   2 60.5188 8.57744   1
  -7  -8   2 66.2521 9.04328   1
  -7   8  -2 58.7418 17.6408   1
   8  -8   2 10.9836 16.6357   1
  -8  -8   2 16.3862 10.9418   1
   8  -8  -2 1.46409 17.6863   1
  -8  -8   2 9.28838 10.6719   1
   9  -8   2 44.4521 19.4196   1
   9  -8   2 55.3595 21.7952   1
  -9   8  -2 64.8418 16.7718   1
  -9  -8   2 45.6444 11.5328   1
   9  -8  -2 43.4381 19.6938   1
  -9  -8   2 57.6098 13.0452   1
  10  -8   2 53.5871 21.5002   1
  10  -8   2 47.2463 19.4969   1
  10  -8  -2 50.5801 22.6098   1
 -10  -8   2 37.9426 15.1042   1
 -10  -8   2 18.9895 14.5096   1
 -10   8  -2 54.0639 18.9381   1
   0   9   2 88.9844 13.5774   1
   0   9  -2 109.345 13.8839   1
   0   9   2 83.2243 13.3106   1
   0  -9  -2 96.8482 14.7744   1
   1   9  -2 232.561 19.5224   1
  -1   9   2 229.592 21.3634   1
  -1   9   2 230.612 21.2456   1
   1  -9   2 262.912 23.3180   1
  -1  -9  -2 235.528 21.0364   1
   1   9   2 202.004 17.8556   1
  -1   9  -2 263.253 22.7583   1
  -1   9  -2 243.960 22.1374   1
  -1  -9   2 209.206 18.6487   1
   1   9   2 233.570 19.7283   1
   1  -9  -2 221.564 21.2567   1
   2  -9   2 82.9515 14.3103   1
  -2  -9  -2 86.2915 10.1860   1
  -2  -9  -2 55.6328 11.9970   1
  -2   9   2 60.5690 13.6030   1
   2   9  -2 92.3137 11.2072   1
   2   9  -2 110.658 11.8670   1
  -2   9   2 88.1965 17.0053   1
  -2   9  -2 77.9043 13.2572   1
   2   9   2 78.1329 10.7174   1
  -2  -9   2 90.5332 10.3870   1
   2   9   2 82.5131 10.8101   1
   2  -9  -2 82.0888 15.1651   1
  -2  -9   2 83.3761 11.7664   1
  -2   9  -2 75.8839 13.4186   1
  -3  -9  -2 63.7595 7.50271   1
   3   9  -2 88.9091 10.7828   1
  -3   9   2 30.4107 16.1600   1
  -3   9   2 69.7148 14.1684   1
   3   9  -2 79.1059 9.45415   1
   3  -9   2 58.0616 14.8237   1
  -3  -9  -2 68.5965 9.49458   1
  -3  -9   2 75.6822 8.73106   1
  -3   9  -2 81.7947 14.9355   1
  -3   9  -2 84.5493 13.9547   1
   3  -9  -2 71.2478 14.6214   1
  -3  -9   2 76.2589 11.3337   1
   3   9   2 63.3900 7.11896   1
   3   9   2 83.9733 8.80262   1
  -4   9   2 260.583 26.3406   1
   4   9  -2 269.482 18.7192   1
   4   9  -2 289.953 19.6609   1
   4  -9   2 310.256 28.4100   1
  -4   9   2 305.517 28.6741   1
  -4   9  -2 282.618 26.2119   1
  -4   9  -2 297.075 27.0561   1
  -4  -9   2 300.609 20.9719   1
  -4  -9   2 294.145 19.8774   1
   4  -9  -2 256.550 26.6230   1
  -5   9   2 6.52852 13.0047   1
   5   9  -2 21.1815 5.68746   1
   5  -9   2 -10.545 15.7132   1
  -5  -9   2 14.0707 6.84408   1
  -5   9  -2 23.5405 11.7847   1
  -5  -9   2 18.3591 7.69318   1
   5  -9  -2 -10.110 15.3525   1
  -6   9   2 124.145 20.4232   1
   6  -9   2 120.788 20.4419   1
  -6   9   2 88.7624 17.7604   1
  -6  -9   2 109.525 9.74558   1
   6  -9  -2 115.638 20.4155   1
  -6  -9   2 101.323 9.99532   1
  -6   9  -2 110.443 20.4543   1
  -6   9  -2 95.9880 19.4248   1
  -7   9   2 151.676 24.5509   1
   7  -9   2 184.955 22.4621   1
  -7   9  -2 172.706 22.6420   1
   8  -9   2 74.5795 20.0309   1
  -8   9   2 10.4670 16.8927   1
   8  -9  -2 42.1766 17.8241   1
   0 -10   2 59.1313 12.5543   1
   0  10   2 51.2983 11.7101   1
   0  10   2 44.0238 12.1598   1
   0 -10  -2 64.9606 14.0848   1
   0  10  -2 47.0855 12.2162   1
   0  10  -2 55.7398 11.8794   1
   1 -10   2 22.4826 10.8981   1
  -1  10   2 19.1582 15.8541   1
   1  10  -2 21.6420 10.0359   1
  -1 -10  -2 24.0083 12.1467   1
  -1  10   2 66.5269 15.2800   1
   1 -10  -2 -0.5485 13.2312   1
  -1  10  -2 29.8542 12.5861   1
   1  10   2 31.5410 10.6725   1
  -1  10  -2 14.2353 11.5529   1
   2 -10   2 205.188 21.8037   1
  -2  10   2 164.759 20.7002   1
  -2  10   2 212.494 22.8563   1
   2  10  -2 199.708 17.0605   1
  -2 -10  -2 208.472 19.0085   1
   2 -10  -2 199.473 21.4400   1
   2  10   2 194.226 16.8010   1
  -2 -10   2 230.140 20.4020   1
  -2  10  -2 252.159 23.5330   1
  -2  10  -2 209.779 21.0504   1
   2  10   2 182.040 16.5741   1
  -3 -10  -2 14.1773 9.64301   1
  -3 -10  -2 9.96910 7.33966   1
   3  10  -2 14.0106 9.41264   1
  -3  10   2 1.21055 16.0526   1
  -3  10   2 10.5877 11.6772   1
   3 -10   2 16.6657 12.4111   1
   3  10  -2 5.28812 6.96829   1
   3  10   2 20.8659 6.83982   1
   3  10   2 8.25734 5.90301   1
  -3  10  -2 27.6391 13.3599   1
   3 -10  -2 8.71534 15.8885   1
  -3 -10   2 22.4505 9.94066   1
  -3  10  -2 12.4660 12.1894   1
  -3 -10   2 25.3512 7.78043   1
   4  10  -2 37.0837 7.99931   1
  -4  10   2 57.2874 15.5172   1
   4 -10   2 32.4849 15.4849   1
   4  10  -2 42.5868 7.08601   1
  -4  10   2 37.5297 15.8910   1
  -4 -10   2 27.4181 9.74431   1
  -4  10  -2 0.04910 15.7217   1
  -4 -10   2 38.0803 8.11955   1
   4 -10  -2 39.6548 14.4505   1
  -5  10   2 19.2330 17.4055   1
   5  10  -2 50.6238 6.64276   1
  -5  10  -2 8.83307 18.7434   1
  -5 -10   2 49.9359 9.42139   1
  -5 -10   2 54.2652 8.73953   1
  -6  10   2 70.4892 18.6598   1
  -6  10   2 132.107 23.1446   1
   6 -10   2 73.0194 17.9224   1
  -6  10  -2 122.993 22.8063   1
   6 -10  -2 76.0667 18.1966   1
  -6  10  -2 123.748 22.0176   1
  -7  10   2 88.6492 21.6324   1
  -7  10  -2 122.139 21.6344   1
  -8  10   2 63.4253 22.7873   1
   8 -10   2 15.3117 21.6373   1
   8 -10  -2 16.6896 17.7310   1
  -8  10  -2 51.2881 19.6154   1
   9 -10   2 17.4939 23.1897   1
  -9  10   2 10.8426 25.3646   1
   9 -10  -2 36.1807 24.0388   1
   0  11   2 369.721 30.3398   1
   0  11  -2 411.360 31.2778   1
   0  11   2 354.246 28.8409   1
   0  11  -2 404.576 30.3353   1
   0 -11  -2 356.943 29.4384   1
   0 -11   2 349.706 27.3492   1
   1 -11   2 72.4606 15.0372   1
  -1  11   2 47.8567 14.2510   1
   1  11  -2 52.3299 13.0900   1
  -1  11   2 60.9194 17.4098   1
   1  11  -2 85.0944 12.3891   1
  -1  11  -2 87.0474 15.8129   1
  -1 -11   2 74.1531 13.6178   1
   1 -11  -2 53.3924 15.1455   1
   1  11   2 65.3855 13.1043   1
  -1  11  -2 65.8161 14.9811   1
   2  11  -2 508.796 34.1456   1
   2  11  -2 510.079 34.1765   1
   2 -11   2 524.485 38.9306   1
  -2  11   2 543.078 42.3882   1
  -2  11   2 530.398 40.0222   1
  -2 -11  -2 465.577 31.9476   1
  -2 -11  -2 485.775 34.4885   1
  -2 -11   2 537.670 35.6875   1
  -2  11  -2 530.749 39.1650   1
  -2  11  -2 546.570 40.3100   1
   2  11   2 490.269 33.8269   1
   2  11   2 505.951 34.5546   1
  -2 -11   2 601.789 40.8511   1
   2 -11  -2 643.180 45.9851   1
  -3 -11  -2 61.5416 12.9699   1
   3  11  -2 43.6651 10.2023   1
  -3 -11  -2 38.7483 9.61821   1
  -3  11   2 52.7084 17.3507   1
   3 -11   2 71.8048 18.3591   1
  -3  11   2 57.4409 17.7016   1
   3  11  -2 51.7333 9.56438   1
  -3  11  -2 56.5980 13.9761   1
   3  11   2 60.1259 9.39831   1
   3 -11  -2 64.0815 17.5177   1
  -3  11  -2 41.7282 15.0925   1
  -3 -11   2 44.1184 10.0405   1
   3  11   2 52.9910 8.48003   1
  -3 -11   2 72.9412 13.9538   1
  -4  11   2 25.4171 15.6734   1
   4  11  -2 -1.1031 7.19118   1
   4  11  -2 5.09827 6.31299   1
  -4 -11   2 5.69318 8.83739   1
  -4 -11   2 -5.9579 11.6868   1
  -4  11  -2 -15.104 17.4336   1
   5  11  -2 108.202 10.0460   1
  -5  11   2 42.3203 22.5560   1
  -5  11   2 98.3344 22.4945   1
   5 -11   2 83.1889 20.4647   1
  -5  11  -2 51.9095 19.9719   1
  -5 -11   2 85.3061 11.0439   1
   5 -11  -2 86.2817 20.3518   1
  -5 -11   2 102.697 11.5633   1
  -5  11  -2 133.537 22.0977   1
  -6  11   2 13.1319 18.9810   1
   6 -11   2 -32.672 19.3960   1
  -6  11   2 15.0139 20.1003   1
  -6  11  -2 -10.549 18.1875   1
  -6  11  -2 16.5794 15.3551   1
   6 -11  -2 19.5146 15.4239   1
  -7  11   2 75.0180 24.8916   1
  -7  11  -2 62.0081 22.8909   1
   8 -11   2 9.60254 25.7718   1
  -8  11   2 18.6766 21.9040   1
  -8  11  -2 24.0608 23.4473   1
   0  12  -2 192.971 20.9682   1
   0  12   2 142.582 21.0382   1
   0 -12  -2 176.768 22.6328   1
   0  12   2 104.306 19.6199   1
   0 -12   2 192.058 22.9540   1
   0  12  -2 177.295 21.1577   1
   1  12  -2 110.007 15.0087   1
  -1 -12  -2 82.3940 16.6334   1
  -1  12   2 98.0406 18.1102   1
  -1  12   2 133.541 19.6223   1
  -1 -12  -2 72.1008 14.9011   1
   1  12  -2 90.2515 14.7310   1
   1 -12   2 85.6924 16.2799   1
  -1  12  -2 92.1136 18.6327   1
   1  12   2 60.3247 17.4733   1
   1  12   2 86.7557 15.8349   1
  -1  12  -2 115.530 17.5799   1
  -1 -12   2 79.5385 15.2994   1
   1 -12  -2 92.4981 19.0911   1
  -2  12   2 126.475 19.8652   1
   2  12  -2 110.164 14.4323   1
   2  12  -2 108.503 15.2237   1
  -2 -12  -2 74.1916 16.0643   1
  -2  12   2 86.3539 22.9051   1
   2 -12   2 108.278 18.5912   1
  -2  12  -2 138.199 19.8490   1
  -2 -12   2 110.974 16.2110   1
   2  12   2 114.733 15.5173   1
  -2 -12   2 136.493 15.0999   1
  -2  12  -2 110.571 19.4199   1
   2 -12  -2 142.034 22.0809   1
  -3 -12  -2 52.2472 13.1796   1
  -3  12   2 35.5231 15.5457   1
   3 -12   2 51.7369 15.7218   1
  -3 -12  -2 33.1956 9.81180   1
   3  12  -2 38.8401 10.7573   1
  -3  12  -2 36.2267 17.2745   1
   3 -12  -2 35.2256 18.8382   1
   3  12   2 58.1322 8.89511   1
   3  12   2 50.0590 10.1743   1
  -3  12  -2 63.1904 16.5047   1
  -3 -12   2 54.1382 14.1160   1
  -4 -12  -2 48.2570 8.94474   1
   4  12  -2 54.7623 10.0431   1
  -4  12   2 42.3164 19.4101   1
  -4  12   2 92.5537 20.9202   1
   4  12  -2 43.7220 9.45508   1
   4 -12   2 85.9097 20.3406   1
  -4 -12  -2 65.5214 9.15161   1
   4 -12  -2 77.4437 20.5718   1
  -4 -12   2 56.8043 12.8887   1
  -4  12  -2 35.3665 17.9736   1
  -4 -12   2 78.3697 12.2245   1
  -4  12  -2 77.4537 18.6874   1
  -5  12   2 66.7719 21.5602   1
   5 -12   2 98.8758 20.0487   1
  -5  12   2 86.7530 22.2159   1
  -5  12  -2 80.5294 18.8123   1
   5 -12  -2 93.4118 20.6609   1
  -5  12  -2 74.1412 19.9698   1
  -5 -12   2 73.6988 12.9899   1
  -5 -12   2 102.566 12.2957   1
  -6  12   2 -2.2185 25.4840   1
   6 -12   2 -11.080 18.7611   1
  -6  12   2 5.89757 19.6192   1
  -6  12  -2 24.2993 17.0652   1
   6 -12  -2 14.2534 19.6927   1
  -6  12  -2 7.45483 15.2482   1
  -7  12   2 31.3405 17.8467   1
   7 -12  -2 25.5551 15.6939   1
  -8  12   2 71.6761 30.9377   1
  -8  12  -2 66.8354 22.7562   1
   0 -13   2 79.3417 16.2999   1
   0  13   2 54.8072 16.3089   1
   0 -13  -2 56.7311 17.2528   1
   0  13  -2 61.5440 16.2168   1
   0  13   2 34.0607 21.6292   1
   0  13  -2 43.7599 14.7200   1
  -1 -13  -2 23.1901 15.0948   1
   1  13  -2 6.93825 14.7034   1
  -1  13   2 -27.746 23.5945   1
  -1  13   2 -19.850 19.0638   1
   1  13  -2 -16.166 12.7301   1
   1 -13   2 8.26774 18.1249   1
  -1 -13   2 5.66642 11.9851   1
   1  13   2 10.5947 19.3245   1
  -1  13  -2 15.4780 12.5319   1
   1 -13  -2 13.8489 14.5759   1
  -1  13  -2 -26.351 20.3871   1
   1  13   2 10.0199 13.2214   1
  -1 -13   2 11.8076 15.8080   1
  -2  13   2 23.0887 15.5506   1
  -2 -13  -2 34.2723 16.2162   1
   2  13  -2 33.7033 12.5207   1
   2 -13   2 34.1484 14.9849   1
   2  13  -2 17.7243 14.1712   1
  -2 -13   2 13.4936 13.0610   1
  -2 -13   2 30.2794 13.8256   1
   2 -13  -2 6.44900 16.6391   1
  -2  13  -2 17.6343 18.1606   1
   2  13   2 11.7205 15.2090   1
  -2  13  -2 -3.8146 16.5391   1
  -3  13   2 50.2018 17.8931   1
   3  13  -2 39.6161 12.3949   1
  -3 -13  -2 20.0653 12.6075   1
  -3 -13  -2 64.5800 14.8572   1
   3 -13   2 52.8439 18.4133   1
  -3  13   2 34.3547 14.9361   1
   3  13   2 17.9994 10.6215   1
   3  13   2 52.8698 11.4640   1
  -3 -13   2 37.8913 12.2742   1
  -3  13  -2 37.1787 17.0697   1
  -3  13  -2 47.2096 15.3208   1
  -4  13   2 126.985 25.6018   1
   4  13  -2 111.711 12.8561   1
  -4  13   2 133.665 21.3267   1
   4  13  -2 129.895 14.2536   1
  -4 -13  -2 105.779 13.4723   1
   4 -13   2 121.903 21.0743   1
  -4 -13  -2 119.579 12.6513   1
  -4  13  -2 136.059 23.4411   1
  -4 -13   2 151.146 18.8386   1
   4 -13  -2 143.566 22.0995   1
  -4  13  -2 113.002 19.4062   1
  -4 -13   2 125.326 15.4972   1
  -5  13   2 31.0859 16.6234   1
   5 -13   2 34.5037 18.7536   1
  -5  13   2 35.1547 22.3683   1
  -5 -13   2 55.4010 12.6996   1
  -5  13  -2 40.3926 20.0153   1
   5 -13  -2 10.4010 22.4198   1
  -5  13  -2 81.8710 21.5587   1
  -5 -13   2 40.9174 10.1099   1
   6 -13   2 11.9442 19.2780   1
  -6  13   2 -22.521 26.2573   1
  -6  13   2 -27.603 22.1863   1
  -6  13  -2 -4.7957 18.6141   1
   6 -13  -2 -22.079 20.2324   1
  -6  13  -2 -34.419 27.5103   1
  -7  13   2 13.9373 23.6735   1
  -7  13  -2 18.5801 18.7079   1
   0 -14  -2 82.0979 18.6391   1
   0  14  -2 75.2343 19.5392   1
   0 -14   2 69.9516 18.2861   1
   0  14  -2 70.2764 20.5263   1
   0  14   2 82.7854 20.5505   1
   0 -14  -2 40.5080 16.8611   1
   0  14   2 65.6632 22.1308   1
  -1  14   2 74.6159 20.5909   1
  -1  14   2 26.4259 24.6159   1
   1 -14   2 70.2098 17.5091   1
  -1 -14  -2 37.9098 18.7711   1
  -1 -14  -2 57.3130 17.7631   1
   1  14  -2 65.8035 16.2662   1
   1  14  -2 65.7012 17.1507   1
   1 -14  -2 121.643 22.2279   1
  -1 -14   2 83.9265 16.4401   1
  -1  14  -2 76.5535 17.7281   1
  -1 -14   2 51.2655 17.9713   1
   1  14   2 35.9843 22.3729   1
   1  14   2 64.6301 19.1469   1
   2  14  -2 10.4812 16.3247   1
  -2 -14  -2 -8.4220 20.6690   1
   2 -14   2 0.14572 19.0752   1
   2  14  -2 11.8053 16.1345   1
  -2 -14  -2 3.26877 18.3281   1
  -2  14   2 14.1117 22.7396   1
  -2  14  -2 -6.7002 17.9658   1
  -2 -14   2 -4.8989 16.1847   1
  -2 -14   2 5.24753 15.2670   1
  -2  14  -2 -20.389 24.2613   1
   2  14   2 -34.151 17.4138   1
   2  14   2 -2.4775 16.7455   1
   3  14  -2 -1.4842 14.2409   1
   3  14  -2 -32.672 15.7255   1
  -3 -14  -2 4.53805 17.2302   1
   3 -14   2 8.68562 20.1469   1
  -3  14   2 -11.793 25.1976   1
  -3  14   2 33.4463 18.9381   1
  -3  14  -2 28.3592 22.9798   1
  -3 -14   2 24.1209 15.7142   1
   3 -14  -2 20.9523 21.1805   1
  -3  14  -2 35.7068 15.1472   1
   3  14   2 15.1341 11.0546   1
  -3 -14   2 -1.1483 19.9885   1
  -4 -14  -2 -7.8100 13.1432   1
   4 -14   2 -13.339 20.9031   1
  -4 -14  -2 2.36571 13.1411   1
  -4  14   2 27.1947 23.5259   1
  -4  14   2 -27.611 21.4288   1
  -4  14  -2 44.1246 19.8683   1
  -4  14  -2 -0.9043 16.3245   1
   4 -14  -2 40.6813 21.0417   1
  -4 -14   2 1.38179 18.4273   1
   5 -14   2 -3.5172 19.8810   1
  -5  14   2 15.6365 24.0817   1
  -5  14   2 5.95262 21.1736   1
  -5  14  -2 19.0116 18.7878   1
  -5  14  -2 -14.608 27.7179   1
   5 -14  -2 -2.0718 18.3472   1
  -5 -14   2 4.83367 14.9803   1
  -5 -14   2 16.1854 13.8180   1
  -6  14   2 24.9481 16.9152   1
  -6  14   2 6.78253 26.8211   1
   6 -14  -2 43.8192 17.4527   1
   0 -15   2 74.6409 19.4803   1
   0 -15  -2 53.3176 21.3699   1
   0  15   2 31.4702 20.8790   1
   0  15  -2 37.9184 17.3945   1
   0  15   2 -7.6240 25.0950   1
  -1  15   2 2.71247 22.2036   1
  -1  15   2 17.6232 20.9065   1
   1  15  -2 16.9571 17.1061   1
  -1 -15  -2 5.64750 18.7672   1
  -1 -15  -2 42.5701 21.0178   1
   1  15  -2 23.5017 17.0930   1
   1  15   2 -1.2184 19.2817   1
  -1 -15   2 22.7577 21.1017   1
  -1 -15   2 39.9723 19.3591   1
   1  15   2 21.6966 24.9718   1
   1 -15  -2 15.0833 19.7641   1
  -1  15  -2 18.4499 19.8424   1
   2  15  -2 0.06822 18.3758   1
  -2  15   2 20.2329 23.2254   1
  -2 -15  -2 14.3171 18.2319   1
  -2 -15  -2 -12.963 21.7147   1
  -2  15   2 -1.2372 22.7116   1
   2  15  -2 -8.0143 21.0068   1
   2 -15   2 -4.2468 22.7999   1
   2 -15  -2 32.2086 19.5518   1
   2  15   2 -32.673 17.6234   1
  -2  15  -2 14.3380 20.0094   1
  -2 -15   2 22.3723 21.7298   1
  -2 -15   2 26.7674 19.3979   1
  -2  15  -2 -2.6188 23.9773   1
   2  15   2 21.4299 15.4458   1
  -3  15   2 35.7753 21.4056   1
  -3 -15  -2 30.6129 17.7295   1
  -3 -15  -2 59.8163 18.8137   1
  -3  15   2 9.69151 25.8171   1
   3  15  -2 44.0969 13.6620   1
   3 -15   2 59.0018 19.2500   1
   3 -15  -2 21.7018 21.9895   1
  -3 -15   2 26.1482 18.0112   1
  -3  15  -2 48.5689 25.7069   1
  -3 -15   2 10.4288 19.9995   1
  -3  15  -2 36.4531 17.9131   1
   4 -15   2 72.2068 19.6297   1
  -4 -15  -2 28.7921 16.2072   1
  -4 -15  -2 25.7484 15.6106   1
  -4  15   2 25.5375 21.0938   1
  -4  15   2 22.0092 28.3589   1
   4 -15  -2 30.5480 18.4220   1
  -4 -15   2 57.6924 18.2162   1
  -4 -15   2 59.8468 18.6195   1
  -4  15  -2 40.5238 23.9062   1
  -4  15  -2 61.3541 17.8667   1
   0 -16  -2 1.53665 26.5704   1
   0 -16   2 7.46884 19.5183   1
   0  16   2 36.9215 26.1419   1
   0  16  -2 -4.7241 18.3340   1
  -1  16   2 19.7512 24.2373   1
   1  16  -2 57.4396 19.4366   1
   1  16  -2 46.6296 17.7106   1
  -1 -16  -2 28.0373 19.7245   1
  -1 -16  -2 10.9885 26.8438   1
   1 -16   2 54.0528 20.6710   1
  -1  16   2 15.6362 22.6484   1
   1 -16  -2 29.8233 22.1670   1
   1  16   2 32.4025 20.0173   1
  -1 -16   2 52.1807 22.1331   1
  -1 -16   2 42.3718 20.2366   1
   1  16   2 43.6504 20.5180   1
  -1  16  -2 -1.1065 19.7617   1
  -1  16  -2 34.9626 21.8510   1
   2 -16   2 -13.221 21.4674   1
  -2  16   2 -25.909 30.0460   1
   2  16  -2 15.1471 17.7858   1
  -2  16   2 55.8996 20.7298   1
  -2 -16  -2 -28.991 24.5130   1
  -2 -16  -2 40.6781 25.2177   1
   2  16  -2 16.2298 18.6344   1
   2 -16  -2 7.87900 23.1820   1
  -2 -16   2 38.3560 18.3507   1
  -2  16  -2 -10.595 18.8845   1
  -2  16  -2 15.2049 21.8681   1
  -2 -16   2 2.79211 24.0732   1
   0   0   3 1.80309 2.40031   1
   0   0  -3 4.08393 2.97965   1
   0   0  -3 2.63465 2.02443   1
   0   0   3 3.73261 2.85966   1
  -1   0  -3 138.425 9.77696   1
  -1   0  -3 173.427 11.6687   1
   1   0   3 157.399 10.9912   1
  -1   0   3 160.232 11.4214   1
   1   0  -3 162.642 11.4484   1
  -1   0   3 169.335 11.8537   1
   1   0   3 162.727 11.1219   1
   1   0  -3 173.517 12.0782   1
   2   0  -3 535.746 33.0142   1
  -2   0  -3 502.850 30.4752   1
  -2   0  -3 540.500 32.6928   1
   2   0   3 521.983 31.3919   1
   2   0   3 550.253 33.4474   1
  -2   0   3 536.205 32.9048   1
   2   0  -3 524.632 32.1954   1
  -2   0   3 510.000 31.4564   1
   3   0  -3 1.24843 6.02571   1
   3   0   3 6.53851 4.65022   1
   3   0  -3 6.12054 6.27549   1
   3   0   3 -7.3864 6.35032   1
  -3   0   3 2.00693 5.75693   1
  -3   0  -3 1.25700 5.32112   1
   4   0   3 25.9879 6.58034   1
  -4   0  -3 17.9352 6.53330   1
   4   0   3 14.6957 6.69204   1
   4   0  -3 5.89195 6.40315   1
  -4   0   3 17.1988 7.64377   1
   4   0  -3 11.6375 7.31529   1
   5   0  -3 60.7565 9.94732   1
  -5   0   3 72.7513 11.6340   1
   5   0   3 55.0128 10.8625   1
   5   0   3 58.8459 10.1106   1
  -5   0  -3 45.4976 9.35059   1
   6   0  -3 277.350 22.8652   1
   6   0  -3 290.161 25.0080   1
  -6   0   3 268.546 23.0819   1
  -6   0  -3 298.456 24.1548   1
  -7   0   3 44.6343 12.5176   1
   7   0  -3 58.4222 14.1480   1
   7   0  -3 43.8318 13.3691   1
   7   0   3 47.3917 11.8180   1
  -7   0  -3 43.2608 11.8314   1
   7   0   3 62.8953 13.9269   1
   8   0   3 12.9424 13.0501   1
   8   0   3 22.9707 13.9222   1
   8   0  -3 10.0240 14.2722   1
   8   0  -3 43.9632 13.7905   1
  -8   0   3 22.6524 14.4928   1
  -9   0  -3 226.868 24.9542   1
  -9   0   3 158.157 21.0599   1
   9   0   3 178.459 20.1345   1
   9   0  -3 137.436 20.9384   1
   9   0  -3 154.549 22.0494   1
   9   0   3 185.148 21.8212   1
  10   0   3 -29.309 20.2168   1
  10   0  -3 24.5370 16.5590   1
 -10   0  -3 35.3555 15.9588   1
  10   0   3 21.2215 14.6773   1
 -10   0   3 17.1392 16.5016   1
  11   0  -3 83.8240 20.6051   1
  11   0  -3 17.5184 20.6976   1
 -11   0   3 36.9695 24.5028   1
 -11   0  -3 86.8977 22.4157   1
  11   0   3 70.3909 18.8941   1
  11   0   3 66.3370 19.7940   1
   0   1  -3 1062.54 60.8177   1
   0  -1  -3 968.177 55.4268   1
   0  -1   3 1056.61 60.5708   1
   0   1  -3 999.615 57.2807   1
   0   1   3 993.868 56.9824   1
   0  -1   3 1042.63 59.6298   1
   0   1   3 1074.54 61.4585   1
   0  -1  -3 1025.17 58.7566   1
   1  -1   3 1761.40 99.8941   1
   1   1  -3 1763.79 99.7334   1
  -1   1   3 1710.21 97.2559   1
  -1  -1  -3 1656.44 93.2601   1
  -1  -1  -3 1648.73 92.9064   1
   1   1  -3 1707.40 96.7001   1
  -1   1   3 1729.84 98.3678   1
   1  -1   3 1677.39 95.0265   1
   1   1   3 1543.28 87.0279   1
   1   1   3 1635.35 92.1598   1
  -1   1  -3 1752.12 99.3607   1
  -1  -1   3 1700.84 96.2199   1
  -1   1  -3 1725.32 97.8793   1
  -1  -1   3 1791.19 101.224   1
   1  -1  -3 1662.81 94.5476   1
   1  -1  -3 1796.45 102.139   1
  -2  -1  -3 757.711 43.9783   1
   2   1  -3 819.614 48.2058   1
   2  -1   3 836.319 49.8437   1
   2  -1   3 844.639 49.9627   1
  -2   1   3 822.299 49.0828   1
  -2  -1  -3 767.871 44.5490   1
   2   1  -3 772.007 45.4435   1
  -2   1   3 769.623 46.3342   1
   2   1   3 802.736 46.6318   1
  -2  -1   3 910.531 53.2133   1
   2   1   3 749.242 43.4265   1
   2  -1  -3 794.832 47.7771   1
  -2   1  -3 823.614 49.3842   1
   2  -1  -3 828.967 49.3773   1
  -2   1  -3 854.266 50.5661   1
  -3   1   3 298.173 21.4711   1
   3   1  -3 342.523 22.9566   1
   3   1  -3 320.409 21.4784   1
   3  -1   3 308.277 21.6315   1
  -3  -1  -3 342.110 22.1633   1
   3  -1   3 309.215 21.4761   1
  -3   1  -3 315.826 22.0447   1
   3   1   3 328.308 21.0031   1
   3   1   3 345.200 22.3779   1
   3  -1  -3 354.218 24.7333   1
   3  -1  -3 324.057 22.9194   1
  -3  -1   3 338.950 22.6119   1
   4  -1   3 197.252 16.8887   1
   4  -1   3 211.185 18.0110   1
   4   1  -3 207.324 16.5054   1
  -4  -1  -3 210.969 16.2100   1
   4   1  -3 223.257 17.5461   1
  -4   1   3 245.513 20.1486   1
   4   1   3 201.407 15.8086   1
  -4  -1   3 217.359 16.9251   1
  -4   1  -3 262.123 20.3377   1
   4  -1  -3 193.477 16.9242   1
   4  -1  -3 234.887 18.8666   1
   4   1   3 202.682 15.4620   1
   5   1  -3 71.1901 10.3829   1
   5   1  -3 72.5518 10.9170   1
  -5  -1  -3 81.7492 10.7329   1
   5  -1   3 80.9861 12.2713   1
  -5  -1   3 66.4072 10.2512   1
  -5   1  -3 76.4693 11.7810   1
   5  -1  -3 94.7312 12.8069   1
   5   1   3 83.5708 10.8274   1
   5   1   3 74.0834 9.91599   1
   6  -1   3 86.1398 13.7020   1
   6  -1   3 80.4034 12.5787   1
  -6  -1  -3 77.9335 11.4771   1
  -6   1   3 59.5820 12.0472   1
   6  -1  -3 84.7847 14.2354   1
   6  -1  -3 60.2151 12.1154   1
   6   1   3 71.7974 12.1279   1
  -6   1  -3 52.1228 11.2178   1
   7  -1   3 76.4722 14.2352   1
   7   1  -3 73.8236 14.0730   1
   7   1  -3 42.8510 12.7587   1
   7  -1   3 31.2710 11.3491   1
  -7   1   3 51.6806 12.1998   1
   7   1   3 69.5900 12.0039   1
   7  -1  -3 56.5066 13.9643   1
  -7  -1   3 48.6661 12.3236   1
   7  -1  -3 43.5825 12.9875   1
  -7   1  -3 51.2006 13.2655   1
   8   1  -3 307.681 27.2897   1
   8   1  -3 314.960 27.0024   1
   8  -1   3 295.917 26.7877   1
  -8  -1  -3 269.642 23.9408   1
  -8   1   3 225.080 23.9328   1
   8  -1   3 320.475 28.3131   1
   8   1   3 290.707 25.3859   1
  -8   1  -3 259.409 25.2304   1
   8   1   3 302.623 25.8463   1
   8  -1  -3 259.485 24.5719   1
   8  -1  -3 313.781 28.5090   1
   9  -1   3 -10.279 14.8135   1
  -9  -1  -3 17.3675 14.7454   1
   9   1  -3 -8.8483 17.8587   1
   9  -1   3 -15.284 20.6572   1
  -9   1   3 36.5345 17.1494   1
   9   1  -3 -8.2605 17.7994   1
   9  -1  -3 42.4994 16.8943   1
  -9   1  -3 -9.3063 13.3112   1
   9  -1  -3 8.11150 16.7395   1
   9   1   3 3.24490 15.3986   1
   9   1   3 -4.4627 15.4952   1
  -9  -1   3 16.9134 14.9459   1
  10   1  -3 83.9218 19.9609   1
  10   1  -3 145.703 22.6757   1
  10  -1   3 140.843 22.7369   1
 -10  -1  -3 126.645 21.7994   1
 -10   1  -3 92.3522 18.3308   1
  10   1   3 127.446 19.0635   1
 -10  -1   3 108.587 22.5532   1
  10  -1  -3 128.737 21.8855   1
  10   1   3 156.338 20.3739   1
  11  -1   3 28.1728 20.3834   1
  11   1  -3 33.5184 17.9519   1
 -11  -1  -3 32.8211 18.2841   1
 -11   1   3 29.0377 20.6009   1
  11  -1   3 45.9852 19.0971   1
  11   1  -3 36.3583 19.7959   1
 -11  -1  -3 29.4886 19.1839   1
 -11   1  -3 51.7036 18.4034   1
  11   1   3 30.6349 20.3373   1
  11   1   3 28.6657 16.4729   1
 -11  -1   3 33.8883 22.2584   1
  11  -1  -3 20.3045 18.7411   1
  11  -1  -3 39.5698 19.4456   1
   0  -2  -3 1378.98 78.5491   1
   0   2   3 1477.20 84.0570   1
   0  -2   3 1578.22 89.6557   1
   0   2  -3 1664.09 94.3611   1
   0   2  -3 1679.42 95.3126   1
   0   2   3 1534.34 87.1725   1
   0  -2  -3 1437.18 81.9420   1
   0  -2   3 1700.25 96.5064   1
  -1  -2  -3 1583.51 89.2793   1
  -1  -2  -3 1447.69 81.6696   1
   1  -2   3 1585.64 90.7404   1
  -1   2   3 1542.52 88.4164   1
   1   2  -3 1603.28 90.9920   1
  -1   2   3 1623.51 93.0749   1
   1  -2   3 1600.19 91.4714   1
   1   2  -3 1704.92 96.5778   1
  -1  -2   3 1751.30 98.9705   1
  -1  -2   3 1553.65 88.2559   1
   1  -2  -3 1619.88 92.9908   1
   1   2   3 1459.72 82.3739   1
  -1   2  -3 1620.06 92.6976   1
  -1   2  -3 1577.44 90.1761   1
   1   2   3 1624.15 91.4544   1
   1  -2  -3 1585.53 90.8099   1
  -2  -2  -3 429.737 25.4765   1
  -2   2   3 464.400 30.2436   1
   2   2  -3 457.679 27.9356   1
  -2   2   3 460.335 30.0290   1
  -2  -2  -3 428.284 25.3726   1
   2  -2   3 450.279 28.9118   1
   2   2  -3 467.070 28.6512   1
   2  -2   3 449.070 29.0877   1
  -2   2  -3 432.390 28.2112   1
  -2  -2   3 449.630 27.5662   1
   2  -2  -3 453.375 29.6757   1
   2   2   3 434.260 25.6662   1
   2  -2  -3 409.035 27.1387   1
   2   2   3 428.619 25.4491   1
  -2   2  -3 428.228 27.9335   1
  -3  -2  -3 467.797 28.4227   1
   3  -2   3 428.822 29.0610   1
   3   2  -3 459.906 28.9775   1
  -3  -2  -3 412.764 25.0379   1
   3   2  -3 428.370 26.9583   1
  -3   2   3 435.504 29.7012   1
   3  -2   3 453.502 30.2472   1
   3  -2  -3 437.420 29.7022   1
   3  -2  -3 411.253 28.2950   1
  -3   2  -3 432.579 29.1504   1
   3   2   3 411.240 24.9514   1
  -3  -2   3 436.602 27.5567   1
   3   2   3 413.916 25.4374   1
  -4  -2  -3 62.1639 7.01119   1
  -4  -2  -3 65.8311 7.84127   1
   4   2  -3 63.1335 8.71664   1
   4   2  -3 66.6521 8.48692   1
   4  -2   3 56.6672 10.7223   1
  -4   2   3 68.6183 10.9677   1
   4   2   3 56.4874 6.78643   1
   4  -2  -3 61.8511 10.3091   1
  -4  -2   3 63.5974 8.38019   1
  -4   2  -3 77.9047 11.2068   1
   4   2   3 62.6403 7.90446   1
  -5  -2  -3 243.992 18.3011   1
   5   2  -3 296.060 22.5870   1
  -5   2   3 252.888 22.4995   1
   5  -2   3 269.771 22.6406   1
   5   2  -3 257.174 20.3093   1
  -5  -2  -3 285.312 20.1663   1
   5  -2  -3 283.402 23.2393   1
   5   2   3 268.046 19.8507   1
   5  -2  -3 252.796 22.0907   1
   5   2   3 241.999 17.7035   1
  -5  -2   3 275.349 20.8556   1
   6  -2   3 184.005 19.1164   1
  -6   2   3 201.443 20.2448   1
   6   2  -3 178.352 17.3792   1
   6  -2   3 189.770 19.0774   1
  -6  -2  -3 182.869 16.3096   1
   6   2   3 190.070 17.1215   1
   6  -2  -3 159.696 17.4434   1
   6  -2  -3 185.492 19.3128   1
  -6   2  -3 196.823 19.5786   1
  -6  -2   3 190.258 17.4085   1
   6   2   3 184.552 16.8781   1
  -7  -2  -3 39.2412 12.1820   1
   7  -2   3 61.2402 13.3909   1
   7   2  -3 45.0450 11.9326   1
  -7   2   3 40.4410 14.3250   1
   7  -2   3 37.9992 12.7023   1
   7  -2  -3 54.1440 13.0888   1
   7   2   3 52.2969 10.8913   1
  -7   2  -3 13.0082 13.0680   1
   7  -2  -3 43.3013 12.6746   1
   8  -2   3 100.300 17.6278   1
   8   2  -3 141.457 18.4681   1
   8  -2   3 107.512 16.0932   1
  -8   2   3 96.2818 19.3384   1
   8   2  -3 102.278 17.1980   1
   8   2   3 125.700 15.5593   1
  -8   2  -3 117.601 16.7553   1
  -8  -2   3 116.589 16.7958   1
  -9  -2  -3 -16.025 15.9666   1
   9  -2   3 1.27172 18.6102   1
  -9  -2  -3 2.79710 13.8345   1
  -9   2   3 -10.321 19.1058   1
   9   2  -3 13.9450 14.3629   1
   9   2  -3 11.4713 15.6736   1
   9  -2   3 7.06009 15.4506   1
   9  -2  -3 26.0447 15.9446   1
   9   2   3 15.5783 11.5504   1
  -9  -2   3 -7.2551 17.6509   1
  -9   2  -3 5.03107 15.3245   1
   9   2   3 13.6950 14.2026   1
 -10   2   3 55.4182 19.8474   1
  10  -2   3 33.1022 19.1694   1
 -10  -2  -3 34.2622 15.1529   1
  10   2  -3 7.55818 19.4201   1
  10   2  -3 21.6175 14.8864   1
 -10  -2  -3 38.8682 14.7827   1
 -10  -2   3 24.9366 19.4289   1
  10  -2  -3 32.8211 18.2155   1
  10  -2  -3 43.8290 15.4764   1
  10   2   3 41.6438 17.4257   1
  10   2   3 2.62357 13.5301   1
  11   2  -3 53.5499 22.0282   1
 -11   2   3 28.2691 23.1410   1
  11  -2   3 21.3861 21.1922   1
  11   2  -3 23.1153 20.8382   1
  11  -2   3 17.9578 18.7762   1
 -11  -2  -3 18.0407 19.3020   1
 -11  -2  -3 12.0069 22.9624   1
  11  -2  -3 78.2221 20.0433   1
  11   2   3 19.4718 20.2208   1
  11   2   3 40.1875 17.2429   1
 -11  -2   3 59.5357 18.2169   1
 -11   2  -3 29.7797 18.7048   1
  11  -2  -3 61.1160 24.6060   1
 -11  -2   3 41.4436 18.9564   1
   0  -3  -3 -7.4087 4.17231   1
   0   3  -3 -3.9092 5.02304   1
   0   3   3 -2.5665 4.01379   1
   0   3   3 -5.4455 3.85392   1
   0  -3  -3 0.32883 3.58915   1
   0   3  -3 0.50252 4.30046   1
   0  -3   3 3.52099 4.42478   1
   1  -3   3 47.6342 7.04727   1
   1   3  -3 55.6078 6.15695   1
   1  -3   3 56.4805 7.05272   1
  -1   3   3 55.3987 7.48673   1
  -1  -3  -3 43.5846 4.82419   1
  -1   3   3 38.4605 6.60675   1
  -1  -3  -3 45.3164 4.87705   1
   1   3  -3 54.5613 6.06226   1
  -1   3  -3 45.6871 6.54215   1
   1   3   3 42.2630 4.85913   1
  -1  -3   3 45.6255 5.52913   1
   1   3   3 46.8267 5.28704   1
   1  -3  -3 38.4768 6.38401   1
  -1   3  -3 47.4778 6.65627   1
   2  -3   3 162.547 14.6207   1
  -2  -3  -3 172.611 11.1097   1
   2   3  -3 155.486 11.5147   1
   2   3  -3 170.412 12.3372   1
  -2   3   3 183.160 15.3862   1
  -2   3   3 162.880 14.5205   1
   2  -3   3 176.689 14.4123   1
  -2  -3  -3 158.080 10.4015   1
   2  -3  -3 167.518 14.7965   1
  -2   3  -3 179.356 15.1020   1
   2   3   3 163.175 10.6723   1
  -2  -3   3 166.238 12.3092   1
   2   3   3 148.304 9.91941   1
  -2   3  -3 162.430 13.9292   1
  -3  -3  -3 192.679 12.7882   1
   3   3  -3 183.365 13.6233   1
  -3   3   3 201.173 17.7453   1
   3   3  -3 195.358 14.4239   1
  -3  -3  -3 183.441 11.8787   1
   3  -3   3 232.033 19.0889   1
   3  -3   3 188.099 16.8696   1
  -3  -3   3 193.145 13.9997   1
   3  -3  -3 215.132 18.3155   1
   3   3   3 192.751 12.7198   1
   3   3   3 185.506 11.9957   1
  -3   3  -3 196.325 17.0626   1
   4  -3   3 740.571 47.6766   1
   4   3  -3 692.841 42.3692   1
  -4  -3  -3 689.986 40.4211   1
  -4  -3  -3 847.185 49.4839   1
   4   3  -3 741.859 44.8180   1
   4   3   3 708.381 41.2976   1
   4  -3  -3 697.114 45.8357   1
   4   3   3 745.735 43.8228   1
  -4  -3   3 754.804 45.5687   1
  -5  -3  -3 79.4936 9.02519   1
   5  -3   3 49.2759 12.1747   1
   5  -3   3 55.0993 11.7324   1
   5   3  -3 68.1727 10.1002   1
  -5   3   3 44.5322 11.3755   1
   5   3  -3 48.4310 8.65283   1
  -5  -3  -3 56.5888 7.35526   1
   5   3   3 63.0184 7.76169   1
   5   3   3 70.4538 8.72279   1
  -5   3  -3 64.4884 12.4995   1
  -5  -3   3 62.3764 9.29500   1
   5  -3  -3 57.3331 11.8665   1
   5  -3  -3 72.1896 12.5149   1
   6  -3   3 829.897 54.7655   1
   6   3  -3 1000.02 61.0431   1
   6   3  -3 844.421 52.3196   1
   6  -3   3 832.834 54.7007   1
  -6   3   3 810.586 53.9158   1
   6  -3  -3 890.656 58.1152   1
   6   3   3 869.564 52.7650   1
  -6  -3   3 861.523 53.3399   1
  -6   3  -3 837.412 55.2447   1
   6   3   3 798.934 48.3523   1
   6  -3  -3 741.136 49.9427   1
   7  -3   3 315.659 27.7076   1
  -7   3   3 297.883 27.0711   1
  -7  -3  -3 293.130 21.8044   1
   7   3  -3 266.979 22.2587   1
  -7  -3  -3 294.033 23.3133   1
   7   3  -3 262.070 22.3275   1
   7  -3   3 319.003 27.5655   1
   7   3   3 291.585 21.7885   1
  -7   3  -3 309.031 26.5709   1
   7  -3  -3 333.801 29.4201   1
  -7  -3   3 268.469 23.1123   1
   7  -3  -3 262.271 23.8850   1
   7   3   3 314.298 23.1587   1
   8   3  -3 4.13980 13.5517   1
   8   3  -3 -14.778 12.7310   1
  -8  -3  -3 2.06238 13.8441   1
  -8   3   3 3.01953 15.9502   1
  -8   3  -3 14.9287 14.3331   1
  -8  -3   3 13.6687 13.0984   1
   8   3   3 4.57138 9.59663   1
   8  -3  -3 28.6577 12.9805   1
   8  -3  -3 5.97343 15.4737   1
  -9  -3  -3 12.4192 14.0410   1
   9  -3   3 24.5813 17.4516   1
   9   3  -3 25.0608 13.5866   1
  -9  -3  -3 29.5152 15.6359   1
   9   3  -3 34.1450 16.5587   1
   9   3   3 15.0895 11.0800   1
   9  -3  -3 32.0433 18.2617   1
  -9  -3   3 2.93899 13.5045   1
  -9   3  -3 4.05429 17.5024   1
   9   3   3 22.2472 14.0756   1
  10   3  -3 33.0952 17.8364   1
 -10  -3  -3 54.7948 15.9345   1
  10  -3   3 41.2936 17.5395   1
 -10   3   3 -2.7221 19.8088   1
  10   3  -3 34.7117 18.7940   1
  10  -3   3 34.8110 19.9521   1
 -10  -3  -3 35.3887 16.6005   1
 -10  -3   3 26.0888 19.4154   1
  10   3   3 50.3768 16.7102   1
 -10   3  -3 67.9389 17.7187   1
 -10  -3   3 62.1387 16.7213   1
  10  -3  -3 62.5968 22.0308   1
  10   3   3 40.8037 14.0756   1
  10  -3  -3 58.9363 16.7537   1
 -11  -3  -3 69.7697 24.5764   1
  11   3  -3 8.57931 19.6284   1
 -11   3   3 17.2529 18.7648   1
  11   3  -3 29.0697 17.4041   1
 -11  -3  -3 52.1718 19.0988   1
  11  -3   3 2.86852 24.4831   1
  11  -3   3 27.5634 15.7958   1
 -11  -3   3 59.8130 20.9484   1
 -11   3  -3 13.1734 18.9657   1
 -11  -3   3 -15.794 23.3254   1
  11  -3  -3 1.57158 25.0208   1
  11  -3  -3 16.1002 18.9487   1
  11   3   3 -2.8336 18.1771   1
  11   3   3 30.2692 18.8470   1
   0  -4   3 42.9643 6.57217   1
   0   4   3 33.8644 6.38452   1
   0   4  -3 47.1699 6.41142   1
   0   4   3 38.1062 7.02689   1
   0   4  -3 42.6648 6.58149   1
   0  -4  -3 44.7742 7.00422   1
  -1   4   3 877.179 53.2652   1
  -1  -4  -3 878.510 51.2372   1
  -1   4   3 799.936 48.7900   1
   1   4  -3 932.106 54.6284   1
   1  -4   3 901.418 54.4613   1
   1   4  -3 893.456 52.3838   1
  -1  -4  -3 731.587 42.8664   1
   1  -4  -3 773.449 47.6383   1
  -1  -4   3 877.711 51.6032   1
   1   4   3 785.751 45.9067   1
   1   4   3 731.748 42.9644   1
  -1   4  -3 863.762 52.3271   1
  -1   4  -3 850.848 51.3106   1
   2   4  -3 1492.31 85.3528   1
  -2  -4  -3 1449.16 81.7727   1
  -2   4   3 1499.47 88.5788   1
   2  -4   3 1413.39 83.6571   1
   2   4  -3 1417.05 81.1584   1
  -2   4   3 1445.00 85.6162   1
  -2  -4  -3 1528.25 85.9389   1
   2   4   3 1453.39 81.9328   1
   2   4   3 1393.07 78.5404   1
   2  -4  -3 1512.12 89.3476   1
  -2   4  -3 1512.69 88.9135   1
  -2   4  -3 1501.56 88.3817   1
  -2  -4   3 1622.33 92.6369   1
  -3   4   3 480.419 33.7434   1
  -3   4   3 562.649 37.9785   1
   3   4  -3 532.224 32.4804   1
  -3  -4  -3 515.922 29.7588   1
  -3  -4  -3 518.923 29.8594   1
   3   4  -3 503.861 31.1524   1
   3  -4   3 493.858 34.1808   1
  -3  -4   3 519.334 31.7906   1
  -3  -4   3 512.995 31.4937   1
   3  -4  -3 538.167 36.9491   1
  -3   4  -3 537.190 36.3814   1
  -4  -4  -3 209.279 13.5701   1
  -4   4   3 194.044 19.5886   1
   4  -4   3 214.134 19.1455   1
   4   4  -3 202.902 15.5921   1
  -4  -4  -3 187.051 12.0599   1
   4   4  -3 237.354 17.0265   1
   4  -4   3 207.069 20.0358   1
   4  -4  -3 199.434 19.0040   1
   4   4   3 208.569 13.5103   1
  -4  -4   3 217.487 15.8339   1
  -4  -4   3 214.030 15.7411   1
  -4   4  -3 242.355 21.5389   1
   4   4   3 218.069 13.6694   1
   4  -4  -3 195.335 18.8217   1
   5  -4   3 370.879 28.8099   1
   5   4  -3 361.953 24.4848   1
  -5   4   3 375.672 30.3507   1
   5  -4   3 385.173 30.7660   1
  -5  -4  -3 407.511 25.4743   1
  -5  -4  -3 324.778 20.4253   1
   5   4  -3 337.645 23.4360   1
  -5  -4   3 373.894 25.1871   1
   5  -4  -3 399.350 31.3725   1
   5   4   3 345.725 22.0402   1
  -5   4  -3 347.626 27.9867   1
  -5  -4   3 331.593 22.9937   1
   5   4   3 335.648 20.8154   1
   5  -4  -3 356.063 28.2632   1
  -6   4   3 34.3578 12.2694   1
   6   4  -3 9.80054 9.16541   1
  -6  -4  -3 28.9316 8.55103   1
   6   4  -3 34.3517 9.04623   1
   6  -4   3 23.2066 13.0341   1
   6  -4   3 20.7741 13.6288   1
  -6  -4  -3 34.4836 6.64111   1
  -6   4  -3 27.7643 13.8220   1
   6  -4  -3 25.7551 12.0847   1
   6   4   3 17.6528 7.42104   1
   6   4   3 27.7068 5.94589   1
   6  -4  -3 27.7450 12.1697   1
   7   4  -3 77.7985 12.5762   1
  -7   4   3 51.4385 14.1181   1
   7  -4   3 40.2564 15.6751   1
  -7  -4  -3 49.5663 11.5255   1
  -7  -4  -3 52.9058 8.95706   1
   7  -4   3 64.6707 15.2043   1
   7  -4  -3 41.3456 17.1413   1
  -7  -4   3 59.6971 12.8185   1
   7   4   3 60.4817 9.88611   1
   7  -4  -3 75.5740 15.8940   1
   7   4   3 61.4767 9.08238   1
  -7   4  -3 64.2096 16.9221   1
   8  -4   3 90.0739 17.7905   1
   8   4  -3 86.2751 13.3035   1
  -8  -4  -3 77.2234 14.8396   1
  -8   4   3 92.5061 17.6210   1
  -8  -4  -3 79.4849 12.3097   1
   8   4   3 63.7274 11.7656   1
  -8  -4   3 58.2229 11.2259   1
   8  -4  -3 93.3032 17.1765   1
   8   4   3 74.6014 10.1199   1
  -8   4  -3 66.8902 16.7305   1
  -9  -4  -3 63.7365 16.8776   1
   9   4  -3 41.5729 15.8317   1
  -9  -4  -3 34.8768 12.9724   1
  -9   4   3 43.7038 16.6252   1
   9   4  -3 66.5482 14.7887   1
   9  -4   3 54.8457 18.1178   1
   9  -4  -3 21.9786 17.2570   1
   9   4   3 49.9831 12.4966   1
  -9  -4   3 36.5480 13.9113   1
  -9  -4   3 38.3014 15.5425   1
   9  -4  -3 66.2949 18.3087   1
  10  -4   3 116.884 22.2650   1
  10   4  -3 113.342 21.4074   1
 -10  -4  -3 145.651 20.7724   1
 -10   4   3 87.9620 19.2292   1
 -10  -4  -3 125.465 19.1701   1
  10  -4   3 108.019 23.7242   1
  10   4  -3 83.5121 20.3128   1
 -10   4  -3 126.997 20.3704   1
  10  -4  -3 102.854 22.2480   1
 -10  -4   3 145.464 21.8679   1
  10  -4  -3 127.888 20.8274   1
  10   4   3 132.715 17.1658   1
  10   4   3 101.030 15.6812   1
 -10  -4   3 136.655 20.4083   1
  11   4  -3 20.4313 20.1651   1
  11  -4   3 -6.9319 21.7160   1
  11  -4   3 24.8664 17.8300   1
 -11  -4  -3 -16.309 22.3134   1
  11   4  -3 21.6374 19.2549   1
 -11  -4  -3 -24.303 21.7558   1
  11  -4  -3 24.1132 16.0959   1
 -11   4  -3 1.07138 22.8474   1
 -11  -4   3 -33.198 23.4184   1
 -11  -4   3 15.4550 23.0646   1
  11   4   3 28.9724 13.9908   1
  11   4   3 -37.193 20.0881   1
  11  -4  -3 -22.940 26.5572   1
   0  -5   3 207.657 16.1017   1
   0   5   3 219.564 16.7627   1
   0   5   3 201.073 16.0779   1
   0   5  -3 252.067 19.7276   1
   0  -5  -3 218.861 16.8414   1
   0   5  -3 227.183 16.8906   1
   1  -5   3 164.402 14.7479   1
   1   5  -3 135.673 11.2958   1
  -1  -5  -3 161.842 12.5396   1
  -1   5   3 164.880 15.4073   1
  -1   5   3 142.311 13.8159   1
  -1  -5  -3 168.307 12.9896   1
   1   5  -3 181.022 13.8201   1
  -1   5  -3 154.831 14.0725   1
  -1   5  -3 151.259 13.3832   1
   1   5   3 152.256 12.2301   1
   1   5   3 141.388 11.3019   1
  -1  -5   3 160.166 12.8704   1
   1  -5  -3 149.849 14.6136   1
  -2  -5  -3 216.395 14.4497   1
  -2   5   3 216.992 19.0945   1
   2  -5   3 212.074 18.3150   1
  -2  -5  -3 236.699 15.2324   1
   2   5  -3 222.473 15.7105   1
   2   5  -3 200.323 14.5174   1
  -2  -5   3 222.932 15.8761   1
  -2   5  -3 231.005 19.4691   1
   2  -5  -3 219.116 19.8383   1
   3  -5   3 271.034 22.3647   1
  -3  -5  -3 319.121 18.4466   1
  -3   5   3 297.790 24.1193   1
  -3   5  -3 255.005 21.4034   1
   3   5   3 303.856 17.5772   1
  -3   5  -3 259.382 21.2367   1
  -3  -5   3 288.753 19.2775   1
  -3  -5   3 292.649 19.5447   1
   4   5  -3 66.0342 8.09771   1
   4   5  -3 82.4871 8.94473   1
  -4   5   3 71.2855 13.0392   1
   4  -5   3 82.0380 12.5574   1
  -4   5   3 69.8213 12.0458   1
   4  -5   3 62.9453 12.6427   1
  -4  -5   3 61.8442 7.38766   1
   4  -5  -3 46.6244 11.8878   1
  -4  -5   3 56.3434 7.44188   1
  -4   5  -3 54.8035 12.2081   1
   5   5  -3 636.026 39.4883   1
   5   5  -3 631.002 38.4280   1
   5  -5   3 679.200 46.3988   1
  -5   5   3 632.037 44.5170   1
   5  -5   3 619.635 43.6702   1
  -5  -5   3 647.559 39.9687   1
  -5   5  -3 611.012 42.6312   1
  -5  -5   3 636.380 39.4131   1
   5  -5  -3 670.322 46.4690   1
   5  -5  -3 627.025 43.9638   1
   6  -5   3 66.0180 15.3291   1
  -6   5   3 91.0495 16.6185   1
  -6  -5  -3 101.373 8.52904   1
   6  -5   3 74.2078 15.3274   1
   6   5  -3 98.6594 10.8145   1
   6   5  -3 105.143 12.6193   1
  -6  -5  -3 108.596 10.5204   1
   6   5   3 103.984 8.32143   1
   6   5   3 95.7349 8.37220   1
  -6   5  -3 94.4024 16.4396   1
   6  -5  -3 110.818 16.3144   1
  -6  -5   3 116.227 12.8168   1
  -6  -5   3 90.0169 11.3886   1
   6  -5  -3 90.0012 15.4027   1
   7  -5   3 3.69166 14.8452   1
  -7  -5  -3 20.8439 10.0024   1
   7   5  -3 9.91341 10.0914   1
   7   5  -3 5.05937 10.5246   1
  -7  -5  -3 8.40843 6.55341   1
   7  -5   3 14.9636 11.5989   1
  -7   5   3 11.5800 16.1854   1
  -7   5  -3 24.4477 13.1560   1
   7  -5  -3 1.29145 12.0758   1
  -7  -5   3 -8.4947 11.3095   1
  -7  -5   3 13.3109 8.95586   1
   7   5   3 3.21565 7.01225   1
   7   5   3 11.0661 5.28611   1
   7  -5  -3 10.9055 12.8006   1
  -8  -5  -3 246.302 18.5389   1
   8  -5   3 240.997 25.5405   1
   8   5  -3 249.687 21.3438   1
  -8  -5  -3 243.165 20.7348   1
   8   5   3 225.121 17.5370   1
   8   5   3 246.836 17.1633   1
   8  -5  -3 251.309 27.8561   1
  -8  -5   3 205.315 20.2030   1
   9  -5   3 48.3693 17.5188   1
  -9  -5  -3 43.5870 12.5755   1
  -9  -5  -3 24.8206 15.4280   1
   9  -5   3 74.7706 20.1855   1
   9   5  -3 47.6211 13.3216   1
  -9   5   3 57.5688 18.1915   1
   9   5  -3 33.8618 13.3700   1
   9   5   3 41.3926 10.0356   1
   9   5   3 50.0588 10.4245   1
  -9  -5   3 38.8430 14.3758   1
   9  -5  -3 64.1518 19.1525   1
  -9  -5   3 61.1602 15.2382   1
   9  -5  -3 44.3023 16.7847   1
  -9   5  -3 25.8813 14.9801   1
 -10  -5  -3 37.6845 16.5301   1
  10   5  -3 37.6442 15.9372   1
  10   5  -3 24.8881 16.0039   1
 -10   5   3 58.8495 17.9779   1
  10  -5   3 20.9995 17.8468   1
  10  -5   3 27.5555 20.4666   1
  10   5   3 32.0620 13.1086   1
 -10  -5   3 35.4142 21.6341   1
 -10  -5   3 8.47278 19.7090   1
 -10   5  -3 21.8313 17.0210   1
  11  -5   3 42.4240 21.0149   1
 -11   5   3 2.79300 17.9316   1
  11   5  -3 45.2966 19.0270   1
  11  -5   3 15.3188 15.2855   1
  11   5  -3 -4.1683 18.7380   1
 -11  -5  -3 25.6782 17.0417   1
 -11  -5  -3 11.1009 20.9831   1
  11  -5  -3 32.4021 16.5886   1
  11  -5  -3 63.3917 23.1598   1
 -11  -5   3 48.8612 22.1696   1
 -11  -5   3 12.8334 22.3543   1
   0   6   3 179.595 15.4221   1
   0  -6   3 191.828 16.0418   1
   0   6  -3 161.732 14.7099   1
   0   6  -3 160.259 13.8564   1
   0   6   3 171.198 15.0023   1
   0  -6  -3 166.736 15.1915   1
  -1   6   3 335.463 25.0046   1
   1  -6   3 339.141 24.7503   1
   1   6  -3 351.615 24.1176   1
  -1  -6  -3 327.944 22.2785   1
  -1   6   3 299.642 23.2367   1
  -1  -6  -3 343.801 23.1429   1
   1   6  -3 299.159 20.7793   1
  -1  -6   3 292.913 20.7245   1
  -1   6  -3 324.250 24.1155   1
   1  -6  -3 262.682 21.5862   1
   1   6   3 319.653 21.8566   1
   1   6   3 343.102 23.3309   1
  -2  -6  -3 608.942 36.2944   1
  -2   6   3 590.042 40.0392   1
  -2  -6  -3 652.370 38.6927   1
  -2   6  -3 627.880 41.2603   1
  -2  -6   3 610.437 37.3308   1
   2   6   3 585.971 35.0887   1
  -2  -6   3 615.549 37.7935   1
   2   6   3 551.296 33.0697   1
  -3  -6  -3 431.920 24.8612   1
   3  -6   3 439.273 32.9022   1
  -3   6   3 485.556 35.1534   1
   3   6  -3 435.607 27.3649   1
  -3   6   3 488.428 35.7730   1
   3   6  -3 420.259 26.8189   1
   3  -6  -3 459.071 34.2263   1
   3   6   3 428.628 24.6445   1
  -3   6  -3 471.198 33.5678   1
  -3  -6   3 401.821 25.5489   1
  -3  -6   3 418.518 26.7488   1
  -3   6  -3 416.897 31.2487   1
   4   6  -3 20.6018 6.19528   1
  -4   6   3 17.6322 11.4888   1
   4   6  -3 18.3444 6.56907   1
   4  -6   3 23.2477 11.6810   1
  -4   6   3 15.3359 10.7366   1
   4  -6  -3 21.4156 10.9366   1
  -4   6  -3 9.05495 9.01309   1
  -4  -6   3 18.0257 5.70293   1
  -4   6  -3 12.1244 9.69776   1
  -4  -6   3 9.82639 7.14620   1
  -5   6   3 281.590 26.1570   1
   5   6  -3 290.947 20.3841   1
   5   6  -3 280.154 19.5589   1
   5  -6   3 315.982 26.7124   1
   5  -6   3 262.756 24.4432   1
   5  -6  -3 281.503 25.7459   1
  -5  -6   3 262.212 18.4780   1
  -5  -6   3 309.173 22.3616   1
  -5   6  -3 229.334 22.5792   1
   6  -6   3 54.2159 12.5556   1
   6   6  -3 49.3023 9.63625   1
  -6   6   3 53.0851 12.9044   1
   6   6  -3 33.0504 8.03836   1
   6  -6   3 28.6572 12.8624   1
  -6  -6   3 46.1401 8.26122   1
   6  -6  -3 33.6373 13.1795   1
   6  -6  -3 43.8675 13.3218   1
  -6  -6   3 39.8868 9.39591   1
  -6   6  -3 51.7163 13.8440   1
   7   6  -3 116.981 12.5390   1
   7  -6   3 92.1440 17.4704   1
   7   6  -3 108.544 12.4256   1
  -7   6   3 122.191 19.8571   1
   7  -6  -3 123.743 18.4724   1
   7  -6  -3 85.7328 16.1875   1
  -7  -6   3 118.833 14.2561   1
  -7  -6   3 107.649 13.4936   1
  -7   6  -3 125.610 19.3471   1
  -8   6   3 48.0810 17.6965   1
  -8  -6  -3 35.1911 7.82456   1
   8   6  -3 39.9812 9.61961   1
  -8  -6  -3 31.1414 10.2864   1
   8  -6   3 20.5350 20.4641   1
   8  -6   3 64.1956 19.5076   1
   8   6  -3 41.8920 10.8279   1
  -8  -6   3 38.1973 13.7437   1
   8  -6  -3 22.5365 17.0988   1
   8  -6  -3 37.7447 17.8624   1
  -8   6  -3 57.7962 17.1015   1
  -8  -6   3 52.1100 11.8445   1
  -9   6   3 11.5660 16.5606   1
   9  -6   3 -11.035 20.3764   1
   9   6  -3 -8.1940 12.9283   1
  -9  -6  -3 6.78069 11.5368   1
  -9  -6  -3 1.12996 13.3032   1
   9  -6   3 16.9043 18.7575   1
   9   6  -3 29.5205 12.3037   1
  -9   6  -3 -19.150 19.6358   1
   9  -6  -3 3.61141 16.3927   1
   9   6   3 14.1046 6.31080   1
  -9  -6   3 -7.2534 18.7206   1
   9  -6  -3 -26.745 20.7281   1
  -9  -6   3 17.1215 14.6898   1
  10   6  -3 240.508 23.0816   1
  10  -6   3 254.444 29.7755   1
  10  -6   3 168.253 24.4699   1
 -10  -6  -3 165.702 19.0353   1
 -10   6   3 150.693 23.1420   1
 -10  -6  -3 133.871 16.4324   1
  10   6  -3 132.111 19.9721   1
 -10   6  -3 171.739 23.9713   1
  10  -6  -3 131.052 28.8121   1
 -10  -6   3 183.116 23.2300   1
  10  -6  -3 182.784 24.0028   1
 -10  -6   3 142.017 21.0239   1
  11  -6   3 25.5601 15.1171   1
 -11  -6  -3 44.3373 20.0780   1
 -11   6   3 19.2642 15.9080   1
 -11  -6  -3 19.6960 16.8159   1
 -11  -6   3 26.8594 21.7300   1
 -11  -6   3 34.5585 24.9455   1
 -11   6  -3 50.3400 17.0081   1
  11  -6  -3 59.3994 18.3768   1
  11  -6  -3 -6.6730 24.4546   1
   0   7   3 80.0142 11.3549   1
   0   7   3 67.9195 10.4410   1
   0   7  -3 68.8193 10.3275   1
   0  -7  -3 73.2719 11.0519   1
   0  -7   3 71.0849 11.5709   1
   1   7  -3 87.8801 10.5482   1
  -1  -7  -3 76.6106 10.0971   1
  -1  -7  -3 51.7042 9.49656   1
   1   7  -3 81.0786 10.6020   1
  -1   7   3 103.716 13.9640   1
   1   7   3 72.8843 9.75841   1
   1   7   3 85.4599 10.2582   1
  -1  -7   3 71.9184 10.1481   1
   1  -7  -3 84.9457 12.6186   1
  -1   7  -3 127.896 13.7337   1
   2   7  -3 133.755 12.3851   1
   2   7  -3 132.669 12.2085   1
  -2   7   3 113.824 15.0625   1
  -2  -7  -3 129.460 11.7184   1
  -2  -7  -3 118.126 10.8683   1
  -2   7   3 134.565 16.2528   1
   2  -7   3 136.620 15.8834   1
   2   7   3 142.410 12.3133   1
  -2   7  -3 133.987 14.4881   1
  -2   7  -3 136.349 15.6051   1
   2  -7  -3 149.047 17.3561   1
   2   7   3 120.435 10.4253   1
  -2  -7   3 134.973 12.5160   1
   3  -7   3 254.857 23.5072   1
  -3   7   3 303.043 25.7602   1
  -3  -7  -3 218.595 13.9820   1
  -3   7   3 294.833 25.7667   1
   3   7  -3 268.841 19.0547   1
  -3  -7  -3 251.708 15.6245   1
   3   7  -3 225.071 16.4175   1
   3  -7  -3 302.546 26.4124   1
  -3   7  -3 298.619 24.7708   1
  -3  -7   3 241.734 17.7623   1
   3   7   3 233.613 14.6174   1
  -3  -7   3 238.338 17.0415   1
  -3   7  -3 271.242 24.3351   1
   3   7   3 256.594 15.7554   1
  -4   7   3 39.7549 13.2729   1
   4   7  -3 25.7296 6.19976   1
   4   7  -3 32.0723 7.19254   1
  -4   7   3 22.6383 12.5080   1
   4  -7   3 11.0130 12.0875   1
   4  -7  -3 35.5621 13.7064   1
  -4   7  -3 16.3403 11.1802   1
  -4  -7   3 15.8430 6.16926   1
  -4   7  -3 35.0659 13.2466   1
  -4  -7   3 18.6895 7.30299   1
   5   7  -3 110.082 11.2193   1
   5  -7   3 97.9530 17.5537   1
  -5   7   3 131.776 18.9929   1
  -5   7   3 108.410 18.2194   1
   5   7  -3 118.192 10.7324   1
   5  -7  -3 102.448 16.7601   1
  -5  -7   3 116.130 11.2724   1
  -5   7  -3 141.054 17.9423   1
  -5  -7   3 117.827 12.1686   1
  -6   7   3 214.226 24.2996   1
   6  -7   3 207.795 23.6107   1
   6   7  -3 225.664 16.7309   1
   6   7  -3 267.930 19.7136   1
  -6   7  -3 293.649 27.2175   1
  -6  -7   3 227.913 18.0377   1
   6  -7  -3 248.533 24.7582   1
  -6  -7   3 262.603 19.7016   1
   7   7  -3 87.1871 10.3889   1
   7  -7   3 89.3892 16.8879   1
   7   7  -3 88.4764 10.2219   1
  -7   7   3 108.596 18.4468   1
   7  -7  -3 71.9625 17.0714   1
  -7  -7   3 88.7154 12.2332   1
   7  -7  -3 107.570 17.4567   1
  -7  -7   3 73.9654 12.2152   1
   8   7  -3 53.2101 9.38315   1
  -8   7   3 100.788 21.9148   1
   8   7  -3 94.5978 12.0469   1
   8  -7   3 73.8293 19.7636   1
   8  -7   3 66.6055 18.5976   1
   8  -7  -3 61.1780 20.1646   1
  -8  -7   3 61.0053 13.3259   1
  -8   7  -3 74.7044 17.0783   1
   8  -7  -3 74.4446 18.1677   1
  -8  -7   3 61.1787 12.5614   1
  -9   7   3 84.9434 20.5299   1
   9  -7   3 68.5818 22.3679   1
   9  -7   3 56.9587 20.1275   1
   9   7  -3 68.2188 11.3877   1
   9   7  -3 70.9619 13.2974   1
  -9  -7   3 48.1633 14.6536   1
  -9  -7   3 63.6412 15.5538   1
   9  -7  -3 80.5322 17.9403   1
  -9   7  -3 87.1018 18.2486   1
   9  -7  -3 48.1480 19.3875   1
  10  -7   3 36.1177 22.4324   1
 -10  -7  -3 33.2740 10.2029   1
 -10   7   3 10.1316 15.7947   1
  10  -7   3 32.1255 17.3648   1
 -10  -7  -3 33.0276 9.85362   1
 -10  -7   3 49.4592 20.0552   1
  10  -7  -3 72.0783 23.9405   1
 -10   7  -3 52.0614 17.2301   1
  10  -7  -3 35.4328 18.4667   1
 -10  -7   3 18.1463 18.6145   1
   0   8  -3 5.20086 9.52000   1
   0  -8  -3 24.8947 9.96285   1
   0   8   3 19.1774 8.88307   1
  -1  -8  -3 597.155 38.6252   1
   1  -8   3 580.875 39.3248   1
  -1   8   3 586.865 40.0423   1
  -1  -8  -3 541.858 36.1045   1
   1   8  -3 651.276 41.7858   1
  -1  -8   3 596.219 38.9031   1
   1   8   3 637.809 40.8975   1
   1   8   3 647.155 41.3234   1
  -1   8  -3 563.156 38.6051   1
  -1   8  -3 597.353 39.7945   1
   2   8  -3 6.35433 7.56067   1
  -2   8   3 39.6322 11.7979   1
  -2   8   3 9.84400 11.3039   1
   2   8  -3 1.53562 7.11117   1
   2  -8   3 23.3180 10.7280   1
   2  -8  -3 11.2033 11.8605   1
  -2   8  -3 7.42068 8.91429   1
   2   8   3 8.23060 6.63260   1
  -2   8  -3 35.7984 12.9924   1
   2   8   3 8.32148 9.06480   1
  -2  -8   3 -8.5757 8.86540   1
  -3   8   3 196.773 20.3819   1
   3  -8   3 204.895 20.5478   1
  -3  -8  -3 198.534 14.3441   1
  -3   8   3 228.168 23.0914   1
   3   8  -3 203.557 16.4106   1
  -3  -8   3 216.032 15.9850   1
  -3   8  -3 192.245 19.7651   1
  -3   8  -3 238.394 22.6541   1
  -3  -8   3 193.382 16.3577   1
   3  -8  -3 217.604 22.8823   1
   3   8   3 209.048 14.0095   1
   3   8   3 185.765 12.8202   1
   4   8  -3 62.9441 8.76490   1
  -4   8   3 85.3649 16.7782   1
  -4   8   3 44.6549 14.9543   1
   4  -8   3 74.1642 15.1453   1
   4   8  -3 74.2264 8.67123   1
  -4   8  -3 33.8783 13.2249   1
  -4  -8   3 51.2020 9.01175   1
  -4   8  -3 48.9558 12.9338   1
  -4  -8   3 65.2962 8.54234   1
   4  -8  -3 76.4346 15.8931   1
  -5   8   3 19.0427 14.7430   1
   5  -8   3 25.6058 14.9262   1
   5   8  -3 25.5772 7.05822   1
   5   8  -3 51.9661 8.90113   1
  -5   8   3 47.2899 14.7674   1
  -5   8  -3 15.2500 12.9995   1
  -5  -8   3 54.8686 8.30374   1
  -5  -8   3 48.2891 8.91162   1
  -5   8  -3 48.5283 13.0862   1
   5  -8  -3 42.0055 13.8986   1
   6   8  -3 62.9775 7.63488   1
  -6   8   3 63.7037 16.5000   1
   6   8  -3 69.2469 8.83681   1
  -6  -8   3 45.4529 9.73159   1
  -6  -8   3 80.9464 10.3656   1
  -7   8   3 36.0156 14.4707   1
   7   8  -3 19.9391 7.23054   1
   7  -8   3 74.3133 17.7365   1
   7  -8   3 8.04002 17.3834   1
  -7   8  -3 25.4001 12.6431   1
  -7  -8   3 21.0332 13.7784   1
   7  -8  -3 11.4786 15.2019   1
  -7  -8   3 18.2149 9.17877   1
   8   8  -3 155.816 14.0020   1
   8  -8   3 153.249 23.6699   1
  -8  -8   3 160.849 17.0100   1
  -8  -8   3 148.851 15.8367   1
  -8   8  -3 175.822 21.9337   1
   8  -8  -3 137.169 23.6354   1
   9  -8   3 34.8348 15.5798   1
   9  -8   3 33.1114 17.9341   1
   9  -8  -3 31.2892 24.8540   1
  -9  -8   3 31.9377 14.7287   1
  -9  -8   3 31.8447 15.4864   1
  -9   8  -3 16.1109 13.9425   1
  10  -8   3 39.0279 18.9807   1
  10  -8   3 32.7401 22.0632   1
 -10   8  -3 38.0828 15.7022   1
  10  -8  -3 16.8118 18.5345   1
 -10  -8   3 42.2976 19.1414   1
 -10  -8   3 24.0182 14.7133   1
   0   9   3 29.8683 10.4454   1
   0   9  -3 30.6009 9.28154   1
   0   9   3 -7.4291 13.6507   1
   0   9  -3 21.0726 10.3022   1
   0  -9  -3 30.4049 11.2407   1
   0  -9   3 21.4821 9.72407   1
   1  -9   3 8.11521 12.8998   1
   1   9  -3 2.86658 10.6614   1
  -1   9   3 -11.583 13.0505   1
  -1   9   3 -3.0321 13.7909   1
   1   9  -3 -9.4208 9.90308   1
  -1  -9   3 4.99461 9.21837   1
   1   9   3 0.14525 10.8289   1
  -1   9  -3 4.14531 10.0745   1
  -1   9  -3 10.4112 10.0191   1
   1   9   3 3.60032 10.4395   1
   1  -9  -3 -3.6167 13.6923   1
   2   9  -3 315.184 23.1679   1
  -2  -9  -3 260.572 20.7760   1
  -2   9   3 291.674 26.1384   1
  -2  -9  -3 271.326 20.0354   1
   2   9  -3 313.432 23.0412   1
  -2   9   3 233.137 22.9209   1
   2  -9   3 271.261 23.8765   1
  -2   9  -3 322.424 26.6350   1
  -2  -9   3 310.199 23.2128   1
  -2   9  -3 368.512 29.4846   1
   2  -9  -3 294.536 27.2425   1
   2   9   3 271.436 20.0578   1
   2   9   3 311.050 22.0957   1
   3   9  -3 96.6008 11.2981   1
   3  -9   3 107.802 16.3694   1
  -3   9   3 84.9319 17.2185   1
   3   9  -3 103.530 11.1534   1
  -3  -9  -3 97.7552 9.23151   1
  -3   9   3 103.911 16.8717   1
  -3  -9  -3 78.8697 9.89368   1
  -3  -9   3 88.1529 11.8499   1
   3   9   3 90.9622 8.93166   1
   3   9   3 110.562 9.94925   1
  -3  -9   3 107.821 11.2175   1
   3  -9  -3 81.0317 17.2012   1
  -3   9  -3 119.073 16.5068   1
  -3   9  -3 104.828 15.7470   1
   4   9  -3 62.9239 9.49236   1
  -4   9   3 76.6702 17.2303   1
   4  -9   3 31.4258 12.7726   1
  -4   9   3 35.1773 14.7293   1
   4   9  -3 42.8361 8.01791   1
  -4  -9   3 42.4608 8.07642   1
   4  -9  -3 77.0405 16.4138   1
  -4  -9   3 56.3755 9.93813   1
  -4   9  -3 41.1893 14.5117   1
  -4   9  -3 46.1018 12.5976   1
   5  -9   3 31.5818 12.7923   1
   5   9  -3 29.4583 6.47117   1
   5   9  -3 34.8341 7.63322   1
  -5   9   3 40.0652 15.9751   1
  -5   9  -3 29.6890 14.4847   1
  -5  -9   3 35.8861 8.10929   1
  -5  -9   3 11.0493 9.74715   1
  -5   9  -3 34.3706 12.7551   1
   5  -9  -3 30.1817 15.0830   1
   6   9  -3 203.356 15.1804   1
  -6   9   3 206.801 26.2158   1
   6  -9   3 228.901 26.3604   1
  -6   9   3 218.419 25.0350   1
  -6   9  -3 228.017 25.8778   1
  -6  -9   3 228.609 17.2657   1
  -6   9  -3 181.149 23.5128   1
   6  -9  -3 171.281 23.6150   1
  -6  -9   3 200.214 15.8226   1
   7   9  -3 44.5406 7.12254   1
   7  -9   3 17.2777 13.7684   1
  -7   9   3 69.9057 18.3153   1
  -7   9  -3 54.5143 16.3157   1
  -7  -9   3 46.1518 9.11983   1
  -7  -9   3 53.3535 12.0905   1
   8  -9   3 94.1278 23.5533   1
  -8   9   3 84.6336 20.6251   1
  -8  -9   3 81.4083 10.9712   1
  -8  -9   3 94.9123 13.5211   1
   8  -9  -3 100.275 21.7258   1
  -9  -9   3 32.0256 14.7476   1
  -9  -9   3 33.2501 10.0574   1
   0  10   3 29.2371 11.5162   1
   0  10   3 -6.5675 14.1973   1
   0  10  -3 -14.281 11.5306   1
   0 -10   3 2.13803 11.0380   1
   0  10  -3 0.09660 12.1033   1
  -1 -10  -3 77.2051 15.0720   1
  -1  10   3 133.108 20.0149   1
   1  10  -3 89.9719 12.6525   1
   1 -10   3 103.723 15.0626   1
   1  10  -3 121.641 14.4854   1
  -1  10   3 111.557 18.6915   1
  -1  10  -3 134.345 16.8291   1
  -1 -10   3 147.030 16.1397   1
   1 -10  -3 78.4366 15.8809   1
   1  10   3 121.265 15.4498   1
  -1  10  -3 113.202 15.9786   1
  -2 -10  -3 48.4032 11.5390   1
  -2  10   3 65.6273 16.5930   1
   2 -10   3 43.3844 12.3211   1
  -2  10   3 78.2356 16.7794   1
   2  10  -3 79.2402 12.3302   1
  -2 -10  -3 47.2611 11.8915   1
  -2  10  -3 61.8560 14.8639   1
  -2  10  -3 62.6450 13.3778   1
   2  10   3 73.6795 12.5846   1
  -2 -10   3 58.7618 11.6976   1
   2  10   3 71.3786 11.2959   1
   2 -10  -3 99.2804 16.3976   1
   3  10  -3 -4.0231 9.88345   1
  -3  10   3 10.7994 14.7664   1
  -3 -10  -3 -1.8130 8.36338   1
   3 -10   3 2.12553 11.8707   1
   3  10  -3 -8.9294 9.12167   1
  -3  10   3 17.0836 16.3539   1
  -3 -10  -3 -4.7763 10.1881   1
  -3  10  -3 10.7488 15.6250   1
   3  10   3 4.39419 5.76936   1
  -3  10  -3 11.6036 10.4095   1
  -3 -10   3 12.1246 10.8459   1
   3 -10  -3 12.2163 12.6365   1
   3  10   3 -13.648 6.98826   1
  -3 -10   3 -14.238 9.44340   1
   4 -10   3 197.235 22.9644   1
  -4  10   3 167.511 23.3638   1
   4  10  -3 171.159 15.1387   1
   4  10  -3 163.506 13.8467   1
  -4 -10   3 189.870 16.7018   1
  -4  10  -3 176.803 21.1093   1
  -4 -10   3 194.111 16.0139   1
   4 -10  -3 163.915 21.9832   1
   5 -10   3 94.6935 20.1897   1
  -5  10   3 111.855 23.5367   1
   5  10  -3 127.903 11.6785   1
  -5  10  -3 111.350 20.3169   1
  -5  10  -3 98.4195 18.8025   1
  -5 -10   3 138.500 13.9209   1
  -5 -10   3 132.395 13.4084   1
   6 -10   3 78.8052 18.3737   1
  -6  10   3 70.9258 20.0653   1
   6  10  -3 109.532 10.3229   1
  -6  10   3 91.0046 20.6202   1
  -6 -10   3 97.8329 11.3131   1
  -6 -10   3 111.042 12.6481   1
  -6  10  -3 96.3592 18.3810   1
  -6  10  -3 81.0745 18.4720   1
   6 -10  -3 138.723 22.7544   1
  -7  10   3 37.9386 21.8558   1
  -7 -10   3 42.2947 8.59302   1
  -7  10  -3 9.85218 20.3867   1
  -7 -10   3 40.8503 10.0454   1
  -8  10   3 48.8524 21.3337   1
   8 -10   3 68.0591 22.8985   1
   8 -10  -3 76.3195 19.3598   1
  -8  10  -3 46.5591 20.1607   1
   9 -10   3 -3.8387 25.8734   1
  -9  10   3 -5.1604 27.4796   1
   9 -10  -3 27.4702 28.8609   1
   0 -11  -3 17.0365 12.6992   1
   0  11  -3 -23.679 13.4654   1
   0  11  -3 21.2029 11.6231   1
   0  11   3 12.8051 18.1601   1
   0  11   3 14.4994 13.8058   1
  -1 -11  -3 52.0768 11.1150   1
  -1  11   3 70.1250 17.4164   1
  -1  11   3 44.2724 14.7345   1
   1  11  -3 98.3610 14.7745   1
   1  11  -3 30.7841 10.6611   1
   1 -11   3 61.9078 13.9943   1
  -1  11  -3 64.7238 14.6476   1
   1  11   3 80.3013 15.8939   1
  -1  11  -3 83.6077 14.7879   1
   2 -11   3 112.837 16.6547   1
  -2  11   3 112.392 18.0199   1
  -2 -11  -3 89.6521 14.6326   1
   2  11  -3 100.882 13.6281   1
  -2  11   3 102.137 21.1738   1
  -2 -11  -3 118.828 16.8108   1
   2  11   3 135.851 15.5268   1
   2 -11  -3 116.328 18.1354   1
  -2  11  -3 121.854 16.9313   1
  -2  11  -3 130.566 18.2253   1
   2  11   3 115.347 14.2580   1
  -2 -11   3 103.053 12.7127   1
  -3  11   3 28.4350 17.5186   1
   3 -11   3 37.2687 14.6575   1
   3  11  -3 40.8435 9.30912   1
  -3  11   3 47.9546 15.8293   1
  -3 -11  -3 40.6840 9.34104   1
  -3 -11  -3 30.2249 11.8574   1
   3 -11  -3 30.3137 17.6139   1
   3  11   3 54.3663 8.68729   1
  -3 -11   3 50.8735 12.5834   1
   3  11   3 46.1916 8.25625   1
  -3  11  -3 52.0072 15.2738   1
  -4  11   3 146.986 22.0198   1
   4  11  -3 164.861 14.1947   1
   4  11  -3 163.354 15.0068   1
  -4 -11   3 149.997 14.5019   1
  -4 -11   3 169.558 16.1353   1
  -4  11  -3 103.934 20.2677   1
   5 -11   3 -19.449 18.9734   1
  -5  11   3 11.2803 20.4648   1
  -5  11   3 9.24275 18.3839   1
   5  11  -3 -2.3757 7.62778   1
  -5  11  -3 4.22581 19.1788   1
   5 -11  -3 17.2088 18.3418   1
  -5  11  -3 -31.564 18.4664   1
  -5 -11   3 1.27149 10.9181   1
  -5 -11   3 5.75882 9.96768   1
  -6  11   3 159.925 27.8978   1
   6 -11   3 130.791 20.4559   1
  -6  11   3 118.910 23.3803   1
  -6  11  -3 126.913 20.5201   1
   6 -11  -3 187.001 24.6739   1
  -6 -11   3 153.225 13.8290   1
  -6 -11   3 144.915 13.7632   1
  -6  11  -3 100.217 20.4961   1
  -7  11   3 60.1949 20.5145   1
   7 -11  -3 73.0113 17.6302   1
  -7  11  -3 68.1869 23.9444   1
   8 -11   3 18.0764 20.4552   1
  -8  11   3 132.632 25.9434   1
  -8  11  -3 79.6956 26.4942   1
   0  12  -3 92.0671 15.2361   1
   0  12  -3 83.4072 14.5539   1
   0 -12   3 121.979 18.8843   1
   0 -12  -3 74.6060 16.7448   1
   0  12   3 95.2397 17.7354   1
   0  12   3 96.7366 17.4968   1
  -1  12   3 71.7869 17.5906   1
  -1 -12  -3 84.7714 15.3450   1
   1  12  -3 90.6259 14.6468   1
   1  12  -3 83.1223 15.1615   1
  -1 -12  -3 68.4201 17.5659   1
  -1  12   3 38.6530 19.5043   1
   1 -12   3 79.0248 15.6164   1
   1 -12  -3 67.3589 19.2294   1
   1  12   3 68.7598 15.1178   1
  -1  12  -3 73.6397 18.4320   1
  -1 -12   3 58.2956 14.5288   1
  -1  12  -3 84.2919 15.5029   1
   1  12   3 102.222 18.0499   1
  -2  12   3 84.7495 18.9759   1
  -2  12   3 31.2461 18.0482   1
   2  12  -3 71.2197 13.3809   1
  -2 -12  -3 59.7901 14.6013   1
   2  12  -3 54.1690 13.7327   1
   2 -12   3 68.5861 15.5850   1
   2  12   3 52.2328 11.9980   1
  -2 -12   3 57.6784 13.2108   1
  -2  12  -3 44.7491 19.2661   1
  -2  12  -3 87.5377 15.8956   1
  -2 -12   3 69.2627 14.6125   1
   3  12  -3 91.1101 13.3581   1
   3  12  -3 67.9416 11.9375   1
  -3  12   3 54.2295 17.9593   1
  -3 -12  -3 53.7188 10.8139   1
  -3 -12  -3 73.9660 13.1403   1
  -3  12   3 75.6635 18.4369   1
  -3 -12   3 58.5296 13.3737   1
   3  12   3 67.2360 10.0284   1
   3  12   3 39.0380 8.93447   1
  -3  12  -3 86.8744 19.8162   1
   3 -12  -3 73.5216 19.2639   1
  -4  12   3 35.6230 18.2373   1
  -4 -12  -3 42.4315 7.82808   1
   4  12  -3 31.6538 10.3636   1
  -4  12   3 60.7368 19.0576   1
   4 -12   3 73.8961 18.7903   1
   4  12  -3 42.3582 11.3084   1
  -4 -12  -3 36.4020 8.26980   1
  -4 -12   3 41.2323 12.2858   1
  -4  12  -3 13.0157 17.2182   1
  -4 -12   3 72.3028 12.8437   1
   4 -12  -3 49.7418 16.8715   1
  -4  12  -3 72.8233 17.9024   1
   5  12  -3 35.2887 8.75227   1
  -5  12   3 -16.853 20.4501   1
   5 -12   3 -10.700 16.3893   1
  -5  12   3 38.0131 21.4990   1
  -5 -12   3 14.9695 13.9646   1
  -5  12  -3 12.4442 20.8421   1
   5 -12  -3 23.2489 16.3095   1
  -5  12  -3 38.6409 15.8553   1
  -5 -12   3 31.7796 10.4864   1
  -6  12   3 141.714 25.2074   1
  -6  12   3 162.382 24.6086   1
   6 -12   3 132.667 21.6646   1
  -6  12  -3 135.559 22.8622   1
  -6 -12   3 162.931 14.6808   1
  -6  12  -3 188.381 24.5361   1
  -6 -12   3 184.175 15.7141   1
   6 -12  -3 178.566 24.9365   1
  -7  12   3 -5.2271 21.3430   1
   7 -12  -3 16.8814 17.1021   1
   0  13  -3 22.1929 14.0163   1
   0 -13   3 53.5370 16.6301   1
   0 -13  -3 61.4237 17.2726   1
   0  13  -3 41.1194 16.0705   1
   0  13   3 4.41944 16.1021   1
   0  13   3 88.0037 22.5988   1
  -1  13   3 301.060 29.2209   1
  -1  13   3 226.110 27.6761   1
  -1 -13  -3 230.653 24.4300   1
   1  13  -3 232.151 22.9571   1
   1  13  -3 301.326 25.8365   1
   1 -13   3 299.357 28.4438   1
  -1 -13  -3 219.370 23.3662   1
   1 -13  -3 208.875 24.9812   1
   1  13   3 180.884 22.8387   1
  -1  13  -3 236.838 24.6002   1
  -1  13  -3 330.747 29.3025   1
   1  13   3 246.641 24.7383   1
  -1 -13   3 260.815 23.9619   1
  -2  13   3 8.85241 18.5189   1
   2 -13   3 31.2479 15.1978   1
   2  13  -3 26.6724 15.5693   1
   2  13  -3 33.8526 13.1508   1
  -2 -13  -3 18.6975 14.7106   1
  -2 -13   3 4.34323 13.4867   1
  -2 -13   3 10.9397 13.4730   1
  -2  13  -3 25.8354 16.3407   1
   2  13   3 18.5183 14.7333   1
  -2  13  -3 47.2557 16.0491   1
   2 -13  -3 24.9479 16.1208   1
  -3 -13  -3 65.0899 16.0768   1
   3  13  -3 67.2820 11.8172   1
  -3 -13  -3 75.6604 14.7344   1
  -3  13   3 71.4851 20.6987   1
   3 -13   3 96.5391 20.0582   1
  -3  13   3 73.5322 21.3663   1
   3  13  -3 60.3583 14.7440   1
   3 -13  -3 62.6670 21.0927   1
   3  13   3 53.4159 11.3589   1
  -3  13  -3 79.5765 19.4291   1
  -3 -13   3 54.8177 15.1061   1
   3  13   3 60.2494 11.8950   1
  -3 -13   3 78.2661 13.1700   1
  -3  13  -3 89.7198 17.7448   1
  -4 -13  -3 75.0949 10.6017   1
   4  13  -3 100.307 13.4473   1
  -4 -13  -3 86.6897 11.7470   1
  -4  13   3 92.5537 20.2865   1
   4 -13   3 87.0011 19.9773   1
  -4  13   3 116.113 21.9794   1
  -4  13  -3 73.2533 19.5456   1
   4 -13  -3 97.3864 20.4212   1
  -4  13  -3 102.148 22.1300   1
  -4 -13   3 125.125 16.8482   1
  -5  13   3 40.3654 17.0438   1
  -5  13   3 52.5676 20.6572   1
   5 -13   3 40.1211 16.1750   1
  -5  13  -3 54.9103 17.7824   1
  -5  13  -3 56.5485 20.4930   1
  -5 -13   3 62.4670 13.3160   1
   5 -13  -3 31.6219 19.6419   1
  -5 -13   3 50.9167 12.8521   1
   6 -13   3 83.2856 21.0926   1
  -6  13   3 99.1475 23.1559   1
  -6  13   3 108.275 24.2425   1
  -6 -13   3 120.073 13.0917   1
  -6 -13   3 109.818 13.1625   1
  -6  13  -3 89.2756 23.5690   1
   6 -13  -3 96.4489 19.9856   1
  -6  13  -3 66.7761 17.1943   1
  -7  13   3 41.3696 22.8123   1
  -7  13  -3 31.7351 24.5525   1
   0  14  -3 57.0725 18.3826   1
   0  14  -3 17.9954 17.3201   1
   0 -14   3 15.7925 17.3429   1
   0 -14  -3 27.6583 19.7496   1
   0 -14  -3 36.4856 18.2371   1
   0  14   3 17.0619 18.7590   1
   0  14   3 19.9802 20.9819   1
  -1  14   3 207.278 28.2683   1
   1  14  -3 212.282 23.0562   1
   1 -14   3 230.542 26.2098   1
  -1  14   3 189.577 27.4915   1
  -1 -14  -3 201.293 25.7507   1
   1  14  -3 258.575 24.4883   1
  -1 -14  -3 253.142 26.5629   1
  -1  14  -3 243.484 26.4638   1
  -1 -14   3 195.084 23.4623   1
   1 -14  -3 228.109 26.4806   1
  -1 -14   3 229.205 21.8137   1
  -1  14  -3 232.367 24.6044   1
   1  14   3 216.664 27.4360   1
   1  14   3 220.045 24.6076   1
  -2 -14  -3 84.1685 20.2434   1
   2  14  -3 44.6715 15.8161   1
   2 -14   3 71.0464 21.7230   1
  -2  14   3 77.2403 23.5574   1
   2  14  -3 61.1779 14.5395   1
  -2 -14  -3 32.7840 21.3338   1
   2  14   3 70.9319 16.3016   1
  -2  14  -3 120.834 21.1065   1
  -2  14  -3 55.4108 15.1334   1
   2  14   3 21.3194 18.9580   1
  -2 -14   3 30.5544 17.0609   1
  -2 -14   3 60.7558 17.0914   1
  -3  14   3 88.2092 24.1737   1
  -3  14   3 68.9984 17.9805   1
   3  14  -3 30.9932 15.3493   1
  -3 -14  -3 24.6778 16.5588   1
   3  14  -3 53.8445 14.2478   1
  -3 -14  -3 54.9697 17.0910   1
   3 -14   3 42.0151 19.6898   1
   3 -14  -3 32.1008 22.1097   1
  -3 -14   3 84.2784 17.1814   1
  -3 -14   3 79.2354 17.1249   1
   3  14   3 30.6349 11.3412   1
  -3  14  -3 68.3358 24.9613   1
  -3  14  -3 66.8354 16.7766   1
  -4  14   3 58.7294 28.6098   1
   4 -14   3 44.3836 20.6176   1
   4  14  -3 20.2348 11.0827   1
  -4 -14  -3 23.6155 12.4568   1
  -4 -14  -3 25.2901 12.2337   1
  -4  14   3 29.4608 17.6795   1
  -4 -14   3 18.0044 15.9446   1
  -4  14  -3 37.5941 16.4719   1
   4 -14  -3 4.02306 21.7199   1
  -4  14  -3 30.9986 24.2260   1
  -4 -14   3 13.5774 14.0427   1
  -5  14   3 -3.1431 20.7498   1
   5 -14   3 34.8502 19.1371   1
  -5  14   3 30.1287 24.0591   1
  -5 -14   3 8.82843 14.0606   1
  -5  14  -3 15.5277 23.7809   1
  -5  14  -3 40.8370 17.2582   1
  -5 -14   3 23.0161 17.1437   1
   5 -14  -3 17.9487 21.9901   1
   0 -15  -3 6.17492 19.1606   1
   0  15   3 -4.6916 23.5615   1
   0 -15   3 -5.9799 19.0547   1
   0  15   3 -7.7038 22.5970   1
   0  15  -3 23.1731 14.9465   1
   0 -15  -3 -3.2839 22.7358   1
   1  15  -3 71.1882 18.7293   1
   1 -15   3 79.3734 20.2539   1
  -1 -15  -3 125.641 23.5342   1
  -1  15   3 71.1714 25.9785   1
  -1 -15  -3 104.332 20.0198   1
   1  15  -3 103.455 19.9268   1
  -1  15   3 54.1333 18.4977   1
   1 -15  -3 84.6214 19.4747   1
  -1  15  -3 87.8689 19.9475   1
   1  15   3 45.2025 27.0623   1
  -1  15  -3 85.8242 20.3748   1
  -1 -15   3 83.1837 20.7184   1
  -1 -15   3 95.9101 22.9254   1
   1  15   3 82.9123 19.2958   1
   2  15  -3 18.2765 20.9680   1
   2  15  -3 -12.327 18.3436   1
  -2  15   3 -0.4738 28.2908   1
   2 -15   3 22.9435 22.6395   1
  -2 -15  -3 15.2421 19.0796   1
  -2  15   3 36.4301 25.9556   1
  -2 -15  -3 6.36171 18.0342   1
  -2  15  -3 19.0506 21.4758   1
   2 -15  -3 64.1060 20.9552   1
   2  15   3 7.66059 20.1308   1
  -2  15  -3 4.24444 20.1781   1
  -2 -15   3 9.86706 19.7577   1
  -2 -15   3 6.35356 17.2776   1
   2  15   3 12.3488 16.3597   1
   3  15  -3 78.2122 15.2755   1
   3  15  -3 20.1670 14.0111   1
  -3  15   3 31.4133 21.7393   1
  -3  15   3 29.1474 23.7597   1
   3 -15   3 103.588 21.0058   1
  -3 -15  -3 21.7138 22.3301   1
  -3 -15   3 72.9876 19.3755   1
   3 -15  -3 79.7356 22.6412   1
  -3  15  -3 67.9458 20.5688   1
  -3  15  -3 52.2954 17.9014   1
  -3 -15   3 59.4526 17.6386   1
  -4 -15  -3 32.2427 14.8223   1
  -4 -15  -3 30.1965 12.6686   1
  -4  15   3 1.43695 25.2176   1
   4 -15   3 12.3511 22.2962   1
  -4  15   3 9.32271 20.4547   1
  -4  15  -3 24.9183 14.9257   1
  -4  15  -3 14.9491 24.2496   1
   4 -15  -3 -12.428 23.0504   1
  -4 -15   3 -25.980 20.5024   1
   0  16  -3 -53.904 21.8309   1
   0 -16   3 5.75764 19.2969   1
   0 -16  -3 36.9499 26.2567   1
   0  16   3 27.5073 22.1848   1
   1  16  -3 42.6234 21.4105   1
  -1  16   3 30.3076 26.5176   1
  -1 -16  -3 -9.6069 22.0790   1
  -1  16   3 17.9797 26.4162   1
   1 -16   3 44.0883 22.9662   1
  -1 -16  -3 51.7797 26.7455   1
  -1  16  -3 55.5017 24.2977   1
  -1  16  -3 26.1050 17.1569   1
   1 -16  -3 37.0498 20.2404   1
   1  16   3 48.1281 20.7667   1
   1 -16  -3 22.8165 19.0353   1
   1  16   3 2.45119 28.0374   1
  -1 -16   3 71.2809 21.3512   1
   0   0   4 609.144 36.3513   1
   0   0  -4 652.740 38.6802   1
   0   0   4 670.056 39.5758   1
   0   0  -4 608.050 36.1840   1
   1   0   4 1476.74 84.4633   1
  -1   0   4 1534.41 87.8184   1
   1   0  -4 1499.07 85.9087   1
   1   0  -4 1541.96 88.0026   1
  -1   0  -4 1514.15 86.3665   1
  -1   0  -4 1568.72 89.2572   1
   1   0   4 1489.66 84.8111   1
  -1   0   4 1507.70 86.3228   1
   2   0   4 117.989 9.97721   1
   2   0  -4 133.137 11.2057   1
   2   0  -4 130.593 11.4173   1
   2   0   4 122.862 10.1997   1
  -2   0  -4 137.241 10.9585   1
  -2   0   4 138.201 11.5989   1
  -3   0   4 184.904 15.1230   1
   3   0   4 199.454 15.7226   1
   3   0   4 165.710 13.2251   1
   3   0  -4 184.820 15.1819   1
  -3   0  -4 173.848 13.9478   1
   3   0  -4 189.693 15.3687   1
   4   0   4 175.253 14.7913   1
   4   0  -4 192.680 16.8485   1
  -4   0   4 181.023 15.8906   1
   4   0  -4 175.376 15.7047   1
  -4   0  -4 185.117 15.6596   1
   4   0   4 181.890 15.4426   1
   5   0   4 1067.69 65.0953   1
   5   0  -4 920.966 58.0079   1
  -5   0   4 1005.98 62.2407   1
  -5   0  -4 967.246 59.3617   1
   5   0   4 1051.76 64.3698   1
   5   0  -4 1023.01 63.1505   1
   6   0  -4 578.615 39.6056   1
  -6   0   4 593.658 40.2078   1
   6   0  -4 600.444 40.9081   1
   6   0   4 591.703 39.4797   1
  -7   0  -4 122.554 16.1832   1
   7   0  -4 130.486 16.1700   1
   7   0  -4 161.278 19.8917   1
  -7   0   4 131.891 17.3311   1
   7   0   4 138.515 17.4943   1
   8   0  -4 18.8473 13.1939   1
  -8   0   4 7.11614 13.2442   1
   8   0   4 0.40141 14.7293   1
   8   0  -4 16.9909 16.3129   1
   8   0   4 -10.396 14.5083   1
  -8   0  -4 3.61303 12.8691   1
   9   0  -4 29.4793 15.9668   1
  -9   0  -4 40.8503 15.2814   1
   9   0   4 45.7454 16.2670   1
  -9   0   4 59.7584 15.7745   1
   9   0  -4 80.5555 17.8684   1
  10   0   4 7.65904 16.7628   1
  10   0   4 -10.140 18.4442   1
 -10   0   4 13.4397 14.6758   1
  10   0  -4 39.0599 17.6317   1
 -10   0  -4 23.7526 14.5642   1
  11   0   4 18.2970 20.8196   1
  11   0  -4 -2.9943 23.3697   1
 -11   0   4 25.9212 20.3012   1
  11   0   4 -21.222 16.5060   1
  11   0  -4 2.49575 22.2471   1
 -11   0  -4 4.81666 17.4143   1
   0  -1   4 557.467 33.4721   1
   0  -1  -4 511.471 30.9469   1
   0   1   4 588.203 35.2719   1
   0   1  -4 536.598 32.3872   1
   0  -1  -4 567.416 33.9644   1
   0   1   4 485.338 29.4020   1
   0   1  -4 549.191 33.1477   1
   0  -1   4 540.509 32.7284   1
  -1  -1  -4 1052.90 60.5545   1
   1   1  -4 1102.93 63.9044   1
   1   1  -4 1125.65 64.9950   1
  -1  -1  -4 1102.22 63.4044   1
  -1   1   4 1045.62 60.9263   1
   1  -1   4 1053.55 61.2314   1
  -1   1   4 1110.55 64.5686   1
   1  -1   4 1042.02 60.5031   1
   1  -1  -4 1086.24 63.2587   1
  -1  -1   4 1041.33 60.4515   1
  -1   1  -4 1097.37 63.7273   1
   1   1   4 1086.33 62.5498   1
   1   1   4 1056.73 60.6458   1
  -1   1  -4 1042.65 60.4732   1
   1  -1  -4 1065.78 62.3330   1
  -1  -1   4 1087.55 62.9274   1
   2  -1   4 506.259 31.7576   1
   2   1  -4 522.209 32.0871   1
   2  -1   4 524.378 32.5255   1
   2   1  -4 517.718 32.1547   1
  -2   1   4 515.701 32.8780   1
  -2  -1  -4 518.856 31.2236   1
  -2   1   4 574.235 36.0492   1
   2   1   4 533.581 32.0107   1
   2  -1  -4 580.930 36.1334   1
  -2   1  -4 536.045 33.1776   1
   2  -1  -4 559.086 35.1438   1
  -2  -1   4 538.544 33.0918   1
   2   1   4 524.830 31.7711   1
  -3   1   4 165.282 14.5680   1
   3  -1   4 177.243 14.8703   1
  -3  -1  -4 170.868 13.2108   1
   3  -1   4 157.983 13.3238   1
   3   1  -4 179.890 14.4762   1
   3   1  -4 184.435 14.8409   1
  -3  -1   4 144.210 12.4774   1
   3   1   4 179.581 13.8641   1
   3  -1  -4 159.952 14.3072   1
  -3   1  -4 159.511 14.0398   1
   3   1   4 159.785 12.1895   1
   3  -1  -4 163.293 14.6632   1
   4  -1   4 86.9747 11.2493   1
   4  -1   4 95.9749 11.3595   1
   4   1  -4 85.1754 10.4297   1
  -4  -1  -4 81.5964 9.57388   1
   4   1  -4 71.8190 10.1435   1
  -4   1   4 73.8051 10.6522   1
   4   1   4 99.9567 10.0610   1
  -4   1  -4 85.6378 10.9132   1
   4   1   4 85.0401 9.88522   1
  -4  -1   4 81.1179 10.8090   1
   4  -1  -4 101.650 12.0813   1
   5  -1   4 -5.7888 9.99557   1
  -5  -1  -4 -1.0568 6.61004   1
   5   1  -4 -0.3497 9.44810   1
   5  -1   4 3.58529 10.8143   1
   5  -1  -4 -8.4276 10.7673   1
  -5   1  -4 -12.263 9.77258   1
  -5  -1   4 3.36391 8.31685   1
   6  -1   4 143.754 16.0738   1
  -6  -1  -4 151.398 15.3637   1
   6  -1   4 118.884 16.7587   1
  -6   1   4 112.000 15.1405   1
  -6   1  -4 131.600 15.9927   1
   6   1   4 130.763 14.4684   1
   6  -1  -4 103.771 14.8399   1
   6  -1  -4 137.759 16.5392   1
   7  -1   4 18.7552 12.8953   1
   7  -1   4 31.6789 14.3372   1
  -7   1   4 48.7308 12.5084   1
   7   1  -4 55.7526 12.7833   1
   7   1  -4 60.7744 15.1691   1
   7   1   4 76.5858 12.9990   1
  -7   1  -4 69.3498 14.0354   1
   7  -1  -4 49.2339 14.2062   1
   7  -1  -4 46.9153 13.6230   1
  -7  -1   4 36.5671 13.2915   1
  -8   1   4 24.6791 15.3907   1
  -8  -1  -4 15.5159 12.9632   1
   8   1  -4 36.9446 13.2707   1
   8  -1   4 29.2017 12.1240   1
   8   1  -4 33.9250 14.8680   1
   8  -1   4 10.1558 14.8617   1
   8  -1  -4 40.6095 17.0194   1
   8  -1  -4 10.6168 11.1166   1
   8   1   4 28.7423 13.2738   1
  -8   1  -4 25.2207 11.5417   1
   8   1   4 27.2169 12.9539   1
  -8  -1   4 36.1890 13.3884   1
   9   1  -4 93.2191 18.3318   1
  -9  -1  -4 60.9099 17.1519   1
  -9   1   4 83.6414 18.2556   1
   9  -1   4 49.0069 18.4254   1
   9   1  -4 69.8112 17.3524   1
   9  -1   4 78.0047 16.1090   1
   9   1   4 98.5897 16.1343   1
   9  -1  -4 88.4244 17.4424   1
   9  -1  -4 87.3597 18.7052   1
  -9  -1   4 72.6803 17.2250   1
   9   1   4 102.584 17.9635   1
  -9   1  -4 81.3883 19.0729   1
 -10  -1  -4 37.6368 15.4744   1
  10   1  -4 39.1211 18.4448   1
  10  -1   4 31.6045 18.7818   1
  10   1  -4 15.5813 15.5805   1
  10   1   4 17.7222 16.4716   1
 -10  -1   4 47.2240 17.8958   1
  10  -1  -4 22.6785 21.6501   1
 -10   1  -4 40.9683 18.1805   1
  10   1   4 47.3579 15.1854   1
 -11  -1  -4 -10.324 21.6816   1
  11   1  -4 1.27164 25.0495   1
  11  -1   4 -5.4805 24.1360   1
  11  -1   4 11.9138 16.5299   1
 -11  -1  -4 -4.6185 20.5358   1
 -11   1   4 -3.5973 22.9324   1
  11   1   4 -21.041 19.6920   1
  11  -1  -4 -36.191 20.4377   1
 -11   1  -4 -23.680 22.9100   1
  11   1   4 11.0192 19.6199   1
  11  -1  -4 -21.855 24.9952   1
   0  -2  -4 3.02370 3.24450   1
   0  -2  -4 -3.8491 3.37658   1
   0  -2   4 -1.2594 3.09798   1
   0   2   4 6.57077 3.31573   1
   0   2  -4 4.99630 3.22264   1
   0   2  -4 -5.4815 3.58134   1
   0   2   4 -5.7936 3.97643   1
   0  -2   4 2.02805 4.47428   1
  -1  -2  -4 417.575 25.5374   1
   1   2  -4 456.117 28.2467   1
  -1   2   4 421.229 27.1257   1
  -1  -2  -4 437.006 26.3628   1
   1   2  -4 470.644 29.1255   1
   1  -2   4 450.096 28.3682   1
   1  -2   4 427.281 27.1515   1
  -1   2   4 428.764 27.4839   1
  -1   2  -4 456.629 28.7831   1
   1   2   4 437.961 26.7534   1
   1  -2  -4 427.602 27.4131   1
   1  -2  -4 463.433 29.1956   1
  -1  -2   4 466.751 28.8406   1
   1   2   4 469.769 28.3440   1
  -1   2  -4 443.961 28.0352   1
  -2  -2  -4 1488.17 84.5607   1
   2   2  -4 1610.32 92.1801   1
  -2   2   4 1584.80 92.2922   1
   2  -2   4 1546.62 90.1450   1
  -2   2   4 1552.25 90.4318   1
   2   2  -4 1525.70 87.7253   1
   2  -2   4 1584.26 91.6560   1
  -2  -2  -4 1467.87 83.4144   1
  -2  -2   4 1480.67 84.9735   1
   2  -2  -4 1550.01 90.3315   1
   2  -2  -4 1480.16 86.5530   1
  -2   2  -4 1485.47 86.3359   1
   2   2   4 1478.84 84.1483   1
   2   2   4 1424.91 80.9560   1
   3  -2   4 343.291 24.1794   1
   3   2  -4 338.019 23.1813   1
  -3  -2  -4 317.766 20.4719   1
  -3  -2  -4 296.629 19.1806   1
  -3   2   4 335.706 24.7250   1
   3  -2   4 354.089 25.2346   1
   3   2  -4 344.499 22.9182   1
   3   2   4 322.989 20.5997   1
  -3  -2   4 333.763 22.4305   1
  -3   2  -4 332.673 23.9907   1
   3  -2  -4 338.660 24.5966   1
   3   2   4 330.888 21.3410   1
   3  -2  -4 331.502 24.2523   1
  -4   2   4 480.621 33.6816   1
   4   2  -4 457.028 30.3683   1
  -4  -2  -4 469.733 29.5797   1
   4  -2   4 453.435 31.6212   1
  -4  -2  -4 463.812 29.1039   1
   4   2  -4 515.159 33.6494   1
   4  -2  -4 428.156 30.5762   1
   4   2   4 457.579 29.3149   1
  -4  -2   4 461.443 30.5256   1
   4   2   4 477.125 29.7675   1
   4  -2  -4 473.007 32.9080   1
  -4   2  -4 516.939 34.8629   1
  -5  -2  -4 32.2947 6.81996   1
   5   2  -4 23.9460 9.14587   1
   5   2  -4 33.8473 8.80082   1
  -5  -2  -4 26.2694 7.21400   1
   5  -2   4 37.9375 9.99785   1
   5  -2   4 32.0380 9.60722   1
  -5   2   4 35.9332 10.7305   1
  -5  -2   4 49.7685 9.34432   1
   5   2   4 41.8201 9.29327   1
   5   2   4 28.2448 6.95866   1
   5  -2  -4 39.0391 10.0845   1
  -5   2  -4 37.6000 11.4635   1
   5  -2  -4 41.8333 11.2494   1
  -6   2   4 154.703 18.7676   1
   6  -2   4 192.530 20.3295   1
   6   2  -4 172.624 17.9588   1
   6   2  -4 196.210 18.3501   1
  -6  -2  -4 174.384 16.6218   1
   6  -2   4 163.797 18.7161   1
   6   2   4 140.477 14.6300   1
   6  -2  -4 152.324 17.3371   1
  -6   2  -4 165.409 18.4419   1
  -6  -2   4 178.817 16.8882   1
   6  -2  -4 216.829 21.4885   1
   6   2   4 171.711 14.9289   1
   7   2  -4 55.6187 12.0117   1
   7   2  -4 57.1278 12.1242   1
  -7  -2  -4 74.2871 12.9028   1
  -7   2   4 81.9643 16.3747   1
   7  -2   4 51.2444 14.7148   1
   7  -2   4 90.2525 15.7658   1
   7  -2  -4 89.5835 16.5360   1
  -7  -2   4 80.1862 14.3136   1
   7  -2  -4 78.6922 13.8098   1
  -7   2  -4 109.125 16.8561   1
   7   2   4 109.522 14.0542   1
   8   2  -4 18.0177 15.6634   1
   8  -2   4 16.7234 13.3825   1
  -8  -2  -4 42.0359 11.6645   1
   8  -2   4 34.5322 14.4517   1
   8   2  -4 42.4730 13.2804   1
  -8   2   4 13.9030 12.3847   1
  -8  -2   4 34.0675 14.5212   1
   8   2   4 33.6058 12.2592   1
   8  -2  -4 43.3445 14.0424   1
   8  -2  -4 16.5931 13.9295   1
   8   2   4 31.0084 10.7767   1
  -8   2  -4 32.3158 14.0475   1
  -9   2   4 197.538 23.2786   1
  -9  -2  -4 181.315 20.5360   1
   9   2  -4 169.017 21.2586   1
   9   2  -4 184.926 23.0721   1
   9  -2   4 122.287 19.8236   1
  -9  -2  -4 154.961 18.2790   1
   9  -2   4 192.191 22.7906   1
  -9  -2   4 172.970 20.1122   1
   9   2   4 171.420 18.0915   1
  -9   2  -4 181.907 23.1370   1
   9   2   4 209.458 22.8230   1
   9  -2  -4 206.495 23.1066   1
  10   2  -4 18.1644 21.0357   1
 -10  -2  -4 12.4753 15.0472   1
  10  -2   4 27.3073 19.8726   1
  10   2  -4 -5.6551 19.7072   1
 -10  -2  -4 13.0768 19.7575   1
  10  -2  -4 15.3867 14.3577   1
  10   2   4 7.68121 14.6494   1
  10   2   4 31.1808 13.7562   1
  10  -2  -4 2.80918 21.4972   1
 -10  -2   4 14.0693 19.8872   1
 -11   2   4 127.741 24.6182   1
  11  -2   4 109.951 21.2031   1
 -11  -2  -4 73.5023 20.4926   1
  11   2  -4 108.381 22.6177   1
 -11  -2  -4 143.546 23.1422   1
  11  -2   4 85.0568 19.9281   1
  11   2   4 113.128 22.3280   1
  11  -2  -4 145.138 24.1749   1
 -11  -2   4 124.761 22.9810   1
  11   2   4 106.914 21.3161   1
 -11   2  -4 113.617 22.4678   1
  11  -2  -4 95.0127 25.7354   1
   0   3   4 77.2699 8.17381   1
   0  -3  -4 69.9166 7.41526   1
   0   3  -4 76.6841 8.23629   1
   0   3   4 59.7676 7.28246   1
   0   3  -4 61.5151 7.21942   1
   0  -3   4 51.6230 7.15018   1
  -1  -3  -4 14.9124 3.94735   1
   1  -3   4 11.1466 5.78731   1
  -1   3   4 18.8245 5.37538   1
   1   3  -4 17.2305 4.69004   1
   1   3  -4 8.76897 4.80812   1
   1  -3   4 4.78191 4.17512   1
  -1   3   4 2.13471 5.34664   1
  -1  -3  -4 10.3918 3.39282   1
   1  -3  -4 7.74232 5.86177   1
   1   3   4 12.6380 4.22215   1
  -1   3  -4 10.2091 4.66415   1
  -1   3  -4 15.4293 5.64714   1
  -1  -3   4 10.9852 4.24389   1
   1   3   4 4.74684 4.09237   1
  -2   3   4 1004.56 60.7180   1
   2  -3   4 1035.20 62.4288   1
  -2  -3  -4 992.695 56.9513   1
   2   3  -4 1085.04 63.1527   1
   2   3  -4 1074.37 62.7809   1
  -2   3   4 1007.61 60.9638   1
   2  -3   4 1090.58 65.0876   1
  -2  -3  -4 1017.74 58.4150   1
   2  -3  -4 1018.36 61.4124   1
   2   3   4 947.492 54.4446   1
  -2   3  -4 1006.23 60.6186   1
  -2  -3   4 1065.44 62.1852   1
   2   3   4 889.855 51.2944   1
  -2   3  -4 1008.56 60.4935   1
  -3  -3  -4 394.793 24.2739   1
   3   3  -4 379.302 25.2055   1
  -3  -3  -4 362.953 22.3830   1
   3   3  -4 390.890 25.3564   1
   3  -3   4 421.283 29.9506   1
  -3   3   4 408.356 29.0347   1
   3   3   4 390.239 23.7316   1
   3  -3  -4 420.349 29.5877   1
  -3   3  -4 409.513 28.6032   1
   3   3   4 368.093 22.8428   1
  -3  -3   4 373.320 24.4109   1
  -4  -3  -4 271.813 18.1675   1
   4  -3   4 302.599 23.3509   1
  -4   3   4 274.832 22.7095   1
   4   3  -4 275.531 20.1156   1
   4   3  -4 284.322 20.6162   1
  -4  -3  -4 276.435 18.2121   1
   4  -3  -4 271.424 22.5059   1
   4  -3  -4 277.366 22.4198   1
  -4  -3   4 281.101 20.2761   1
   4   3   4 288.300 18.8087   1
   4   3   4 268.981 18.4227   1
  -5  -3  -4 64.6520 7.96886   1
   5   3  -4 84.7940 10.3672   1
  -5  -3  -4 85.3148 9.96180   1
   5   3  -4 85.1069 11.0654   1
  -5   3   4 108.810 15.7393   1
   5  -3   4 88.2169 14.2412   1
   5  -3   4 98.3923 13.8388   1
   5   3   4 89.8766 8.67605   1
  -5   3  -4 76.5213 13.3542   1
  -5  -3   4 73.0607 10.8106   1
   5  -3  -4 82.6043 13.5491   1
   5  -3  -4 95.5615 14.4499   1
   5   3   4 82.4563 9.74702   1
  -6  -3  -4 22.2512 6.09027   1
  -6  -3  -4 48.9872 9.57051   1
   6   3  -4 21.4617 9.33092   1
  -6   3   4 10.3597 11.3382   1
   6  -3   4 31.6010 10.5812   1
   6  -3   4 -3.2754 13.3322   1
   6   3   4 21.6651 7.40674   1
   6  -3  -4 34.2227 11.8456   1
  -6  -3   4 38.5921 9.86751   1
   6  -3  -4 20.8292 12.9234   1
   6   3   4 38.0948 8.27563   1
  -6   3  -4 12.6771 13.3454   1
   7   3  -4 24.9275 11.9018   1
  -7   3   4 13.0656 11.4527   1
   7  -3   4 -2.2414 12.6747   1
  -7  -3  -4 7.91028 13.7010   1
  -7  -3  -4 4.74761 7.46012   1
   7  -3   4 6.84636 13.1641   1
   7   3   4 9.84756 8.94935   1
   7  -3  -4 14.3786 12.1971   1
  -7   3  -4 18.2705 13.1624   1
   7  -3  -4 9.80205 13.4710   1
   7   3   4 -4.7949 9.71572   1
   8   3  -4 19.9680 13.1868   1
  -8  -3  -4 36.0632 12.9949   1
   8  -3   4 31.6800 13.5722   1
  -8   3   4 17.7986 14.7706   1
  -8  -3  -4 23.7997 9.33697   1
   8   3  -4 23.3921 14.8700   1
  -8   3  -4 15.9666 13.9580   1
   8  -3  -4 22.4790 13.5630   1
  -8  -3   4 15.9183 12.7463   1
   8   3   4 24.5535 9.42521   1
   8  -3  -4 -3.3005 17.4458   1
   8   3   4 6.63904 9.27355   1
  -9  -3  -4 95.0230 15.0549   1
   9  -3   4 117.841 21.2601   1
   9   3  -4 99.2931 17.1839   1
   9   3  -4 105.896 17.1522   1
  -9  -3  -4 120.490 17.5725   1
   9  -3   4 73.1594 19.0868   1
  -9  -3   4 137.867 18.6670   1
  -9   3  -4 104.694 17.8216   1
   9   3   4 116.919 16.4747   1
   9   3   4 112.108 14.3446   1
   9  -3  -4 109.283 20.3921   1
  10  -3   4 0.72278 17.6754   1
  10  -3   4 14.6600 19.1152   1
 -10  -3  -4 -1.3380 16.2743   1
 -10  -3  -4 5.95307 15.7107   1
  10   3  -4 -0.7348 16.6918   1
 -10   3   4 25.3828 21.0812   1
  10   3  -4 42.1189 18.7229   1
 -10   3  -4 20.3685 16.6096   1
  10   3   4 22.8233 13.4528   1
  10  -3  -4 2.42401 15.7329   1
 -10  -3   4 32.6396 17.4477   1
  10   3   4 5.05084 17.0099   1
  10  -3  -4 29.5928 18.7551   1
 -10  -3   4 34.1893 15.0238   1
 -11  -3  -4 143.165 22.1544   1
  11  -3   4 70.4811 21.2091   1
 -11  -3  -4 138.624 21.4867   1
  11   3  -4 94.5643 24.2909   1
  11   3  -4 136.188 22.4250   1
  11  -3   4 142.542 24.0624   1
 -11   3   4 106.525 23.5202   1
  11   3   4 128.073 22.0951   1
  11   3   4 93.1230 19.0909   1
 -11   3  -4 124.823 22.9583   1
  11  -3  -4 102.926 22.2593   1
 -11  -3   4 131.634 22.4688   1
  11  -3  -4 128.231 24.7907   1
 -11  -3   4 86.5418 22.9060   1
   0   4  -4 115.437 10.4533   1
   0  -4   4 144.595 12.5862   1
   0  -4  -4 105.247 10.2425   1
   0   4   4 117.966 11.2939   1
   0   4   4 132.226 11.7245   1
   0   4  -4 128.921 11.4940   1
   1   4  -4 176.846 13.6129   1
  -1  -4  -4 178.710 13.1872   1
   1  -4   4 140.400 13.2476   1
  -1   4   4 160.633 14.8207   1
  -1   4   4 124.608 12.2488   1
  -1  -4  -4 149.441 11.5415   1
   1   4  -4 177.401 13.6411   1
  -1  -4   4 162.650 12.8820   1
   1   4   4 144.311 11.3334   1
   1  -4  -4 174.522 14.8510   1
  -1   4  -4 190.241 15.6788   1
  -1   4  -4 161.574 13.6805   1
   1   4   4 155.086 11.9845   1
  -2   4   4 265.224 20.8508   1
   2  -4   4 276.004 21.0847   1
   2   4  -4 278.027 19.0868   1
  -2  -4  -4 272.665 17.2525   1
  -2  -4  -4 272.204 17.6689   1
   2   4  -4 284.637 19.5030   1
  -2   4   4 271.577 21.6148   1
  -2   4  -4 274.650 21.0534   1
  -2  -4   4 334.690 22.3475   1
   2  -4  -4 263.256 21.0188   1
   2   4   4 248.844 16.2242   1
   2   4   4 273.989 17.5549   1
   3  -4   4 63.5179 9.56930   1
   3   4  -4 58.0112 8.11604   1
  -3  -4  -4 49.5451 5.34892   1
  -3   4   4 49.0279 9.53998   1
  -3  -4  -4 57.5744 5.67812   1
   3   4  -4 45.0045 7.58741   1
  -3  -4   4 61.9550 8.43943   1
   3   4   4 63.8015 5.95014   1
   3   4   4 56.4025 5.69461   1
  -4  -4  -4 187.765 12.7090   1
  -4   4   4 191.888 19.1690   1
   4   4  -4 213.763 16.6739   1
   4  -4   4 213.072 19.1032   1
   4   4  -4 237.780 17.5257   1
  -4  -4  -4 195.838 13.4615   1
   4  -4   4 202.770 19.7428   1
   4   4   4 193.763 13.4820   1
  -4   4  -4 189.062 18.6915   1
   4  -4  -4 188.673 19.4264   1
   4   4   4 195.728 13.0884   1
  -4  -4   4 196.473 15.8071   1
  -5   4   4 213.851 21.2484   1
   5  -4   4 215.656 20.7105   1
   5   4  -4 216.289 17.9645   1
   5   4  -4 201.367 16.9371   1
   5  -4   4 214.330 21.6328   1
  -5   4  -4 211.584 20.7434   1
   5  -4  -4 215.094 22.1607   1
  -5  -4   4 169.271 15.1798   1
   5  -4  -4 208.576 20.2404   1
   5   4   4 208.272 14.3005   1
   5   4   4 208.532 15.1834   1
  -6  -4  -4 25.5446 8.58598   1
   6   4  -4 14.3048 8.49354   1
  -6   4   4 20.1546 13.9235   1
   6  -4   4 24.0855 13.3497   1
  -6  -4  -4 32.0074 6.51542   1
   6  -4   4 13.8632 13.2816   1
   6   4  -4 22.9839 10.5431   1
   6   4   4 22.2990 6.85009   1
   6   4   4 23.2164 7.23043   1
   6  -4  -4 12.0619 11.8028   1
  -6   4  -4 24.3510 10.6194   1
   6  -4  -4 27.2501 12.2449   1
   7  -4   4 106.420 17.6211   1
   7   4  -4 110.447 15.4709   1
   7  -4   4 177.817 20.7682   1
  -7  -4  -4 127.410 12.0682   1
   7   4  -4 134.843 16.5138   1
  -7  -4  -4 182.328 17.1587   1
  -7   4   4 147.067 19.5404   1
   7   4   4 105.207 11.8465   1
  -7  -4   4 114.679 15.2649   1
  -7   4  -4 131.969 19.2908   1
   7  -4  -4 143.831 19.4984   1
   7   4   4 119.412 11.7450   1
   7  -4  -4 125.311 17.9032   1
  -8  -4  -4 84.6932 11.8940   1
  -8  -4  -4 98.4626 14.3986   1
   8   4  -4 92.7520 15.8132   1
   8   4  -4 79.7060 13.4214   1
  -8   4   4 94.0861 18.5029   1
   8  -4   4 106.858 19.5317   1
   8  -4  -4 89.6899 19.5891   1
  -8  -4   4 92.5100 15.9463   1
   8  -4  -4 90.7521 18.8906   1
  -8  -4   4 135.375 16.9835   1
   8   4   4 117.048 14.0575   1
  -8   4  -4 114.590 17.9475   1
   8   4   4 87.4178 10.5372   1
   9   4  -4 20.4587 15.7732   1
   9   4  -4 40.3446 14.1277   1
   9  -4   4 33.2036 15.1813   1
   9  -4   4 20.2893 14.4186   1
  -9  -4  -4 19.3044 12.6084   1
  -9  -4  -4 34.7450 13.1441   1
  -9   4   4 20.0128 18.2471   1
   9   4   4 24.9206 13.4250   1
   9  -4  -4 11.1267 19.7241   1
  -9  -4   4 10.4687 13.4568   1
  -9  -4   4 30.9500 15.1767   1
   9   4   4 31.5592 9.96634   1
  -9   4  -4 6.11962 12.4636   1
   9  -4  -4 25.2320 19.5867   1
  10   4  -4 16.0885 18.0774   1
  10  -4   4 43.4296 18.2607   1
 -10  -4  -4 17.9538 17.0830   1
 -10  -4  -4 22.3992 16.0560   1
 -10   4   4 53.7993 17.5572   1
  10   4  -4 26.1365 18.1625   1
  10  -4   4 36.4231 18.0535   1
 -10  -4   4 12.8037 18.2501   1
  10  -4  -4 40.6334 18.6184   1
 -10   4  -4 23.2552 13.7119   1
 -10  -4   4 59.1876 18.8818   1
  10   4   4 26.4864 13.6948   1
  10  -4  -4 19.6120 18.0724   1
  10   4   4 41.6743 13.5978   1
 -11   4   4 28.3971 17.0661   1
 -11  -4  -4 -14.963 22.3345   1
  11  -4   4 6.84983 16.1196   1
 -11  -4  -4 26.5099 20.5999   1
  11  -4   4 19.8190 25.1859   1
  11   4  -4 43.3970 19.0703   1
  11   4  -4 22.7051 20.7505   1
 -11  -4   4 28.5097 20.6090   1
  11  -4  -4 10.8432 27.3349   1
  11   4   4 31.1243 15.3505   1
 -11  -4   4 26.8187 18.5820   1
  11   4   4 -14.364 19.8533   1
 -11   4  -4 -13.992 17.6355   1
  11  -4  -4 23.2184 19.2718   1
   0   5  -4 1609.32 93.5285   1
   0   5  -4 1575.80 91.4883   1
   0  -5   4 1693.34 98.0753   1
   0  -5  -4 1442.66 84.2694   1
   0   5   4 1536.84 89.4726   1
   0   5   4 1472.62 86.1194   1
   1   5  -4 301.688 20.9685   1
  -1  -5  -4 323.541 21.8332   1
  -1   5   4 304.880 22.8605   1
  -1  -5  -4 284.521 19.4910   1
  -1   5   4 321.750 24.0476   1
   1   5  -4 290.329 20.2991   1
   1  -5   4 310.776 22.9287   1
   1   5   4 289.379 19.8324   1
  -1  -5   4 281.640 19.7445   1
   1  -5  -4 305.740 22.9936   1
   1   5   4 299.688 20.7063   1
  -1   5  -4 280.510 21.1168   1
   2  -5   4 899.016 56.3476   1
  -2   5   4 896.776 56.4457   1
   2   5  -4 909.843 54.0479   1
   2   5  -4 858.856 51.3101   1
  -2  -5  -4 845.946 49.2279   1
  -2  -5  -4 862.269 50.5049   1
  -2  -5   4 878.497 52.3099   1
  -2   5  -4 917.475 56.6261   1
   2  -5  -4 843.534 53.3561   1
  -2   5  -4 900.789 56.0681   1
  -3   5   4 304.591 25.5081   1
  -3  -5  -4 267.347 16.6111   1
  -3  -5  -4 256.952 16.3376   1
   3  -5   4 307.955 25.1345   1
  -3   5   4 280.569 23.6240   1
   3   5   4 256.667 16.2081   1
  -3  -5   4 262.108 18.9117   1
  -3   5  -4 293.297 23.7102   1
  -3   5  -4 275.548 22.6111   1
   3  -5  -4 285.358 24.0375   1
   3   5   4 266.710 16.6046   1
  -4   5   4 156.922 17.8685   1
  -4  -5  -4 132.155 9.16981   1
   4  -5   4 172.622 18.1902   1
  -4  -5  -4 149.944 10.3641   1
   4   5  -4 151.509 13.6311   1
  -4   5   4 112.775 15.7995   1
   4   5  -4 135.853 12.3464   1
  -4  -5   4 145.549 12.5186   1
   4   5   4 134.032 9.24432   1
  -4  -5   4 120.081 11.8013   1
   4   5   4 122.337 8.82012   1
   4  -5  -4 136.124 16.6589   1
  -4   5  -4 129.331 15.9107   1
   5  -5   4 51.5255 13.0547   1
   5   5  -4 13.9148 7.57664   1
   5  -5   4 32.7524 11.6318   1
  -5  -5  -4 38.1420 5.02584   1
   5   5  -4 59.2357 9.52346   1
  -5   5   4 52.9425 14.2605   1
  -5  -5  -4 38.3585 5.95934   1
   5   5   4 43.9575 5.06168   1
  -5  -5   4 45.8908 8.33684   1
   5  -5  -4 29.3062 9.87891   1
   5  -5  -4 46.8798 12.3855   1
  -5   5  -4 40.2438 12.7985   1
   5   5   4 42.4366 5.53193   1
  -5  -5   4 47.0324 9.93771   1
  -6  -5  -4 12.0659 7.83899   1
   6  -5   4 32.3806 11.6590   1
  -6   5   4 15.8231 15.2357   1
  -6  -5  -4 6.25260 5.80365   1
   6  -5   4 -13.094 11.7829   1
   6   5  -4 15.1690 8.48407   1
   6   5  -4 26.5226 10.3216   1
   6   5   4 13.5115 6.00296   1
  -6  -5   4 9.45573 9.33007   1
   6   5   4 7.49803 5.25414   1
  -6   5  -4 3.62950 12.6154   1
  -6  -5   4 -9.9078 7.23738   1
   6  -5  -4 -5.1840 12.5430   1
   6  -5  -4 -3.5961 14.2777   1
  -7  -5  -4 63.2122 10.4897   1
  -7   5   4 71.4212 16.8146   1
  -7  -5  -4 61.2136 8.30037   1
   7   5  -4 57.1167 12.2744   1
   7  -5   4 65.8082 14.9877   1
   7  -5   4 72.2203 15.7241   1
  -7  -5   4 67.7075 12.2953   1
  -7   5  -4 38.5974 14.6300   1
   7  -5  -4 70.5969 16.0163   1
   7   5   4 66.8869 9.41930   1
   7   5   4 77.0579 8.25536   1
   8   5  -4 -8.2840 14.2232   1
  -8  -5  -4 -15.121 10.5704   1
  -8   5   4 26.2110 16.4483   1
  -8  -5  -4 9.62377 12.3080   1
   8  -5   4 -13.042 15.6393   1
   8  -5  -4 11.1990 13.3596   1
  -8  -5   4 5.86719 13.7821   1
   8  -5  -4 19.8389 15.7241   1
   8   5   4 13.6644 7.40133   1
   8   5   4 12.2766 6.46430   1
  -9  -5  -4 31.7578 14.1148   1
   9  -5   4 19.8557 17.4734   1
   9   5  -4 7.24962 13.9605   1
  -9   5   4 42.7873 17.1034   1
   9   5  -4 22.3908 13.0219   1
  -9  -5  -4 12.3744 12.4628   1
   9  -5   4 3.24829 19.7911   1
  -9  -5   4 6.23179 16.2180   1
  -9  -5   4 -11.388 17.7640   1
   9   5   4 23.1277 9.85374   1
  -9   5  -4 19.5694 14.2615   1
   9   5   4 18.8957 8.41732   1
   9  -5  -4 37.9746 17.6659   1
   9  -5  -4 12.2984 15.4602   1
  10   5  -4 98.9530 18.9383   1
  10  -5   4 94.1850 18.7447   1
 -10   5   4 97.5369 20.3576   1
  10   5  -4 102.381 19.4155   1
  10  -5   4 121.234 22.8981   1
 -10  -5  -4 81.2767 19.2360   1
  10   5   4 118.353 15.7319   1
 -10  -5   4 106.258 22.4900   1
 -10  -5   4 129.230 21.1945   1
 -10   5  -4 105.500 19.3424   1
 -11   5   4 -0.4361 18.4126   1
 -11  -5  -4 31.1161 22.3282   1
 -11  -5  -4 8.28588 19.7821   1
  11   5  -4 21.2796 20.8109   1
  11  -5   4 -12.569 17.0795   1
  11   5  -4 6.57733 20.9411   1
  11  -5   4 46.9817 20.3399   1
 -11  -5   4 -21.122 24.5716   1
  11  -5  -4 -1.6813 20.2805   1
 -11  -5   4 15.6764 22.3884   1
 -11   5  -4 20.9915 15.2901   1
   0   6   4 109.990 13.2640   1
   0  -6   4 109.001 12.0400   1
   0   6   4 120.212 12.9683   1
   0  -6  -4 103.328 11.5941   1
   0   6  -4 112.777 11.4958   1
   0   6  -4 124.383 12.3355   1
   1   6  -4 279.689 20.4697   1
  -1  -6  -4 241.187 18.0529   1
  -1  -6  -4 261.270 19.0401   1
   1   6  -4 277.216 20.0693   1
   1  -6   4 291.355 22.7794   1
  -1   6   4 271.569 21.7065   1
  -1   6  -4 277.343 22.0040   1
  -1   6  -4 280.874 21.3423   1
   1  -6  -4 279.416 22.4562   1
  -1  -6   4 253.180 19.1089   1
   2  -6   4 141.500 15.1999   1
   2   6  -4 165.046 13.9325   1
   2   6  -4 147.541 12.8505   1
  -2   6   4 157.446 16.9760   1
  -2  -6  -4 144.917 11.7998   1
  -2  -6  -4 170.575 13.1533   1
  -2  -6   4 157.559 13.9583   1
  -2   6  -4 178.048 17.4899   1
   2   6   4 166.309 12.6960   1
  -2   6  -4 141.544 14.7368   1
   2   6   4 171.703 13.4223   1
   3   6  -4 333.177 22.4876   1
  -3  -6  -4 320.140 19.8585   1
   3   6  -4 310.207 21.4193   1
  -3  -6  -4 339.743 20.7022   1
   3  -6   4 350.723 27.8783   1
  -3   6   4 321.695 26.8473   1
  -3   6   4 352.500 27.8937   1
  -3  -6   4 313.867 21.2580   1
  -3   6  -4 345.348 27.7012   1
   3   6   4 334.838 20.2656   1
  -3  -6   4 284.307 20.3602   1
   3  -6  -4 338.925 27.9750   1
   3   6   4 328.160 20.3115   1
  -3   6  -4 340.355 26.5532   1
  -4   6   4 130.997 17.3833   1
   4  -6   4 168.468 19.3892   1
   4   6  -4 130.826 11.9652   1
   4   6  -4 165.439 13.9272   1
  -4   6   4 165.849 19.1245   1
  -4  -6   4 159.140 13.3047   1
  -4   6  -4 165.980 18.3462   1
  -4  -6   4 163.978 14.1379   1
  -4   6  -4 166.745 18.1727   1
   4  -6  -4 169.947 19.7098   1
  -5   6   4 208.711 23.0766   1
   5  -6   4 198.163 20.8120   1
   5   6  -4 234.051 17.9665   1
   5  -6   4 241.620 23.4764   1
  -5   6   4 253.231 24.0750   1
   5   6  -4 205.483 17.2218   1
  -5  -6   4 206.055 16.2798   1
  -5  -6   4 187.095 16.1596   1
   5  -6  -4 202.558 21.9617   1
  -5   6  -4 190.827 21.2654   1
   6  -6   4 48.0731 14.4255   1
   6   6  -4 22.6490 10.8782   1
   6   6  -4 31.6568 8.66992   1
   6  -6   4 60.1412 13.2954   1
  -6   6   4 23.8251 14.9790   1
   6  -6  -4 29.5135 12.9053   1
  -6  -6   4 42.6584 9.02070   1
  -6  -6   4 50.7968 11.2638   1
   6  -6  -4 67.4944 15.0932   1
  -6   6  -4 28.1086 12.3950   1
   7   6  -4 122.862 13.8631   1
   7   6  -4 128.422 14.4129   1
  -7   6   4 163.135 21.1432   1
   7  -6   4 111.993 17.9464   1
  -7  -6  -4 119.380 10.6382   1
   7  -6   4 142.086 20.2998   1
  -7  -6  -4 135.839 10.0969   1
  -7   6  -4 155.858 20.7165   1
  -7  -6   4 106.307 14.7733   1
   7  -6  -4 110.124 18.1384   1
   7  -6  -4 145.116 18.9023   1
  -7  -6   4 134.156 15.2958   1
  -8  -6  -4 33.8704 10.3643   1
   8  -6   4 37.1908 16.4751   1
   8   6  -4 16.9819 10.6820   1
   8  -6   4 40.2616 17.3143   1
  -8  -6  -4 52.2329 8.49636   1
  -8   6   4 31.6942 15.6451   1
   8  -6  -4 54.3421 21.6681   1
  -8   6  -4 31.2699 13.6390   1
   8  -6  -4 37.4345 17.7817   1
  -8  -6   4 51.9404 13.0017   1
  -9   6   4 17.5516 18.3795   1
  -9  -6  -4 2.06120 13.7956   1
   9  -6   4 15.8741 15.5381   1
  -9  -6  -4 28.7046 10.7572   1
   9   6  -4 26.5011 14.3659   1
   9  -6   4 15.2238 21.3100   1
   9  -6  -4 -0.4574 18.3091   1
   9  -6  -4 24.7423 17.2813   1
  -9   6  -4 1.14096 18.6320   1
   9   6   4 13.5728 6.60030   1
  -9  -6   4 5.42111 19.9811   1
  10  -6   4 40.3695 23.4397   1
 -10  -6  -4 70.8550 12.8906   1
 -10   6   4 46.6637 16.7894   1
  10   6  -4 88.0316 18.9366   1
  10   6  -4 47.1908 16.9045   1
 -10  -6  -4 66.0476 15.5982   1
  10  -6   4 46.3886 19.2211   1
 -10  -6   4 28.8709 19.2774   1
  10  -6  -4 43.0811 15.8685   1
 -10   6  -4 58.5397 16.8123   1
  10  -6  -4 89.7267 22.6723   1
 -10  -6   4 89.9906 22.7587   1
   0   7  -4 362.520 25.8254   1
   0   7  -4 365.283 26.7384   1
   0  -7  -4 394.800 28.8521   1
   0   7   4 312.951 23.9515   1
   0  -7   4 374.342 26.9370   1
   0   7   4 346.645 26.3665   1
   1  -7   4 19.2334 9.40111   1
   1   7  -4 23.2051 8.03589   1
  -1  -7  -4 17.0508 6.63337   1
  -1   7   4 16.3830 10.7913   1
  -1   7   4 28.5589 9.21719   1
  -1  -7  -4 3.86713 8.01336   1
   1   7  -4 24.5664 7.30267   1
  -1   7  -4 28.0354 9.01675   1
   1   7   4 8.20172 7.53192   1
   1   7   4 28.3270 9.48997   1
   1  -7  -4 10.9472 8.89827   1
  -1  -7   4 11.4544 8.35085   1
  -1   7  -4 6.56706 6.76365   1
   2  -7   4 232.796 20.9627   1
  -2  -7  -4 259.507 18.2595   1
   2   7  -4 271.770 19.9565   1
  -2   7   4 276.264 23.7999   1
   2   7  -4 260.152 19.1805   1
  -2  -7  -4 250.823 17.8972   1
  -2   7   4 280.152 24.0799   1
  -2  -7   4 238.516 18.1942   1
   2   7   4 251.534 17.7009   1
  -2   7  -4 285.484 23.0763   1
  -2   7  -4 268.416 23.0702   1
   2   7   4 230.794 17.3927   1
   2  -7  -4 245.916 22.7093   1
   3   7  -4 23.0535 7.55722   1
   3  -7   4 43.8115 12.0131   1
  -3  -7  -4 26.6832 5.69972   1
  -3   7   4 12.3836 10.3754   1
   3   7  -4 28.6966 7.84482   1
  -3   7   4 27.0400 12.6769   1
  -3  -7  -4 27.4072 5.81190   1
   3   7   4 26.4346 4.58115   1
   3  -7  -4 6.67279 11.7785   1
  -3  -7   4 37.9076 6.69478   1
  -3   7  -4 43.6884 10.9066   1
   3   7   4 27.6248 6.52036   1
  -3   7  -4 37.0482 10.8760   1
  -3  -7   4 27.1560 7.17779   1
   4   7  -4 87.3834 9.97306   1
  -4   7   4 104.979 15.9860   1
  -4   7   4 89.1122 17.3113   1
   4  -7   4 69.9976 14.8963   1
   4   7  -4 69.2481 9.83939   1
  -4  -7   4 69.1057 8.38742   1
   4  -7  -4 72.4607 15.8949   1
  -4  -7   4 103.738 12.1949   1
  -4   7  -4 78.1759 13.0223   1
  -4   7  -4 54.9954 13.8694   1
  -5   7   4 329.875 29.8239   1
   5   7  -4 272.407 20.5464   1
  -5   7   4 304.001 27.6573   1
   5   7  -4 290.435 20.7232   1
   5  -7   4 338.304 29.2524   1
  -5  -7   4 275.301 21.1439   1
  -5  -7   4 305.077 21.4062   1
   5  -7  -4 301.001 27.5112   1
  -5   7  -4 258.094 24.9427   1
   6   7  -4 21.9150 10.2902   1
   6   7  -4 13.9207 8.76888   1
   6  -7   4 11.2541 10.7434   1
  -6   7   4 24.9305 15.8683   1
   6  -7  -4 29.0145 12.5712   1
  -6  -7   4 15.4629 9.24592   1
  -6  -7   4 10.6502 11.4288   1
  -6   7  -4 0.29122 11.2849   1
   7  -7   4 53.6573 15.9244   1
  -7   7   4 84.9444 17.1541   1
   7   7  -4 62.0041 11.6054   1
   7   7  -4 61.2949 10.9159   1
   7  -7   4 55.6221 16.5956   1
   7  -7  -4 65.2346 16.5118   1
  -7   7  -4 54.3817 16.4043   1
   7  -7  -4 86.1955 17.4085   1
  -7  -7   4 81.5109 14.0641   1
  -7  -7   4 60.5771 11.2989   1
   8   7  -4 31.3119 10.3741   1
  -8   7   4 21.0619 13.0034   1
   8  -7   4 3.12347 20.4032   1
   8   7  -4 10.7619 9.04802   1
   8  -7   4 11.8908 19.0936   1
   8  -7  -4 25.6175 19.5862   1
  -8   7  -4 29.0613 14.7181   1
   8  -7  -4 19.3233 14.8610   1
  -8  -7   4 13.0967 12.5422   1
  -8  -7   4 15.1245 13.7136   1
   9   7  -4 27.9623 12.2873   1
  -9   7   4 10.6506 16.3718   1
   9  -7   4 24.0060 20.0948   1
   9   7  -4 16.1055 10.3855   1
   9  -7   4 21.3046 20.3704   1
   9  -7  -4 -3.8027 15.5803   1
   9  -7  -4 65.6952 23.3898   1
  -9   7  -4 34.6347 14.3386   1
  -9  -7   4 18.5139 16.7589   1
  -9  -7   4 9.65307 18.3430   1
 -10   7   4 13.6639 15.6651   1
  10  -7   4 26.2070 19.4968   1
  10  -7   4 -11.744 21.0479   1
  10  -7  -4 10.2386 17.7981   1
 -10   7  -4 24.9929 15.8620   1
 -10  -7   4 -11.980 20.9279   1
   0   8   4 142.373 15.4032   1
   0   8  -4 103.165 12.4979   1
   0  -8  -4 123.356 14.8418   1
   1   8  -4 320.871 24.3487   1
   1  -8   4 305.227 24.5904   1
  -1   8   4 287.546 24.7385   1
  -1  -8  -4 329.557 24.6149   1
   1   8  -4 367.599 26.8155   1
  -1  -8   4 314.714 23.6018   1
  -1   8  -4 319.450 24.6485   1
  -1   8  -4 307.541 24.9480   1
   1   8   4 278.984 21.3804   1
   1   8   4 318.083 23.9570   1
  -2  -8  -4 69.2526 10.2820   1
  -2   8   4 101.408 15.7846   1
   2   8  -4 92.8178 11.2336   1
  -2   8   4 84.7392 15.2507   1
   2   8  -4 83.7016 10.9626   1
   2  -8   4 78.5844 13.8227   1
  -2  -8  -4 47.6541 8.38197   1
   2   8   4 83.2550 12.1353   1
   2  -8  -4 74.0914 14.0777   1
  -2   8  -4 81.0473 12.5841   1
  -2   8  -4 90.0676 14.2522   1
   2   8   4 72.1716 9.19999   1
  -2  -8   4 80.2477 11.4600   1
   3   8  -4 730.423 44.9440   1
  -3   8   4 699.061 48.0137   1
   3  -8   4 685.364 46.5997   1
   3   8  -4 708.312 44.0918   1
  -3  -8  -4 688.941 41.0430   1
  -3   8   4 724.659 50.1417   1
  -3  -8  -4 738.010 44.0434   1
  -3   8  -4 768.723 51.5877   1
   3  -8  -4 708.081 49.5035   1
   3   8   4 726.422 42.8555   1
   3   8   4 698.495 41.3666   1
  -3  -8   4 721.138 45.0970   1
  -3   8  -4 748.489 50.3283   1
   4   8  -4 213.796 17.7298   1
  -4   8   4 191.160 22.4069   1
   4   8  -4 171.117 14.5758   1
   4  -8   4 193.551 20.1650   1
  -4   8   4 173.761 20.7599   1
   4  -8  -4 181.052 22.0187   1
  -4   8  -4 220.890 22.4661   1
  -4   8  -4 210.623 21.4599   1
  -4  -8   4 196.846 15.8464   1
  -4  -8   4 237.399 18.9387   1
   5   8  -4 51.3553 10.0225   1
  -5   8   4 38.6281 15.7449   1
  -5   8   4 50.9093 15.4201   1
   5  -8   4 55.9211 14.5895   1
   5   8  -4 49.2530 8.66220   1
   5  -8  -4 28.4467 14.4144   1
  -5  -8   4 51.5559 9.61239   1
  -5   8  -4 26.6264 12.6710   1
  -5   8  -4 33.7112 12.2162   1
  -5  -8   4 47.1593 9.78229   1
  -6   8   4 96.2413 17.2359   1
   6   8  -4 94.4475 11.3176   1
   6   8  -4 81.0668 10.1389   1
  -6  -8   4 91.1174 12.8841   1
  -6  -8   4 90.7033 12.7173   1
   7  -8   4 39.9240 16.1993   1
  -7   8   4 30.4726 14.8187   1
   7   8  -4 41.7184 10.1557   1
   7   8  -4 27.6362 7.39124   1
  -7  -8   4 23.1685 11.8657   1
   7  -8  -4 51.0415 15.6082   1
  -7  -8   4 9.34266 12.0402   1
  -7   8  -4 40.6606 14.7398   1
   8   8  -4 30.1470 11.4603   1
   8   8  -4 17.0168 9.38785   1
   8  -8   4 32.7032 16.3826   1
  -8  -8   4 38.2153 13.6185   1
   8  -8  -4 28.6489 16.6789   1
  -8   8  -4 25.7857 13.3581   1
  -8  -8   4 3.75834 15.7801   1
   9  -8   4 15.9486 16.2514   1
   9  -8   4 3.60061 19.1833   1
  -9   8  -4 51.7847 15.4066   1
  -9  -8   4 22.0025 16.0067   1
   9  -8  -4 44.6246 22.7929   1
  -9  -8   4 30.0818 15.9511   1
  10  -8   4 13.7277 25.6868   1
  10  -8  -4 24.1271 19.5456   1
 -10  -8   4 18.6546 18.7719   1
   0  -9   4 64.2417 12.1162   1
   0   9  -4 65.8582 13.0834   1
   0   9  -4 61.4624 11.6184   1
   0   9   4 74.4117 13.7418   1
  -1  -9  -4 332.022 25.9794   1
  -1   9   4 295.398 25.7121   1
   1  -9   4 311.692 25.7691   1
   1   9  -4 322.279 24.2386   1
  -1   9   4 303.121 26.3585   1
   1  -9  -4 349.196 28.2287   1
  -1   9  -4 384.012 29.7917   1
  -1   9  -4 348.600 26.9335   1
   1   9   4 296.349 22.9732   1
   1   9   4 333.150 25.6439   1
  -2   9   4 177.266 20.5161   1
  -2  -9  -4 176.958 15.8318   1
  -2   9   4 191.507 20.8698   1
   2   9  -4 188.316 16.8634   1
  -2  -9  -4 177.331 16.8453   1
   2  -9   4 186.982 19.3214   1
   2  -9  -4 205.101 21.2239   1
  -2   9  -4 222.032 21.1028   1
   2   9   4 160.099 15.7257   1
   2   9   4 172.982 15.4608   1
  -2   9  -4 212.663 21.0466   1
  -3  -9  -4 121.228 11.6794   1
   3   9  -4 123.045 12.9869   1
  -3  -9  -4 107.159 11.3113   1
  -3   9   4 105.119 17.5005   1
   3  -9   4 135.985 18.0751   1
  -3   9   4 101.677 18.4938   1
   3   9  -4 126.822 13.4055   1
  -3   9  -4 155.074 18.1121   1
   3   9   4 130.239 11.1255   1
  -3   9  -4 152.810 18.3655   1
   3   9   4 118.393 11.0127   1
   3  -9  -4 135.465 20.1694   1
  -3  -9   4 125.391 14.7844   1
  -3  -9   4 131.625 12.6478   1
  -4   9   4 168.763 21.8659   1
   4  -9   4 132.993 18.8766   1
   4   9  -4 122.550 13.4506   1
  -4   9   4 153.459 20.8194   1
   4   9  -4 130.146 13.5656   1
   4  -9  -4 113.211 18.6968   1
  -4   9  -4 121.380 16.7243   1
  -4  -9   4 153.194 13.8535   1
  -4   9  -4 106.418 17.8070   1
  -4  -9   4 161.782 15.6205   1
  -5   9   4 3.61199 15.9387   1
   5  -9   4 -3.1260 12.6148   1
  -5   9   4 -1.6758 18.3256   1
   5   9  -4 -0.7111 6.74552   1
   5   9  -4 6.61085 8.36276   1
  -5  -9   4 13.1641 10.0577   1
  -5  -9   4 -6.6840 8.89587   1
   5  -9  -4 19.1251 19.5475   1
  -5   9  -4 1.02041 13.1193   1
   6   9  -4 68.8201 10.1617   1
   6  -9   4 86.3945 17.3582   1
   6   9  -4 55.2909 8.15773   1
  -6   9   4 81.0390 18.0412   1
  -6   9   4 21.6461 20.7998   1
   6  -9  -4 90.6892 21.4486   1
  -6   9  -4 32.1987 13.8244   1
  -6   9  -4 83.1825 17.1923   1
  -6  -9   4 63.4801 10.5196   1
  -6  -9   4 58.8131 11.2207   1
   7  -9   4 40.3212 16.0944   1
  -7   9   4 25.9595 17.0197   1
   7   9  -4 23.4282 8.34796   1
  -7   9  -4 27.9196 15.9726   1
  -7  -9   4 31.1303 13.1497   1
  -7  -9   4 33.3810 10.1717   1
  -8   9   4 -1.0403 20.0249   1
   8  -9   4 17.8376 28.0143   1
  -8  -9   4 3.26053 12.2406   1
  -8  -9   4 31.5768 14.7618   1
   8  -9  -4 0.36196 19.0778   1
  -9  -9   4 75.0999 18.1324   1
  -9  -9   4 69.2524 15.5320   1
   0 -10   4 26.3550 11.2952   1
   0  10   4 12.1479 12.2113   1
   0  10  -4 4.00616 11.6083   1
   0  10   4 20.3405 13.2018   1
   0  10  -4 40.0112 11.3492   1
  -1  10   4 341.117 29.9815   1
  -1  10   4 430.955 34.4443   1
  -1 -10  -4 310.824 25.7699   1
   1  10  -4 363.681 27.6098   1
   1  10  -4 372.833 27.3744   1
   1 -10   4 430.623 32.1569   1
   1  10   4 317.301 25.3531   1
  -1  10  -4 385.368 29.4167   1
   1 -10  -4 370.436 31.2718   1
  -1  10  -4 363.794 29.3541   1
   2 -10   4 147.132 18.1477   1
   2  10  -4 123.836 14.7757   1
  -2  10   4 152.858 21.2150   1
  -2 -10  -4 126.567 16.1479   1
  -2 -10  -4 119.695 14.3340   1
  -2  10   4 142.366 18.5476   1
   2 -10  -4 113.452 17.0281   1
  -2  10  -4 130.575 16.4230   1
  -2  10  -4 133.537 17.0894   1
   2  10   4 132.678 14.6997   1
   2  10   4 143.508 16.3270   1
   3  10  -4 63.2862 11.3923   1
  -3 -10  -4 32.5092 9.85150   1
  -3  10   4 80.4048 17.0177   1
   3 -10   4 82.4206 15.3614   1
  -3  10   4 60.3615 17.6856   1
  -3 -10  -4 74.5923 11.8482   1
  -3  10  -4 81.6891 14.9753   1
  -3  10  -4 44.4266 14.8790   1
   3  10   4 52.0533 9.86213   1
   3 -10  -4 67.8212 16.1251   1
   3  10   4 50.3995 7.61464   1
  -3 -10   4 58.7003 12.8692   1
  -4  10   4 45.3481 17.0151   1
   4  10  -4 56.9821 10.0545   1
   4 -10   4 90.6357 17.2362   1
   4  10  -4 55.5295 11.0830   1
  -4 -10   4 72.2032 10.5187   1
  -4 -10   4 42.7130 11.0422   1
   4 -10  -4 42.8395 17.0440   1
  -4  10  -4 64.8489 16.2699   1
  -4  10  -4 61.2568 14.3869   1
  -5  10   4 150.999 23.2013   1
   5  10  -4 98.3522 10.9898   1
   5  10  -4 121.271 12.6304   1
   5 -10   4 114.693 20.1742   1
   5 -10  -4 130.607 22.3440   1
  -5  10  -4 113.262 20.3822   1
  -5 -10   4 113.428 13.7012   1
  -5 -10   4 123.357 14.1851   1
  -5  10  -4 111.661 19.9446   1
  -6  10   4 14.5627 22.4688   1
  -6  10   4 51.2362 20.0807   1
   6  10  -4 22.8068 8.49187   1
   6 -10   4 1.27334 15.8829   1
   6 -10  -4 15.3307 16.0676   1
  -6 -10   4 22.2855 10.3302   1
  -6  10  -4 16.8830 17.0595   1
  -6 -10   4 26.5799 9.92581   1
  -7  10   4 121.971 24.5136   1
  -7 -10   4 121.742 14.1906   1
  -7 -10   4 97.4355 12.8608   1
  -7  10  -4 145.404 25.1436   1
   8 -10   4 61.1077 19.8292   1
  -8  10   4 49.8573 29.2173   1
  -8 -10   4 64.1775 14.5809   1
  -8 -10   4 51.0712 11.4373   1
  -8  10  -4 29.3544 18.6727   1
   9 -10   4 98.7828 25.4363   1
  -9  10   4 44.9940 23.5692   1
  -9 -10   4 91.4223 16.0041   1
   9 -10  -4 -30.709 29.1480   1
   0  11   4 930.777 60.9760   1
   0 -11  -4 921.494 60.6336   1
   0  11  -4 1014.46 64.5705   1
   0  11   4 956.548 62.6313   1
   0  11  -4 979.531 61.3834   1
  -1  11   4 3.00087 15.1985   1
   1  11  -4 24.0304 10.3252   1
   1  11  -4 21.7855 12.1671   1
  -1 -11  -4 0.07908 11.2984   1
  -1  11   4 13.9966 16.2517   1
   1 -11   4 14.1446 13.9628   1
  -1  11  -4 25.0885 11.5223   1
   1 -11  -4 31.0811 14.2131   1
   1  11   4 -1.5728 16.3244   1
  -1  11  -4 -2.0635 12.4557   1
  -1 -11   4 1.74251 12.9139   1
  -2  11   4 38.4993 18.3808   1
  -2 -11  -4 74.2071 16.3226   1
  -2 -11  -4 41.8094 11.3073   1
  -2  11   4 77.2737 18.3294   1
   2 -11   4 67.6252 14.0719   1
   2  11  -4 70.5874 13.8837   1
   2  11  -4 55.6214 11.3250   1
   2  11   4 68.3935 11.4982   1
  -2 -11   4 101.991 16.1315   1
   2  11   4 51.2294 12.6418   1
  -2  11  -4 69.8150 14.8839   1
   2 -11  -4 67.9696 17.7153   1
  -2  11  -4 83.6306 15.3043   1
   3 -11   4 18.7093 14.0029   1
   3  11  -4 10.2543 10.5825   1
  -3  11   4 -4.0293 18.4343   1
  -3 -11  -4 19.1817 10.4866   1
  -3  11   4 8.87007 13.6998   1
  -3  11  -4 23.3900 11.1857   1
  -3 -11   4 14.8010 9.92739   1
   3  11   4 0.11861 9.73423   1
   3 -11  -4 27.4079 15.2625   1
   3  11   4 13.8434 6.94744   1
   4  11  -4 91.3735 11.4550   1
   4 -11   4 107.746 18.3364   1
  -4  11   4 74.3033 20.7571   1
  -4  11  -4 79.7921 19.1372   1
  -4 -11   4 86.8632 13.2665   1
  -4  11  -4 74.9146 15.6927   1
   5  11  -4 82.8407 10.4382   1
   5 -11   4 74.8782 18.1655   1
  -5  11   4 78.5303 20.3644   1
  -5  11   4 46.7625 19.4644   1
   5  11  -4 90.9650 11.7225   1
  -5  11  -4 96.4115 21.3492   1
   5 -11  -4 60.8022 20.8989   1
  -5 -11   4 93.1902 13.6168   1
  -5  11  -4 116.963 22.4751   1
  -5 -11   4 76.1932 12.7758   1
   6 -11   4 24.8409 16.0057   1
  -6  11   4 41.2531 18.1311   1
  -6  11   4 49.0019 24.7847   1
   6  11  -4 41.5437 9.13928   1
  -6  11  -4 18.5785 19.6637   1
  -6 -11   4 33.6632 12.0934   1
   6 -11  -4 25.2171 18.3168   1
  -6  11  -4 22.5288 14.9817   1
  -6 -11   4 53.3431 11.7183   1
  -7  11   4 42.9667 18.0951   1
  -7  11   4 45.0619 16.4584   1
   7 -11  -4 40.8733 17.2738   1
  -7 -11   4 54.2446 12.3376   1
  -7 -11   4 38.6963 11.4463   1
  -7  11  -4 36.6737 19.1483   1
   8 -11   4 24.5193 24.0553   1
  -8  11   4 31.1270 21.8958   1
  -8 -11   4 21.4175 11.5896   1
  -8  11  -4 -28.057 28.2048   1
  -8 -11   4 21.7854 9.06615   1
   0  12   4 4.80805 14.0656   1
   0  12   4 10.6892 16.5064   1
   0  12  -4 2.24902 14.1598   1
   0  12  -4 -16.741 14.3605   1
   0 -12   4 4.85336 12.9607   1
   0 -12  -4 0.99342 17.0881   1
  -1  12   4 14.4814 17.2128   1
   1  12  -4 40.9851 13.3911   1
  -1  12   4 25.1999 14.3452   1
  -1 -12  -4 33.1713 16.2420   1
  -1 -12  -4 34.5959 13.1486   1
   1  12  -4 -0.6276 13.6524   1
  -1 -12   4 11.0285 14.4482   1
  -1  12  -4 23.4971 15.5721   1
  -1  12  -4 43.4932 15.5794   1
   1  12   4 35.0144 17.3682   1
   1  12   4 36.3962 12.2043   1
   1 -12  -4 38.9005 14.4537   1
  -2  12   4 55.2904 19.1751   1
   2  12  -4 72.2016 13.1189   1
   2  12  -4 52.4272 12.9974   1
  -2 -12  -4 65.8842 14.9728   1
   2 -12   4 64.0253 16.2557   1
  -2  12   4 50.6030 15.7465   1
  -2  12  -4 52.1166 14.3015   1
  -2 -12   4 29.6986 13.9605   1
   2  12   4 56.5293 13.2124   1
  -2 -12   4 90.6603 14.0862   1
   2 -12  -4 72.5017 15.8726   1
   3  12  -4 56.9797 14.3523   1
  -3 -12  -4 38.7869 12.4144   1
  -3 -12  -4 73.0987 13.5892   1
  -3  12   4 47.9837 17.8693   1
  -3  12   4 89.0343 20.9839   1
   3  12  -4 61.8904 12.3273   1
   3  12   4 50.8631 9.31506   1
   3  12   4 52.9653 12.0378   1
  -3  12  -4 55.9998 16.1286   1
  -3 -12   4 64.3255 12.7189   1
   3 -12  -4 66.9328 17.6041   1
  -3 -12   4 61.1786 12.8401   1
  -4  12   4 -8.3316 18.1259   1
   4 -12   4 26.7188 14.7390   1
  -4 -12  -4 -0.0493 8.83158   1
  -4  12   4 -5.3912 18.3240   1
  -4 -12  -4 -0.6839 8.17113   1
   4  12  -4 0.34172 11.3339   1
  -4 -12   4 -1.7838 13.3128   1
  -4  12  -4 -3.2607 18.2458   1
   4 -12  -4 -7.9537 18.7245   1
  -4  12  -4 14.1603 22.2840   1
  -5  12   4 114.615 24.8101   1
   5  12  -4 114.956 14.3004   1
   5 -12   4 106.918 20.4703   1
   5  12  -4 121.961 13.1504   1
  -5  12   4 94.4503 24.5956   1
  -5  12  -4 62.4887 23.3421   1
  -5 -12   4 117.016 15.1637   1
  -5 -12   4 154.311 17.6494   1
  -5  12  -4 118.409 19.3614   1
   5 -12  -4 106.638 21.4914   1
  -6  12   4 37.6125 19.9796   1
   6 -12   4 32.0263 17.7395   1
  -6  12   4 27.0884 20.1304   1
   6 -12  -4 16.7177 16.2351   1
  -6 -12   4 14.7731 12.4732   1
  -6  12  -4 2.99724 17.1612   1
  -6 -12   4 21.1090 12.5523   1
  -6  12  -4 -16.559 20.9641   1
  -7  12   4 63.7370 18.6811   1
  -7 -12   4 45.0264 11.2075   1
  -7  12  -4 42.3164 23.8874   1
  -7 -12   4 41.4554 12.6577   1
   7 -12  -4 37.5283 18.5804   1
   0  13  -4 144.534 19.4863   1
   0 -13   4 159.425 20.5647   1
   0 -13  -4 123.233 20.8421   1
   0  13  -4 110.105 17.9996   1
   0  13   4 136.255 21.7482   1
   0  13   4 64.0233 21.8763   1
   1 -13   4 106.088 19.2501   1
  -1 -13  -4 92.0746 19.0286   1
   1  13  -4 76.4117 17.8396   1
  -1 -13  -4 114.208 19.1078   1
  -1  13   4 72.3595 18.9825   1
   1  13  -4 94.4911 18.7613   1
  -1  13   4 84.7564 17.9258   1
  -1 -13   4 105.162 17.1918   1
   1 -13  -4 92.0070 17.6628   1
   1  13   4 103.798 17.9466   1
   1  13   4 116.645 21.4021   1
  -1  13  -4 120.000 18.1341   1
  -2 -13  -4 78.2950 19.5570   1
   2  13  -4 127.225 17.5099   1
   2  13  -4 100.054 16.4711   1
  -2  13   4 84.0514 20.4048   1
   2 -13  -4 74.1050 18.8417   1
  -2  13  -4 123.216 20.3528   1
  -2 -13   4 134.543 16.6897   1
   2  13   4 107.150 19.8407   1
  -2 -13   4 110.938 16.6121   1
   3  13  -4 55.0182 16.2082   1
  -3  13   4 48.6824 17.4598   1
   3  13  -4 33.4946 13.2090   1
   3 -13   4 31.8557 18.7063   1
  -3 -13  -4 54.3800 14.9944   1
  -3  13   4 23.3197 22.4109   1
  -3 -13  -4 50.0685 14.7918   1
  -3  13  -4 51.6135 16.8915   1
   3  13   4 48.4716 13.4148   1
   3 -13  -4 44.6010 16.5984   1
  -3  13  -4 80.6259 17.3145   1
  -3 -13   4 28.1255 14.8440   1
   3  13   4 68.3753 11.3967   1
  -3 -13   4 85.9079 15.9914   1
  -4 -13  -4 53.1746 10.3341   1
   4  13  -4 74.1842 15.1268   1
  -4  13   4 58.5503 21.5755   1
  -4  13   4 61.7459 20.6732   1
   4 -13   4 86.8495 19.2272   1
  -4 -13  -4 77.3261 11.0339   1
  -4  13  -4 55.3731 16.0968   1
  -4  13  -4 61.8534 19.6838   1
   4 -13  -4 47.4773 21.8904   1
  -4 -13   4 83.0428 14.6124   1
  -5  13   4 -20.055 22.4530   1
   5 -13   4 21.0371 18.3010   1
  -5  13   4 20.1921 19.1693   1
  -5  13  -4 12.0950 27.5589   1
  -5  13  -4 13.9294 19.2055   1
  -5 -13   4 17.2555 12.5279   1
  -5 -13   4 38.6528 14.7766   1
   5 -13  -4 31.3859 20.2322   1
  -6  13   4 31.6816 19.7207   1
  -6  13   4 27.6882 15.3319   1
   6 -13   4 32.1387 19.2339   1
  -6 -13   4 23.1479 15.8050   1
  -6 -13   4 47.1339 12.3477   1
   6 -13  -4 55.8611 20.0216   1
  -6  13  -4 29.4618 14.9449   1
   0 -14  -4 11.5979 17.3533   1
   0 -14  -4 2.09379 22.1450   1
   0  14  -4 -8.8289 17.4012   1
   0  14   4 20.2568 19.0566   1
   0  14   4 34.9711 20.4650   1
   0 -14   4 1.12130 17.4396   1
   0  14  -4 29.4333 15.1488   1
   1  14  -4 92.8099 15.7134   1
  -1  14   4 79.7645 20.5808   1
  -1 -14  -4 90.8354 21.6560   1
  -1 -14  -4 103.505 22.3438   1
   1  14  -4 79.8849 17.8708   1
  -1  14   4 114.999 25.3990   1
   1  14   4 79.1706 19.9212   1
   1  14   4 98.2345 22.1658   1
  -1  14  -4 83.9908 19.0492   1
   1 -14  -4 102.876 21.1416   1
  -1 -14   4 103.473 19.4177   1
  -1 -14   4 107.846 16.7074   1
   2  14  -4 79.7590 16.0183   1
  -2  14   4 62.2109 25.7508   1
  -2 -14  -4 81.0785 18.3109   1
   2 -14   4 57.8374 20.0739   1
   2  14  -4 66.3793 17.9442   1
   2  14   4 65.0085 21.2868   1
  -2 -14   4 61.3051 17.1541   1
  -2  14  -4 72.2533 19.9624   1
  -2 -14   4 69.0500 18.0182   1
   2  14   4 63.8255 16.9913   1
  -2  14  -4 72.4863 17.0584   1
  -3 -14  -4 28.1938 16.0279   1
  -3  14   4 17.6655 21.8172   1
  -3 -14  -4 43.5090 15.3696   1
  -3  14   4 34.7779 19.1397   1
   3  14  -4 0.89343 17.7954   1
   3 -14   4 13.2546 20.1070   1
   3  14  -4 21.9221 14.4985   1
   3  14   4 -4.9743 10.7774   1
   3 -14  -4 31.4146 21.1757   1
  -3 -14   4 63.5825 19.2608   1
  -3  14  -4 41.5815 15.3490   1
  -3 -14   4 52.9071 18.8855   1
  -3  14  -4 24.3198 22.6097   1
   4  14  -4 -12.806 13.9127   1
   4 -14   4 -2.4465 21.8207   1
  -4 -14  -4 -13.524 12.9281   1
   4  14  -4 32.6338 10.8405   1
  -4  14   4 41.1867 17.4719   1
  -4 -14  -4 -6.5402 13.2145   1
  -4  14   4 -8.9944 27.0693   1
  -4  14  -4 0.69210 16.9313   1
  -4 -14   4 -5.1846 17.2610   1
   4 -14  -4 2.98196 19.9305   1
  -4  14  -4 -9.1947 20.5355   1
  -4 -14   4 7.45901 17.3214   1
  -5  14   4 11.2696 14.9917   1
  -5  14   4 33.7165 21.8742   1
   5 -14   4 2.30297 14.7862   1
  -5 -14   4 4.97584 17.3717   1
  -5  14  -4 -8.7861 20.2468   1
  -5  14  -4 37.7748 15.1204   1
   5 -14  -4 17.5136 16.1100   1
   0 -15   4 14.2673 18.3407   1
   0  15   4 -30.647 28.0882   1
   0  15  -4 4.46768 17.5282   1
   0  15  -4 -17.975 20.8549   1
   0 -15  -4 -3.4710 22.1227   1
   0  15   4 -11.991 20.9219   1
   0 -15  -4 -35.890 22.2217   1
  -1  15   4 0.98697 31.8321   1
  -1  15   4 8.45216 21.9740   1
   1 -15   4 -42.157 24.3023   1
  -1 -15  -4 13.4392 25.5006   1
  -1 -15  -4 24.3740 22.4981   1
   1  15  -4 -35.559 22.5791   1
   1  15  -4 1.24464 21.5449   1
  -1  15  -4 24.5487 15.4035   1
  -1 -15   4 -22.906 21.4519   1
   1  15   4 17.4644 22.4579   1
   1  15   4 -16.764 20.5485   1
  -1  15  -4 -0.5233 19.6208   1
  -1 -15   4 5.30506 21.7207   1
   1 -15  -4 -4.7552 23.6781   1
  -2  15   4 53.8846 27.4735   1
  -2  15   4 49.8845 19.9048   1
   2 -15   4 27.5728 21.8607   1
   2  15  -4 39.1556 19.9169   1
  -2 -15  -4 52.4631 20.9102   1
   2  15  -4 68.2543 16.6650   1
  -2 -15  -4 89.4536 20.9090   1
   2  15   4 -8.8122 22.2909   1
  -2  15  -4 72.6973 19.8738   1
  -2 -15   4 40.9668 22.3877   1
   2 -15  -4 23.0762 20.4825   1
   2  15   4 79.4552 16.1693   1
  -2  15  -4 63.7575 16.9785   1
  -2 -15   4 10.0992 15.6948   1
  -3  15   4 60.9031 19.0373   1
   3  15  -4 5.72292 17.5708   1
   3  15  -4 26.5921 13.6776   1
  -3 -15  -4 4.50989 21.9745   1
  -3  15   4 46.7618 25.8880   1
   3 -15   4 51.8504 19.5968   1
   3 -15  -4 22.2849 21.5250   1
  -3  15  -4 23.2523 18.2673   1
  -3  15  -4 10.0210 18.0466   1
  -3 -15   4 43.1381 18.7356   1
  -3 -15   4 -20.746 21.9296   1
  -4  15   4 65.1808 19.6815   1
  -4 -15  -4 64.2217 14.6205   1
   4 -15   4 53.0432 21.0293   1
  -4  15   4 78.3450 24.6264   1
  -4 -15  -4 48.7509 12.4549   1
  -4  15  -4 63.1858 18.6946   1
  -4 -15   4 64.3341 18.8089   1
   4 -15  -4 93.5059 23.1572   1
  -4 -15   4 93.0182 20.6139   1
  -4  15  -4 90.4407 21.2500   1
   0 -16   4 26.8680 21.1907   1
   0  16  -4 -11.461 21.7544   1
   0  16   4 -0.9615 27.5973   1
   0 -16  -4 36.5645 25.0463   1
   0  16  -4 47.7385 21.2337   1
   0 -16   4 -1.3795 14.6975   1
   0   0   5 -1.4347 4.06454   1
   0   0  -5 0.27792 4.23009   1
   0   0  -5 -3.0499 3.92260   1
   0   0   5 4.02025 4.82160   1
  -1   0  -5 1195.70 69.0926   1
   1   0  -5 1223.20 71.3513   1
   1   0   5 1145.55 66.4825   1
  -1   0   5 1153.08 67.4395   1
   1   0  -5 1254.92 72.8682   1
   1   0   5 1206.84 70.0935   1
  -1   0   5 1213.98 70.7016   1
   2   0   5 242.745 17.3638   1
   2   0  -5 225.621 17.0018   1
  -2   0  -5 222.267 16.0360   1
  -2   0   5 238.656 17.7043   1
   2   0  -5 233.892 17.7133   1
   2   0   5 213.766 15.5280   1
   3   0  -5 606.660 38.5708   1
  -3   0   5 690.993 43.5501   1
  -3   0  -5 638.244 39.6601   1
   3   0   5 658.334 40.5838   1
   3   0  -5 653.872 41.2870   1
   3   0   5 664.542 41.3516   1
  -4   0  -5 33.0585 7.91176   1
   4   0  -5 22.2040 7.72874   1
   4   0   5 27.8832 7.33783   1
   4   0   5 26.8693 8.15343   1
  -4   0   5 30.7299 8.03944   1
   5   0  -5 105.495 13.5099   1
  -5   0  -5 100.006 12.7576   1
   5   0   5 101.717 13.7846   1
   6   0   5 49.1657 10.9147   1
   6   0  -5 45.5711 12.0945   1
   6   0  -5 43.2610 11.3320   1
  -6   0   5 35.7814 12.4853   1
  -7   0   5 90.5977 14.7568   1
   7   0   5 128.524 16.3449   1
   7   0   5 70.6839 13.2674   1
   7   0  -5 106.216 15.4216   1
   7   0  -5 128.183 17.2433   1
  -7   0  -5 78.9444 13.3014   1
   8   0  -5 45.4575 15.0224   1
   8   0   5 69.0349 16.2347   1
   8   0  -5 54.1199 16.7295   1
  -8   0  -5 71.3472 15.7020   1
  -8   0   5 54.6881 15.3057   1
   8   0   5 86.2147 16.2511   1
   9   0  -5 0.43370 20.1682   1
   9   0   5 20.7767 12.8410   1
   9   0   5 29.9961 16.0235   1
  -9   0  -5 10.6221 13.8683   1
   9   0  -5 37.1438 14.2606   1
  -9   0   5 16.1902 14.3845   1
 -10   0  -5 37.8449 18.5848   1
  10   0   5 52.0126 17.8318   1
  10   0  -5 61.5810 18.7765   1
  10   0   5 29.2780 17.0798   1
  11   0  -5 -7.9345 27.5580   1
  11   0  -5 5.98086 24.8988   1
  11   0   5 4.71966 22.2467   1
 -11   0   5 51.3979 24.0557   1
   0  -1   5 1485.30 85.4150   1
   0   1  -5 1484.43 85.5053   1
   0  -1  -5 1569.67 90.3206   1
   0  -1  -5 1458.36 83.5914   1
   0  -1   5 1435.39 82.6164   1
   0   1  -5 1549.20 88.9128   1
   0   1   5 1398.10 80.5609   1
   0   1   5 1592.19 91.5146   1
   1   1  -5 942.852 55.3370   1
   1   1  -5 1024.18 60.1906   1
   1  -1   5 953.063 56.3175   1
  -1   1   5 982.860 58.1403   1
  -1   1   5 902.732 53.7678   1
  -1  -1  -5 946.724 55.2542   1
   1  -1   5 913.239 53.7641   1
   1  -1  -5 875.031 52.3707   1
  -1  -1   5 969.408 57.0593   1
   1  -1  -5 958.928 56.8270   1
   1   1   5 885.828 51.7465   1
   1   1   5 932.954 54.6370   1
  -1   1  -5 971.897 57.4516   1
  -1   1  -5 929.024 54.8522   1
  -1  -1   5 927.372 54.8040   1
  -2  -1  -5 839.063 49.4911   1
   2  -1   5 795.402 48.0184   1
  -2   1   5 833.874 50.8169   1
   2   1  -5 881.366 53.0581   1
  -2   1   5 889.033 53.8874   1
   2   1  -5 906.295 54.2169   1
   2  -1   5 828.711 50.0303   1
   2  -1  -5 835.432 50.8933   1
   2  -1  -5 852.031 51.6539   1
  -2  -1   5 826.597 49.6684   1
  -2   1  -5 827.769 49.8326   1
   2   1   5 810.966 48.0017   1
   2   1   5 822.720 48.8297   1
  -3  -1  -5 139.751 12.0436   1
   3   1  -5 139.362 12.8307   1
   3  -1   5 147.330 12.9782   1
   3  -1   5 124.162 12.7601   1
   3   1  -5 171.644 14.5219   1
  -3   1   5 155.095 14.6789   1
   3  -1  -5 156.632 14.3091   1
  -3   1  -5 168.923 14.6846   1
   3   1   5 136.708 12.0392   1
  -3  -1   5 157.101 14.2561   1
   3  -1  -5 158.273 14.6568   1
   3   1   5 150.460 12.4082   1
   4   1  -5 1060.96 64.2476   1
   4  -1   5 962.784 59.1507   1
  -4  -1  -5 916.001 55.1254   1
  -4   1   5 943.024 58.6970   1
   4   1  -5 1142.73 70.0182   1
  -4  -1   5 923.956 56.7073   1
   4  -1  -5 945.468 58.7755   1
  -4   1  -5 934.051 57.5576   1
   4   1   5 906.134 54.3483   1
   4   1   5 944.621 57.0106   1
   4  -1  -5 928.849 57.9113   1
  -5   1   5 175.717 17.4980   1
   5  -1   5 196.184 17.6110   1
   5   1  -5 140.784 15.7684   1
   5   1  -5 149.029 15.7129   1
  -5  -1  -5 158.970 15.3592   1
   5  -1  -5 150.292 16.2330   1
   5  -1  -5 155.599 16.8191   1
  -6   1   5 113.159 15.0794   1
   6  -1   5 100.569 13.6131   1
   6  -1   5 109.446 15.4573   1
  -6  -1  -5 124.143 14.9413   1
   6   1  -5 135.215 15.0658   1
   6   1  -5 118.328 15.7180   1
  -6  -1   5 109.707 14.9308   1
   6  -1  -5 123.281 15.4747   1
   6   1   5 125.379 14.9918   1
   6  -1  -5 125.191 15.7909   1
  -6   1  -5 114.565 15.0974   1
   7  -1   5 11.2185 10.9970   1
   7   1  -5 32.6808 12.3173   1
   7  -1   5 4.44889 10.4894   1
   7   1  -5 3.63226 14.4745   1
  -7   1   5 3.04482 12.3212   1
   7   1   5 2.06801 11.8639   1
  -7   1  -5 5.98113 12.7939   1
   7   1   5 3.25249 12.5643   1
   7  -1  -5 -7.3032 13.2152   1
   7  -1  -5 -2.4267 14.5861   1
  -7  -1   5 7.53818 11.0282   1
   8  -1   5 43.3324 13.0753   1
   8   1  -5 40.0572 14.7907   1
  -8   1   5 26.5734 13.1928   1
  -8  -1  -5 28.9274 12.7424   1
   8  -1   5 22.3694 14.0920   1
   8   1  -5 40.0501 13.3367   1
   8   1   5 28.5066 13.1477   1
   8  -1  -5 26.4919 13.9042   1
  -8   1  -5 49.5591 14.7860   1
   8   1   5 25.8501 13.0897   1
   8  -1  -5 9.46220 15.5535   1
  -8  -1   5 25.3332 12.9734   1
   9  -1   5 11.0679 14.4313   1
   9  -1   5 17.0881 13.7929   1
   9   1  -5 10.5912 17.2581   1
   9   1  -5 25.0559 17.5021   1
  -9  -1  -5 20.1588 16.4665   1
  -9   1   5 37.5555 13.9375   1
  -9   1  -5 35.9200 14.3590   1
  -9  -1   5 27.4743 16.7164   1
   9  -1  -5 1.44632 14.5317   1
   9   1   5 25.8902 11.9303   1
   9   1   5 11.3751 14.7216   1
  10   1  -5 31.2805 18.9285   1
  10  -1   5 63.0157 16.9872   1
 -10   1   5 106.805 21.0570   1
 -10  -1  -5 59.6618 20.0414   1
 -10  -1   5 55.3766 21.0221   1
  10   1   5 50.1106 17.5436   1
  10   1   5 62.2214 17.6865   1
 -10   1  -5 81.4996 19.4405   1
  10  -1  -5 40.0857 19.4718   1
  10  -1  -5 89.4801 22.4941   1
 -11  -1  -5 42.0614 17.2759   1
  11  -1   5 13.5074 16.3744   1
  11   1  -5 23.0236 18.2194   1
 -11  -1  -5 46.8717 17.8363   1
  11  -1   5 39.4852 20.5332   1
 -11   1   5 -9.9446 18.9298   1
  11   1  -5 -3.3302 21.1993   1
  11  -1  -5 -19.368 19.1070   1
  11  -1  -5 18.6237 23.9374   1
  11   1   5 15.7140 17.6978   1
  11   1   5 26.9660 22.2574   1
 -11  -1   5 -19.450 23.7868   1
 -11   1  -5 18.4530 16.7656   1
   0  -2   5 448.142 28.7500   1
   0  -2   5 442.877 27.9680   1
   0   2   5 476.311 30.2220   1
   0   2  -5 438.727 28.0118   1
   0   2  -5 457.574 29.0523   1
   0   2   5 435.711 27.7262   1
   0  -2  -5 476.332 30.0478   1
  -1   2   5 3349.98 189.353   1
  -1   2   5 3183.06 180.184   1
   1  -2   5 3319.23 187.438   1
   1   2  -5 3335.59 188.127   1
   1  -2   5 3232.98 182.745   1
   1   2  -5 3465.41 195.175   1
  -1  -2  -5 3253.68 182.699   1
   1   2   5 3377.78 189.796   1
  -1   2  -5 3207.03 181.360   1
   1   2   5 3112.97 175.246   1
   1  -2  -5 3286.98 185.911   1
  -1   2  -5 3223.65 182.176   1
  -1  -2   5 3272.46 184.545   1
  -2   2   5 65.3173 9.32707   1
  -2   2   5 61.2077 8.43375   1
  -2  -2  -5 58.3696 6.67986   1
   2   2  -5 59.5935 7.47011   1
   2   2  -5 54.5202 7.61299   1
   2  -2   5 56.2379 7.62623   1
   2  -2   5 60.8844 8.69986   1
   2  -2  -5 45.6775 8.43401   1
   2   2   5 47.8985 5.83001   1
   2   2   5 68.2883 7.35539   1
  -2   2  -5 55.7297 8.50302   1
  -2  -2   5 61.9571 8.32280   1
   2  -2  -5 61.0517 8.35092   1
   3  -2   5 61.5133 10.1875   1
  -3  -2  -5 55.8715 7.44599   1
  -3   2   5 48.3184 9.24229   1
   3   2  -5 48.3355 9.19884   1
   3   2  -5 58.7956 8.97687   1
  -3   2  -5 65.2149 10.3368   1
   3  -2  -5 61.4997 9.71717   1
   3   2   5 51.4130 6.87506   1
  -3  -2   5 41.8884 7.29217   1
   3   2   5 60.4739 7.28127   1
  -4  -2  -5 231.062 17.2212   1
   4  -2   5 246.970 19.8654   1
   4  -2   5 260.409 22.0612   1
   4   2  -5 242.430 19.2846   1
   4   2  -5 253.784 19.6457   1
   4   2   5 247.106 18.3263   1
   4   2   5 231.919 16.7412   1
   4  -2  -5 240.767 20.4036   1
  -4   2  -5 245.740 21.0390   1
  -4  -2   5 300.392 22.0857   1
   5   2  -5 50.3906 10.5010   1
   5  -2   5 69.8722 12.6029   1
  -5  -2  -5 40.7075 8.85290   1
   5  -2   5 52.8957 10.8621   1
  -5   2   5 64.1970 12.9510   1
   5  -2  -5 57.2109 11.5913   1
  -5   2  -5 47.2556 11.4544   1
   5   2   5 39.3875 7.63126   1
  -5  -2   5 51.9174 11.2675   1
   5   2   5 49.8130 9.21413   1
   5  -2  -5 45.4696 12.1657   1
   6  -2   5 25.9858 10.2056   1
  -6  -2  -5 25.7955 9.93517   1
  -6   2   5 23.1407 11.9569   1
   6  -2   5 20.4413 13.1762   1
   6   2  -5 24.2999 12.3778   1
  -6   2  -5 47.6274 11.6224   1
   6  -2  -5 51.7319 12.0038   1
   6   2   5 48.1869 9.26083   1
   6   2   5 44.2348 10.4447   1
   6  -2  -5 35.0680 12.9718   1
  -7   2   5 152.006 19.0030   1
  -7  -2  -5 176.909 18.1726   1
   7   2  -5 165.636 20.3442   1
   7   2  -5 140.202 16.7215   1
   7   2   5 158.052 15.9092   1
   7  -2  -5 128.438 17.8424   1
   7  -2  -5 155.324 20.2742   1
  -7   2  -5 168.752 18.7173   1
  -7  -2   5 133.682 16.3058   1
   7   2   5 164.757 17.6537   1
   8  -2   5 17.0893 16.2738   1
   8   2  -5 2.61628 14.8929   1
  -8  -2  -5 16.7442 14.6220   1
   8  -2   5 -15.411 17.3246   1
  -8   2   5 13.5607 14.8518   1
   8   2  -5 6.16063 14.4106   1
   8   2   5 11.9852 10.5029   1
   8  -2  -5 7.31316 14.4925   1
  -8  -2   5 8.04246 13.2684   1
   8  -2  -5 18.0002 15.8644   1
   8   2   5 -6.6778 11.7477   1
  -8   2  -5 5.43829 14.9220   1
   9   2  -5 -5.7761 16.7410   1
   9  -2   5 11.2238 14.1613   1
  -9  -2  -5 2.40918 15.3472   1
   9   2  -5 -0.2922 17.2359   1
   9  -2   5 9.66557 16.4112   1
  -9  -2  -5 14.8495 10.2411   1
  -9  -2   5 20.3224 12.6372   1
   9  -2  -5 16.1645 14.7338   1
   9   2   5 36.2159 11.4421   1
   9   2   5 19.5150 13.4948   1
 -10  -2  -5 14.8500 17.7410   1
  10   2  -5 16.9133 15.9631   1
  10   2  -5 42.4535 17.6334   1
 -10  -2  -5 1.96387 16.5512   1
  10  -2   5 -11.175 24.9425   1
  10   2   5 -18.813 15.5071   1
  10   2   5 13.9419 15.9286   1
 -10  -2   5 25.7687 16.0940   1
  10  -2  -5 29.7098 18.5609   1
  10  -2  -5 8.33122 20.7881   1
 -11  -2  -5 14.5218 18.1493   1
  11   2  -5 34.4728 19.7945   1
 -11   2   5 9.75488 20.1936   1
 -11  -2  -5 -3.5269 23.1079   1
  11  -2   5 -22.044 22.9051   1
  11   2  -5 9.11585 24.4294   1
  11  -2   5 20.7120 19.8942   1
  11   2   5 29.5462 16.3119   1
  11  -2  -5 28.1638 26.0433   1
 -11  -2   5 7.06448 20.1696   1
  11   2   5 -19.307 23.2848   1
  11  -2  -5 28.4287 19.3359   1
 -11   2  -5 -28.732 23.1144   1
   0   3   5 52.3072 7.22531   1
   0   3  -5 57.0544 7.55154   1
   0  -3  -5 54.4124 7.62299   1
   0   3   5 47.4371 6.92927   1
   0   3  -5 45.7161 6.89094   1
   0  -3   5 50.3002 7.48105   1
  -1   3   5 849.530 51.6126   1
   1  -3   5 928.240 55.8875   1
   1   3  -5 972.558 57.4550   1
  -1   3   5 888.349 53.7835   1
  -1  -3  -5 881.543 51.8165   1
   1   3  -5 835.927 49.9364   1
   1   3   5 957.204 56.2512   1
   1  -3  -5 848.039 51.5891   1
  -1  -3   5 933.703 55.6899   1
  -1   3  -5 902.968 54.3465   1
   1   3   5 860.678 50.7273   1
  -1   3  -5 886.613 53.3522   1
  -2  -3  -5 445.356 27.5384   1
   2  -3   5 466.217 30.9091   1
   2   3  -5 448.305 28.8773   1
  -2   3   5 503.811 33.5796   1
  -2  -3  -5 479.133 29.3753   1
   2   3  -5 472.318 30.2230   1
  -2   3   5 421.646 29.1617   1
   2  -3   5 474.903 31.7019   1
   2  -3  -5 464.504 31.3749   1
   2   3   5 468.934 28.9655   1
   2   3   5 462.748 28.5901   1
  -2   3  -5 529.210 34.7801   1
  -2  -3   5 509.696 32.2702   1
   3  -3   5 10.1888 6.85907   1
  -3  -3  -5 -3.8603 4.86876   1
   3  -3   5 18.0506 6.61892   1
   3   3  -5 8.40354 7.09818   1
  -3   3   5 0.82715 8.37439   1
   3   3  -5 6.02954 5.62181   1
  -3  -3  -5 8.49190 4.25751   1
   3   3   5 16.2345 5.31465   1
   3  -3  -5 12.2833 9.45566   1
  -3   3  -5 13.8014 7.19392   1
   3   3   5 9.24580 4.51057   1
  -3  -3   5 0.61109 6.22488   1
  -4  -3  -5 315.815 20.9690   1
   4   3  -5 326.152 23.5924   1
   4   3  -5 310.922 22.8005   1
   4  -3   5 361.730 26.6318   1
  -4  -3  -5 328.589 21.7446   1
   4  -3   5 367.725 28.2824   1
  -4   3   5 311.177 24.9265   1
   4  -3  -5 301.742 24.2530   1
   4   3   5 354.276 23.2610   1
  -4   3  -5 333.070 25.7583   1
   4   3   5 349.027 22.6409   1
   4  -3  -5 346.780 26.6749   1
  -4  -3   5 356.060 25.0059   1
  -5   3   5 85.9960 13.5881   1
   5  -3   5 70.1775 12.2311   1
   5   3  -5 104.337 12.0544   1
  -5  -3  -5 75.0624 8.62971   1
   5  -3   5 81.3897 13.9862   1
  -5  -3  -5 78.9938 9.79579   1
   5  -3  -5 70.5375 13.6755   1
   5  -3  -5 77.5657 12.7906   1
  -5   3  -5 72.5296 12.6119   1
   5   3   5 67.1123 9.27696   1
  -5  -3   5 66.0869 10.8162   1
   5   3   5 65.1227 8.23708   1
   6  -3   5 499.213 36.1214   1
  -6   3   5 543.794 39.1675   1
  -6  -3  -5 574.658 37.7102   1
   6  -3   5 593.907 42.4613   1
  -6  -3  -5 560.921 35.5938   1
   6   3  -5 554.420 37.8137   1
   6  -3  -5 572.104 40.8496   1
  -6   3  -5 544.996 39.3140   1
   6   3   5 548.298 34.8336   1
   6   3   5 502.090 32.9286   1
   6  -3  -5 582.178 41.1647   1
   7  -3   5 11.1062 15.8067   1
  -7   3   5 34.3882 15.6016   1
   7  -3   5 27.2871 13.7148   1
  -7  -3  -5 25.3946 11.6775   1
  -7  -3  -5 24.0499 7.78518   1
   7   3  -5 29.9224 12.1966   1
   7   3  -5 43.0387 12.5832   1
   7   3   5 40.2785 10.2933   1
  -7   3  -5 37.0818 11.8341   1
   7  -3  -5 53.1042 16.3349   1
  -7  -3   5 40.2084 11.5637   1
   7   3   5 30.9408 8.90728   1
   7  -3  -5 17.8977 11.5153   1
   8  -3   5 47.7249 16.5842   1
  -8  -3  -5 46.1707 10.9121   1
  -8   3   5 72.6754 18.1378   1
   8   3  -5 25.8677 16.7651   1
   8   3  -5 90.9599 15.3772   1
   8  -3   5 42.0041 14.2527   1
  -8  -3  -5 61.2208 14.2204   1
  -8   3  -5 61.1486 14.2583   1
   8   3   5 55.4530 12.3355   1
   8  -3  -5 67.5622 15.2264   1
  -8  -3   5 71.2319 14.1065   1
   8   3   5 53.3448 11.2730   1
  -9   3   5 88.0729 18.0215   1
   9   3  -5 81.9377 17.0225   1
   9   3  -5 51.3101 17.4129   1
   9  -3   5 76.3497 16.5969   1
   9  -3   5 63.8028 17.5927   1
  -9  -3  -5 55.4979 16.2087   1
  -9  -3  -5 42.2284 13.8604   1
   9   3   5 39.1654 13.5167   1
   9  -3  -5 66.8438 17.8995   1
   9   3   5 29.6032 12.7419   1
   9  -3  -5 91.7455 18.1618   1
  -9  -3   5 53.9146 15.4158   1
  10   3  -5 32.9893 17.2856   1
  10  -3   5 46.1378 19.4943   1
 -10  -3  -5 34.4784 17.5595   1
 -10  -3  -5 54.2967 17.2894   1
  10  -3   5 42.6290 18.4855   1
 -10   3   5 54.4109 19.4464   1
  10   3  -5 55.1831 19.6905   1
  10   3   5 49.5365 16.7348   1
  10   3   5 46.4743 15.1475   1
 -10  -3   5 42.7027 17.1282   1
  10  -3  -5 43.5873 18.0176   1
 -10  -3   5 25.9326 15.5499   1
 -10   3  -5 26.1231 16.1621   1
  10  -3  -5 36.8315 17.9582   1
 -11  -3  -5 103.100 22.0545   1
 -11   3   5 86.4051 23.8722   1
  11  -3   5 56.8423 19.3911   1
  11  -3   5 104.873 21.7127   1
  11   3  -5 94.8190 24.1549   1
 -11  -3  -5 121.077 20.8752   1
  11   3   5 74.1741 18.6668   1
 -11   3  -5 48.6932 21.5500   1
  11   3   5 67.2335 21.7968   1
  11  -3  -5 55.5720 20.8922   1
 -11  -3   5 89.0956 23.2008   1
  11  -3  -5 110.412 24.5924   1
   0   4   5 177.395 15.1064   1
   0  -4   5 179.407 14.9614   1
   0   4   5 195.180 15.8629   1
   0  -4  -5 163.614 13.7803   1
   0   4  -5 185.534 14.8287   1
   0   4  -5 174.604 14.3036   1
   1  -4   5 176.593 15.1517   1
   1   4  -5 167.000 13.8374   1
  -1  -4  -5 155.012 12.3642   1
   1   4  -5 174.580 14.3131   1
  -1   4   5 161.828 14.4050   1
  -1   4   5 168.492 15.1060   1
   1   4   5 173.627 13.5979   1
  -1  -4   5 178.910 14.4495   1
   1   4   5 155.127 12.5502   1
  -1   4  -5 173.770 14.5005   1
   1  -4  -5 169.713 15.5727   1
  -1   4  -5 167.910 14.6851   1
  -2   4   5 30.9714 8.63501   1
   2  -4   5 33.5881 8.71625   1
  -2  -4  -5 33.3269 5.70746   1
   2   4  -5 38.0710 7.49636   1
   2   4  -5 30.8262 6.59876   1
  -2  -4  -5 28.2437 5.46125   1
   2  -4  -5 32.2445 9.55170   1
   2   4   5 40.5887 6.05869   1
  -2   4  -5 36.6856 7.21604   1
   2   4   5 33.2494 5.67213   1
  -2  -4   5 37.4535 7.14765   1
   3   4  -5 464.926 30.1593   1
  -3  -4  -5 434.475 26.8507   1
  -3  -4  -5 435.427 26.5645   1
   3  -4   5 462.275 31.9779   1
   3   4  -5 456.413 30.0566   1
  -3   4   5 455.441 32.2577   1
  -3  -4   5 439.926 28.8138   1
   3   4   5 439.608 27.1359   1
   3   4   5 473.227 29.1105   1
   4  -4   5 147.410 15.5177   1
   4  -4   5 148.912 17.1081   1
  -4  -4  -5 182.467 13.4450   1
  -4   4   5 167.059 18.0509   1
  -4  -4  -5 183.841 13.2963   1
   4   4   5 160.620 12.4756   1
  -4  -4   5 173.243 15.1368   1
   4   4   5 176.145 12.6233   1
   4  -4  -5 158.184 17.6739   1
  -4   4  -5 137.288 16.1066   1
  -5   4   5 307.825 26.2017   1
   5   4  -5 320.046 24.0111   1
   5   4  -5 301.649 22.1836   1
   5  -4   5 291.764 25.9175   1
   5  -4   5 292.661 24.2818   1
   5   4   5 298.425 19.6871   1
   5  -4  -5 275.147 24.2753   1
  -5  -4   5 318.564 23.3196   1
  -5   4  -5 298.815 25.8878   1
   5   4   5 290.145 20.1795   1
   5  -4  -5 328.246 27.3807   1
   6  -4   5 170.549 19.9572   1
   6  -4   5 183.783 20.7156   1
   6   4  -5 127.690 14.6874   1
  -6  -4  -5 159.452 13.1430   1
  -6   4   5 201.500 21.8325   1
   6   4  -5 151.266 16.8500   1
  -6  -4  -5 179.931 15.8488   1
  -6   4  -5 142.211 17.6926   1
   6  -4  -5 166.237 20.0560   1
   6  -4  -5 139.090 18.2036   1
   6   4   5 172.337 14.9354   1
   6   4   5 157.682 13.1084   1
  -7  -4  -5 10.7271 11.7307   1
   7  -4   5 40.6080 12.6436   1
   7  -4   5 36.8839 14.9805   1
   7   4  -5 29.4834 13.5131   1
  -7  -4  -5 19.1991 8.08604   1
  -7   4   5 42.0490 14.5873   1
   7  -4  -5 42.5756 13.4053   1
   7  -4  -5 20.6199 14.2286   1
   7   4   5 31.7932 8.89646   1
   7   4   5 36.4258 9.17899   1
  -7   4  -5 12.3167 14.0266   1
   8   4  -5 13.2060 11.3377   1
   8  -4   5 15.6399 12.9014   1
   8   4  -5 17.2436 13.2631   1
  -8  -4  -5 25.1152 11.5142   1
  -8  -4  -5 13.5128 10.6654   1
   8   4   5 14.3692 8.26985   1
   8  -4  -5 24.6335 19.7186   1
  -8   4  -5 17.3832 12.1379   1
  -8  -4   5 21.0802 11.5714   1
   8   4   5 24.3815 10.5754   1
   9  -4   5 40.5358 15.0895   1
   9   4  -5 6.92905 16.5619   1
   9   4  -5 26.5162 15.5544   1
   9  -4   5 28.5033 15.3229   1
  -9  -4  -5 17.9970 13.5000   1
  -9  -4  -5 30.4822 13.2231   1
  -9   4   5 9.11961 14.7750   1
   9  -4  -5 39.0807 19.9629   1
  -9  -4   5 14.3364 15.4267   1
  -9  -4   5 30.4310 15.5791   1
   9   4   5 38.9941 12.1242   1
   9  -4  -5 3.26467 18.9492   1
   9   4   5 12.3137 9.88047   1
  -9   4  -5 8.46068 14.7900   1
 -10  -4  -5 11.3765 17.2594   1
  10   4  -5 14.8160 21.9243   1
  10  -4   5 21.6865 21.4772   1
 -10  -4  -5 1.74625 16.7669   1
  10   4  -5 35.8086 17.2817   1
  10  -4   5 7.74775 14.2622   1
 -10   4   5 16.7668 18.4777   1
  10  -4  -5 -18.646 24.4379   1
 -10  -4   5 -1.5934 21.0775   1
  10   4   5 -5.3265 13.1964   1
 -10   4  -5 33.6945 17.3782   1
  10   4   5 18.4829 16.8797   1
  10  -4  -5 6.26944 19.5623   1
 -10  -4   5 26.1353 18.9983   1
 -11  -4  -5 -3.4932 19.9382   1
  11  -4   5 34.3286 25.0189   1
 -11   4   5 -12.678 17.8413   1
  11   4  -5 10.5370 24.2641   1
 -11  -4  -5 33.0669 19.5298   1
  11  -4   5 -8.7153 24.1344   1
  11   4  -5 8.20528 22.2773   1
  11  -4  -5 14.1570 21.7779   1
  11   4   5 28.7776 13.9784   1
 -11  -4   5 24.1424 25.6237   1
  11   4   5 -38.389 16.1171   1
  11  -4  -5 11.7604 17.9669   1
 -11  -4   5 -0.8198 22.2184   1
 -11   4  -5 4.39733 19.0922   1
   0  -5   5 360.074 25.1679   1
   0   5   5 345.922 24.2142   1
   0   5  -5 322.875 22.9987   1
   0  -5  -5 317.565 22.9557   1
   0   5   5 294.475 21.4766   1
   0   5  -5 354.592 24.7232   1
  -1   5   5 199.960 17.6624   1
   1   5  -5 180.938 14.9697   1
  -1   5   5 214.401 18.0289   1
  -1  -5  -5 188.706 14.9645   1
   1   5  -5 182.648 14.9130   1
   1  -5   5 175.376 16.3319   1
   1  -5  -5 195.089 17.2414   1
   1   5   5 192.860 15.0422   1
   1   5   5 172.019 14.4892   1
  -1  -5   5 181.771 15.0118   1
  -1   5  -5 180.351 15.9058   1
   2   5  -5 59.4276 8.90042   1
  -2   5   5 74.0193 11.1089   1
  -2  -5  -5 59.7061 7.39647   1
  -2  -5  -5 40.6401 6.79924   1
   2   5  -5 65.2704 9.23799   1
   2   5   5 66.2508 7.26412   1
   2   5   5 68.5115 7.95067   1
  -2  -5   5 58.8683 8.58714   1
  -2   5  -5 68.9185 9.99984   1
  -3   5   5 25.4565 8.92549   1
  -3  -5  -5 23.3354 5.24687   1
  -3   5   5 36.4553 11.4100   1
  -3  -5  -5 22.7294 5.30854   1
   3  -5   5 30.3628 10.1483   1
   3   5   5 23.8056 5.02335   1
   3   5   5 16.5252 5.25464   1
  -3   5  -5 30.0161 8.37217   1
  -3  -5   5 17.8803 7.25280   1
  -3   5  -5 31.9306 9.30406   1
   3  -5  -5 23.6692 9.59042   1
  -4   5   5 242.198 23.3322   1
  -4   5   5 218.140 20.9650   1
  -4  -5  -5 237.161 15.8816   1
  -4  -5  -5 191.396 13.2922   1
   4  -5   5 200.601 20.7514   1
   4   5  -5 193.295 16.2816   1
   4  -5   5 204.908 19.7003   1
   4   5  -5 203.431 16.7687   1
  -4   5  -5 200.926 20.1231   1
   4   5   5 182.121 12.9600   1
   4  -5  -5 187.673 20.2257   1
   4   5   5 199.150 13.6532   1
  -4  -5   5 209.076 17.2033   1
   5   5  -5 483.167 32.4177   1
   5  -5   5 471.754 35.6778   1
   5   5  -5 471.928 31.2773   1
  -5  -5  -5 486.983 30.2491   1
   5  -5   5 476.253 35.5686   1
  -5   5   5 516.578 38.1394   1
  -5  -5  -5 476.708 28.9724   1
   5   5   5 440.741 27.2206   1
  -5  -5   5 505.878 33.8305   1
   5   5   5 476.025 28.7146   1
   5  -5  -5 466.102 35.2761   1
  -5   5  -5 477.443 35.7329   1
   6  -5   5 236.491 22.8228   1
  -6   5   5 253.779 24.7763   1
  -6  -5  -5 265.587 19.1173   1
  -6  -5  -5 262.705 17.7978   1
   6  -5   5 234.090 23.3078   1
   6   5  -5 238.770 19.8961   1
   6   5   5 248.173 17.7008   1
   6  -5  -5 239.835 23.6975   1
  -6  -5   5 223.717 19.5490   1
   6   5   5 254.723 17.3439   1
   6  -5  -5 238.177 23.6694   1
  -6   5  -5 248.674 23.8043   1
   7  -5   5 30.9701 14.2349   1
   7   5  -5 8.99664 12.9186   1
  -7  -5  -5 30.3429 9.72608   1
  -7  -5  -5 19.7082 8.00412   1
  -7   5   5 11.9450 14.7510   1
   7   5   5 26.4045 7.71664   1
   7   5   5 26.6297 6.58092   1
   7  -5  -5 11.4851 13.6423   1
  -7   5  -5 20.4725 12.1217   1
  -7  -5   5 22.6186 9.27688   1
  -8  -5  -5 262.188 19.7957   1
   8   5  -5 286.423 24.2327   1
  -8  -5  -5 261.510 21.8987   1
   8   5  -5 245.159 22.0659   1
  -8   5   5 325.463 31.1130   1
  -8  -5   5 282.567 25.2818   1
   8  -5  -5 305.206 29.8588   1
   8   5   5 261.156 20.5760   1
   8   5   5 218.845 16.0619   1
   8  -5  -5 236.559 27.0670   1
  -8  -5   5 197.724 21.5396   1
  -9   5   5 99.0846 20.0440   1
   9   5  -5 101.967 17.7557   1
  -9  -5  -5 124.222 17.8750   1
  -9  -5  -5 127.844 15.2355   1
   9   5  -5 120.583 18.3574   1
   9   5   5 116.816 14.2079   1
  -9  -5   5 158.387 21.0944   1
  -9  -5   5 149.241 20.7522   1
   9   5   5 113.218 12.6897   1
   9  -5  -5 73.7439 22.2103   1
  -9   5  -5 102.718 18.9675   1
   9  -5  -5 101.408 23.7577   1
  10  -5   5 43.7100 17.5285   1
  10   5  -5 38.3726 16.9546   1
  10   5  -5 69.2055 21.8692   1
 -10  -5  -5 63.8017 17.9809   1
  10  -5   5 42.7111 16.6458   1
 -10   5   5 38.9428 18.1754   1
  10  -5  -5 91.0053 22.1091   1
  10   5   5 94.7148 15.9527   1
 -10   5  -5 38.9338 16.7450   1
 -10  -5   5 71.5345 20.1491   1
 -10  -5   5 64.4555 17.7931   1
  10  -5  -5 80.4770 18.7158   1
 -11  -5  -5 127.432 22.4273   1
  11  -5   5 38.0774 19.6256   1
  11   5  -5 112.928 22.9831   1
 -11   5   5 64.0598 20.4094   1
  11  -5   5 77.1187 20.5147   1
 -11  -5  -5 63.3661 18.8726   1
  11   5  -5 98.0431 21.1041   1
  11  -5  -5 92.6208 21.2207   1
 -11   5  -5 80.7426 18.2175   1
 -11  -5   5 94.0925 21.5601   1
 -11  -5   5 50.1153 23.5338   1
   0  -6   5 12.7966 9.29411   1
   0   6   5 10.6892 8.89294   1
   0   6   5 17.3982 8.04610   1
   0  -6  -5 23.3994 8.18881   1
   0   6  -5 18.8148 8.77508   1
  -1   6   5 1.69010 8.06262   1
   1   6  -5 30.5129 8.07501   1
  -1  -6  -5 28.6324 7.16399   1
   1   6  -5 27.0883 7.61232   1
   1  -6  -5 32.9670 9.82735   1
  -1   6  -5 19.7274 7.92695   1
  -1  -6   5 26.8038 7.79440   1
   2   6  -5 123.979 12.4549   1
  -2   6   5 99.3445 13.5599   1
  -2  -6  -5 131.150 11.7959   1
   2   6  -5 114.790 12.1479   1
   2  -6   5 115.262 14.8865   1
  -2   6   5 129.841 15.4675   1
  -2  -6  -5 141.123 11.9587   1
   2   6   5 132.754 11.9693   1
  -2   6  -5 130.539 14.6591   1
  -2  -6   5 120.114 12.6332   1
  -2   6  -5 134.343 13.6440   1
   2   6   5 134.309 11.7863   1
   2  -6  -5 127.718 15.7160   1
  -3   6   5 416.972 31.5376   1
  -3  -6  -5 444.775 27.2213   1
   3  -6   5 403.146 30.4359   1
   3   6  -5 525.155 33.9586   1
  -3   6   5 439.304 33.1649   1
  -3  -6  -5 447.676 27.8535   1
   3   6  -5 451.706 30.0493   1
  -3  -6   5 426.267 28.5889   1
   3   6   5 420.395 25.8429   1
   3   6   5 466.344 28.6425   1
  -3   6  -5 462.756 32.9381   1
  -3   6  -5 486.648 35.3964   1
   3  -6  -5 506.219 36.9903   1
  -4  -6  -5 50.2414 6.00909   1
   4  -6   5 50.2009 12.8528   1
  -4   6   5 54.7117 13.3063   1
  -4   6   5 45.7320 12.9034   1
   4   6  -5 48.4861 9.45232   1
  -4  -6  -5 34.7385 5.58578   1
   4   6  -5 37.2857 8.47653   1
  -4   6  -5 33.4015 11.0276   1
   4   6   5 59.4102 6.24065   1
   4   6   5 45.0958 5.47032   1
   4  -6  -5 37.3782 12.3238   1
  -4  -6   5 46.5082 9.38477   1
  -5   6   5 208.165 21.9872   1
   5  -6   5 197.059 20.7056   1
   5   6  -5 179.826 16.3660   1
  -5  -6  -5 178.189 11.8584   1
  -5  -6  -5 177.784 12.0457   1
  -5   6   5 199.368 22.2924   1
   5  -6   5 184.112 20.0448   1
   5   6  -5 166.294 15.9188   1
  -5  -6   5 179.538 17.6399   1
  -5   6  -5 189.323 20.6435   1
   5  -6  -5 231.085 23.1246   1
  -5  -6   5 187.337 15.9685   1
   6   6  -5 40.8754 9.54759   1
  -6  -6  -5 36.9509 7.22790   1
  -6  -6  -5 43.6978 5.93800   1
   6  -6   5 60.3282 13.3905   1
   6  -6   5 13.2249 12.0861   1
  -6   6   5 15.7810 14.4662   1
  -6  -6   5 40.8557 11.0734   1
   6   6   5 43.7786 4.84427   1
   6  -6  -5 24.6175 13.1173   1
   6  -6  -5 45.9229 16.7307   1
  -6   6  -5 39.0051 12.7400   1
   6   6   5 30.0466 4.72977   1
   7  -6   5 53.3606 13.5421   1
   7   6  -5 38.9074 11.7216   1
  -7  -6  -5 52.6998 8.65499   1
   7   6  -5 26.3302 8.89562   1
  -7  -6  -5 43.7634 7.25369   1
   7  -6  -5 44.9088 14.6466   1
  -7  -6   5 51.3555 10.8683   1
  -7  -6   5 28.6058 11.1881   1
  -8   6   5 20.9868 17.0630   1
   8   6  -5 51.9179 12.9050   1
  -8  -6  -5 29.9472 12.0008   1
  -8  -6  -5 27.5334 9.77353   1
   8  -6   5 16.6159 18.3946   1
  -8   6  -5 18.7065 16.0688   1
   8   6   5 31.2437 5.74742   1
   8  -6  -5 18.6569 17.3719   1
   8  -6  -5 0.36329 14.9935   1
  -8  -6   5 30.3307 15.0263   1
  -9  -6  -5 26.2077 14.0932   1
   9   6  -5 3.74643 14.2844   1
   9   6  -5 -21.021 17.9407   1
   9  -6   5 25.6631 16.0072   1
  -9   6   5 -9.2185 16.6375   1
  -9  -6  -5 12.3691 12.2289   1
  -9  -6   5 11.7277 15.0244   1
   9  -6  -5 10.6577 20.5436   1
  -9   6  -5 32.2616 15.2971   1
   9  -6  -5 -11.764 14.1761   1
  -9  -6   5 4.45469 19.0699   1
  10  -6   5 13.5899 15.8450   1
 -10  -6  -5 -21.431 14.1618   1
 -10   6   5 28.9380 17.4179   1
  10   6  -5 -0.5022 17.4141   1
  10   6  -5 21.4532 17.4824   1
  10  -6   5 9.30695 19.2512   1
 -10  -6  -5 -1.1367 16.5356   1
  10  -6  -5 -38.805 25.5835   1
 -10  -6   5 14.5510 22.2342   1
 -10  -6   5 -72.607 23.5843   1
  10  -6  -5 -20.938 17.1996   1
 -10   6  -5 11.4215 13.8121   1
   0   7  -5 990.766 60.5762   1
   0  -7  -5 951.839 59.1308   1
  -1   7   5 360.220 28.2194   1
  -1  -7  -5 302.834 22.5250   1
   1  -7   5 320.348 24.8173   1
   1   7  -5 305.692 22.5876   1
  -1   7  -5 310.986 23.8133   1
  -1  -7   5 281.436 21.8427   1
   1   7   5 269.474 20.3404   1
   1   7   5 287.407 22.1506   1
  -1   7  -5 297.613 24.0151   1
  -2   7   5 350.241 29.0032   1
  -2   7   5 291.455 24.9764   1
  -2  -7  -5 261.501 19.0854   1
   2  -7   5 314.983 25.7348   1
  -2  -7  -5 297.677 21.1602   1
   2   7  -5 321.678 23.0809   1
  -2  -7   5 288.043 22.2749   1
  -2   7  -5 325.101 26.2540   1
   2   7   5 260.301 19.3053   1
   2   7   5 244.681 17.7192   1
   2  -7  -5 299.128 25.9577   1
  -2   7  -5 301.368 23.7729   1
   3   7  -5 1.26599 8.09835   1
  -3  -7  -5 14.2996 6.10833   1
  -3   7   5 7.08259 13.9483   1
  -3  -7  -5 13.1908 6.00233   1
  -3   7   5 11.7101 12.4109   1
   3  -7   5 21.9976 11.8934   1
   3   7  -5 25.6007 8.59397   1
   3   7   5 20.8147 6.10138   1
   3  -7  -5 32.4472 12.5042   1
  -3   7  -5 11.4693 11.2702   1
   3   7   5 11.8182 5.54500   1
  -3  -7   5 22.9044 7.50536   1
  -3   7  -5 27.9493 9.60080   1
   4   7  -5 247.217 19.3815   1
   4  -7   5 245.729 22.7741   1
  -4  -7  -5 242.168 15.0296   1
  -4   7   5 212.167 22.6011   1
   4   7  -5 264.945 21.1944   1
  -4  -7  -5 257.502 15.9555   1
  -4   7   5 273.975 25.8719   1
  -4  -7   5 263.889 20.8560   1
   4  -7  -5 305.375 27.8321   1
  -4   7  -5 240.697 22.5767   1
  -4   7  -5 257.210 23.6727   1
   5   7  -5 109.254 12.2360   1
  -5   7   5 121.297 19.6587   1
  -5   7   5 90.3963 17.0644   1
   5  -7   5 84.5200 15.2798   1
   5   7  -5 101.452 12.3140   1
  -5   7  -5 80.5142 14.9615   1
  -5  -7   5 106.344 11.6461   1
   5  -7  -5 114.722 18.8591   1
  -5  -7   5 131.656 14.6453   1
  -6   7   5 339.607 29.5382   1
  -6   7   5 311.297 30.3175   1
   6   7  -5 318.477 24.4161   1
   6   7  -5 316.970 24.0284   1
   6  -7   5 335.640 30.1329   1
   6  -7  -5 318.182 29.8496   1
  -6  -7   5 337.793 25.7978   1
  -6   7  -5 338.004 30.1011   1
  -6  -7   5 387.718 28.0859   1
   7  -7   5 93.6528 19.7839   1
  -7   7   5 174.084 22.9740   1
   7   7  -5 142.873 15.3586   1
   7  -7   5 159.551 20.2067   1
   7  -7  -5 119.059 19.1373   1
  -7  -7   5 153.139 16.5885   1
   7  -7  -5 165.592 22.4752   1
  -7   7  -5 183.215 21.9798   1
   8  -7   5 47.7417 18.2508   1
   8   7  -5 46.9183 12.6774   1
   8   7  -5 58.2022 12.4378   1
   8  -7   5 51.9948 16.8750   1
  -8   7  -5 32.8482 15.1447   1
   8  -7  -5 77.9586 19.6954   1
  -8  -7   5 36.0906 16.6854   1
  -8  -7   5 31.2939 13.1515   1
   9  -7   5 27.9907 19.0718   1
   9  -7   5 29.6581 17.0852   1
  -9   7   5 16.8683 16.9712   1
   9   7  -5 3.78102 13.4525   1
   9   7  -5 33.4097 11.5173   1
  -9  -7   5 6.76408 17.0143   1
   9  -7  -5 14.8531 17.5829   1
   9  -7  -5 20.9244 21.0788   1
  -9  -7   5 1.83144 20.2937   1
  -9   7  -5 9.91420 15.6380   1
  10   7  -5 72.1003 15.0261   1
 -10   7   5 61.9846 17.9821   1
  10  -7  -5 44.4714 17.2379   1
 -10   7  -5 88.9308 18.4012   1
 -10  -7   5 58.8795 19.0035   1
 -10  -7   5 25.1184 17.8696   1
   0  -8   5 284.348 23.0066   1
   0   8   5 322.371 25.6960   1
   0  -8  -5 264.649 22.4911   1
   0   8   5 270.635 22.7353   1
   0   8  -5 287.728 23.3922   1
   0   8  -5 275.436 22.0329   1
  -1   8   5 1894.69 113.243   1
  -1   8   5 1750.12 105.931   1
  -1  -8  -5 1595.26 94.1089   1
   1   8  -5 1653.02 97.1968   1
   1  -8   5 1839.56 109.170   1
  -1   8  -5 1850.86 108.782   1
   1   8   5 1683.20 98.7300   1
  -1   8  -5 1784.08 105.943   1
   1  -8  -5 1686.71 101.431   1
   1   8   5 1688.09 99.3400   1
   2   8  -5 114.835 12.9572   1
  -2   8   5 131.702 16.8186   1
  -2   8   5 122.380 16.7747   1
  -2  -8  -5 118.216 12.6906   1
  -2  -8  -5 120.325 12.6665   1
   2  -8   5 128.242 15.8949   1
  -2   8  -5 118.877 14.3482   1
   2  -8  -5 130.966 17.9625   1
   2   8   5 136.573 13.8132   1
   2   8   5 131.184 12.4875   1
  -2  -8   5 111.892 13.2011   1
  -2   8  -5 112.779 15.5815   1
   3   8  -5 3.72362 8.85026   1
  -3  -8  -5 -4.0895 6.93204   1
  -3  -8  -5 6.67423 8.35147   1
   3  -8   5 -3.0068 14.1591   1
  -3   8   5 7.16095 13.4471   1
  -3   8   5 -4.5195 12.8968   1
   3   8   5 13.1810 5.81409   1
   3   8   5 12.4944 7.32488   1
  -3   8  -5 -0.5957 13.2679   1
  -3   8  -5 15.2825 9.89009   1
   3  -8  -5 12.1988 12.9834   1
   4  -8   5 35.6152 11.6586   1
  -4  -8  -5 16.2647 4.42196   1
   4   8  -5 14.5497 10.0154   1
   4   8  -5 15.7896 7.63700   1
  -4   8   5 28.5450 13.3853   1
  -4   8   5 31.4218 12.9536   1
   4  -8  -5 11.7246 14.0883   1
  -4   8  -5 28.4011 10.6266   1
  -4  -8   5 27.1458 7.56490   1
  -4  -8   5 20.8513 10.3243   1
  -4   8  -5 -7.3161 10.1135   1
   5   8  -5 61.3662 10.1010   1
  -5   8   5 27.4734 15.6446   1
   5   8  -5 67.7765 11.1576   1
   5  -8   5 74.4999 15.1517   1
  -5  -8   5 44.1591 10.1202   1
  -5   8  -5 40.1940 13.1649   1
   5  -8  -5 55.7589 17.0186   1
  -5  -8   5 59.8283 11.2922   1
   6   8  -5 78.3131 12.1890   1
   6  -8   5 63.7709 14.2350   1
   6  -8   5 67.6883 13.9745   1
  -6   8   5 69.2918 17.1398   1
   6   8  -5 54.3722 10.1504   1
  -6  -8   5 63.0452 12.3475   1
  -6  -8   5 75.4998 12.7589   1
  -6   8  -5 58.3779 13.1306   1
   7  -8   5 49.9062 15.1819   1
   7   8  -5 52.8555 11.4242   1
   7   8  -5 37.9347 9.77148   1
  -7   8   5 46.0682 16.1277   1
  -7  -8   5 35.7520 11.5433   1
  -7  -8   5 43.7604 12.6898   1
   8  -8   5 16.8405 18.6691   1
   8  -8   5 -13.834 18.7274   1
   8   8  -5 -19.840 12.0318   1
   8  -8  -5 -11.971 21.5229   1
  -8   8  -5 13.9163 14.9616   1
  -8  -8   5 18.3302 16.0540   1
   9   8  -5 39.3226 12.5610   1
   9  -8   5 10.5740 20.9199   1
   9  -8   5 17.3712 17.3607   1
  -9  -8   5 28.5415 19.8471   1
  -9  -8   5 42.6166 16.4623   1
   9  -8  -5 8.12393 25.4030   1
  -9   8  -5 21.1374 13.8469   1
  10  -8   5 43.4026 21.4102   1
 -10  -8   5 57.6494 21.9997   1
  10  -8  -5 14.8438 22.5036   1
   0   9  -5 705.300 46.7970   1
   0  -9   5 676.167 44.8669   1
   0   9   5 699.325 46.8277   1
   0   9  -5 728.756 47.2986   1
  -1  -9  -5 315.271 25.8018   1
   1   9  -5 355.777 27.4919   1
  -1   9   5 393.949 31.5992   1
   1   9  -5 379.614 28.0997   1
  -1   9   5 386.585 31.1610   1
   1  -9   5 374.472 28.6565   1
  -1   9  -5 422.369 30.7577   1
  -1  -9   5 418.165 30.1281   1
   1   9   5 385.406 28.6398   1
   1  -9  -5 385.145 30.2142   1
  -1   9  -5 431.581 32.3831   1
  -2   9   5 179.189 20.9105   1
  -2  -9  -5 102.969 14.1056   1
   2   9  -5 162.879 15.8539   1
  -2  -9  -5 143.357 13.9974   1
  -2   9   5 180.285 21.0051   1
   2  -9   5 141.130 16.4402   1
   2  -9  -5 157.219 18.8709   1
  -2   9  -5 117.130 16.2470   1
   2   9   5 138.662 14.9331   1
  -2   9  -5 137.471 15.9864   1
   2   9   5 125.029 13.2021   1
  -3  -9  -5 459.146 29.6551   1
   3   9  -5 463.855 31.8339   1
   3  -9   5 395.873 31.1452   1
  -3  -9  -5 434.919 28.6892   1
  -3   9   5 447.450 36.2317   1
  -3   9   5 420.387 34.5414   1
   3   9   5 457.912 29.1875   1
  -3  -9   5 413.893 30.2627   1
  -3   9  -5 479.831 36.2849   1
   3   9   5 418.859 27.8653   1
  -3   9  -5 490.458 36.0014   1
   3  -9  -5 483.109 37.9071   1
  -4   9   5 222.437 24.6106   1
   4   9  -5 260.288 20.7295   1
  -4   9   5 218.974 24.4376   1
   4  -9   5 238.636 24.6002   1
   4  -9  -5 226.323 25.8446   1
  -4  -9   5 255.245 21.0019   1
  -4   9  -5 242.430 23.7154   1
  -5   9   5 237.804 27.9843   1
   5   9  -5 250.492 20.1862   1
   5   9  -5 255.431 20.3090   1
  -5  -9   5 270.396 21.2763   1
  -5  -9   5 273.969 22.0966   1
  -5   9  -5 247.001 25.1905   1
   6   9  -5 115.200 12.0776   1
   6   9  -5 146.247 14.7629   1
  -6   9   5 141.619 23.6346   1
  -6   9   5 146.736 23.4745   1
   6  -9  -5 123.479 21.0422   1
  -6  -9   5 124.612 13.9904   1
  -6   9  -5 156.561 22.5841   1
  -6  -9   5 127.087 15.2607   1
   7   9  -5 42.9066 8.51208   1
   7  -9   5 32.0771 16.8152   1
  -7   9   5 33.2296 18.1179   1
   7   9  -5 27.8380 12.0062   1
  -7  -9   5 21.6777 12.6490   1
  -7  -9   5 50.5178 13.5013   1
  -8   9   5 9.57234 20.2423   1
   8   9  -5 15.1871 9.40644   1
   8  -9   5 22.3598 24.5849   1
   8   9  -5 33.4488 11.8120   1
   8  -9  -5 -11.238 21.2576   1
  -8  -9   5 19.4649 16.3912   1
  -8  -9   5 43.7544 14.8523   1
   9  -9   5 34.6526 22.9890   1
  -9  -9   5 5.43521 20.4008   1
  -9  -9   5 -13.005 18.4054   1
   9  -9  -5 19.0134 29.6650   1
   0  10  -5 159.017 18.5442   1
   0  10   5 174.192 19.5828   1
   0  10  -5 149.412 16.4613   1
   0 -10  -5 156.995 19.1426   1
   0  10   5 131.933 17.7391   1
   0 -10   5 198.168 19.4858   1
  -1  10   5 47.3031 17.7901   1
   1  10  -5 97.8057 14.0735   1
  -1 -10  -5 93.1098 14.8486   1
  -1  10   5 74.0451 14.9752   1
   1 -10   5 96.3535 15.0134   1
   1  10  -5 90.8272 13.5375   1
   1 -10  -5 90.7267 17.1994   1
  -1  10  -5 102.875 14.3636   1
  -1  10  -5 96.6192 14.9339   1
   1  10   5 86.9509 15.6403   1
   1  10   5 95.9644 13.6053   1
   2  10  -5 63.2591 12.3035   1
  -2  10   5 71.3128 17.9900   1
  -2  10   5 76.0694 17.5215   1
  -2 -10  -5 88.2005 14.2217   1
  -2 -10  -5 45.4378 12.1522   1
   2 -10   5 65.4230 13.9527   1
   2  10  -5 53.8610 12.2226   1
  -2  10  -5 66.9288 14.1266   1
   2  10   5 61.1808 11.3945   1
  -2 -10   5 80.2489 13.6794   1
   2  10   5 50.4025 13.7869   1
   2 -10  -5 95.8868 16.4184   1
  -2  10  -5 80.1796 13.6088   1
  -3  10   5 233.087 25.6136   1
  -3  10   5 217.159 24.1537   1
  -3 -10  -5 208.213 17.6933   1
   3 -10   5 265.107 25.4563   1
  -3 -10  -5 234.589 19.2005   1
   3  10  -5 232.764 20.0371   1
   3  10   5 257.909 18.6093   1
   3  10   5 236.466 19.0882   1
   3 -10  -5 196.533 23.0719   1
  -3  10  -5 288.036 25.4919   1
  -3 -10   5 242.181 19.5664   1
  -3  10  -5 239.040 23.2755   1
  -4  10   5 52.4849 17.6090   1
   4  10  -5 88.0278 11.7000   1
   4 -10  -5 107.087 18.6619   1
  -4  10  -5 111.760 17.8028   1
  -4 -10   5 89.8968 14.7119   1
  -5  10   5 78.5493 21.7516   1
   5 -10   5 83.7487 18.7760   1
  -5  10   5 66.8404 18.5983   1
   5  10  -5 71.6548 10.8492   1
   5  10  -5 62.8980 11.3420   1
   5 -10  -5 86.7371 20.5027   1
  -5 -10   5 88.5341 12.3923   1
  -5  10  -5 85.8651 19.7881   1
  -5  10  -5 78.3230 15.9691   1
  -5 -10   5 92.3437 13.1436   1
   6  10  -5 49.1358 9.18851   1
  -6  10   5 43.1286 19.6281   1
  -6  10   5 30.8183 18.0047   1
   6  10  -5 45.7219 11.1828   1
   6 -10  -5 39.3915 15.9695   1
  -6  10  -5 -0.3324 20.4786   1
  -6 -10   5 51.7894 11.3427   1
  -6 -10   5 55.4590 11.7361   1
   7  10  -5 -7.1314 11.9312   1
   7 -10   5 7.71822 18.6823   1
   7  10  -5 5.57805 9.05510   1
  -7  10   5 -12.041 21.0676   1
  -7 -10   5 20.0112 13.7629   1
  -7  10  -5 21.2721 20.5312   1
  -7 -10   5 3.82365 14.1459   1
  -8 -10   5 -1.2278 12.7814   1
  -8 -10   5 3.14782 18.3382   1
   9 -10   5 27.1441 24.1389   1
  -9  10   5 -38.952 33.5819   1
  -9 -10   5 5.85145 15.7713   1
   9 -10  -5 25.6893 25.6196   1
  -9 -10   5 21.4238 17.8128   1
   0  11  -5 150.223 18.3420   1
   0  11   5 136.127 19.1259   1
   0  11  -5 118.123 17.4928   1
   0 -11  -5 143.422 20.9806   1
   0  11   5 162.150 19.6169   1
   1  11  -5 39.8241 12.8805   1
  -1 -11  -5 26.1699 11.2964   1
   1  11  -5 27.4217 11.4794   1
  -1  11   5 17.3765 14.3374   1
   1 -11   5 37.1142 14.0738   1
  -1  11   5 14.6246 17.0294   1
  -1 -11   5 45.3715 13.8109   1
   1  11   5 35.9596 14.4672   1
  -1  11  -5 40.3055 13.8944   1
  -1  11  -5 39.7855 12.6887   1
   1 -11  -5 46.2395 14.4964   1
   2  11  -5 73.7168 12.8867   1
   2 -11   5 70.3079 14.4384   1
  -2  11   5 72.5237 19.9001   1
  -2 -11  -5 65.3751 15.8261   1
   2  11  -5 69.5349 14.4610   1
  -2  11   5 50.4544 16.4428   1
  -2 -11  -5 55.1405 13.7559   1
   2  11   5 48.0962 10.8828   1
   2 -11  -5 59.0026 16.2460   1
  -2  11  -5 45.9771 13.3298   1
  -2  11  -5 65.3428 14.7495   1
   2  11   5 74.4931 13.7515   1
  -2 -11   5 61.1858 13.5635   1
  -3  11   5 23.4471 14.5896   1
   3 -11   5 1.66320 15.3527   1
   3  11  -5 23.0746 10.5020   1
  -3 -11  -5 2.55387 11.0073   1
   3  11  -5 17.0838 9.49022   1
  -3 -11  -5 30.2609 10.6257   1
  -3 -11   5 26.5108 10.9339   1
   3 -11  -5 9.91910 18.9832   1
  -3  11  -5 13.7469 15.4116   1
   3  11   5 -9.0625 9.69656   1
  -3 -11   5 14.4826 10.7173   1
  -3  11  -5 17.7114 15.3610   1
   3  11   5 25.7255 7.82108   1
  -4 -11  -5 62.3437 7.49081   1
  -4 -11  -5 55.0389 7.73731   1
   4 -11   5 62.1899 17.3019   1
  -4  11   5 89.5013 22.4889   1
   4  11  -5 63.3045 12.0578   1
  -4  11  -5 45.3329 14.2847   1
  -4  11  -5 89.1640 20.1108   1
  -4 -11   5 107.334 14.9073   1
   5 -11   5 91.4537 17.5102   1
   5  11  -5 118.549 13.2653   1
  -5  11   5 140.341 25.7010   1
  -5  11   5 86.3901 21.0239   1
  -5  11  -5 109.182 19.3005   1
   5 -11  -5 129.258 21.9390   1
  -5 -11   5 124.473 16.3303   1
  -5  11  -5 150.344 21.6450   1
  -6  11   5 48.1824 19.5425   1
   6  11  -5 21.5326 12.2354   1
  -6  11   5 18.5296 20.4217   1
   6 -11   5 57.8652 16.0286   1
   6 -11  -5 31.7152 17.2128   1
  -6 -11   5 44.5203 13.7977   1
  -6  11  -5 26.0835 23.6819   1
  -6 -11   5 17.5952 12.3818   1
  -6  11  -5 21.9960 15.2086   1
  -7  11   5 275.310 30.4110   1
  -7  11   5 295.718 33.0696   1
  -7  11  -5 264.129 31.6779   1
  -7 -11   5 252.778 22.2749   1
   7 -11  -5 232.629 26.6570   1
  -7 -11   5 269.553 22.8433   1
  -8  11   5 39.9837 26.2248   1
   8 -11   5 18.1802 20.5121   1
  -8 -11   5 66.1455 14.4787   1
  -8 -11   5 77.4714 17.5707   1
  -8  11  -5 2.48293 28.6170   1
   0  12  -5 5.11694 13.3625   1
   0  12  -5 -13.094 15.7292   1
   0 -12   5 -0.4866 13.0311   1
   0  12   5 -19.190 17.0463   1
   0  12   5 39.0097 18.3182   1
   0 -12  -5 2.15562 16.9951   1
   1  12  -5 114.069 16.4080   1
  -1 -12  -5 85.2325 17.8244   1
  -1 -12  -5 44.4863 14.2313   1
   1  12  -5 132.927 17.4251   1
  -1  12   5 59.1403 17.3484   1
  -1  12   5 102.046 19.8375   1
   1 -12  -5 66.5799 18.1340   1
   1  12   5 78.6353 14.4874   1
  -1 -12   5 116.080 17.9670   1
  -1  12  -5 127.118 17.5112   1
  -1  12  -5 101.945 16.6631   1
   1  12   5 100.909 18.0508   1
   2  12  -5 33.3553 13.6244   1
  -2 -12  -5 49.0065 13.5448   1
  -2  12   5 33.6543 17.2210   1
   2  12  -5 5.85012 12.4761   1
  -2 -12  -5 43.7434 15.3042   1
  -2  12   5 22.4878 18.2985   1
   2 -12   5 20.2560 15.5380   1
  -2 -12   5 37.2909 14.6248   1
   2  12   5 13.2379 11.2320   1
   2 -12  -5 16.4079 18.9019   1
  -2  12  -5 46.1443 15.1430   1
  -2  12  -5 43.3737 14.2643   1
   2  12   5 34.1736 16.1141   1
  -3 -12  -5 175.425 17.9677   1
  -3 -12  -5 177.753 20.6812   1
   3  12  -5 210.403 20.6254   1
   3  12  -5 241.719 22.1676   1
   3 -12   5 253.529 26.8023   1
  -3  12   5 186.888 23.2154   1
  -3  12  -5 265.949 26.2649   1
  -3 -12   5 209.741 19.6140   1
  -3 -12   5 257.239 23.1165   1
   3  12   5 162.448 16.7263   1
  -3  12  -5 238.963 25.3586   1
   3  12   5 210.801 17.6870   1
  -4  12   5 24.1458 21.0773   1
  -4 -12  -5 19.1170 8.01528   1
  -4 -12  -5 54.7474 9.81291   1
   4  12  -5 54.1952 14.6766   1
   4 -12   5 64.4213 17.0915   1
  -4  12   5 16.7979 20.6926   1
   4 -12  -5 38.1667 16.7778   1
  -4  12  -5 13.7361 14.3687   1
  -4  12  -5 42.2452 16.5142   1
  -4 -12   5 33.5822 13.3533   1
   5 -12   5 33.4844 15.3842   1
   5  12  -5 37.6939 12.1564   1
  -5  12  -5 24.8031 15.7920   1
  -5 -12   5 33.1068 14.4340   1
  -5  12  -5 23.3889 18.4320   1
   5 -12  -5 35.2259 16.9895   1
  -6  12   5 72.9985 19.4748   1
  -6  12   5 18.9934 19.9912   1
   6 -12   5 14.7732 19.3016   1
  -6 -12   5 57.5423 14.4152   1
   6 -12  -5 14.2963 17.0514   1
  -6 -12   5 37.9657 13.8921   1
  -6  12  -5 34.3047 22.4691   1
  -6  12  -5 28.6237 17.8076   1
  -7  12   5 81.5022 23.2853   1
  -7  12   5 60.4747 22.2251   1
  -7 -12   5 97.8384 15.2129   1
   7 -12  -5 66.6253 19.3415   1
  -7 -12   5 75.4956 16.6996   1
  -7  12  -5 35.8960 22.3453   1
   0 -13  -5 255.302 26.1018   1
   0 -13   5 232.625 23.6166   1
   0  13  -5 228.131 24.5026   1
   0  13  -5 218.823 24.0355   1
   0  13   5 215.197 27.5027   1
   0  13   5 197.874 23.4319   1
   1 -13   5 105.319 18.5275   1
  -1 -13  -5 121.160 21.3257   1
  -1  13   5 89.3474 20.7376   1
  -1 -13  -5 111.081 20.8109   1
   1  13  -5 96.1884 16.2263   1
   1  13  -5 87.5906 18.4188   1
  -1  13   5 90.3473 18.3826   1
   1  13   5 120.350 21.9286   1
   1  13   5 90.3521 17.8916   1
   1 -13  -5 67.6350 19.0515   1
  -1 -13   5 110.868 18.4455   1
  -1  13  -5 114.034 18.8973   1
  -2  13   5 94.1183 19.8721   1
   2  13  -5 86.7023 16.5394   1
  -2 -13  -5 83.9606 22.7760   1
   2  13  -5 80.9415 16.8698   1
  -2 -13   5 75.0593 16.2197   1
  -2  13  -5 111.953 19.1171   1
  -2  13  -5 96.7714 19.3890   1
   2  13   5 86.2593 19.2333   1
  -2 -13   5 124.950 15.8149   1
   2 -13  -5 77.1281 23.1279   1
  -3  13   5 28.5012 15.5818   1
  -3 -13  -5 46.8792 14.3090   1
   3  13  -5 38.2840 15.8668   1
   3  13  -5 10.3132 13.1673   1
   3 -13   5 -30.352 18.3095   1
  -3  13   5 34.4801 18.6052   1
  -3 -13   5 35.0129 13.8278   1
  -3  13  -5 33.9486 15.5570   1
   3  13   5 40.2323 9.69605   1
   3  13   5 33.0294 14.0887   1
  -3  13  -5 22.2487 13.4236   1
   3 -13  -5 57.2739 18.8791   1
  -3 -13   5 14.0684 13.5627   1
  -4 -13  -5 23.1767 9.52444   1
   4  13  -5 31.1426 12.6729   1
  -4 -13  -5 31.5787 10.2882   1
  -4  13   5 48.6111 21.1390   1
  -4  13   5 31.0028 15.7620   1
   4  13  -5 25.0439 14.1488   1
   4 -13   5 11.7672 16.2113   1
  -4  13  -5 29.5136 19.0584   1
   4 -13  -5 19.2377 17.2890   1
  -4 -13   5 45.0851 14.9078   1
  -4 -13   5 34.1650 16.0691   1
  -4  13  -5 4.56019 17.2038   1
  -5  13   5 41.4091 20.1939   1
   5 -13   5 32.6409 16.6573   1
   5  13  -5 46.2265 12.2098   1
  -5  13   5 58.9158 20.4952   1
  -5  13  -5 35.9105 17.0425   1
  -5 -13   5 73.7421 15.8591   1
   5 -13  -5 42.4774 17.5981   1
  -5  13  -5 50.7962 19.5765   1
   6 -13   5 80.4874 18.2365   1
  -6  13  -5 93.1002 19.0393   1
  -6 -13   5 93.8625 15.6375   1
  -6  13  -5 91.9251 22.2975   1
  -6 -13   5 88.6512 15.6403   1
   6 -13  -5 91.8165 20.5508   1
   0  14   5 115.937 22.3306   1
   0 -14   5 150.535 21.5374   1
   0 -14  -5 122.645 20.9109   1
   0 -14  -5 94.3876 19.4068   1
   0  14  -5 93.8736 20.4070   1
   0  14   5 111.205 23.9953   1
  -1  14   5 250.265 27.4670   1
  -1 -14  -5 261.363 28.4325   1
   1  14  -5 315.285 28.4866   1
   1  14  -5 263.105 26.4008   1
  -1 -14  -5 264.038 31.0397   1
  -1  14  -5 295.565 28.1720   1
   1  14   5 226.169 26.6684   1
  -1 -14   5 324.833 29.2537   1
   1  14   5 299.437 31.3925   1
   1 -14  -5 293.323 29.7261   1
   2  14  -5 53.0132 15.9315   1
  -2 -14  -5 47.9108 20.6376   1
  -2  14   5 18.1803 23.1427   1
   2 -14   5 36.1124 17.3382   1
   2  14  -5 52.9203 16.6105   1
  -2 -14  -5 32.6352 23.3279   1
  -2  14  -5 39.3591 16.7542   1
   2  14   5 21.3591 14.9264   1
   2  14   5 -6.6576 20.5522   1
  -2 -14   5 39.9605 13.6451   1
  -2  14  -5 62.9835 16.0131   1
  -2 -14   5 43.5683 17.6873   1
   3 -14   5 85.6102 19.8544   1
   3  14  -5 81.5856 16.8264   1
   3  14  -5 67.9857 18.6324   1
  -3  14   5 59.1191 22.6150   1
  -3 -14  -5 83.7807 18.9631   1
  -3  14   5 78.8752 22.0783   1
  -3 -14   5 74.3310 19.0608   1
  -3 -14   5 43.9632 19.7953   1
  -3  14  -5 84.6412 17.8050   1
   3 -14  -5 72.1209 20.7404   1
  -3  14  -5 79.9172 19.1318   1
  -4 -14  -5 7.97917 12.6250   1
   4 -14   5 4.15903 20.5937   1
  -4 -14  -5 7.75919 12.7492   1
  -4  14   5 18.9082 19.2689   1
   4  14  -5 13.9578 14.3245   1
  -4  14   5 -14.994 22.1578   1
   4  14  -5 30.6684 15.3699   1
   4 -14  -5 34.0097 26.0523   1
  -4  14  -5 7.61210 19.5926   1
  -4 -14   5 38.5947 15.9428   1
  -4 -14   5 28.7736 14.8508   1
  -4  14  -5 15.9224 14.3423   1
  -5  14   5 -7.8703 26.8068   1
  -5  14   5 -2.5438 16.6475   1
   5 -14   5 -0.2140 18.6781   1
   5 -14  -5 1.04939 24.9402   1
  -5 -14   5 24.6897 16.5158   1
  -5  14  -5 18.1998 15.3584   1
   0  15   5 36.4536 27.3081   1
   0  15   5 55.4422 18.7119   1
   0 -15  -5 36.0562 24.1760   1
   0  15  -5 44.1025 19.2215   1
   0 -15  -5 55.1557 23.4281   1
   1  15  -5 22.7367 19.0146   1
  -1 -15  -5 8.89183 22.9718   1
  -1  15   5 21.1090 24.8884   1
   1 -15   5 44.6249 17.6483   1
  -1 -15  -5 28.0460 19.2452   1
  -1 -15   5 48.8246 21.4720   1
  -1  15  -5 9.51031 17.8415   1
  -1  15  -5 33.3377 17.8960   1
   1  15   5 51.7944 18.6199   1
   1  15   5 21.2311 28.4101   1
   2  15  -5 13.1186 18.8466   1
  -2 -15  -5 26.7407 18.1452   1
  -2  15   5 7.93419 23.0109   1
  -2 -15  -5 -18.086 25.4009   1
   2 -15   5 12.4021 19.6551   1
   2  15  -5 5.88810 16.4323   1
  -2  15   5 21.4168 16.3320   1
  -2 -15   5 16.7529 20.1021   1
  -2 -15   5 22.2554 18.4923   1
  -2  15  -5 49.8402 17.4699   1
   2 -15  -5 15.9364 25.1022   1
  -2  15  -5 -7.6635 19.5593   1
   2  15   5 25.1353 14.6014   1
  -3 -15  -5 94.4405 21.5766   1
   3 -15   5 79.4865 19.5744   1
   3  15  -5 91.3273 18.4619   1
  -3  15   5 106.825 24.1702   1
   3  15  -5 89.2076 19.4579   1
  -3  15   5 93.0144 29.2405   1
  -3  15  -5 90.0841 18.6478   1
  -3 -15   5 62.6248 21.8570   1
  -3 -15   5 58.5059 22.5284   1
   3 -15  -5 86.6267 21.5829   1
  -3  15  -5 94.1401 21.3476   1
   0   0   6 669.177 40.9592   1
   0   0  -6 642.277 39.5949   1
   0   0  -6 733.466 44.3882   1
   0   0   6 630.513 38.6480   1
  -1   0   6 141.656 12.3641   1
   1   0  -6 134.966 12.0561   1
  -1   0  -6 127.472 11.1269   1
  -1   0   6 152.024 12.6769   1
   1   0   6 125.614 11.3168   1
   1   0  -6 127.128 11.4393   1
   1   0   6 150.852 12.2028   1
  -2   0  -6 6.76071 6.11295   1
   2   0   6 15.0668 5.40757   1
   2   0  -6 3.63242 5.83227   1
   2   0  -6 12.9797 5.35172   1
  -2   0   6 -4.9149 7.82589   1
   2   0   6 11.4622 4.69257   1
   3   0  -6 566.240 37.0599   1
   3   0   6 603.474 38.0145   1
  -3   0   6 607.477 39.6881   1
  -3   0  -6 578.205 36.8496   1
   3   0   6 588.621 37.5796   1
  -4   0  -6 86.3829 11.0701   1
   4   0   6 58.9145 10.1071   1
   4   0  -6 77.4693 11.0709   1
   4   0   6 82.3995 10.1067   1
  -5   0   6 531.189 36.7914   1
   5   0  -6 546.641 37.2330   1
   5   0  -6 505.080 36.0934   1
  -5   0  -6 523.592 35.8406   1
   5   0   6 492.028 33.4225   1
   5   0   6 493.557 34.3183   1
   6   0  -6 97.1082 14.0400   1
   6   0   6 73.4563 13.8281   1
   6   0  -6 74.8942 13.3125   1
  -6   0  -6 54.5156 11.7272   1
  -6   0   6 63.7617 14.2055   1
   6   0   6 68.4318 11.8780   1
  -7   0  -6 228.581 22.1293   1
  -7   0   6 212.470 21.8134   1
   7   0   6 179.983 19.2796   1
   7   0   6 245.510 23.1783   1
   8   0   6 14.1167 13.5975   1
   8   0  -6 14.4556 17.2832   1
  -8   0   6 -2.3471 12.8616   1
   8   0   6 27.1015 11.0472   1
  -8   0  -6 -6.4332 12.5891   1
   8   0  -6 -10.273 15.4018   1
  -9   0   6 47.0828 14.6772   1
   9   0  -6 16.4232 20.8346   1
  -9   0  -6 41.1576 17.0986   1
   9   0   6 19.2963 14.0615   1
   9   0  -6 9.33286 15.2974   1
   9   0   6 22.1270 14.2459   1
  10   0  -6 -18.898 18.2871   1
  10   0   6 -9.7629 18.7549   1
  10   0   6 -9.4025 18.3838   1
 -10   0  -6 6.70684 20.6142   1
  11   0  -6 41.4134 22.3483   1
  11   0   6 8.61732 17.4896   1
 -11   0   6 -10.573 20.8259   1
  11   0  -6 16.5176 20.5852   1
   0   1   6 1449.82 84.0368   1
   0  -1   6 1442.07 83.9237   1
   0  -1   6 1362.53 79.1468   1
   0   1   6 1422.29 82.6936   1
   0  -1  -6 1426.71 82.6608   1
   0   1  -6 1382.80 80.6342   1
   0   1  -6 1435.33 83.2490   1
  -1  -1  -6 455.929 29.0064   1
  -1   1   6 453.569 29.5281   1
   1  -1   6 484.851 31.1749   1
   1   1  -6 497.285 31.6859   1
   1   1  -6 501.035 31.7536   1
  -1   1   6 454.621 29.6879   1
   1  -1   6 466.880 29.7877   1
   1  -1  -6 468.109 30.4267   1
  -1   1  -6 467.491 29.9924   1
   1   1   6 431.898 27.4399   1
   1   1   6 475.180 30.1654   1
   1  -1  -6 415.250 27.4306   1
  -1  -1   6 458.685 29.7445   1
   2   1  -6 1507.99 87.7836   1
  -2   1   6 1491.61 87.7801   1
  -2  -1  -6 1465.90 84.7218   1
   2   1  -6 1517.46 88.6936   1
   2  -1   6 1466.39 85.7144   1
   2  -1   6 1415.32 82.7261   1
   2  -1  -6 1476.45 86.7878   1
  -2  -1   6 1446.83 84.5078   1
   2  -1  -6 1476.73 86.7199   1
   2   1   6 1454.73 84.4108   1
   2   1   6 1492.19 86.2685   1
  -2   1  -6 1496.13 87.1889   1
   3  -1   6 345.749 24.7096   1
  -3   1   6 367.484 26.7035   1
  -3  -1  -6 357.223 24.2689   1
   3  -1   6 362.087 25.2405   1
   3   1  -6 343.731 24.3415   1
   3   1  -6 335.328 24.2278   1
  -3  -1   6 394.914 27.1984   1
   3   1   6 348.738 24.0044   1
   3   1   6 362.280 24.2255   1
   3  -1  -6 355.075 25.7670   1
  -3   1  -6 382.119 26.6198   1
   4   1  -6 322.036 24.5266   1
   4   1  -6 383.597 27.7124   1
  -4  -1  -6 331.495 23.7487   1
   4  -1   6 340.270 25.7434   1
   4  -1   6 401.950 28.4682   1
   4   1   6 351.934 25.4979   1
  -4   1  -6 331.913 24.8799   1
   4   1   6 338.797 23.6492   1
  -4  -1   6 336.484 25.2885   1
   4  -1  -6 340.180 25.7135   1
  -5   1   6 80.7013 12.5333   1
   5   1  -6 105.970 14.0446   1
   5   1  -6 110.346 14.1942   1
   5  -1   6 74.8750 12.9855   1
  -5  -1  -6 88.7866 11.9535   1
   5  -1   6 90.0433 12.0469   1
   5  -1  -6 122.825 15.2434   1
   5   1   6 88.8204 11.8319   1
  -5   1  -6 94.7739 13.1290   1
  -5  -1   6 89.5416 13.0446   1
   5  -1  -6 80.9002 12.6394   1
   6  -1   6 1.48443 11.2666   1
  -6   1   6 26.8648 12.2021   1
   6   1  -6 30.6911 12.0904   1
   6   1  -6 28.1076 11.2101   1
   6  -1   6 16.6696 11.8331   1
   6   1   6 22.0408 8.51234   1
  -6  -1   6 23.9126 12.8726   1
  -6   1  -6 26.9050 11.4147   1
   6  -1  -6 21.9895 10.6028   1
   6  -1  -6 24.2629 12.5146   1
   7   1  -6 216.387 24.1301   1
   7   1  -6 168.007 19.8456   1
   7  -1   6 203.167 20.2469   1
   7  -1   6 197.503 21.5722   1
  -7   1   6 184.115 21.7639   1
  -7   1  -6 212.704 22.7601   1
  -7  -1   6 185.812 19.6797   1
   7   1   6 224.114 20.5844   1
   7   1   6 227.076 20.2871   1
   7  -1  -6 147.204 18.8862   1
   7  -1  -6 186.851 21.0286   1
  -8  -1  -6 -4.7825 13.2274   1
   8   1  -6 61.4728 15.5764   1
   8  -1   6 8.29707 14.4761   1
   8  -1   6 30.9984 12.8392   1
  -8   1   6 18.6254 15.1848   1
   8   1  -6 -4.9286 16.0490   1
   8  -1  -6 -8.2003 13.8096   1
   8   1   6 14.4534 11.2419   1
  -8   1  -6 -1.6547 12.8769   1
   8  -1  -6 1.13454 14.7682   1
   8   1   6 9.21251 14.7836   1
  -8  -1   6 10.1070 15.2985   1
   9   1  -6 68.4122 19.1206   1
   9  -1   6 31.5079 15.1657   1
   9   1  -6 46.9960 14.5167   1
   9  -1   6 34.2111 13.1969   1
  -9  -1  -6 22.5550 15.3545   1
  -9   1   6 63.3474 17.2574   1
   9   1   6 55.2022 16.9189   1
   9   1   6 54.5570 14.0779   1
  -9   1  -6 21.1096 15.7564   1
  -9  -1   6 50.4663 16.5629   1
   9  -1  -6 3.03659 15.2935   1
   9  -1  -6 2.98146 17.3501   1
 -10   1   6 -28.715 20.2852   1
 -10  -1  -6 -20.670 20.7684   1
  10   1  -6 -18.173 20.3542   1
  10  -1   6 -5.8757 22.5982   1
  10  -1   6 -26.561 20.5872   1
  10   1  -6 -4.6356 22.5270   1
  10   1   6 -32.476 20.5569   1
  10  -1  -6 11.8169 17.7490   1
  10  -1  -6 11.5175 19.6660   1
 -10   1  -6 -10.919 17.7250   1
  10   1   6 -1.6440 15.4904   1
 -10  -1   6 1.92650 19.9386   1
  11   1  -6 19.1398 19.1054   1
 -11   1   6 15.3123 23.2294   1
 -11  -1  -6 38.3907 20.5700   1
  11   1  -6 1.21705 19.8202   1
  11  -1   6 14.8291 19.5998   1
  11  -1   6 21.7555 16.7660   1
  11  -1  -6 1.95647 22.4808   1
  11  -1  -6 23.1075 19.6876   1
  11   1   6 13.9114 20.4003   1
 -11  -1   6 -14.752 25.4993   1
 -11   1  -6 18.7857 22.1233   1
   0   2   6 1388.43 80.8699   1
   0   2  -6 1368.75 79.7767   1
   0  -2   6 1379.37 80.6577   1
   0   2   6 1394.70 81.1679   1
   0  -2  -6 1348.31 78.5809   1
   0   2  -6 1335.29 77.9930   1
  -1   2   6 886.700 53.8868   1
   1  -2   6 971.579 58.3703   1
   1   2  -6 953.996 56.9846   1
   1   2  -6 929.181 55.7161   1
   1  -2   6 954.627 57.0697   1
  -1   2   6 938.284 56.5304   1
  -1  -2  -6 912.195 53.8442   1
  -1   2  -6 872.919 52.8842   1
   1  -2  -6 880.338 53.4728   1
   1   2   6 972.701 57.6778   1
  -1   2  -6 970.999 58.1027   1
   1   2   6 989.333 58.6236   1
  -1  -2   6 1014.77 60.3573   1
   2   2  -6 777.334 47.5791   1
  -2   2   6 766.937 48.1034   1
   2  -2   6 777.700 48.3726   1
   2  -2   6 734.681 45.6414   1
   2   2  -6 754.068 45.9061   1
  -2  -2  -6 740.205 44.3882   1
  -2  -2   6 718.902 44.3329   1
   2  -2  -6 784.812 49.0077   1
   2   2   6 763.252 45.9624   1
  -2   2  -6 784.381 48.4102   1
   2   2   6 722.743 43.3698   1
  -3   2   6 202.867 18.0525   1
   3   2  -6 193.918 16.0822   1
   3  -2   6 193.133 17.2199   1
   3   2  -6 185.623 16.0395   1
  -3  -2  -6 188.252 14.5120   1
   3  -2  -6 172.036 16.0494   1
   3   2   6 173.129 13.9763   1
   3   2   6 195.144 15.3272   1
  -3  -2   6 200.965 16.5108   1
  -3   2  -6 146.537 14.6126   1
   3  -2  -6 185.123 16.8441   1
  -4  -2  -6 551.502 35.2003   1
   4   2  -6 495.520 32.9184   1
   4  -2   6 529.088 35.3740   1
  -4   2   6 573.591 39.1076   1
   4  -2  -6 508.788 35.6192   1
   4  -2  -6 489.146 34.5943   1
  -4  -2   6 487.489 32.6109   1
  -5  -2  -6 166.023 15.5787   1
   5   2  -6 112.171 14.3551   1
   5  -2   6 160.818 17.1318   1
  -5   2   6 129.780 16.1763   1
   5  -2   6 133.043 15.5242   1
   5   2   6 129.081 12.4563   1
   5  -2  -6 110.551 14.2685   1
   5  -2  -6 112.316 15.4566   1
   5   2   6 127.156 13.1698   1
  -5   2  -6 143.836 16.8867   1
   6   2  -6 39.2959 10.5897   1
  -6   2   6 36.2649 14.5375   1
  -6  -2  -6 51.1303 10.5536   1
   6  -2   6 28.4268 12.4336   1
   6  -2   6 44.4924 11.0347   1
   6   2  -6 48.6884 13.7259   1
   6  -2  -6 47.7099 12.1771   1
  -6  -2   6 36.5556 11.1738   1
  -6   2  -6 73.9540 13.2272   1
   6  -2  -6 42.1121 11.5201   1
   6   2   6 53.7735 10.8024   1
   7   2  -6 91.5370 16.3457   1
   7   2  -6 92.0658 14.9332   1
  -7   2   6 87.4479 16.6408   1
   7   2   6 74.9822 12.4835   1
  -7  -2   6 83.3565 15.7555   1
  -7   2  -6 96.8202 14.9718   1
   7  -2  -6 88.9121 15.5734   1
   7  -2  -6 92.4936 20.1383   1
   8   2  -6 31.5233 15.9543   1
   8   2  -6 -17.118 14.2912   1
   8  -2   6 19.6881 13.5831   1
  -8   2   6 25.6902 13.3310   1
  -8  -2  -6 21.1601 12.3696   1
   8  -2   6 17.1296 12.6902   1
   8  -2  -6 40.2032 15.0333   1
   8   2   6 9.23632 12.4089   1
  -8  -2   6 14.1506 12.7962   1
   8   2   6 12.9048 11.2373   1
   8  -2  -6 7.03209 17.3078   1
  -8   2  -6 36.2860 15.3541   1
  -9  -2  -6 119.634 15.2886   1
  -9  -2  -6 109.600 17.1830   1
   9   2  -6 111.996 20.1565   1
   9  -2   6 119.681 19.4217   1
   9   2  -6 112.644 19.6117   1
   9   2   6 93.8879 16.7214   1
   9  -2  -6 135.704 21.9373   1
  -9  -2   6 82.5341 18.2728   1
   9   2   6 111.062 15.6819   1
  -9   2  -6 128.792 19.7372   1
  10  -2   6 19.9774 16.0958   1
  10  -2   6 2.47263 19.5551   1
 -10  -2  -6 46.3600 13.7288   1
  10   2  -6 -0.8207 21.6665   1
 -10  -2  -6 11.1463 18.5306   1
 -10   2   6 24.4509 16.8643   1
  10   2   6 17.9464 14.3301   1
  10   2   6 6.87860 16.7971   1
 -10  -2   6 1.87725 20.5566   1
  10  -2  -6 22.7978 19.7415   1
  10  -2  -6 17.1592 19.6865   1
 -10   2  -6 15.6640 17.3970   1
 -11   2   6 53.4510 22.0735   1
 -11  -2  -6 61.0214 23.3292   1
  11  -2   6 52.2958 18.9112   1
 -11  -2  -6 52.0388 17.9146   1
  11  -2   6 49.4517 21.0282   1
  11   2  -6 12.4854 20.5461   1
  11   2   6 73.5513 20.9907   1
 -11   2  -6 80.9529 20.2670   1
  11   2   6 60.2295 17.9758   1
  11  -2  -6 73.6223 22.3574   1
  11  -2  -6 70.9687 21.3993   1
   0  -3  -6 526.175 33.5005   1
   0   3  -6 527.918 33.7956   1
   0  -3   6 530.212 34.0662   1
   0   3   6 513.281 33.1067   1
   0   3  -6 593.888 37.5797   1
   0   3   6 526.593 33.9509   1
   1   3  -6 515.615 32.9521   1
   1   3  -6 516.618 32.9951   1
  -1   3   6 527.550 34.3804   1
   1  -3   6 534.311 34.6890   1
  -1   3   6 466.998 31.2268   1
  -1  -3  -6 508.421 32.0043   1
   1   3   6 490.734 31.2663   1
  -1   3  -6 500.979 32.6990   1
  -1  -3   6 542.193 34.6384   1
   1  -3  -6 521.809 34.1065   1
   1   3   6 475.131 30.4205   1
  -1   3  -6 516.879 33.5636   1
  -2   3   6 228.999 18.9425   1
   2  -3   6 266.015 20.4750   1
   2   3  -6 279.370 20.3021   1
  -2  -3  -6 306.471 20.5829   1
   2   3  -6 251.730 18.9030   1
   2  -3  -6 293.467 22.4136   1
   2   3   6 274.606 19.0151   1
  -2   3  -6 266.130 20.4653   1
   2   3   6 290.179 20.0086   1
  -2  -3   6 275.564 20.2418   1
   3   3  -6 139.496 12.6944   1
  -3  -3  -6 156.028 12.4511   1
   3   3  -6 152.424 14.5750   1
  -3   3   6 143.815 15.1645   1
   3  -3   6 169.084 15.4561   1
  -3  -3  -6 137.475 11.5847   1
   3   3   6 152.428 12.2846   1
   3   3   6 136.233 11.7792   1
  -3  -3   6 159.618 14.4841   1
   4   3  -6 32.7498 9.13831   1
   4  -3   6 27.4532 9.69596   1
  -4  -3  -6 37.5394 6.65545   1
  -4   3   6 32.9236 11.0011   1
  -4  -3  -6 36.5603 7.23508   1
   4  -3   6 56.1574 10.6022   1
   4   3   6 32.0339 6.96750   1
   4  -3  -6 13.5966 7.69073   1
   4   3   6 36.1942 7.25804   1
  -4  -3   6 20.6740 7.79874   1
   4  -3  -6 21.4169 10.4433   1
  -4   3  -6 36.5755 10.2302   1
  -5  -3  -6 150.824 14.0918   1
  -5   3   6 159.336 18.2598   1
   5   3  -6 183.428 17.3663   1
   5  -3   6 191.916 19.7569   1
   5  -3   6 141.852 15.5203   1
   5   3  -6 128.894 14.5556   1
  -5  -3  -6 180.655 14.7238   1
  -5  -3   6 165.637 16.2110   1
   5   3   6 148.020 12.7678   1
   5  -3  -6 156.514 18.4101   1
   5   3   6 142.070 13.4964   1
   5  -3  -6 150.778 17.6525   1
  -5   3  -6 157.696 17.7721   1
   6   3  -6 88.7511 13.4843   1
   6  -3   6 80.4056 14.2742   1
   6   3  -6 86.3593 12.6168   1
  -6  -3  -6 90.2386 13.1933   1
  -6   3   6 71.8930 15.0509   1
  -6  -3  -6 89.9700 10.4395   1
   6  -3   6 75.3613 13.2369   1
   6   3   6 83.1324 11.2200   1
   6  -3  -6 86.3693 14.6525   1
   6   3   6 76.0790 10.3212   1
  -6   3  -6 93.0002 15.1038   1
  -6  -3   6 98.8414 13.6334   1
   6  -3  -6 76.0934 14.9731   1
   7   3  -6 -10.449 14.6284   1
   7  -3   6 2.38066 11.7123   1
   7  -3   6 5.07310 14.0853   1
  -7  -3  -6 -2.9539 12.7266   1
  -7   3   6 -4.9894 15.9850   1
   7   3  -6 28.8453 13.6521   1
  -7   3  -6 18.7750 11.8876   1
   7  -3  -6 10.3194 12.5077   1
   7   3   6 8.63272 9.50287   1
  -7  -3   6 17.8031 9.76509   1
   7  -3  -6 10.2968 13.6597   1
   8   3  -6 31.6250 16.4807   1
   8  -3   6 0.60256 15.8789   1
  -8   3   6 8.67647 16.0077   1
  -8  -3  -6 26.7455 10.0524   1
   8  -3   6 21.7937 13.9389   1
   8   3  -6 27.8108 14.5111   1
   8   3   6 9.63574 9.80803   1
  -8   3  -6 27.3387 13.9742   1
   8  -3  -6 28.2031 16.6450   1
   8  -3  -6 24.0135 15.0720   1
  -8  -3   6 20.4749 14.7968   1
  -9  -3  -6 17.5645 17.9954   1
   9   3  -6 0.43255 21.8506   1
  -9   3   6 2.53685 17.6180   1
  -9  -3  -6 5.62356 13.0889   1
   9   3  -6 14.3939 18.2567   1
   9  -3   6 11.6007 20.3627   1
   9   3   6 4.18176 11.6063   1
  -9  -3   6 5.02638 17.6847   1
   9   3   6 -5.2944 14.6964   1
  10   3  -6 35.6176 21.0714   1
 -10  -3  -6 13.3385 15.5461   1
 -10  -3  -6 16.7840 15.6133   1
  10  -3   6 32.3378 15.9314   1
 -10   3   6 14.9220 15.0657   1
  10   3  -6 2.15850 17.0222   1
  10  -3   6 43.5039 21.2485   1
 -10   3  -6 27.4096 15.7106   1
  10  -3  -6 -5.7506 18.4900   1
 -10  -3   6 26.8582 19.6821   1
  10  -3  -6 15.5846 18.7607   1
  10   3   6 8.95352 14.9510   1
  10   3   6 14.7137 16.0852   1
 -11   3   6 21.1163 16.7590   1
  11   3  -6 15.5207 21.5133   1
 -11  -3  -6 21.4120 20.2650   1
  11   3  -6 -10.965 22.2750   1
  11  -3   6 18.8950 20.2902   1
 -11  -3  -6 -14.283 24.7325   1
  11  -3   6 -31.588 23.6389   1
  11  -3  -6 -11.266 26.7677   1
 -11  -3   6 4.60957 25.5726   1
 -11   3  -6 -2.6301 22.3344   1
  11  -3  -6 4.00830 16.1669   1
  11   3   6 7.64771 18.0714   1
  11   3   6 8.26244 18.7957   1
 -11  -3   6 41.1990 17.0985   1
   0  -4   6 1.11977 6.81893   1
   0  -4  -6 -4.2771 7.81424   1
   0   4  -6 -13.218 7.99979   1
   0   4   6 9.07644 6.00619   1
   0   4   6 -9.6203 7.84609   1
  -1   4   6 -0.1622 8.50329   1
   1   4  -6 6.99601 5.49519   1
   1  -4   6 -10.751 8.03320   1
  -1  -4  -6 -10.129 5.99733   1
  -1   4   6 12.0835 7.23031   1
   1   4  -6 1.77072 6.44357   1
  -1   4  -6 -0.9132 8.05093   1
   1   4   6 -2.5208 7.08942   1
  -1  -4   6 5.10685 6.90370   1
   1   4   6 1.97186 5.83074   1
   1  -4  -6 -3.3852 8.72537   1
  -2   4   6 124.719 14.3101   1
   2   4  -6 134.339 13.0211   1
  -2  -4  -6 137.690 11.7699   1
  -2  -4  -6 132.784 11.4316   1
   2   4  -6 118.063 12.2724   1
  -2   4   6 138.039 14.7162   1
   2  -4  -6 119.312 14.3762   1
  -2   4  -6 115.152 12.4133   1
   2   4   6 138.009 11.7766   1
   2   4   6 118.341 10.8205   1
  -2  -4   6 117.177 12.3929   1
   3   4  -6 336.310 24.0594   1
  -3   4   6 339.066 26.5035   1
   3  -4   6 329.085 24.7119   1
   3  -4   6 330.506 25.8177   1
  -3  -4  -6 316.762 20.8989   1
  -3   4   6 371.278 28.2481   1
  -3  -4  -6 347.293 22.7303   1
   3   4  -6 313.960 22.5805   1
   3   4   6 325.453 21.5271   1
   3   4   6 338.256 22.5014   1
   3  -4  -6 320.958 25.7514   1
  -3  -4   6 320.070 23.0702   1
  -3   4  -6 361.146 27.2971   1
  -4   4   6 124.225 16.0356   1
   4  -4   6 113.575 15.8203   1
  -4  -4  -6 130.810 11.3375   1
   4  -4   6 82.3591 12.1606   1
  -4  -4  -6 134.337 11.3984   1
   4   4   6 140.553 11.8538   1
  -4   4  -6 117.352 15.2471   1
  -4  -4   6 110.362 12.5173   1
   4   4   6 121.269 10.5817   1
   4  -4  -6 109.044 15.4225   1
   5   4  -6 386.582 27.7791   1
  -5   4   6 385.279 31.3312   1
   5  -4   6 384.449 30.8139   1
  -5  -4  -6 388.322 25.3847   1
   5   4  -6 363.385 26.7555   1
   5  -4   6 457.949 33.4938   1
  -5  -4  -6 360.518 24.8307   1
  -5  -4   6 413.483 29.3550   1
   5  -4  -6 363.514 29.5025   1
   5  -4  -6 396.319 31.2240   1
   5   4   6 374.817 25.0569   1
  -5   4  -6 352.929 28.2993   1
   5   4   6 361.733 23.9288   1
   6  -4   6 75.6435 14.1867   1
  -6  -4  -6 83.5846 9.97187   1
  -6   4   6 99.0890 16.7550   1
  -6  -4  -6 79.8090 12.1109   1
   6   4  -6 95.0390 14.1141   1
   6  -4   6 84.1992 16.1737   1
   6   4   6 68.0890 10.2852   1
   6   4   6 87.5171 10.0243   1
  -6   4  -6 55.1551 13.6785   1
   6  -4  -6 68.9306 14.8349   1
   6  -4  -6 52.6008 14.0793   1
   7  -4   6 317.521 27.8125   1
  -7   4   6 317.263 30.0231   1
   7   4  -6 335.519 27.7076   1
  -7  -4  -6 301.111 22.1748   1
  -7  -4  -6 306.381 23.4855   1
   7  -4   6 287.134 26.4815   1
   7   4  -6 321.185 26.2180   1
   7   4   6 331.182 24.2226   1
  -7   4  -6 307.697 27.3288   1
  -7  -4   6 379.394 29.5690   1
   7  -4  -6 345.129 30.3663   1
   7   4   6 303.965 22.1413   1
   8   4  -6 -0.3509 16.0623   1
  -8  -4  -6 7.68248 11.5535   1
   8   4  -6 37.2703 13.9809   1
   8  -4   6 10.2155 15.2440   1
   8  -4   6 -24.963 16.8692   1
   8   4   6 6.44288 10.9521   1
  -8   4  -6 -16.441 14.5270   1
   8  -4  -6 -12.956 19.2643   1
  -8  -4   6 -3.1947 14.1123   1
  -9  -4  -6 52.2636 12.8762   1
   9   4  -6 62.3708 17.8787   1
   9  -4   6 53.1617 15.5699   1
   9  -4   6 64.5924 16.6456   1
   9   4  -6 70.2961 19.8118   1
  -9   4   6 91.7919 19.3081   1
   9  -4  -6 74.4579 21.5224   1
  -9  -4   6 59.2919 21.1866   1
   9   4   6 52.4567 11.8752   1
  -9   4  -6 56.7717 15.7517   1
   9  -4  -6 27.9207 16.7275   1
 -10  -4  -6 -5.4151 16.2566   1
  10  -4   6 62.7068 19.4723   1
  10  -4   6 42.2873 18.6641   1
  10   4  -6 26.5699 17.4111   1
 -10  -4  -6 40.0490 14.8761   1
  10   4  -6 2.52805 21.7670   1
 -10   4   6 29.0441 20.3500   1
  10   4   6 30.2119 14.0574   1
  10  -4  -6 45.0378 16.9342   1
 -10  -4   6 12.4818 17.2797   1
 -10  -4   6 27.2043 24.7637   1
  10  -4  -6 24.3133 19.0221   1
  10   4   6 11.6421 16.3689   1
 -11  -4  -6 33.8858 21.6834   1
 -11   4   6 23.7657 21.0030   1
  11  -4   6 18.0142 19.7261   1
  11   4  -6 13.3855 22.7823   1
 -11  -4  -6 17.1450 21.6588   1
  11  -4   6 28.5138 19.0291   1
  11   4  -6 6.78152 25.3395   1
  11  -4  -6 14.1069 21.8443   1
  11  -4  -6 -35.250 18.2298   1
 -11  -4   6 -0.4709 27.5854   1
 -11   4  -6 -2.2018 17.4187   1
  11   4   6 53.2266 12.0244   1
 -11  -4   6 -19.557 22.3439   1
   0  -5  -6 957.748 58.2400   1
   0   5   6 928.347 56.9770   1
   0  -5   6 1085.35 65.3415   1
   0   5  -6 1015.09 61.6669   1
   0   5   6 928.389 56.7192   1
   1   5  -6 34.1171 8.72650   1
  -1   5   6 31.5193 9.20608   1
  -1  -5  -6 41.5420 7.55731   1
   1  -5  -6 51.4444 10.2004   1
  -1  -5   6 36.4492 8.95397   1
   1   5   6 39.4812 8.09890   1
  -1   5  -6 31.0419 7.28390   1
   1   5   6 35.7493 7.67051   1
  -2  -5  -6 486.346 30.6733   1
   2   5  -6 479.085 31.6960   1
  -2  -5  -6 496.225 31.5295   1
   2  -5   6 475.944 33.6696   1
   2   5  -6 497.899 32.8850   1
  -2   5   6 484.333 34.6343   1
  -2   5  -6 466.247 32.1582   1
   2   5   6 481.488 30.5301   1
  -2  -5   6 487.064 32.2117   1
   2   5   6 480.228 30.7617   1
  -2   5  -6 438.241 31.0102   1
  -3  -5  -6 27.3293 6.04210   1
  -3   5   6 17.2125 9.93068   1
   3  -5   6 19.2232 8.79779   1
  -3  -5  -6 22.6068 5.94392   1
   3   5  -6 38.1652 8.53816   1
   3   5  -6 29.5313 9.28665   1
  -3   5   6 44.8063 11.6149   1
   3   5   6 32.0234 6.46497   1
  -3  -5   6 30.9828 9.45026   1
   3  -5  -6 34.8093 11.1073   1
  -3   5  -6 37.1818 10.8861   1
   3   5   6 42.1206 6.56890   1
  -4   5   6 293.115 24.9651   1
   4  -5   6 278.132 24.7676   1
  -4   5   6 262.801 24.1221   1
   4  -5   6 274.703 22.9117   1
   4   5  -6 252.768 20.6179   1
  -4   5  -6 302.421 25.4081   1
   4   5   6 274.784 18.5077   1
   4  -5  -6 299.531 25.8062   1
  -4  -5   6 296.535 22.3112   1
   4   5   6 255.596 17.5555   1
   5  -5   6 117.994 16.2482   1
  -5  -5  -6 113.736 11.4004   1
  -5   5   6 109.917 16.3328   1
   5  -5   6 100.587 14.7480   1
  -5  -5  -6 107.974 10.2415   1
   5   5  -6 110.593 13.1388   1
   5  -5  -6 136.804 17.7419   1
  -5  -5   6 98.0779 12.8684   1
   5   5   6 122.106 10.5461   1
   5   5   6 121.664 11.0579   1
  -5   5  -6 107.798 15.4661   1
   6  -5   6 49.0003 15.8050   1
  -6  -5  -6 49.8780 10.0069   1
   6   5  -6 55.6014 14.3795   1
   6  -5   6 44.9928 13.7818   1
  -6  -5  -6 46.5149 7.92936   1
  -6   5   6 47.5958 15.1856   1
   6   5   6 53.6085 7.74824   1
   6  -5  -6 39.5676 14.3442   1
  -6   5  -6 32.8497 13.1118   1
   6   5   6 51.7172 9.00521   1
   6  -5  -6 66.2359 15.5882   1
  -7  -5  -6 28.8405 8.50305   1
   7   5  -6 22.3250 11.2324   1
  -7   5   6 20.5384 15.4486   1
   7   5  -6 39.8793 14.9892   1
  -7  -5  -6 33.3220 10.4399   1
   7  -5   6 23.7488 14.5525   1
  -7   5  -6 22.2255 12.7363   1
   7   5   6 17.6629 7.10040   1
   7  -5  -6 23.1862 14.8856   1
   7   5   6 13.9019 8.11347   1
   7  -5  -6 18.4551 14.2264   1
  -7  -5   6 18.4916 13.9972   1
  -8  -5  -6 80.8581 12.3229   1
  -8  -5  -6 99.3708 14.3975   1
  -8   5   6 88.8855 19.9175   1
   8   5  -6 91.6989 15.4529   1
   8   5  -6 82.5605 17.2981   1
   8  -5   6 116.429 18.4766   1
   8  -5   6 61.9023 16.6216   1
  -8  -5   6 108.810 16.7943   1
   8  -5  -6 80.9768 18.7322   1
   8   5   6 109.808 13.0628   1
  -8   5  -6 125.274 19.2460   1
   8   5   6 92.2886 9.96766   1
  -8  -5   6 93.8352 16.7255   1
   8  -5  -6 114.555 23.1742   1
   9   5  -6 23.0845 14.3246   1
  -9   5   6 35.6477 16.0441   1
  -9  -5  -6 4.73155 16.5845   1
   9  -5   6 18.0108 17.1949   1
   9   5  -6 11.5550 18.1324   1
   9  -5   6 6.39252 15.8565   1
  -9  -5  -6 29.5987 12.4370   1
   9  -5  -6 5.16224 17.2219   1
  -9  -5   6 14.5860 15.0083   1
   9  -5  -6 41.4986 20.4548   1
   9   5   6 10.6618 11.7966   1
  -9   5  -6 48.1444 17.0604   1
   9   5   6 13.5545 11.7859   1
  -9  -5   6 4.15965 19.6074   1
  10  -5   6 50.6124 16.4861   1
  10   5  -6 68.4939 18.5828   1
 -10  -5  -6 55.4613 15.0675   1
 -10   5   6 7.12335 19.4066   1
  10   5  -6 32.9142 20.9244   1
  10  -5   6 19.0327 21.5542   1
 -10  -5  -6 69.5012 17.3404   1
  10   5   6 67.8636 10.8068   1
 -10  -5   6 10.1732 20.6161   1
  10  -5  -6 22.8050 20.7450   1
 -10   5  -6 -7.2906 19.0132   1
  10  -5  -6 45.6326 18.9049   1
 -10  -5   6 5.18963 22.5044   1
  11  -5   6 13.1243 21.3391   1
 -11  -5   6 -9.5431 26.4356   1
   0  -6  -6 -9.7621 8.63822   1
   0   6   6 6.49981 8.07434   1
   0   6  -6 14.7036 6.47704   1
   0   6   6 4.46880 9.75078   1
  -1   6   6 17.7038 10.3170   1
   1   6  -6 2.15307 7.19586   1
   1  -6   6 15.8169 8.51668   1
   1   6  -6 10.8160 7.95948   1
  -1  -6  -6 20.4171 7.24804   1
  -1  -6   6 11.1027 8.22736   1
   1   6   6 6.88680 6.71098   1
  -1   6  -6 0.29049 10.1940   1
  -1   6  -6 27.7035 7.85526   1
   1   6   6 19.2568 7.34237   1
  -2  -6  -6 6.43037 6.73428   1
  -2   6   6 12.2826 8.59184   1
   2  -6   6 -2.4457 10.7927   1
  -2   6   6 11.8621 8.34556   1
  -2  -6  -6 6.16643 7.51991   1
   2   6  -6 5.91397 6.81757   1
  -2   6  -6 -5.0919 9.35778   1
   2  -6  -6 -1.7344 11.1271   1
   2   6   6 3.98529 5.81158   1
   2   6   6 6.52499 8.08715   1
  -2   6  -6 -6.2777 9.18886   1
  -2  -6   6 11.6855 6.94081   1
  -3  -6  -6 479.447 30.0029   1
  -3   6   6 425.550 32.6754   1
   3   6  -6 476.449 31.7087   1
  -3  -6  -6 524.366 33.0802   1
   3  -6   6 411.627 31.6910   1
  -3   6   6 467.390 34.5744   1
  -3   6  -6 407.404 29.7517   1
  -3  -6   6 460.976 31.3594   1
   3  -6  -6 443.453 33.7461   1
   3   6   6 485.511 30.2378   1
  -3   6  -6 411.494 30.9825   1
   3   6   6 467.092 29.6272   1
  -4  -6  -6 190.773 13.9966   1
   4  -6   6 221.806 21.3977   1
  -4  -6  -6 185.802 14.0014   1
   4   6  -6 231.902 19.4131   1
  -4   6   6 190.934 21.0355   1
  -4   6   6 207.172 22.4021   1
   4   6   6 205.667 14.6056   1
  -4  -6   6 202.234 17.4460   1
   4  -6  -6 224.945 22.4838   1
   4   6   6 215.529 15.0364   1
  -4   6  -6 204.204 20.6228   1
  -5   6   6 586.472 43.5964   1
  -5  -6  -6 650.465 38.9430   1
   5  -6   6 602.020 42.2748   1
   5   6  -6 637.151 41.6217   1
  -5   6   6 713.756 49.8412   1
  -5  -6  -6 608.895 36.3742   1
   5  -6   6 680.125 46.8243   1
  -5   6  -6 557.464 40.1753   1
   5   6   6 640.058 38.0013   1
   5  -6  -6 649.465 46.0230   1
   5   6   6 625.383 37.2395   1
  -5  -6   6 606.373 39.9419   1
  -6   6   6 14.2524 12.4996   1
  -6  -6  -6 -5.2918 8.20638   1
   6  -6   6 8.52516 15.4665   1
   6   6  -6 3.76390 13.8192   1
   6  -6   6 22.5730 11.4267   1
  -6  -6  -6 14.9748 6.96218   1
   6   6   6 -1.7937 6.21209   1
  -6  -6   6 25.3559 12.6960   1
  -6   6  -6 5.82001 14.8060   1
   6  -6  -6 16.4061 13.4705   1
  -7  -6  -6 200.493 16.8769   1
  -7  -6  -6 218.085 16.4262   1
   7   6  -6 221.141 21.2472   1
   7  -6   6 212.401 23.5532   1
  -7   6   6 176.041 21.9919   1
   7   6   6 212.234 14.6691   1
   7  -6  -6 187.453 23.0718   1
   7  -6  -6 151.908 20.6660   1
  -7  -6   6 177.899 19.0152   1
  -8  -6  -6 44.4695 10.2653   1
  -8  -6  -6 40.2669 11.4313   1
  -8   6   6 0.70382 16.5832   1
   8  -6   6 23.5308 20.4672   1
   8   6  -6 44.8638 13.6931   1
   8  -6   6 44.8372 18.2203   1
   8   6  -6 40.0243 15.2928   1
   8   6   6 55.3830 7.31954   1
   8  -6  -6 13.0723 18.0486   1
  -8   6  -6 38.5997 15.2756   1
   8  -6  -6 -3.8768 19.7079   1
  -8  -6   6 42.8747 13.6683   1
  -8  -6   6 43.0034 16.4760   1
  -9  -6  -6 35.4973 13.4060   1
   9   6  -6 29.4482 15.8453   1
   9   6  -6 40.2681 14.1260   1
   9  -6   6 32.1843 17.5306   1
  -9  -6  -6 30.8004 12.6884   1
   9  -6   6 35.6450 20.7479   1
  -9   6   6 42.1765 16.4346   1
   9  -6  -6 6.85877 19.2305   1
  -9   6  -6 25.0741 15.9332   1
  -9  -6   6 20.8010 16.2179   1
   9  -6  -6 10.8229 15.1605   1
  -9  -6   6 36.0735 17.5803   1
 -10   6   6 -9.3740 14.1881   1
  10   6  -6 -28.573 23.8707   1
  10  -6   6 5.61495 17.7064   1
 -10  -6  -6 20.9547 17.1174   1
 -10  -6  -6 4.83876 15.6835   1
  10   6  -6 0.42275 19.5664   1
  10  -6   6 9.15021 20.0644   1
  10  -6  -6 7.46560 18.2147   1
 -10  -6   6 22.6557 23.2249   1
 -10   6  -6 -8.4383 17.4503   1
 -10  -6   6 -5.0012 20.6140   1
  10  -6  -6 -6.3269 23.0406   1
   0  -7   6 1243.03 75.3393   1
   0  -7  -6 1117.23 68.3944   1
   0   7  -6 1068.38 65.2416   1
   0   7  -6 1206.69 73.1661   1
  -1   7   6 63.9781 12.1276   1
   1  -7   6 90.6864 12.7770   1
  -1  -7  -6 56.6628 10.4344   1
  -1   7   6 37.7520 10.6865   1
   1   7  -6 47.3825 10.4893   1
  -1   7  -6 55.3606 11.1952   1
   1  -7  -6 78.0902 13.3053   1
  -1   7  -6 67.5217 10.8212   1
   1   7   6 70.7229 11.0190   1
   1   7   6 48.8651 9.41842   1
   2   7  -6 551.786 36.4274   1
   2   7  -6 558.115 36.7918   1
  -2  -7  -6 545.576 34.8021   1
  -2  -7  -6 527.093 34.1640   1
   2  -7   6 582.312 40.5009   1
  -2   7   6 522.743 37.6872   1
  -2   7   6 504.574 36.6384   1
   2   7   6 562.781 36.1303   1
  -2   7  -6 553.351 38.8024   1
  -2  -7   6 525.725 35.0046   1
  -2   7  -6 557.197 37.6489   1
   2   7   6 602.805 37.6747   1
   2  -7  -6 614.511 42.7526   1
   3  -7   6 649.750 44.6867   1
   3   7  -6 625.093 40.4933   1
  -3  -7  -6 577.560 35.6813   1
  -3   7   6 603.983 43.3891   1
  -3   7   6 572.465 41.5204   1
  -3  -7  -6 627.591 38.7626   1
   3  -7  -6 647.446 45.4530   1
  -3  -7   6 583.980 38.0647   1
  -3   7  -6 647.196 44.6867   1
   3   7   6 602.232 36.7497   1
   3   7   6 615.276 38.0735   1
  -3   7  -6 571.252 39.3717   1
  -4  -7  -6 120.896 10.5679   1
   4  -7   6 152.655 18.3007   1
  -4   7   6 148.240 19.7311   1
   4   7  -6 132.480 13.5532   1
  -4   7   6 111.398 16.9638   1
  -4  -7  -6 140.734 11.6548   1
   4  -7  -6 155.732 19.5583   1
   4   7   6 129.176 10.7297   1
  -4  -7   6 156.146 15.3723   1
   4   7   6 128.339 10.0335   1
  -4   7  -6 171.200 19.6523   1
  -4   7  -6 155.698 16.8272   1
   5   7  -6 98.3792 13.0673   1
   5  -7   6 68.3344 13.7478   1
  -5   7   6 74.0896 16.2487   1
  -5   7   6 115.096 18.0397   1
  -5  -7   6 76.6553 13.1425   1
   5  -7  -6 117.900 18.6061   1
  -5   7  -6 69.0852 13.6160   1
  -6   7   6 214.925 23.4301   1
   6   7  -6 177.443 18.6877   1
   6   7  -6 151.916 15.6452   1
   6  -7   6 206.530 23.6251   1
   6  -7   6 164.869 20.7725   1
  -6  -7   6 204.691 18.6780   1
  -6  -7   6 199.534 18.3582   1
   7  -7   6 43.1984 17.4011   1
   7  -7   6 52.2614 19.4283   1
   7   7  -6 46.3969 13.6691   1
  -7   7  -6 68.0501 15.5319   1
  -7  -7   6 38.0648 11.2755   1
   7  -7  -6 46.2784 16.5835   1
   8  -7   6 90.9664 19.4096   1
   8   7  -6 46.5632 15.8222   1
   8  -7   6 14.4866 18.6903   1
   8   7  -6 59.3569 15.9439   1
  -8  -7   6 75.5959 16.2537   1
   8  -7  -6 31.8720 19.3592   1
  -8  -7   6 82.8010 15.8274   1
  -8   7  -6 78.1594 18.4838   1
  -9   7   6 58.4688 18.5110   1
   9   7  -6 25.3617 14.2919   1
   9   7  -6 44.8091 15.8864   1
   9  -7   6 17.7601 19.8012   1
   9  -7   6 15.2246 17.2072   1
   9  -7  -6 42.0221 16.9350   1
  -9   7  -6 29.4672 17.2204   1
  -9  -7   6 12.8243 19.2777   1
   9  -7  -6 50.5555 19.9667   1
  -9  -7   6 56.3084 20.2404   1
 -10  -7  -6 36.9543 11.9013   1
  10   7  -6 35.2271 15.4071   1
 -10  -7  -6 35.8216 12.0775   1
  10   7  -6 29.0414 16.0582   1
 -10   7  -6 11.1759 16.2443   1
 -10  -7   6 8.07389 21.6805   1
 -10  -7   6 54.9984 22.4889   1
  10  -7  -6 -8.3741 19.0498   1
   0  -8   6 -0.8976 9.52856   1
   0   8   6 1.29538 11.0892   1
   0   8  -6 -3.2554 9.87973   1
   0   8  -6 2.68747 9.90366   1
   1   8  -6 244.771 20.5752   1
  -1  -8  -6 273.264 22.0720   1
   1   8  -6 247.536 21.1348   1
   1  -8   6 275.566 23.6533   1
  -1  -8   6 208.008 19.3593   1
   1  -8  -6 217.990 22.1229   1
  -1   8  -6 219.200 20.2481   1
   1   8   6 202.636 19.8181   1
  -1   8  -6 249.614 21.3424   1
   1   8   6 252.977 20.7332   1
  -2   8   6 48.1220 14.8851   1
   2   8  -6 69.1800 12.3062   1
  -2   8   6 55.7791 12.6767   1
  -2  -8  -6 67.1078 12.1354   1
   2  -8   6 43.2617 12.8810   1
  -2  -8  -6 62.3387 9.06525   1
   2  -8  -6 74.1590 15.1856   1
  -2   8  -6 47.3089 10.5763   1
   2   8   6 48.1847 11.0818   1
  -2   8  -6 58.8755 11.7716   1
   2   8   6 53.0776 9.15882   1
   3   8  -6 349.058 26.4555   1
  -3  -8  -6 342.729 23.4869   1
  -3   8   6 323.346 28.1196   1
  -3  -8  -6 326.108 22.5702   1
  -3   8   6 317.653 29.4251   1
   3  -8   6 350.036 28.2778   1
   3   8  -6 352.602 26.4095   1
   3  -8  -6 306.825 27.9307   1
   3   8   6 295.399 20.3156   1
   3   8   6 292.730 21.4556   1
  -3   8  -6 277.004 25.1973   1
  -3   8  -6 290.380 24.5573   1
   4  -8   6 191.097 21.0727   1
   4   8  -6 196.525 18.3537   1
   4   8  -6 197.095 17.3019   1
  -4  -8  -6 191.969 13.8413   1
  -4   8   6 222.410 24.8647   1
  -4  -8  -6 217.833 15.6288   1
  -4   8   6 171.316 22.9462   1
  -4   8  -6 213.822 20.6632   1
   4   8   6 184.903 13.6156   1
  -4   8  -6 225.280 22.6400   1
   4  -8  -6 220.974 23.6780   1
  -4  -8   6 202.847 18.0449   1
   4   8   6 200.561 13.5921   1
   5   8  -6 148.756 14.6885   1
   5  -8   6 119.265 17.5641   1
  -5   8   6 79.0709 16.2968   1
  -5  -8   6 140.896 15.9224   1
   5  -8  -6 153.580 21.0917   1
  -5   8  -6 127.963 17.5507   1
  -5   8  -6 132.549 17.7359   1
   6  -8   6 47.8569 13.3201   1
   6   8  -6 70.6884 12.3541   1
  -6   8   6 47.5037 15.8888   1
   6   8  -6 40.9005 10.9181   1
  -6   8   6 53.6471 17.3045   1
   6  -8   6 76.3329 15.7755   1
   6  -8  -6 56.4347 17.4699   1
  -6  -8   6 65.5753 11.2677   1
  -6   8  -6 51.5670 13.9588   1
  -6  -8   6 67.1489 12.9682   1
  -7   8   6 39.4441 15.6279   1
   7  -8   6 49.5518 17.0569   1
   7   8  -6 47.7291 14.0418   1
  -7  -8   6 32.7680 12.0760   1
   8   8  -6 53.5266 15.2137   1
   8  -8   6 48.0323 18.7900   1
   8  -8   6 25.3753 17.6828   1
  -8   8  -6 30.5868 16.6377   1
   8  -8  -6 48.1911 18.1858   1
  -8  -8   6 49.3423 16.7219   1
   9   8  -6 142.526 19.1152   1
   9  -8   6 127.541 23.1172   1
   9  -8   6 178.625 25.8654   1
   9   8  -6 137.132 20.0700   1
  -9  -8   6 149.774 19.7749   1
  -9   8  -6 153.097 22.2950   1
  -9  -8   6 170.508 22.9640   1
   0   9  -6 435.641 32.6535   1
   0  -9  -6 514.997 36.8577   1
   0   9   6 549.055 38.8857   1
   0   9  -6 496.492 34.9233   1
   0  -9   6 465.803 33.5665   1
   0   9   6 489.255 35.8767   1
  -1  -9  -6 191.515 19.6249   1
   1   9  -6 260.124 22.0645   1
   1   9  -6 276.067 23.8606   1
  -1   9   6 205.520 21.5375   1
   1  -9   6 251.271 22.3214   1
  -1   9   6 226.499 24.2471   1
  -1   9  -6 240.725 22.0330   1
   1   9   6 220.062 19.8643   1
  -1  -9   6 239.852 20.8666   1
  -1   9  -6 240.141 21.5108   1
   1  -9  -6 243.200 23.8419   1
   2   9  -6 420.123 30.7393   1
   2   9  -6 415.376 30.5259   1
  -2  -9  -6 415.892 29.8220   1
  -2  -9  -6 476.337 32.3103   1
   2  -9   6 403.678 30.8056   1
  -2   9  -6 423.048 30.9263   1
   2  -9  -6 407.014 33.3755   1
   2   9   6 420.579 28.8279   1
  -2   9  -6 482.038 35.8885   1
   2   9   6 435.414 30.5928   1
  -3   9   6 -3.4302 18.7707   1
  -3  -9  -6 8.37377 9.45342   1
   3  -9   6 18.6069 12.7720   1
  -3  -9  -6 14.7432 8.78184   1
  -3   9   6 14.9857 13.2070   1
   3   9  -6 15.3611 11.0444   1
   3   9   6 11.1671 6.50089   1
  -3   9  -6 5.55699 13.2723   1
  -3   9  -6 22.3194 12.8446   1
   3   9   6 5.49476 10.1796   1
   3  -9  -6 31.3797 13.7189   1
  -4  -9  -6 316.582 20.3529   1
   4   9  -6 315.810 24.5761   1
  -4  -9  -6 260.752 18.0358   1
  -4   9   6 328.079 30.1570   1
   4  -9   6 349.410 30.4818   1
  -4   9   6 312.328 30.1751   1
   4  -9  -6 366.602 32.4169   1
  -4  -9   6 338.018 24.5234   1
  -4   9  -6 293.530 26.6146   1
   4   9   6 298.643 19.4680   1
  -5   9   6 59.0356 17.7123   1
   5   9  -6 85.0023 13.2162   1
   5  -9   6 50.5637 16.8400   1
   5   9  -6 77.5254 10.8650   1
  -5  -9   6 89.7632 14.2366   1
  -5  -9   6 65.8714 12.0277   1
  -5   9  -6 79.9134 15.6892   1
  -5   9  -6 56.7426 13.8446   1
   6   9  -6 104.095 14.0284   1
   6   9  -6 75.5116 11.9559   1
  -6   9   6 60.3312 21.1200   1
  -6   9   6 76.7196 20.9769   1
  -6   9  -6 99.6771 18.9200   1
  -6  -9   6 106.072 13.7114   1
   6  -9  -6 100.784 20.7959   1
  -6  -9   6 69.0332 13.7051   1
  -7   9   6 32.2163 17.2046   1
   7   9  -6 18.4795 9.97515   1
   7   9  -6 70.5624 13.7543   1
   7  -9   6 20.7805 16.7962   1
  -7  -9   6 67.7957 13.6452   1
  -7  -9   6 24.0706 14.4538   1
   8  -9   6 1.67179 22.9888   1
   8   9  -6 21.9066 13.2673   1
  -8   9   6 8.11215 17.3739   1
   8   9  -6 11.3972 10.1812   1
   8  -9  -6 -5.1576 20.1609   1
  -8  -9   6 -5.8121 17.8665   1
  -8  -9   6 6.03136 14.8815   1
   9  -9   6 -19.605 25.1954   1
  -9   9   6 23.3571 18.5445   1
   9  -9  -6 47.6558 23.6508   1
  -9  -9   6 17.4372 23.7117   1
   0  10  -6 23.3187 11.0113   1
   0 -10  -6 54.3607 14.3157   1
   0  10   6 28.2841 16.5225   1
   0  10   6 39.0306 13.8201   1
   0 -10   6 17.6351 12.3254   1
   0  10  -6 30.0146 11.5071   1
   1 -10   6 4.04828 10.2845   1
  -1  10   6 25.3962 17.8330   1
  -1  10   6 15.7282 13.5858   1
   1  10  -6 18.9528 12.3966   1
   1  10  -6 3.24971 12.8395   1
  -1  10  -6 7.69927 12.0023   1
   1  10   6 -3.2044 14.8546   1
  -1  10  -6 -8.2431 11.0468   1
  -1 -10   6 29.3438 10.4592   1
   1 -10  -6 22.7894 13.0999   1
  -2 -10  -6 17.8358 13.1294   1
  -2  10   6 36.9666 16.4559   1
  -2  10   6 5.84628 15.0764   1
  -2 -10  -6 24.0366 11.9998   1
   2 -10   6 36.1201 14.5174   1
   2  10  -6 29.4663 11.2150   1
   2  10  -6 17.5354 9.88399   1
  -2 -10   6 20.2342 12.5509   1
   2  10   6 11.7505 10.2539   1
  -2  10  -6 15.9907 12.2907   1
  -2  10  -6 13.8459 10.9554   1
   2  10   6 -3.0249 12.5988   1
   2 -10  -6 -3.8393 14.4532   1
   3  10  -6 22.8061 10.1118   1
   3 -10   6 40.1611 14.1470   1
  -3 -10  -6 23.4470 11.9948   1
  -3 -10  -6 32.9167 12.0698   1
   3  10  -6 31.9160 11.1384   1
   3  10   6 35.1935 9.82936   1
   3  10   6 33.3968 7.56558   1
  -3 -10   6 21.5308 12.3352   1
  -3  10  -6 36.9009 12.4394   1
   3 -10  -6 30.8815 14.5099   1
  -4 -10  -6 9.08360 8.30211   1
   4  10  -6 12.1092 10.2552   1
  -4  10   6 -1.0286 18.6169   1
  -4 -10  -6 14.0657 8.34875   1
  -4  10   6 17.4445 13.9682   1
  -4  10  -6 3.23350 17.3908   1
  -4 -10   6 11.8965 9.33415   1
   4 -10  -6 21.4261 14.5908   1
  -5  10   6 118.322 22.6176   1
  -5  10   6 108.945 21.1697   1
   5  10  -6 118.537 14.7580   1
   5 -10   6 130.023 19.7253   1
  -5 -10   6 132.796 16.4824   1
  -5  10  -6 130.932 19.4840   1
   5 -10  -6 104.593 20.4401   1
  -5  10  -6 149.271 20.8715   1
  -6  10   6 153.286 23.9197   1
   6  10  -6 156.493 16.1478   1
   6  10  -6 202.374 19.6714   1
  -6  10   6 172.152 25.2471   1
   6 -10  -6 136.141 22.4443   1
  -6  10  -6 147.177 22.2098   1
  -6 -10   6 186.512 18.0056   1
  -6 -10   6 180.931 18.9953   1
  -7  10   6 161.553 25.4927   1
   7  10  -6 174.599 16.8998   1
   7 -10   6 196.568 27.5317   1
  -7  10  -6 194.566 27.5823   1
  -7 -10   6 173.343 17.6795   1
  -8 -10   6 128.393 16.9347   1
   0 -11  -6 66.2933 16.9558   1
   0  11  -6 57.5459 12.8444   1
   0  11   6 99.2016 17.7363   1
   0  11  -6 80.3501 15.0226   1
   0  11   6 74.7940 15.6097   1
   0 -11   6 79.6685 14.2997   1
   1 -11   6 9.61370 13.4859   1
  -1 -11  -6 37.7582 18.0903   1
  -1  11   6 49.1863 16.8915   1
   1  11  -6 30.9075 12.4782   1
  -1  11   6 27.6991 15.1066   1
   1  11  -6 29.3136 11.6648   1
  -1 -11  -6 64.3938 13.5135   1
  -1  11  -6 35.2817 14.3958   1
   1  11   6 34.5260 12.3623   1
  -1  11  -6 54.1380 13.8814   1
   1  11   6 40.4335 15.0853   1
   1 -11  -6 16.7159 16.6275   1
  -1 -11   6 44.6983 12.2400   1
   2  11  -6 336.604 27.2737   1
  -2 -11  -6 332.919 27.2025   1
  -2  11   6 294.386 29.6377   1
   2 -11   6 315.450 26.7071   1
   2  11  -6 336.818 26.6693   1
  -2  11   6 330.587 30.1690   1
  -2  11  -6 316.547 27.1056   1
   2  11   6 245.236 21.0427   1
  -2 -11   6 345.288 27.9904   1
   2 -11  -6 319.358 30.5060   1
   3  11  -6 49.8352 12.3513   1
  -3 -11  -6 49.5249 14.3907   1
  -3 -11  -6 56.7736 12.3719   1
   3  11  -6 45.8143 11.9586   1
  -3  11   6 48.2059 15.3154   1
  -3 -11   6 39.4877 11.5118   1
   3  11   6 66.7223 9.49298   1
   3 -11  -6 41.9781 17.9018   1
  -3 -11   6 59.3327 15.0575   1
   3  11   6 45.2894 11.4815   1
  -3  11  -6 53.0730 13.6926   1
  -4 -11  -6 66.8733 9.58395   1
  -4 -11  -6 63.6202 10.2549   1
   4 -11   6 73.8911 16.5385   1
   4  11  -6 38.3439 13.3187   1
  -4 -11   6 77.7858 13.0166   1
  -4  11  -6 59.3572 15.4444   1
   4 -11  -6 64.1173 18.4155   1
  -4  11  -6 59.2469 15.8166   1
  -4 -11   6 77.2355 16.8658   1
  -5  11   6 6.66665 18.2567   1
  -5  11   6 -11.064 18.9866   1
   5  11  -6 -13.509 13.6436   1
   5 -11   6 -27.569 17.9981   1
  -5  11  -6 20.6276 18.1282   1
   5 -11  -6 -20.576 20.8031   1
  -5 -11   6 2.86742 13.8834   1
  -5  11  -6 -2.6234 17.4969   1
  -6  11   6 6.95783 20.5697   1
   6  11  -6 -7.9220 13.8394   1
   6  11  -6 -1.4632 12.0212   1
  -6  11   6 8.33684 22.5029   1
  -6  11  -6 -2.8251 21.1531   1
   6 -11  -6 11.7880 18.4437   1
  -6 -11   6 7.35073 14.0686   1
  -6 -11   6 23.6916 15.2922   1
  -7  11   6 4.49783 19.2741   1
  -7  11   6 -14.621 23.7204   1
   7 -11  -6 11.8178 15.6961   1
  -7 -11   6 -1.3379 16.3310   1
   8 -11   6 -42.144 29.9080   1
  -8  11   6 -26.232 26.2959   1
  -8 -11   6 9.75701 17.7228   1
  -8 -11   6 7.04703 16.6320   1
  -8  11  -6 37.3483 24.9135   1
   0 -12   6 -5.0495 16.1714   1
   0  12  -6 22.0235 16.5308   1
   0  12  -6 10.8887 13.2594   1
   0 -12  -6 6.31792 16.0906   1
   0  12   6 54.5718 17.6126   1
   0  12   6 -7.5884 16.7705   1
   1  12  -6 30.9408 12.4065   1
   1 -12   6 57.7825 13.6509   1
  -1  12   6 13.2426 16.0325   1
  -1  12   6 47.6744 20.0950   1
   1  12  -6 16.1784 15.5833   1
  -1 -12  -6 50.5212 15.1213   1
  -1 -12  -6 33.7618 15.5466   1
  -1 -12   6 55.3352 13.9093   1
   1  12   6 35.6197 19.0416   1
   1  12   6 41.9564 13.4848   1
  -1  12  -6 61.3452 14.9032   1
   1 -12  -6 43.8133 16.1638   1
   2  12  -6 38.8732 15.2040   1
  -2  12   6 25.2502 14.1040   1
   2  12  -6 27.9088 12.9658   1
  -2 -12  -6 15.4455 18.7242   1
  -2  12   6 59.7083 21.6780   1
   2  12   6 18.5196 15.3682   1
  -2  12  -6 41.5844 13.1108   1
  -2 -12   6 24.5273 13.4048   1
   2 -12  -6 18.6192 16.5116   1
   2  12   6 45.5913 12.3836   1
   3  12  -6 15.8446 13.3401   1
  -3 -12  -6 8.51696 17.6581   1
   3 -12   6 10.5517 12.3782   1
  -3 -12  -6 13.1934 15.3695   1
   3  12  -6 22.1637 14.7108   1
  -3  12   6 7.40303 19.3122   1
  -3 -12   6 14.5444 12.7529   1
  -3  12  -6 23.5695 16.7966   1
   3  12   6 18.4660 10.0265   1
  -3  12  -6 49.0706 15.9119   1
  -3 -12   6 38.4748 11.8544   1
   3  12   6 0.69596 11.0185   1
  -4  12   6 80.1635 23.1232   1
  -4 -12  -6 87.8323 12.5117   1
  -4  12   6 85.2213 20.6264   1
   4  12  -6 94.6611 15.3725   1
   4 -12   6 95.7514 18.7610   1
  -4 -12  -6 87.7043 11.0493   1
   4  12  -6 105.080 16.1315   1
  -4  12  -6 136.680 20.7811   1
   4 -12  -6 93.9988 20.5357   1
  -4 -12   6 88.4382 17.0216   1
  -4 -12   6 93.0371 14.3839   1
  -4  12  -6 156.800 21.2126   1
   5 -12   6 229.211 25.4059   1
   5  12  -6 287.604 25.0435   1
   5  12  -6 254.105 22.8612   1
  -5 -12   6 225.087 21.4120   1
   5 -12  -6 202.934 28.8804   1
  -5  12  -6 293.566 29.1345   1
  -5  12  -6 238.370 25.8656   1
  -5 -12   6 257.002 23.7244   1
   6  12  -6 110.401 14.7588   1
  -6  12   6 126.602 22.9137   1
  -6  12   6 96.2312 27.0345   1
   6 -12   6 117.930 21.7220   1
  -6 -12   6 107.763 18.8103   1
  -6  12  -6 81.4596 19.4517   1
  -6 -12   6 146.778 19.4864   1
  -6  12  -6 109.316 19.0880   1
   6 -12  -6 78.7778 21.6713   1
  -7  12   6 177.826 26.1221   1
  -7 -12   6 185.925 20.3474   1
  -7  12  -6 134.304 25.0778   1
   0  13  -6 99.2371 17.6460   1
   0 -13   6 102.959 16.8937   1
   0  13   6 48.0497 21.6253   1
   0 -13  -6 111.419 20.1656   1
   0  13   6 98.7978 21.0632   1
   0  13  -6 103.110 17.9549   1
  -1  13   6 1.61408 22.3452   1
  -1 -13  -6 46.9800 16.4930   1
   1  13  -6 9.76114 16.2723   1
  -1  13   6 28.5320 17.6809   1
   1  13  -6 -6.4064 16.1270   1
  -1 -13  -6 44.0290 19.7978   1
   1 -13  -6 -2.0482 17.3048   1
  -1  13  -6 9.26402 17.2403   1
  -1 -13   6 34.7445 13.5724   1
   1  13   6 10.3634 19.9197   1
   1  13   6 28.1957 14.2013   1
   2  13  -6 170.074 20.4725   1
  -2  13   6 166.317 22.7656   1
  -2 -13  -6 189.237 25.4177   1
   2  13  -6 233.403 23.5291   1
  -2  13   6 170.981 26.0086   1
  -2 -13  -6 196.536 22.5231   1
  -2  13  -6 219.182 23.5675   1
  -2  13  -6 259.124 25.6440   1
  -2 -13   6 214.454 23.8980   1
  -2 -13   6 205.269 20.0956   1
   2  13   6 197.732 23.3408   1
   2 -13  -6 219.820 26.2633   1
   2  13   6 230.173 23.7947   1
  -3  13   6 165.961 22.6947   1
  -3 -13  -6 168.519 20.4899   1
   3  13  -6 162.735 21.0942   1
   3  13  -6 127.333 19.0115   1
  -3  13   6 144.542 24.4499   1
  -3 -13  -6 174.232 23.0452   1
   3 -13   6 186.171 23.0608   1
   3 -13  -6 182.894 26.7490   1
  -3 -13   6 145.735 19.4261   1
   3  13   6 145.138 15.1191   1
  -3  13  -6 176.092 22.0757   1
   3  13   6 143.648 17.6277   1
  -3  13  -6 177.370 22.7360   1
  -3 -13   6 169.408 19.6860   1
   4 -13   6 79.5031 18.7658   1
   4  13  -6 91.2335 17.0102   1
  -4  13   6 51.2022 19.1013   1
  -4  13   6 46.2066 19.1028   1
  -4 -13  -6 58.0584 11.7711   1
   4  13  -6 59.6276 16.8217   1
  -4 -13  -6 64.3296 11.4968   1
  -4 -13   6 63.5240 17.0996   1
   4 -13  -6 54.8628 21.2819   1
  -4  13  -6 44.9252 17.1186   1
  -4 -13   6 69.9205 16.8539   1
  -4  13  -6 46.4652 14.9699   1
  -5  13   6 38.7383 20.6402   1
   5  13  -6 25.9134 12.6520   1
   5  13  -6 -19.183 14.7922   1
  -5  13   6 -5.4744 17.0637   1
   5 -13   6 13.3494 18.3895   1
  -5 -13   6 2.36751 16.2508   1
  -5  13  -6 4.74348 15.6800   1
  -5  13  -6 -12.590 22.6008   1
  -5 -13   6 24.7697 14.4352   1
   5 -13  -6 38.8349 20.7210   1
  -6  13   6 7.37624 17.2928   1
  -6 -13   6 27.3315 18.1311   1
  -6  13  -6 8.54770 23.3421   1
   6 -13  -6 13.3434 20.0983   1
   0 -14  -6 -2.2343 21.1780   1
   0 -14   6 14.8590 19.5188   1
   0  14  -6 12.3785 15.7179   1
   0 -14  -6 14.0370 19.0868   1
   0  14   6 8.30256 23.9338   1
   0  14   6 7.05633 21.8709   1
   0  14  -6 -0.4683 15.8411   1
  -1 -14  -6 131.803 24.7249   1
   1  14  -6 165.778 20.6498   1
   1 -14   6 135.117 20.1933   1
   1  14  -6 138.664 21.3635   1
  -1  14   6 132.894 21.4574   1
  -1 -14  -6 134.082 21.1101   1
   1  14   6 139.803 25.5512   1
  -1  14  -6 182.318 22.5474   1
  -1 -14   6 166.314 22.9905   1
   1  14   6 137.599 22.5553   1
   1 -14  -6 115.974 20.5391   1
  -1  14  -6 154.257 21.7325   1
  -2  14   6 82.1765 18.8253   1
  -2  14   6 72.6403 23.7694   1
   2  14  -6 63.9484 19.1813   1
  -2 -14  -6 71.4945 18.4728   1
   2 -14   6 55.0120 17.5380   1
   2  14  -6 39.8494 16.4482   1
  -2 -14  -6 63.7390 21.6814   1
   2  14   6 52.6218 17.5083   1
  -2 -14   6 84.1917 19.7310   1
   2  14   6 80.5893 21.6571   1
  -2 -14   6 47.1869 14.9094   1
  -2  14  -6 71.1139 18.8719   1
   2 -14  -6 95.2046 24.1118   1
  -2  14  -6 65.2678 19.3873   1
   3  14  -6 64.1600 18.4504   1
  -3 -14  -6 72.5964 17.8666   1
  -3  14   6 23.7461 19.8998   1
  -3  14   6 62.1544 25.8233   1
   3  14  -6 52.3192 15.8053   1
  -3  14  -6 100.205 18.5155   1
   3 -14  -6 68.5886 22.9943   1
  -3 -14   6 76.8073 16.9678   1
  -3  14  -6 78.3043 18.0649   1
  -3 -14   6 82.4971 20.5532   1
   4 -14   6 180.702 22.3055   1
  -4 -14  -6 120.711 15.9939   1
  -4  14   6 160.698 28.6306   1
  -4  14   6 135.306 22.6863   1
  -4 -14  -6 174.117 16.7177   1
   4  14  -6 151.345 19.4395   1
   4  14  -6 176.358 21.5481   1
  -4  14  -6 172.693 22.2240   1
  -4 -14   6 126.890 20.5257   1
  -4 -14   6 169.900 21.8848   1
   4 -14  -6 178.375 27.0457   1
  -4  14  -6 189.522 24.2867   1
   5 -14   6 4.08707 17.9782   1
  -5  14   6 9.45928 24.6370   1
  -5  14   6 -28.441 18.9157   1
  -5  14  -6 14.5767 17.1424   1
  -5 -14   6 21.7625 17.9202   1
  -5  14  -6 -21.297 17.9018   1
  -5 -14   6 15.5477 20.4169   1
   0 -15  -6 66.3182 26.3566   1
   0 -15  -6 69.5784 20.7686   1
   0  15  -6 58.2451 18.3018   1
   0 -15   6 69.4996 20.4119   1
   0  15   6 99.4724 23.3459   1
   0  15  -6 76.9090 22.7454   1
   0  15   6 37.7565 23.6023   1
   1  15  -6 185.533 24.6843   1
  -1 -15  -6 114.273 29.7279   1
   1  15  -6 112.374 19.1664   1
  -1  15   6 146.442 25.9632   1
   1 -15   6 196.706 25.4145   1
  -1 -15  -6 128.972 23.9189   1
   1  15   6 167.221 23.6749   1
  -1  15  -6 164.544 22.3781   1
  -1  15  -6 174.584 23.3574   1
  -1 -15   6 199.986 23.4990   1
   1  15   6 193.546 30.0462   1
   2  15  -6 86.0058 20.1142   1
  -2 -15  -6 71.8070 21.1886   1
  -2  15   6 71.7047 28.0759   1
  -2  15   6 78.0271 20.8954   1
   2 -15   6 72.6831 20.6693   1
   2  15  -6 35.1094 18.1186   1
  -2 -15  -6 44.7665 26.8294   1
  -2  15  -6 70.8588 18.5992   1
  -2  15  -6 87.3643 18.2262   1
  -2 -15   6 81.6737 22.4116   1
   2 -15  -6 30.9472 22.8938   1
  -2 -15   6 57.2585 22.2995   1
  -3 -15  -6 17.3714 16.8188   1
  -3  15   6 13.2233 16.6159   1
   3  15  -6 20.7203 17.8416   1
  -3 -15  -6 18.3949 18.2472   1
   3 -15   6 3.42588 23.0079   1
   3  15  -6 -7.1229 21.8345   1
  -3  15   6 -2.6731 28.7880   1
  -3  15  -6 -6.3476 16.8677   1
  -3  15  -6 21.3884 20.3390   1
  -3 -15   6 -18.086 25.2566   1
   3 -15  -6 -20.064 20.8659   1
  -3 -15   6 5.73936 24.6786   1
   0   0  -7 5.95389 5.20473   1
   0   0   7 1.94627 6.35861   1
   0   0   7 2.88367 4.77766   1
  -1   0   7 494.093 32.5864   1
   1   0  -7 493.392 32.2958   1
   1   0  -7 468.699 30.9127   1
  -1   0   7 488.848 31.9874   1
   1   0   7 539.014 34.5653   1
  -1   0  -7 470.166 30.5228   1
   1   0   7 522.228 33.3223   1
   2   0   7 29.5888 7.35177   1
   2   0  -7 41.4702 8.55014   1
  -2   0  -7 36.1034 7.33064   1
   2   0   7 43.7349 7.31568   1
  -2   0   7 38.1474 8.63505   1
  -3   0  -7 427.908 29.1632   1
   3   0   7 471.923 31.4273   1
   3   0  -7 451.566 31.2541   1
   3   0  -7 495.969 33.5629   1
  -3   0   7 432.519 30.5339   1
   3   0   7 416.050 28.5287   1
   4   0   7 78.1741 11.2568   1
  -4   0  -7 71.2085 10.6385   1
   4   0  -7 67.8702 11.0220   1
   4   0  -7 55.6271 10.3865   1
  -4   0   7 47.4091 10.7529   1
  -5   0   7 319.249 25.6914   1
   5   0  -7 329.328 25.8712   1
   5   0  -7 370.024 28.6921   1
   5   0   7 391.520 27.9065   1
   6   0  -7 95.4027 14.6537   1
  -6   0   7 109.799 16.5050   1
   6   0   7 80.3154 13.6991   1
  -6   0  -7 101.548 14.7572   1
   6   0   7 105.843 14.0235   1
   6   0  -7 107.887 14.9127   1
   7   0   7 123.252 15.5782   1
   7   0   7 145.531 17.7172   1
  -7   0  -7 133.046 17.4880   1
  -7   0   7 145.362 19.5844   1
  -8   0  -7 6.54290 12.7766   1
   8   0  -7 -20.415 15.6265   1
   8   0  -7 16.6376 16.2790   1
   8   0   7 -0.3333 10.5703   1
  -8   0   7 2.54901 14.5552   1
   8   0   7 14.7970 14.8287   1
   9   0  -7 25.9706 16.0791   1
  -9   0  -7 24.6755 16.4074   1
   9   0   7 18.9265 15.8135   1
   9   0   7 9.93359 16.1439   1
  10   0  -7 78.9030 22.7095   1
  10   0  -7 32.2830 18.5865   1
 -10   0   7 42.7833 22.7502   1
  10   0   7 -6.1189 16.3946   1
 -10   0  -7 80.0528 17.2510   1
  11   0  -7 18.0796 24.5948   1
 -11   0   7 45.9906 22.3508   1
  11   0   7 25.6280 20.0266   1
  11   0  -7 41.6916 19.8054   1
   0  -1   7 80.5260 9.00524   1
   0  -1  -7 79.6888 9.27973   1
   0  -1   7 66.4025 9.14469   1
   0   1  -7 81.8561 9.24422   1
   0   1   7 81.6248 9.79215   1
   0   1   7 54.2001 8.11111   1
   0   1  -7 82.4768 9.51205   1
  -1  -1  -7 489.873 31.6350   1
   1  -1   7 466.210 30.9926   1
   1   1  -7 469.090 30.8652   1
  -1   1   7 515.150 33.5932   1
   1  -1   7 432.630 28.7029   1
  -1   1   7 458.498 30.6478   1
   1   1  -7 442.380 29.0737   1
  -1   1  -7 475.418 31.2196   1
  -1  -1   7 449.665 29.9429   1
   1   1   7 459.421 29.9831   1
   1  -1  -7 464.330 30.7591   1
   1   1   7 450.996 29.3100   1
   2   1  -7 215.945 17.5687   1
  -2   1   7 213.139 17.8616   1
  -2  -1  -7 219.176 16.9970   1
   2  -1   7 198.464 16.7299   1
  -2  -1   7 219.553 17.7196   1
   2   1   7 222.158 16.9345   1
   2   1   7 193.611 16.0568   1
   2  -1  -7 228.924 18.7041   1
  -2   1  -7 203.874 16.7247   1
  -3  -1  -7 28.6850 7.07420   1
   3   1  -7 31.9719 7.58831   1
   3   1  -7 25.8426 9.28210   1
   3  -1   7 21.3553 7.71799   1
   3   1   7 24.5319 6.58518   1
   3   1   7 20.7381 7.23385   1
  -3  -1   7 20.5974 7.37872   1
   3  -1  -7 30.8432 8.26067   1
  -3   1  -7 32.6813 8.20030   1
   4   1  -7 333.287 25.3789   1
  -4  -1  -7 356.806 25.4881   1
  -4   1   7 315.477 25.1571   1
   4  -1   7 325.399 24.0468   1
   4  -1  -7 340.737 26.1229   1
   4  -1  -7 329.959 25.4649   1
   4   1   7 341.307 25.0226   1
   4   1   7 313.700 23.0218   1
   5   1  -7 508.774 35.9291   1
   5   1  -7 516.985 36.4055   1
   5  -1   7 476.763 34.1382   1
  -5  -1  -7 506.720 34.4628   1
   5  -1   7 468.972 32.7139   1
  -5   1   7 509.301 36.4869   1
   5   1   7 489.236 33.0933   1
   5  -1  -7 531.814 37.5591   1
  -5   1  -7 414.116 30.5574   1
   5   1   7 478.426 33.3867   1
   5  -1  -7 465.149 34.1777   1
  -5  -1   7 521.171 36.4962   1
   6   1  -7 354.675 28.6393   1
  -6   1   7 374.329 30.2901   1
   6   1  -7 391.861 30.9297   1
   6  -1  -7 346.757 29.8462   1
  -6   1  -7 335.800 27.2333   1
   6  -1  -7 385.204 30.3583   1
  -6  -1   7 407.712 31.0836   1
   6   1   7 388.740 28.2907   1
  -7   1   7 22.8056 12.6498   1
   7  -1   7 28.0037 12.7160   1
  -7  -1  -7 43.5960 11.9294   1
   7  -1   7 13.6921 13.7262   1
   7   1  -7 34.8897 15.3439   1
   7   1  -7 40.7555 12.6638   1
   7   1   7 48.0644 14.3513   1
   7  -1  -7 15.8965 13.0918   1
   7   1   7 18.4022 11.7328   1
  -7   1  -7 37.0269 12.4613   1
  -7  -1   7 36.3828 14.1332   1
   7  -1  -7 21.3365 13.1143   1
  -8   1   7 158.054 20.1427   1
  -8  -1  -7 175.555 20.0822   1
   8  -1   7 195.894 22.0693   1
   8  -1   7 177.478 19.4816   1
   8   1  -7 162.239 20.0321   1
   8   1  -7 126.453 20.1719   1
   8   1   7 207.393 23.8484   1
   8   1   7 167.573 17.6373   1
  -8  -1   7 171.147 22.3054   1
   8  -1  -7 169.193 22.9983   1
   8  -1  -7 158.726 21.1698   1
  -9  -1  -7 -8.3149 15.1858   1
   9   1  -7 13.6157 17.0531   1
   9   1  -7 17.2655 15.3727   1
   9  -1   7 1.63568 16.8658   1
   9  -1   7 0.94131 16.7590   1
   9   1   7 -31.053 14.7642   1
   9  -1  -7 34.4790 16.3405   1
  -9  -1   7 15.8767 16.6886   1
  -9   1  -7 10.6506 14.9577   1
   9   1   7 7.17343 17.3170   1
 -10  -1  -7 46.6199 18.7556   1
  10   1  -7 58.4909 20.2328   1
  10  -1   7 64.0952 19.0295   1
 -10   1   7 81.0348 21.5710   1
  10   1   7 53.8033 17.9762   1
  10   1   7 59.9984 18.4053   1
  10  -1  -7 62.9744 20.6541   1
  10  -1  -7 60.5201 22.0249   1
  11   1  -7 31.0587 19.9980   1
 -11   1   7 3.41649 20.6456   1
  11  -1   7 16.6106 23.4464   1
  11  -1   7 25.4397 18.6691   1
  11   1  -7 7.44944 22.3146   1
 -11  -1  -7 -6.3597 20.3801   1
 -11   1  -7 21.7145 19.4564   1
  11   1   7 13.9571 25.8686   1
  11  -1  -7 18.1144 21.3878   1
  11  -1  -7 -41.580 28.1182   1
 -11  -1   7 -28.085 25.2312   1
   0  -2   7 79.3874 10.0926   1
   0  -2  -7 88.4589 10.1872   1
   0   2  -7 99.9830 10.3350   1
   0   2  -7 81.0459 9.51870   1
   0   2   7 85.9193 9.84195   1
   0   2   7 96.6707 10.5521   1
   1   2  -7 1886.71 109.184   1
  -1  -2  -7 1806.56 104.113   1
  -1   2   7 1801.38 104.961   1
  -1   2   7 1694.00 98.8719   1
   1  -2   7 1767.41 102.844   1
   1   2  -7 1887.16 109.240   1
  -1  -2   7 1744.74 101.329   1
   1   2   7 1734.53 100.405   1
   1  -2  -7 1758.82 102.150   1
  -1   2  -7 1783.97 103.702   1
   1   2   7 1756.66 101.637   1
   2  -2   7 1171.01 70.4772   1
  -2   2   7 1160.00 70.2029   1
   2   2  -7 1132.08 67.5114   1
  -2   2   7 1106.15 67.3526   1
  -2  -2  -7 1118.60 66.0217   1
   2   2   7 1100.94 65.2470   1
  -2  -2   7 1163.04 69.6341   1
   2   2   7 1006.32 59.7360   1
   2  -2  -7 1112.88 67.5469   1
  -2   2  -7 1112.57 66.9915   1
   3  -2   7 1127.75 68.1453   1
   3   2  -7 1012.54 61.5618   1
  -3   2   7 1168.08 71.3725   1
  -3  -2  -7 1098.12 65.0837   1
  -3  -2   7 1157.49 69.6777   1
   3  -2  -7 1132.65 69.4607   1
   3  -2  -7 1129.25 68.9051   1
   3   2   7 1071.50 63.5220   1
   3   2   7 1087.32 64.8381   1
   4   2  -7 9.86500 7.33294   1
  -4  -2  -7 10.0510 6.80823   1
   4  -2   7 -12.101 10.5886   1
   4  -2   7 11.9284 7.53833   1
  -4   2   7 5.71893 11.2996   1
   4   2   7 18.8289 6.35447   1
   4  -2  -7 16.3397 9.23996   1
   4  -2  -7 2.73163 7.23503   1
  -4   2  -7 -18.088 10.2049   1
  -5  -2  -7 208.812 18.2379   1
   5   2  -7 187.156 18.0599   1
   5   2  -7 177.910 17.4106   1
  -5   2   7 181.595 18.8745   1
   5  -2   7 199.799 18.4271   1
   5  -2   7 207.040 20.2234   1
  -5   2  -7 202.268 20.0726   1
   5  -2  -7 206.584 21.3095   1
  -5  -2   7 203.643 18.9469   1
   5  -2  -7 185.627 19.2118   1
   5   2   7 202.609 17.9346   1
   5   2   7 191.373 16.6846   1
   6  -2   7 17.2626 10.8673   1
  -6   2   7 16.9993 12.1079   1
   6   2  -7 -6.4102 11.8472   1
   6  -2   7 30.8090 10.2985   1
   6   2  -7 38.6791 11.0019   1
   6   2   7 37.0660 10.2775   1
   6   2   7 30.5337 9.96277   1
  -6   2  -7 28.0907 12.6825   1
  -6  -2   7 35.3009 11.3135   1
   6  -2  -7 18.5366 11.7666   1
   6  -2  -7 42.4386 12.7160   1
   7   2  -7 93.4939 15.8516   1
  -7   2   7 70.8505 16.4606   1
   7   2  -7 102.028 18.5353   1
  -7  -2  -7 107.218 14.5027   1
   7  -2   7 99.0083 17.3432   1
   7  -2   7 113.275 17.5709   1
   7   2   7 93.3752 13.1588   1
   7  -2  -7 134.765 19.5669   1
  -7   2  -7 85.9896 16.6159   1
  -7  -2   7 109.001 18.1116   1
   7   2   7 88.4878 15.5429   1
   7  -2  -7 89.2981 17.0963   1
  -8  -2  -7 49.1312 14.0011   1
   8  -2   7 32.9442 16.4527   1
   8  -2   7 33.2526 13.2338   1
   8   2  -7 74.1258 15.9200   1
   8   2  -7 64.1033 18.7714   1
  -8   2   7 62.3818 17.2775   1
  -8  -2   7 69.9270 14.7966   1
   8  -2  -7 77.3957 16.7099   1
   8   2   7 72.3083 12.8386   1
  -8   2  -7 93.5585 16.5341   1
   8   2   7 63.6488 14.4799   1
   9   2  -7 38.3478 17.9825   1
  -9   2   7 -6.4914 16.4374   1
  -9  -2  -7 14.1084 11.0275   1
  -9  -2  -7 41.2311 14.6270   1
   9   2  -7 35.0013 17.0756   1
   9  -2   7 10.3916 13.5944   1
   9  -2   7 3.05206 16.5712   1
  -9   2  -7 38.3133 15.1412   1
   9  -2  -7 -8.2125 19.7203   1
  -9  -2   7 41.3773 15.9903   1
   9   2   7 8.87817 12.9882   1
   9   2   7 27.2988 15.2493   1
   9  -2  -7 0.31614 17.5906   1
 -10  -2  -7 8.66410 14.0619   1
  10  -2   7 0.40936 17.6865   1
  10   2  -7 38.5044 21.1931   1
 -10  -2  -7 10.5041 17.7550   1
  10  -2   7 14.8727 21.7439   1
 -10   2   7 28.5742 17.1454   1
  10   2  -7 -18.155 17.2111   1
  10  -2  -7 17.1037 20.0338   1
  10  -2  -7 25.4483 24.1902   1
  10   2   7 -2.9437 15.9052   1
 -10   2  -7 17.9186 14.9886   1
 -10  -2   7 -0.4776 21.9576   1
  10   2   7 19.3550 16.6666   1
  11  -2   7 36.9163 21.9643   1
 -11  -2  -7 13.2550 19.8031   1
 -11  -2  -7 -1.2439 20.6415   1
  11  -2   7 36.7024 22.9605   1
  11   2  -7 42.5280 23.2342   1
  11   2  -7 29.6721 23.6943   1
 -11   2   7 36.0890 17.9114   1
  11   2   7 18.9982 17.3391   1
  11  -2  -7 5.18542 20.7819   1
 -11  -2   7 12.8225 24.1463   1
 -11   2  -7 39.8256 18.6399   1
  11   2   7 54.4085 19.3871   1
  11  -2  -7 21.7392 20.8277   1
   0   3  -7 1879.03 108.883   1
   0  -3   7 1836.83 106.783   1
   0   3   7 1884.35 109.303   1
   0  -3  -7 1812.26 104.891   1
   0   3   7 1890.05 109.408   1
   1  -3   7 66.1401 10.3652   1
  -1   3   7 44.4926 8.99249   1
  -1  -3  -7 67.7843 8.78207   1
   1   3  -7 61.5731 9.53165   1
   1  -3  -7 62.4899 9.76870   1
  -1   3  -7 61.5036 8.65774   1
  -1   3  -7 52.2732 9.54204   1
   1   3   7 56.0934 8.50428   1
   1   3   7 47.7009 8.31149   1
  -1  -3   7 54.2728 9.30731   1
  -2   3   7 137.967 14.2640   1
   2   3  -7 119.183 12.3578   1
  -2  -3  -7 116.406 11.1947   1
   2  -3   7 132.599 13.0786   1
   2   3   7 134.356 12.4235   1
  -2  -3   7 123.527 12.9161   1
   2   3   7 138.023 12.5979   1
  -3   3   7 645.620 43.0702   1
   3   3  -7 645.653 41.1187   1
   3  -3   7 736.800 47.9689   1
  -3  -3  -7 708.144 43.2009   1
  -3   3   7 649.285 43.1906   1
   3  -3   7 682.784 43.7655   1
  -3   3  -7 702.249 45.6607   1
   3  -3  -7 708.681 46.3922   1
  -3  -3   7 700.175 44.6341   1
   4  -3   7 437.013 31.9584   1
  -4  -3  -7 431.248 28.3296   1
   4   3  -7 475.161 33.3810   1
   4  -3   7 515.920 35.5178   1
  -4   3   7 463.870 34.1661   1
   4  -3  -7 465.584 34.1269   1
   4  -3  -7 483.282 35.4673   1
  -4   3  -7 466.638 33.5997   1
   4   3   7 453.804 30.1156   1
   4   3   7 444.124 29.0312   1
   5  -3   7 33.3005 12.4271   1
  -5   3   7 28.3677 11.3635   1
   5   3  -7 48.4655 9.97803   1
   5   3  -7 43.6286 10.9956   1
   5  -3   7 40.5342 11.6966   1
   5  -3  -7 44.9152 12.2348   1
   5   3   7 54.4904 9.03782   1
  -5  -3   7 74.0171 13.3579   1
   5   3   7 38.2415 9.42083   1
  -5   3  -7 60.1068 12.3708   1
   5  -3  -7 65.5781 12.6659   1
   6  -3   7 84.7101 14.7925   1
   6   3  -7 133.254 16.4085   1
  -6  -3  -7 101.523 13.5037   1
   6   3  -7 88.9664 13.8992   1
  -6   3   7 97.2917 16.6804   1
  -6  -3  -7 97.2284 10.8856   1
   6  -3   7 77.5770 14.8105   1
   6   3   7 104.829 12.5339   1
   6  -3  -7 88.1367 15.1640   1
   6  -3  -7 127.443 17.7956   1
  -6   3  -7 92.1179 15.4415   1
   6   3   7 96.5344 11.8571   1
  -6  -3   7 88.7084 14.0417   1
   7   3  -7 13.6226 15.7223   1
   7  -3   7 1.05707 14.0518   1
  -7  -3  -7 -4.7503 13.0121   1
  -7  -3  -7 7.32539 8.31880   1
  -7   3   7 0.88183 12.7189   1
   7  -3   7 10.9244 12.2350   1
   7   3  -7 6.78563 15.6162   1
  -7   3  -7 6.24608 16.6083   1
   7  -3  -7 1.67158 16.7990   1
   7  -3  -7 7.34955 13.0659   1
   7   3   7 -5.5418 9.39132   1
   7   3   7 21.6797 10.9387   1
  -8  -3  -7 223.434 22.1605   1
   8   3  -7 275.607 25.3802   1
  -8  -3  -7 256.288 21.2397   1
   8   3  -7 247.361 24.1553   1
   8  -3   7 232.171 24.9366   1
  -8  -3   7 264.194 24.5452   1
   8   3   7 274.209 23.1393   1
  -8   3  -7 242.635 24.2096   1
   8   3   7 263.170 21.4821   1
   8  -3  -7 241.508 29.4451   1
   9   3  -7 39.0947 16.5887   1
   9  -3   7 59.4519 15.9442   1
   9  -3   7 48.5308 17.4444   1
   9   3  -7 29.3138 17.5183   1
  -9  -3  -7 33.2939 14.5375   1
  -9  -3  -7 16.7573 14.0116   1
  -9   3   7 15.6587 15.8263   1
   9   3   7 14.7158 14.0181   1
   9   3   7 27.8654 13.1505   1
  -9  -3   7 39.0041 16.2981   1
  -9   3  -7 42.7619 16.3008   1
  10   3  -7 80.1157 21.4656   1
 -10   3   7 121.960 20.6891   1
 -10  -3  -7 106.980 18.8475   1
  10  -3   7 136.592 22.3584   1
 -10  -3  -7 109.358 19.8939   1
  10  -3   7 91.9329 20.8258   1
  10   3   7 77.6891 20.1815   1
  10  -3  -7 106.499 20.4998   1
 -10  -3   7 96.0255 23.3122   1
  10  -3  -7 79.6613 22.2668   1
 -10   3  -7 111.044 19.7582   1
  10   3   7 89.4826 17.0521   1
 -11  -3  -7 -9.7819 22.9275   1
 -11  -3  -7 -20.612 23.6126   1
 -11   3   7 -0.5304 23.8365   1
  11  -3   7 47.5510 19.4273   1
  11  -3   7 -13.628 19.2906   1
  11   3  -7 2.88318 24.1835   1
 -11  -3   7 21.1364 17.7072   1
  11  -3  -7 31.1621 20.0864   1
  11  -3  -7 0.63525 21.7790   1
  11   3   7 -22.030 23.0280   1
 -11   3  -7 9.59782 18.2252   1
  11   3   7 12.4139 18.3723   1
   0  -4  -7 39.8119 8.83855   1
   0   4  -7 36.6717 8.64091   1
   0   4  -7 32.8985 7.32744   1
   0  -4   7 48.4377 9.63560   1
   0   4   7 33.6124 8.05585   1
   0   4   7 31.1971 8.03250   1
  -1   4   7 464.764 32.2871   1
   1   4  -7 462.951 31.3517   1
  -1  -4  -7 456.442 30.1215   1
   1   4   7 483.559 31.7896   1
  -1  -4   7 519.448 34.4918   1
   1   4   7 466.296 30.7106   1
  -1   4  -7 457.575 31.2079   1
   1  -4  -7 446.408 30.9436   1
  -2   4   7 226.475 19.7842   1
   2   4  -7 208.732 17.1978   1
   2  -4   7 208.810 18.8955   1
  -2  -4  -7 193.976 15.6062   1
  -2   4  -7 218.763 19.0181   1
   2   4   7 209.617 16.4279   1
   2   4   7 192.140 15.8915   1
  -2  -4   7 214.878 17.8046   1
  -2   4  -7 182.217 16.4786   1
   3   4  -7 352.925 25.6458   1
   3  -4   7 337.801 25.1607   1
  -3  -4  -7 324.023 22.0960   1
  -3  -4  -7 349.807 23.5297   1
  -3   4   7 340.091 27.0134   1
   3   4  -7 329.183 24.3065   1
  -3   4   7 373.354 28.6177   1
   3  -4   7 349.062 26.8495   1
   3   4   7 328.036 22.7025   1
  -3   4  -7 343.813 26.5021   1
   3  -4  -7 381.338 29.1582   1
  -3  -4   7 327.570 24.4446   1
   3   4   7 352.684 23.9852   1
   4  -4   7 110.492 13.6699   1
  -4  -4  -7 93.9967 10.3956   1
  -4  -4  -7 78.6029 9.06152   1
  -4   4   7 83.1092 13.7671   1
   4  -4   7 71.8513 13.4265   1
   4  -4  -7 82.1659 14.7054   1
   4   4   7 101.172 10.6035   1
   4   4   7 79.3651 9.85565   1
  -4   4  -7 85.5302 13.5255   1
  -5  -4  -7 44.2477 7.52738   1
  -5  -4  -7 50.3284 10.0385   1
   5  -4   7 36.5957 10.6753   1
   5  -4   7 62.7417 12.6027   1
  -5   4   7 40.5833 14.1161   1
   5   4  -7 22.0492 11.6625   1
   5  -4  -7 43.6623 12.9008   1
  -5   4  -7 53.6977 12.1957   1
   5   4   7 39.9283 8.31863   1
   5  -4  -7 43.4046 11.7024   1
   5   4   7 42.4697 8.55526   1
   6   4  -7 89.7959 14.4625   1
  -6  -4  -7 103.975 11.4648   1
  -6  -4  -7 69.3547 11.5596   1
  -6   4   7 105.353 16.9853   1
   6   4  -7 75.2851 13.5902   1
   6  -4   7 113.732 17.0510   1
   6  -4   7 105.896 15.5442   1
   6  -4  -7 74.6952 15.8198   1
  -6   4  -7 91.4322 16.5639   1
  -6  -4   7 113.860 15.1007   1
   6  -4  -7 103.749 17.7058   1
   6   4   7 99.3761 12.0577   1
   6   4   7 75.6762 10.6476   1
  -7  -4  -7 56.3251 13.3744   1
  -7  -4  -7 60.6125 10.9501   1
  -7   4   7 64.5626 15.5755   1
   7  -4   7 55.1423 16.4359   1
   7  -4   7 69.0952 14.5822   1
   7   4  -7 55.3517 16.0552   1
   7   4  -7 49.6504 15.5966   1
   7  -4  -7 57.5660 16.6740   1
   7   4   7 68.9543 10.7787   1
  -7   4  -7 70.0525 14.9778   1
   7   4   7 61.0232 11.8965   1
  -7  -4   7 53.2613 13.9369   1
   8   4  -7 60.5647 15.9083   1
  -8  -4  -7 58.4985 14.4183   1
  -8   4   7 92.7519 18.8838   1
   8   4  -7 34.9754 15.6469   1
  -8  -4  -7 51.7082 12.6003   1
   8   4   7 67.9130 12.9923   1
  -8  -4   7 69.3740 15.5383   1
   8  -4  -7 15.1732 18.1131   1
   8  -4  -7 72.6974 18.2173   1
  -9   4   7 53.5761 17.1343   1
  -9  -4  -7 49.2993 14.5157   1
   9  -4   7 48.9244 17.8414   1
   9  -4   7 55.3992 18.7135   1
   9   4  -7 36.5319 15.9712   1
   9   4  -7 44.6643 17.3717   1
   9  -4  -7 40.8887 19.9739   1
  -9  -4   7 89.1776 17.9701   1
   9   4   7 80.2825 13.0002   1
  -9   4  -7 40.4034 15.4804   1
   9  -4  -7 55.3821 20.2601   1
 -10   4   7 24.5521 15.7696   1
 -10  -4  -7 21.2647 16.5923   1
  10   4  -7 4.47903 20.9189   1
 -10  -4  -7 40.7470 15.5414   1
  10   4  -7 7.56149 20.6033   1
  10  -4   7 32.9959 16.9174   1
  10  -4   7 36.7730 17.0797   1
 -10   4  -7 32.9533 15.2354   1
  10   4   7 29.5279 14.9918   1
 -10  -4   7 3.90651 15.9956   1
  10   4   7 16.1067 18.6083   1
  10  -4  -7 26.9498 23.7898   1
  10  -4  -7 10.3166 18.2799   1
 -10  -4   7 -29.597 21.7219   1
  11   4  -7 18.0986 24.3343   1
 -11  -4  -7 16.0493 20.5585   1
  11  -4   7 23.0907 25.0636   1
 -11   4   7 46.9739 19.3605   1
 -11  -4  -7 -3.1509 21.8364   1
  11  -4   7 19.2444 17.4342   1
  11   4  -7 12.4489 22.7098   1
  11  -4  -7 59.7317 22.0897   1
 -11  -4   7 -4.6259 20.7285   1
 -11  -4   7 11.5376 26.5611   1
 -11   4  -7 0.85785 17.9580   1
   0   5   7 -1.1104 7.97252   1
   0   5  -7 -0.9399 6.79773   1
   0  -5  -7 8.97379 7.79385   1
  -1   5   7 213.565 18.9850   1
  -1  -5  -7 251.995 19.8847   1
   1   5  -7 217.025 18.0253   1
   1  -5   7 222.464 19.5411   1
  -1   5  -7 219.021 18.6417   1
   1   5   7 200.317 16.9904   1
  -1   5  -7 198.403 17.8539   1
   1   5   7 226.423 18.4429   1
  -2  -5  -7 235.056 17.5905   1
   2  -5   7 237.096 21.0059   1
   2   5  -7 239.016 19.3620   1
  -2   5   7 275.022 22.9309   1
  -2   5   7 223.826 19.9492   1
   2   5  -7 207.771 18.1909   1
   2   5   7 234.376 18.2115   1
  -2   5  -7 222.200 19.3971   1
   2  -5  -7 261.183 22.5993   1
  -2  -5   7 236.624 19.5934   1
  -2   5  -7 220.155 19.9259   1
   2   5   7 267.225 19.7387   1
  -3   5   7 143.812 16.8533   1
   3   5  -7 167.025 15.8087   1
  -3   5   7 180.550 19.0786   1
   3   5  -7 150.464 15.2714   1
  -3  -5  -7 160.880 13.5437   1
  -3  -5  -7 160.091 13.4334   1
   3  -5   7 153.407 17.1182   1
   3   5   7 160.871 13.5046   1
   3   5   7 144.094 13.1197   1
   3  -5  -7 158.788 18.7580   1
  -3  -5   7 193.693 17.2313   1
  -3   5  -7 160.721 17.2995   1
  -4   5   7 91.7632 14.8185   1
  -4  -5  -7 111.216 11.1651   1
  -4  -5  -7 126.181 11.5818   1
   4  -5   7 134.254 15.3618   1
  -4   5   7 147.248 17.6094   1
   4  -5   7 113.525 16.4620   1
   4   5  -7 147.731 15.4499   1
   4  -5  -7 158.255 18.4622   1
  -4   5  -7 115.711 15.1774   1
   4   5   7 123.144 11.6807   1
   4   5   7 151.944 13.0624   1
  -5  -5  -7 0.93153 6.88572   1
   5  -5   7 -7.0948 10.1183   1
  -5  -5  -7 -3.2896 10.0531   1
   5  -5   7 4.43522 11.8031   1
  -5   5   7 9.81814 13.4536   1
   5   5  -7 -15.718 12.0503   1
   5   5   7 4.30841 7.30821   1
  -5   5  -7 11.6008 13.5458   1
   5   5   7 14.2571 7.16758   1
   5  -5  -7 8.02527 12.8089   1
   6  -5   7 308.033 27.3495   1
  -6  -5  -7 294.382 21.2223   1
   6   5  -7 307.051 26.0226   1
  -6   5   7 308.896 29.2219   1
   6  -5   7 317.050 27.2007   1
  -6  -5  -7 348.313 24.9253   1
   6   5  -7 303.658 24.3933   1
   6  -5  -7 302.113 28.0445   1
   6  -5  -7 229.952 24.8359   1
   6   5   7 299.656 21.0111   1
  -6   5  -7 268.080 25.1009   1
   6   5   7 299.988 21.9659   1
  -6  -5   7 320.797 25.0168   1
   7  -5   7 348.702 30.9376   1
   7   5  -7 355.917 29.4037   1
   7  -5   7 313.130 29.5129   1
   7   5  -7 353.369 28.1953   1
  -7  -5  -7 371.324 25.7724   1
  -7  -5  -7 435.411 30.3704   1
   7   5   7 399.932 27.8048   1
   7  -5  -7 343.806 31.7537   1
  -7   5  -7 342.129 30.7249   1
  -7  -5   7 374.200 30.2415   1
   7   5   7 353.601 24.1465   1
   8   5  -7 135.604 19.0258   1
   8  -5   7 140.249 19.1504   1
  -8   5   7 129.953 21.8002   1
  -8  -5  -7 164.048 17.1378   1
  -8  -5  -7 163.403 16.4896   1
[truncated: 431,943 more chars]
