# Supplementary material for: Benchmarking quantum chemical methods with X-ray structures via structure-specific restraints
Source: IUCrJ. 2025 Jun 17;12(Pt 4):472–87. doi: 10.1107/S2052252525004543 (PMC12224080; doi:10.1107/S2052252525004543)
Supplement: Supplementary file 1 [file m-12-00472-sup1.zip › CIF_final/RDX20.cif]

 
data_RDX20
 
_audit_creation_method            'SHELXL-2019/3'
_shelx_SHELXL_version_number      '2019/3'
_chemical_name_systematic         ?
_chemical_name_common             ?
_chemical_melting_point           ?
_chemical_formula_moiety          ?
_chemical_formula_sum
 'C3 H6 N6 O6' 
_chemical_formula_weight          222.14

loop_
 _atom_type_symbol
 _atom_type_description
 _atom_type_scat_dispersion_real
 _atom_type_scat_dispersion_imag
 _atom_type_scat_source
 'O'  'O'   0.0106   0.0060
 'International Tables Vol C Tables 4.2.6.8 and 6.1.1.4'
 'N'  'N'   0.0061   0.0033
 'International Tables Vol C Tables 4.2.6.8 and 6.1.1.4'
 'C'  'C'   0.0033   0.0016
 'International Tables Vol C Tables 4.2.6.8 and 6.1.1.4'
 'H'  'H'   0.0000   0.0000
 'International Tables Vol C Tables 4.2.6.8 and 6.1.1.4'
 
_space_group_crystal_system       orthorhombic
_space_group_IT_number            61
_space_group_name_H-M_alt         'P b c a'
_space_group_name_Hall            '-P 2ac 2ab'
 
_shelx_space_group_comment
;
The symmetry employed for this shelxl refinement is uniquely defined
by the following loop, which should always be used as a source of
symmetry information in preference to the above space-group names.
They are only intended as comments.
;
 
loop_
 _space_group_symop_operation_xyz
 'x, y, z'
 'x+1/2, -y+1/2, -z'
 '-x, y+1/2, -z+1/2'
 '-x+1/2, -y, z+1/2'
 '-x, -y, -z'
 '-x-1/2, y-1/2, z'
 'x, -y-1/2, z-1/2'
 'x-1/2, y, -z-1/2'
 
_cell_length_a                    11.379
_cell_length_b                    10.569
_cell_length_c                    13.131
_cell_angle_alpha                 90
_cell_angle_beta                  90
_cell_angle_gamma                 90
_cell_volume                      1579.2
_cell_formula_units_Z             8
_cell_measurement_temperature     23(2)
_cell_measurement_reflns_used     ?
_cell_measurement_theta_min       ?
_cell_measurement_theta_max       ?
 
_exptl_crystal_description        ?
_exptl_crystal_colour             ?
_exptl_crystal_density_meas       ?
_exptl_crystal_density_method     ?
_exptl_crystal_density_diffrn     1.869          
_exptl_crystal_F_000              912
_exptl_transmission_factor_min    ?
_exptl_transmission_factor_max    ?
_exptl_crystal_size_max           ?
_exptl_crystal_size_mid           ?
_exptl_crystal_size_min           ?
_exptl_absorpt_coefficient_mu     0.178
_shelx_estimated_absorpt_T_min    ?
_shelx_estimated_absorpt_T_max    ?
_exptl_absorpt_correction_type    ?
_exptl_absorpt_correction_T_min   ?
_exptl_absorpt_correction_T_max   ?
_exptl_absorpt_process_details    ?
_exptl_absorpt_special_details    ?
_diffrn_ambient_temperature       23(2)
_diffrn_radiation_wavelength      0.7107
_diffrn_radiation_type            MoK\a
_diffrn_source                    ?
_diffrn_measurement_device_type   ?
_diffrn_measurement_method        ?
_diffrn_detector_area_resol_mean  ?
_diffrn_reflns_number             8057
_diffrn_reflns_av_unetI/netI      0.0125
_diffrn_reflns_av_R_equivalents   ?
_diffrn_reflns_limit_h_min        ?
_diffrn_reflns_limit_h_max        ?
_diffrn_reflns_limit_k_min        ?
_diffrn_reflns_limit_k_max        ?
_diffrn_reflns_limit_l_min        ?
_diffrn_reflns_limit_l_max        ?
_diffrn_reflns_theta_min          3.054
_diffrn_reflns_theta_max          69.703
_diffrn_reflns_theta_full         25.241
_diffrn_measured_fraction_theta_max   0.530
_diffrn_measured_fraction_theta_full  0.956
_diffrn_reflns_Laue_measured_fraction_max    0.530
_diffrn_reflns_Laue_measured_fraction_full   0.956
_diffrn_reflns_point_group_measured_fraction_max   0.530
_diffrn_reflns_point_group_measured_fraction_full  0.956
_reflns_number_total              8057
_reflns_number_gt                 8057
_reflns_threshold_expression      'I > 2\s(I)'
_reflns_Friedel_coverage          0.000
_reflns_Friedel_fraction_max      .
_reflns_Friedel_fraction_full     .
 
_reflns_special_details
;
 Reflections were merged by SHELXL according to the crystal
 class for the calculation of statistics and refinement.
 
 _reflns_Friedel_fraction is defined as the number of unique
 Friedel pairs measured divided by the number that would be
 possible theoretically, ignoring centric projections and
 systematic absences.
;
 
_computing_data_collection        ?
_computing_cell_refinement        ?
_computing_data_reduction         ?
_computing_structure_solution     ?
_computing_structure_refinement 'SHELXL-2019/2 (Sheldrick, 2019)'
_computing_molecular_graphics     ?
_computing_publication_material   ?
_refine_special_details           ?
_refine_ls_structure_factor_coef  Fsqd
_refine_ls_matrix_type            full
_refine_ls_weighting_scheme       calc
_refine_ls_weighting_details
'w=1/[\s^2^(Fo^2^)+(0.0379P)^2^+0.2679P] where P=(Fo^2^+2Fc^2^)/3'
_atom_sites_solution_primary      ?
_atom_sites_solution_secondary    ?
_atom_sites_solution_hydrogens    geom
_refine_ls_hydrogen_treatment     constr
_refine_ls_extinction_method      none
_refine_ls_extinction_coef        .
_refine_ls_number_reflns          8057
_refine_ls_number_parameters      139
_refine_ls_number_restraints      0
_refine_ls_R_factor_all           0.0247
_refine_ls_R_factor_gt            0.0247
_refine_ls_wR_factor_ref          0.0662
_refine_ls_wR_factor_gt           0.0662
_refine_ls_goodness_of_fit_ref    0.945
_refine_ls_restrained_S_all       0.945
_refine_ls_shift/su_max           0.001
_refine_ls_shift/su_mean          0.000
 
loop_
 _atom_site_label
 _atom_site_type_symbol
 _atom_site_fract_x
 _atom_site_fract_y
 _atom_site_fract_z
 _atom_site_U_iso_or_equiv
 _atom_site_adp_type
 _atom_site_occupancy
 _atom_site_site_symmetry_order  
 _atom_site_calc_flag
 _atom_site_refinement_flags_posn
 _atom_site_refinement_flags_adp
 _atom_site_refinement_flags_occupancy
 _atom_site_disorder_assembly
 _atom_site_disorder_group
O1 O 0.46371(2) 0.13234(3) -0.02746(2) 0.00896(4) Uani 1 1 d . . . . .
O2 O 0.35055(2) 0.25469(3) -0.11757(2) 0.00837(4) Uani 1 1 d . . . . .
O3 O 0.31940(2) 0.53411(3) -0.07290(2) 0.00816(4) Uani 1 1 d . . . . .
O4 O 0.59324(2) 0.23636(3) 0.22994(2) 0.00843(3) Uani 1 1 d . . . . .
O5 O 0.43398(2) 0.60523(3) 0.04663(2) 0.00835(3) Uani 1 1 d . . . . .
O6 O 0.56754(2) 0.43532(3) 0.26802(2) 0.00732(3) Uani 1 1 d . . . . .
N7 N 0.38359(2) 0.20801(3) -0.03741(2) 0.00538(4) Uani 1 1 d . . . . .
N8 N 0.35574(2) 0.53648(3) 0.01446(2) 0.00537(4) Uani 1 1 d . . . . .
N9 N 0.53672(2) 0.33576(3) 0.22792(2) 0.00521(4) Uani 1 1 d . . . . .
N10 N 0.31755(2) 0.23616(3) 0.05027(2) 0.00483(3) Uani 1 1 d . . . . .
N11 N 0.29630(2) 0.46105(3) 0.08588(2) 0.00499(3) Uani 1 1 d . . . . .
N12 N 0.43445(2) 0.33648(3) 0.17437(2) 0.00539(3) Uani 1 1 d . . . . .
C13 C 0.23967(2) 0.34644(3) 0.04640(2) 0.00504(4) Uani 1 1 d . . . . .
H14 H 0.168130 0.328696 0.086860 0.012 Uiso 1 1 calc R U . . .
H15 H 0.215221 0.361189 -0.024979 0.012 Uiso 1 1 calc R U . . .
C16 C 0.37738(2) 0.21707(3) 0.14695(2) 0.00543(4) Uani 1 1 d . . . . .
H17 H 0.436681 0.149004 0.140496 0.013 Uiso 1 1 calc R U . . .
H18 H 0.320189 0.192386 0.200181 0.013 Uiso 1 1 calc R U . . .
C19 C 0.35519(2) 0.44478(3) 0.18347(2) 0.00545(4) Uani 1 1 d . . . . .
H20 H 0.296672 0.429326 0.237855 0.013 Uiso 1 1 calc R U . . .
H21 H 0.400208 0.521941 0.200940 0.013 Uiso 1 1 calc R U . . .
 
loop_
 _atom_site_aniso_label
 _atom_site_aniso_U_11
 _atom_site_aniso_U_22
 _atom_site_aniso_U_33
 _atom_site_aniso_U_23
 _atom_site_aniso_U_13
 _atom_site_aniso_U_12
O1 0.00788(7) 0.00949(11) 0.00951(6) -0.00065(6) 0.00208(5) 0.00327(6)
O2 0.01009(7) 0.01099(11) 0.00402(5) 0.00038(5) 0.00063(4) 0.00065(6)
O3 0.00994(7) 0.00920(11) 0.00534(5) 0.00169(6) 0.00042(4) -0.00003(7)
O4 0.00659(6) 0.00771(10) 0.01100(7) 0.00071(6) -0.00246(5) 0.00196(6)
O5 0.00695(7) 0.00730(10) 0.01081(7) -0.00017(6) 0.00095(5) -0.00254(6)
O6 0.00672(6) 0.00795(10) 0.00728(5) -0.00130(6) -0.00204(4) -0.00140(6)
N7 0.00540(6) 0.00596(10) 0.00479(5) -0.00085(5) 0.00092(4) -0.00053(6)
N8 0.00502(6) 0.00484(10) 0.00625(5) 0.00058(5) 0.00088(4) 0.00047(6)
N9 0.00440(6) 0.00666(10) 0.00457(5) 0.00065(5) -0.00079(4) -0.00034(5)
N10 0.00500(6) 0.00564(10) 0.00387(5) -0.00049(5) -0.00006(4) 0.00035(5)
N11 0.00495(6) 0.00521(10) 0.00482(5) 0.00058(5) -0.00048(4) -0.00042(6)
N12 0.00481(6) 0.00497(10) 0.00638(5) -0.00043(5) -0.00198(4) 0.00025(6)
C13 0.00411(6) 0.00575(11) 0.00526(6) -0.00024(6) -0.00030(4) -0.00016(6)
C16 0.00664(7) 0.00478(11) 0.00487(6) 0.00039(6) -0.00086(5) -0.00045(6)
C19 0.00585(7) 0.00542(11) 0.00508(6) -0.00075(6) -0.00075(5) 0.00069(6)
 
_geom_special_details
;
 All esds (except the esd in the dihedral angle between two l.s. planes)
 are estimated using the full covariance matrix.  The cell esds are taken
 into account individually in the estimation of esds in distances, angles
 and torsion angles; correlations between esds in cell parameters are only
 used when they are defined by crystal symmetry.  An approximate (isotropic)
 treatment of cell esds is used for estimating esds involving l.s. planes.
;
 
loop_
 _geom_bond_atom_site_label_1
 _geom_bond_atom_site_label_2
 _geom_bond_distance
 _geom_bond_site_symmetry_2
 _geom_bond_publ_flag
O1 N7 1.2198(4) . ?
O2 N7 1.2218(3) . ?
O3 N8 1.2196(3) . ?
O4 N9 1.2321(4) . ?
O5 N8 1.2244(3) . ?
O6 N9 1.2278(4) . ?
N7 N10 1.4066(3) . ?
N8 N11 1.4045(3) . ?
N9 N12 1.3597(3) . ?
N10 C16 1.4547(3) . ?
N10 C13 1.4650(4) . ?
N11 C19 1.4563(3) . ?
N11 C13 1.4667(4) . ?
N12 C19 1.4621(4) . ?
N12 C16 1.4642(4) . ?
C13 H14 0.9900 . ?
C13 H15 0.9900 . ?
C16 H17 0.9900 . ?
C16 H18 0.9900 . ?
C19 H20 0.9900 . ?
C19 H21 0.9900 . ?
 
loop_
 _geom_angle_atom_site_label_1
 _geom_angle_atom_site_label_2
 _geom_angle_atom_site_label_3
 _geom_angle
 _geom_angle_site_symmetry_1
 _geom_angle_site_symmetry_3
 _geom_angle_publ_flag
O1 N7 O2 125.94(2) . . ?
O1 N7 N10 116.77(2) . . ?
O2 N7 N10 117.09(2) . . ?
O3 N8 O5 125.68(3) . . ?
O3 N8 N11 116.94(2) . . ?
O5 N8 N11 117.17(2) . . ?
O6 N9 O4 124.92(2) . . ?
O6 N9 N12 117.49(3) . . ?
O4 N9 N12 117.56(3) . . ?
N7 N10 C16 115.78(2) . . ?
N7 N10 C13 117.59(2) . . ?
C16 N10 C13 115.07(2) . . ?
N8 N11 C19 115.66(2) . . ?
N8 N11 C13 116.38(2) . . ?
C19 N11 C13 114.56(2) . . ?
N9 N12 C19 119.34(2) . . ?
N9 N12 C16 120.13(2) . . ?
C19 N12 C16 114.92(2) . . ?
N10 C13 N11 112.27(2) . . ?
N10 C13 H14 109.2 . . ?
N11 C13 H14 109.2 . . ?
N10 C13 H15 109.2 . . ?
N11 C13 H15 109.2 . . ?
H14 C13 H15 107.9 . . ?
N10 C16 N12 107.61(2) . . ?
N10 C16 H17 110.2 . . ?
N12 C16 H17 110.2 . . ?
N10 C16 H18 110.2 . . ?
N12 C16 H18 110.2 . . ?
H17 C16 H18 108.5 . . ?
N11 C19 N12 107.72(2) . . ?
N11 C19 H20 110.2 . . ?
N12 C19 H20 110.2 . . ?
N11 C19 H21 110.2 . . ?
N12 C19 H21 110.2 . . ?
H20 C19 H21 108.5 . . ?
 
loop_
 _geom_torsion_atom_site_label_1
 _geom_torsion_atom_site_label_2
 _geom_torsion_atom_site_label_3
 _geom_torsion_atom_site_label_4
 _geom_torsion
 _geom_torsion_site_symmetry_1
 _geom_torsion_site_symmetry_2
 _geom_torsion_site_symmetry_3
 _geom_torsion_site_symmetry_4
 _geom_torsion_publ_flag
O1 N7 N10 C16 24.76(4) . . . . ?
O2 N7 N10 C16 -160.12(3) . . . . ?
O1 N7 N10 C13 166.31(3) . . . . ?
O2 N7 N10 C13 -18.56(4) . . . . ?
O3 N8 N11 C19 167.67(3) . . . . ?
O5 N8 N11 C19 -17.24(4) . . . . ?
O3 N8 N11 C13 28.82(4) . . . . ?
O5 N8 N11 C13 -156.10(3) . . . . ?
O6 N9 N12 C19 -12.19(3) . . . . ?
O4 N9 N12 C19 169.98(2) . . . . ?
O6 N9 N12 C16 -164.44(2) . . . . ?
O4 N9 N12 C16 17.73(3) . . . . ?
N7 N10 C13 N11 -93.75(3) . . . . ?
C16 N10 C13 N11 48.07(3) . . . . ?
N8 N11 C13 N10 91.04(3) . . . . ?
C19 N11 C13 N10 -48.26(3) . . . . ?
N7 N10 C16 N12 91.00(3) . . . . ?
C13 N10 C16 N12 -51.53(3) . . . . ?
N9 N12 C16 N10 -148.23(2) . . . . ?
C19 N12 C16 N10 58.36(3) . . . . ?
N8 N11 C19 N12 -87.40(3) . . . . ?
C13 N11 C19 N12 52.21(3) . . . . ?
N9 N12 C19 N11 147.51(2) . . . . ?
C16 N12 C19 N11 -58.85(3) . . . . ?
 
_refine_diff_density_max    0.468
_refine_diff_density_min   -0.413
_refine_diff_density_rms    0.063

_shelx_res_file
;
TITL RDX20.restrained in space group "Pb c a"
    RDX20.res
    created by SHELXL-2019/3 at 15:59:37 on 20-Feb-2025
CELL    0.7107   11.3790   10.5690   13.1310   90.0000   90.0000   90.0000
ZERR    8.0000    0.0000    0.0000    0.0000    0.0000    0.0000    0.0000
LATT  1
REM Orthorhombic - Centric - P lattice with 8 symmetry generators
SYMM 1/2+x, 1/2-y, -z
SYMM -x, 1/2+y, 1/2-z
SYMM 1/2-x, -y, 1/2+z
SFAC  O  N  C  H
UNIT  48  48  24  48

REM +RDX20.bodd
REM !ATOM O1!
REM !INVARIOMNAME O2n_0!
BEDE O1 N7 0.686 20.000 30.550 40.543
LONE O1 9 21.479 30.349 40.543 0.333 170.02

REM !ATOM O2!
REM !INVARIOMNAME O2n_0!
BEDE O2 N7 0.687 20.000 30.550 40.543
LONE O2 9 21.479 30.349 40.543 0.333 170.02

REM !ATOM O3!
REM !INVARIOMNAME O2n_0!
BEDE O3 N8 0.686 20.000 30.550 40.543
LONE O3 9 21.479 30.349 40.543 0.333 170.02

REM !ATOM O4!
REM !INVARIOMNAME O2n_0!
BEDE O4 N9 0.693 20.000 30.550 40.543
LONE O4 9 21.479 30.349 40.543 0.333 170.02

REM !ATOM O5!
REM !INVARIOMNAME O2n_0!
BEDE O5 N8 0.689 20.000 30.550 40.543
LONE O5 9 21.479 30.349 40.543 0.333 170.02

REM !ATOM O6!
REM !INVARIOMNAME O2n_0!
BEDE O6 N9 0.691 20.000 30.550 40.543
LONE O6 9 21.479 30.349 40.543 0.333 170.02

REM !ATOM N10!
REM !INVARIOMNAME 3-N#3n[#3c1h]#3c[#3n1h1h]1c_0!
BEDE N10 C13 0.759 20.343 30.440 40.560
BEDE N10 N7 0.651 20.291 30.543 40.560
BEDE N10 C16 0.688 20.021 30.137 40.560
LONE N10 1 21.128 30.285 40.560 0.332

REM !ATOM N11!
REM !INVARIOMNAME N1n1c1c_0!
BEDE N11 C13 0.713 20.264 30.384 40.548
BEDE N11 C19 0.708 20.264 30.384 40.548
BEDE N11 N8 0.675 20.224 30.641 40.548
LONE N11 1 21.190 30.287 40.548 0.278

REM !ATOM N12!
REM !INVARIOMNAME 3-N#3n[#3c1h]#3c[#3n1h1h]1c_0!
BEDE N12 C19 0.757 20.343 30.440 40.560
BEDE N12 N9 0.629 20.291 30.543 40.560
BEDE N12 C16 0.693 20.021 30.137 40.560
LONE N12 1 21.128 30.285 40.560 0.332

REM !ATOM C13!
REM !INVARIOMNAME 3-C#3n[#3n1h]#3n[#3n1h]1h1h_0!
BEDE C13 N10 0.985 20.450 30.459 40.543
BEDE C13 N11 0.986 20.450 30.459 40.543
BEDE C13 H14 0.533 20.539 30.383 40.543
BEDE C13 H15 0.533 20.539 30.383 40.543

REM !ATOM H14!
REM !INVARIOMNAME H@3c&3-C#3n[#3n1c]#3n[#3n1h]1h1h_0!
BEDE H14 C13 0.329 20.500 30.328 40.560

REM !ATOM H15!
REM !INVARIOMNAME H@3c&3-C#3n[#3n1c]#3n[#3n1h]1h1h_0!
BEDE H15 C13 0.329 20.500 30.328 40.560

REM !ATOM C16!
REM !INVARIOMNAME 3-C#3n[#3n1h]#3n[#3n1h]1h1h_0!
BEDE C16 N10 0.978 20.450 30.459 40.543
BEDE C16 N12 0.985 20.450 30.459 40.543
BEDE C16 H17 0.533 20.539 30.383 40.543
BEDE C16 H18 0.533 20.539 30.383 40.543

REM !ATOM H17!
REM !INVARIOMNAME H1c[@6c1n1h]&C@6c1n1h1h_0!
BEDE H17 C16 0.339 20.439 30.367 40.558

REM !ATOM H18!
REM !INVARIOMNAME H1c[@6c1n1h]&C@6c1n1h1h_0!
BEDE H18 C16 0.339 20.439 30.367 40.558

REM !ATOM C19!
REM !INVARIOMNAME 3-C#3n[#3n1h]#3n[#3n1h]1h1h_0!
BEDE C19 N11 0.979 20.450 30.459 40.543
BEDE C19 N12 0.983 20.450 30.459 40.543
BEDE C19 H20 0.533 20.539 30.383 40.543
BEDE C19 H21 0.533 20.539 30.383 40.543

REM !ATOM H20!
REM !INVARIOMNAME H@3c&3-C#3n[#3n1c]#3n[#3n1h]1h1h_0!
BEDE H20 C19 0.329 20.500 30.328 40.560

REM !ATOM H21!
REM !INVARIOMNAME H@3c&3-C#3n[#3n1c]#3n[#3n1h]1h1h_0!
BEDE H21 C19 0.329 20.500 30.328 40.560

LIST 6 ! automatically inserted. Change 6 to 4 for CHECKCIF!!
REM +RDX20.rests
L.S. 10
PLAN -20
ACTA
DAMP
WPDB -1
BOND $H
CONF
TEMP -250
FMAP
WGHT    0.037900    0.267900
FVAR       1.01007   0.13697   0.09309   0.14485
O1    1    0.463715    0.132342   -0.027464    11.00000    0.00788    0.00949 =
         0.00951   -0.00065    0.00208    0.00327
O2    1    0.350550    0.254685   -0.117571    11.00000    0.01009    0.01099 =
         0.00402    0.00038    0.00063    0.00065
O3    1    0.319402    0.534108   -0.072897    11.00000    0.00994    0.00920 =
         0.00534    0.00169    0.00042   -0.00003
O4    1    0.593238    0.236362    0.229944    11.00000    0.00659    0.00771 =
         0.01100    0.00071   -0.00246    0.00196
O5    1    0.433982    0.605231    0.046634    11.00000    0.00695    0.00730 =
         0.01081   -0.00017    0.00095   -0.00254
O6    1    0.567544    0.435322    0.268021    11.00000    0.00672    0.00795 =
         0.00728   -0.00130   -0.00204   -0.00140
N7    2    0.383589    0.208011   -0.037405    11.00000    0.00540    0.00596 =
         0.00479   -0.00085    0.00092   -0.00053
N8    2    0.355742    0.536481    0.014460    11.00000    0.00502    0.00484 =
         0.00625    0.00058    0.00088    0.00047
N9    2    0.536719    0.335764    0.227922    11.00000    0.00440    0.00666 =
         0.00457    0.00065   -0.00079   -0.00034
N10   2    0.317545    0.236164    0.050265    11.00000    0.00500    0.00564 =
         0.00387   -0.00049   -0.00006    0.00035
N11   2    0.296303    0.461048    0.085876    11.00000    0.00495    0.00521 =
         0.00482    0.00058   -0.00048   -0.00042
N12   2    0.434447    0.336480    0.174371    11.00000    0.00481    0.00497 =
         0.00638   -0.00043   -0.00198    0.00025
C13   3    0.239668    0.346441    0.046397    11.00000    0.00411    0.00575 =
         0.00526   -0.00024   -0.00030   -0.00016
AFIX  23
H14   4    0.168130    0.328696    0.086860    11.00000   -2.40000
H15   4    0.215221    0.361189   -0.024979    11.00000   -2.40000
AFIX   0
C16   3    0.377379    0.217072    0.146952    11.00000    0.00664    0.00478 =
         0.00487    0.00039   -0.00086   -0.00045
AFIX  23
H17   4    0.436681    0.149004    0.140496    11.00000   -2.40000
H18   4    0.320189    0.192386    0.200181    11.00000   -2.40000
AFIX   0
C19   3    0.355194    0.444778    0.183470    11.00000    0.00585    0.00542 =
         0.00508   -0.00075   -0.00075    0.00069
AFIX  23
H20   4    0.296672    0.429326    0.237855    11.00000   -2.40000
H21   4    0.400208    0.521941    0.200940    11.00000   -2.40000

REM <hkl>
REM RDX20.hkl
REM </hkl>
AFIX   0
HKLF 4

L1      4    0.41865    0.17490   -0.03306  !    0.00000    0.05120  O1
L2      4    0.46371    0.13234   -0.02746  !    0.00000    0.07865  O1
L3      4    0.36913    0.22844   -0.07249  !    0.00000    0.05120  O2
L4      4    0.35055    0.25469   -0.11757  !    0.00000    0.07865  O2
L5      4    0.33984    0.53544   -0.02376  !    0.00000    0.05120  O3
L6      4    0.31940    0.53411   -0.07290  !    0.00000    0.07865  O3
L7      4    0.56145    0.29227    0.22881  !    0.00000    0.05120  O4
L8      4    0.59324    0.23636    0.22994  !    0.00000    0.07865  O4
L9      4    0.38995    0.56654    0.02853  !    0.00000    0.05120  O5
L10     4    0.43398    0.60523    0.04663  !    0.00000    0.07865  O5
L11     4    0.55020    0.37929    0.24545  !    0.00000    0.05120  O6
L12     4    0.56754    0.43532    0.26802  !    0.00000    0.07865  O6
L13     4    0.27720    0.29330    0.04826  !    0.04698    0.04096  N10
L14     4    0.31755    0.23616    0.05027  !   -0.04698    0.08111  N10
L15     4    0.34811    0.22313    0.00969  !    0.03986    0.05055  N10
L16     4    0.31755    0.23616    0.05027  !   -0.03986    0.08111  N10
L17     4    0.34584    0.22713    0.09599  !    0.00288    0.01275  N10
L18     4    0.31755    0.23616    0.05027  !   -0.00288    0.08111  N10
L19     4    0.26877    0.40534    0.06668  !    0.03616    0.03575  N11
L20     4    0.29630    0.46105    0.08588  !   -0.03616    0.07938  N11
L21     4    0.32493    0.45314    0.13332  !    0.03616    0.03575  N11
L22     4    0.29630    0.46105    0.08588  !   -0.03616    0.07938  N11
L23     4    0.32487    0.49730    0.05155  !    0.03068    0.05967  N11
L24     4    0.29630    0.46105    0.08588  !   -0.03068    0.07938  N11
L25     4    0.39341    0.39255    0.17908  !    0.04698    0.04096  N12
L26     4    0.43445    0.33648    0.17437  !   -0.04698    0.08111  N12
L27     4    0.48176    0.33615    0.19914  !    0.03986    0.05055  N12
L28     4    0.43445    0.33648    0.17437  !   -0.03986    0.08111  N12
L29     4    0.40744    0.27997    0.16139  !    0.00288    0.01275  N12
L30     4    0.43445    0.33648    0.17437  !   -0.00288    0.08111  N12
L31     4    0.29203    0.27230    0.04900  !    0.06164    0.04273  C13
L32     4    0.23967    0.34644    0.04640  !   -0.06164    0.07865  C13
L33     4    0.27774    0.42349    0.07294  !    0.06164    0.04273  C13
L34     4    0.23967    0.34644    0.04640  !   -0.06164    0.07865  C13
L35     4    0.20115    0.33689    0.06818  !    0.07383    0.03565  C13
L36     4    0.23967    0.34644    0.04640  !   -0.07383    0.07865  C13
L37     4    0.22651    0.35438    0.00797  !    0.07383    0.03565  C13
L38     4    0.23967    0.34644    0.04640  !   -0.07383    0.07865  C13
L39     4    0.19190    0.33459    0.07341  !    0.06849    0.03053  H14
L40     4    0.16813    0.32870    0.08686  !   -0.06849    0.08111  H14
L41     4    0.22335    0.35629   -0.00126  !    0.06849    0.03053  H15
L42     4    0.21522    0.36119   -0.02498  !   -0.06849    0.08111  H15
L43     4    0.33715    0.22991    0.08195  !    0.06164    0.04273  C16
L44     4    0.37738    0.21707    0.14695  !   -0.06164    0.07865  C16
L45     4    0.41577    0.29740    0.16540  !    0.06164    0.04273  C16
L46     4    0.37738    0.21707    0.14695  !   -0.06164    0.07865  C16
L47     4    0.40931    0.18043    0.14348  !    0.07383    0.03565  C16
L48     4    0.37738    0.21707    0.14695  !   -0.07383    0.07865  C16
L49     4    0.34659    0.20378    0.17561  !    0.07383    0.03565  C16
L50     4    0.37738    0.21707    0.14695  !   -0.07383    0.07865  C16
L51     4    0.41637    0.17231    0.14271  !    0.06013    0.03416  H17
L52     4    0.43668    0.14900    0.14050  !   -0.06013    0.08082  H17
L53     4    0.33977    0.20084    0.18195  !    0.06013    0.03416  H18
L54     4    0.32019    0.19239    0.20018  !   -0.06013    0.08082  H18
L55     4    0.31560    0.45572    0.11786  !    0.06164    0.04273  C19
L56     4    0.35519    0.44478    0.18347  !   -0.06164    0.07865  C19
L57     4    0.40848    0.37197    0.17735  !    0.06164    0.04273  C19
L58     4    0.35519    0.44478    0.18347  !   -0.06164    0.07865  C19
L59     4    0.32369    0.43646    0.21275  !    0.07383    0.03565  C19
L60     4    0.35519    0.44478    0.18347  !   -0.07383    0.07865  C19
L61     4    0.37943    0.48632    0.19288  !    0.07383    0.03565  C19
L62     4    0.35519    0.44478    0.18347  !   -0.07383    0.07865  C19
L63     4    0.31612    0.43446    0.21978  !    0.06849    0.03053  H20
L64     4    0.29667    0.42933    0.23785  !   -0.06849    0.08111  H20
L65     4    0.38525    0.49630    0.19513  !    0.06849    0.03053  H21
L66     4    0.40021    0.52194    0.20094  !   -0.06849    0.08111  H21
L67     4    0.47033    0.13128   -0.05215  !    0.20258    0.03249  O1
L68     4    0.46090    0.12981   -0.00230  !    0.20258    0.03249  O1
L69     4    0.46371    0.13234   -0.02746  !   -0.40516    0.07865  O1
L70     4    0.37018    0.23956   -0.13191  !    0.20258    0.03249  O2
L71     4    0.32936    0.27202   -0.10703  !    0.20258    0.03249  O2
L72     4    0.35055    0.25469   -0.11757  !   -0.40516    0.07865  O2
L73     4    0.33754    0.55652   -0.08130  !    0.20258    0.03249  O3
L74     4    0.29954    0.51158   -0.06864  !    0.20258    0.03249  O3
L75     4    0.31940    0.53411   -0.07290  !   -0.40516    0.07865  O3
L76     4    0.61535    0.24815    0.24358  !    0.20258    0.03249  O4
L77     4    0.57379    0.21990    0.21640  !    0.20258    0.03249  O4
L78     4    0.59324    0.23636    0.22994  !   -0.40516    0.07865  O4
L79     4    0.43889    0.61944    0.02440  !    0.20258    0.03249  O5
L80     4    0.43278    0.59428    0.07039  !    0.20258    0.03249  O5
L81     4    0.43398    0.60523    0.04663  !   -0.40516    0.07865  O5
L82     4    0.59264    0.42381    0.27719  !    0.20258    0.03249  O6
L83     4    0.54390    0.45153    0.26074  !    0.20258    0.03249  O6
L84     4    0.56754    0.43532    0.26802  !   -0.40516    0.07865  O6
L85     4    0.29813    0.21274    0.04943  !    0.15450    0.02653  N10
L86     4    0.31755    0.23616    0.05027  !   -0.15450    0.08111  N10
L87     4    0.27723    0.47643    0.09052  !    0.16300    0.02672  N11
L88     4    0.29630    0.46105    0.08588  !   -0.16300    0.07938  N11
L89     4    0.44876    0.34286    0.15295  !    0.15450    0.02653  N12
L90     4    0.43445    0.33648    0.17437  !   -0.15450    0.08111  N12


     d12       A        B1       B2       r     molecule  atom1 atom2

    1.220    0.000    0.051    0.079    0.686   RDX20.restrained in  O3 N8
    1.220    0.000    0.051    0.079    0.686   RDX20.restrained in  O1 N7
    1.222    0.000    0.051    0.079    0.687   RDX20.restrained in  O2 N7
    1.224    0.000    0.051    0.079    0.689   RDX20.restrained in  O5 N8
    1.228    0.000    0.051    0.079    0.691   RDX20.restrained in  O6 N9
    1.232    0.000    0.051    0.079    0.693   RDX20.restrained in  O4 N9

    1.360    0.040    0.051    0.081    0.629   RDX20.restrained in  N12 N9
    1.404    0.031    0.060    0.079    0.675   RDX20.restrained in  N11 N8
    1.407    0.040    0.051    0.081    0.651   RDX20.restrained in  N10 N7

    1.455    0.062    0.043    0.079    0.978   RDX20.restrained in  C16 N10
    1.456    0.062    0.043    0.079    0.979   RDX20.restrained in  C19 N11
    1.462    0.062    0.043    0.079    0.983   RDX20.restrained in  C19 N12
    1.464    0.062    0.043    0.079    0.985   RDX20.restrained in  C16 N12
    1.465    0.062    0.043    0.079    0.985   RDX20.restrained in  C13 N10
    1.467    0.062    0.043    0.079    0.986   RDX20.restrained in  C13 N11

    1.455    0.003    0.013    0.081    0.688   RDX20.restrained in  N10 C16
    1.456    0.036    0.036    0.079    0.708   RDX20.restrained in  N11 C19
    1.462    0.047    0.041    0.081    0.757   RDX20.restrained in  N12 C19
    1.464    0.003    0.013    0.081    0.693   RDX20.restrained in  N12 C16
    1.465    0.047    0.041    0.081    0.759   RDX20.restrained in  N10 C13
    1.467    0.036    0.036    0.079    0.713   RDX20.restrained in  N11 C13

    0.990    0.068    0.031    0.081    0.329   RDX20.restrained in  H14 C13
    0.990    0.068    0.031    0.081    0.329   RDX20.restrained in  H15 C13
    0.990    0.068    0.031    0.081    0.329   RDX20.restrained in  H20 C19
    0.990    0.060    0.034    0.081    0.339   RDX20.restrained in  H18 C16
    0.990    0.060    0.034    0.081    0.339   RDX20.restrained in  H17 C16
    0.990    0.068    0.031    0.081    0.329   RDX20.restrained in  H21 C19

    0.990    0.074    0.036    0.079    0.533   RDX20.restrained in  C13 H14
    0.990    0.074    0.036    0.079    0.533   RDX20.restrained in  C13 H15
    0.990    0.074    0.036    0.079    0.533   RDX20.restrained in  C19 H20
    0.990    0.074    0.036    0.079    0.533   RDX20.restrained in  C16 H18
    0.990    0.074    0.036    0.079    0.533   RDX20.restrained in  C16 H17
    0.990    0.074    0.036    0.079    0.533   RDX20.restrained in  C19 H21


REM  RDX20.restrained in space group "Pb c a"
REM wR2 = 0.066160, GooF = S = 0.94535, Restrained GooF = 0.94535 for all data
REM R1 = 0.024715 for 8057 Fo > 4sig(Fo) and 0.024715 for all 8057 data
REM 139 parameters refined using 0 restraints

END

WGHT      0.0340      0.2052

REM Highest difference peak  0.468,  deepest hole -0.413,  1-sigma level  0.063
Q1    1   0.4216  0.1743 -0.0295  11.00000  0.05    0.47
Q2    1   0.3673  0.2253 -0.0723  11.00000  0.05    0.44
Q3    1   0.5598  0.3787  0.2400  11.00000  0.05    0.43
Q4    1   0.3943  0.5668  0.0321  11.00000  0.05    0.42
Q5    1   0.3419  0.5275 -0.0246  11.00000  0.05    0.42
Q6    1   0.5683  0.2961  0.2273  11.00000  0.05    0.39
Q7    1   0.3568  0.2384  0.1016  11.00000  0.05    0.37
Q8    1   0.1852  0.3300  0.1095  11.00000  0.05    0.35
Q9    1   0.4064  0.2788  0.1566  11.00000  0.05    0.31
Q10   1   0.4182  0.3337  0.2035  11.00000  0.05    0.30
Q11   1   0.4977  0.3346  0.2047  11.00000  0.05    0.30
Q12   1   0.3362  0.2220  0.0919  11.00000  0.05    0.30
Q13   1   0.2884  0.2613  0.0448  11.00000  0.05    0.29
Q14   1   0.4112  0.2967  0.1857  11.00000  0.05    0.29
Q15   1   0.3874  0.1799  0.1540  11.00000  0.05    0.28
Q16   1   0.4114  0.3833  0.1788  11.00000  0.05    0.28
Q17   1   0.3336  0.4985  0.0451  11.00000  0.05    0.28
Q18   1   0.3600  0.2331 -0.0010  11.00000  0.05    0.26
Q19   1   0.3617  0.4774  0.1952  11.00000  0.05    0.25
Q20   1   0.3312  0.5375 -0.0968  11.00000  0.05    0.24
;
_shelx_res_checksum   49473

_shelx_hkl_file
;
   0   0   2 9838.14   28.26     0.0762   0
   0   0   420474.55   32.07     0.1523   0
   0   0   6 4348.78    5.75     0.2285   0
   0   0   8  940.66    2.95     0.3046   0
   0   0  10 4721.30    6.98     0.3808   0
   0   0  12  554.91    2.95     0.4569   0
   0   0  14  961.52    4.53     0.5331   0
   0   0  16  277.45    4.53     0.6092   0
   0   0  18  200.36    4.24     0.6854   0
   0   0  20  942.10   13.66     0.7615   0
   0   0  22 1664.86   16.90     0.8377   0
   0   0  24   69.69    4.96     0.9138   0
   0   0  26  870.19   16.76     0.9900   0
   0   0  28   97.16    5.32     1.0661   0
   0   0  30  340.31   14.10     1.1423   0
   0   0  32  473.35   12.44     1.2185   0
   0   0  34   55.30    4.60     1.2946   0
   1   0   2 6196.30   13.52     0.0879   0
   1   0   4   23.44    0.29     0.1585   0
   1   0   6 4332.95    4.39     0.2326   0
   1   0   8 2560.22    2.95     0.3078   0
   1   0  10 1048.54    2.59     0.3833   0
   1   0  12   15.25    0.65     0.4590   0
   1   0  16   49.05    1.08     0.6108   0
   1   0  18  367.35    3.31     0.6868   0
   1   0  20  299.53    5.75     0.7628   0
   1   0  22  780.29    7.55     0.8388   0
   1   0  24 1839.62   13.09     0.9149   0
   1   0  26  425.96   11.00     0.9910   0
   1   0  28  110.89    3.88     1.0671   0
   1   0  32  248.97    7.34     1.2192   0
   1   0  34   59.12    3.31     1.2954   0
   2   0   0 1054.29    2.59     0.0879   0
   2   0   218432.13   24.88     0.1163   0
   2   0   413556.21   10.79     0.1758   0
   2   0   6 1861.19    2.23     0.2448   0
   2   0   8 2522.10    2.73     0.3170   0
   2   0  10  530.81    2.01     0.3908   0
   2   0  12   71.41    0.86     0.4653   0
   2   0  14  286.66    2.73     0.5403   0
   2   0  16  620.78    3.31     0.6155   0
   2   0  18  111.04    1.29     0.6910   0
   2   0  20  637.18    7.62     0.7666   0
   2   0  22   32.65    2.52     0.8423   0
   2   0  24  536.93   10.79     0.9181   0
   2   0  30  475.87   10.14     1.1457   0
   3   0   2  187.27    1.01     0.1522   0
   3   0   4 7565.59    6.62     0.2014   0
   3   0   6  921.25    1.65     0.2638   0
   3   0   8 1024.81    2.30     0.3319   0
   3   0  10 2573.16    3.67     0.4029   0
   3   0  16  122.40    1.29     0.6233   0
   3   0  18  372.60    3.74     0.6979   0
   3   0  20  156.35    2.66     0.7729   0
   3   0  22  279.18    7.34     0.8480   0
   3   0  24   68.61    2.88     0.9233   0
   3   0  26   57.82    3.24     0.9987   0
   3   0  28   60.41    3.52     1.0743   0
   3   0  30  148.65    3.67     1.1499   0
   3   0  32   22.44    2.30     1.2256   0
   4   0   016957.85   21.00     0.1758   0
   4   0   2  735.70    1.37     0.1916   0
   4   0   4  551.67    1.51     0.2326   0
   4   0   6 1396.61    2.37     0.2882   0
   4   0   8  691.83    2.16     0.3517   0
   4   0  10    8.70    0.58     0.4194   0
   4   0  12   15.89    0.72     0.4896   0
   4   0  14   30.13    0.93     0.5613   0
   4   0  16  199.57    3.16     0.6341   0
   4   0  20   26.32    2.30     0.7816   0
   4   0  22   21.00    2.52     0.8559   0
   4   0  24  119.60    3.88     0.9306   0
   4   0  26  142.47    3.67     1.0055   0
   4   0  28  139.66    3.96     1.0805   0
   4   0  30   77.17    4.03     1.1557   0
   4   0  34   23.88    3.96     1.3065   0
   5   0   2 3682.83    3.74     0.2325   0
   5   0   4 2610.56    2.88     0.2673   0
   5   0   6  408.63    1.58     0.3170   0
   5   0   8  339.16    1.73     0.3756   0
   5   0  10  378.85    2.30     0.4396   0
   5   0  12  413.30    2.23     0.5070   0
   5   0  14 1239.84    3.31     0.5766   0
   5   0  16 1649.04    4.31     0.6476   0
   5   0  18   80.76    1.80     0.7197   0
   5   0  22  684.79   10.50     0.8660   0
   5   0  24  153.33    3.16     0.9399   0
   5   0  26  317.29   10.72     1.0141   0
   5   0  28   10.00    3.16     1.0885   0
   5   0  30  232.65    5.39     1.1632   0
   6   0   0  165.19    1.73     0.2636   0
   6   0   2 5931.65    5.18     0.2744   0
   6   0   4 4323.60    3.81     0.3045   0
   6   0   6   21.57    0.50     0.3489   0
   6   0  10 2263.92    3.67     0.4631   0
   6   0  12  104.93    1.15     0.5275   0
   6   0  14  342.75    2.80     0.5947   0
   6   0  16  702.62    3.96     0.6638   0
   6   0  18  154.04    2.01     0.7343   0
   6   0  20   62.42    2.37     0.8059   0
   6   0  22  835.67    8.99     0.8782   0
   6   0  24   16.47    3.02     0.9511   0
   6   0  30  267.10    7.62     1.1723   0
   6   0  32   45.31    3.09     1.2467   0
   7   0   2  290.61    1.58     0.3169   0
   7   0   4   57.03    0.58     0.3432   0
   7   0   6  218.77    1.65     0.3831   0
   7   0   8   17.84    0.65     0.4329   0
   7   0  10   32.94    0.72     0.4895   0
   7   0  12   28.19    0.72     0.5508   0
   7   0  14  113.12    1.22     0.6154   0
   7   0  16  674.65    3.81     0.6825   0
   7   0  18  183.17    2.59     0.7512   0
   7   0  20   77.60    2.30     0.8213   0
   7   0  24  286.30    7.12     0.9642   0
   7   0  26  344.55    8.34     1.0367   0
   8   0   0 5050.68    6.04     0.3515   0
   8   0   2   98.38    1.51     0.3597   0
   8   0   4  409.28    1.73     0.3831   0
   8   0   6 3999.98    4.39     0.4192   0
   8   0   8 1461.34    2.95     0.4651   0
   8   0  10  183.17    2.30     0.5182   0
   8   0  12  583.74    3.09     0.5765   0
   8   0  14   29.05    0.93     0.6385   0
   8   0  16   23.37    1.29     0.7034   0
   8   0  18  287.38    5.75     0.7703   0
   8   0  20  360.37    7.05     0.8388   0
   8   0  22  137.07    4.10     0.9085   0
   8   0  24   32.07    2.80     0.9791   0
   8   0  28  155.84    3.31     1.1226   0
   8   0  30   51.92    3.52     1.1952   0
   8   0  32  115.57    3.24     1.2681   0
   9   0   2  787.48    2.23     0.4027   0
   9   0   4  642.36    1.94     0.4238   0
   9   0   6   72.71    0.72     0.4567   0
   9   0   8   78.24    0.86     0.4992   0
   9   0  10  651.70    2.52     0.5490   0
   9   0  16  962.24    8.27     0.7263   0
   9   0  18   92.34    3.02     0.7913   0
   9   0  20   81.77    2.45     0.8581   0
   9   0  22  348.79   10.28     0.9263   0
   9   0  24   11.51    2.88     0.9957   0
   9   0  26  108.09    3.60     1.0661   0
   9   0  30  137.14    3.45     1.2088   0
   9   0  32   69.61    2.88     1.2810   0
  10   0   0 2549.43    4.67     0.4394   0
  10   0   2   67.89    0.72     0.4460   0
  10   0   4  201.22    1.80     0.4651   0
  10   0   6 1765.54    3.38     0.4952   0
  10   0   8  192.59    2.23     0.5347   0
  10   0  10   19.92    0.86     0.5814   0
  10   0  12  311.04    2.80     0.6339   0
  10   0  14  846.45    3.52     0.6908   0
  10   0  16  293.27    5.54     0.7512   0
  10   0  18  431.57    6.33     0.8141   0
  10   0  20  171.38    2.73     0.8792   0
  10   0  24  117.15    3.38     1.0140   0
  10   0  30   79.61    3.02     1.2239   0
  11   0   2  191.73    2.01     0.4893   0
  11   0   4    1.94    0.65     0.5068   0
  11   0   6 7515.25    7.48     0.5346   0
  11   0   8 1360.66    3.52     0.5713   0
  11   0  10  715.06    3.24     0.6153   0
  11   0  12    3.38    1.01     0.6651   0
  11   0  14   56.31    1.58     0.7196   0
  11   0  16 1987.05    7.34     0.7777   0
  11   0  18   88.67    2.09     0.8387   0
  11   0  20  244.80    4.75     0.9020   0
  11   0  24  128.44    3.38     1.0338   0
  11   0  26    8.92    2.95     1.1017   0
  11   0  30   49.05    2.23     1.2404   0
  11   0  32  232.15    6.26     1.3108   0
  12   0   0  232.86    2.95     0.5273   0
  12   0   2  174.40    2.16     0.5328   0
  12   0   4    2.59    0.72     0.5488   0
  12   0   6  249.91    2.73     0.5747   0
  12   0   8  142.32    1.87     0.6090   0
  12   0  10   24.31    1.01     0.6504   0
  12   0  12   25.03    1.08     0.6977   0
  12   0  14   24.95    1.80     0.7498   0
  12   0  16 1026.96    7.05     0.8057   0
  12   0  18  637.83    6.98     0.8647   0
  12   0  20   40.99    3.16     0.9263   0
  12   0  24   21.72    2.80     1.0551   0
  12   0  28    9.85    2.52     1.1894   0
  13   0   2 1242.71    3.45     0.5763   0
  13   0   4  226.25    2.73     0.5912   0
  13   0   6  526.93    3.31     0.6152   0
  13   0   8  168.28    2.59     0.6474   0
  13   0  10   33.73    1.08     0.6865   0
  13   0  12   47.82    1.51     0.7315   0
  13   0  14 1878.45    7.12     0.7813   0
  13   0  16   47.90    2.01     0.8351   0
  13   0  18  811.93    7.62     0.8922   0
  13   0  20  128.23    3.09     0.9520   0
  13   0  26   55.52    2.80     1.1430   0
  14   0   0   19.63    1.94     0.6152   0
  14   0   2  498.09    3.31     0.6199   0
  14   0   4  404.10    3.52     0.6337   0
  14   0   6  526.07    3.52     0.6562   0
  14   0   8  103.06    1.44     0.6865   0
  14   0  10 1001.79    5.25     0.7235   0
  14   0  12  652.06    5.32     0.7663   0
  14   0  14  248.04    5.75     0.8140   0
  14   0  16  481.05    7.41     0.8658   0
  14   0  18    9.42    2.23     0.9210   0
  14   0  20   16.54    2.37     0.9790   0
  14   0  26   77.53    3.02     1.1656   0
  14   0  28   33.66    2.80     1.2309   0
  14   0  30  150.30    2.73     1.2974   0
  15   0   2   18.63    1.15     0.6635   0
  15   0   4   29.85    1.44     0.6765   0
  15   0   6  514.49    3.81     0.6976   0
  15   0  10  169.72    2.59     0.7612   0
  15   0  12  608.34    5.75     0.8020   0
  15   0  14  453.00    6.76     0.8477   0
  15   0  16  505.50    7.70     0.8975   0
  15   0  18  229.20    3.31     0.9509   0
  15   0  20  101.19    3.60     1.0072   0
  15   0  22  131.39    4.67     1.0659   0
  15   0  24   24.09    2.95     1.1267   0
  15   0  26  132.25    3.60     1.1893   0
  15   0  28    6.69    2.09     1.2534   0
  15   0  30   11.87    2.16     1.3188   0
  16   0   0  456.96    5.90     0.7030   0
  16   0   2  439.34    4.96     0.7072   0
  16   0   4  139.37    2.16     0.7194   0
  16   0   6    6.54    1.80     0.7392   0
  16   0   8 1469.25    8.63     0.7662   0
  16   0  10 1506.65    6.62     0.7995   0
  16   0  12   20.28    1.94     0.8385   0
  16   0  18   16.68    3.02     0.9818   0
  16   0  20  475.51   10.28     1.0364   0
  16   0  22  152.97    3.74     1.0936   0
  16   0  24  203.16    3.38     1.1530   0
  16   0  28   97.09    3.24     1.2771   0
  17   0   2  864.43    9.64     0.7509   0
  17   0   6 1137.71   10.79     0.7811   0
  17   0   8  115.79    2.37     0.8067   0
  17   0  10  538.22    7.55     0.8384   0
  17   0  12  107.01    2.37     0.8757   0
  17   0  14  103.99    3.09     0.9177   0
  17   0  16  659.62    8.27     0.9639   0
  17   0  18   11.79    2.73     1.0138   0
  17   0  20  164.98    3.02     1.0667   0
  17   0  22   12.73    3.67     1.1224   0
  17   0  24   59.40    3.16     1.1803   0
  17   0  28   59.55    3.31     1.3018   0
  18   0   0  451.85   11.36     0.7909   0
  18   0   4  112.48    3.02     0.8055   0
  18   0   6    9.85    3.02     0.8233   0
  18   0   8   56.96    3.74     0.8476   0
  18   0  10  166.41    4.67     0.8778   0
  18   0  12   53.22    3.09     0.9134   0
  18   0  16   26.47    2.80     0.9984   0
  18   0  20   56.24    3.16     1.0980   0
  18   0  24   80.83    3.09     1.2086   0
  19   0   2  177.20    4.10     0.8383   0
  19   0   4  434.52    8.27     0.8487   0
  19   0   6   21.36    4.39     0.8656   0
  19   0   8   57.32    4.82     0.8887   0
  19   0  10  778.85   10.21     0.9176   0
  19   0  12  896.08    8.92     0.9517   0
  19   0  14  103.56    3.02     0.9905   0
  19   0  16  965.12    9.35     1.0335   0
  19   0  18   43.94    2.80     1.0802   0
  19   0  24   19.49    5.11     1.2378   0
  19   0  26   28.41    3.09     1.2950   0
  20   0   8   99.17    5.32     0.9301   0
  20   0  10  783.89   10.93     0.9578   0
  20   0  12   22.37    4.46     0.9905   0
  20   0  16   10.64    2.66     1.0693   0
  20   0  20   82.13    2.66     1.1629   0
  21   0   2  176.84    7.19     0.9259   0
  21   0   6  476.66   19.35     0.9506   0
  21   0   8  155.41    5.54     0.9717   0
  21   0  12   23.09    4.67     1.0297   0
  21   0  14  692.70    8.27     1.0657   0
  21   0  18  214.31    4.24     1.1494   0
  21   0  20  103.20    2.88     1.1964   0
  21   0  22   49.91    3.16     1.2463   0
  22   0   4   58.90    6.26     0.9786   0
  22   0  14  170.01    2.80     1.1039   0
  22   0  16   73.71    2.30     1.1427   0
  22   0  18   32.15    2.37     1.1850   0
  22   0  22   69.54    2.88     1.2791   0
  23   0   6  525.71   19.20     1.0361   0
  23   0   8  467.89   14.31     1.0555   0
  23   0  10  174.90    4.75     1.0800   0
  23   0  12  204.67    3.74     1.1091   0
  23   0  14   28.19    2.52     1.1426   0
  23   0  16   80.11    2.37     1.1801   0
  23   0  20   10.28    3.24     1.2654   0
  24   0   6   84.36    6.47     1.0790   0
  24   0   8   94.93    6.40     1.0977   0
  24   0  14  104.28    3.24     1.1816   0
  24   0  16  328.51    7.05     1.2179   0
  24   0  18  239.34    6.62     1.2577   0
  25   0   6  234.66   18.34     1.1220   0
  25   0  12   23.23    5.11     1.1898   0
  25   0  16  141.39    3.02     1.2561   0
  25   0  18   87.09    3.60     1.2948   0
  26   0  12  123.62    3.45     1.2304   0
  26   0  14   54.08    2.59     1.2607   0
   1   1   1 4490.45    8.85     0.0750   0
   1   1   2  462.78    0.86     0.0998   0
   1   1   3  246.74    0.79     0.1312   0
   1   1   419374.24   13.02     0.1654   0
   1   1   5    5.18    0.22     0.2010   0
   1   1   6   12.80    0.22     0.2374   0
   1   1   7  445.81    1.01     0.2742   0
   1   1   8 2118.65    2.09     0.3114   0
   1   1   9 1083.06    1.58     0.3487   0
   1   1  10 1224.01    1.80     0.3862   0
   1   1  11 1048.54    1.80     0.4238   0
   1   1  12 2064.00    2.52     0.4615   0
   1   1  13    6.33    0.50     0.4992   0
   1   1  14  639.48    2.09     0.5370   0
   1   1  15  196.98    1.94     0.5748   0
   1   1  16   34.59    0.72     0.6126   0
   1   1  17  144.77    0.93     0.6505   0
   1   1  18  181.59    1.80     0.6884   0
   1   1  20   12.37    1.22     0.7643   0
   1   1  22  174.40    1.87     0.8402   0
   1   1  23  154.76    2.01     0.8781   0
   1   1  24  337.93    5.54     0.9161   0
   1   1  25   30.13    2.37     0.9541   0
   1   1  26   53.87    2.30     0.9921   0
   1   1  29   34.16    2.16     1.1061   0
   1   1  31   70.55    2.16     1.1821   0
   1   1  33   26.25    1.87     1.2582   0
   1   1  34   65.16    2.30     1.2962   0
   2   1   011758.31   18.27     0.0998   0
   2   1   1  136.28    0.58     0.1068   0
   2   1   2 7910.79    7.84     0.1255   0
   2   1   3 1951.09    1.94     0.1517   0
   2   1   414023.67    9.71     0.1821   0
   2   1   6 6301.30    3.96     0.2493   0
   2   1   7 7587.16    4.31     0.2846   0
   2   1   8  305.93    1.15     0.3205   0
   2   1   9   75.73    0.58     0.3569   0
   2   1  10  108.31    1.22     0.3936   0
   2   1  11 1426.82    1.94     0.4306   0
   2   1  12  684.57    1.80     0.4677   0
   2   1  13 1110.39    2.23     0.5050   0
   2   1  14  909.02    2.16     0.5423   0
   2   1  15  111.40    0.79     0.5798   0
   2   1  16   28.98    0.65     0.6173   0
   2   1  17   36.75    0.72     0.6550   0
   2   1  18   77.17    0.93     0.6926   0
   2   1  19   32.36    1.29     0.7303   0
   2   1  20   81.05    1.65     0.7680   0
   2   1  21   13.81    1.65     0.8058   0
   2   1  22   40.63    2.23     0.8436   0
   2   1  23   79.54    2.45     0.8814   0
   2   1  24  172.24    2.73     0.9193   0
   2   1  25  339.23    6.47     0.9571   0
   2   1  28  211.72    2.73     1.0708   0
   2   1  29   67.75    2.45     1.1087   0
   2   1  30  230.20    3.16     1.1467   0
   2   1  31   89.32    2.09     1.1846   0
   2   1  32    8.05    2.01     1.2225   0
   2   1  34  144.98    3.88     1.2984   0
   3   1   112786.71    9.21     0.1451   0
   3   1   2   26.18    0.22     0.1594   0
   3   1   3  797.55    1.08     0.1807   0
   3   1   4 1092.41    1.44     0.2069   0
   3   1   5    2.73    0.22     0.2363   0
   3   1   6 3154.25    2.45     0.2680   0
   3   1   7  489.82    1.08     0.3011   0
   3   1   8 1079.46    1.51     0.3353   0
   3   1   9   38.04    0.36     0.3702   0
   3   1  10  718.30    1.58     0.4057   0
   3   1  11 1752.60    2.23     0.4416   0
   3   1  12  319.02    1.58     0.4779   0
   3   1  13  311.33    1.80     0.5144   0
   3   1  15  118.52    0.79     0.5881   0
   3   1  16  234.16    2.01     0.6251   0
   3   1  17   47.97    0.86     0.6623   0
   3   1  18  223.44    2.59     0.6995   0
   3   1  19  855.08    4.96     0.7369   0
   3   1  20  116.29    1.65     0.7743   0
   3   1  21  144.05    2.16     0.8118   0
   3   1  22  272.63    5.18     0.8493   0
   3   1  23   48.62    1.80     0.8869   0
   3   1  24  101.11    2.30     0.9245   0
   3   1  28   14.10    2.45     1.0753   0
   3   1  29   16.32    2.23     1.1131   0
   3   1  31   29.20    2.30     1.1887   0
   3   1  32   53.29    2.09     1.2265   0
   3   1  34   12.80    2.59     1.3022   0
   4   1   0 8486.12    7.26     0.1820   0
   4   1   1  939.23    1.08     0.1860   0
   4   1   2 2596.18    2.16     0.1973   0
   4   1   3 9766.23    5.83     0.2149   0
   4   1   4 1675.65    1.65     0.2373   0
   4   1   5  284.57    1.01     0.2634   0
   4   1   6 7738.19    4.24     0.2921   0
   4   1   7 5167.18    3.16     0.3228   0
   4   1   8  347.72    1.22     0.3549   0
   4   1   9    2.16    0.36     0.3880   0
   4   1  10  412.87    1.51     0.4220   0
   4   1  11   69.04    0.50     0.4567   0
   4   1  12  818.41    1.94     0.4918   0
   4   1  13  275.37    1.80     0.5274   0
   4   1  14   33.94    0.58     0.5633   0
   4   1  15  359.37    2.09     0.5995   0
   4   1  16   29.27    0.79     0.6358   0
   4   1  17    5.11    0.79     0.6724   0
   4   1  18  749.37    3.60     0.7091   0
   4   1  20   72.78    1.73     0.7830   0
   4   1  21   53.15    1.65     0.8201   0
   4   1  22  429.12    5.54     0.8572   0
   4   1  23  453.14    6.04     0.8945   0
   4   1  24   39.27    2.16     0.9318   0
   4   1  26  264.51    3.96     1.0066   0
   4   1  27  251.56    3.52     1.0441   0
   4   1  28  459.90    7.62     1.0816   0
   4   1  29   65.59    2.59     1.1191   0
   4   1  30   87.88    2.80     1.1567   0
   4   1  31   42.07    2.23     1.1943   0
   4   1  32   28.98    1.94     1.2320   0
   4   1  33   22.51    2.09     1.2696   0
   5   1   1  482.34    0.86     0.2279   0
   5   1   2   36.32    0.29     0.2373   0
   5   1   3  377.85    0.93     0.2521   0
   5   1   4 6051.75    3.74     0.2715   0
   5   1   5 2181.22    2.09     0.2945   0
   5   1   6 1525.34    1.80     0.3205   0
   5   1   7 2305.63    2.16     0.3486   0
   5   1   8   96.51    1.15     0.3785   0
   5   1   9  279.83    1.37     0.4098   0
   5   1  10    5.47    0.36     0.4421   0
   5   1  11   12.73    0.43     0.4753   0
   5   1  12    9.56    0.50     0.5092   0
   5   1  13 1701.54    2.59     0.5436   0
   5   1  14  456.45    2.01     0.5785   0
   5   1  16  117.51    0.93     0.6494   0
   5   1  17   62.42    0.93     0.6852   0
   5   1  18  149.59    1.51     0.7213   0
   5   1  19  305.93    4.24     0.7576   0
   5   1  20   19.42    1.51     0.7940   0
   5   1  22   40.63    1.87     0.8673   0
   5   1  25  117.58    2.30     0.9781   0
   5   1  26  153.18    2.80     1.0152   0
   5   1  27   35.67    2.59     1.0523   0
   5   1  28   21.93    2.95     1.0896   0
   5   1  32   27.04    1.80     1.2390   0
   6   1   0 1992.08    2.23     0.2679   0
   6   1   1  603.74    1.08     0.2705   0
   6   1   2  205.03    0.86     0.2785   0
   6   1   3 2678.88    2.16     0.2912   0
   6   1   4  316.36    1.22     0.3081   0
   6   1   5  171.74    1.01     0.3286   0
   6   1   6  229.13    1.29     0.3521   0
   6   1   7   35.45    0.36     0.3779   0
   6   1   8  332.04    1.29     0.4056   0
   6   1   9    7.48    0.43     0.4350   0
   6   1  10  374.97    1.51     0.4655   0
   6   1  12  504.06    1.80     0.5296   0
   6   1  13   25.60    0.58     0.5628   0
   6   1  14   17.98    0.65     0.5966   0
   6   1  15   21.65    0.72     0.6308   0
   6   1  16   19.06    0.79     0.6655   0
   6   1  17   73.50    0.86     0.7005   0
   6   1  18   13.09    1.08     0.7359   0
   6   1  19  516.57    5.25     0.7715   0
   6   1  20   28.91    1.65     0.8073   0
   6   1  21    4.82    1.44     0.8433   0
   6   1  22   68.32    2.16     0.8795   0
   6   1  23  215.46    2.52     0.9158   0
   6   1  24   24.95    2.09     0.9523   0
   6   1  25  160.37    3.02     0.9889   0
   6   1  26  630.35    7.77     1.0256   0
   6   1  27   30.64    3.45     1.0624   0
   6   1  28   55.45    2.66     1.0993   0
   6   1  29    8.56    2.30     1.1362   0
   6   1  31   97.02    2.37     1.2104   0
   6   1  33   63.36    1.94     1.2848   0
   7   1   1  106.94    0.86     0.3135   0
   7   1   2 1004.67    1.44     0.3204   0
   7   1   4   85.44    1.01     0.3465   0
   7   1   5 2629.26    2.52     0.3648   0
   7   1   6  247.54    1.22     0.3861   0
   7   1   7  260.77    1.15     0.4097   0
   7   1   8  207.62    1.44     0.4355   0
   7   1   9 1130.52    1.94     0.4629   0
   7   1  10   99.89    0.72     0.4918   0
   7   1  11   14.17    0.50     0.5218   0
   7   1  12  370.08    1.94     0.5528   0
   7   1  13   14.60    0.58     0.5847   0
   7   1  14   24.16    0.65     0.6173   0
   7   1  16  122.11    1.01     0.6841   0
   7   1  17  396.69    3.38     0.7182   0
   7   1  18  382.23    3.74     0.7527   0
   7   1  19  130.31    1.87     0.7876   0
   7   1  20  135.78    1.87     0.8227   0
   7   1  21    8.63    2.01     0.8580   0
   7   1  22  270.62    5.11     0.8936   0
   7   1  23  325.35    7.05     0.9294   0
   7   1  24   15.32    2.01     0.9654   0
   7   1  25   88.89    3.45     1.0015   0
   7   1  26   21.07    2.37     1.0378   0
   7   1  29   12.37    2.01     1.1472   0
   7   1  32   10.21    2.37     1.2576   0
   7   1  33   11.00    1.94     1.2945   0
   8   1   0 2530.73    3.02     0.3547   0
   8   1   1   53.72    0.36     0.3567   0
   8   1   2   54.58    0.43     0.3628   0
   8   1   3   51.64    0.36     0.3726   0
   8   1   4    7.70    0.29     0.3860   0
   8   1   5   34.09    0.36     0.4026   0
   8   1   6   33.66    0.43     0.4219   0
   8   1   7 1323.98    1.94     0.4437   0
   8   1   8  214.09    1.51     0.4675   0
   8   1   9  632.50    1.80     0.4932   0
   8   1  10    5.03    0.50     0.5204   0
   8   1  11  512.26    2.16     0.5489   0
   8   1  12  401.80    2.01     0.5784   0
   8   1  13  207.19    1.94     0.6090   0
   8   1  14  300.83    2.23     0.6403   0
   8   1  15   66.95    0.79     0.6723   0
   8   1  16   96.87    1.08     0.7050   0
   8   1  17  139.01    1.44     0.7381   0
   8   1  18   67.89    1.44     0.7717   0
   8   1  19   26.68    1.44     0.8057   0
   8   1  20    5.75    1.44     0.8401   0
   8   1  21  117.65    1.94     0.8747   0
   8   1  22   48.76    3.09     0.9097   0
   8   1  23   69.18    3.09     0.9449   0
   8   1  26   19.85    2.23     1.0516   0
   8   1  27   24.81    2.16     1.0875   0
   8   1  28   25.17    2.01     1.1236   0
   8   1  30   59.83    2.16     1.1961   0
   9   1   1 1026.24    1.58     0.4001   0
   9   1   2   10.43    0.36     0.4055   0
   9   1   3   75.30    0.50     0.4143   0
   9   1   4   68.90    0.50     0.4264   0
   9   1   5   29.70    0.43     0.4414   0
   9   1   6  867.31    1.73     0.4592   0
   9   1   7    1.80    0.43     0.4792   0
   9   1   8  313.91    1.73     0.5014   0
   9   1   9  896.08    2.01     0.5254   0
   9   1  10  512.12    1.94     0.5510   0
   9   1  11    2.09    0.58     0.5780   0
   9   1  12   69.54    0.72     0.6061   0
   9   1  13   95.58    0.79     0.6353   0
   9   1  14  102.98    0.93     0.6654   0
   9   1  15   66.45    0.86     0.6963   0
   9   1  16  284.07    3.81     0.7279   0
   9   1  17   71.27    1.58     0.7600   0
   9   1  18   32.15    1.44     0.7927   0
   9   1  19   28.98    1.44     0.8258   0
   9   1  20   24.52    1.51     0.8594   0
   9   1  21    7.70    1.51     0.8933   0
   9   1  22  126.14    2.80     0.9276   0
   9   1  23   21.57    1.94     0.9621   0
   9   1  24  108.95    2.80     0.9969   0
   9   1  26   16.11    2.30     1.0671   0
   9   1  27   67.60    2.16     1.1025   0
   9   1  29   16.04    2.16     1.1739   0
   9   1  30   45.67    2.23     1.2097   0
   9   1  31   16.54    2.30     1.2458   0
   9   1  32   60.55    2.01     1.2819   0
   9   1  33   36.61    2.88     1.3181   0
  10   1   0  565.41    2.09     0.4419   0
  10   1   1  161.09    1.22     0.4436   0
  10   1   2  187.05    1.29     0.4485   0
  10   1   3   52.00    0.43     0.4565   0
  10   1   4   37.97    0.50     0.4675   0
  10   1   5  497.73    1.58     0.4812   0
  10   1   7   99.60    0.72     0.5161   0
  10   1   8  298.88    1.58     0.5368   0
  10   1   9   27.54    0.58     0.5592   0
  10   1  10  114.06    0.79     0.5834   0
  10   1  12   27.54    0.65     0.6357   0
  10   1  13  183.31    1.94     0.6636   0
  10   1  14   19.13    0.79     0.6924   0
  10   1  15  328.94    3.16     0.7222   0
  10   1  16  299.39    3.45     0.7526   0
  10   1  17  463.00    3.88     0.7838   0
  10   1  18  644.44    4.31     0.8155   0
  10   1  19   66.88    1.58     0.8478   0
  10   1  21   10.86    1.58     0.9136   0
  10   1  22   86.01    1.94     0.9471   0
  10   1  23   46.60    2.01     0.9810   0
  10   1  24   31.93    1.80     1.0151   0
  10   1  25  149.73    2.37     1.0495   0
  10   1  26  196.62    2.88     1.0842   0
  10   1  28  116.65    2.23     1.1541   0
  10   1  29   10.14    2.52     1.1894   0
  10   1  30   38.12    1.94     1.2248   0
  10   1  32   29.85    1.73     1.2961   0
  11   1   1   76.23    0.50     0.4871   0
  11   1   2  450.48    1.58     0.4916   0
  11   1   3  148.87    1.44     0.4989   0
  11   1   4 1562.02    2.23     0.5090   0
  11   1   5  653.57    1.73     0.5216   0
  11   1   6  874.50    2.16     0.5367   0
  11   1   7  158.00    1.73     0.5540   0
  11   1   8   69.18    0.65     0.5733   0
  11   1   9  214.60    1.87     0.5944   0
  11   1  10  439.19    2.01     0.6171   0
  11   1  11   81.70    0.79     0.6413   0
  11   1  13    9.49    0.65     0.6935   0
  11   1  14  218.48    3.16     0.7211   0
  11   1  15   40.49    1.22     0.7497   0
  11   1  16  311.25    3.74     0.7791   0
  11   1  17  204.39    2.01     0.8092   0
  11   1  21   89.10    2.01     0.9355   0
  11   1  25  104.57    2.30     1.0686   0
  11   1  26  156.85    2.45     1.1027   0
  11   1  27   37.76    2.09     1.1370   0
  11   1  28   27.98    1.94     1.1716   0
  11   1  29   95.50    2.09     1.2063   0
  11   1  31    7.84    1.29     1.2764   0
  11   1  32   12.73    1.29     1.3117   0
  12   1   0   45.31    0.79     0.5294   0
  12   1   1   96.66    0.79     0.5308   0
  12   1   2 2608.40    2.88     0.5349   0
  12   1   3  398.49    1.80     0.5416   0
  12   1   4  827.76    2.09     0.5509   0
  12   1   5   17.04    0.50     0.5626   0
  12   1   6    5.32    0.58     0.5766   0
  12   1   7  977.34    2.30     0.5927   0
  12   1   8  323.48    1.94     0.6108   0
  12   1   9  177.56    1.94     0.6306   0
  12   1  10  958.64    2.52     0.6521   0
  12   1  11   10.64    0.72     0.6751   0
  12   1  12  576.98    2.52     0.6993   0
  12   1  13   68.97    1.08     0.7248   0
  12   1  14    6.47    1.15     0.7513   0
  12   1  15   30.92    1.29     0.7788   0
  12   1  16  155.91    1.73     0.8071   0
  12   1  17  298.60    4.17     0.8362   0
  12   1  18   70.55    1.51     0.8660   0
  12   1  19  181.52    2.09     0.8965   0
  12   1  20  864.43    5.90     0.9275   0
  12   1  21   22.80    1.87     0.9590   0
  12   1  22  117.01    2.30     0.9910   0
  12   1  23   28.98    2.16     1.0233   0
  12   1  24   46.60    2.30     1.0561   0
  12   1  25   23.01    2.09     1.0892   0
  12   1  26   16.47    2.01     1.1227   0
  12   1  27   19.13    1.80     1.1564   0
  12   1  28   28.26    1.87     1.1904   0
  12   1  29  162.10    2.23     1.2246   0
  12   1  30    9.06    1.65     1.2590   0
  13   1   1  233.58    1.80     0.5744   0
  13   1   2  461.63    1.94     0.5782   0
  13   1   3  138.65    1.44     0.5845   0
  13   1   4   59.76    0.72     0.5931   0
  13   1   5  612.44    2.23     0.6040   0
  13   1   6  100.04    0.86     0.6170   0
  13   1   7  926.28    2.66     0.6321   0
  13   1   8  264.94    2.37     0.6491   0
  13   1   9  192.95    2.23     0.6678   0
  13   1  10  194.32    2.09     0.6881   0
  13   1  11  115.28    1.15     0.7099   0
  13   1  12 1067.96    3.81     0.7330   0
  13   1  13  849.33    4.17     0.7573   0
  13   1  14  101.40    1.51     0.7828   0
  13   1  16   89.90    1.65     0.8365   0
  13   1  17   19.20    1.58     0.8646   0
  13   1  19    4.60    1.51     0.9230   0
  13   1  20   84.65    2.09     0.9531   0
  13   1  21   10.36    1.94     0.9838   0
  13   1  22  241.71    2.80     1.0150   0
  13   1  24   40.06    2.30     1.0787   0
  13   1  25  115.79    2.37     1.1112   0
  13   1  26  130.02    2.66     1.1440   0
  13   1  28  337.79    5.97     1.2105   0
  13   1  30   11.87    1.51     1.2780   0
  13   1  31   12.59    1.37     1.3122   0
  14   1   0 1193.81    5.39     0.6170   0
  14   1   3  400.93    2.23     0.6275   0
  14   1   4   97.52    0.93     0.6355   0
  14   1   5   84.07    0.93     0.6457   0
  14   1   6   14.38    0.79     0.6579   0
  14   1   7   68.39    0.93     0.6721   0
  14   1   8   56.96    0.93     0.6881   0
  14   1   9   15.10    0.93     0.7058   0
  14   1  10  644.94    3.45     0.7250   0
  14   1  13   13.95    1.29     0.7910   0
  14   1  15   22.37    1.44     0.8408   0
  14   1  16  209.49    2.23     0.8671   0
  14   1  17   48.47    1.65     0.8942   0
  14   1  19  102.98    2.09     0.9508   0
  14   1  20   54.15    1.94     0.9801   0
  14   1  21   43.87    2.16     1.0100   0
  14   1  22  212.80    2.80     1.0404   0
  14   1  23   19.92    2.23     1.0713   0
  14   1  25  110.68    2.59     1.1344   0
  14   1  26   13.16    2.09     1.1665   0
  14   1  27    7.41    1.73     1.1990   0
  14   1  28    6.47    1.73     1.2318   0
  14   1  29    5.39    1.58     1.2649   0
  15   1   1 1129.08    2.95     0.6619   0
  15   1   2  115.35    1.15     0.6652   0
  15   1   3  243.58    2.37     0.6706   0
  15   1   4    8.63    0.79     0.6781   0
  15   1   5    7.34    0.86     0.6877   0
  15   1   6   87.31    1.01     0.6992   0
  15   1   7   26.97    1.08     0.7125   0
  15   1   8  978.78    4.24     0.7276   0
  15   1   9  506.72    4.17     0.7444   0
  15   1  10  487.66    4.67     0.7627   0
  15   1  11  297.30    4.24     0.7824   0
  15   1  12  595.90    4.75     0.8034   0
  15   1  13  430.63    4.82     0.8256   0
  15   1  14   45.74    1.65     0.8490   0
  15   1  15    9.28    1.65     0.8734   0
  15   1  16  126.64    2.01     0.8988   0
  15   1  17  127.80    2.09     0.9250   0
  15   1  18   74.07    2.37     0.9521   0
  15   1  22   68.03    2.59     1.0669   0
  15   1  23  197.84    2.80     1.0971   0
  15   1  27   30.85    1.73     1.2221   0
  15   1  28   47.25    1.65     1.2543   0
  15   1  29   25.46    1.87     1.2868   0
  15   1  30   32.87    1.80     1.3197   0
  16   1   1  284.00    3.31     0.7057   0
  16   1   2  213.09    2.95     0.7087   0
  16   1   4  170.15    2.37     0.7209   0
  16   1   5   82.56    1.37     0.7299   0
  16   1   6   40.20    1.44     0.7407   0
  16   1   7  133.12    1.94     0.7534   0
  16   1   9  250.56    5.25     0.7836   0
  16   1  10  172.60    2.09     0.8009   0
  16   1  11    8.92    1.51     0.8197   0
  16   1  12   31.14    1.51     0.8398   0
  16   1  13   80.26    1.73     0.8611   0
  16   1  14    6.54    1.58     0.8836   0
  16   1  15   32.94    2.01     0.9070   0
  16   1  16   76.52    1.94     0.9315   0
  16   1  17  121.25    2.01     0.9568   0
  16   1  18   86.59    2.01     0.9830   0
  16   1  19   14.74    1.87     1.0099   0
  16   1  20   59.55    2.30     1.0375   0
  16   1  21   21.50    2.16     1.0658   0
  16   1  23   88.60    2.88     1.1240   0
  16   1  25   66.88    2.16     1.1843   0
  16   1  27   48.33    2.01     1.2464   0
  16   1  29   96.94    2.16     1.3099   0
  17   1   1  116.86    2.59     0.7495   0
  17   1   2   88.10    2.01     0.7524   0
  17   1   3   12.87    1.94     0.7572   0
  17   1   4   11.29    1.65     0.7638   0
  17   1   5  123.84    2.45     0.7723   0
  17   1   6  847.89    6.40     0.7826   0
  17   1   8  225.75    4.17     0.8081   0
  17   1   9  217.91    3.74     0.8232   0
  17   1  10  120.10    2.45     0.8398   0
  17   1  11   21.14    1.73     0.8577   0
  17   1  12  149.44    1.87     0.8769   0
  17   1  13   26.75    1.87     0.8974   0
  17   1  14   64.37    1.94     0.9189   0
  17   1  15   56.60    1.94     0.9415   0
  17   1  16  240.92    2.88     0.9651   0
  17   1  18   25.10    2.01     1.0149   0
  17   1  19   42.43    2.09     1.0410   0
  17   1  20  474.29    6.33     1.0678   0
  17   1  21  225.89    2.66     1.0953   0
  17   1  23   23.16    3.02     1.1520   0
  17   1  28   15.53    2.01     1.3027   0
  18   1   0  130.60    4.24     0.7923   0
  18   1   1  200.72    6.98     0.7933   0
  18   1   2  421.14    5.75     0.7960   0
  18   1   3  147.21    2.30     0.8005   0
  18   1   4   60.91    2.23     0.8068   0
  18   1   5  245.88    6.40     0.8149   0
  18   1   6   48.83    2.45     0.8246   0
  18   1   9   21.14    2.66     0.8633   0
  18   1  10  143.47    2.66     0.8791   0
  18   1  12   58.90    2.09     0.9147   0
  18   1  13   79.18    1.87     0.9343   0
  18   1  14   92.12    2.30     0.9550   0
  18   1  15  210.28    2.37     0.9767   0
  18   1  16   74.00    2.09     0.9995   0
  18   1  17  229.27    2.66     1.0231   0
  18   1  18   67.89    2.09     1.0476   0
  18   1  21   12.08    2.73     1.1257   0
  18   1  22  190.36    3.02     1.1531   0
  18   1  24   92.84    2.66     1.2095   0
  18   1  25   20.14    2.23     1.2385   0
  18   1  27   30.64    2.45     1.2980   0
  19   1   1   25.89    2.37     0.8371   0
  19   1   2   62.35    2.52     0.8397   0
  19   1   6    8.49    2.30     0.8669   0
  19   1  12   36.75    2.37     0.9529   0
  19   1  13   12.08    2.01     0.9717   0
  19   1  14   41.71    1.87     0.9917   0
  19   1  15   43.29    2.16     1.0127   0
  19   1  16   12.51    1.73     1.0346   0
  19   1  17   14.46    1.87     1.0575   0
  19   1  19    7.70    2.09     1.1057   0
  19   1  21   74.29    2.52     1.1570   0
  19   1  22   10.93    2.66     1.1836   0
  19   1  23   24.95    2.30     1.2109   0
  20   1   0  290.18    9.28     0.8801   0
  20   1   1   10.14    2.73     0.8809   0
  20   1   2  197.19    5.03     0.8834   0
  20   1   3  217.12    8.05     0.8875   0
  20   1   4   25.31    3.31     0.8932   0
  20   1   5   58.40    3.16     0.9004   0
  20   1   8   10.43    2.95     0.9313   0
  20   1   9   75.80    3.52     0.9444   0
  20   1  10   15.89    4.46     0.9589   0
  20   1  11  162.39    2.95     0.9747   0
  20   1  12   32.94    3.31     0.9916   0
  20   1  13  110.97    2.01     1.0097   0
  20   1  15   56.31    2.01     1.0492   0
  20   1  16   56.81    2.01     1.0704   0
  20   1  17  126.28    2.01     1.0925   0
  20   1  18   13.52    1.94     1.1155   0
  20   1  19   37.18    1.87     1.1393   0
  20   1  20  101.91    2.30     1.1638   0
  20   1  21   24.45    2.09     1.1891   0
  20   1  22   77.60    2.73     1.2150   0
  20   1  23   20.28    2.30     1.2416   0
  20   1  25   51.78    3.24     1.2964   0
  21   1   1   10.14    3.09     0.9247   0
  21   1   2   20.64    3.31     0.9271   0
  21   1   4   26.11    3.02     0.9364   0
  21   1   5  125.78    5.03     0.9434   0
  21   1   6  414.38    9.71     0.9518   0
  21   1   7   20.28    4.39     0.9616   0
  21   1   8   64.08    3.96     0.9729   0
  21   1   9  173.46    4.89     0.9855   0
  21   1  10   86.16    3.67     0.9993   0
  21   1  11   39.63    4.75     1.0145   0
  21   1  12   55.66    3.45     1.0308   0
  21   1  13   97.30    2.66     1.0482   0
  21   1  14   17.12    1.73     1.0667   0
  21   1  16   87.59    2.09     1.1067   0
  21   1  17   15.61    1.87     1.1281   0
  21   1  19  121.47    2.23     1.1735   0
  21   1  20   79.04    2.01     1.1973   0
  21   1  23   86.52    2.30     1.2731   0
  22   1   0   42.07    6.26     0.9678   0
  22   1   1   90.18    4.67     0.9686   0
  22   1   2  256.45   12.23     0.9708   0
  22   1   3   19.99    6.04     0.9746   0
  22   1   4   54.22    3.45     0.9798   0
  22   1   6   57.75    4.60     0.9944   0
  22   1   9   23.44    4.53     1.0267   0
  22   1  10  149.80    3.60     1.0401   0
  22   1  12   48.33    2.52     1.0703   0
  22   1  13   41.42    2.95     1.0871   0
  22   1  15    8.63    1.73     1.1238   0
  22   1  16  102.12    1.80     1.1436   0
  22   1  17   62.14    2.01     1.1644   0
  22   1  18   81.48    2.09     1.1860   0
  22   1  19   65.59    2.16     1.2084   0
  22   1  20  105.29    1.94     1.2315   0
  22   1  23   69.47    4.60     1.3053   0
  23   1   1   49.91    6.33     1.0125   0
  23   1   2   93.92    6.98     1.0146   0
  23   1   4  150.74    7.55     1.0231   0
  23   1   6  111.69    4.96     1.0372   0
  23   1   7   61.99    4.53     1.0463   0
  23   1   9   62.50    4.60     1.0682   0
  23   1  10  386.77   10.00     1.0810   0
  23   1  11  146.71    4.53     1.0950   0
  23   1  12  237.18    4.31     1.1101   0
  23   1  13   73.28    3.02     1.1263   0
  23   1  14   16.76    1.65     1.1436   0
  23   1  16  139.30    1.94     1.1810   0
  23   1  17   10.57    2.45     1.2011   0
  23   1  18   13.45    1.80     1.2220   0
  23   1  20   12.44    3.09     1.2663   0
  24   1   3  227.90    7.91     1.0618   0
  24   1   6   36.25    4.60     1.0801   0
  24   1   7   19.20    5.90     1.0888   0
  24   1   8   46.39    4.24     1.0987   0
  24   1   9   61.13    4.39     1.1099   0
  24   1  10   48.76    4.31     1.1222   0
  24   1  13    6.69    2.16     1.1659   0
  24   1  15   14.81    1.51     1.2002   0
  24   1  16   20.64    1.58     1.2188   0
  24   1  17   24.31    1.37     1.2383   0
  24   1  18   79.40    1.73     1.2586   0
  24   1  19   10.57    1.87     1.2797   0
  24   1  20  120.82    2.88     1.3017   0
  25   1   4  142.39    6.90     1.1100   0
  25   1   5   76.52    6.40     1.1159   0
  25   1   6  267.74   12.30     1.1230   0
  25   1   7   42.14    5.68     1.1314   0
  25   1   8  189.21    5.39     1.1409   0
  25   1   9  166.27    5.47     1.1517   0
  25   1  12   31.72    3.02     1.1907   0
  25   1  13   97.30    3.38     1.2058   0
  25   1  14   83.14    2.37     1.2219   0
  25   1  16  141.24    1.87     1.2570   0
  25   1  18   22.08    1.73     1.2957   0
  26   1   8   66.23    5.32     1.1833   0
  26   1  11   89.97    2.59     1.2177   0
  26   1  12   18.91    3.02     1.2313   0
  26   1  13   14.89    2.45     1.2460   0
  26   1  14  149.73    2.52     1.2616   0
  26   1  15   89.18    2.01     1.2781   0
  26   1  16   55.52    1.73     1.2956   0
  27   1  10   79.83    3.60     1.2469   0
  27   1  14   72.42    1.87     1.3015   0
  27   1  15   15.17    2.66     1.3176   0
   0   2   0 7306.69   46.75     0.0946   0
   0   2   120683.11   67.67     0.1020   0
   0   2   2 1656.23    3.24     0.1215   0
   0   2   3  740.02    1.37     0.1483   0
   0   2   4  406.11    1.22     0.1793   0
   0   2   5 4855.78    4.60     0.2126   0
   0   2   6  610.57    1.73     0.2473   0
   0   2   7  265.08    1.37     0.2828   0
   0   2   8 1604.45    2.45     0.3190   0
   0   2   9   70.55    0.72     0.3555   0
   0   2  10 3444.07    3.96     0.3923   0
   0   2  11   16.25    0.58     0.4294   0
   0   2  12 5134.10    5.68     0.4666   0
   0   2  13  978.06    2.66     0.5040   0
   0   2  14  836.39    3.09     0.5414   0
   0   2  16  169.79    2.59     0.6165   0
   0   2  17   27.11    1.01     0.6542   0
   0   2  18 1177.99    4.46     0.6919   0
   0   2  19  127.94    2.01     0.7296   0
   0   2  20  280.33    5.68     0.7674   0
   0   2  21 1657.67    8.70     0.8052   0
   0   2  22   82.56    2.59     0.8430   0
   0   2  24   15.03    3.09     0.9187   0
   0   2  25  225.46    4.03     0.9566   0
   0   2  26  134.63    4.03     0.9945   0
   0   2  29   27.11    2.80     1.1083   0
   0   2  31   27.83    2.52     1.1842   0
   0   2  34  126.93    3.67     1.2981   0
   1   2   1  343.47    0.86     0.1111   0
   1   2   2  777.41    1.22     0.1292   0
   1   2   3 3054.28    3.09     0.1547   0
   1   2   4 1486.51    1.65     0.1846   0
   1   2   6   39.99    0.29     0.2512   0
   1   2   7  365.84    1.15     0.2862   0
   1   2   8 1561.30    1.73     0.3220   0
   1   2   9    6.47    0.29     0.3582   0
   1   2  10 3152.81    2.52     0.3948   0
   1   2  11  238.11    1.37     0.4316   0
   1   2  12 1609.49    2.16     0.4687   0
   1   2  13   17.26    0.50     0.5059   0
   1   2  14  668.46    2.09     0.5432   0
   1   2  15   87.16    0.72     0.5806   0
   1   2  16   78.75    0.72     0.6181   0
   1   2  17  174.18    1.73     0.6557   0
   1   2  18  450.34    2.59     0.6933   0
   1   2  19    9.71    1.08     0.7309   0
   1   2  20   91.26    1.87     0.7686   0
   1   2  21  110.18    2.01     0.8064   0
   1   2  22   75.94    2.37     0.8442   0
   1   2  23  150.95    2.80     0.8820   0
   1   2  24   14.02    2.23     0.9198   0
   1   2  26   34.88    2.37     0.9955   0
   1   2  27   13.02    2.30     1.0333   0
   1   2  28   61.92    2.45     1.0712   0
   1   2  29   21.43    2.09     1.1091   0
   1   2  30   67.17    2.16     1.1471   0
   1   2  31   14.38    2.09     1.1850   0
   1   2  32    8.63    1.94     1.2229   0
   1   2  34   18.77    2.88     1.2988   0
   2   2   0 2399.13    4.89     0.1291   0
   2   2   1 1990.64    2.52     0.1346   0
   2   2   2  313.48    0.79     0.1499   0
   2   2   3 8874.46    6.98     0.1724   0
   2   2   4   47.25    0.50     0.1997   0
   2   2   5   51.49    0.43     0.2300   0
   2   2   6  271.92    0.93     0.2624   0
   2   2   8   94.43    1.01     0.3309   0
   2   2   9  977.34    1.58     0.3662   0
   2   2  10  580.65    1.44     0.4021   0
   2   2  11  392.66    1.51     0.4383   0
   2   2  12 1651.92    2.23     0.4748   0
   2   2  13  697.66    1.94     0.5116   0
   2   2  14  307.15    1.80     0.5485   0
   2   2  15  297.66    1.94     0.5856   0
   2   2  16  111.11    0.79     0.6228   0
   2   2  18  339.59    2.59     0.6974   0
   2   2  19  566.05    4.67     0.7349   0
   2   2  20  562.82    5.11     0.7724   0
   2   2  21   91.55    1.87     0.8100   0
   2   2  23    9.71    2.01     0.8852   0
   2   2  24    9.49    2.23     0.9229   0
   2   2  25  258.90    4.39     0.9606   0
   2   2  26    7.91    2.16     0.9984   0
   2   2  27   83.42    2.45     1.0361   0
   2   2  28   33.08    2.59     1.0739   0
   2   2  29  211.00    2.95     1.1117   0
   2   2  30   18.63    2.16     1.1496   0
   2   2  33   16.76    1.87     1.2631   0
   3   2   114771.60   11.94     0.1667   0
   3   2   2 1177.27    1.37     0.1792   0
   3   2   313750.39    9.21     0.1984   0
   3   2   4  495.36    1.01     0.2225   0
   3   2   5   14.96    0.29     0.2501   0
   3   2   6 9658.35    5.25     0.2802   0
   3   2   8  337.07    1.15     0.3451   0
   3   2   9  427.97    1.37     0.3792   0
   3   2  10 4070.46    2.95     0.4139   0
   3   2  11 1953.25    2.23     0.4492   0
   3   2  12  396.62    1.58     0.4849   0
   3   2  13  651.13    2.01     0.5209   0
   3   2  14    6.04    0.50     0.5572   0
   3   2  15   46.10    0.72     0.5938   0
   3   2  16 1362.09    2.88     0.6305   0
   3   2  17  707.37    2.66     0.6673   0
   3   2  18  290.47    2.66     0.7043   0
   3   2  19  155.91    1.65     0.7414   0
   3   2  20   52.71    1.51     0.7786   0
   3   2  21  153.61    2.01     0.8159   0
   3   2  22   12.15    2.01     0.8533   0
   3   2  23   59.19    2.16     0.8907   0
   3   2  24   36.68    1.94     0.9281   0
   3   2  25   63.57    2.37     0.9656   0
   3   2  26   10.93    2.30     1.0032   0
   3   2  27   16.11    2.01     1.0408   0
   3   2  28   87.45    2.80     1.0784   0
   3   2  29   88.67    2.66     1.1161   0
   3   2  32  140.88    2.37     1.2292   0
   3   2  33   17.12    1.65     1.2670   0
   4   2   0 3654.78    3.74     0.1996   0
   4   2   1  739.30    1.01     0.2032   0
   4   2   2  182.31    0.79     0.2136   0
   4   2   3  393.89    1.01     0.2300   0
   4   2   4 2673.85    2.16     0.2511   0
   4   2   5 1572.09    1.65     0.2758   0
   4   2   6 1088.81    1.51     0.3034   0
   4   2   7   25.82    0.29     0.3330   0
   4   2   8  751.52    1.58     0.3642   0
   4   2   9 1040.63    1.73     0.3966   0
   4   2  10  509.60    1.44     0.4299   0
   4   2  11   38.98    0.50     0.4640   0
   4   2  12  419.49    1.65     0.4986   0
   4   2  13   22.44    0.50     0.5337   0
   4   2  15  262.06    2.01     0.6050   0
   4   2  16  269.47    2.09     0.6411   0
   4   2  17   76.16    0.93     0.6774   0
   4   2  20   22.29    1.51     0.7873   0
   4   2  21   16.18    1.58     0.8241   0
   4   2  23   65.44    2.09     0.8982   0
   4   2  24   83.78    2.16     0.9354   0
   4   2  25   10.50    2.23     0.9726   0
   4   2  26  278.96    5.18     1.0099   0
   4   2  27   88.17    2.45     1.0473   0
   4   2  28   29.77    2.52     1.0847   0
   4   2  33   44.80    1.94     1.2723   0
   4   2  34  146.35    5.32     1.3099   0
   5   2   1   76.88    0.65     0.2422   0
   5   2   2  280.40    0.86     0.2510   0
   5   2   3  653.22    1.08     0.2651   0
   5   2   4  177.78    0.93     0.2836   0
   5   2   5   48.40    0.36     0.3057   0
   5   2   6  950.73    1.51     0.3308   0
   5   2   7   11.79    0.29     0.3581   0
   5   2   8 1163.60    1.65     0.3873   0
   5   2   9   84.36    0.58     0.4179   0
   5   2  10   49.55    0.50     0.4497   0
   5   2  11  102.34    0.86     0.4823   0
   5   2  12 4207.10    3.67     0.5157   0
   5   2  13  334.48    1.87     0.5498   0
   5   2  14  429.99    2.09     0.5843   0
   5   2  15   12.51    0.65     0.6192   0
   5   2  16   11.65    0.72     0.6545   0
   5   2  17   54.73    0.86     0.6901   0
   5   2  18  190.94    2.73     0.7259   0
   5   2  19   59.98    1.58     0.7620   0
   5   2  20  202.59    2.95     0.7982   0
   5   2  21    7.19    1.58     0.8346   0
   5   2  22  108.45    1.80     0.8712   0
   5   2  23   26.47    1.94     0.9078   0
   5   2  24   16.11    2.09     0.9446   0
   5   2  25   28.77    2.45     0.9815   0
   5   2  26   17.76    2.23     1.0185   0
   5   2  27   35.02    2.23     1.0555   0
   5   2  28   38.62    2.73     1.0927   0
   5   2  29   32.87    2.37     1.1298   0
   5   2  30   22.94    2.09     1.1671   0
   5   2  31   96.58    2.37     1.2044   0
   5   2  32   44.80    2.01     1.2417   0
   5   2  33   31.21    1.87     1.2791   0
   5   2  34   78.39    4.46     1.3165   0
   6   2   0 1036.31    1.94     0.2801   0
   6   2   1   92.92    0.79     0.2827   0
   6   2   2    4.89    0.22     0.2903   0
   6   2   3  709.09    1.22     0.3025   0
   6   2   4  758.00    1.22     0.3188   0
   6   2   5   63.36    0.50     0.3387   0
   6   2   6  161.52    1.15     0.3615   0
   6   2   7   11.58    0.36     0.3867   0
   6   2   8  446.31    1.44     0.4138   0
   6   2   9  131.89    1.37     0.4426   0
   6   2  10   41.86    0.50     0.4727   0
   6   2  12 1062.20    2.23     0.5359   0
   6   2  13   67.31    0.65     0.5688   0
   6   2  14  149.59    1.37     0.6022   0
   6   2  15   55.23    0.72     0.6361   0
   6   2  16   26.03    0.72     0.6705   0
   6   2  17  105.93    1.08     0.7053   0
   6   2  18  298.31    3.96     0.7404   0
   6   2  19   22.87    1.51     0.7758   0
   6   2  20  278.10    4.46     0.8114   0
   6   2  22   12.01    1.94     0.8833   0
   6   2  23   14.81    2.01     0.9195   0
   6   2  24   47.54    2.23     0.9558   0
   6   2  25   78.32    2.45     0.9923   0
   6   2  27   10.21    3.02     1.0655   0
   6   2  28  149.66    2.45     1.1023   0
   6   2  30   32.00    2.23     1.1761   0
   6   2  31   22.44    2.23     1.2132   0
   6   2  33   21.65    1.94     1.2874   0
   7   2   1 2008.62    1.80     0.3241   0
   7   2   2  226.54    1.01     0.3307   0
   7   2   3 1383.67    1.73     0.3415   0
   7   2   4 1441.92    1.65     0.3560   0
   7   2   5  509.17    1.37     0.3739   0
   7   2   6 2587.55    2.37     0.3947   0
   7   2   7  622.94    1.44     0.4179   0
   7   2   8    2.37    0.43     0.4431   0
   7   2   9    2.30    0.43     0.4701   0
   7   2  10  102.41    0.72     0.4985   0
   7   2  11  697.01    1.87     0.5282   0
   7   2  12  100.61    0.72     0.5589   0
   7   2  14   75.73    0.79     0.6227   0
   7   2  15   96.73    0.79     0.6556   0
   7   2  16  136.78    1.08     0.6890   0
   7   2  17   62.35    1.15     0.7229   0
   7   2  18   12.80    1.29     0.7572   0
   7   2  19   13.16    1.37     0.7918   0
   7   2  22   49.77    2.09     0.8974   0
   7   2  24    8.56    2.45     0.9688   0
   7   2  28    8.70    2.23     1.1137   0
   7   2  29   44.80    2.45     1.1502   0
   7   2  30   49.69    2.23     1.1868   0
   7   2  32   87.23    2.09     1.2602   0
   7   2  33   58.18    2.01     1.2971   0
   8   2   0 2229.40    3.02     0.3640   0
   8   2   1 1045.66    1.65     0.3660   0
   8   2   2  114.13    1.01     0.3719   0
   8   2   3 1147.78    1.58     0.3815   0
   8   2   4  261.70    1.22     0.3946   0
   8   2   5  613.73    1.44     0.4108   0
   8   2   6 1661.98    1.87     0.4298   0
   8   2   7 1177.27    1.94     0.4512   0
   8   2   8   76.23    0.58     0.4747   0
   8   2   9  133.84    1.44     0.5000   0
   8   2  10  270.41    1.73     0.5268   0
   8   2  11  180.29    1.73     0.5549   0
   8   2  13  579.72    2.23     0.6144   0
   8   2  14  300.18    2.16     0.6455   0
   8   2  15 1113.98    2.88     0.6773   0
   8   2  16  326.72    2.95     0.7097   0
   8   2  17  326.00    3.67     0.7426   0
   8   2  18  347.79    4.31     0.7761   0
   8   2  19  601.22    4.67     0.8099   0
   8   2  20   23.66    1.58     0.8441   0
   8   2  21   27.33    2.09     0.8786   0
   8   2  22   14.46    2.95     0.9134   0
   8   2  24   16.90    2.09     0.9837   0
   8   2  25  132.47    2.95     1.0192   0
   8   2  26  638.40    6.98     1.0548   0
   8   2  27   60.63    2.16     1.0906   0
   8   2  28   99.75    2.59     1.1266   0
   8   2  29   63.79    2.30     1.1627   0
   8   2  30   39.91    2.01     1.1989   0
   8   2  33   45.59    2.09     1.3082   0
   9   2   1  109.38    1.08     0.4084   0
   9   2   2  640.41    1.44     0.4137   0
   9   2   3   16.97    0.36     0.4224   0
   9   2   4  339.88    1.37     0.4342   0
   9   2   5  679.68    1.65     0.4490   0
   9   2   6  103.13    1.01     0.4664   0
   9   2   7   62.57    0.58     0.4862   0
   9   2   8  568.93    1.73     0.5081   0
   9   2   9 1403.81    2.16     0.5318   0
   9   2  10   12.73    0.50     0.5571   0
   9   2  11    2.45    0.50     0.5838   0
   9   2  12  831.35    2.30     0.6117   0
   9   2  13  826.32    2.59     0.6406   0
   9   2  14  589.57    2.37     0.6705   0
   9   2  15  548.22    2.59     0.7011   0
   9   2  16   10.86    1.22     0.7325   0
   9   2  17   46.03    1.44     0.7644   0
   9   2  18  464.94    4.82     0.7969   0
   9   2  19  446.96    4.53     0.8299   0
   9   2  20  454.15    5.03     0.8633   0
   9   2  21  101.62    1.94     0.8971   0
   9   2  22   12.87    1.80     0.9312   0
   9   2  23   79.90    2.01     0.9656   0
   9   2  24    7.12    2.30     1.0002   0
   9   2  25   32.58    1.94     1.0351   0
   9   2  27   10.79    2.23     1.1056   0
   9   2  28   65.66    2.37     1.1411   0
   9   2  30   17.04    2.23     1.2125   0
   9   2  31   41.35    1.87     1.2485   0
  10   2   0  164.33    1.87     0.4495   0
  10   2   1  778.85    1.58     0.4511   0
  10   2   2   68.90    0.58     0.4559   0
  10   2   3  670.40    1.58     0.4638   0
  10   2   4 2993.15    2.80     0.4746   0
  10   2   5   15.25    0.43     0.4881   0
  10   2   6  557.71    1.65     0.5042   0
  10   2   7  174.61    1.58     0.5226   0
  10   2   9   86.30    0.72     0.5652   0
  10   2  10  232.51    1.73     0.5891   0
  10   2  12   25.17    0.65     0.6409   0
  10   2  13    8.34    0.65     0.6686   0
  10   2  14   12.08    0.72     0.6973   0
  10   2  15  113.92    1.15     0.7268   0
  10   2  17  119.38    1.51     0.7881   0
  10   2  19   71.63    1.58     0.8517   0
  10   2  20   40.06    1.73     0.8843   0
  10   2  21  187.27    2.09     0.9173   0
  10   2  22  180.58    2.37     0.9507   0
  10   2  23   96.94    2.23     0.9844   0
  10   2  24  346.64    5.61     1.0184   0
  10   2  25   81.77    2.52     1.0527   0
  10   2  26   19.92    2.01     1.0873   0
  10   2  29    8.20    1.80     1.1922   0
  10   2  30   18.12    1.94     1.2275   0
  10   2  32    5.97    1.80     1.2987   0
  11   2   1  150.38    1.44     0.4940   0
  11   2   2   10.50    0.43     0.4984   0
  11   2   3  398.92    1.58     0.5056   0
  11   2   4  393.17    1.65     0.5155   0
  11   2   5  966.55    2.01     0.5280   0
  11   2   6  412.80    1.87     0.5429   0
  11   2   8    6.83    0.50     0.5791   0
  11   2  10  361.24    2.01     0.6225   0
  11   2  11  186.12    2.09     0.6465   0
  11   2  12   31.72    0.72     0.6718   0
  11   2  14   77.60    1.08     0.7258   0
  11   2  15  582.88    4.03     0.7542   0
  11   2  17  150.16    1.73     0.8134   0
  11   2  18  243.44    3.81     0.8440   0
  11   2  19  220.71    2.52     0.8752   0
  11   2  20  197.05    2.23     0.9069   0
  11   2  22  437.61    5.83     0.9717   0
  11   2  24   21.29    1.87     1.0381   0
  11   2  25   17.19    1.94     1.0718   0
  11   2  26    6.98    1.80     1.1057   0
  11   2  27   50.92    2.01     1.1400   0
  11   2  28   24.74    1.87     1.1744   0
  11   2  29   34.81    1.87     1.2091   0
  11   2  31    4.60    1.44     1.2790   0
  11   2  32   36.46    1.65     1.3142   0
  12   2   1   60.34    0.58     0.5371   0
  12   2   4    3.88    0.50     0.5569   0
  12   2   5  492.91    1.94     0.5685   0
  12   2   6  207.33    1.94     0.5824   0
  12   2   8   10.64    0.58     0.6163   0
  12   2   9   71.70    0.79     0.6359   0
  12   2  10  281.98    2.09     0.6572   0
  12   2  11  198.06    2.23     0.6800   0
  12   2  12   41.86    0.86     0.7041   0
  12   2  13   87.31    1.29     0.7294   0
  12   2  14   63.86    1.22     0.7557   0
  12   2  15  103.42    1.51     0.7831   0
  12   2  16   45.02    1.51     0.8113   0
  12   2  17   33.80    1.51     0.8402   0
  12   2  18   31.50    1.51     0.8699   0
  12   2  21  203.45    2.45     0.9625   0
  12   2  22   39.63    1.80     0.9943   0
  12   2  23   11.15    2.01     1.0266   0
  12   2  24   73.93    2.09     1.0593   0
  12   2  25   33.37    2.09     1.0923   0
  12   2  26   67.24    2.23     1.1256   0
  12   2  28  195.32    2.80     1.1932   0
  12   2  29   56.31    1.94     1.2273   0
  12   2  30   73.21    1.73     1.2617   0
  12   2  31    4.60    1.29     1.2963   0
  13   2   1   16.47    0.58     0.5803   0
  13   2   2  501.90    2.09     0.5840   0
  13   2   3  540.52    2.16     0.5902   0
  13   2   4 1393.02    2.95     0.5987   0
  13   2   5    8.49    0.72     0.6095   0
  13   2   6  255.73    2.16     0.6225   0
  13   2   7   47.25    0.79     0.6374   0
  13   2   9   21.14    0.79     0.6728   0
  13   2  10  113.34    0.86     0.6930   0
  13   2  12   89.68    1.29     0.7376   0
  13   2  13  183.53    1.94     0.7618   0
  13   2  14   71.13    1.37     0.7870   0
  13   2  15   30.92    1.37     0.8133   0
  13   2  16   18.91    1.51     0.8405   0
  13   2  17   56.31    1.65     0.8685   0
  13   2  18   33.58    1.65     0.8972   0
  13   2  19  333.69    5.47     0.9266   0
  13   2  21   91.62    2.01     0.9872   0
  13   2  24   19.13    2.37     1.0818   0
  13   2  25   16.47    2.09     1.1142   0
  13   2  26  121.68    2.52     1.1469   0
  13   2  28  109.89    2.09     1.2132   0
  13   2  29   14.31    1.58     1.2468   0
  13   2  30    6.62    1.58     1.2807   0
  13   2  31    7.19    1.94     1.3147   0
  14   2   0 1775.61    5.39     0.6224   0
  14   2   1   21.29    0.65     0.6236   0
  14   2   2   34.52    0.65     0.6270   0
  14   2   3  610.21    2.59     0.6328   0
  14   2   4 1625.31    3.24     0.6408   0
  14   2   5 1640.41    3.16     0.6509   0
  14   2   6    3.38    0.79     0.6630   0
  14   2   7  242.21    2.45     0.6771   0
  14   2   8    3.74    0.79     0.6929   0
  14   2   9  857.96    3.45     0.7105   0
  14   2  10  183.82    2.01     0.7296   0
  14   2  11  274.36    3.96     0.7502   0
  14   2  12   56.09    1.44     0.7721   0
  14   2  13  109.10    1.73     0.7952   0
  14   2  14   61.85    1.37     0.8195   0
  14   2  15   68.39    1.58     0.8447   0
  14   2  16  218.84    2.52     0.8709   0
  14   2  17   75.01    1.65     0.8980   0
  14   2  19   17.33    1.94     0.9543   0
  14   2  20   76.09    2.09     0.9835   0
  14   2  22  833.51    7.34     1.0436   0
  14   2  23   30.92    2.16     1.0744   0
  14   2  24   70.62    2.52     1.1057   0
  14   2  25   24.88    2.01     1.1373   0
  14   2  27   27.98    2.09     1.2018   0
  14   2  28  198.63    2.52     1.2345   0
  14   2  30   22.65    1.51     1.3009   0
  15   2   1  125.57    1.22     0.6670   0
  15   2   2 1377.92    3.24     0.6702   0
  15   2   3   64.80    1.01     0.6756   0
  15   2   4   52.57    0.93     0.6831   0
  15   2   5    3.52    0.86     0.6925   0
  15   2   6    2.95    0.93     0.7040   0
  15   2   7  100.54    2.09     0.7172   0
  15   2   8    5.68    1.22     0.7322   0
  15   2   9   12.73    1.51     0.7489   0
  15   2  11   16.61    1.44     0.7866   0
  15   2  12   46.53    1.58     0.8076   0
  15   2  15   16.32    1.65     0.8773   0
  15   2  17    5.83    1.65     0.9286   0
  15   2  18  345.99    5.75     0.9556   0
  15   2  19  119.88    2.45     0.9832   0
  15   2  20   54.08    2.52     1.0116   0
  15   2  22  164.83    2.66     1.0701   0
  15   2  24    9.35    2.01     1.1307   0
  15   2  26   36.53    2.23     1.1931   0
  15   2  27   89.90    2.16     1.2249   0
  15   2  28  146.64    2.16     1.2570   0
  15   2  29    5.75    1.51     1.2895   0
  16   2   1    4.46    1.01     0.7104   0
  16   2   2  499.03    5.32     0.7135   0
  16   2   3   35.60    1.22     0.7185   0
  16   2   4   90.83    1.51     0.7256   0
  16   2   5   68.68    1.58     0.7345   0
  16   2   6 1101.04    5.18     0.7453   0
  16   2   7   19.63    2.52     0.7578   0
  16   2   8  370.37    5.32     0.7720   0
  16   2   9  125.06    2.16     0.7878   0
  16   2  10  113.56    1.73     0.8051   0
  16   2  11   76.16    1.65     0.8238   0
  16   2  12   13.09    1.58     0.8438   0
  16   2  13   47.11    1.51     0.8650   0
  16   2  14   75.22    1.73     0.8874   0
  16   2  15   21.43    1.80     0.9107   0
  16   2  18   62.57    2.16     0.9864   0
  16   2  19   72.71    2.30     1.0132   0
  16   2  20  555.12    7.70     1.0408   0
  16   2  22   36.75    2.59     1.0977   0
  16   2  23   19.85    2.80     1.1270   0
  16   2  25   29.63    2.09     1.1872   0
  16   2  26  186.48    3.24     1.2179   0
  16   2  28   37.90    3.24     1.2806   0
  17   2   1   25.03    1.80     0.7539   0
  17   2   2  159.51    4.10     0.7568   0
  17   2   3   51.20    2.16     0.7616   0
  17   2   5  197.99    5.32     0.7767   0
  17   2   6   25.67    2.66     0.7869   0
  17   2   7   35.17    2.01     0.7987   0
  17   2   8   10.07    2.66     0.8122   0
  17   2   9   46.39    1.94     0.8273   0
  17   2  11    6.90    1.80     0.8616   0
  17   2  12  116.07    1.87     0.8808   0
  17   2  13   11.29    1.87     0.9011   0
  17   2  14   24.31    1.51     0.9226   0
  17   2  15  261.49    3.45     0.9451   0
  17   2  16   40.92    1.73     0.9686   0
  17   2  17   40.85    2.01     0.9929   0
  17   2  18   11.87    1.80     1.0182   0
  17   2  19  167.13    2.45     1.0442   0
  17   2  28   20.78    1.58     1.3052   0
  18   2   0   88.24    3.38     0.7966   0
  18   2   1   30.06    3.02     0.7975   0
  18   2   2  143.11    2.80     0.8002   0
  18   2   3    9.92    2.59     0.8047   0
  18   2   5   44.08    3.45     0.8190   0
  18   2   6  257.53    5.32     0.8287   0
  18   2   8   40.99    2.09     0.8528   0
  18   2  10   42.36    2.16     0.8829   0
  18   2  12   66.31    1.65     0.9183   0
  18   2  13    8.63    1.87     0.9378   0
  18   2  14   12.94    1.94     0.9585   0
  18   2  16    8.99    1.87     1.0028   0
  18   2  18  163.90    2.37     1.0508   0
  18   2  19   19.06    2.01     1.0761   0
  18   2  23   20.86    2.30     1.1838   0
  18   2  24   13.66    2.66     1.2123   0
  18   2  26   14.67    2.01     1.2707   0
  19   2   1   34.30    3.16     0.8411   0
  19   2   2  628.12    8.41     0.8437   0
  19   2   3   25.17    2.16     0.8479   0
  19   2   4  115.21    2.95     0.8539   0
  19   2   5  288.10    8.77     0.8615   0
  19   2   6   10.72    2.88     0.8707   0
  19   2   7   19.56    2.52     0.8815   0
  19   2   8   49.19    3.24     0.8937   0
  19   2   9  380.58    7.55     0.9074   0
  19   2  11    6.69    2.09     0.9388   0
  19   2  13  231.07    2.80     0.9752   0
  19   2  14  178.71    2.59     0.9951   0
  19   2  15  162.89    2.23     1.0160   0
  19   2  16   50.84    2.01     1.0378   0
  19   2  17   75.94    2.01     1.0606   0
  19   2  18  364.40    5.47     1.0843   0
  19   2  19  120.03    2.23     1.1088   0
  19   2  20   25.10    2.09     1.1340   0
  19   2  21  141.46    2.52     1.1599   0
  19   2  22   21.36    2.80     1.1865   0
  19   2  23   43.44    2.80     1.2136   0
  19   2  24   34.59    2.59     1.2414   0
  19   2  25   67.60    2.30     1.2697   0
  20   2   0  138.44    5.03     0.8839   0
  20   2   2  169.15    3.81     0.8872   0
  20   2   3   67.10    3.60     0.8912   0
  20   2   5   17.62    2.45     0.9042   0
  20   2   6  288.02   10.14     0.9129   0
  20   2   7   15.17    2.73     0.9232   0
  20   2   8  109.17    2.95     0.9349   0
  20   2   9   23.16    2.80     0.9480   0
  20   2  12   40.78    2.45     0.9950   0
  20   2  13   29.13    1.80     1.0131   0
  20   2  15   11.51    1.87     1.0524   0
  20   2  16   35.38    2.01     1.0735   0
  20   2  17   16.61    1.94     1.0956   0
  20   2  18  130.67    2.30     1.1185   0
  20   2  19  126.57    2.09     1.1422   0
  20   2  20  130.60    2.45     1.1667   0
  20   2  22  115.93    3.74     1.2178   0
  21   2   1  170.87    5.47     0.9284   0
  21   2   2  394.96   13.09     0.9307   0
  21   2   3   46.82    4.46     0.9346   0
  21   2   4  439.55   10.86     0.9400   0
  21   2   5   60.34    3.74     0.9469   0
  21   2   7   53.07    3.31     0.9651   0
  21   2  10   19.20    2.95     1.0027   0
  21   2  13  101.04    2.52     1.0514   0
  21   2  14   27.33    2.01     1.0699   0
  21   2  15  126.72    2.09     1.0893   0
  21   2  16   24.81    1.87     1.1098   0
  21   2  18    8.41    2.09     1.1533   0
  21   2  19  135.78    2.30     1.1764   0
  21   2  21   26.61    2.66     1.2247   0
  22   2   0   24.95    4.39     0.9713   0
  22   2   1   48.83    4.53     0.9721   0
  22   2   2   96.80    4.82     0.9743   0
  22   2   3   22.01    4.31     0.9780   0
  22   2   4   74.58    3.88     0.9832   0
  22   2   6  458.39   14.10     0.9978   0
  22   2   8   12.94    3.38     1.0180   0
  22   2  10   17.55    4.31     1.0433   0
  22   2  13  107.87    2.59     1.0902   0
  22   2  14   12.51    1.87     1.1080   0
  22   2  16   28.12    2.01     1.1466   0
  22   2  18   68.75    1.94     1.1888   0
  22   2  19    6.98    1.87     1.2111   0
  22   2  20   38.48    2.16     1.2343   0
  22   2  21   25.31    1.94     1.2581   0
  22   2  22  171.23    4.24     1.2826   0
  23   2   2   13.16    4.24     1.0179   0
  23   2   4  505.86   20.28     1.0264   0
  23   2   5  110.03    7.34     1.0328   0
  23   2   6  102.34    7.34     1.0404   0
  23   2  10   58.04    2.95     1.0841   0
  23   2  11  100.97    3.60     1.0981   0
  23   2  12   51.49    2.95     1.1132   0
  23   2  13   24.52    2.52     1.1293   0
  23   2  14   12.23    1.80     1.1465   0
  23   2  15   84.65    1.87     1.1647   0
  23   2  16   32.94    1.94     1.1838   0
  23   2  18   86.59    2.09     1.2248   0
  23   2  19   12.66    1.94     1.2465   0
  23   2  20   72.64    2.30     1.2690   0
  23   2  22   69.76    3.02     1.3161   0
  24   2   0   82.85    6.69     1.0588   0
  24   2   1   16.04    3.96     1.0595   0
  24   2   2   17.62    5.83     1.0615   0
  24   2   3   85.44    6.76     1.0650   0
  24   2   4  154.19    7.62     1.0697   0
  24   2   5  310.53   19.06     1.0758   0
  24   2   6   69.69    6.40     1.0832   0
  24   2   8   30.56    6.11     1.1018   0
  24   2   9   74.29    6.62     1.1129   0
  24   2  11   74.51    3.24     1.1386   0
  24   2  12    9.49    3.02     1.1532   0
  24   2  13   12.30    2.23     1.1688   0
  24   2  14   34.38    1.80     1.1854   0
  24   2  15   17.76    1.58     1.2030   0
  24   2  17   15.61    1.65     1.2410   0
  24   2  18   20.93    1.58     1.2613   0
  24   2  19   16.76    2.59     1.2824   0
  25   2   1   63.50    5.83     1.1032   0
  25   2   8   32.29    5.68     1.1439   0
  25   2  10  114.06    3.88     1.1665   0
  25   2  11   58.68    3.67     1.1795   0
  25   2  12   22.51    3.60     1.1935   0
  25   2  17   53.72    2.09     1.2785   0
  25   2  18   11.29    1.51     1.2982   0
  26   2   2   57.03    5.25     1.1489   0
  26   2   4   16.40    5.32     1.1564   0
  26   2   5  150.59    6.40     1.1621   0
  26   2   9   71.77    3.81     1.1965   0
  26   2  11   34.38    5.75     1.2205   0
  26   2  12   30.20    3.24     1.2341   0
  26   2  14    8.49    2.16     1.2642   0
  26   2  16   10.93    2.30     1.2982   0
  27   2   4   45.02    4.75     1.1999   0
  27   2   5   17.69    4.53     1.2053   0
  27   2  10   42.07    3.09     1.2496   0
  27   2  14   48.83    2.30     1.3041   0
   1   3   1 7515.25   13.66     0.1534   0
   1   3   2  161.02    0.58     0.1669   0
   1   3   3 6742.15    5.83     0.1874   0
   1   3   4   41.28    0.43     0.2128   0
   1   3   5   71.84    0.79     0.2415   0
   1   3   6 7766.95    4.67     0.2725   0
   1   3   7  758.72    1.44     0.3051   0
   1   3   8  201.73    1.08     0.3389   0
   1   3   9   85.36    0.86     0.3735   0
   1   3  10 2681.76    2.59     0.4087   0
   1   3  11   55.30    0.50     0.4444   0
   1   3  12 1702.98    2.30     0.4805   0
   1   3  13  191.58    1.73     0.5168   0
   1   3  14  796.83    2.01     0.5534   0
   1   3  15  186.48    1.94     0.5902   0
   1   3  16  157.64    1.58     0.6271   0
   1   3  17 1245.59    2.80     0.6641   0
   1   3  18   10.50    0.79     0.7013   0
   1   3  19   40.06    1.22     0.7386   0
   1   3  20   48.76    1.58     0.7759   0
   1   3  21   14.17    1.73     0.8133   0
   1   3  22  523.12    6.98     0.8508   0
   1   3  23  111.76    2.45     0.8883   0
   1   3  24   64.15    2.30     0.9258   0
   1   3  25    8.05    2.01     0.9634   0
   1   3  26   25.82    2.23     1.0011   0
   1   3  27   23.30    2.30     1.0387   0
   1   3  30    7.12    2.23     1.1519   0
   1   3  31    7.77    1.87     1.1897   0
   1   3  33   44.23    2.45     1.2653   0
   1   3  34  116.72    3.60     1.3031   0
   2   3   021855.35   50.49     0.1669   0
   2   3   1    3.60    0.14     0.1712   0
   2   3   213024.03   13.09     0.1835   0
   2   3   3  225.75    0.72     0.2023   0
   2   3   4  220.42    0.79     0.2260   0
   2   3   5 2071.19    2.09     0.2532   0
   2   3   6   89.97    0.86     0.2829   0
   2   3   7  806.90    1.22     0.3145   0
   2   3   8  186.62    1.22     0.3474   0
   2   3   9   10.64    0.29     0.3812   0
   2   3  10 1664.14    2.09     0.4157   0
   2   3  11  130.24    1.37     0.4509   0
   2   3  12 1385.11    2.23     0.4865   0
   2   3  13    2.23    0.43     0.5224   0
   2   3  15  250.27    1.94     0.5950   0
   2   3  16   13.30    0.72     0.6317   0
   2   3  17  104.64    0.86     0.6685   0
   2   3  18  204.17    2.37     0.7054   0
   2   3  20  216.61    3.67     0.7796   0
   2   3  21  253.72    4.31     0.8168   0
   2   3  22   71.77    1.94     0.8542   0
   2   3  23  497.44    5.97     0.8915   0
   2   3  24   46.82    2.01     0.9290   0
   2   3  25   35.74    2.16     0.9664   0
   2   3  26  153.83    2.80     1.0040   0
   2   3  27  119.60    2.80     1.0415   0
   2   3  29   10.86    2.16     1.1168   0
   2   3  30   68.54    2.45     1.1544   0
   2   3  31  144.12    2.73     1.1921   0
   2   3  32  146.71    2.37     1.2298   0
   2   3  33   17.91    1.87     1.2676   0
   3   3   111528.17    9.92     0.1974   0
   3   3   2 5571.35    4.46     0.2081   0
   3   3   3  314.06    0.93     0.2249   0
   3   3   4  822.72    1.22     0.2464   0
   3   3   5  144.70    0.79     0.2716   0
   3   3   6   25.60    0.29     0.2995   0
   3   3   7 2278.31    2.23     0.3295   0
   3   3   8  857.96    1.51     0.3610   0
   3   3   9   78.03    0.58     0.3936   0
   3   3  10    4.39    0.36     0.4272   0
   3   3  11    5.32    0.36     0.4615   0
   3   3  12  591.37    1.80     0.4963   0
   3   3  13  860.12    2.09     0.5315   0
   3   3  14   13.81    0.58     0.5672   0
   3   3  15    6.26    0.58     0.6031   0
   3   3  16   28.69    0.65     0.6393   0
   3   3  17   74.94    0.79     0.6757   0
   3   3  18  362.46    3.09     0.7122   0
   3   3  19  134.05    1.58     0.7489   0
   3   3  20  120.03    1.73     0.7858   0
   3   3  21   66.16    1.65     0.8227   0
   3   3  22  673.21    5.97     0.8598   0
   3   3  23   66.88    2.16     0.8969   0
   3   3  24  446.89    6.98     0.9341   0
   3   3  26   71.20    2.66     1.0088   0
   3   3  27   67.89    2.52     1.0462   0
   3   3  28   18.77    2.30     1.0836   0
   3   3  29   42.57    2.52     1.1211   0
   3   3  31   38.04    2.30     1.1962   0
   3   3  33   83.64    2.16     1.2714   0
   3   3  34   44.95    3.09     1.3090   0
   4   3   0  723.48    1.44     0.2259   0
   4   3   1 2289.09    2.16     0.2291   0
   4   3   2 2130.88    2.01     0.2384   0
   4   3   3  865.15    1.29     0.2531   0
   4   3   4  106.51    0.79     0.2725   0
   4   3   5  229.99    0.93     0.2954   0
   4   3   6   81.70    0.93     0.3213   0
   4   3   7 2973.02    2.45     0.3494   0
   4   3   8   90.83    1.01     0.3792   0
   4   3   9  298.16    1.29     0.4105   0
   4   3  10    6.40    0.36     0.4427   0
   4   3  11  248.97    1.51     0.4759   0
   4   3  12  128.01    1.37     0.5097   0
   4   3  13  927.72    2.09     0.5441   0
   4   3  14   28.84    0.58     0.5790   0
   4   3  15  256.96    2.09     0.6142   0
   4   3  16  132.25    1.01     0.6498   0
   4   3  17   87.02    0.86     0.6856   0
   4   3  18  112.41    1.22     0.7217   0
   4   3  19   66.52    1.51     0.7579   0
   4   3  20   35.53    1.58     0.7943   0
   4   3  21   82.42    1.87     0.8309   0
   4   3  22  405.03    5.75     0.8676   0
   4   3  23   24.38    1.94     0.9044   0
   4   3  25  360.30    6.83     0.9784   0
   4   3  30   16.76    2.23     1.1644   0
   4   3  31   31.72    1.87     1.2018   0
   4   3  33  117.73    2.73     1.2767   0
   5   3   1 2768.06    2.30     0.2643   0
   5   3   2 1319.66    1.51     0.2724   0
   5   3   3  274.00    0.93     0.2854   0
   5   3   4  381.23    1.01     0.3027   0
   5   3   5  887.45    1.44     0.3235   0
   5   3   6    1.15    0.29     0.3473   0
   5   3   7  935.63    1.51     0.3734   0
   5   3   8 2797.54    2.37     0.4015   0
   5   3   9  520.46    1.51     0.4311   0
   5   3  10   22.51    0.43     0.4619   0
   5   3  11  690.68    1.80     0.4938   0
   5   3  12 1131.96    2.16     0.5265   0
   5   3  13   22.37    0.58     0.5599   0
   5   3  14 1384.39    2.52     0.5938   0
   5   3  15   37.76    0.65     0.6282   0
   5   3  16  136.71    1.01     0.6630   0
   5   3  17    3.52    0.79     0.6981   0
   5   3  18  278.68    3.60     0.7336   0
   5   3  19   34.88    1.51     0.7693   0
   5   3  20   67.03    1.80     0.8052   0
   5   3  21   38.91    1.80     0.8413   0
   5   3  22   27.54    1.94     0.8776   0
   5   3  23   61.20    2.23     0.9140   0
   5   3  24   41.14    2.23     0.9505   0
   5   3  25   13.23    2.01     0.9872   0
   5   3  27   59.26    2.37     1.0608   0
   5   3  28   14.74    2.88     1.0978   0
   5   3  31   62.64    2.23     1.2090   0
   6   3   0  331.32    1.22     0.2994   0
   6   3   1   34.16    0.29     0.3018   0
   6   3   2 2241.63    2.09     0.3089   0
   6   3   3  177.63    0.93     0.3205   0
   6   3   4 1219.70    1.65     0.3359   0
   6   3   5  827.76    1.44     0.3548   0
   6   3   6  868.03    1.51     0.3766   0
   6   3   7 1720.96    2.23     0.4009   0
   6   3   8 1363.53    1.87     0.4271   0
   6   3   9  143.33    1.29     0.4551   0
   6   3  10  265.95    1.51     0.4844   0
   6   3  11   12.44    0.43     0.5149   0
   6   3  13  321.25    1.87     0.5785   0
   6   3  14    1.94    0.58     0.6114   0
   6   3  15    7.12    0.65     0.6449   0
   6   3  16  428.33    2.30     0.6788   0
   6   3  17  597.62    5.03     0.7132   0
   6   3  18  575.11    4.82     0.7479   0
   6   3  19  163.11    2.01     0.7830   0
   6   3  20    6.40    1.65     0.8183   0
   6   3  21  255.81    3.81     0.8538   0
   6   3  22  324.70    5.90     0.8896   0
   6   3  24   48.97    2.37     0.9616   0
   6   3  25    9.28    2.66     0.9979   0
   6   3  27  274.94    4.46     1.0708   0
   6   3  28   28.91    2.09     1.1074   0
   6   3  29   27.76    2.23     1.1441   0
   6   3  30   20.64    2.16     1.1809   0
   6   3  32   21.22    1.65     1.2547   0
   6   3  33    9.49    1.87     1.2917   0
   7   3   1  551.53    1.15     0.3409   0
   7   3   2 1557.71    1.87     0.3472   0
   7   3   3  140.09    0.93     0.3575   0
   7   3   4   27.76    0.36     0.3714   0
   7   3   5 2463.13    2.23     0.3886   0
   7   3   6 1315.35    1.87     0.4086   0
   7   3   7  493.13    1.37     0.4310   0
   7   3   8  113.12    1.37     0.4556   0
   7   3   9  154.12    1.51     0.4819   0
   7   3  10 1027.68    2.01     0.5096   0
   7   3  11   29.27    0.50     0.5387   0
   7   3  12  116.65    0.79     0.5688   0
   7   3  13   15.53    0.58     0.5998   0
   7   3  14  585.33    2.23     0.6316   0
   7   3  15   85.22    0.86     0.6640   0
   7   3  16 2763.02    3.74     0.6971   0
   7   3  17  231.28    3.38     0.7306   0
   7   3  18  167.78    1.73     0.7645   0
   7   3  19   41.06    1.65     0.7988   0
   7   3  20  136.86    1.87     0.8335   0
   7   3  24   66.45    3.02     0.9746   0
   7   3  25  156.92    2.88     1.0104   0
   7   3  27    7.77    2.45     1.0824   0
   7   3  28   76.73    2.45     1.1187   0
   7   3  29   27.69    2.30     1.1550   0
   7   3  31   26.03    1.94     1.2280   0
   8   3   0 1004.67    2.09     0.3791   0
   8   3   1  590.36    1.29     0.3810   0
   8   3   2  117.58    1.01     0.3867   0
   8   3   3 1915.85    1.87     0.3959   0
   8   3   4  183.03    1.08     0.4085   0
   8   3   6 1321.10    1.87     0.4426   0
   8   3   7   34.23    0.43     0.4634   0
   8   3   8  790.36    1.94     0.4863   0
   8   3   9   70.41    0.58     0.5110   0
   8   3  10  166.41    1.65     0.5373   0
   8   3  11   25.82    0.58     0.5649   0
   8   3  12   36.82    0.65     0.5937   0
   8   3  13    3.09    0.65     0.6235   0
   8   3  14  245.52    2.30     0.6541   0
   8   3  15   26.54    0.79     0.6855   0
   8   3  16   24.95    1.08     0.7175   0
   8   3  17   17.12    1.22     0.7501   0
   8   3  18  260.70    4.17     0.7832   0
   8   3  19  374.90    5.18     0.8168   0
   8   3  20   52.43    1.94     0.8507   0
   8   3  21   13.95    2.23     0.8849   0
   8   3  22   26.61    2.52     0.9195   0
   8   3  23  325.64    6.62     0.9543   0
   8   3  24   17.62    2.01     0.9894   0
   8   3  25   37.18    2.52     1.0246   0
   8   3  26   31.07    2.30     1.0601   0
   8   3  27   44.37    2.16     1.0957   0
   8   3  28  153.47    2.88     1.1315   0
   8   3  30   43.94    2.16     1.2036   0
   8   3  31   25.96    1.94     1.2398   0
   8   3  32   36.96    2.45     1.2761   0
   8   3  33    8.63    2.16     1.3125   0
   9   3   1  350.66    1.37     0.4219   0
   9   3   2    8.20    0.36     0.4270   0
   9   3   3  365.33    1.29     0.4354   0
   9   3   4 1344.11    1.87     0.4469   0
   9   3   5  218.48    1.29     0.4613   0
   9   3   6 2134.47    2.59     0.4783   0
   9   3   7   40.63    0.50     0.4976   0
   9   3   8  326.07    1.58     0.5190   0
   9   3   9   61.06    0.58     0.5422   0
   9   3  10  135.13    1.37     0.5670   0
   9   3  11  444.66    1.87     0.5933   0
   9   3  12    3.45    0.58     0.6207   0
   9   3  15  692.48    2.95     0.7090   0
   9   3  16  272.35    3.45     0.7401   0
   9   3  17   23.73    1.37     0.7717   0
   9   3  18  221.93    2.95     0.8039   0
   9   3  20  172.31    2.09     0.8698   0
   9   3  21  178.50    2.16     0.9033   0
   9   3  23  251.99    3.96     0.9713   0
   9   3  24   71.70    2.37     1.0058   0
   9   3  25    9.92    2.37     1.0405   0
   9   3  26  173.75    2.52     1.0755   0
   9   3  27    6.69    1.87     1.1106   0
   9   3  32   12.59    1.73     1.2889   0
  10   3   0  988.85    2.37     0.4618   0
  10   3   1 1841.77    2.16     0.4633   0
  10   3   2  257.68    1.29     0.4680   0
  10   3   3   29.41    0.43     0.4757   0
  10   3   4  297.66    1.58     0.4862   0
  10   3   5   12.51    0.43     0.4995   0
  10   3   6  685.43    1.87     0.5152   0
  10   3   7   19.49    0.50     0.5332   0
  10   3   8  592.73    1.73     0.5532   0
  10   3   9  144.98    1.51     0.5750   0
  10   3  10   56.45    0.58     0.5985   0
  10   3  11  747.21    2.30     0.6234   0
  10   3  12    6.83    0.65     0.6496   0
  10   3  14   39.34    0.86     0.7053   0
  10   3  15   12.73    1.08     0.7345   0
  10   3  16  113.99    1.37     0.7644   0
  10   3  18   87.38    1.44     0.8264   0
  10   3  19  251.78    3.60     0.8583   0
  10   3  20   14.67    1.51     0.8906   0
  10   3  21   59.76    1.73     0.9234   0
  10   3  22   41.93    2.09     0.9565   0
  10   3  23  213.59    2.16     0.9900   0
  10   3  27   44.73    2.52     1.1270   0
  10   3  28   85.72    2.23     1.1618   0
  10   3  29   36.17    1.87     1.1969   0
  10   3  31   46.82    1.87     1.2675   0
  10   3  32   18.63    1.87     1.3030   0
  11   3   1  174.40    1.44     0.5052   0
  11   3   2   76.52    0.58     0.5095   0
  11   3   3  396.62    1.58     0.5165   0
  11   3   4  297.37    1.65     0.5263   0
  11   3   5  267.38    1.73     0.5385   0
  11   3   6   37.04    0.58     0.5531   0
  11   3   7 1046.38    2.23     0.5699   0
  11   3   8  273.64    1.87     0.5887   0
  11   3   9   76.02    0.72     0.6093   0
  11   3  10   36.17    0.65     0.6315   0
  11   3  11   52.07    0.72     0.6551   0
  11   3  12   27.98    0.79     0.6801   0
  11   3  13  653.43    2.80     0.7062   0
  11   3  14  287.59    3.45     0.7334   0
  11   3  16 1218.26    4.67     0.7905   0
  11   3  17  212.08    2.59     0.8202   0
  11   3  18   15.46    1.44     0.8506   0
  11   3  19    8.27    1.65     0.8816   0
  11   3  20   52.71    1.73     0.9131   0
  11   3  21   42.72    1.58     0.9451   0
  11   3  22    8.41    1.73     0.9775   0
  11   3  24   37.25    1.80     1.0435   0
  11   3  25   14.24    1.94     1.0770   0
  11   3  26   42.93    2.01     1.1108   0
  11   3  27   17.91    1.94     1.1449   0
  11   3  28   48.90    1.80     1.1792   0
  11   3  30   14.38    1.58     1.2484   0
  11   3  31   49.19    1.65     1.2834   0
  11   3  32   29.92    2.01     1.3185   0
  12   3   0  800.43    2.95     0.5461   0
  12   3   1   71.05    0.65     0.5474   0
  12   3   2   29.41    0.50     0.5513   0
  12   3   3  411.15    1.87     0.5579   0
  12   3   4  314.63    1.80     0.5669   0
  12   3   5  306.15    1.87     0.5783   0
  12   3   6  236.53    2.09     0.5919   0
  12   3   7  146.85    1.58     0.6076   0
  12   3   8 1617.40    2.73     0.6253   0
  12   3   9   55.45    0.72     0.6447   0
  12   3  10   20.06    0.72     0.6657   0
  12   3  11  255.59    2.09     0.6882   0
  12   3  12   39.77    0.93     0.7120   0
  12   3  15   54.73    1.29     0.7902   0
  12   3  16   75.01    1.44     0.8181   0
  12   3  17  240.78    3.74     0.8469   0
  12   3  18  156.35    2.01     0.8763   0
  12   3  20  105.72    2.09     0.9371   0
  12   3  21   54.01    2.01     0.9683   0
  12   3  22    6.90    1.73     0.9999   0
  12   3  23   27.40    2.09     1.0321   0
  12   3  25   32.51    2.01     1.0974   0
  12   3  26   61.78    2.01     1.1306   0
  12   3  28  236.53    3.74     1.1978   0
  12   3  29   51.42    1.73     1.2319   0
  13   3   1  510.25    2.09     0.5898   0
  13   3   2  110.68    1.01     0.5935   0
  13   3   3    8.49    0.58     0.5996   0
  13   3   4  246.60    1.87     0.6080   0
  13   3   5  121.83    1.15     0.6186   0
  13   3   6  557.49    2.30     0.6314   0
  13   3   7   12.51    0.72     0.6461   0
  13   3   8  144.12    1.15     0.6627   0
  13   3   9  471.27    2.45     0.6811   0
  13   3  10    5.11    0.72     0.7010   0
  13   3  11   14.38    0.93     0.7224   0
  13   3  12  145.27    1.51     0.7451   0
  13   3  13   74.29    1.44     0.7691   0
  13   3  14  404.24    3.96     0.7941   0
  13   3  15   18.48    1.29     0.8202   0
  13   3  17  312.04    4.96     0.8749   0
  13   3  19   74.29    1.94     0.9326   0
  13   3  20  122.11    2.09     0.9625   0
  13   3  21   49.12    2.09     0.9929   0
  13   3  22    8.41    1.94     1.0238   0
  13   3  25   43.51    2.30     1.1192   0
  13   3  26   85.08    2.09     1.1518   0
  13   3  27   13.95    2.16     1.1846   0
  13   3  29  138.80    2.09     1.2513   0
  13   3  30   35.10    1.51     1.2850   0
  14   3   0  568.43    3.67     0.6313   0
  14   3   2  105.29    1.01     0.6359   0
  14   3   3   37.40    0.72     0.6416   0
  14   3   4  341.82    2.52     0.6494   0
  14   3   5  127.94    1.15     0.6594   0
  14   3   7  496.87    2.59     0.6853   0
  14   3   8    3.81    0.93     0.7010   0
  14   3   9   45.16    1.15     0.7183   0
  14   3  10  601.29    3.31     0.7373   0
  14   3  11   15.32    1.37     0.7576   0
  14   3  12   64.29    1.44     0.7793   0
  14   3  14    9.78    1.29     0.8263   0
  14   3  15  383.24    4.46     0.8513   0
  14   3  16   61.20    1.73     0.8773   0
  14   3  17   81.19    1.73     0.9042   0
  14   3  18   14.24    1.58     0.9318   0
  14   3  19    7.41    1.65     0.9602   0
  14   3  20   27.04    1.73     0.9892   0
  14   3  21   11.79    2.01     1.0188   0
  14   3  22  126.14    2.23     1.0489   0
  14   3  23   14.10    2.23     1.0796   0
  14   3  24  133.19    2.52     1.1107   0
  14   3  25   16.04    2.52     1.1422   0
  14   3  26   36.25    1.94     1.1742   0
  14   3  29    9.13    1.80     1.2720   0
  14   3  30   13.02    1.44     1.3052   0
  15   3   1  192.74    2.73     0.6753   0
  15   3   2    3.31    0.79     0.6785   0
  15   3   3   74.07    0.93     0.6838   0
  15   3   5  112.98    1.08     0.7006   0
  15   3   7    4.46    1.08     0.7250   0
  15   3   8   61.85    1.37     0.7398   0
  15   3   9  573.24    5.47     0.7563   0
  15   3  10   59.98    1.58     0.7743   0
  15   3  11   56.81    1.44     0.7937   0
  15   3  12  184.90    2.16     0.8145   0
  15   3  13  452.07    4.46     0.8364   0
  15   3  14   17.33    1.44     0.8595   0
  15   3  15   76.52    1.65     0.8836   0
  15   3  16   14.89    1.73     0.9087   0
  15   3  17   67.24    1.80     0.9346   0
  15   3  19    8.85    1.87     0.9889   0
  15   3  20   13.81    2.09     1.0171   0
  15   3  21   14.46    1.65     1.0459   0
  15   3  22  101.33    2.23     1.0753   0
  15   3  23   20.78    2.30     1.1052   0
  15   3  29  111.54    1.80     1.2938   0
  16   3   0   78.68    2.73     0.7172   0
  16   3   1    4.10    1.22     0.7182   0
  16   3   2    4.89    1.15     0.7213   0
  16   3   3  267.96    3.96     0.7263   0
  16   3   4   72.99    1.80     0.7332   0
  16   3   6   27.11    1.65     0.7527   0
  16   3   7   10.93    2.01     0.7652   0
  16   3   8  707.58    5.54     0.7792   0
  16   3   9   50.92    1.94     0.7949   0
  16   3  10   26.25    1.44     0.8120   0
  16   3  11   63.43    1.65     0.8306   0
  16   3  12   31.50    1.58     0.8504   0
  16   3  13  302.12    4.60     0.8715   0
  16   3  15  250.63    3.81     0.9169   0
  16   3  17  318.37    4.96     0.9661   0
  16   3  18   73.21    1.87     0.9921   0
  16   3  20   12.51    2.01     1.0461   0
  16   3  22  162.96    2.66     1.1028   0
  16   3  23  102.05    3.31     1.1320   0
  16   3  24   27.33    3.16     1.1617   0
  16   3  28   26.90    1.51     1.2849   0
  17   3   2  522.47    5.47     0.7642   0
  17   3   3   21.86    2.01     0.7689   0
  17   3   5  146.78    2.66     0.7838   0
  17   3   6   68.46    2.45     0.7939   0
  17   3   7  116.50    2.16     0.8057   0
  17   3   9   64.08    1.87     0.8340   0
  17   3  10   89.75    2.52     0.8504   0
  17   3  11  981.66    6.62     0.8681   0
  17   3  12   26.68    1.65     0.8871   0
  17   3  13    7.34    1.65     0.9073   0
  17   3  14  366.84    5.75     0.9286   0
  17   3  15   18.77    1.87     0.9510   0
  17   3  16  204.24    2.45     0.9743   0
  17   3  18   52.93    1.80     1.0237   0
  17   3  19  108.52    2.30     1.0495   0
  17   3  20   31.21    2.52     1.0761   0
  17   3  21   52.36    2.88     1.1034   0
  17   3  22   29.13    2.45     1.1313   0
  17   3  24   77.53    3.24     1.1888   0
  17   3  25   81.48    3.09     1.2183   0
  17   3  26   45.16    2.37     1.2483   0
  17   3  27  163.18    2.09     1.2787   0
  17   3  28  149.37    2.66     1.3095   0
  18   3   0 2573.16   17.84     0.8036   0
  18   3   1  372.74   12.23     0.8045   0
  18   3   2   16.68    2.80     0.8072   0
  18   3   3   12.66    3.60     0.8116   0
  18   3   4  378.85    7.91     0.8179   0
  18   3   5   30.13    3.16     0.8258   0
  18   3   6  244.95    5.83     0.8354   0
  18   3   7   22.87    2.80     0.8466   0
  18   3   8  409.13    6.26     0.8594   0
  18   3   9  299.75    7.84     0.8736   0
  18   3  10  823.44    7.26     0.8892   0
  18   3  11   37.76    2.52     0.9062   0
  18   3  12   18.27    1.73     0.9244   0
  18   3  13  203.24    2.45     0.9438   0
  18   3  15   22.94    1.80     0.9859   0
  18   3  16  143.98    2.45     1.0084   0
  18   3  17   40.99    2.09     1.0318   0
  18   3  19  252.35    4.10     1.0813   0
  18   3  20   18.77    2.16     1.1071   0
  18   3  21  206.33    2.80     1.1336   0
  18   3  22  470.62    9.21     1.1608   0
  18   3  24   26.11    2.73     1.2169   0
  18   3  26   66.67    2.45     1.2751   0
  19   3   1  143.76    5.11     0.8477   0
  19   3   2  177.99    5.11     0.8503   0
  19   3   3   42.00    4.46     0.8545   0
  19   3   4  103.99    5.11     0.8604   0
  19   3   6   18.99    3.02     0.8771   0
  19   3   8   70.12    2.95     0.9000   0
  19   3   9  178.21    2.80     0.9136   0
  19   3  10   48.26    2.45     0.9285   0
  19   3  11   61.78    2.95     0.9448   0
  19   3  13   19.13    1.80     0.9809   0
  19   3  14   18.12    1.94     1.0007   0
  19   3  15   18.12    2.16     1.0215   0
  19   3  16   72.92    1.87     1.0432   0
  19   3  18   35.53    2.09     1.0894   0
  19   3  19   32.87    2.37     1.1138   0
  19   3  20   19.78    2.37     1.1389   0
  19   3  22   18.41    2.30     1.1912   0
  19   3  26   76.45    2.59     1.3028   0
  20   3   0  220.28   18.12     0.8902   0
  20   3   1  296.44    8.99     0.8910   0
  20   3   2  128.73    4.03     0.8934   0
  20   3   3   27.40    4.24     0.8975   0
  20   3   4  169.29    4.39     0.9031   0
  20   3   5  117.65    3.74     0.9103   0
  20   3   7  281.19    7.77     0.9292   0
  20   3   8   24.31    3.09     0.9409   0
  20   3   9   73.79    2.88     0.9539   0
  20   3  10   66.23    3.38     0.9682   0
  20   3  12   47.11    2.37     1.0006   0
  20   3  14   92.48    2.30     1.0376   0
  20   3  15  223.30    2.59     1.0577   0
  20   3  16   65.30    2.45     1.0787   0
  20   3  17  258.40    4.75     1.1007   0
  20   3  18    7.34    2.16     1.1235   0
  20   3  19   48.69    2.52     1.1471   0
  20   3  20   49.91    2.09     1.1715   0
  20   3  21   62.78    2.16     1.1966   0
  20   3  22   47.82    3.96     1.2224   0
  20   3  23  139.95    2.80     1.2488   0
  20   3  24   35.74    2.23     1.2758   0
  20   3  25   29.05    4.24     1.3033   0
  21   3   1  161.24    4.39     0.9344   0
  21   3   2   45.02    4.67     0.9367   0
  21   3   4  139.45    5.47     0.9459   0
  21   3   5  148.51    5.54     0.9528   0
  21   3   6  149.15    3.52     0.9611   0
  21   3   7   26.61    3.52     0.9709   0
  21   3   8    9.92    3.24     0.9820   0
  21   3   9   43.94    3.16     0.9945   0
  21   3  10   52.64    2.59     1.0083   0
  21   3  11   16.11    3.16     1.0233   0
  21   3  13   12.08    2.16     1.0567   0
  21   3  14   29.41    2.01     1.0751   0
  21   3  15    7.12    2.01     1.0945   0
  21   3  17  212.51    2.45     1.1361   0
  21   3  18   21.14    1.87     1.1582   0
  21   3  21    9.42    1.87     1.2292   0
  21   3  22    9.42    2.01     1.2543   0
  21   3  23   13.88    4.53     1.2801   0
  21   3  24   22.65    2.37     1.3064   0
  22   3   1   22.65    3.52     0.9778   0
  22   3   2  224.74    6.11     0.9800   0
  22   3   3  264.15   13.59     0.9837   0
  22   3   4   16.83    3.67     0.9889   0
  22   3   5  133.98    4.24     0.9954   0
  22   3   7  263.43    7.98     1.0128   0
  22   3   8   74.36    3.96     1.0234   0
  22   3  10   12.44    3.16     1.0486   0
  22   3  11  128.66    3.16     1.0630   0
  22   3  12   50.13    3.31     1.0786   0
  22   3  13   32.22    2.30     1.0953   0
  22   3  14   21.22    2.01     1.1130   0
  22   3  15   33.01    1.94     1.1317   0
  22   3  17   43.73    1.94     1.1720   0
  22   3  18   30.35    2.16     1.1935   0
  22   3  19   24.67    2.37     1.2157   0
  22   3  21   12.73    2.30     1.2625   0
  22   3  22   56.31    3.31     1.2870   0
  23   3   2   36.32    4.46     1.0234   0
  23   3   3   91.19    4.96     1.0269   0
  23   3   4   17.33    4.31     1.0319   0
  23   3   6   58.47    3.16     1.0458   0
  23   3   9   40.56    3.24     1.0765   0
  23   3  11   20.35    4.24     1.1032   0
  23   3  12   59.26    3.24     1.1182   0
  23   3  17   19.99    1.94     1.2085   0
  23   3  19   10.64    1.80     1.2510   0
  23   3  21   33.08    4.31     1.2965   0
  24   3   0  104.06    6.98     1.0641   0
  24   3   1   17.55    4.24     1.0648   0
  24   3   2  127.94    5.11     1.0668   0
  24   3   4   47.90    4.46     1.0749   0
  24   3   5   19.35    4.10     1.0810   0
  24   3   7  132.54    7.55     1.0970   0
  24   3   8   79.68    7.05     1.1068   0
  24   3   9   44.59    4.17     1.1179   0
  24   3  10   56.81    4.24     1.1302   0
  24   3  11   70.98    4.39     1.1435   0
  24   3  12   48.26    4.10     1.1580   0
  24   3  13   70.26    2.88     1.1736   0
  24   3  14   37.97    1.94     1.1901   0
  24   3  15   27.62    1.65     1.2077   0
  24   3  16   10.28    1.73     1.2261   0
  24   3  18   24.16    1.65     1.2657   0
  25   3   1   88.74    4.46     1.1083   0
  25   3   4  114.78    6.83     1.1181   0
  25   3   6  134.63    5.18     1.1310   0
  25   3   9  189.93    7.55     1.1594   0
  25   3  10   56.24    6.26     1.1713   0
  25   3  13  108.02    2.88     1.2132   0
  25   3  15   66.67    1.94     1.2462   0
  25   3  16   62.71    1.73     1.2641   0
  25   3  17   69.61    2.09     1.2829   0
  25   3  18   10.79    1.44     1.3025   0
  26   3   0  356.49   16.18     1.1512   0
  26   3   1   58.76    3.96     1.1519   0
  26   3   2   60.91    5.39     1.1538   0
  26   3   3  112.69    6.04     1.1569   0
  26   3   4   93.42    5.83     1.1613   0
  26   3   6  238.47   16.90     1.1737   0
  26   3   7   19.85    5.11     1.1817   0
  26   3  10   25.10    3.81     1.2126   0
  26   3  11   82.06    3.88     1.2251   0
  27   3   3   52.57    5.18     1.2003   0
  27   3   4  102.70    4.24     1.2045   0
  27   3   7  131.10    5.75     1.2242   0
  27   3   8   19.20    4.67     1.2331   0
  27   3   9   16.83    4.24     1.2430   0
  27   3  11   51.13    3.24     1.2661   0
  27   3  13   46.46    2.09     1.2933   0
   0   4   0 6996.01   23.73     0.1892   0
   0   4   1 4887.43    9.71     0.1930   0
   0   4   2  407.77    1.15     0.2040   0
   0   4   3  270.84    1.01     0.2210   0
   0   4   4 3690.02    4.53     0.2429   0
   0   4   5  305.86    1.22     0.2684   0
   0   4   6 3323.25    3.67     0.2966   0
   0   4   7 6512.73    6.40     0.3269   0
   0   4   8  817.69    2.09     0.3586   0
   0   4   9 2499.09    2.88     0.3915   0
   0   4  10  304.35    1.80     0.4252   0
   0   4  11 1727.43    3.24     0.4596   0
   0   4  12  146.49    2.09     0.4946   0
   0   4  13   71.77    0.79     0.5299   0
   0   4  14  725.63    3.09     0.5657   0
   0   4  15  275.51    2.95     0.6017   0
   0   4  16  243.87    2.80     0.6379   0
   0   4  17  729.95    3.52     0.6744   0
   0   4  19   23.66    1.80     0.7478   0
   0   4  22   66.67    3.31     0.8588   0
   0   4  23   23.09    2.73     0.8960   0
   0   4  25  324.05   10.43     0.9705   0
   0   4  26  214.53    4.39     1.0079   0
   0   4  28   14.17    3.16     1.0828   0
   0   4  30  205.25    4.75     1.1579   0
   0   4  31  101.55    3.74     1.1954   0
   0   4  33   55.09    2.80     1.2707   0
   1   4   1   85.44    0.58     0.1980   0
   1   4   2 1217.54    1.80     0.2087   0
   1   4   3 2395.53    2.66     0.2254   0
   1   4   4   92.34    0.65     0.2468   0
   1   4   5   47.18    0.50     0.2720   0
   1   4   6   12.30    0.22     0.2999   0
   1   4   7   80.98    1.01     0.3298   0
   1   4   8  445.23    1.15     0.3613   0
   1   4   9   27.90    0.36     0.3939   0
   1   4  10  119.60    1.15     0.4275   0
   1   4  11   31.07    0.43     0.4617   0
   1   4  12   70.41    0.58     0.4965   0
   1   4  14  285.22    1.94     0.5674   0
   1   4  15  239.84    2.01     0.6033   0
   1   4  16  563.61    2.23     0.6394   0
   1   4  17  164.47    1.58     0.6758   0
   1   4  18  105.79    1.15     0.7124   0
   1   4  19  124.56    1.51     0.7491   0
   1   4  20    6.62    1.44     0.7859   0
   1   4  21  389.64    4.53     0.8229   0
   1   4  22  291.69    4.67     0.8599   0
   1   4  23   30.13    1.73     0.8970   0
   1   4  24  298.74    6.40     0.9343   0
   1   4  27   34.81    2.45     1.0463   0
   1   4  28   16.83    2.59     1.0837   0
   1   4  29   29.13    2.59     1.1212   0
   1   4  30   49.26    2.45     1.1587   0
   1   4  31   10.07    2.37     1.1963   0
   1   4  32   60.48    3.38     1.2338   0
   1   4  33  128.44    2.80     1.2715   0
   1   4  34   13.66    2.88     1.3091   0
   2   4   017777.70   31.64     0.2086   0
   2   4   1 1961.88    2.59     0.2121   0
   2   4   2 4364.60    4.24     0.2221   0
   2   4   3 2274.71    2.23     0.2379   0
   2   4   4   24.09    0.22     0.2583   0
   2   4   5  134.20    0.79     0.2824   0
   2   4   6   43.51    0.36     0.3094   0
   2   4   7  339.52    1.15     0.3385   0
   2   4   8  325.42    1.08     0.3692   0
   2   4   9  941.38    1.51     0.4012   0
   2   4  10   30.56    0.36     0.4342   0
   2   4  11  108.81    1.15     0.4679   0
   2   4  12    2.30    0.43     0.5023   0
   2   4  13   78.24    0.58     0.5372   0
   2   4  14   46.46    0.58     0.5724   0
   2   4  15   36.17    0.65     0.6081   0
   2   4  16   20.14    0.65     0.6440   0
   2   4  17   18.99    0.72     0.6801   0
   2   4  19   18.19    1.22     0.7529   0
   2   4  20  228.19    3.96     0.7896   0
   2   4  21  224.31    3.52     0.8264   0
   2   4  23   18.41    2.37     0.9003   0
   2   4  28   11.00    2.59     1.0864   0
   2   4  29    6.47    2.09     1.1238   0
   2   4  30   19.35    2.23     1.1612   0
   2   4  31    9.42    2.73     1.1987   0
   2   4  34   18.19    2.88     1.3113   0
   3   4   1   59.69    0.65     0.2337   0
   3   4   2 1321.82    1.58     0.2429   0
   3   4   3    2.73    0.22     0.2574   0
   3   4   5  352.10    1.08     0.2990   0
   3   4   6  241.21    1.08     0.3246   0
   3   4   7  145.85    1.01     0.3525   0
   3   4   8  375.98    1.22     0.3821   0
   3   4   9  144.19    1.08     0.4131   0
   3   4  11 2162.52    2.45     0.4781   0
   3   4  12   68.18    0.58     0.5118   0
   3   4  13   27.26    0.58     0.5461   0
   3   4  14   23.52    0.58     0.5808   0
   3   4  15  154.19    1.58     0.6160   0
   3   4  16  827.76    2.45     0.6514   0
   3   4  18    6.62    0.93     0.7231   0
   3   4  19   60.55    1.58     0.7593   0
   3   4  20   33.51    1.58     0.7957   0
   3   4  21  198.99    2.37     0.8322   0
   3   4  22   65.08    1.80     0.8689   0
   3   4  23   91.77    2.09     0.9056   0
   3   4  24   19.92    2.30     0.9425   0
   3   4  25   27.90    2.23     0.9795   0
   3   4  26   95.36    2.73     1.0165   0
   3   4  27  266.16    4.46     1.0536   0
   3   4  31   59.76    2.16     1.2027   0
   4   4   023092.31   26.39     0.2583   0
   4   4   1 2548.71    2.37     0.2611   0
   4   4   2  621.07    1.08     0.2693   0
   4   4   3  948.58    1.29     0.2824   0
   4   4   4 1125.49    1.51     0.2998   0
   4   4   5  327.51    1.08     0.3208   0
   4   4   6   58.83    0.50     0.3448   0
   4   4   7   80.76    0.86     0.3711   0
   4   4   8  819.13    1.37     0.3994   0
   4   4   9   23.59    0.36     0.4291   0
   4   4  10  348.87    1.51     0.4601   0
   4   4  11  367.35    1.51     0.4921   0
   4   4  12  702.33    1.87     0.5249   0
   4   4  13  271.20    1.73     0.5583   0
   4   4  14  100.68    0.86     0.5923   0
   4   4  15  128.23    0.93     0.6268   0
   4   4  16   47.97    0.79     0.6617   0
   4   4  17   27.47    0.79     0.6969   0
   4   4  18   48.04    1.22     0.7324   0
   4   4  19    4.24    1.22     0.7682   0
   4   4  20   50.20    1.73     0.8041   0
   4   4  21   19.27    1.51     0.8403   0
   4   4  23  257.24    4.39     0.9130   0
   4   4  24   57.03    2.30     0.9496   0
   4   4  25  170.94    3.02     0.9863   0
   4   4  26  194.68    3.31     1.0231   0
   4   4  30   51.42    2.30     1.1711   0
   4   4  31   21.00    2.23     1.2083   0
   4   4  32   27.54    1.87     1.2455   0
   4   4  33   32.51    2.01     1.2828   0
   5   4   1  193.89    0.86     0.2924   0
   5   4   2    1.29    0.22     0.2998   0
   5   4   3  658.18    1.37     0.3116   0
   5   4   4   58.32    0.58     0.3275   0
   5   4   5   32.87    0.36     0.3469   0
   5   4   6 1346.27    1.73     0.3691   0
   5   4   7  277.09    1.15     0.3938   0
   5   4   8 1352.03    1.87     0.4206   0
   5   4   9 5099.58    3.45     0.4489   0
   5   4  10  684.07    1.65     0.4786   0
   5   4  11   96.66    0.79     0.5094   0
   5   4  12  278.17    1.58     0.5412   0
   5   4  13 2258.17    2.95     0.5737   0
   5   4  14   88.17    0.72     0.6068   0
   5   4  16  131.89    0.93     0.6747   0
   5   4  17    4.75    0.86     0.7093   0
   5   4  18  255.45    3.88     0.7442   0
   5   4  19  178.86    2.30     0.7794   0
   5   4  20   24.16    1.58     0.8149   0
   5   4  21  253.50    4.53     0.8506   0
   5   4  22  435.67    5.47     0.8865   0
   5   4  23  395.54    6.11     0.9225   0
   5   4  24  901.83    8.92     0.9587   0
   5   4  26  200.43    3.31     1.0316   0
   5   4  27   35.53    2.73     1.0682   0
   5   4  28   15.03    2.88     1.1049   0
   5   4  29   32.22    2.37     1.1417   0
   5   4  30  115.71    2.52     1.1785   0
   5   4  31  115.71    2.37     1.2155   0
   5   4  33   76.38    3.45     1.2896   0
   6   4   0 6081.96    5.39     0.3245   0
   6   4   1   79.40    0.79     0.3267   0
   6   4   2 5302.38    3.60     0.3333   0
   6   4   3 4282.61    3.16     0.3440   0
   6   4   4  794.67    1.37     0.3585   0
   6   4   5    7.70    0.29     0.3762   0
   6   4   7 2714.84    2.30     0.4199   0
   6   4   8 1055.01    1.80     0.4451   0
   6   4   9  829.19    1.73     0.4720   0
   6   4  10  210.93    1.44     0.5003   0
   6   4  11  127.29    1.29     0.5299   0
   6   4  12  307.23    1.73     0.5604   0
   6   4  13   23.80    0.65     0.5919   0
   6   4  14  189.72    1.87     0.6241   0
   6   4  15  873.06    2.45     0.6569   0
   6   4  16  445.16    2.52     0.6903   0
   6   4  17    5.03    1.08     0.7241   0
   6   4  18  237.83    4.10     0.7583   0
   6   4  19   88.67    1.58     0.7929   0
   6   4  20   68.25    1.80     0.8278   0
   6   4  21   73.64    1.94     0.8630   0
   6   4  23   83.57    2.52     0.9340   0
   6   4  24  249.77    3.81     0.9698   0
   6   4  25   65.01    2.45     1.0057   0
   6   4  27   37.68    2.59     1.0781   0
   6   4  29  233.87    3.96     1.1509   0
   6   4  30  304.21    6.69     1.1875   0
   6   4  32   98.24    2.01     1.2609   0
   7   4   1  199.21    1.01     0.3631   0
   7   4   2   65.08    0.50     0.3691   0
   7   4   3   34.88    0.36     0.3788   0
   7   4   4  601.72    1.37     0.3919   0
   7   4   5  406.11    1.22     0.4082   0
   7   4   6 4513.46    3.16     0.4273   0
   7   4   7  472.85    1.51     0.4488   0
   7   4   8  195.83    1.37     0.4724   0
   7   4   9  719.88    1.80     0.4978   0
   7   4  10 1790.71    2.66     0.5248   0
   7   4  11  196.04    1.58     0.5530   0
   7   4  12    9.49    0.50     0.5824   0
   7   4  13   19.56    0.65     0.6127   0
   7   4  14   60.55    0.79     0.6439   0
   7   4  15  215.75    2.16     0.6757   0
   7   4  16  839.98    2.95     0.7082   0
   7   4  17  217.62    3.52     0.7412   0
   7   4  18   92.34    1.73     0.7747   0
   7   4  20  273.43    5.03     0.8428   0
   7   4  21  143.69    2.23     0.8774   0
   7   4  23   44.01    2.45     0.9473   0
   7   4  24   98.17    2.88     0.9826   0
   7   4  25   20.50    2.45     1.0181   0
   7   4  26   53.58    2.52     1.0538   0
   7   4  27   89.32    2.37     1.0897   0
   7   4  28   10.93    2.16     1.1256   0
   7   4  29  317.94    7.34     1.1618   0
   7   4  30   81.91    2.30     1.1980   0
   7   4  33   21.36    2.30     1.3074   0
   8   4   0  809.78    1.94     0.3992   0
   8   4   1   69.54    0.58     0.4010   0
   8   4   2   97.88    0.93     0.4064   0
   8   4   3  395.83    1.29     0.4152   0
   8   4   4   12.23    0.36     0.4273   0
   8   4   5 4774.52    3.16     0.4423   0
   8   4   6 1524.62    2.09     0.4600   0
   8   4   7  242.43    1.29     0.4800   0
   8   4   8  465.23    1.51     0.5022   0
   8   4   9   56.24    0.58     0.5261   0
   8   4  10    5.61    0.50     0.5517   0
   8   4  11    9.49    0.58     0.5786   0
   8   4  12   47.39    0.65     0.6068   0
   8   4  13   14.24    0.58     0.6359   0
   8   4  14  177.71    2.16     0.6660   0
   8   4  15  135.27    1.01     0.6968   0
   8   4  16   99.10    1.37     0.7284   0
   8   4  19    6.83    1.44     0.8263   0
   8   4  20   54.37    1.87     0.8598   0
   8   4  21   28.84    2.09     0.8937   0
   8   4  23   50.34    2.01     0.9625   0
   8   4  24   46.67    2.23     0.9972   0
   8   4  27  275.80    5.54     1.1029   0
   8   4  28   70.48    2.23     1.1384   0
   8   4  29   17.69    2.01     1.1742   0
   8   4  31   78.53    2.01     1.2461   0
   8   4  32   10.50    2.09     1.2822   0
   8   4  33   13.16    2.73     1.3184   0
   9   4   1    1.37    0.36     0.4401   0
   9   4   2    7.19    0.36     0.4450   0
   9   4   3 1045.66    1.65     0.4530   0
   9   4   4  412.94    1.29     0.4641   0
   9   4   5  246.31    1.37     0.4780   0
   9   4   6 1113.98    1.87     0.4944   0
   9   4   7   43.65    0.50     0.5131   0
   9   4   8   42.43    0.50     0.5338   0
   9   4   9  307.87    1.58     0.5564   0
   9   4  10  225.89    1.58     0.5807   0
   9   4  12   35.89    0.65     0.6332   0
   9   4  13    4.10    0.65     0.6612   0
   9   4  14 1526.78    3.31     0.6902   0
   9   4  15    7.12    0.86     0.7200   0
   9   4  16  159.01    1.58     0.7506   0
   9   4  17   67.82    1.44     0.7818   0
   9   4  18  424.45    4.53     0.8136   0
   9   4  19  138.87    1.80     0.8459   0
   9   4  20   17.04    1.73     0.8787   0
   9   4  21   13.38    1.87     0.9119   0
   9   4  22   25.24    1.65     0.9455   0
   9   4  24   13.95    2.01     1.0136   0
   9   4  25   79.83    2.09     1.0480   0
   9   4  26  337.07    6.83     1.0827   0
   9   4  27  407.12    7.12     1.1176   0
   9   4  28   54.44    1.94     1.1528   0
   9   4  29   88.53    2.16     1.1881   0
   9   4  31   52.00    2.59     1.2592   0
   9   4  32   79.76    2.16     1.2949   0
  10   4   0 2259.61    3.16     0.4784   0
  10   4   1  168.86    1.29     0.4799   0
  10   4   2   30.64    0.43     0.4844   0
  10   4   3  457.10    1.58     0.4919   0
  10   4   4 1102.48    1.87     0.5021   0
  10   4   5  614.31    1.73     0.5149   0
  10   4   6  480.47    1.58     0.5302   0
  10   4   8  819.85    1.94     0.5672   0
  10   4   9   12.59    0.50     0.5885   0
  10   4  10 1077.31    2.30     0.6114   0
  10   4  11   72.35    0.72     0.6359   0
  10   4  12   14.24    0.72     0.6616   0
  10   4  13    3.24    0.65     0.6884   0
  10   4  15  387.48    3.81     0.7450   0
  10   4  16  548.79    4.53     0.7746   0
  10   4  17   11.22    1.37     0.8049   0
  10   4  19   36.75    1.51     0.8673   0
  10   4  22  597.48    5.97     0.9647   0
  10   4  23   26.03    1.80     0.9979   0
  10   4  25  198.49    2.95     1.0654   0
  10   4  26    9.56    2.01     1.0995   0
  10   4  27   94.64    2.09     1.1339   0
  10   4  30   37.32    1.80     1.2384   0
  10   4  32   22.29    2.01     1.3090   0
  11   4   1 2375.39    2.66     0.5205   0
  11   4   2 1702.98    2.23     0.5246   0
  11   4   3  214.60    1.51     0.5315   0
  11   4   4  237.61    1.58     0.5410   0
  11   4   5    9.42    0.50     0.5529   0
  11   4   6   37.61    0.50     0.5671   0
  11   4   7   19.06    0.58     0.5835   0
  11   4   8   91.33    0.79     0.6018   0
  11   4   9  519.95    2.16     0.6220   0
  11   4  10   22.01    0.72     0.6437   0
  11   4  11   12.94    0.65     0.6670   0
  11   4  12   15.75    0.72     0.6915   0
  11   4  13   50.84    1.51     0.7173   0
  11   4  14   15.82    1.08     0.7440   0
  11   4  15  115.07    1.51     0.7718   0
  11   4  16  185.40    2.23     0.8004   0
  11   4  17  248.54    3.81     0.8297   0
  11   4  18    8.41    1.29     0.8598   0
  11   4  19   12.94    1.58     0.8904   0
  11   4  20   14.67    1.58     0.9216   0
  11   4  22   15.89    1.87     0.9855   0
  11   4  23  282.99    4.75     1.0180   0
  11   4  25   23.44    1.80     1.0842   0
  11   4  26   26.68    1.87     1.1178   0
  11   4  27    7.62    1.65     1.1517   0
  11   4  28   45.09    1.80     1.1858   0
  11   4  31   54.87    1.73     1.2895   0
  12   4   0   80.55    1.01     0.5602   0
  12   4   1   65.08    0.58     0.5615   0
  12   4   2   92.05    0.79     0.5654   0
  12   4   3  404.96    1.87     0.5717   0
  12   4   4  493.56    1.87     0.5805   0
  12   4   5  773.10    2.30     0.5917   0
  12   4   6  106.80    0.86     0.6050   0
  12   4   7   18.12    0.72     0.6204   0
  12   4   8  176.48    2.01     0.6377   0
  12   4   9  191.73    2.01     0.6567   0
  12   4  10   19.78    0.72     0.6774   0
  12   4  11   56.67    0.86     0.6995   0
  12   4  12    9.35    0.86     0.7229   0
  12   4  13    3.74    1.15     0.7476   0
  12   4  15    5.25    1.15     0.8000   0
  12   4  16    6.11    1.29     0.8276   0
  12   4  17   28.77    1.44     0.8561   0
  12   4  18   64.80    1.73     0.8852   0
  12   4  19  227.61    2.52     0.9150   0
  12   4  20  364.83    5.32     0.9454   0
  12   4  21   50.63    1.87     0.9763   0
  12   4  22   66.09    2.23     1.0077   0
  12   4  24  115.21    2.23     1.0719   0
  12   4  25  187.99    2.23     1.1045   0
  12   4  28   25.39    1.80     1.2044   0
  12   4  29   69.47    1.65     1.2382   0
  12   4  30   55.30    1.58     1.2723   0
  12   4  31   92.48    2.30     1.3066   0
  13   4   1   39.63    0.65     0.6030   0
  13   4   2    2.73    0.58     0.6066   0
  13   4   3  195.18    2.01     0.6125   0
  13   4   4   17.33    0.65     0.6207   0
  13   4   5  105.21    1.01     0.6312   0
  13   4   7  552.53    2.73     0.6581   0
  13   4   8  333.69    2.52     0.6745   0
  13   4   9   22.08    0.79     0.6925   0
  13   4  10    2.88    0.79     0.7121   0
  13   4  11   13.45    1.01     0.7332   0
  13   4  12   70.69    1.44     0.7556   0
  13   4  13  260.55    3.96     0.7792   0
  13   4  14  496.80    4.39     0.8039   0
  13   4  16  317.94    4.24     0.8563   0
  13   4  17   18.12    1.44     0.8838   0
  13   4  18   53.22    1.58     0.9121   0
  13   4  19  162.75    1.94     0.9410   0
  13   4  20   41.86    1.65     0.9706   0
  13   4  21   77.45    2.30     1.0007   0
  13   4  22    7.84    2.16     1.0314   0
  13   4  24   26.18    2.37     1.0942   0
  13   4  25   29.34    2.01     1.1262   0
  13   4  26   17.91    2.16     1.1585   0
  13   4  27  122.98    2.16     1.1912   0
  13   4  28    8.70    1.73     1.2242   0
  13   4  29    5.25    1.73     1.2575   0
  14   4   0    4.39    0.86     0.6436   0
  14   4   1  367.92    2.30     0.6447   0
  14   4   2    3.52    0.72     0.6481   0
  14   4   3  482.13    2.52     0.6537   0
  14   4   4   10.00    0.79     0.6614   0
  14   4   5  182.67    2.45     0.6712   0
  14   4   6   71.20    0.93     0.6830   0
  14   4   7  192.95    2.66     0.6966   0
  14   4   8  992.44    3.52     0.7121   0
  14   4   9   18.63    1.01     0.7292   0
  14   4  10  569.07    3.96     0.7478   0
  14   4  11   38.33    1.15     0.7679   0
  14   4  13    6.26    1.29     0.8119   0
  14   4  14   16.61    1.51     0.8357   0
  14   4  15   23.01    1.37     0.8605   0
  14   4  16   32.15    1.58     0.8862   0
  14   4  17  179.36    2.01     0.9128   0
  14   4  18   78.53    1.80     0.9402   0
  14   4  19   94.64    1.80     0.9683   0
  14   4  20  157.57    2.09     0.9971   0
  14   4  21  480.54    6.47     1.0265   0
  14   4  22  132.25    2.88     1.0564   0
  14   4  23   37.40    2.16     1.0868   0
  14   4  24   43.58    2.23     1.1177   0
  14   4  25  205.82    2.45     1.1491   0
  14   4  27   90.47    2.45     1.2129   0
  14   4  28   48.11    1.87     1.2454   0
  14   4  29   54.51    1.87     1.2781   0
  15   4   1   50.84    1.15     0.6868   0
  15   4   2   76.30    1.01     0.6899   0
  15   4   3  141.10    1.58     0.6952   0
  15   4   4   88.67    1.01     0.7024   0
  15   4   5  109.10    1.29     0.7117   0
  15   4   6   91.55    1.37     0.7228   0
  15   4   7  252.50    3.67     0.7357   0
  15   4   8   15.32    1.58     0.7503   0
  15   4   9  134.70    2.09     0.7666   0
  15   4  10  308.02    4.82     0.7844   0
  15   4  11  479.11    4.46     0.8035   0
  15   4  12  138.01    1.65     0.8240   0
  15   4  14   81.48    1.65     0.8686   0
  15   4  15   68.39    1.80     0.8924   0
  15   4  16  257.53    3.96     0.9173   0
  15   4  17   60.19    1.87     0.9430   0
  15   4  19   58.61    2.01     0.9968   0
  15   4  21   12.51    2.30     1.0534   0
  15   4  22   37.54    2.73     1.0826   0
  15   4  28   11.65    2.01     1.2676   0
  16   4   0    6.26    1.87     0.7281   0
  16   4   1   38.83    1.87     0.7291   0
  16   4   2  192.95    3.74     0.7320   0
  16   4   3   76.73    1.73     0.7370   0
  16   4   4    6.18    1.51     0.7438   0
  16   4   5   59.91    1.58     0.7525   0
  16   4   7  502.48    4.89     0.7753   0
  16   4   8   23.80    2.30     0.7892   0
  16   4   9   68.03    2.09     0.8047   0
  16   4  10   71.92    1.87     0.8216   0
  16   4  11   46.39    1.65     0.8399   0
  16   4  13   76.02    1.94     0.8804   0
  16   4  14  111.47    2.01     0.9024   0
  16   4  15  554.26    5.61     0.9254   0
  16   4  16   92.27    1.94     0.9493   0
  16   4  17   52.07    1.94     0.9742   0
  16   4  18  223.01    2.59     0.9999   0
  16   4  19   62.35    2.45     1.0264   0
  16   4  20   12.59    2.01     1.0536   0
  16   4  21   31.86    2.30     1.0814   0
  16   4  22   27.83    2.45     1.1099   0
  16   4  23   60.19    2.52     1.1389   0
  16   4  24   49.33    2.59     1.1684   0
  16   4  25  171.38    3.67     1.1984   0
  16   4  27   30.78    2.52     1.2598   0
  17   4   1   54.08    5.83     0.7715   0
  17   4   3   35.02    2.01     0.7790   0
  17   4   4   32.94    2.73     0.7855   0
  17   4   5   27.54    2.45     0.7938   0
  17   4   6  154.33    2.09     0.8037   0
  17   4   8   44.01    1.65     0.8286   0
  17   4   9   38.19    2.52     0.8433   0
  17   4  11    7.34    1.87     0.8771   0
  17   4  12   17.76    1.94     0.8959   0
  17   4  13   45.31    1.65     0.9159   0
  17   4  16   19.56    2.01     0.9823   0
  17   4  20   19.71    2.66     1.0834   0
  17   4  21   50.20    2.37     1.1105   0
  17   4  22   43.51    2.52     1.1382   0
  17   4  23   31.21    2.73     1.1665   0
  17   4  26   16.61    3.52     1.2545   0
  18   4   0   31.00    4.75     0.8133   0
  18   4   1   39.05    6.11     0.8141   0
  18   4   3   52.28    3.60     0.8212   0
  18   4   4   19.13    3.24     0.8274   0
  18   4   7   96.80    2.23     0.8558   0
  18   4   9  120.96    2.52     0.8825   0
  18   4  10   31.43    2.52     0.8980   0
  18   4  11   22.37    1.87     0.9148   0
  18   4  12   60.70    2.23     0.9328   0
  18   4  13   26.32    1.80     0.9521   0
  18   4  15  181.01    2.66     0.9938   0
  18   4  16   62.06    1.94     1.0161   0
  18   4  17    6.18    2.01     1.0394   0
  18   4  18   37.83    1.94     1.0635   0
  18   4  19   72.13    2.16     1.0885   0
  18   4  21   94.93    2.88     1.1405   0
  18   4  23   53.72    3.38     1.1951   0
  19   4   2   38.76    3.02     0.8594   0
  19   4   3  291.26   13.30     0.8636   0
  19   4   4  174.83    3.96     0.8695   0
  19   4   6  587.63   10.28     0.8860   0
  19   4   7  183.46    4.60     0.8966   0
  19   4   8  220.71    4.31     0.9086   0
  19   4   9  171.09    3.02     0.9221   0
  19   4  10   14.96    2.59     0.9369   0
  19   4  11  495.29    7.70     0.9530   0
  19   4  12  199.42    2.73     0.9704   0
  19   4  13   11.29    1.80     0.9889   0
  19   4  14   88.96    2.09     1.0085   0
  19   4  16   10.00    1.94     1.0507   0
  19   4  17   56.09    2.09     1.0732   0
  19   4  19   30.56    2.16     1.1208   0
  19   4  20   23.73    2.59     1.1458   0
  19   4  21   20.50    2.37     1.1714   0
  19   4  22   55.38    2.59     1.1977   0
  19   4  23  114.92    3.52     1.2247   0
  19   4  24   30.85    2.80     1.2522   0
  19   4  25   29.99    2.59     1.2802   0
  20   4   0  127.08    5.32     0.8990   0
  20   4   2   28.91    6.40     0.9022   0
  20   4   4   12.51    4.10     0.9118   0
  20   4   7   20.14    3.24     0.9376   0
  20   4   8  128.23    3.67     0.9492   0
  20   4   9  187.56    3.02     0.9621   0
  20   4  10  224.23    4.31     0.9763   0
  20   4  11   26.03    2.66     0.9917   0
  20   4  13   63.36    1.87     1.0262   0
  20   4  14   28.91    1.87     1.0451   0
  20   4  15   73.35    2.01     1.0650   0
  20   4  17    9.92    1.87     1.1078   0
  20   4  18   16.04    2.01     1.1304   0
  20   4  19   24.74    2.09     1.1539   0
  20   4  20  146.64    3.02     1.1782   0
  20   4  21  184.75    2.37     1.2031   0
  21   4   2  141.24    5.61     0.9450   0
  21   4   5  134.41    4.60     0.9610   0
  21   4   6  160.37    5.75     0.9693   0
  21   4   7   79.11    3.60     0.9789   0
  21   4   8  313.91    7.98     0.9900   0
  21   4   9   12.94    3.52     1.0024   0
  21   4  10  267.46    7.77     1.0160   0
  21   4  11  117.37    3.45     1.0309   0
  21   4  13   22.87    2.01     1.0641   0
  21   4  14   59.98    1.80     1.0823   0
  21   4  15   28.84    2.01     1.1016   0
  21   4  16  280.26    4.89     1.1218   0
  21   4  17   67.96    2.01     1.1429   0
  21   4  18   21.93    2.01     1.1649   0
  21   4  19   85.51    2.59     1.1877   0
  22   4   0  243.58    8.85     0.9850   0
  22   4   3   82.20    4.96     0.9916   0
  22   4   4   87.95    7.34     0.9967   0
  22   4   7  521.90   14.89     1.0205   0
  22   4   8  105.57    5.32     1.0311   0
  22   4  10  121.68    2.80     1.0561   0
  22   4  15  299.17    6.11     1.1386   0
  22   4  16   65.80    2.23     1.1582   0
  22   4  17   16.76    1.80     1.1787   0
  22   4  18  163.90    2.30     1.2000   0
  22   4  20    5.75    1.58     1.2451   0
  22   4  22   27.40    2.16     1.2931   0
  22   4  23   26.90    2.80     1.3181   0
  23   4   1  279.04   14.02     1.0289   0
  23   4   2   51.13    4.82     1.0310   0
  23   4   3   45.88    4.89     1.0345   0
  23   4   4   38.12    4.60     1.0394   0
  23   4   6   38.69    3.74     1.0533   0
  23   4   8  174.54    4.10     1.0724   0
  23   4   9   85.51    4.82     1.0838   0
  23   4  10   17.62    4.24     1.0964   0
  23   4  11   88.53    7.55     1.1102   0
  23   4  12   58.83    6.76     1.1252   0
  23   4  13  249.12    4.75     1.1411   0
  23   4  14  217.12    2.88     1.1582   0
  23   4  15   65.88    1.94     1.1762   0
  23   4  16   31.07    1.65     1.1951   0
  23   4  17   61.63    1.73     1.2150   0
  23   4  18   30.92    1.87     1.2357   0
  23   4  19   48.40    1.80     1.2572   0
  23   4  20    8.20    2.23     1.2795   0
  24   4   0   39.05    6.26     1.0714   0
  24   4   1   23.01    4.39     1.0721   0
  24   4   2   35.45    3.67     1.0741   0
  24   4   3  139.30    5.32     1.0775   0
  24   4   4   59.40    4.67     1.0822   0
  24   4   5   52.79    4.53     1.0882   0
  24   4   7   14.10    4.46     1.1041   0
  24   4   8   43.44    4.31     1.1139   0
  24   4  10   27.76    4.53     1.1371   0
  24   4  12   50.84    3.16     1.1648   0
  24   4  13   53.36    4.39     1.1802   0
  24   4  15   62.28    1.80     1.2141   0
  24   4  16    9.28    1.80     1.2325   0
  24   4  17   14.17    1.73     1.2518   0
  24   4  18   16.11    1.73     1.2719   0
  24   4  20   27.40    2.95     1.3145   0
  25   4   2   50.27    4.17     1.1173   0
  25   4   5   43.44    4.24     1.1308   0
  25   4   6   45.24    4.24     1.1379   0
  25   4   7   77.53    6.76     1.1461   0
  25   4   9   40.92    5.90     1.1662   0
  25   4  10   33.73    5.83     1.1779   0
  25   4  11  144.70    4.10     1.1908   0
  25   4  14   76.02    1.80     1.2356   0
  25   4  15   51.49    1.80     1.2525   0
  25   4  16    8.70    1.73     1.2703   0
  25   4  17   27.47    1.51     1.2890   0
  25   4  18   31.07    2.23     1.3085   0
  26   4   0   41.78    5.32     1.1580   0
  26   4   1   25.39    3.67     1.1586   0
  26   4   2   17.98    3.74     1.1605   0
  26   4   4  114.85    4.17     1.1680   0
  26   4   5  126.07    6.33     1.1736   0
  26   4   6   29.77    5.54     1.1803   0
  26   4  14    8.77    2.09     1.2748   0
  26   4  15   13.66    2.52     1.2912   0
  26   4  16   33.15    2.45     1.3085   0
  27   4   1   85.08    3.60     1.2020   0
  27   4   2   14.67    3.09     1.2038   0
  27   4   4   14.53    4.67     1.2110   0
  27   4   7   30.64    4.89     1.2306   0
  27   4   9   80.76    5.75     1.2493   0
  27   4  10   29.20    2.88     1.2603   0
  27   4  12   19.49    4.03     1.2853   0
  28   4   2   73.79    4.39     1.2471   0
  28   4   4   29.92    3.88     1.2541   0
   1   5   1  598.34    1.15     0.2436   0
   1   5   2    0.58    0.14     0.2523   0
   1   5   3  324.41    0.79     0.2663   0
   1   5   4 3403.08    3.02     0.2847   0
   1   5   5  161.96    0.79     0.3068   0
   1   5   6  567.42    1.22     0.3318   0
   1   5   8  505.21    1.15     0.3882   0
   1   5   9 1248.47    1.73     0.4187   0
   1   5  10  510.96    1.58     0.4504   0
   1   5  11  839.98    1.73     0.4830   0
   1   5  12    2.80    0.43     0.5164   0
   1   5  13  403.31    1.73     0.5504   0
   1   5  14  143.11    1.51     0.5848   0
   1   5  15    5.11    0.58     0.6198   0
   1   5  16  468.32    2.16     0.6550   0
   1   5  17  107.87    0.93     0.6906   0
   1   5  18  387.05    2.95     0.7264   0
   1   5  19  278.82    3.67     0.7624   0
   1   5  20  163.61    1.87     0.7986   0
   1   5  21  394.17    5.75     0.8350   0
   1   5  23   49.33    2.23     0.9082   0
   1   5  24    9.85    2.37     0.9450   0
   1   5  25   46.75    2.45     0.9818   0
   1   5  26   50.99    2.95     1.0188   0
   1   5  27   39.05    2.80     1.0558   0
   1   5  31   13.74    2.37     1.2046   0
   1   5  32   37.54    2.52     1.2420   0
   1   5  34   12.08    3.81     1.3168   0
   2   5   0   87.45    0.86     0.2523   0
   2   5   1    8.70    0.14     0.2552   0
   2   5   2  767.35    1.15     0.2636   0
   2   5   3 2402.72    2.37     0.2770   0
   2   5   4 7781.34    5.75     0.2947   0
   2   5   5  138.58    0.79     0.3161   0
   2   5   7   61.42    0.65     0.3670   0
   2   5   8  240.92    1.08     0.3955   0
   2   5   9    8.56    0.36     0.4256   0
   2   5  11  261.99    1.37     0.4890   0
   2   5  12 1315.35    2.23     0.5220   0
   2   5  13  530.74    1.94     0.5556   0
   2   5  14  346.06    1.73     0.5898   0
   2   5  15    7.98    0.58     0.6244   0
   2   5  16  107.73    0.79     0.6594   0
   2   5  17    5.03    0.72     0.6947   0
   2   5  18    3.45    0.86     0.7304   0
   2   5  19   45.38    1.44     0.7662   0
   2   5  20  551.31    5.18     0.8022   0
   2   5  21  175.04    2.30     0.8385   0
   2   5  22  136.78    2.30     0.8749   0
   2   5  23   22.65    2.23     0.9114   0
   2   5  24  141.75    2.80     0.9480   0
   2   5  25    9.85    2.45     0.9848   0
   2   5  26   79.11    2.59     1.0216   0
   2   5  29   37.76    2.66     1.1327   0
   2   5  30  453.86    8.20     1.1698   0
   2   5  31   61.06    3.02     1.2070   0
   2   5  32   73.93    2.23     1.2443   0
   2   5  33   25.10    2.30     1.2816   0
   2   5  34   42.43    4.03     1.3190   0
   3   5   1   97.59    0.65     0.2734   0
   3   5   2 2655.15    2.66     0.2813   0
   3   5   3  182.88    0.86     0.2939   0
   3   5   4   65.88    0.72     0.3107   0
   3   5   5 1058.61    1.58     0.3310   0
   3   5   6 2190.57    2.16     0.3543   0
   3   5   7   44.59    0.36     0.3800   0
   3   5   8 1545.48    1.80     0.4076   0
   3   5   9   34.30    0.43     0.4368   0
   3   5  10 3308.15    2.88     0.4672   0
   3   5  11  704.85    1.65     0.4988   0
   3   5  12 2451.62    2.66     0.5311   0
   3   5  13   50.49    0.58     0.5642   0
   3   5  14   49.69    0.65     0.5979   0
   3   5  15  307.44    2.09     0.6321   0
   3   5  16  174.25    1.80     0.6667   0
   3   5  17   15.75    0.72     0.7017   0
   3   5  20  762.31    5.39     0.8082   0
   3   5  21  111.11    2.23     0.8442   0
   3   5  22    7.34    1.87     0.8804   0
   3   5  24  188.28    2.66     0.9531   0
   3   5  25   16.97    1.94     0.9897   0
   3   5  26   17.69    2.16     1.0264   0
   3   5  27   29.13    2.52     1.0631   0
   3   5  28   54.22    2.59     1.1000   0
   3   5  31   10.72    2.16     1.2110   0
   3   5  32    7.70    1.94     1.2482   0
   3   5  33    6.69    2.09     1.2854   0
   4   5   014807.55   19.92     0.2947   0
   4   5   1  878.10    1.29     0.2971   0
   4   5   2  727.79    1.22     0.3044   0
   4   5   3  778.13    1.29     0.3161   0
   4   5   4   54.87    0.65     0.3317   0
   4   5   5  113.56    0.86     0.3508   0
   4   5   6   10.00    0.29     0.3729   0
   4   5   7  295.58    1.15     0.3973   0
   4   5   9  298.45    1.29     0.4520   0
   4   5  10  110.68    1.15     0.4815   0
   4   5  11  235.09    1.44     0.5121   0
   4   5  12   47.39    0.50     0.5437   0
   4   5  14 1513.12    2.73     0.6091   0
   4   5  15   27.69    0.72     0.6427   0
   4   5  16    8.92    0.72     0.6768   0
   4   5  17   15.39    0.93     0.7112   0
   4   5  18   63.79    1.37     0.7460   0
   4   5  19  133.76    2.01     0.7812   0
   4   5  20   13.23    1.65     0.8166   0
   4   5  21    6.69    1.80     0.8522   0
   4   5  22  459.90    6.11     0.8880   0
   4   5  24   46.82    2.30     0.9602   0
   4   5  25   27.11    2.52     0.9965   0
   4   5  28  147.28    2.88     1.1061   0
   4   5  30  105.07    2.52     1.1797   0
   4   5  31   32.15    2.09     1.2166   0
   4   5  32   15.46    2.16     1.2536   0
   5   5   1 2401.28    2.09     0.3251   0
   5   5   2 2470.32    2.23     0.3317   0
   5   5   3  263.29    1.01     0.3424   0
   5   5   4 4672.40    3.24     0.3570   0
   5   5   5   17.69    0.29     0.3748   0
   5   5   6  638.04    1.37     0.3955   0
   5   5   7   50.41    0.43     0.4186   0
   5   5   8   99.53    1.08     0.4439   0
   5   5   9   65.08    0.50     0.4708   0
   5   5  10  809.78    1.65     0.4992   0
   5   5  11  351.02    1.58     0.5288   0
   5   5  12  106.15    0.86     0.5595   0
   5   5  13   19.85    0.58     0.5910   0
   5   5  14    6.69    0.65     0.6232   0
   5   5  15   87.09    0.79     0.6561   0
   5   5  16   34.66    0.79     0.6895   0
   5   5  17  337.07    2.73     0.7233   0
   5   5  19   75.87    1.51     0.7922   0
   5   5  20   17.40    1.58     0.8271   0
   5   5  21    9.35    1.80     0.8623   0
   5   5  22  120.82    2.16     0.8977   0
   5   5  24    6.18    1.94     0.9692   0
   5   5  25   50.41    2.16     1.0052   0
   5   5  26  151.67    2.88     1.0413   0
   5   5  27  182.02    2.80     1.0776   0
   5   5  29   11.08    2.09     1.1504   0
   5   5  30   31.07    2.30     1.1870   0
   5   5  32   32.58    2.16     1.2605   0
   6   5   0  242.29    1.15     0.3542   0
   6   5   1   12.94    0.29     0.3562   0
   6   5   2   86.87    0.79     0.3623   0
   6   5   3  525.64    1.08     0.3722   0
   6   5   4 1054.29    1.51     0.3856   0
   6   5   5 4700.45    3.16     0.4021   0
   6   5   6 1443.36    1.87     0.4215   0
   6   5   7 1242.71    1.80     0.4433   0
   6   5   8   15.39    0.43     0.4672   0
   6   5   9  482.49    1.73     0.4928   0
   6   5  10   18.27    0.50     0.5200   0
   6   5  11  375.62    1.80     0.5485   0
   6   5  12   16.47    0.58     0.5781   0
   6   5  13    7.05    0.58     0.6087   0
   6   5  14  407.12    2.01     0.6400   0
   6   5  15  105.21    0.86     0.6721   0
   6   5  16  166.99    1.44     0.7047   0
   6   5  17  122.40    1.44     0.7379   0
   6   5  18   80.69    1.44     0.7715   0
   6   5  20  204.39    3.52     0.8399   0
   6   5  21   68.25    1.94     0.8745   0
   6   5  22  355.55    6.11     0.9095   0
   6   5  23   27.26    2.01     0.9447   0
   6   5  24   30.42    2.23     0.9801   0
   6   5  26   19.71    3.02     1.0514   0
   6   5  27   17.19    2.16     1.0874   0
   6   5  28  514.13    7.41     1.1234   0
   6   5  30   29.63    2.09     1.1960   0
   6   5  31   45.95    1.87     1.2324   0
   6   5  32   42.79    2.16     1.2689   0
   6   5  33   52.21    2.59     1.3055   0
   7   5   1   83.42    0.72     0.3899   0
   7   5   2  200.79    1.08     0.3954   0
   7   5   3 1025.53    1.58     0.4045   0
   7   5   4 4776.68    3.38     0.4168   0
   7   5   5    1.37    0.29     0.4322   0
   7   5   6   80.76    0.72     0.4503   0
   7   5   7   10.28    0.36     0.4707   0
   7   5   8   87.52    0.65     0.4933   0
   7   5  10  843.58    1.87     0.5436   0
   7   5  11  120.24    1.08     0.5710   0
   7   5  12   42.65    0.65     0.5994   0
   7   5  13  177.99    1.87     0.6289   0
   7   5  14   12.80    0.65     0.6593   0
   7   5  15   40.85    0.79     0.6905   0
   7   5  16  211.29    2.73     0.7223   0
   7   5  17   66.59    1.37     0.7547   0
   7   5  18   77.09    1.58     0.7876   0
   7   5  19  148.58    1.87     0.8209   0
   7   5  20  189.00    2.30     0.8547   0
   7   5  22    8.13    2.09     0.9232   0
   7   5  24   13.16    2.73     0.9928   0
   7   5  26  464.36    7.70     1.0633   0
   7   5  27   42.93    2.37     1.0989   0
   7   5  28  172.96    2.95     1.1346   0
   7   5  29   33.51    2.23     1.1704   0
   7   5  30    6.62    2.01     1.2064   0
   7   5  33   24.31    3.88     1.3151   0
   8   5   0  248.69    1.58     0.4237   0
   8   5   1  773.82    1.44     0.4254   0
   8   5   2 7328.27    4.10     0.4305   0
   8   5   3    9.21    0.36     0.4388   0
   8   5   4   53.87    0.50     0.4502   0
   8   5   5  492.48    1.44     0.4645   0
   8   5   6  392.02    1.44     0.4814   0
   8   5   7    5.47    0.43     0.5006   0
   8   5   8  267.17    1.51     0.5218   0
   8   5   9   16.04    0.43     0.5449   0
   8   5  11   18.27    0.58     0.5958   0
   8   5  12  124.06    1.08     0.6231   0
   8   5  13   26.25    0.72     0.6516   0
   8   5  14   86.59    0.86     0.6809   0
   8   5  15    3.02    0.72     0.7111   0
   8   5  16  308.52    3.60     0.7421   0
   8   5  17   41.14    1.29     0.7736   0
   8   5  18  870.91    5.25     0.8058   0
   8   5  20  161.45    2.30     0.8715   0
   8   5  21  251.92    4.03     0.9049   0
   8   5  22  183.60    2.52     0.9387   0
   8   5  24  190.58    2.80     1.0073   0
   8   5  25  107.87    2.16     1.0420   0
   8   5  26  254.15    4.89     1.0768   0
   8   5  29   17.76    1.80     1.1827   0
   9   5   1  233.66    1.22     0.4624   0
   9   5   2  364.33    1.29     0.4671   0
   9   5   3  101.33    0.86     0.4748   0
   9   5   4 1154.97    1.87     0.4853   0
   9   5   5  209.13    1.37     0.4986   0
   9   5   6   69.61    0.58     0.5143   0
   9   5   7   67.39    0.50     0.5323   0
   9   5   8  394.32    1.80     0.5524   0
   9   5   9   52.21    0.65     0.5743   0
   9   5  10  429.77    1.87     0.5978   0
   9   5  11  112.76    0.86     0.6227   0
   9   5  12  142.90    1.29     0.6489   0
   9   5  13  132.54    1.01     0.6763   0
   9   5  14  609.92    2.66     0.7046   0
   9   5  15  163.75    1.58     0.7339   0
   9   5  16  308.09    3.67     0.7639   0
   9   5  17   43.22    1.29     0.7946   0
   9   5  18  130.89    1.73     0.8259   0
   9   5  19  207.05    2.73     0.8577   0
   9   5  20    7.48    1.58     0.8901   0
   9   5  21   35.24    1.73     0.9229   0
   9   5  23   27.54    1.94     0.9896   0
   9   5  24   40.78    1.94     1.0234   0
   9   5  26   39.77    2.23     1.0920   0
   9   5  27  162.03    2.66     1.1266   0
   9   5  28   38.40    1.87     1.1615   0
   9   5  29   71.41    2.45     1.1965   0
   9   5  30    6.40    1.65     1.2317   0
   9   5  31   19.56    1.87     1.2671   0
  10   5   0 2232.28    3.74     0.4990   0
  10   5   1  233.15    1.44     0.5005   0
  10   5   2 1938.14    2.23     0.5048   0
  10   5   3 1359.94    2.01     0.5119   0
  10   5   4    1.73    0.43     0.5217   0
  10   5   5  909.74    1.94     0.5341   0
  10   5   6  426.25    1.73     0.5488   0
  10   5   7  381.66    1.73     0.5657   0
  10   5   8   27.69    0.58     0.5846   0
  10   5   9   46.24    0.65     0.6054   0
  10   5  10   82.85    0.65     0.6277   0
  10   5  11   23.23    0.65     0.6515   0
  10   5  12  473.93    2.30     0.6766   0
  10   5  13   71.84    0.86     0.7029   0
  10   5  14   50.13    1.15     0.7302   0
  10   5  15  280.33    3.16     0.7584   0
  10   5  17   29.56    1.29     0.8173   0
  10   5  18   29.56    1.44     0.8478   0
  10   5  19   96.08    1.65     0.8789   0
  10   5  20  323.98    4.96     0.9105   0
  10   5  22  223.08    2.30     0.9751   0
  10   5  23  113.56    2.30     1.0080   0
  10   5  24   48.04    1.87     1.0412   0
  10   5  25  123.70    2.59     1.0748   0
  10   5  26  268.18    5.32     1.1087   0
  10   5  27   26.61    2.09     1.1428   0
  10   5  28   42.29    2.09     1.1772   0
  10   5  29   45.59    2.16     1.2117   0
  10   5  30   65.01    1.58     1.2465   0
  10   5  31   12.66    2.16     1.2815   0
  10   5  32   43.51    2.09     1.3167   0
  11   5   1   18.19    0.43     0.5395   0
  11   5   2  327.15    1.58     0.5435   0
  11   5   3   75.30    0.58     0.5501   0
  11   5   4  188.13    1.58     0.5593   0
  11   5   5  260.91    1.73     0.5708   0
  11   5   6  116.43    1.08     0.5846   0
  11   5   7    2.80    0.58     0.6005   0
  11   5   8  799.71    2.16     0.6184   0
  11   5   9  271.77    2.01     0.6380   0
  11   5  10  312.19    2.23     0.6592   0
  11   5  11   50.84    0.72     0.6819   0
  11   5  12  714.27    2.66     0.7059   0
  11   5  13    3.81    0.93     0.7312   0
  11   5  14  204.39    3.02     0.7575   0
  11   5  15  144.70    1.58     0.7847   0
  11   5  16   56.89    1.51     0.8129   0
  11   5  17   62.14    1.51     0.8418   0
  11   5  18  429.20    4.67     0.8714   0
  11   5  20  230.78    2.95     0.9325   0
  11   5  25   21.57    2.09     1.0935   0
  11   5  26   70.33    1.94     1.1268   0
  11   5  27   47.54    2.01     1.1604   0
  11   5  28   84.00    1.80     1.1943   0
  11   5  29   38.48    1.80     1.2284   0
  11   5  31    5.32    1.44     1.2973   0
  12   5   0    3.67    0.72     0.5779   0
  12   5   1   27.11    0.58     0.5792   0
  12   5   2   11.72    0.58     0.5829   0
  12   5   3   77.31    0.72     0.5891   0
  12   5   4  378.06    1.94     0.5976   0
  12   5   5   68.39    0.72     0.6085   0
  12   5   6   92.70    0.86     0.6214   0
  12   5   7   50.27    0.72     0.6364   0
  12   5   8   49.55    0.72     0.6533   0
  12   5   9   25.82    0.72     0.6719   0
  12   5  10   44.44    0.79     0.6921   0
  12   5  12  267.96    3.02     0.7367   0
  12   5  13   53.51    1.29     0.7609   0
  12   5  14   23.59    1.22     0.7862   0
  12   5  15  179.57    1.94     0.8125   0
  12   5  16  153.04    1.87     0.8397   0
  12   5  17  163.18    1.87     0.8677   0
  12   5  18   39.91    1.65     0.8965   0
  12   5  19  237.04    3.02     0.9259   0
  12   5  20   31.79    1.87     0.9560   0
  12   5  21   21.50    2.09     0.9866   0
  12   5  22  132.33    2.45     1.0177   0
  12   5  23   35.60    1.94     1.0493   0
  12   5  26  179.00    2.59     1.1463   0
  12   5  27    5.32    1.73     1.1794   0
  12   5  28  128.08    1.94     1.2127   0
  12   5  29    8.05    1.51     1.2463   0
  12   5  30   14.89    1.65     1.2802   0
  13   5   1   17.19    0.65     0.6194   0
  13   5   2  574.90    2.16     0.6229   0
  13   5   3   32.15    0.65     0.6287   0
  13   5   4  333.69    2.01     0.6367   0
  13   5   5   10.43    0.72     0.6469   0
  13   5   6  123.91    1.15     0.6591   0
  13   5   7  248.33    2.37     0.6733   0
  13   5   8   44.88    0.93     0.6892   0
  13   5   9   18.34    0.86     0.7069   0
  13   5  10   12.66    0.86     0.7261   0
  13   5  11   30.64    1.08     0.7468   0
  13   5  12  108.31    1.51     0.7688   0
  13   5  13   12.15    1.29     0.7920   0
  13   5  14  103.49    1.58     0.8163   0
  13   5  16  220.64    2.59     0.8680   0
  13   5  17    7.62    1.51     0.8951   0
  13   5  18  123.70    2.01     0.9230   0
  13   5  19   16.18    1.73     0.9517   0
  13   5  20  135.49    2.16     0.9809   0
  13   5  21   25.31    1.80     1.0108   0
  13   5  22   10.86    1.94     1.0411   0
  13   5  24   43.01    2.23     1.1033   0
  13   5  26   32.58    2.23     1.1672   0
  13   5  27   10.36    1.73     1.1997   0
  13   5  29   15.61    1.73     1.2655   0
  13   5  30    6.40    1.58     1.2989   0
  14   5   0   32.00    1.22     0.6591   0
  14   5   1   45.09    0.86     0.6602   0
  14   5   2    4.75    0.79     0.6635   0
  14   5   3    4.75    0.79     0.6689   0
  14   5   4   37.76    0.93     0.6764   0
  14   5   5    7.12    0.86     0.6860   0
  14   5   6   98.24    1.08     0.6975   0
  14   5   7    3.31    1.01     0.7109   0
  14   5   8   42.72    1.15     0.7261   0
  14   5   9   61.49    1.29     0.7428   0
  14   5  11   56.96    1.51     0.7809   0
  14   5  12   95.29    1.58     0.8020   0
  14   5  13  104.35    1.58     0.8243   0
  14   5  14  200.72    2.45     0.8477   0
  14   5  15   28.26    1.58     0.8721   0
  14   5  16  141.17    1.80     0.8975   0
  14   5  18  109.03    2.16     0.9509   0
  14   5  20   12.30    1.94     1.0071   0
  14   5  21   63.65    2.45     1.0362   0
  14   5  22   29.70    2.01     1.0659   0
  14   5  23   78.89    2.37     1.0961   0
  14   5  24   17.40    2.30     1.1267   0
  14   5  25   10.72    2.30     1.1578   0
  14   5  28   16.25    1.80     1.2534   0
  15   5   1  107.80    1.22     0.7013   0
  15   5   2   36.75    1.01     0.7044   0
  15   5   3   95.58    1.15     0.7095   0
  15   5   6  532.40    3.31     0.7366   0
  15   5   7    5.68    1.37     0.7493   0
  15   5   8  335.71    4.39     0.7636   0
  15   5   9  107.87    2.23     0.7796   0
  15   5  10  279.39    4.31     0.7971   0
  15   5  11  205.75    3.09     0.8160   0
  15   5  13   69.04    1.65     0.8576   0
  15   5  14   19.27    1.44     0.8801   0
  15   5  16  226.75    2.23     0.9282   0
  15   5  17   39.27    1.80     0.9536   0
  15   5  18  113.34    2.09     0.9799   0
  15   5  19   34.74    1.87     1.0069   0
  15   5  20   31.00    2.01     1.0346   0
  15   5  21   10.28    2.23     1.0629   0
  15   5  27   18.34    1.94     1.2439   0
  15   5  28   46.03    1.87     1.2756   0
  16   5   0   10.21    1.94     0.7418   0
  16   5   1   70.91    1.80     0.7427   0
  16   5   2    4.53    1.29     0.7457   0
  16   5   4  795.39    5.97     0.7572   0
  16   5   5   10.50    1.58     0.7658   0
  16   5   6   57.96    2.09     0.7762   0
  16   5   7   52.50    1.87     0.7882   0
  16   5   8  103.99    2.16     0.8019   0
  16   5   9    6.11    1.80     0.8171   0
  16   5  10  351.02    5.03     0.8338   0
  16   5  11   28.98    1.80     0.8519   0
  16   5  12  113.56    1.73     0.8712   0
  16   5  13   16.90    1.51     0.8918   0
  16   5  15  142.39    2.01     0.9362   0
  16   5  16    7.55    1.58     0.9599   0
  16   5  17   57.17    1.80     0.9845   0
  16   5  18  210.14    2.59     1.0099   0
  16   5  19   55.16    2.01     1.0362   0
  16   5  20  116.14    2.37     1.0631   0
  16   5  22   60.34    2.52     1.1189   0
  16   5  23   52.36    3.31     1.1477   0
  16   5  24   28.69    2.80     1.1770   0
  16   5  26   23.37    2.01     1.2371   0
  16   5  28   56.67    3.24     1.2988   0
  17   5   1  713.12   13.66     0.7845   0
  17   5   3  293.42    9.35     0.7918   0
  17   5   4  678.67    7.70     0.7982   0
  17   5   6   17.48    2.09     0.8162   0
  17   5   7   40.63    3.09     0.8276   0
  17   5   8  103.49    2.30     0.8407   0
  17   5   9   64.94    2.23     0.8552   0
  17   5  10  226.39    4.31     0.8712   0
  17   5  11  288.46    5.75     0.8885   0
  17   5  12  186.91    2.23     0.9070   0
  17   5  13  138.22    2.09     0.9268   0
  17   5  14  464.44    5.25     0.9477   0
  17   5  15   38.12    2.01     0.9696   0
  17   5  16    5.47    1.58     0.9925   0
  17   5  17  161.09    2.30     1.0163   0
  17   5  18   22.65    1.87     1.0410   0
  17   5  19   36.32    2.30     1.0665   0
  17   5  20  455.01    5.83     1.0926   0
  17   5  21   89.68    2.37     1.1195   0
  17   5  22  121.90    2.80     1.1470   0
  17   5  23   17.62    2.30     1.1751   0
  17   5  25   11.43    3.45     1.2329   0
  17   5  26   57.89    2.52     1.2625   0
  18   5   2  892.48   15.17     0.8290   0
  18   5   3  281.62    9.28     0.8334   0
  18   5   4  380.51   13.52     0.8395   0
  18   5   5    7.05    1.94     0.8472   0
  18   5   6  208.70    5.32     0.8566   0
  18   5  10  515.86    7.62     0.9091   0
  18   5  11  119.96    2.59     0.9257   0
  18   5  12  629.91    5.54     0.9436   0
  18   5  13  147.21    2.16     0.9626   0
  18   5  15   13.81    1.94     1.0039   0
  18   5  16   84.65    2.01     1.0260   0
  18   5  19   48.26    2.37     1.0977   0
  18   5  20  701.47    6.54     1.1231   0
  18   5  21   90.83    2.01     1.1493   0
  18   5  23   22.15    3.81     1.2035   0
  18   5  25   39.34    2.73     1.2600   0
  18   5  26   52.86    2.37     1.2890   0
  19   5   2  174.90    5.68     0.8711   0
  19   5   4  320.67   11.22     0.8810   0
  19   5   6  117.30    3.67     0.8973   0
  19   5   8  354.98    7.41     0.9196   0
  19   5   9   19.49    4.10     0.9329   0
  19   5  12   23.37    2.01     0.9807   0
  19   5  14  307.30    5.11     1.0184   0
  19   5  16   62.35    1.80     1.0602   0
  19   5  18   20.57    2.01     1.1058   0
  19   5  19   52.71    2.30     1.1298   0
  19   5  20   47.11    2.30     1.1545   0
  19   5  21   30.13    2.16     1.1800   0
  20   5   1   54.94    6.98     0.9109   0
  20   5   2  396.55   20.93     0.9133   0
  20   5   5   53.72    7.19     0.9298   0
  20   5   7   28.05    6.98     0.9483   0
  20   5   8  182.24    3.52     0.9597   0
  20   5  10  133.62    3.60     0.9865   0
  20   5  12   39.05    3.52     1.0183   0
  20   5  13   28.55    1.87     1.0360   0
  20   5  14  100.47    1.94     1.0547   0
  20   5  16   44.95    1.87     1.0952   0
  20   5  17   13.30    1.87     1.1168   0
  20   5  18  485.94    6.04     1.1393   0
  20   5  21  121.68    3.74     1.2115   0
  20   5  22  309.53    8.20     1.2369   0
  20   5  23   20.35    2.73     1.2630   0
  21   5   1  190.72    6.11     0.9533   0
  21   5   2   83.28    5.39     0.9556   0
  21   5   3  111.76    7.98     0.9594   0
  21   5   4   45.67    7.19     0.9647   0
  21   5   6  550.73   15.75     0.9796   0
  21   5   7   74.72    5.11     0.9892   0
  21   5   9   52.86    4.96     1.0124   0
  21   5  10   34.02    5.03     1.0259   0
  21   5  11   68.68    3.60     1.0406   0
  21   5  12  102.91    4.46     1.0565   0
  21   5  13   52.71    2.59     1.0735   0
  21   5  14   13.23    1.65     1.0916   0
  21   5  16  616.32    5.47     1.1307   0
  21   5  17  146.71    2.45     1.1517   0
  21   5  18    9.35    1.73     1.1735   0
  21   5  19    9.35    2.01     1.1962   0
  21   5  20  260.91    7.48     1.2196   0
  22   5   1   25.75    4.53     0.9959   0
  22   5   2  152.68    8.34     0.9981   0
  22   5   4   91.84    5.39     1.0068   0
  22   5   8  134.48    5.61     1.0408   0
  22   5   9   21.72    4.60     1.0526   0
  22   5  12  117.94    3.09     1.0951   0
  22   5  14  245.45    4.60     1.1290   0
  22   5  15  171.09    2.30     1.1475   0
  22   5  16   93.42    2.52     1.1669   0
  22   5  17   10.07    1.65     1.1872   0
  22   5  18   37.83    2.37     1.2084   0
  22   5  19   18.19    2.16     1.2304   0
  22   5  20    9.49    2.80     1.2531   0
  22   5  22   17.40    3.02     1.3008   0
  23   5   1   40.78    3.88     1.0386   0
  23   5   2   56.38    4.03     1.0407   0
  23   5   3  121.83    5.61     1.0442   0
  23   5   4   39.05    3.96     1.0491   0
  23   5   9   37.25    4.53     1.0931   0
  23   5  10   32.43    3.67     1.1056   0
  23   5  11   44.88    3.81     1.1193   0
  23   5  13  102.19    2.45     1.1499   0
  23   5  14   71.99    2.30     1.1668   0
  23   5  16   20.57    1.94     1.2035   0
  23   5  17   21.36    1.80     1.2232   0
  23   5  18  169.87    2.45     1.2438   0
  23   5  20   17.26    3.16     1.2873   0
  24   5   0  200.57    8.27     1.0808   0
  24   5   3   33.23    4.39     1.0868   0
  24   5   5   11.08    3.60     1.0974   0
  24   5   6  175.33    4.53     1.1047   0
  24   5  14   46.89    2.37     1.2051   0
  24   5  15    9.28    1.58     1.2224   0
  24   5  16   13.52    2.45     1.2407   0
  25   5   2   14.17    4.24     1.1263   0
  25   5   4   19.56    4.17     1.1340   0
  25   5   6   16.54    3.88     1.1467   0
  25   5   7   66.09    4.31     1.1549   0
  25   5   8  116.07    4.60     1.1642   0
  25   5  12  112.41    2.80     1.2130   0
  25   5  14   64.01    2.37     1.2437   0
  25   5  16   42.36    1.94     1.2782   0
  25   5  18   12.87    2.66     1.3162   0
  26   5   0  217.69    7.55     1.1667   0
  26   5   2   69.40    4.17     1.1692   0
  26   5   3   59.40    4.03     1.1723   0
  26   5   5  137.65    4.89     1.1821   0
  26   5  12  140.74    3.02     1.2530   0
  26   5  13   20.50    2.66     1.2673   0
  26   5  14   33.80    2.01     1.2827   0
  26   5  16   51.49    3.02     1.3162   0
  27   5   2   38.55    3.45     1.2121   0
  27   5   3    9.85    3.16     1.2151   0
  27   5   5   20.28    3.60     1.2246   0
  27   5   8  156.20    4.39     1.2475   0
  27   5   9   55.66    4.89     1.2573   0
  27   5  10  149.80    3.96     1.2683   0
  27   5  13   64.08    3.02     1.3071   0
  28   5   0   43.65    3.88     1.2529   0
  28   5   1   15.97    3.88     1.2534   0
  28   5   2  146.64    5.11     1.2552   0
  28   5   5   31.28    4.10     1.2672   0
  28   5   6   18.55    3.96     1.2735   0
   0   6   0 1937.42    5.68     0.2838   0
   0   6   1  460.12    1.51     0.2864   0
   0   6   2  346.20    1.22     0.2939   0
   0   6   3 1085.94    2.16     0.3060   0
   0   6   5 1426.82    2.37     0.3418   0
   0   6   6 1587.91    2.30     0.3644   0
   0   6   7  247.82    1.37     0.3894   0
   0   6   8  857.96    2.01     0.4164   0
   0   6   9 3731.73    4.10     0.4450   0
   0   6  10  259.40    1.87     0.4749   0
   0   6  11  964.40    2.37     0.5060   0
   0   6  12  811.93    2.73     0.5379   0
   0   6  14   22.51    0.79     0.6039   0
   0   6  15  246.46    2.52     0.6378   0
   0   6  16  243.36    3.16     0.6721   0
   0   6  17    9.78    1.01     0.7068   0
   0   6  18  117.58    1.58     0.7418   0
   0   6  19  145.34    2.45     0.7771   0
   0   6  20  170.15    2.88     0.8127   0
   0   6  21 1110.39    7.70     0.8485   0
   0   6  23  249.26    5.90     0.9206   0
   0   6  24   34.59    3.88     0.9569   0
   0   6  25   25.82    3.81     0.9933   0
   0   6  26  164.11    4.89     1.0299   0
   0   6  28  110.82    4.39     1.1033   0
   0   6  29   22.58    3.52     1.1401   0
   0   6  30  107.37    3.88     1.1770   0
   0   6  31   54.94    3.88     1.2140   0
   0   6  33  104.85    3.81     1.2882   0
   1   6   1 1992.08    2.66     0.2897   0
   1   6   2  238.33    0.79     0.2971   0
   1   6   3 2104.99    2.30     0.3091   0
   1   6   4  110.68    0.72     0.3251   0
   1   6   5   84.93    0.79     0.3446   0
   1   6   6  892.48    1.22     0.3670   0
   1   6   7  326.64    1.01     0.3918   0
   1   6   8   58.54    0.58     0.4187   0
   1   6   9  745.77    1.51     0.4471   0
   1   6  10  213.02    1.29     0.4769   0
   1   6  11  398.34    1.51     0.5079   0
   1   6  12  273.86    1.44     0.5397   0
   1   6  13    5.32    0.50     0.5723   0
   1   6  14    3.60    0.58     0.6055   0
   1   6  15  251.71    1.80     0.6393   0
   1   6  16   57.32    0.72     0.6735   0
   1   6  17   35.60    0.79     0.7082   0
   1   6  18   21.79    0.86     0.7431   0
   1   6  19  210.07    3.60     0.7784   0
   1   6  20   73.93    1.73     0.8139   0
   1   6  21   22.73    2.01     0.8496   0
   1   6  22   93.85    2.23     0.8856   0
   1   6  23   62.78    2.59     0.9217   0
   1   6  24   10.86    2.66     0.9579   0
   1   6  26   34.38    2.80     1.0308   0
   1   6  27   31.64    2.52     1.0674   0
   1   6  29   69.11    2.73     1.1410   0
   1   6  31   15.32    3.02     1.2148   0
   1   6  33  111.76    2.59     1.2889   0
   2   6   0   47.11    0.72     0.2971   0
   2   6   1  156.06    0.72     0.2996   0
   2   6   2  578.85    1.15     0.3067   0
   2   6   3  648.11    1.08     0.3183   0
   2   6   4  271.56    0.93     0.3339   0
   2   6   6  622.94    1.08     0.3748   0
   2   6   7   76.81    0.79     0.3992   0
   2   6   8   12.59    0.29     0.4255   0
   2   6   9  597.41    1.37     0.4536   0
   2   6  10  139.88    1.15     0.4830   0
   2   6  11    4.75    0.43     0.5135   0
   2   6  12   16.54    0.43     0.5450   0
   2   6  13  483.06    1.87     0.5773   0
   2   6  14   37.90    0.58     0.6103   0
   2   6  15  802.59    2.37     0.6438   0
   2   6  16    5.32    0.65     0.6778   0
   2   6  17  468.53    2.66     0.7122   0
   2   6  18   52.93    1.08     0.7470   0
   2   6  19    6.26    1.22     0.7821   0
   2   6  20  199.50    3.67     0.8174   0
   2   6  21  160.01    2.01     0.8530   0
   2   6  22    6.54    1.80     0.8888   0
   2   6  23  186.48    2.59     0.9248   0
   2   6  24   25.03    2.52     0.9609   0
   2   6  25  102.05    2.88     0.9972   0
   2   6  26   23.66    3.02     1.0336   0
   2   6  27   84.36    3.02     1.0701   0
   2   6  29   11.29    2.66     1.1435   0
   2   6  31   23.37    2.16     1.2172   0
   3   6   1  252.21    0.86     0.3153   0
   3   6   2   11.15    0.22     0.3221   0
   3   6   3  142.03    0.72     0.3332   0
   3   6   4 1262.13    1.58     0.3480   0
   3   6   5  690.54    1.22     0.3663   0
   3   6   6  975.90    1.44     0.3875   0
   3   6   7 1228.33    1.58     0.4111   0
   3   6   8   39.41    0.36     0.4367   0
   3   6   9    3.96    0.29     0.4641   0
   3   6  10  432.72    1.51     0.4929   0
   3   6  11  838.54    1.80     0.5228   0
   3   6  12  310.89    1.65     0.5538   0
   3   6  13   39.55    0.58     0.5856   0
   3   6  14    8.70    0.58     0.6181   0
   3   6  15  126.43    1.22     0.6513   0
   3   6  16   29.20    0.72     0.6849   0
   3   6  17  831.35    3.16     0.7190   0
   3   6  18  255.09    3.96     0.7535   0
   3   6  19   10.43    1.44     0.7882   0
   3   6  20  213.74    3.52     0.8233   0
   3   6  21   10.00    2.23     0.8587   0
   3   6  22   96.73    2.37     0.8942   0
   3   6  23   13.38    1.73     0.9300   0
   3   6  28   76.66    3.09     1.1111   0
   3   6  30   10.14    2.45     1.1844   0
   3   6  32   25.10    2.37     1.2580   0
   3   6  33   29.27    2.59     1.2949   0
   4   6   0 7615.93   10.00     0.3339   0
   4   6   1   20.71    0.22     0.3360   0
   4   6   2  281.12    0.93     0.3424   0
   4   6   3  141.46    0.72     0.3529   0
   4   6   4   63.86    0.58     0.3670   0
   4   6   5 1101.76    1.37     0.3843   0
   4   6   6  382.52    1.15     0.4045   0
   4   6   7 1676.37    1.87     0.4272   0
   4   6   8  170.80    1.01     0.4519   0
   4   6  10  207.77    1.37     0.5064   0
   4   6  11   98.17    0.93     0.5356   0
   4   6  12  413.66    1.73     0.5659   0
   4   6  13    4.10    0.58     0.5971   0
   4   6  14  108.02    0.86     0.6290   0
   4   6  15 1122.61    2.88     0.6616   0
   4   6  17  134.77    1.37     0.7283   0
   4   6  18  213.38    3.60     0.7624   0
   4   6  19  102.12    1.80     0.7968   0
   4   6  20   23.80    1.73     0.8315   0
   4   6  21  450.05    6.33     0.8665   0
   4   6  22  149.15    2.09     0.9018   0
   4   6  23  159.29    2.52     0.9372   0
   4   6  24   22.22    2.45     0.9729   0
   4   6  25   39.05    2.73     1.0088   0
   4   6  26  221.00    2.95     1.0448   0
   4   6  27   49.41    2.80     1.0809   0
   4   6  28   40.27    3.24     1.1172   0
   4   6  30   47.75    2.37     1.1901   0
   4   6  31   15.39    2.01     1.2267   0
   4   6  32   14.67    2.09     1.2634   0
   4   6  33   73.07    2.30     1.3001   0
   5   6   1 6079.80    4.10     0.3609   0
   5   6   2    7.91    0.22     0.3669   0
   5   6   3 2998.19    2.45     0.3767   0
   5   6   4  110.68    0.86     0.3899   0
   5   6   5  473.78    1.08     0.4063   0
   5   6   6   54.51    0.43     0.4255   0
   5   6   7    2.01    0.29     0.4471   0
   5   6   8 1206.04    2.09     0.4708   0
   5   6   9   33.08    0.43     0.4963   0
   5   6  10 3071.54    2.88     0.5233   0
   5   6  11  922.69    2.01     0.5516   0
   5   6  12   97.73    0.79     0.5810   0
   5   6  13  432.72    2.01     0.6114   0
   5   6  14  151.38    1.58     0.6427   0
   5   6  15  129.59    1.01     0.6746   0
   5   6  16   14.53    0.79     0.7071   0
   5   6  17  266.31    2.88     0.7402   0
   5   6  18  159.37    2.01     0.7737   0
   5   6  19   53.43    1.51     0.8076   0
   5   6  20   45.74    1.73     0.8419   0
   5   6  23  108.31    2.59     0.9465   0
   5   6  24  269.54    4.96     0.9818   0
   5   6  28   46.24    2.52     1.1249   0
   5   6  30  154.04    2.59     1.1974   0
   5   6  32   12.37    1.87     1.2702   0
   5   6  33   42.07    2.45     1.3068   0
   6   6   0   14.31    0.36     0.3874   0
   6   6   1   75.58    0.72     0.3893   0
   6   6   2  756.56    1.22     0.3948   0
   6   6   3    6.11    0.29     0.4039   0
   6   6   4 2327.21    2.16     0.4163   0
   6   6   5  294.07    1.08     0.4316   0
   6   6   6 1051.42    1.58     0.4497   0
   6   6   7  152.68    1.15     0.4702   0
   6   6   8  519.24    1.65     0.4928   0
   6   6   9 1344.83    2.16     0.5172   0
   6   6  10    8.20    0.50     0.5432   0
   6   6  11  444.30    1.73     0.5705   0
   6   6  12  241.21    1.87     0.5990   0
   6   6  13    8.05    0.58     0.6286   0
   6   6  14  636.17    2.52     0.6590   0
   6   6  15   11.79    0.72     0.6901   0
   6   6  16  348.58    2.66     0.7220   0
   6   6  17  138.15    1.73     0.7544   0
   6   6  18  102.12    1.65     0.7873   0
   6   6  19    5.83    1.37     0.8206   0
   6   6  20   80.83    1.87     0.8544   0
   6   6  21   86.52    2.16     0.8885   0
   6   6  23   27.69    2.45     0.9576   0
   6   6  24  234.30    4.24     0.9926   0
   6   6  25   87.52    3.02     1.0277   0
   6   6  26   74.43    2.23     1.0631   0
   6   6  27   57.82    2.30     1.0986   0
   6   6  28   19.27    2.16     1.1343   0
   6   6  29   16.40    1.87     1.1702   0
   6   6  30  249.41    7.26     1.2062   0
   6   6  33   12.30    2.80     1.3149   0
   7   6   1  950.73    1.44     0.4203   0
   7   6   2  331.10    1.15     0.4254   0
   7   6   3  227.18    1.01     0.4338   0
   7   6   4  387.99    1.29     0.4454   0
   7   6   5  332.61    1.22     0.4598   0
   7   6   6 3305.27    2.88     0.4768   0
   7   6   7  685.72    1.65     0.4962   0
   7   6   8  101.11    0.93     0.5176   0
   7   6   9    7.48    0.43     0.5409   0
   7   6  10  549.87    1.94     0.5658   0
   7   6  11  326.28    1.87     0.5921   0
   7   6  12  981.66    2.30     0.6196   0
   7   6  13  501.26    2.16     0.6482   0
   7   6  14    9.13    0.72     0.6777   0
   7   6  15  603.95    2.80     0.7081   0
   7   6  16  662.56    3.74     0.7391   0
   7   6  17  727.07    4.96     0.7708   0
   7   6  19   29.92    1.58     0.8358   0
   7   6  20  131.82    2.30     0.8690   0
   7   6  21   87.16    2.23     0.9025   0
   7   6  22   42.43    3.09     0.9364   0
   7   6  23   18.55    2.66     0.9706   0
   7   6  24   74.94    2.45     1.0051   0
   7   6  25   10.00    2.45     1.0399   0
   7   6  26   16.32    2.73     1.0748   0
   7   6  27   21.72    2.66     1.1100   0
   7   6  28  125.13    2.80     1.1454   0
   7   6  30   15.03    2.09     1.2166   0
   7   6  32   48.54    2.23     1.2883   0
   8   6   0   97.66    1.29     0.4518   0
   8   6   1  690.54    1.51     0.4534   0
   8   6   2  767.35    1.51     0.4582   0
   8   6   3  503.27    1.29     0.4660   0
   8   6   4 1445.52    2.09     0.4768   0
   8   6   5  187.49    1.22     0.4903   0
   8   6   6  626.53    1.58     0.5063   0
   8   6   7  422.22    1.58     0.5246   0
   8   6   8   29.49    0.50     0.5449   0
   8   6   9    2.30    0.50     0.5671   0
   8   6  10  786.76    2.09     0.5909   0
   8   6  11  490.61    1.87     0.6161   0
   8   6  12  837.82    2.30     0.6426   0
   8   6  13   42.72    0.72     0.6702   0
   8   6  14   11.65    0.72     0.6988   0
   8   6  15  815.53    3.60     0.7282   0
   8   6  16    7.26    1.44     0.7585   0
   8   6  17  155.12    2.09     0.7894   0
   8   6  18   84.72    1.87     0.8209   0
   8   6  19   14.02    1.73     0.8529   0
   8   6  20  602.95    6.04     0.8855   0
   8   6  21   51.49    1.65     0.9184   0
   8   6  22  184.82    2.45     0.9518   0
   8   6  23   37.11    1.94     0.9854   0
   8   6  24   14.10    2.52     1.0194   0
   8   6  26   13.16    2.30     1.0882   0
   8   6  27  119.09    2.30     1.1230   0
   8   6  28  236.17    4.31     1.1579   0
   8   6  29   21.79    2.09     1.1931   0
   8   6  30    8.27    1.80     1.2284   0
   8   6  31    7.12    1.80     1.2639   0
   8   6  32   38.76    2.16     1.2995   0
   9   6   1  111.76    1.08     0.4883   0
   9   6   2   93.56    0.93     0.4927   0
   9   6   3   43.15    0.50     0.5000   0
   9   6   4 2133.75    2.30     0.5101   0
   9   6   6   16.32    0.50     0.5377   0
   9   6   7   14.31    0.50     0.5550   0
   9   6   8  186.26    1.58     0.5742   0
   9   6   9  289.89    1.87     0.5953   0
   9   6  10   33.23    0.65     0.6180   0
   9   6  11  175.26    2.01     0.6422   0
   9   6  13  454.29    2.23     0.6942   0
   9   6  14 1012.58    3.24     0.7219   0
   9   6  15   96.66    1.29     0.7504   0
   9   6  16   36.25    1.37     0.7798   0
   9   6  17   91.69    1.44     0.8099   0
   9   6  18  179.29    2.01     0.8407   0
   9   6  19   54.51    1.65     0.8720   0
   9   6  20  120.68    2.09     0.9038   0
   9   6  21  285.22    5.61     0.9361   0
   9   6  22    8.05    1.87     0.9689   0
   9   6  23   47.75    1.94     1.0020   0
   9   6  25   47.75    1.87     1.0692   0
   9   6  26  362.89    6.33     1.1032   0
   9   6  27   61.92    2.52     1.1375   0
   9   6  28   68.75    2.23     1.1720   0
   9   6  29   74.15    2.09     1.2068   0
   9   6  30   38.76    1.80     1.2417   0
   9   6  31   38.55    1.87     1.2768   0
   9   6  32   22.51    1.94     1.3121   0
  10   6   0  169.72    1.65     0.5231   0
  10   6   1   52.36    0.50     0.5245   0
  10   6   2   97.95    0.93     0.5286   0
  10   6   3 1559.86    2.45     0.5354   0
  10   6   4  995.32    1.94     0.5448   0
  10   6   5  341.75    1.73     0.5567   0
  10   6   7   30.28    0.58     0.5871   0
  10   6   8   35.89    0.58     0.6053   0
  10   6   9   58.61    0.72     0.6254   0
  10   6  10  348.87    2.16     0.6470   0
  10   6  11  193.31    2.01     0.6701   0
  10   6  12   21.07    0.72     0.6946   0
  10   6  13  350.88    2.45     0.7202   0
  10   6  14   14.10    0.93     0.7469   0
  10   6  15  565.33    4.03     0.7745   0
  10   6  16  216.76    3.88     0.8030   0
  10   6  17   83.85    1.51     0.8323   0
  10   6  18   88.53    1.73     0.8622   0
  10   6  19    7.77    1.51     0.8928   0
  10   6  22  234.88    2.59     0.9876   0
  10   6  23  231.86    3.24     1.0201   0
  10   6  24   13.74    2.01     1.0530   0
  10   6  25   48.69    2.01     1.0862   0
  10   6  26   29.56    2.23     1.1197   0
  10   6  27   11.36    2.23     1.1535   0
  10   6  28   10.79    1.94     1.1876   0
  10   6  30   37.90    1.80     1.2564   0
  11   6   2  337.50    1.73     0.5657   0
  11   6   3  191.15    1.51     0.5720   0
  11   6   4   30.28    0.58     0.5808   0
  11   6   5  112.05    1.01     0.5920   0
  11   6   6   93.63    0.72     0.6053   0
  11   6   7    1.87    0.50     0.6207   0
  11   6   8  193.45    1.94     0.6379   0
  11   6   9  192.52    2.01     0.6570   0
  11   6  11 1057.89    2.80     0.6997   0
  11   6  12  113.20    1.08     0.7232   0
  11   6  13  174.83    2.45     0.7478   0
  11   6  14    8.13    1.15     0.7735   0
  11   6  15   53.22    1.37     0.8003   0
  11   6  16   50.41    1.58     0.8279   0
  11   6  17   70.26    1.73     0.8563   0
  11   6  18   23.52    1.58     0.8854   0
  11   6  19   15.61    1.58     0.9152   0
  11   6  20   81.91    1.87     0.9456   0
  11   6  21  209.85    2.66     0.9765   0
  11   6  22   74.07    2.37     1.0079   0
  11   6  23    7.48    2.01     1.0398   0
  11   6  25   16.25    2.09     1.1047   0
  11   6  27  194.46    2.45     1.1709   0
  11   6  29   61.34    1.65     1.2383   0
  11   6  30   12.66    1.51     1.2724   0
  12   6   0  414.53    3.02     0.5988   0
  12   6   2  323.91    1.80     0.6037   0
  12   6   3   10.43    0.58     0.6096   0
  12   6   4  410.07    1.94     0.6179   0
  12   6   5  148.00    1.65     0.6284   0
  12   6   6  382.81    2.09     0.6409   0
  12   6   7   42.65    0.79     0.6555   0
  12   6   8  257.17    2.16     0.6719   0
  12   6   9  271.63    2.30     0.6900   0
  12   6  11    2.95    0.93     0.7308   0
  12   6  12    6.11    1.08     0.7532   0
  12   6  13    8.27    1.15     0.7769   0
  12   6  15  121.90    1.58     0.8275   0
  12   6  16   44.37    1.44     0.8543   0
  12   6  17  131.75    1.87     0.8818   0
  12   6  18   86.59    1.87     0.9101   0
  12   6  19   50.27    1.87     0.9391   0
  12   6  20  156.35    2.01     0.9688   0
  12   6  21  160.95    2.45     0.9990   0
  12   6  22   39.48    2.09     1.0297   0
  12   6  24   65.52    2.45     1.0926   0
  12   6  25  194.17    2.59     1.1246   0
  12   6  26   63.93    2.23     1.1570   0
  12   6  27  119.09    2.37     1.1898   0
  12   6  28  121.18    1.80     1.2228   0
  12   6  30   26.39    2.16     1.2897   0
  13   6   1  282.13    2.23     0.6390   0
  13   6   2   15.75    0.72     0.6424   0
  13   6   4    5.97    0.72     0.6558   0
  13   6   5  272.27    2.37     0.6657   0
  13   6   6  193.74    2.59     0.6775   0
  13   6   7 1056.45    3.24     0.6913   0
  13   6   8   72.71    1.08     0.7069   0
  13   6   9  309.74    2.73     0.7241   0
  13   6  10  273.50    3.16     0.7429   0
  13   6  11   12.08    1.08     0.7631   0
  13   6  12  259.98    4.39     0.7846   0
  13   6  13   19.71    1.29     0.8074   0
  13   6  14   10.86    1.37     0.8313   0
  13   6  16   46.39    1.65     0.8821   0
  13   6  17   35.31    1.58     0.9088   0
  13   6  18   18.19    1.73     0.9363   0
  13   6  19   26.47    1.87     0.9645   0
  13   6  20  146.28    2.16     0.9934   0
  13   6  21   41.21    2.45     1.0229   0
  13   6  22   68.03    2.23     1.0529   0
  13   6  23  127.51    2.45     1.0834   0
  13   6  25   67.10    2.23     1.1459   0
  13   6  27   11.00    1.80     1.2099   0
  13   6  28   28.84    1.58     1.2424   0
  13   6  30    6.18    1.80     1.3083   0
  14   6   0  548.07    4.53     0.6775   0
  14   6   1  352.25    2.73     0.6786   0
  14   6   2   43.29    1.01     0.6818   0
  14   6   3   17.19    1.01     0.6871   0
  14   6   4  103.20    1.15     0.6944   0
  14   6   5  105.64    1.44     0.7037   0
  14   6   7   65.16    1.22     0.7280   0
  14   6   8  172.89    3.24     0.7428   0
  14   6   9   10.43    1.15     0.7592   0
  14   6  10    7.62    1.22     0.7772   0
  14   6  11    4.31    1.15     0.7965   0
  14   6  12  179.43    2.45     0.8172   0
  14   6  14    5.47    1.44     0.8621   0
  14   6  15  186.98    1.94     0.8861   0
  14   6  16    6.62    1.58     0.9111   0
  14   6  17  207.55    2.23     0.9370   0
  14   6  18    6.40    1.73     0.9637   0
  14   6  19  195.54    2.23     0.9912   0
  14   6  20   94.50    1.94     1.0193   0
  14   6  21  159.29    2.59     1.0480   0
  14   6  23  169.15    2.59     1.1072   0
  14   6  24   41.71    2.09     1.1376   0
  14   6  26  377.99    6.76     1.1996   0
  14   6  27   21.65    1.80     1.2312   0
  14   6  28   15.25    1.73     1.2632   0
  14   6  29   24.09    1.87     1.2955   0
  15   6   1  598.56    4.46     0.7186   0
  15   6   2  220.64    5.32     0.7217   0
  15   6   3  151.10    2.23     0.7267   0
  15   6   4   92.20    1.58     0.7336   0
  15   6   5   62.78    1.58     0.7425   0
  15   6   7  333.98    4.96     0.7655   0
  15   6   8   50.99    2.01     0.7796   0
  15   6   9  495.00    4.75     0.7953   0
  15   6  10  213.38    3.52     0.8124   0
  15   6  11  160.01    1.73     0.8309   0
  15   6  12  108.81    1.73     0.8507   0
  15   6  13    8.05    1.51     0.8718   0
  15   6  14    6.90    1.44     0.8940   0
  15   6  15   12.80    1.73     0.9172   0
  15   6  16   34.52    1.87     0.9414   0
  15   6  18   16.83    1.65     0.9923   0
  15   6  19   27.62    2.16     1.0190   0
  15   6  20   34.74    1.94     1.0464   0
  15   6  21  113.05    2.45     1.0744   0
  15   6  23   28.84    2.30     1.1322   0
  15   6  25   61.42    2.16     1.1921   0
  15   6  26   12.37    2.23     1.2227   0
  15   6  27  183.31    3.52     1.2538   0
  15   6  28   57.25    2.30     1.2852   0
  16   6   1   51.85    4.03     0.7591   0
  16   6   2   92.27    2.66     0.7620   0
  16   6   3   12.08    2.23     0.7667   0
  16   6   4  331.03   15.32     0.7733   0
  16   6   5 1187.34    8.13     0.7817   0
  16   6   6   90.54    3.24     0.7919   0
  16   6   9  119.96    2.16     0.8320   0
  16   6  10  202.52    3.74     0.8484   0
  16   6  11  102.34    2.09     0.8662   0
  16   6  12  107.01    1.73     0.8852   0
  16   6  13   46.46    1.58     0.9055   0
  16   6  14   90.18    1.73     0.9268   0
  16   6  15   23.95    1.80     0.9492   0
  16   6  16   99.60    2.30     0.9726   0
  16   6  19   95.50    2.59     1.0480   0
  16   6  20  131.10    2.45     1.0746   0
  16   6  21  101.19    3.02     1.1019   0
  16   6  22   76.09    2.59     1.1299   0
  16   6  23   58.90    2.59     1.1584   0
  16   6  24   66.09    2.09     1.1874   0
  16   6  25   59.04    1.94     1.2170   0
  16   6  26    5.61    1.65     1.2470   0
  16   6  27   11.43    2.88     1.2774   0
  16   6  28   63.14    4.24     1.3082   0
  17   6   1   92.05    6.76     0.8000   0
  17   6   2    9.13    3.02     0.8027   0
  17   6   4   68.03    3.16     0.8135   0
  17   6   7   38.33    2.45     0.8424   0
  17   6  10   44.01    1.94     0.8852   0
  17   6  11    7.12    1.65     0.9022   0
  17   6  12   82.85    1.94     0.9205   0
  17   6  14   15.97    1.80     0.9606   0
  17   6  15    7.48    1.73     0.9822   0
  17   6  17   35.02    1.87     1.0284   0
  17   6  21   30.28    4.10     1.1305   0
  17   6  22   40.78    2.30     1.1577   0
  17   6  23   15.89    2.23     1.1855   0
  17   6  24   13.38    2.37     1.2139   0
  17   6  25   17.76    2.01     1.2429   0
  17   6  26   20.86    3.24     1.2723   0
  18   6   2   53.72    3.60     0.8438   0
  18   6   4   99.53    5.03     0.8540   0
  18   6   5  495.14   11.58     0.8616   0
  18   6   6   21.93    4.31     0.8708   0
  18   6   7  126.72    5.11     0.8816   0
  18   6   9  552.17    8.34     0.9075   0
  18   6  10   13.52    4.31     0.9226   0
  18   6  11  183.10    3.09     0.9389   0
  18   6  12   40.56    2.09     0.9565   0
  18   6  14   31.86    1.87     0.9951   0
  18   6  16   53.94    2.01     1.0379   0
  18   6  17   26.61    2.01     1.0607   0
  18   6  19   16.61    2.23     1.1088   0
  18   6  22   12.30    2.66     1.1865   0
  19   6   1  206.54    8.56     0.8826   0
  19   6   3  160.30    7.70     0.8892   0
  19   6   4  356.13   21.22     0.8949   0
  19   6   7   26.47    4.67     0.9212   0
  19   6   9  103.20    4.39     0.9461   0
  19   6  10  317.65   12.15     0.9605   0
  19   6  12  152.32    2.88     0.9932   0
  19   6  13   18.12    2.30     1.0112   0
  19   6  14   27.76    1.73     1.0304   0
  19   6  15   49.55    2.23     1.0506   0
  19   6  16   13.23    2.09     1.0718   0
  19   6  17  168.21    2.16     1.0939   0
  19   6  18   17.98    2.37     1.1168   0
  19   6  19  169.58    2.23     1.1406   0
  19   6  22   61.13    2.30     1.2163   0
  19   6  23    8.70    2.52     1.2428   0
  19   6  24   47.18    2.80     1.2699   0
  20   6   1   18.63    6.04     0.9243   0
  20   6   2   94.50    4.24     0.9266   0
  20   6   5  331.75   15.03     0.9429   0
  20   6   9  112.69    4.60     0.9850   0
  20   6  10  141.10    4.67     0.9989   0
  20   6  11   41.28    3.52     1.0141   0
  20   6  14   20.86    2.45     1.0663   0
  20   6  15    7.12    1.73     1.0859   0
  20   6  16   25.03    2.01     1.1064   0
  20   6  19  107.73    2.37     1.1731   0
  20   6  20  185.98    2.73     1.1970   0
  20   6  22   13.74    4.10     1.2468   0
  20   6  23   19.06    4.82     1.2727   0
  21   6   3   62.85    4.96     0.9722   0
  21   6   5  223.16    5.25     0.9840   0
  21   6   7  229.92    7.91     1.0015   0
  21   6   9   40.06    3.52     1.0244   0
  21   6  11   15.46    3.74     1.0524   0
  21   6  13  120.17    2.52     1.0849   0
  21   6  15   61.56    2.09     1.1217   0
  21   6  16   61.13    1.94     1.1416   0
  21   6  18   11.65    2.01     1.1840   0
  21   6  20   10.50    2.30     1.2296   0
  21   6  21   27.90    2.73     1.2536   0
  21   6  22   24.52    3.31     1.2782   0
  21   6  23   18.63    4.10     1.3035   0
  22   6   1   82.27    7.55     1.0082   0
  22   6   3   40.49    3.96     1.0140   0
  22   6   5  602.01   23.44     1.0253   0
  22   6   6   46.03    5.11     1.0331   0
  22   6   8   96.73    4.24     1.0525   0
  22   6   9  144.98    4.60     1.0642   0
  22   6  11   42.79    3.24     1.0911   0
  22   6  12   14.81    3.60     1.1063   0
  22   6  13   18.34    2.45     1.1225   0
  22   6  14   58.54    1.94     1.1398   0
  22   6  16   10.50    2.09     1.1774   0
  22   6  17  129.09    2.30     1.1975   0
  22   6  18    7.77    2.30     1.2185   0
  22   6  19   64.94    2.01     1.2403   0
  22   6  21   72.71    5.11     1.2862   0
  22   6  22   15.25    2.95     1.3103   0
  23   6   1  134.63    5.61     1.0504   0
  23   6   3  260.19    6.69     1.0559   0
  23   6   4   78.17    7.62     1.0607   0
  23   6   5   20.57    6.69     1.0669   0
  23   6   7   31.79    6.90     1.0830   0
  23   6   8   68.68    4.89     1.0930   0
  23   6   9   29.92    4.60     1.1043   0
  23   6  10  285.80   10.28     1.1167   0
  23   6  11   78.17    4.75     1.1302   0
  23   6  12   52.57    3.16     1.1449   0
  23   6  13   77.09    2.59     1.1606   0
  23   6  14  222.08    4.17     1.1773   0
  23   6  16    7.77    2.09     1.2137   0
  23   6  18   38.55    2.59     1.2537   0
  23   6  19   17.69    2.37     1.2749   0
  23   6  21   31.36    2.80     1.3196   0
  24   6   0  159.80    7.77     1.0921   0
  24   6   1   57.96    4.89     1.0928   0
  24   6   3   49.05    4.82     1.0981   0
  24   6   4   40.92    4.75     1.1027   0
  24   6   6  146.28    3.74     1.1157   0
  24   6   7   13.23    4.24     1.1242   0
  24   6   9   13.02    4.03     1.1446   0
  24   6  11   30.28    4.03     1.1697   0
  24   6  12  179.36    3.02     1.1838   0
  24   6  13   25.03    2.52     1.1990   0
  24   6  15   18.27    1.87     1.2324   0
  24   6  18   52.93    1.87     1.2894   0
  25   6   3   30.20    4.31     1.1403   0
  25   6   6  207.05    5.47     1.1574   0
  25   6   8   43.87    3.38     1.1748   0
  25   6  10   95.86    4.31     1.1968   0
  25   6  11   22.37    3.74     1.2094   0
  25   6  12  144.77    3.24     1.2231   0
  25   6  14   48.76    1.94     1.2536   0
  25   6  16   36.82    1.94     1.2878   0
  25   6  17   10.36    2.88     1.3063   0
  26   6   0   34.95    5.75     1.1772   0
  26   6   2   34.23    3.96     1.1796   0
  26   6   3   12.30    3.88     1.1827   0
  26   6   4  151.10    4.75     1.1870   0
  26   6   6   40.78    3.31     1.1992   0
  26   6  14   12.66    2.95     1.2923   0
  26   6  15   22.65    2.88     1.3084   0
  27   6   1   12.37    3.24     1.2205   0
  27   6   3   12.08    3.24     1.2252   0
  27   6   4   87.16    3.81     1.2293   0
  27   6   6   30.49    5.03     1.2411   0
  27   6  10   36.53    4.60     1.2779   0
  27   6  11   84.57    5.03     1.2898   0
  27   6  12   25.17    2.37     1.3026   0
  28   6   2   62.57    4.53     1.2649   0
  28   6   3   15.53    4.03     1.2678   0
  28   6   4   12.44    4.03     1.2718   0
  28   6   5   15.53    4.17     1.2769   0
   1   7   1   28.33    0.36     0.3362   0
   1   7   2 2834.94    3.38     0.3426   0
   1   7   3 1526.78    1.87     0.3530   0
   1   7   4  152.75    0.72     0.3671   0
   1   7   5  435.81    0.93     0.3845   0
   1   7   6   49.84    0.43     0.4047   0
   1   7   7  654.29    1.22     0.4274   0
   1   7   8   24.67    0.36     0.4521   0
   1   7   9  118.73    1.08     0.4786   0
   1   7  10  315.21    1.37     0.5065   0
   1   7  11 1330.45    1.94     0.5357   0
   1   7  12   75.08    0.58     0.5660   0
   1   7  13 1048.54    2.16     0.5972   0
   1   7  14  126.57    1.22     0.6291   0
   1   7  15  451.56    2.09     0.6617   0
   1   7  16  166.41    1.80     0.6948   0
   1   7  17  203.74    2.37     0.7284   0
   1   7  18   36.17    1.22     0.7625   0
   1   7  20    6.18    1.65     0.8316   0
   1   7  21  247.25    4.10     0.8666   0
   1   7  22  335.20    6.33     0.9018   0
   1   7  23   14.53    2.01     0.9373   0
   1   7  25   18.27    2.66     1.0088   0
   1   7  26   47.39    2.59     1.0448   0
   1   7  27   35.24    2.30     1.0810   0
   1   7  28   16.11    2.73     1.1173   0
   1   7  32   15.89    2.88     1.2634   0
   1   7  33   60.12    2.23     1.3002   0
   2   7   0  427.04    1.58     0.3426   0
   2   7   1  139.52    0.86     0.3447   0
   2   7   2 2092.04    2.59     0.3510   0
   2   7   3   15.61    0.22     0.3611   0
   2   7   4   59.47    0.58     0.3749   0
   2   7   5  521.32    1.01     0.3920   0
   2   7   6   68.10    0.65     0.4118   0
   2   7   7   73.50    0.72     0.4341   0
   2   7   8 1125.49    1.58     0.4584   0
   2   7   9  205.11    1.15     0.4846   0
   2   7  10   81.84    0.72     0.5122   0
   2   7  11  148.29    1.37     0.5411   0
   2   7  12   69.33    0.58     0.5711   0
   2   7  13   29.13    0.58     0.6020   0
   2   7  14  416.83    1.87     0.6337   0
   2   7  15   93.49    0.86     0.6660   0
   2   7  16  165.98    1.65     0.6990   0
   2   7  18   63.65    1.44     0.7662   0
   2   7  19   10.64    1.37     0.8005   0
   2   7  20   13.95    1.51     0.8351   0
   2   7  21  246.67    3.67     0.8699   0
   2   7  22  726.35    7.41     0.9050   0
   2   7  23   21.50    2.45     0.9404   0
   2   7  24   41.86    2.59     0.9760   0
   2   7  26   21.14    2.66     1.0476   0
   2   7  28   38.19    3.09     1.1198   0
   2   7  30   37.61    2.73     1.1926   0
   2   7  31    8.56    2.01     1.2291   0
   2   7  32   30.35    2.09     1.2657   0
   2   7  33  164.33    2.66     1.3024   0
   3   7   1  937.07    1.29     0.3584   0
   3   7   2  816.25    1.29     0.3645   0
   3   7   3 1449.83    1.65     0.3743   0
   3   7   4   14.02    0.22     0.3876   0
   3   7   5    5.83    0.22     0.4041   0
   3   7   6 2729.22    2.30     0.4234   0
   3   7   7  257.75    1.08     0.4451   0
   3   7   8 2009.34    2.16     0.4689   0
   3   7   9  387.63    1.37     0.4944   0
   3   7  10 1485.79    1.94     0.5216   0
   3   7  11  467.17    1.58     0.5500   0
   3   7  12   48.47    0.58     0.5795   0
   3   7  13   56.81    0.65     0.6100   0
   3   7  14  106.87    0.93     0.6412   0
   3   7  16  231.86    2.30     0.7058   0
   3   7  17  625.24    2.95     0.7389   0
   3   7  18  184.68    2.66     0.7725   0
   3   7  19   83.93    1.73     0.8065   0
   3   7  20   15.89    1.51     0.8408   0
   3   7  22  372.38    6.33     0.9104   0
   3   7  23    6.98    2.16     0.9455   0
   3   7  24  484.57    6.90     0.9809   0
   3   7  25   13.38    2.16     1.0165   0
   3   7  26   38.04    2.30     1.0522   0
   3   7  28   17.62    3.16     1.1241   0
   3   7  29   20.93    2.88     1.1603   0
   3   7  32   44.73    2.16     1.2695   0
   4   7   0 4604.80    5.68     0.3749   0
   4   7   1  378.57    0.93     0.3768   0
   4   7   2 1892.84    1.94     0.3826   0
   4   7   3   74.43    0.65     0.3919   0
   4   7   4    3.67    0.22     0.4047   0
   4   7   5    9.42    0.29     0.4205   0
   4   7   7  171.66    1.01     0.4600   0
   4   7   8  665.80    1.51     0.4831   0
   4   7  10  878.82    1.73     0.5344   0
   4   7  12  287.31    1.80     0.5910   0
   4   7  13  522.40    1.94     0.6209   0
   4   7  14   60.91    0.79     0.6517   0
   4   7  15   14.74    0.72     0.6832   0
   4   7  17   96.44    1.29     0.7480   0
   4   7  18  605.53    4.96     0.7812   0
   4   7  19    7.05    1.37     0.8148   0
   4   7  20   15.10    1.65     0.8488   0
   4   7  21   94.28    2.16     0.8831   0
   4   7  22   29.56    1.94     0.9178   0
   4   7  23    6.83    2.16     0.9526   0
   4   7  24   65.73    2.95     0.9878   0
   4   7  25   17.19    3.02     1.0231   0
   4   7  27   52.21    3.16     1.0943   0
   4   7  28   31.86    3.67     1.1301   0
   4   7  30   38.26    2.88     1.2022   0
   4   7  32  154.91    2.88     1.2748   0
   4   7  33   14.38    3.96     1.3113   0
   5   7   1  971.59    1.58     0.3992   0
   5   7   2  377.20    1.01     0.4046   0
   5   7   3    8.41    0.29     0.4135   0
   5   7   4   36.96    0.36     0.4256   0
   5   7   5  435.02    1.22     0.4406   0
   5   7   6   22.01    0.36     0.4584   0
   5   7   7    6.47    0.36     0.4785   0
   5   7   8 1857.60    2.16     0.5007   0
   5   7   9   19.49    0.43     0.5248   0
   5   7  10   37.68    0.58     0.5504   0
   5   7  11  454.51    1.80     0.5774   0
   5   7  12  140.45    1.44     0.6056   0
   5   7  13   38.33    0.65     0.6348   0
   5   7  14 1610.20    2.73     0.6649   0
   5   7  15  422.15    2.37     0.6958   0
   5   7  16  502.48    2.80     0.7274   0
   5   7  17  101.11    1.44     0.7596   0
   5   7  18  266.59    4.03     0.7923   0
   5   7  19  138.73    1.65     0.8254   0
   5   7  20  107.80    1.94     0.8590   0
   5   7  21   23.80    1.87     0.8929   0
   5   7  22   65.73    2.45     0.9272   0
   5   7  24  214.96    3.96     0.9965   0
   5   7  25   16.90    2.66     1.0315   0
   5   7  26   21.86    3.16     1.0668   0
   5   7  27   74.51    3.60     1.1022   0
   5   7  29   46.67    3.02     1.1736   0
   5   7  30   12.66    2.66     1.2095   0
   5   7  32   23.59    3.09     1.2816   0
   6   7   0    2.23    0.43     0.4233   0
   6   7   1   66.52    0.65     0.4250   0
   6   7   2  691.47    1.37     0.4301   0
   6   7   3    4.39    0.29     0.4384   0
   6   7   4 1261.41    1.80     0.4498   0
   6   7   5 1008.98    1.58     0.4641   0
   6   7   6  210.86    1.08     0.4810   0
   6   7   7 1311.75    1.87     0.5002   0
   6   7   8   86.44    0.72     0.5215   0
   6   7   9   73.57    0.65     0.5446   0
   6   7  10  420.78    1.73     0.5693   0
   6   7  11  373.10    1.65     0.5955   0
   6   7  12  160.45    1.73     0.6228   0
   6   7  13  467.31    2.01     0.6513   0
   6   7  14    4.89    0.65     0.6807   0
   6   7  15  267.74    2.45     0.7109   0
   6   7  16    7.62    1.08     0.7418   0
   6   7  17    7.41    1.29     0.7734   0
   6   7  18   25.31    1.58     0.8055   0
   6   7  19   10.21    1.51     0.8382   0
   6   7  20   55.30    2.16     0.8713   0
   6   7  21  253.94    4.53     0.9047   0
   6   7  22   56.67    2.30     0.9386   0
   6   7  23   54.37    2.45     0.9727   0
   6   7  24  273.35    6.04     1.0071   0
   6   7  26  103.70    2.73     1.0767   0
   6   7  27   44.59    2.66     1.1118   0
   6   7  28   33.15    2.45     1.1471   0
   6   7  29   23.30    2.88     1.1826   0
   6   7  30  167.13    3.31     1.2182   0
   6   7  31    7.48    2.30     1.2540   0
   7   7   1   26.61    0.36     0.4536   0
   7   7   2   89.03    0.79     0.4583   0
   7   7   3  756.56    1.51     0.4662   0
   7   7   4  891.04    1.58     0.4769   0
   7   7   5  484.86    1.29     0.4904   0
   7   7   6  521.75    1.44     0.5064   0
   7   7   7  307.08    1.37     0.5247   0
   7   7   8  551.09    1.65     0.5450   0
   7   7   9  263.29    1.44     0.5672   0
   7   7  10  335.27    1.58     0.5910   0
   7   7  11   89.75    0.72     0.6162   0
   7   7  12   86.44    0.86     0.6427   0
   7   7  13   40.78    0.79     0.6703   0
   7   7  14  429.12    2.30     0.6989   0
   7   7  15  174.83    1.94     0.7283   0
   7   7  16  362.39    3.88     0.7586   0
   7   7  17  874.50    4.82     0.7895   0
   7   7  18   97.02    1.73     0.8210   0
   7   7  19  294.86    4.82     0.8530   0
   7   7  22   12.94    2.52     0.9518   0
   7   7  24  308.02    7.12     1.0195   0
   7   7  25   38.40    2.45     1.0538   0
   7   7  26   95.43    2.73     1.0883   0
   7   7  27    7.98    2.66     1.1230   0
   7   7  30   34.09    2.23     1.2285   0
   8   7   0 5552.65    5.25     0.4829   0
   8   7   1   11.22    0.36     0.4844   0
   8   7   2  187.99    1.15     0.4889   0
   8   7   3  609.27    1.37     0.4963   0
   8   7   4  306.22    1.37     0.5064   0
   8   7   5  577.99    1.58     0.5191   0
   8   7   6  600.86    1.65     0.5342   0
   8   7   7  160.73    1.51     0.5516   0
   8   7   8  677.67    1.80     0.5710   0
   8   7   9  447.25    1.73     0.5922   0
   8   7  10   34.23    0.65     0.6150   0
   8   7  11  164.47    1.73     0.6393   0
   8   7  14   28.05    0.79     0.7193   0
   8   7  16  109.67    1.37     0.7774   0
   8   7  17   72.20    1.44     0.8076   0
   8   7  18   47.61    1.58     0.8384   0
   8   7  19   48.33    1.65     0.8698   0
   8   7  20  405.54    5.47     0.9018   0
   8   7  23  147.21    2.45     1.0001   0
   8   7  24    7.77    2.01     1.0336   0
   8   7  26  106.94    2.95     1.1015   0
   8   7  28  154.76    2.66     1.1704   0
   8   7  30   18.19    2.16     1.2402   0
   8   7  32   31.36    4.17     1.3107   0
   9   7   1  108.52    0.93     0.5172   0
   9   7   2  901.11    1.65     0.5214   0
   9   7   3   23.30    0.43     0.5283   0
   9   7   5    7.34    0.43     0.5498   0
   9   7   6  376.98    1.58     0.5641   0
   9   7   7  377.63    1.58     0.5806   0
   9   7   8   75.30    0.65     0.5990   0
   9   7   9   14.17    0.58     0.6193   0
   9   7  10   28.69    0.65     0.6411   0
   9   7  11   14.24    0.65     0.6644   0
   9   7  12   26.03    0.79     0.6891   0
   9   7  14   32.58    1.01     0.7418   0
   9   7  15   11.72    1.22     0.7696   0
   9   7  16  308.23    3.81     0.7983   0
   9   7  17  596.98    4.24     0.8277   0
   9   7  18   74.36    1.58     0.8578   0
   9   7  19    7.12    1.58     0.8885   0
   9   7  22  150.81    2.52     0.9838   0
   9   7  23   36.46    2.01     1.0164   0
   9   7  24   54.44    2.30     1.0494   0
   9   7  26   95.86    2.30     1.1163   0
   9   7  27  142.54    2.52     1.1502   0
   9   7  28   11.36    2.09     1.1844   0
   9   7  29   33.37    1.94     1.2188   0
   9   7  30   20.64    1.87     1.2534   0
   9   7  31    9.49    1.94     1.2882   0
  10   7   0  174.54    2.37     0.5502   0
  10   7   1  298.81    1.58     0.5515   0
  10   7   2   87.67    0.72     0.5555   0
  10   7   3   51.78    0.58     0.5619   0
  10   7   4  278.03    1.51     0.5709   0
  10   7   5  944.26    2.09     0.5822   0
  10   7   6  404.89    1.87     0.5958   0
  10   7   7  101.33    0.93     0.6114   0
  10   7   8  164.62    1.80     0.6289   0
  10   7   9    7.05    0.65     0.6482   0
  10   7  10   17.62    0.65     0.6691   0
  10   7  11   10.28    0.72     0.6915   0
  10   7  14  145.49    1.65     0.7661   0
  10   7  15  664.51    4.31     0.7931   0
  10   7  16   76.88    1.58     0.8209   0
  10   7  17  319.81    4.03     0.8496   0
  10   7  18   90.97    1.73     0.8789   0
  10   7  19   33.87    1.58     0.9089   0
  10   7  20    7.98    1.80     0.9395   0
  10   7  21  264.58    4.53     0.9706   0
  10   7  22   58.04    2.16     1.0022   0
  10   7  23   49.33    2.09     1.0343   0
  10   7  24   19.99    1.94     1.0667   0
  10   7  25   47.68    2.09     1.0995   0
  10   7  26   11.65    1.94     1.1326   0
  10   7  27  113.48    2.23     1.1660   0
  10   7  28   19.85    1.87     1.1998   0
  10   7  31   77.67    2.09     1.3023   0
  11   7   1  424.02    1.80     0.5871   0
  11   7   2  135.56    1.37     0.5908   0
  11   7   3  229.27    1.80     0.5969   0
  11   7   4  338.58    1.87     0.6054   0
  11   7   5   97.81    0.86     0.6161   0
  11   7   6  123.12    1.44     0.6289   0
  11   7   7  146.92    1.80     0.6437   0
  11   7   8   36.82    0.72     0.6604   0
  11   7   9   81.12    0.86     0.6788   0
  11   7  10  395.18    2.23     0.6988   0
  11   7  11   16.68    0.86     0.7202   0
  11   7  12   44.52    1.08     0.7430   0
  11   7  13  369.87    3.52     0.7670   0
  11   7  14   39.48    1.22     0.7921   0
  11   7  15   20.06    1.37     0.8182   0
  11   7  16 1257.82    5.11     0.8452   0
  11   7  17   64.22    1.37     0.8731   0
  11   7  19   14.17    1.94     0.9310   0
  11   7  20   98.17    2.09     0.9608   0
  11   7  21   13.16    2.09     0.9913   0
  11   7  23    8.13    2.01     1.0537   0
  11   7  24   20.21    1.73     1.0855   0
  11   7  27    8.77    1.58     1.1833   0
  11   7  28   10.28    1.65     1.2165   0
  11   7  29   16.32    1.51     1.2500   0
  11   7  30  104.78    2.30     1.2838   0
  12   7   0   78.46    1.22     0.6226   0
  12   7   1  185.54    2.09     0.6238   0
  12   7   2    9.35    0.72     0.6273   0
  12   7   3  447.97    2.30     0.6330   0
  12   7   4   31.50    0.79     0.6410   0
  12   7   5    5.47    0.79     0.6511   0
  12   7   6   11.00    0.72     0.6632   0
  12   7   7  513.70    2.37     0.6773   0
  12   7   8 2396.25    3.60     0.6932   0
  12   7   9   11.51    0.86     0.7107   0
  12   7  10  444.44    2.73     0.7298   0
  12   7  11    8.99    0.93     0.7504   0
  12   7  12    5.32    1.15     0.7723   0
  12   7  13   62.71    1.37     0.7954   0
  12   7  14   45.09    1.37     0.8197   0
  12   7  15  106.87    1.58     0.8449   0
  12   7  16   69.04    1.65     0.8711   0
  12   7  17   43.15    1.51     0.8982   0
  12   7  18   10.64    1.44     0.9260   0
  12   7  19  157.78    2.09     0.9545   0
  12   7  20   15.10    2.01     0.9837   0
  12   7  21  157.93    2.45     1.0134   0
  12   7  22  139.16    2.66     1.0437   0
  12   7  23   30.20    2.09     1.0745   0
  12   7  25   80.55    2.16     1.1375   0
  12   7  26   37.04    2.16     1.1695   0
  12   7  27    5.61    1.58     1.2019   0
  12   7  28  104.49    1.80     1.2346   0
  12   7  29   39.12    1.51     1.2677   0
  13   7   1  298.24    2.88     0.6614   0
  13   7   2   67.31    1.01     0.6646   0
  13   7   3    6.18    0.79     0.6701   0
  13   7   4   62.06    1.01     0.6776   0
  13   7   5    6.04    1.01     0.6872   0
  13   7   6  107.59    1.15     0.6987   0
  13   7   8  322.98    2.88     0.7272   0
  13   7   9  286.66    3.31     0.7439   0
  13   7  10   59.26    1.15     0.7622   0
  13   7  11  277.45    4.24     0.7819   0
  13   7  12  105.93    1.51     0.8030   0
  13   7  13  136.21    1.58     0.8252   0
  13   7  14 1231.93    5.11     0.8486   0
  13   7  15   15.75    1.58     0.8730   0
  13   7  16  488.89    5.03     0.8984   0
  13   7  17    6.40    1.44     0.9246   0
  13   7  18  101.19    2.01     0.9517   0
  13   7  19  137.94    2.01     0.9795   0
  13   7  20    6.62    1.87     1.0079   0
  13   7  21  197.91    2.73     1.0370   0
  13   7  22   12.80    2.16     1.0666   0
  13   7  23   70.19    2.45     1.0968   0
  13   7  25    7.05    1.94     1.1585   0
  13   7  27  136.21    2.01     1.2218   0
  13   7  29   27.18    2.16     1.2866   0
  13   7  30   16.97    3.81     1.3194   0
  14   7   0  124.20    1.80     0.6986   0
  14   7   1  350.45    3.09     0.6997   0
  14   7   2  345.20    3.45     0.7028   0
  14   7   3   42.43    1.29     0.7079   0
  14   7   5   18.63    1.08     0.7241   0
  14   7   7    6.62    1.80     0.7478   0
  14   7   8   53.58    1.44     0.7622   0
  14   7   9   49.55    1.65     0.7782   0
  14   7  10   26.03    1.37     0.7957   0
  14   7  11  151.74    1.87     0.8146   0
  14   7  13   42.00    1.51     0.8562   0
  14   7  14   70.98    1.58     0.8788   0
  14   7  17   29.13    1.73     0.9524   0
  14   7  18    5.32    1.51     0.9787   0
  14   7  23  152.97    2.80     1.1203   0
  14   7  24  205.46    3.31     1.1503   0
  14   7  25    6.76    2.01     1.1808   0
  14   7  27    7.70    1.58     1.2430   0
  15   7   1  263.72    4.60     0.7386   0
  15   7   2  371.30    5.90     0.7415   0
  15   7   3   18.84    1.51     0.7464   0
  15   7   4   37.04    2.16     0.7532   0
  15   7   5   52.00    2.59     0.7618   0
  15   7   6   47.03    2.37     0.7722   0
  15   7   7   62.35    1.94     0.7843   0
  15   7   8   10.36    1.94     0.7980   0
  15   7   9  122.40    1.94     0.8133   0
  15   7  10  427.40    4.46     0.8301   0
  15   7  11   67.89    1.73     0.8482   0
  15   7  13   14.96    1.65     0.8883   0
  15   7  14   90.47    1.73     0.9101   0
  15   7  15   77.96    1.73     0.9329   0
  15   7  16  215.17    2.52     0.9567   0
  15   7  18  100.32    2.16     1.0069   0
  15   7  20  120.68    2.23     1.0602   0
  15   7  22   63.57    2.88     1.1162   0
  15   7  24  107.23    2.30     1.1744   0
  15   7  26   71.77    2.37     1.2346   0
  15   7  28   14.96    2.80     1.2964   0
  16   7   0  528.58   17.48     0.7771   0
  16   7   1   11.58    3.60     0.7781   0
  16   7   4   11.65    2.80     0.7919   0
  16   7   5  229.99    8.27     0.8001   0
  16   7   6  271.63    6.40     0.8100   0
  16   7   8  850.77    8.13     0.8347   0
  16   7   9   98.09    2.52     0.8493   0
  16   7  10   69.18    2.23     0.8654   0
  16   7  12   34.88    1.80     0.9015   0
  16   7  13   22.22    1.87     0.9214   0
  16   7  15   20.06    2.09     0.9644   0
  16   7  16   13.02    1.80     0.9875   0
  16   7  17  144.62    2.23     1.0114   0
  16   7  18   25.96    1.87     1.0362   0
  16   7  21   23.23    2.73     1.1150   0
  16   7  22  278.68    6.11     1.1427   0
  16   7  24   14.96    1.73     1.1996   0
  16   7  27   33.94    3.09     1.2887   0
  17   7   1  421.43    8.41     0.8180   0
  17   7   2  138.08    7.55     0.8206   0
  17   7   3   36.75    3.81     0.8250   0
  17   7   5   72.56    4.89     0.8390   0
  17   7   6   29.05    3.31     0.8484   0
  17   7   7  100.32    6.62     0.8595   0
  17   7   8   96.87    5.03     0.8720   0
  17   7   9  130.60    2.52     0.8861   0
  17   7  10   28.12    3.02     0.9015   0
  17   7  11   10.57    2.09     0.9182   0
  17   7  12    8.20    1.73     0.9362   0
  17   7  13   63.72    1.94     0.9553   0
  17   7  14   79.25    2.01     0.9756   0
  17   7  15   36.17    2.01     0.9969   0
  17   7  16  110.18    2.23     1.0192   0
  17   7  17   59.26    1.94     1.0424   0
  17   7  18  108.74    2.23     1.0665   0
  17   7  19   81.19    2.37     1.0913   0
  17   7  20  168.00    2.66     1.1170   0
  17   7  22   10.72    3.02     1.1702   0
  17   7  26   10.64    3.02     1.2836   0
  18   7   1  636.24   15.25     0.8583   0
  18   7   3  479.75   13.74     0.8650   0
  18   7   5   84.79    4.67     0.8783   0
  18   7   8  228.69    6.90     0.9100   0
  18   7  10   14.02    2.80     0.9382   0
  18   7  11  257.39    5.68     0.9543   0
  18   7  12  130.89    2.23     0.9716   0
  18   7  14  196.76    2.95     1.0097   0
  18   7  15   33.73    1.94     1.0303   0
  18   7  18   71.13    2.16     1.0977   0
  18   7  19  105.72    2.52     1.1219   0
  18   7  20   46.67    3.24     1.1468   0
  18   7  21   17.33    2.16     1.1724   0
  18   7  22   44.73    4.10     1.1987   0
  18   7  23  323.91    8.41     1.2256   0
  18   7  25   37.04    3.38     1.2812   0
  19   7   3   84.14    3.96     0.9054   0
  19   7   4   87.38    7.48     0.9110   0
  19   7   8   27.54    7.12     0.9484   0
  19   7  12   12.87    2.30     1.0077   0
  19   7  13   70.41    1.94     1.0255   0
  19   7  14   50.20    2.80     1.0444   0
  19   7  15    9.64    2.01     1.0644   0
  19   7  16   59.55    2.16     1.0853   0
  19   7  17   14.67    2.16     1.1071   0
  19   7  18   81.34    2.37     1.1298   0
  19   7  21   26.11    3.16     1.2025   0
  19   7  23    9.28    2.37     1.2544   0
  19   7  24   40.35    4.82     1.2813   0
  20   7   5   18.27    5.97     0.9582   0
  20   7   7  105.21    8.13     0.9762   0
  20   7   8  156.49    4.10     0.9873   0
  20   7  10   83.42    2.80     1.0134   0
  20   7  11  127.29    4.03     1.0283   0
  20   7  12   19.42    2.37     1.0444   0
  20   7  14   19.20    2.30     1.0799   0
  20   7  16   23.95    2.23     1.1194   0
  20   7  17   11.36    2.09     1.1406   0
  20   7  18   23.23    2.09     1.1626   0
  20   7  19  134.48    2.80     1.1855   0
  20   7  21   35.67    2.01     1.2334   0
  20   7  22   23.16    5.11     1.2584   0
  20   7  23  188.06    6.18     1.2841   0
  21   7   1  285.72   11.94     0.9811   0
  21   7   5   72.20    7.70     0.9987   0
  21   7   6  235.67    7.70     1.0066   0
  21   7   8   71.92    5.32     1.0266   0
  21   7   9  126.36    7.62     1.0385   0
  21   7  10   18.84    4.53     1.0517   0
  21   7  11   49.77    2.52     1.0661   0
  21   7  13   57.89    2.52     1.0982   0
  21   7  14   24.16    2.16     1.1159   0
  21   7  15   71.27    2.09     1.1346   0
  21   7  16   15.17    1.94     1.1542   0
  21   7  19   24.45    2.66     1.2184   0
  21   7  21   79.40    2.45     1.2651   0
  21   7  22   35.67    4.67     1.2895   0
  22   7   3   78.68    6.83     1.0282   0
  22   7   7  153.47    7.91     1.0560   0
  22   7   9   31.72    6.54     1.0778   0
  22   7  12   18.48    2.52     1.1193   0
  22   7  16   28.84    1.87     1.1897   0
  22   7  17   10.57    2.09     1.2096   0
  22   7  19   77.38    2.23     1.2520   0
  22   7  20   38.91    3.60     1.2744   0
  23   7  10   42.43    2.95     1.1296   0
  23   7  11   17.26    4.24     1.1430   0
  23   7  12   16.97    3.16     1.1575   0
  23   7  14   55.52    2.01     1.1896   0
  23   7  15   37.18    1.80     1.2072   0
  23   7  16  108.95    2.01     1.2256   0
  23   7  19   39.91    3.31     1.2862   0
  24   7   3  120.53    7.84     1.1112   0
  24   7   4   32.94    6.69     1.1158   0
  24   7   5   64.22    4.03     1.1216   0
  24   7   7   71.48    6.90     1.1370   0
  24   7   8  196.83    6.90     1.1465   0
  24   7  12   12.08    3.09     1.1961   0
  24   7  13   49.05    2.23     1.2111   0
  24   7  15   57.75    2.23     1.2442   0
  24   7  17   73.93    2.23     1.2809   0
  24   7  18   44.08    2.30     1.3006   0
  25   7   1   19.20    6.04     1.1480   0
  25   7   3   41.57    6.47     1.1530   0
  25   7   6   15.53    3.88     1.1699   0
  25   7   7   35.45    6.04     1.1779   0
  25   7   8   67.03    4.24     1.1871   0
  25   7  10  193.74    6.04     1.2089   0
  25   7  14  157.28    2.73     1.2651   0
  25   7  16   11.58    2.45     1.2991   0
  25   7  17   12.08    3.81     1.3173   0
  26   7   0  102.26    6.69     1.1895   0
  26   7   1   31.72    4.03     1.1901   0
  26   7   2   56.89    5.90     1.1919   0
  26   7   4   16.18    3.88     1.1992   0
  26   7   5  226.54   12.08     1.2046   0
  26   7   6  187.56    8.27     1.2112   0
  26   7   8   96.01    6.04     1.2279   0
  26   7   9   20.14    3.31     1.2379   0
  26   7  10   29.63    5.25     1.2489   0
  26   7  12   41.06    4.89     1.2742   0
  26   7  14   93.56    2.80     1.3035   0
  26   7  15   38.62    4.03     1.3195   0
  27   7   1   18.41    3.52     1.2323   0
  27   7   2   11.58    3.31     1.2341   0
  27   7   3   40.27    3.52     1.2370   0
  27   7   4   80.04    3.74     1.2411   0
  27   7   6   16.90    3.16     1.2528   0
  27   7   7   67.53    5.39     1.2603   0
  27   7   8   22.15    4.75     1.2689   0
  27   7  10   53.94    4.67     1.2893   0
  27   7  11   84.07    4.82     1.3010   0
  28   7   0  274.07   13.16     1.2741   0
  28   7   3   27.54    4.39     1.2792   0
   0   8   0  142.25    1.65     0.3785   0
   0   8   1 8780.97   13.16     0.3804   0
   0   8   2 2973.74    4.96     0.3860   0
   0   8   3 1909.38    2.88     0.3953   0
   0   8   4   39.99    0.72     0.4079   0
   0   8   5 1489.39    2.23     0.4236   0
   0   8   6   28.12    0.43     0.4421   0
   0   8   7   78.17    1.08     0.4629   0
   0   8   8  239.12    1.51     0.4858   0
   0   8   9  260.19    1.80     0.5106   0
   0   8  10  272.56    1.87     0.5369   0
   0   8  11 1900.75    3.24     0.5645   0
   0   8  12 1574.97    3.31     0.5933   0
   0   8  13  308.88    2.37     0.6231   0
   0   8  14   75.66    1.08     0.6538   0
   0   8  15   80.19    1.08     0.6852   0
   0   8  17  363.46    5.03     0.7498   0
   0   8  18  164.18    3.31     0.7829   0
   0   8  20  147.21    2.88     0.8504   0
   0   8  21  546.42   10.00     0.8846   0
   0   8  22  248.33    7.05     0.9192   0
   0   8  23  168.21    4.82     0.9540   0
   0   8  24  111.33    3.88     0.9891   0
   0   8  27  111.04    4.24     1.0955   0
   0   8  28   55.66    3.74     1.1313   0
   0   8  29   85.36    7.12     1.1673   0
   0   8  30  100.18    6.62     1.2034   0
   0   8  33  291.48   14.38     1.3123   0
   1   8   1  996.04    1.80     0.3829   0
   1   8   2  687.59    1.29     0.3885   0
   1   8   3   10.07    0.29     0.3977   0
   1   8   4 1091.69    1.29     0.4103   0
   1   8   5   40.06    0.36     0.4259   0
   1   8   6  255.59    0.86     0.4442   0
   1   8   7    8.77    0.29     0.4650   0
   1   8   8  626.46    1.22     0.4878   0
   1   8   9 2035.23    2.01     0.5124   0
   1   8  10  115.64    1.08     0.5386   0
   1   8  11  258.68    1.37     0.5662   0
   1   8  12  236.03    1.51     0.5949   0
   1   8  13  773.82    2.01     0.6246   0
   1   8  14  283.85    1.87     0.6552   0
   1   8  15  267.74    2.09     0.6866   0
   1   8  17  156.71    2.09     0.7511   0
   1   8  18  693.34    4.82     0.7842   0
   1   8  19  211.94    3.16     0.8176   0
   1   8  21  941.38    6.98     0.8857   0
   1   8  23  655.95    7.62     0.9550   0
   1   8  24   47.32    2.73     0.9901   0
   1   8  25   32.94    3.09     1.0253   0
   1   8  26   18.91    2.95     1.0608   0
   1   8  28   21.14    3.16     1.1322   0
   1   8  29   31.72    2.95     1.1681   0
   1   8  30   11.94    3.52     1.2042   0
   1   8  31  121.97    4.39     1.2403   0
   1   8  32   58.40    2.52     1.2766   0
   1   8  33   38.26    2.88     1.3130   0
   2   8   0   14.10    0.43     0.3885   0
   2   8   1  141.39    0.93     0.3904   0
   2   8   2  937.07    1.65     0.3959   0
   2   8   3 2654.43    2.88     0.4050   0
   2   8   4   25.46    0.29     0.4173   0
   2   8   5  100.90    0.86     0.4327   0
   2   8   6  152.53    0.93     0.4507   0
   2   8   7   52.93    0.50     0.4712   0
   2   8   8   59.55    0.58     0.4937   0
   2   8   9  581.01    1.37     0.5181   0
   2   8  10   54.80    0.50     0.5440   0
   2   8  11  151.17    1.44     0.5713   0
   2   8  12   19.56    0.50     0.5998   0
   2   8  13  134.05    1.44     0.6293   0
   2   8  14    4.17    0.58     0.6596   0
   2   8  15    5.18    0.65     0.6908   0
   2   8  16   52.86    0.93     0.7226   0
   2   8  17   33.80    1.15     0.7550   0
   2   8  18  418.91    4.67     0.7878   0
   2   8  19  325.78    4.75     0.8212   0
   2   8  21    7.98    2.01     0.8890   0
   2   8  22   63.43    2.16     0.9234   0
   2   8  23   77.96    2.73     0.9581   0
   2   8  25   69.40    3.02     1.0282   0
   2   8  26   17.33    2.59     1.0635   0
   2   8  27   57.96    3.45     1.0990   0
   2   8  28   17.98    3.02     1.1347   0
   2   8  29   76.45    3.67     1.1706   0
   2   8  31   11.00    3.45     1.2427   0
   2   8  32   31.57    2.66     1.2789   0
   3   8   1   18.99    0.29     0.4026   0
   3   8   2  294.86    1.01     0.4079   0
   3   8   3  202.52    0.93     0.4167   0
   3   8   4  709.89    1.37     0.4287   0
   3   8   5    5.68    0.29     0.4437   0
   3   8   6  189.43    0.93     0.4613   0
   3   8   7  546.06    1.22     0.4813   0
   3   8   8  137.22    1.15     0.5034   0
   3   8   9 1884.92    2.23     0.5273   0
   3   8  10  438.33    1.51     0.5528   0
   3   8  11   92.84    0.86     0.5797   0
   3   8  12   34.30    0.58     0.6078   0
   3   8  13  268.97    1.80     0.6369   0
   3   8  14  282.20    1.94     0.6669   0
   3   8  15   40.85    0.79     0.6977   0
   3   8  16  221.65    2.45     0.7292   0
   3   8  17   26.61    1.22     0.7613   0
   3   8  18  595.61    4.53     0.7939   0
   3   8  19    5.68    1.51     0.8270   0
   3   8  20   10.00    2.16     0.8605   0
   3   8  21   14.53    2.73     0.8944   0
   3   8  22   51.78    2.45     0.9286   0
   3   8  24   15.03    2.66     0.9979   0
   3   8  26   14.02    3.16     1.0680   0
   3   8  27   85.00    3.60     1.1034   0
   3   8  29  330.96    9.64     1.1747   0
   3   8  31   13.23    2.37     1.2466   0
   3   8  32   11.65    3.16     1.2827   0
   3   8  33   41.21    4.10     1.3189   0
   4   8   0   26.32    0.43     0.4173   0
   4   8   1   32.07    0.43     0.4190   0
   4   8   2  612.29    1.29     0.4242   0
   4   8   3  310.39    1.08     0.4326   0
   4   8   4  357.42    1.01     0.4442   0
   4   8   5 2379.71    2.09     0.4587   0
   4   8   6 1031.28    1.58     0.4757   0
   4   8   7  581.01    1.37     0.4951   0
   4   8   8  448.83    1.29     0.5166   0
   4   8   9  213.95    1.44     0.5400   0
   4   8  10    9.28    0.43     0.5649   0
   4   8  11  465.01    1.73     0.5912   0
   4   8  12   11.58    0.58     0.6188   0
   4   8  13  135.92    1.51     0.6474   0
   4   8  14  174.32    1.80     0.6770   0
   4   8  16   14.96    0.86     0.7384   0
   4   8  17   76.52    1.29     0.7701   0
   4   8  18  352.10    4.03     0.8024   0
   4   8  21   69.04    1.94     0.9019   0
   4   8  22   14.96    2.88     0.9359   0
   4   8  24   19.35    2.73     1.0046   0
   4   8  25  142.54    3.52     1.0394   0
   4   8  26   35.96    3.38     1.0743   0
   4   8  27  127.51    4.31     1.1095   0
   4   8  28   89.25    3.45     1.1449   0
   4   8  31   44.66    2.80     1.2520   0
   4   8  32   13.38    2.95     1.2879   0
   5   8   1 1090.97    1.58     0.4393   0
   5   8   2  234.30    1.08     0.4442   0
   5   8   3  640.56    1.22     0.4523   0
   5   8   4  103.99    0.86     0.4633   0
   5   8   5   31.64    0.36     0.4772   0
   5   8   6  744.33    1.44     0.4936   0
   5   8   8   42.43    0.50     0.5332   0
   5   8   9  402.01    1.44     0.5558   0
   5   8  10   58.54    0.58     0.5801   0
   5   8  11  482.56    1.80     0.6057   0
   5   8  12  234.52    1.80     0.6327   0
   5   8  13  137.14    1.44     0.6607   0
   5   8  14  558.72    2.23     0.6897   0
   5   8  15   88.74    0.93     0.7195   0
   5   8  17  127.51    1.44     0.7813   0
   5   8  18   41.86    1.58     0.8132   0
   5   8  19   60.77    1.58     0.8455   0
   5   8  20   82.13    2.09     0.8783   0
   5   8  21   97.95    2.88     0.9115   0
   5   8  23   83.42    2.66     0.9790   0
   5   8  24   13.23    3.24     1.0132   0
   5   8  25   13.38    3.67     1.0477   0
   5   8  27  125.35    3.38     1.1173   0
   5   8  28  242.93    5.54     1.1525   0
   5   8  31  194.32    6.11     1.2589   0
   5   8  32   25.10    2.45     1.2947   0
   6   8   0   63.72    0.93     0.4612   0
   6   8   1   24.60    0.36     0.4628   0
   6   8   2   21.65    0.36     0.4675   0
   6   8   3  223.52    1.01     0.4752   0
   6   8   4   92.05    0.79     0.4857   0
   6   8   5    4.46    0.36     0.4990   0
   6   8   6   27.83    0.43     0.5147   0
   6   8   7  398.34    1.29     0.5327   0
   6   8   8  234.59    1.37     0.5527   0
   6   8   9  414.24    1.58     0.5746   0
   6   8  10   28.84    0.58     0.5981   0
   6   8  11   37.18    0.58     0.6230   0
   6   8  12  114.42    1.01     0.6492   0
   6   8  13   54.80    0.79     0.6766   0
   6   8  14   50.05    0.72     0.7049   0
   6   8  15   61.85    1.01     0.7341   0
   6   8  17  159.51    2.23     0.7948   0
   6   8  18   78.24    1.65     0.8261   0
   6   8  22   37.47    2.37     0.9563   0
   6   8  23  179.86    3.24     0.9898   0
   6   8  24   27.83    2.52     1.0236   0
   6   8  25  216.11    3.52     1.0578   0
   6   8  27   16.40    3.45     1.1268   0
   6   8  28   21.72    2.88     1.1616   0
   6   8  31   10.07    2.52     1.2673   0
   6   8  32    8.56    2.80     1.3028   0
   7   8   1  857.24    1.65     0.4892   0
   7   8   2   29.63    0.43     0.4936   0
   7   8   3  122.26    1.08     0.5009   0
   7   8   4   70.55    0.72     0.5109   0
   7   8   5    9.21    0.36     0.5235   0
   7   8   6   11.43    0.43     0.5385   0
   7   8   7    1.58    0.43     0.5558   0
   7   8   8  335.27    1.73     0.5750   0
   7   8   9   29.77    0.58     0.5960   0
   7   8  10   38.55    0.65     0.6187   0
   7   8  11  458.83    2.09     0.6429   0
   7   8  12  908.30    2.30     0.6683   0
   7   8  13   23.66    0.72     0.6949   0
   7   8  14   17.62    0.72     0.7225   0
   7   8  15    8.34    0.93     0.7510   0
   7   8  16  118.66    1.65     0.7804   0
   7   8  17  114.35    1.94     0.8105   0
   7   8  18    5.75    1.87     0.8412   0
   7   8  19   83.93    1.94     0.8725   0
   7   8  20   14.38    1.87     0.9043   0
   7   8  21    7.12    1.80     0.9366   0
   7   8  22  187.41    2.59     0.9693   0
   7   8  23   41.42    2.23     1.0024   0
   7   8  24  122.40    2.37     1.0358   0
   7   8  25   21.43    2.16     1.0696   0
   7   8  26   26.47    2.80     1.1036   0
   7   8  27  395.83    6.76     1.1379   0
   7   8  28   22.80    2.88     1.1724   0
   7   8  29   56.09    2.88     1.2071   0
   7   8  31   20.71    2.45     1.2772   0
   8   8   0    3.74    0.65     0.5165   0
   8   8   1  353.97    1.58     0.5179   0
   8   8   2 1365.69    2.16     0.5221   0
   8   8   3  985.97    1.87     0.5290   0
   8   8   4   36.82    0.43     0.5385   0
   8   8   5 1791.43    2.37     0.5505   0
   8   8   6  338.94    1.58     0.5648   0
   8   8   7  464.65    1.65     0.5812   0
   8   8   8  436.17    1.80     0.5997   0
   8   8   9  178.64    1.73     0.6199   0
   8   8  10  194.32    1.87     0.6417   0
   8   8  11   30.13    0.72     0.6650   0
   8   8  12  375.40    2.23     0.6896   0
   8   8  14  163.03    1.87     0.7423   0
   8   8  15   11.65    1.08     0.7701   0
   8   8  18   28.91    1.73     0.8582   0
   8   8  19  136.50    2.01     0.8889   0
   8   8  20  252.21    4.82     0.9202   0
   8   8  21  221.79    3.45     0.9519   0
   8   8  22   16.25    2.09     0.9841   0
   8   8  23   52.86    2.59     1.0167   0
   8   8  24   18.41    2.23     1.0497   0
   8   8  25  106.87    2.37     1.0830   0
   8   8  26   22.22    2.23     1.1166   0
   8   8  27    9.78    2.30     1.1505   0
   8   8  28   15.25    2.37     1.1847   0
   8   8  30   49.19    2.45     1.2537   0
   8   8  31   54.44    2.66     1.2884   0
   9   8   1  235.89    1.58     0.5487   0
   9   8   2  313.27    1.73     0.5526   0
   9   8   3  221.65    1.44     0.5592   0
   9   8   4  346.78    1.65     0.5682   0
   9   8   5   73.28    0.72     0.5795   0
   9   8   6    2.66    0.50     0.5931   0
   9   8   7   16.90    0.50     0.6088   0
   9   8   8 1058.61    2.37     0.6264   0
   9   8   9  245.09    1.73     0.6458   0
   9   8  11  185.76    1.87     0.6892   0
   9   8  12  834.95    3.67     0.7130   0
   9   8  14  706.86    3.81     0.7641   0
   9   8  15   98.74    1.58     0.7911   0
   9   8  16   13.95    1.37     0.8190   0
   9   8  17    9.85    1.51     0.8477   0
   9   8  19    5.54    1.65     0.9072   0
   9   8  20  126.21    1.94     0.9378   0
   9   8  21   21.14    2.09     0.9690   0
   9   8  23   48.90    2.01     1.0328   0
   9   8  25   29.77    2.16     1.0981   0
   9   8  26    9.06    2.52     1.1312   0
   9   8  27  192.30    2.66     1.1647   0
   9   8  28   22.44    2.09     1.1985   0
   9   8  29  146.35    2.23     1.2324   0
  10   8   1   44.95    0.65     0.5812   0
  10   8   2 1413.87    2.59     0.5849   0
  10   8   3   24.81    0.58     0.5911   0
  10   8   4  473.42    1.94     0.5996   0
  10   8   5    2.95    0.58     0.6104   0
  10   8   6    4.89    0.58     0.6233   0
  10   8   7  546.56    2.09     0.6382   0
  10   8   8   78.60    0.72     0.6551   0
  10   8   9  134.56    1.37     0.6736   0
  10   8  10    2.30    0.65     0.6937   0
  10   8  12  227.26    2.59     0.7383   0
  10   8  13   65.08    1.15     0.7624   0
  10   8  14   34.09    1.22     0.7877   0
  10   8  15 1038.47    4.82     0.8140   0
  10   8  16   22.65    1.37     0.8411   0
  10   8  17  534.91    4.75     0.8691   0
  10   8  18   93.56    1.94     0.8978   0
  10   8  19   11.15    1.51     0.9272   0
  10   8  20    6.83    1.94     0.9572   0
  10   8  21  103.63    2.30     0.9878   0
  10   8  22  350.81    5.83     1.0188   0
  10   8  23   12.51    2.09     1.0504   0
  10   8  24  267.38    4.96     1.0823   0
  10   8  25   18.63    1.94     1.1147   0
  10   8  26    9.64    1.87     1.1473   0
  10   8  27   19.85    1.80     1.1804   0
  10   8  28   13.66    1.87     1.2137   0
  10   8  30    7.48    2.09     1.2811   0
  11   8   1   28.55    0.79     0.6151   0
  11   8   2   99.39    1.15     0.6186   0
  11   8   3   20.28    0.65     0.6244   0
  11   8   4  524.20    2.16     0.6325   0
  11   8   5  392.88    2.30     0.6427   0
  11   8   6    4.31    0.65     0.6550   0
  11   8   7  155.63    1.73     0.6692   0
  11   8   8   99.17    0.86     0.6853   0
  11   8   9  273.57    2.16     0.7031   0
  11   8  10   86.80    0.93     0.7224   0
  11   8  11   77.31    1.01     0.7432   0
  11   8  13  217.76    3.74     0.7886   0
  11   8  15  101.55    1.65     0.8385   0
  11   8  16  323.48    4.46     0.8649   0
  11   8  17  704.64    4.89     0.8921   0
  11   8  18  306.87    4.82     0.9201   0
  11   8  19   30.64    2.01     0.9488   0
  11   8  23   54.94    2.23     1.0695   0
  11   8  24   30.71    1.94     1.1009   0
  11   8  25   45.67    1.94     1.1327   0
  11   8  27   14.38    1.94     1.1974   0
  11   8  28   14.89    1.73     1.2303   0
  12   8   0  159.29    2.30     0.6490   0
  12   8   1   64.87    0.86     0.6502   0
  12   8   2   14.02    0.72     0.6535   0
  12   8   3   80.83    0.93     0.6590   0
  12   8   4    5.75    0.79     0.6667   0
  12   8   5  431.86    2.73     0.6764   0
  12   8   6  147.86    2.09     0.6881   0
  12   8   7  455.45    2.59     0.7016   0
  12   8   9   14.81    0.86     0.7340   0
  12   8  10   23.66    1.01     0.7525   0
  12   8  11   24.45    1.08     0.7725   0
  12   8  12   21.22    1.22     0.7937   0
  12   8  13   35.24    1.51     0.8163   0
  12   8  15  714.56    4.53     0.8646   0
  12   8  17   26.39    1.65     0.9167   0
  12   8  18   73.35    1.94     0.9439   0
  12   8  19    6.18    1.94     0.9719   0
  12   8  20    9.13    1.87     1.0006   0
  12   8  22  128.30    2.59     1.0597   0
  12   8  23   46.53    2.01     1.0901   0
  12   8  24   23.44    2.09     1.1209   0
  12   8  25   34.16    1.80     1.1521   0
  12   8  26   36.32    1.94     1.1838   0
  12   8  28   11.43    1.73     1.2482   0
  12   8  29   29.41    1.94     1.2808   0
  12   8  30   16.04    4.03     1.3138   0
  13   8   1  215.10    2.37     0.6863   0
  13   8   2  219.56    2.73     0.6894   0
  13   8   3  523.77    3.02     0.6947   0
  13   8   4    3.60    0.93     0.7019   0
  13   8   5   18.91    1.08     0.7112   0
  13   8   6    9.85    0.93     0.7223   0
  13   8   7  239.34    2.88     0.7352   0
  13   8   9   79.25    1.37     0.7661   0
  13   8  10   66.23    1.51     0.7839   0
  13   8  11   48.47    1.51     0.8031   0
  13   8  12   22.15    1.37     0.8236   0
  13   8  13  326.93    4.60     0.8453   0
  13   8  14    6.54    1.51     0.8682   0
  13   8  15   56.09    1.65     0.8920   0
  13   8  16   31.93    1.58     0.9169   0
  13   8  18   53.87    2.16     0.9692   0
  13   8  19  215.75    2.52     0.9965   0
  13   8  23   13.88    2.09     1.1120   0
  13   8  24   15.25    2.16     1.1422   0
  13   8  27   49.33    1.80     1.2355   0
  13   8  28   15.97    2.23     1.2674   0
  13   8  29   26.68    2.88     1.2996   0
  14   8   0  576.05    4.39     0.7223   0
  14   8   1   20.71    1.22     0.7233   0
  14   8   2   42.29    1.22     0.7263   0
  14   8   3    5.68    1.01     0.7312   0
  14   8   4  403.67    4.10     0.7381   0
  14   8   5  642.14    4.24     0.7469   0
  14   8   6   59.83    1.80     0.7575   0
  14   8   7   39.99    1.73     0.7699   0
  14   8   8   85.87    1.80     0.7839   0
  14   8   9  214.74    4.24     0.7994   0
  14   8  12  122.11    1.94     0.8547   0
  14   8  13  150.23    1.80     0.8756   0
  14   8  14   49.84    1.65     0.8977   0
  14   8  15  366.99    4.67     0.9208   0
  14   8  17   40.06    2.23     0.9699   0
  14   8  18   28.48    2.45     0.9957   0
  14   8  19  229.27    4.10     1.0223   0
  14   8  20   29.92    2.45     1.0496   0
  14   8  21   97.23    2.66     1.0775   0
  14   8  22  123.19    2.88     1.1061   0
  14   8  23  121.47    2.66     1.1352   0
  14   8  24  105.00    2.45     1.1648   0
  14   8  25   59.62    1.73     1.1949   0
  14   8  26   44.16    1.73     1.2255   0
  14   8  27   67.17    2.45     1.2564   0
  14   8  28   32.15    4.31     1.2878   0
  15   8   1  534.55    6.83     0.7610   0
  15   8   2  431.21    5.90     0.7638   0
  15   8   3  176.27    3.81     0.7686   0
  15   8   4   17.98    2.37     0.7751   0
  15   8   5  237.04    4.67     0.7835   0
  15   8   6  119.96    2.23     0.7936   0
  15   8   7  284.14    5.61     0.8054   0
  15   8   9   22.44    1.80     0.8337   0
  15   8  10   35.89    1.73     0.8501   0
  15   8  11  643.58    5.61     0.8678   0
  15   8  13  133.76    2.16     0.9070   0
  15   8  14   73.50    1.80     0.9283   0
  15   8  15  110.25    2.37     0.9507   0
  15   8  16  225.82    3.31     0.9741   0
  15   8  18   73.21    2.37     1.0234   0
  15   8  19  146.92    2.88     1.0493   0
  15   8  20    9.42    2.37     1.0759   0
  15   8  21  161.38    2.95     1.1032   0
  15   8  26   16.83    2.45     1.2481   0
  15   8  27   13.66    2.95     1.2785   0
  15   8  28  102.26    4.75     1.3093   0
  16   8   0  282.34   18.77     0.7984   0
  16   8   1   15.53    3.31     0.7993   0
  16   8   2  108.88    4.75     0.8021   0
  16   8   3  727.79   10.28     0.8066   0
  16   8   4   33.80    3.96     0.8128   0
  16   8   5   62.21    2.52     0.8208   0
  16   8   7  573.82    6.83     0.8418   0
  16   8   8  368.00    6.11     0.8546   0
  16   8   9   12.51    2.73     0.8689   0
  16   8  11  321.68    5.18     0.9016   0
  16   8  13   36.25    2.09     0.9394   0
  16   8  14   12.30    1.87     0.9600   0
  16   8  15   59.69    2.09     0.9817   0
  16   8  16   56.24    2.23     1.0043   0
  16   8  17    6.90    2.01     1.0279   0
  16   8  19   21.65    2.88     1.0774   0
  16   8  20  337.93    6.33     1.1034   0
  16   8  21  139.16    3.31     1.1300   0
  16   8  22   44.44    2.73     1.1572   0
  16   8  24   17.91    3.52     1.2135   0
  16   8  25  190.29    4.60     1.2424   0
  16   8  26   57.46    2.73     1.2718   0
  17   8   1  202.08    6.62     0.8383   0
  17   8   3   62.21    6.18     0.8451   0
  17   8   4  243.00    7.84     0.8511   0
  17   8   5   63.65    6.83     0.8588   0
  17   8   6   25.17    2.59     0.8680   0
  17   8   7   52.14    2.80     0.8788   0
  17   8   8  120.17    3.24     0.8911   0
  17   8   9   92.99    2.80     0.9048   0
  17   8  10   23.66    2.80     0.9199   0
  17   8  11  180.87    2.73     0.9363   0
  17   8  14  105.43    2.30     0.9927   0
  17   8  15  111.54    2.37     1.0136   0
  17   8  17   37.97    2.16     1.0584   0
  17   8  18   86.44    2.45     1.0821   0
  17   8  19   15.53    2.30     1.1066   0
  17   8  20   11.94    2.37     1.1319   0
  17   8  21  108.02    3.45     1.1578   0
  17   8  22    8.99    2.66     1.1845   0
  17   8  23   94.35    4.17     1.2117   0
  18   8   5  214.89    4.39     0.8972   0
  18   8   8   36.61    3.52     0.9282   0
  18   8  10   50.34    2.73     0.9559   0
  18   8  12   63.07    2.37     0.9887   0
  18   8  14   13.02    2.73     1.0261   0
  18   8  15   17.76    2.16     1.0464   0
  18   8  16   39.12    2.59     1.0677   0
  18   8  17   67.96    2.52     1.0899   0
  18   8  19   61.20    2.52     1.1367   0
  18   8  21  180.08    2.52     1.1867   0
  18   8  22   11.72    2.73     1.2126   0
  18   8  25   52.50    4.67     1.2942   0
  19   8   1  471.41   22.37     0.9174   0
  19   8   4  207.55    6.04     0.9292   0
  19   8   7   69.11    6.47     0.9546   0
  19   8   8  159.01    4.67     0.9659   0
  19   8  10   30.49    3.31     0.9926   0
  19   8  11  408.12    7.55     1.0078   0
  19   8  12  238.76    4.67     1.0242   0
  19   8  14   54.22    2.09     1.0604   0
  19   8  15  275.30    5.32     1.0800   0
  19   8  17   48.83    2.73     1.1222   0
  19   8  20    7.70    2.37     1.1917   0
  19   8  22   12.44    3.24     1.2418   0
  20   8   2  112.98    4.75     0.9599   0
  20   8   7  116.94    5.47     0.9933   0
  20   8   8  210.79    5.83     1.0042   0
  20   8   9   71.99    4.82     1.0164   0
  20   8  11   16.54    3.60     1.0445   0
  20   8  12   11.87    2.80     1.0603   0
  20   8  15   17.76    2.23     1.1143   0
  20   8  17   56.24    2.30     1.1552   0
  20   8  18   32.15    2.23     1.1770   0
  20   8  19   21.14    2.80     1.1996   0
  20   8  20   48.69    2.88     1.2229   0
  20   8  21  115.71    2.59     1.2470   0
  20   8  22   13.59    2.88     1.2717   0
  20   8  23   18.34    3.09     1.2971   0
  21   8   1  222.87    6.54     0.9981   0
  21   8   7  324.13   23.30     1.0323   0
  21   8   8  141.46    7.55     1.0428   0
  21   8  12   48.69    2.95     1.0970   0
  21   8  13   75.22    2.73     1.1134   0
  21   8  15  145.13    2.66     1.1493   0
  21   8  16   61.70    2.09     1.1687   0
  21   8  18   24.52    2.73     1.2101   0
  21   8  19  171.74    2.73     1.2321   0
  22   8  10   65.52    3.38     1.1058   0
  22   8  13  130.02    2.95     1.1501   0
  22   8  14   13.74    2.01     1.1670   0
  22   8  15    6.11    1.94     1.1849   0
  22   8  16   43.44    1.87     1.2037   0
  22   8  17   16.97    1.80     1.2234   0
  23   8  10   12.66    4.03     1.1444   0
  23   8  11   41.35    3.24     1.1576   0
  23   8  13   32.94    3.16     1.1873   0
  23   8  15    8.92    1.87     1.2210   0
  23   8  16   22.58    1.87     1.2393   0
  23   8  17  145.85    2.30     1.2584   0
  23   8  18   18.63    1.94     1.2784   0
  23   8  19   17.26    2.45     1.2992   0
  24   8   7  153.69    7.98     1.1517   0
  24   8   9   36.17    3.81     1.1717   0
  24   8  12   63.72    3.45     1.2100   0
  24   8  13   18.99    2.45     1.2249   0
  24   8  14   12.23    2.09     1.2408   0
  24   8  15  444.15    6.54     1.2576   0
  24   8  17   29.63    4.39     1.2940   0
  24   8  18   34.02    3.02     1.3134   0
  25   8   4   56.81    6.26     1.1718   0
  25   8   9  121.83    4.39     1.2114   0
  25   8  11   15.89    4.24     1.2351   0
  25   8  12   57.46    3.60     1.2485   0
  25   8  13   90.18    5.83     1.2629   0
  25   8  15   11.79    2.09     1.2947   0
  26   8   4   28.05    5.68     1.2131   0
  26   8   7   23.95    5.32     1.2327   0
  27   8   3   36.46    5.25     1.2505   0
  27   8   6   14.89    4.82     1.2661   0
  27   8   9   35.74    4.31     1.2916   0
  28   8   2  209.28   13.23     1.2895   0
  28   8   4   16.97    3.96     1.2962   0
   1   9   1  745.05    1.65     0.4297   0
   1   9   2   36.10    0.58     0.4347   0
   1   9   3  619.49    1.29     0.4430   0
   1   9   5  962.96    1.51     0.4685   0
   1   9   6  595.54    1.22     0.4852   0
   1   9   7   11.65    0.29     0.5042   0
   1   9   8  519.16    1.22     0.5253   0
   1   9   9   19.99    0.43     0.5483   0
   1   9  10  192.45    1.37     0.5729   0
   1   9  11   55.88    0.58     0.5989   0
   1   9  12 1033.44    2.23     0.6261   0
   1   9  13  136.86    1.51     0.6544   0
   1   9  14   13.30    0.72     0.6836   0
   1   9  16  412.44    3.16     0.7446   0
   1   9  18    7.48    1.80     0.8081   0
   1   9  19  230.92    4.53     0.8406   0
   1   9  20  279.97    5.68     0.8736   0
   1   9  23   19.71    3.02     0.9748   0
   1   9  24   10.57    3.38     1.0091   0
   1   9  25  177.20    4.39     1.0437   0
   1   9  27   95.43    4.31     1.1136   0
   1   9  30   16.61    3.09     1.2199   0
   1   9  32   83.14    2.95     1.2914   0
   2   9   0   29.92    0.65     0.4347   0
   2   9   1    1.51    0.36     0.4364   0
   2   9   2   16.47    0.36     0.4414   0
   2   9   3  375.04    1.15     0.4495   0
   2   9   4  976.62    1.58     0.4606   0
   2   9   5 4455.93    3.67     0.4746   0
   2   9   6   73.86    0.79     0.4911   0
   2   9   7  402.73    1.15     0.5099   0
   2   9   8    3.24    0.36     0.5308   0
   2   9   9  450.12    1.37     0.5536   0
   2   9  10   14.81    0.50     0.5779   0
   2   9  11    8.99    0.50     0.6037   0
   2   9  12  227.69    1.65     0.6307   0
   2   9  13  262.71    1.94     0.6588   0
   2   9  14  316.14    2.09     0.6879   0
   2   9  15    8.20    0.86     0.7178   0
   2   9  16   46.31    1.37     0.7484   0
   2   9  17  441.42    5.03     0.7797   0
   2   9  18  135.27    2.16     0.8116   0
   2   9  20   10.72    2.66     0.8769   0
   2   9  21  164.90    3.02     0.9101   0
   2   9  23   74.29    2.73     0.9777   0
   2   9  24   80.76    3.02     1.0120   0
   2   9  25  138.08    3.96     1.0465   0
   2   9  27   72.13    4.10     1.1162   0
   2   9  28  100.97    5.03     1.1514   0
   2   9  29  184.61    5.39     1.1867   0
   2   9  30   88.74    3.02     1.2222   0
   2   9  31  210.50    8.34     1.2579   0
   3   9   1 1356.34    2.30     0.4473   0
   3   9   2  102.48    1.15     0.4522   0
   3   9   3   47.90    0.50     0.4601   0
   3   9   4 1474.28    2.01     0.4710   0
   3   9   5    4.17    0.29     0.4847   0
   3   9   6 1121.17    1.65     0.5008   0
   3   9   7   42.07    0.43     0.5193   0
   3   9   9  591.08    1.58     0.5622   0
   3   9  10  584.97    1.87     0.5862   0
   3   9  11    4.31    0.50     0.6116   0
   3   9  12  124.13    1.44     0.6383   0
   3   9  14   32.22    0.72     0.6948   0
   3   9  15   72.92    0.93     0.7245   0
   3   9  16   40.35    1.29     0.7549   0
   3   9  17   38.76    1.80     0.7859   0
   3   9  18  134.27    2.23     0.8176   0
   3   9  20  344.91    6.33     0.8824   0
   3   9  21  265.59    6.76     0.9154   0
   3   9  22  160.95    3.09     0.9489   0
   3   9  24   12.15    2.95     1.0167   0
   3   9  26   19.92    3.24     1.0857   0
   3   9  27   12.51    4.17     1.1205   0
   3   9  28   32.15    2.95     1.1556   0
   3   9  29   19.13    3.09     1.1908   0
   3   9  31   94.07    4.10     1.2617   0
   4   9   0  200.93    1.94     0.4606   0
   4   9   1 1759.79    2.52     0.4622   0
   4   9   2  339.30    1.08     0.4669   0
   4   9   3   32.87    0.43     0.4746   0
   4   9   4  546.13    1.29     0.4851   0
   4   9   5 3643.28    3.16     0.4984   0
   4   9   6  217.12    1.08     0.5142   0
   4   9   7   63.21    0.65     0.5322   0
   4   9   8   81.05    0.86     0.5522   0
   4   9   9  599.42    1.65     0.5741   0
   4   9  10   18.19    0.50     0.5976   0
   4   9  11   66.23    0.72     0.6226   0
   4   9  12   69.61    0.79     0.6488   0
   4   9  13   84.86    0.79     0.6762   0
   4   9  14   45.81    0.79     0.7045   0
   4   9  17  263.93    4.67     0.7945   0
   4   9  18   58.76    1.73     0.8258   0
   4   9  19   13.74    2.30     0.8576   0
   4   9  20  146.92    2.59     0.8900   0
   4   9  21  150.66    3.16     0.9228   0
   4   9  22  144.91    3.60     0.9560   0
   4   9  23  404.10   10.64     0.9895   0
   4   9  24   78.17    3.31     1.0234   0
   4   9  25   33.73    3.67     1.0575   0
   4   9  27  590.50    9.42     1.1265   0
   4   9  28  103.63    3.38     1.1614   0
   4   9  29   28.84    2.73     1.1964   0
   4   9  30   92.20    3.31     1.2317   0
   4   9  31   12.59    2.59     1.2671   0
   5   9   1   51.92    0.72     0.4806   0
   5   9   2  209.64    1.08     0.4851   0
   5   9   3  261.85    1.15     0.4925   0
   5   9   4  439.19    1.29     0.5027   0
   5   9   5  222.15    1.08     0.5155   0
   5   9   6  345.20    1.22     0.5308   0
   5   9   7  648.90    1.58     0.5483   0
   5   9   8  162.24    1.29     0.5677   0
   5   9   9    9.49    0.50     0.5890   0
   5   9  10 1210.35    2.45     0.6120   0
   5   9  12   15.32    0.65     0.6621   0
   5   9  13   31.21    0.72     0.6889   0
   5   9  15   18.41    1.08     0.7455   0
   5   9  16  485.79    4.24     0.7750   0
   5   9  17   28.77    1.80     0.8053   0
   5   9  20   38.76    2.23     0.8997   0
   5   9  24   27.04    3.74     1.0318   0
   5   9  25   20.71    3.24     1.0657   0
   5   9  26   45.52    3.31     1.0998   0
   5   9  27   86.52    3.09     1.1342   0
   5   9  28   32.51    2.88     1.1688   0
   5   9  29   80.04    2.95     1.2037   0
   5   9  32   35.96    4.24     1.3093   0
   6   9   0 1903.62    3.31     0.5008   0
   6   9   1  649.33    1.65     0.5022   0
   6   9   2  684.28    1.51     0.5065   0
   6   9   3  147.86    1.22     0.5136   0
   6   9   4  891.76    1.73     0.5234   0
   6   9   5   36.61    0.43     0.5357   0
   6   9   6  116.65    1.15     0.5504   0
   6   9   9  476.09    1.87     0.6068   0
   6   9  10   60.19    0.65     0.6291   0
   6   9  11    8.13    0.65     0.6528   0
   6   9  13   67.67    0.86     0.7041   0
   6   9  14   68.90    1.01     0.7314   0
   6   9  15   64.01    1.22     0.7596   0
   6   9  16  587.99    4.60     0.7886   0
   6   9  17   15.68    1.87     0.8184   0
   6   9  18  201.29    3.60     0.8488   0
   6   9  19   69.54    2.23     0.8799   0
   6   9  21   12.15    2.37     0.9435   0
   6   9  22  132.54    2.66     0.9760   0
   6   9  23  366.99    8.63     1.0088   0
   6   9  25  345.13    8.34     1.0756   0
   6   9  26   13.23    3.09     1.1094   0
   6   9  27   21.43    2.66     1.1435   0
   6   9  28   33.58    2.88     1.1779   0
   7   9   1  468.32    1.73     0.5266   0
   7   9   2  926.28    1.73     0.5307   0
   7   9   3  181.09    1.22     0.5375   0
   7   9   4   35.81    0.43     0.5469   0
   7   9   5  395.76    1.44     0.5587   0
   7   9   6    4.89    0.43     0.5728   0
   7   9   8  174.40    1.58     0.6072   0
   7   9   9   62.64    0.65     0.6271   0
   7   9  10  231.35    1.87     0.6487   0
   7   9  11  546.13    2.37     0.6718   0
   7   9  12    7.48    0.65     0.6962   0
   7   9  13   51.13    0.86     0.7217   0
   7   9  14  277.96    3.09     0.7484   0
   7   9  18  337.79    5.83     0.8635   0
   7   9  20   23.80    2.30     0.9251   0
   7   9  21  418.48    6.98     0.9567   0
   7   9  22   14.38    2.30     0.9887   0
   7   9  23   60.77    2.16     1.0212   0
   7   9  26   92.27    3.09     1.1207   0
   7   9  27   50.34    3.09     1.1545   0
   7   9  28   88.24    3.09     1.1885   0
   7   9  29   20.57    2.59     1.2228   0
   8   9   0  462.13    2.37     0.5521   0
   8   9   1   98.02    1.15     0.5534   0
   8   9   2    1.73    0.43     0.5573   0
   8   9   4   17.40    0.50     0.5727   0
   8   9   5    7.34    0.50     0.5840   0
   8   9   6    2.73    0.58     0.5975   0
   8   9   7  223.23    1.73     0.6131   0
   8   9   8   78.82    0.72     0.6306   0
   8   9   9   40.56    0.72     0.6498   0
   8   9  10  242.86    2.01     0.6707   0
   8   9  11   39.05    0.86     0.6930   0
   8   9  14  447.10    3.38     0.7675   0
   8   9  15  415.68    3.81     0.7944   0
   8   9  16    7.98    1.37     0.8222   0
   8   9  18   60.84    1.65     0.8801   0
   8   9  20   13.38    2.45     0.9406   0
   8   9  21    9.71    2.45     0.9717   0
   8   9  22   14.17    2.23     1.0033   0
   8   9  23   14.74    2.23     1.0353   0
   8   9  26   58.40    3.24     1.1335   0
   8   9  27   13.02    2.73     1.1669   0
   8   9  29   48.04    2.59     1.2346   0
   9   9   1   20.64    0.58     0.5823   0
   9   9   2    2.09    0.50     0.5861   0
   9   9   3   18.63    0.58     0.5922   0
   9   9   4    2.66    0.65     0.6007   0
   9   9   5   87.16    0.93     0.6115   0
   9   9   6   42.14    0.65     0.6244   0
   9   9   9  133.91    1.51     0.6746   0
   9   9  10  370.87    2.30     0.6947   0
   9   9  12  510.10    2.95     0.7392   0
   9   9  13   36.17    1.22     0.7633   0
   9   9  14   85.72    1.44     0.7886   0
   9   9  15   26.75    1.51     0.8148   0
   9   9  16   11.43    1.44     0.8419   0
   9   9  17  221.79    3.67     0.8699   0
   9   9  21  132.61    2.80     0.9885   0
   9   9  22   72.42    2.30     1.0195   0
   9   9  23   17.55    2.16     1.0510   0
   9   9  24   38.55    2.37     1.0829   0
   9   9  25  106.58    2.80     1.1153   0
   9   9  27   34.45    2.09     1.1809   0
   9   9  30   24.02    3.09     1.2816   0
  10   9   0  135.78    1.94     0.6118   0
  10   9   1   52.50    0.65     0.6130   0
  10   9   3    7.34    0.65     0.6224   0
  10   9   4  103.06    1.15     0.6305   0
  10   9   5   35.60    0.72     0.6408   0
  10   9   6   57.03    0.86     0.6531   0
  10   9   7  308.81    2.16     0.6674   0
  10   9   9   14.46    0.86     0.7013   0
  10   9  10  339.73    2.73     0.7206   0
  10   9  11   90.97    1.15     0.7415   0
  10   9  12  314.42    3.60     0.7636   0
  10   9  13   20.42    1.44     0.7870   0
  10   9  14  122.40    1.65     0.8115   0
  10   9  15  216.61    3.96     0.8370   0
  10   9  17  167.21    2.01     0.8907   0
  10   9  18  179.29    2.23     0.9187   0
  10   9  19   25.75    1.87     0.9475   0
  10   9  20  253.72    4.96     0.9769   0
  10   9  21   82.56    2.16     1.0068   0
  10   9  22  288.60    6.90     1.0373   0
  10   9  23   11.72    2.16     1.0683   0
  10   9  24   13.30    2.09     1.0998   0
  10   9  25  105.86    2.37     1.1316   0
  10   9  28   28.48    1.80     1.2292   0
  10   9  30   21.72    2.45     1.2958   0
  11   9   2  681.33    2.59     0.6486   0
  11   9   3  209.64    2.16     0.6542   0
  11   9   4  609.56    2.66     0.6619   0
  11   9   5  337.79    2.52     0.6717   0
  11   9   6  410.21    2.52     0.6834   0
  11   9   7  358.50    2.52     0.6971   0
  11   9   8   38.40    0.86     0.7125   0
  11   9   9   35.74    0.93     0.7296   0
  11   9  10  202.44    3.16     0.7482   0
  11   9  11  207.19    3.09     0.7683   0
  11   9  12   11.65    1.44     0.7897   0
  11   9  13   15.82    1.51     0.8124   0
  11   9  14   19.85    1.51     0.8361   0
  11   9  15   33.01    1.58     0.8609   0
  11   9  17   51.06    1.87     0.9132   0
  11   9  18  139.88    2.30     0.9406   0
  11   9  19  169.15    2.66     0.9687   0
  11   9  20   21.22    2.09     0.9974   0
  11   9  21    9.56    2.01     1.0268   0
  11   9  23   21.79    2.30     1.0871   0
  11   9  24   14.38    2.01     1.1180   0
  11   9  25   78.03    2.23     1.1494   0
  11   9  26    8.56    1.80     1.1811   0
  11   9  27   27.18    1.87     1.2132   0
  11   9  28   52.79    2.01     1.2456   0
  12   9   0  134.91    2.30     0.6777   0
  12   9   1  176.27    2.23     0.6788   0
  12   9   2  583.10    3.09     0.6820   0
  12   9   3  236.68    2.66     0.6873   0
  12   9   4  175.55    2.23     0.6946   0
  12   9   5  689.60    3.38     0.7040   0
  12   9   7   59.33    1.29     0.7282   0
  12   9   8   12.44    1.08     0.7430   0
  12   9   9  190.72    3.31     0.7594   0
  12   9  10    7.41    1.44     0.7774   0
  12   9  11   70.05    1.58     0.7967   0
  12   9  12    5.97    1.51     0.8174   0
  12   9  13  674.14    5.39     0.8392   0
  12   9  15   16.76    1.51     0.8863   0
  12   9  16   10.43    1.65     0.9113   0
  12   9  17  274.29    5.25     0.9372   0
  12   9  18   36.96    1.87     0.9639   0
  12   9  19  408.70    5.83     0.9913   0
  12   9  20  253.15    4.10     1.0194   0
  12   9  21   77.60    2.59     1.0482   0
  12   9  22   13.59    2.16     1.0775   0
  12   9  23   13.09    2.01     1.1074   0
  12   9  25   69.47    2.59     1.1685   0
  12   9  26  300.03    6.90     1.1997   0
  12   9  27  149.66    2.66     1.2314   0
  12   9  28   76.95    1.94     1.2633   0
  13   9   3  235.45    2.95     0.7215   0
  13   9   4  530.60    3.45     0.7285   0
  13   9   5   29.77    1.08     0.7374   0
  13   9   6    8.85    1.44     0.7482   0
  13   9   7  255.73    4.31     0.7607   0
  13   9  11 2058.96    7.12     0.8264   0
  13   9  12    7.05    1.65     0.8464   0
  13   9  13   26.54    1.58     0.8675   0
  13   9  14  120.53    1.80     0.8898   0
  13   9  15  214.53    3.09     0.9131   0
  13   9  16    6.54    1.73     0.9374   0
  13   9  17   46.24    2.01     0.9626   0
  13   9  19   24.02    2.59     1.0154   0
  13   9  20   24.09    2.16     1.0428   0
  13   9  21  152.39    2.45     1.0710   0
  13   9  22   17.26    2.37     1.0997   0
  13   9  23    7.84    2.23     1.1290   0
  13   9  24    6.83    2.16     1.1587   0
  13   9  25  112.48    3.09     1.1890   0
  13   9  26  115.79    2.16     1.2197   0
  13   9  27   34.95    2.30     1.2508   0
  13   9  28  206.83    5.39     1.2823   0
  14   9   0  148.22    4.31     0.7481   0
  14   9   1  172.81    4.24     0.7491   0
  14   9   3    6.69    1.65     0.7568   0
  14   9   4  110.82    1.87     0.7635   0
  14   9   5   65.95    1.94     0.7720   0
  14   9   6  121.97    2.16     0.7822   0
  14   9   8   54.94    1.73     0.8078   0
  14   9  10    9.56    1.65     0.8395   0
  14   9  11  213.88    3.96     0.8574   0
  14   9  12   34.66    1.94     0.8766   0
  14   9  15   49.12    2.23     0.9412   0
  14   9  16   11.87    2.01     0.9648   0
  14   9  18   13.52    2.37     1.0146   0
  14   9  22  157.42    2.66     1.1231   0
  14   9  23   35.38    2.30     1.1518   0
  14   9  25   15.97    2.45     1.2107   0
  15   9   1   25.17    2.88     0.7856   0
  15   9   2   97.81    2.73     0.7883   0
  15   9   3  127.87    2.52     0.7929   0
  15   9   4  187.34    4.89     0.7993   0
  15   9   5   48.54    3.02     0.8074   0
  15   9   6   85.87    2.88     0.8172   0
  15   9   7  365.91    6.69     0.8287   0
  15   9   8   40.78    2.16     0.8417   0
  15   9   9  586.91    6.47     0.8562   0
  15   9  11 1155.69    6.62     0.8895   0
  15   9  12   34.66    2.23     0.9080   0
  15   9  13  108.74    2.52     0.9277   0
  15   9  15  124.77    2.52     0.9705   0
  15   9  16   16.68    1.80     0.9934   0
  15   9  17   84.72    2.16     1.0172   0
  15   9  18   62.06    2.30     1.0418   0
  15   9  19    7.62    2.16     1.0673   0
  15   9  20  101.98    3.02     1.0934   0
  15   9  21   14.17    2.16     1.1203   0
  15   9  22   45.74    2.59     1.1478   0
  15   9  23   72.28    2.45     1.1759   0
  15   9  25   17.91    2.59     1.2336   0
  15   9  26   13.74    2.95     1.2632   0
  16   9   1  185.33    5.25     0.8228   0
  16   9   3   80.47    3.88     0.8298   0
  16   9   4  159.44    3.31     0.8359   0
  16   9   5   36.03    2.66     0.8437   0
  16   9   6  382.67    7.55     0.8531   0
  16   9   7  191.23    6.76     0.8641   0
  16   9   8   58.61    2.73     0.8765   0
  16   9   9   46.75    2.80     0.8905   0
  16   9  10    9.92    2.09     0.9058   0
  16   9  11   70.91    2.09     0.9225   0
  16   9  13  142.39    2.45     0.9595   0
  16   9  16   14.67    3.31     1.0231   0
  16   9  19   13.23    2.37     1.0950   0
  16   9  20   11.72    3.02     1.1205   0
  16   9  21  138.01    2.45     1.1467   0
  16   9  22   28.84    2.30     1.1736   0
  16   9  24   63.93    2.88     1.2291   0
  16   9  26  113.77    3.67     1.2867   0
  17   9   2  113.92    6.11     0.8632   0
  17   9   4  235.60    5.18     0.8732   0
  17   9   5  172.24    4.89     0.8806   0
  17   9   6  143.40    3.52     0.8896   0
  17   9   7  393.96   10.57     0.9002   0
  17   9   8  305.43    7.91     0.9122   0
  17   9   9  345.99    9.35     0.9256   0
  17   9  10  177.85    3.09     0.9403   0
  17   9  11    8.05    2.30     0.9564   0
  17   9  12  144.98    2.52     0.9737   0
  17   9  13   73.35    2.37     0.9921   0
  17   9  14   38.48    1.87     1.0116   0
  17   9  15   86.37    2.37     1.0322   0
  17   9  17   82.06    2.59     1.0762   0
  17   9  18   80.98    2.95     1.0995   0
  17   9  19  125.06    3.81     1.1237   0
  17   9  20  140.60    2.88     1.1486   0
  17   9  21   91.26    3.09     1.1742   0
  17   9  22   10.14    3.09     1.2004   0
  17   9  24   31.50    3.16     1.2547   0
  18   9   3  212.87   11.72     0.9055   0
  18   9   5  256.88    5.90     0.9182   0
  18   9   6   21.36    3.16     0.9268   0
  18   9   8   35.24    3.45     0.9485   0
  18   9   9   24.67    3.52     0.9614   0
  18   9  10   11.22    2.95     0.9756   0
  18   9  11   25.75    2.88     0.9911   0
  18   9  15   86.37    2.80     1.0644   0
  18   9  16   10.50    2.16     1.0854   0
  18   9  17   22.58    3.38     1.1072   0
  18   9  18  206.54    4.31     1.1299   0
  18   9  19   73.64    2.95     1.1534   0
  18   9  20   22.22    2.66     1.1776   0
  18   9  22   80.33    2.73     1.2282   0
  18   9  23   35.17    2.80     1.2545   0
  18   9  24  102.05    5.25     1.2814   0
  18   9  25   11.72    3.38     1.3088   0
  19   9   6   13.23    3.45     0.9646   0
  19   9   8   27.40    4.03     0.9854   0
  19   9  10   16.32    4.10     1.0116   0
  19   9  11   13.81    2.66     1.0265   0
  19   9  12   37.25    2.45     1.0426   0
  19   9  13   18.12    2.01     1.0599   0
  19   9  14   59.47    2.30     1.0782   0
  19   9  15   18.34    2.52     1.0975   0
  19   9  16    8.34    2.09     1.1178   0
  19   9  17   18.41    2.59     1.1390   0
  19   9  18   67.96    2.59     1.1610   0
  19   9  20   33.15    2.37     1.2076   0
  19   9  23   33.30    2.66     1.2827   0
  19   9  24   14.17    2.45     1.3090   0
  20   9   3   66.38    5.11     0.9832   0
  20   9   6   99.60    6.76     1.0029   0
  20   9   7   71.56    4.53     1.0122   0
  20   9   9   13.38    3.74     1.0349   0
  20   9  11   32.51    3.24     1.0625   0
  20   9  12  126.07    2.88     1.0781   0
  20   9  13   18.48    2.16     1.0948   0
  20   9  14   72.35    2.45     1.1125   0
  20   9  15   94.43    2.45     1.1313   0
  20   9  16   15.03    2.45     1.1510   0
  20   9  18   28.41    2.45     1.1930   0
  20   9  19   66.16    2.73     1.2153   0
  20   9  20    8.13    2.23     1.2384   0
  20   9  21   44.80    2.66     1.2621   0
  20   9  22   28.62    2.73     1.2866   0
  21   9   6   52.00    6.11     1.0416   0
  21   9   7  129.52    8.41     1.0506   0
  21   9   8   84.07    4.53     1.0609   0
  21   9   9  118.30    4.10     1.0725   0
  21   9  10   78.10    3.31     1.0852   0
  21   9  12  111.47    2.66     1.1142   0
  21   9  13   26.11    2.23     1.1304   0
  21   9  16    8.92    1.87     1.1849   0
  21   9  17   97.23    2.01     1.2049   0
  21   9  19   31.86    2.37     1.2474   0
  22   9   4  219.20    8.99     1.0672   0
  22   9   6   44.73    5.90     1.0807   0
  22   9   9   12.30    3.81     1.1105   0
  22   9  11   25.82    2.59     1.1363   0
  22   9  13  137.29    2.45     1.1665   0
  22   9  16   18.05    1.65     1.2194   0
  22   9  17   20.57    1.73     1.2389   0
  22   9  18   13.02    1.73     1.2592   0
  22   9  19  108.59    5.75     1.2803   0
  23   9   7  113.34    5.32     1.1286   0
  23   9   9   29.85    3.67     1.1490   0
  23   9  11  705.43    7.48     1.1739   0
  23   9  13   19.63    2.80     1.2032   0
  23   9  14   30.35    1.80     1.2194   0
  23   9  15   33.87    2.01     1.2365   0
  23   9  17   11.65    3.31     1.2734   0
  23   9  18   29.70    3.16     1.2932   0
  23   9  19   11.72    2.30     1.3138   0
  24   9   0   55.30    6.76     1.1373   0
  24   9   7   88.74    6.62     1.1681   0
  24   9   9  146.21    4.53     1.1878   0
  24   9  10   73.71    2.88     1.1993   0
  24   9  11   13.81    3.38     1.2120   0
  24   9  12  105.36    4.10     1.2256   0
  24   9  13   15.17    3.31     1.2403   0
  24   9  14   34.59    2.30     1.2560   0
  24   9  15   69.97    2.30     1.2726   0
  24   9  17   88.24    3.38     1.3086   0
  25   9   9  109.74    3.52     1.2270   0
  25   9  11   86.66    5.18     1.2504   0
  25   9  12  100.83    3.88     1.2636   0
  25   9  13   65.08    5.25     1.2779   0
  25   9  14   52.93    2.30     1.2931   0
  25   9  15   20.64    4.17     1.3093   0
  26   9   7  210.79   15.17     1.2480   0
  26   9  10  154.69    4.10     1.2773   0
  26   9  12  173.82    5.47     1.3020   0
  27   9   9   33.87    4.24     1.3062   0
   0  10   0 8522.07   16.04     0.4731   0
   0  10   1 3161.44    5.83     0.4746   0
   0  10   2  355.77    2.01     0.4792   0
   0  10   3 2087.73    3.81     0.4867   0
   0  10   4  141.82    1.29     0.4970   0
   0  10   6  416.54    1.73     0.5253   0
   0  10   8   12.87    0.72     0.5627   0
   0  10   9  751.52    2.95     0.5841   0
   0  10  10  243.08    2.59     0.6073   0
   0  10  11   41.78    1.15     0.6318   0
   0  10  12  336.86    3.67     0.6577   0
   0  10  13  102.41    1.73     0.6847   0
   0  10  14   64.72    1.80     0.7127   0
   0  10  15  181.23    3.88     0.7416   0
   0  10  16  234.30    7.26     0.7713   0
   0  10  17  455.37    8.20     0.8017   0
   0  10  18  258.83   10.57     0.8328   0
   0  10  19  433.51   10.79     0.8644   0
   0  10  20  857.24   15.53     0.8965   0
   0  10  22  122.83    5.61     0.9620   0
   0  10  23 1591.51   18.55     0.9954   0
   0  10  24   76.95    4.39     1.0290   0
   0  10  27  249.55    9.13     1.1317   0
   0  10  28  260.70    8.99     1.1664   0
   0  10  30  146.13    4.53     1.2364   0
   0  10  31   10.64    3.02     1.2716   0
   1  10   1 1641.85    2.73     0.4766   0
   1  10   2   56.45    0.79     0.4812   0
   1  10   3  258.18    1.29     0.4886   0
   1  10   4  133.98    0.93     0.4989   0
   1  10   5  271.92    1.08     0.5118   0
   1  10   6 1193.81    1.87     0.5272   0
   1  10   7    5.83    0.36     0.5448   0
   1  10   8  389.57    1.37     0.5644   0
   1  10   9  821.28    2.01     0.5858   0
   1  10  10  160.52    1.73     0.6089   0
   1  10  11  112.76    1.44     0.6334   0
   1  10  12  262.06    2.45     0.6592   0
   1  10  13    5.32    0.86     0.6861   0
   1  10  15   31.07    1.15     0.7429   0
   1  10  16   69.04    1.94     0.7726   0
   1  10  17    7.26    1.94     0.8029   0
   1  10  18   88.67    2.45     0.8339   0
   1  10  20  333.55    9.92     0.8976   0
   1  10  21   16.40    2.73     0.9301   0
   1  10  23   13.23    3.31     0.9963   0
   1  10  24  400.93   11.08     1.0300   0
   1  10  26  148.72    4.75     1.0981   0
   1  10  27   15.89    4.60     1.1325   0
   1  10  28   26.47    6.26     1.1672   0
   1  10  30   13.09    2.45     1.2372   0
   1  10  31   62.21    2.45     1.2724   0
   2  10   0  494.93    2.01     0.4812   0
   2  10   1  949.29    2.09     0.4827   0
   2  10   2 2472.48    3.52     0.4871   0
   2  10   3  398.13    1.80     0.4945   0
   2  10   4  243.65    1.29     0.5047   0
   2  10   5   19.85    0.36     0.5175   0
   2  10   6  127.87    1.15     0.5326   0
   2  10   7  732.83    1.58     0.5500   0
   2  10   8  715.42    1.73     0.5695   0
   2  10   9  422.94    1.65     0.5907   0
   2  10  10   82.13    0.93     0.6136   0
   2  10  11  476.66    2.30     0.6379   0
   2  10  12  212.08    2.09     0.6635   0
   2  10  14   11.79    0.93     0.7181   0
   2  10  15  152.68    2.59     0.7468   0
   2  10  16   71.48    2.01     0.7763   0
   2  10  19  141.32    3.31     0.8689   0
   2  10  20  396.62    6.83     0.9008   0
   2  10  21  306.94    8.13     0.9332   0
   2  10  22   39.48    3.09     0.9660   0
   2  10  23   18.12    3.88     0.9992   0
   2  10  24  271.27    5.54     1.0328   0
   2  10  25   56.38    3.60     1.0666   0
   2  10  27   30.71    6.62     1.1351   0
   2  10  30  263.50    9.56     1.2395   0
   2  10  31   64.01    2.45     1.2747   0
   2  10  32   13.30    2.80     1.3100   0
   3  10   1  791.08    2.37     0.4926   0
   3  10   2  261.49    1.51     0.4970   0
   3  10   4  890.32    1.80     0.5142   0
   3  10   5  153.76    1.29     0.5267   0
   3  10   6   78.10    0.79     0.5416   0
   3  10   7  342.47    1.44     0.5588   0
   3  10   8   15.17    0.43     0.5779   0
   3  10   9  175.55    1.58     0.5988   0
   3  10  10  227.90    1.87     0.6214   0
   3  10  11   89.25    0.86     0.6454   0
   3  10  12  483.78    2.59     0.6708   0
   3  10  13   22.80    0.79     0.6973   0
   3  10  14   97.23    1.08     0.7248   0
   3  10  15  105.79    1.51     0.7532   0
   3  10  16   65.52    2.01     0.7825   0
   3  10  17  156.20    2.45     0.8125   0
   3  10  18  298.31    5.61     0.8432   0
   3  10  19   80.91    2.16     0.8744   0
   3  10  20   18.27    3.60     0.9061   0
   3  10  22   34.74    3.45     0.9710   0
   3  10  24   24.95    3.96     1.0374   0
   3  10  26  109.60    4.24     1.1051   0
   3  10  28  147.64    4.10     1.1738   0
   3  10  29   24.60    4.10     1.2085   0
   3  10  30   25.31    2.95     1.2434   0
   3  10  31   36.10    3.45     1.2785   0
   4  10   0    7.62    0.58     0.5047   0
   4  10   1  377.20    1.51     0.5061   0
   4  10   2  571.45    1.73     0.5104   0
   4  10   3   29.41    0.50     0.5174   0
   4  10   4  102.91    1.08     0.5271   0
   4  10   5   59.62    0.72     0.5394   0
   4  10   6   22.08    0.43     0.5540   0
   4  10   7    6.04    0.43     0.5707   0
   4  10   8  192.74    1.44     0.5895   0
   4  10   9  165.12    1.65     0.6100   0
   4  10  10  875.22    2.45     0.6322   0
   4  10  11   31.21    0.72     0.6558   0
   4  10  12  227.33    2.45     0.6808   0
   4  10  13  119.67    1.22     0.7069   0
   4  10  15  197.77    3.31     0.7622   0
   4  10  16  724.92    5.03     0.7911   0
   4  10  17  139.66    2.23     0.8208   0
   4  10  18   87.88    2.88     0.8511   0
   4  10  20  207.19    4.03     0.9136   0
   4  10  21   57.03    2.59     0.9455   0
   4  10  22  113.63    3.38     0.9780   0
   4  10  23   71.48    3.52     1.0108   0
   4  10  24  108.88    5.32     1.0439   0
   4  10  26   24.16    3.31     1.1112   0
   4  10  28   14.74    4.17     1.1796   0
   4  10  30   53.15    3.96     1.2488   0
   4  10  31   52.21    4.89     1.2837   0
   5  10   1   47.18    0.72     0.5230   0
   5  10   2   98.67    1.01     0.5271   0
   5  10   3    3.60    0.43     0.5340   0
   5  10   4   59.40    0.79     0.5434   0
   5  10   5    6.69    0.43     0.5553   0
   5  10   6 1330.45    2.23     0.5694   0
   5  10   7   13.09    0.50     0.5857   0
   5  10   8  272.85    1.80     0.6040   0
   5  10   9   12.15    0.58     0.6241   0
   5  10  10   41.42    0.72     0.6458   0
   5  10  12  151.67    1.94     0.6934   0
   5  10  13  387.34    2.73     0.7191   0
   5  10  14   27.18    1.15     0.7458   0
   5  10  15  226.32    4.17     0.7735   0
   5  10  16   18.84    1.73     0.8020   0
   5  10  17   21.79    1.73     0.8313   0
   5  10  19    8.99    2.59     0.8919   0
   5  10  20   95.36    2.88     0.9230   0
   5  10  21   67.10    3.88     0.9547   0
   5  10  22   56.53    3.88     0.9868   0
   5  10  23   12.08    2.59     1.0193   0
   5  10  24  106.51    3.67     1.0522   0
   5  10  25   10.07    2.59     1.0855   0
   5  10  26   24.52    3.02     1.1190   0
   5  10  27   40.06    2.73     1.1528   0
   5  10  29   63.21    4.39     1.2212   0
   5  10  30   16.11    3.45     1.2558   0
   6  10   0  634.30    2.88     0.5416   0
   6  10   1  578.35    1.87     0.5429   0
   6  10   2 1157.85    2.37     0.5469   0
   6  10   3  150.81    1.37     0.5535   0
   6  10   4  161.45    1.80     0.5626   0
   6  10   5  204.60    1.58     0.5741   0
   6  10   6   15.53    0.58     0.5878   0
   6  10   7   67.24    0.86     0.6036   0
   6  10   8   56.02    0.72     0.6214   0
   6  10   9   23.73    0.65     0.6409   0
   6  10  10   49.77    0.79     0.6620   0
   6  10  11  328.51    2.23     0.6846   0
   6  10  12  132.25    1.44     0.7086   0
   6  10  13    3.45    0.86     0.7337   0
   6  10  14    5.83    1.22     0.7599   0
   6  10  15   50.77    1.58     0.7871   0
   6  10  16  111.83    1.94     0.8151   0
   6  10  18   16.90    2.09     0.8735   0
   6  10  19   45.16    2.16     0.9037   0
   6  10  21  229.92    6.76     0.9658   0
   6  10  22   68.61    3.52     0.9975   0
   6  10  25   98.67    3.60     1.0952   0
   6  10  26   12.15    2.95     1.1284   0
   6  10  29   15.32    2.80     1.2299   0
   6  10  30  110.54    4.10     1.2642   0
   6  10  31   71.27    4.96     1.2987   0
   7  10   1  335.06    1.73     0.5656   0
   7  10   2   45.95    0.65     0.5694   0
   7  10   3  316.65    1.73     0.5757   0
   7  10   4  648.68    2.30     0.5845   0
   7  10   5   27.33    0.65     0.5955   0
   7  10   6  422.29    2.09     0.6088   0
   7  10   7  160.59    1.87     0.6241   0
   7  10   8  174.25    1.94     0.6412   0
   7  10   9   87.95    0.93     0.6602   0
   7  10  10  196.12    2.09     0.6807   0
   7  10  11   15.82    0.79     0.7027   0
   7  10  12   34.59    0.86     0.7261   0
   7  10  13    8.85    1.01     0.7506   0
   7  10  14   62.85    1.51     0.7763   0
   7  10  15    6.98    1.44     0.8029   0
   7  10  16   43.01    1.80     0.8304   0
   7  10  17   63.21    2.01     0.8587   0
   7  10  18   10.00    2.01     0.8878   0
   7  10  19   16.25    2.59     0.9175   0
   7  10  21  118.88    2.95     0.9787   0
   7  10  22  137.79    2.95     1.0100   0
   7  10  23   12.08    2.80     1.0418   0
   7  10  24  110.97    2.80     1.0740   0
   7  10  26   20.71    2.88     1.1395   0
   7  10  27   26.11    2.45     1.1727   0
   7  10  30   12.23    3.24     1.2741   0
   8  10   0  254.37    3.02     0.5894   0
   8  10   1   65.23    0.72     0.5906   0
   8  10   2  152.82    2.09     0.5943   0
   8  10   3  455.16    2.09     0.6003   0
   8  10   4   24.67    0.72     0.6087   0
   8  10   5  265.01    2.01     0.6194   0
   8  10   6  118.01    1.44     0.6321   0
   8  10   7   95.00    1.15     0.6468   0
   8  10   8    2.45    0.72     0.6634   0
   8  10   9   59.33    0.86     0.6818   0
   8  10  10   50.05    0.86     0.7017   0
   8  10  12  307.01    3.16     0.7457   0
   8  10  14   68.18    1.73     0.7947   0
   8  10  15  769.50    5.11     0.8207   0
   8  10  16  144.98    1.94     0.8477   0
   8  10  17  612.29    5.47     0.8754   0
   8  10  18   55.95    1.94     0.9039   0
   8  10  19   34.59    2.30     0.9331   0
   8  10  20  104.71    2.73     0.9630   0
   8  10  21  103.70    2.45     0.9933   0
   8  10  23   67.39    3.45     1.0556   0
   8  10  25   55.16    2.88     1.1196   0
   8  10  26   22.29    2.88     1.1521   0
   8  10  27   14.38    2.59     1.1850   0
   8  10  28   23.44    3.96     1.2182   0
   8  10  29   54.22    2.45     1.2517   0
   8  10  30   83.42    3.45     1.2854   0
   9  10   1  124.34    1.51     0.6178   0
   9  10   2   43.08    0.79     0.6213   0
   9  10   3  132.90    1.58     0.6271   0
   9  10   4   18.12    0.86     0.6351   0
   9  10   5  102.77    1.29     0.6453   0
   9  10   6  581.16    2.66     0.6576   0
   9  10   7  523.98    2.59     0.6717   0
   9  10   8  298.31    2.45     0.6877   0
   9  10   9   55.23    0.93     0.7054   0
   9  10  10   50.84    0.93     0.7247   0
   9  10  11  130.31    1.73     0.7454   0
   9  10  12   30.06    1.22     0.7674   0
   9  10  14   93.78    1.87     0.8151   0
   9  10  17  583.74    6.04     0.8940   0
   9  10  19   40.49    2.23     0.9506   0
   9  10  22   43.51    2.88     1.0401   0
   9  10  23   17.33    2.73     1.0710   0
   9  10  24   44.01    2.37     1.1024   0
   9  10  25   21.36    3.31     1.1342   0
   9  10  30   60.70    3.24     1.2981   0
  10  10   0  765.91    4.31     0.6457   0
  10  10   1  191.23    2.52     0.6468   0
  10  10   2    4.46    0.86     0.6501   0
  10  10   3   77.53    0.93     0.6557   0
  10  10   4    9.71    0.79     0.6634   0
  10  10   6  666.66    2.66     0.6849   0
  10  10   9  120.03    1.44     0.7310   0
  10  10  10   10.86    1.15     0.7496   0
  10  10  12  147.79    2.37     0.7910   0
  10  10  13  132.76    1.80     0.8136   0
  10  10  14  414.31    4.89     0.8373   0
  10  10  15   19.42    1.51     0.8620   0
  10  10  16   68.18    2.01     0.8877   0
  10  10  17   28.05    2.01     0.9143   0
  10  10  18   49.69    2.30     0.9416   0
  10  10  19   78.10    2.16     0.9697   0
  10  10  20  108.59    2.80     0.9984   0
  10  10  21   39.27    2.52     1.0277   0
  10  10  23    7.77    2.59     1.0880   0
  10  10  24   24.38    2.37     1.1189   0
  10  10  25   17.55    2.09     1.1502   0
  10  10  26   23.44    2.16     1.1819   0
  10  10  27   61.49    2.16     1.2140   0
  10  10  28   18.27    2.30     1.2464   0
  10  10  29   25.31    3.16     1.2791   0
  11  10   1   36.82    1.15     0.6774   0
  11  10   2    8.56    1.08     0.6806   0
  11  10   3   74.00    1.08     0.6859   0
  11  10   4 1153.54    3.67     0.6933   0
  11  10   5  107.44    1.58     0.7026   0
  11  10   7  475.37    3.09     0.7269   0
  11  10   8   14.96    1.15     0.7418   0
  11  10   9   46.96    1.51     0.7582   0
  11  10  11   90.40    1.65     0.7955   0
  11  10  12   39.41    1.65     0.8162   0
  11  10  13  229.70    4.60     0.8381   0
  11  10  14  238.76    4.03     0.8612   0
  11  10  15  111.47    2.01     0.8852   0
  11  10  16   18.12    2.09     0.9103   0
  11  10  17  336.86    6.47     0.9362   0
  11  10  18  291.19    6.83     0.9629   0
  11  10  19   67.67    2.95     0.9904   0
  11  10  21   18.63    2.45     1.0473   0
  11  10  22  165.48    3.24     1.0766   0
  11  10  23   93.92    3.02     1.1065   0
  11  10  24   67.24    2.59     1.1369   0
  11  10  26   71.20    2.73     1.1990   0
  11  10  27   32.43    1.94     1.2306   0
  11  10  28   19.92    2.16     1.2626   0
  11  10  29   27.54    4.24     1.2949   0
  12  10   0  161.52    4.39     0.7084   0
  12  10   1   17.55    1.22     0.7094   0
  12  10   2   16.04    1.58     0.7125   0
  12  10   3   78.03    1.87     0.7175   0
  12  10   5  560.52    3.81     0.7335   0
  12  10   6   15.89    1.15     0.7443   0
  12  10   7   88.03    1.58     0.7569   0
  12  10   8    9.21    1.44     0.7711   0
  12  10   9   15.97    1.87     0.7869   0
  12  10  10  345.34    4.39     0.8042   0
  12  10  11  109.10    1.94     0.8230   0
  12  10  12  172.81    3.02     0.8430   0
  12  10  13  137.79    1.94     0.8642   0
  12  10  14   38.69    1.87     0.8866   0
  12  10  15   93.92    2.16     0.9100   0
  12  10  16   35.81    1.94     0.9343   0
  12  10  17   23.80    2.09     0.9596   0
  12  10  18   28.69    2.16     0.9857   0
  12  10  19   38.83    2.37     1.0125   0
  12  10  20   64.15    3.02     1.0401   0
  12  10  21   92.41    3.09     1.0683   0
  12  10  23   15.61    2.59     1.1264   0
  12  10  25   49.98    2.45     1.1866   0
  12  10  26   24.74    2.45     1.2173   0
  12  10  27    7.41    2.01     1.2485   0
  12  10  28   34.23    2.88     1.2800   0
  13  10   1    7.55    1.80     0.7427   0
  13  10   2   45.81    1.94     0.7456   0
  13  10   3  206.40    4.89     0.7504   0
  13  10   4  384.25    6.62     0.7572   0
  13  10   5  662.35    5.90     0.7657   0
  13  10   6   23.95    1.94     0.7761   0
  13  10   7  114.49    2.01     0.7881   0
  13  10   8  332.18    5.25     0.8018   0
  13  10   9  111.76    2.01     0.8170   0
  13  10  10   43.15    1.94     0.8337   0
  13  10  11   60.48    2.01     0.8518   0
  13  10  12   49.12    1.94     0.8711   0
  13  10  13   68.75    2.01     0.8917   0
  13  10  14  935.63    7.12     0.9134   0
  13  10  15  187.85    2.52     0.9361   0
  13  10  16   75.80    2.30     0.9598   0
  13  10  17   89.18    2.01     0.9844   0
  13  10  18  632.50    6.76     1.0099   0
  13  10  19   22.22    2.30     1.0361   0
  13  10  20   24.16    2.23     1.0630   0
  13  10  21   10.57    2.59     1.0906   0
  13  10  22   11.65    2.88     1.1188   0
  13  10  23   13.09    2.45     1.1476   0
  13  10  25   49.69    2.59     1.2067   0
  13  10  26   47.03    2.09     1.2370   0
  14  10   0   26.82    3.24     0.7760   0
  14  10   1   71.77    2.88     0.7770   0
  14  10   2  193.89    5.47     0.7798   0
  14  10   3   46.67    2.73     0.7844   0
  14  10   4  209.78    6.33     0.7908   0
  14  10   6  383.89    6.54     0.8090   0
  14  10   7  334.48    6.33     0.8205   0
  14  10   8  127.29    2.52     0.8337   0
  14  10   9   47.46    2.23     0.8483   0
  14  10  10  576.41    6.33     0.8644   0
  14  10  11   68.75    2.09     0.8818   0
  14  10  12  291.26    5.32     0.9006   0
  14  10  13  386.33    6.76     0.9205   0
  14  10  14  122.90    2.37     0.9415   0
  14  10  16   49.19    2.59     0.9866   0
  14  10  17  229.48    4.39     1.0106   0
  14  10  18   85.36    2.37     1.0354   0
  14  10  19  105.72    2.95     1.0609   0
  14  10  20  119.60    3.24     1.0873   0
  14  10  22   18.05    3.31     1.1419   0
  14  10  23   77.81    2.52     1.1701   0
  14  10  25   41.28    2.88     1.2282   0
  14  10  27   44.59    4.10     1.2881   0
  15  10   1  389.64   15.17     0.8122   0
  15  10   4  238.47    7.98     0.8255   0
  15  10   5  135.92    4.17     0.8333   0
  15  10   7   90.40    2.66     0.8540   0
  15  10   8   50.34    2.16     0.8666   0
  15  10   9  201.01    4.46     0.8807   0
  15  10  10  326.00    5.47     0.8962   0
  15  10  11  252.21    5.47     0.9130   0
  15  10  12   11.94    2.01     0.9311   0
  15  10  14  210.21    3.24     0.9708   0
  15  10  15    9.35    2.01     0.9922   0
  15  10  16  529.23    8.85     1.0146   0
  15  10  17   19.78    2.45     1.0379   0
  15  10  18  159.15    3.02     1.0621   0
  15  10  22   50.84    2.52     1.1662   0
  15  10  24   24.81    2.80     1.2220   0
  15  10  25   51.13    2.73     1.2507   0
  15  10  26   78.75    4.53     1.2800   0
  16  10   0  351.10   16.25     0.8474   0
  16  10   3   98.67    7.55     0.8551   0
  16  10   4   46.89    6.76     0.8610   0
  16  10   5   59.19    4.03     0.8685   0
  16  10   7  333.48   17.48     0.8883   0
  16  10   8  179.50    4.89     0.9005   0
  16  10   9   81.05    2.66     0.9141   0
  16  10  11   18.34    2.52     0.9453   0
  16  10  12  162.24    2.66     0.9627   0
  16  10  14   17.04    2.80     1.0011   0
  16  10  15   31.07    2.30     1.0219   0
  16  10  16   56.96    2.88     1.0437   0
  16  10  17   34.09    2.45     1.0663   0
  16  10  18   15.10    2.37     1.0899   0
  16  10  19   80.62    3.02     1.1142   0
  16  10  21   16.32    2.73     1.1651   0
  16  10  23   14.81    2.73     1.2186   0
  16  10  24   18.77    2.59     1.2463   0
  16  10  25   47.46    4.46     1.2744   0
  17  10   3   92.27    7.70     0.8915   0
  17  10   4   39.63    4.10     0.8972   0
  17  10   5   55.52    6.98     0.9044   0
  17  10   6   95.65    5.03     0.9132   0
  17  10   7  111.90    6.76     0.9235   0
  17  10   8   37.83    5.83     0.9352   0
  17  10  10   45.52    2.45     0.9627   0
  17  10  11  148.29    3.96     0.9784   0
  17  10  13  133.69    2.80     1.0133   0
  17  10  14   58.11    2.30     1.0324   0
  17  10  15   28.19    2.23     1.0526   0
  17  10  16  120.89    2.88     1.0738   0
  17  10  17  199.21    2.73     1.0958   0
  17  10  18   89.90    2.45     1.1187   0
  17  10  20   11.58    2.73     1.1669   0
  17  10  21   51.35    2.80     1.1921   0
  17  10  24   23.88    4.46     1.2716   0
  18  10   0  915.49   17.40     0.9216   0
  18  10   2  203.52    9.21     0.9247   0
  18  10   4  105.50    5.39     0.9341   0
  18  10   5   98.74    8.13     0.9411   0
  18  10   9   55.30    5.32     0.9833   0
  18  10  10   11.72    3.88     0.9972   0
  18  10  11   19.06    2.66     1.0123   0
  18  10  12   49.98    3.09     1.0287   0
  18  10  14   91.84    2.95     1.0647   0
  18  10  15   13.45    2.95     1.0842   0
  18  10  18   16.90    3.38     1.1485   0
  18  10  22   40.35    3.81     1.2454   0
  18  10  23   23.16    3.24     1.2713   0
  19  10  10  349.58   15.25     1.0324   0
  19  10  11  294.14    7.26     1.0470   0
  19  10  12   48.54    2.73     1.0628   0
  19  10  13  259.04    5.83     1.0797   0
  19  10  14   59.83    2.30     1.0977   0
  19  10  15  171.95    2.59     1.1167   0
  19  10  16  348.00    6.98     1.1366   0
  19  10  17  111.69    2.88     1.1575   0
  19  10  18   30.92    2.52     1.1792   0
  19  10  21   58.47    3.16     1.2491   0
  19  10  22   65.44    2.95     1.2738   0
  19  10  23   38.76    3.02     1.2991   0
  20  10  11   79.61    5.03     1.0824   0
  20  10  12   10.79    2.95     1.0977   0
  20  10  14   14.96    2.09     1.1315   0
  20  10  16    5.18    1.73     1.1693   0
  20  10  17   42.36    2.09     1.1896   0
  20  10  19  102.55    2.52     1.2327   0
  20  10  22   15.25    3.67     1.3030   0
  21  10   3  100.83    8.20     1.0432   0
  21  10   5  167.13    7.84     1.0543   0
  21  10   8   31.93    5.83     1.0808   0
  21  10  11   16.11    4.31     1.1183   0
  21  10  13   15.53    3.45     1.1490   0
  21  10  14  391.30    6.83     1.1659   0
  21  10  15   67.82    2.30     1.1838   0
  21  10  16   18.91    1.65     1.2027   0
  21  10  17  153.18    2.16     1.2224   0
  21  10  18   45.24    2.30     1.2430   0
  21  10  20   78.32    3.74     1.2865   0
  22  10  10  156.27    7.91     1.1416   0
  22  10  11   25.60    4.60     1.1549   0
  22  10  12  202.73    4.60     1.1692   0
  22  10  14    8.13    2.59     1.2010   0
  22  10  17   15.97    4.96     1.2559   0
  22  10  18   10.43    2.01     1.2759   0
  22  10  19   15.10    3.09     1.2968   0
  23  10  11   82.20    4.67     1.1919   0
  23  10  13   30.28    2.95     1.2207   0
  23  10  15   27.11    2.88     1.2535   0
  23  10  17   12.94    2.95     1.2900   0
  24  10   3   58.76    5.75     1.1614   0
  24  10  11   44.66    5.03     1.2294   0
  24  10  13   82.78    2.59     1.2574   0
  24  10  14   13.74    2.95     1.2728   0
  24  10  15   25.31    2.59     1.2892   0
  24  10  16   56.24    3.09     1.3066   0
  25  10  14   14.38    2.88     1.3095   0
   1  11   1  321.03    1.58     0.5236   0
   1  11   2  119.52    1.51     0.5277   0
   1  11   3   20.64    0.65     0.5346   0
   1  11   5  357.42    2.23     0.5558   0
   1  11   6 2038.83    3.09     0.5700   0
   1  11   7   42.57    0.72     0.5863   0
   1  11   8  609.27    2.59     0.6046   0
   1  11   9   14.10    0.86     0.6246   0
   1  11  10   12.44    0.86     0.6463   0
   1  11  11 1498.73    3.96     0.6694   0
   1  11  12  109.82    1.44     0.6939   0
   1  11  14   11.08    1.08     0.7462   0
   1  11  15  480.98    4.53     0.7739   0
   1  11  16  447.82    5.32     0.8024   0
   1  11  20   63.72    2.73     0.9234   0
   1  11  21   86.52    3.67     0.9550   0
   1  11  22   38.98    3.38     0.9871   0
   1  11  24  225.39    5.18     1.0525   0
   2  11   0   56.38    1.22     0.5277   0
   2  11   1   21.93    0.58     0.5291   0
   2  11   2  567.06    2.01     0.5332   0
   2  11   3  497.30    2.30     0.5400   0
   2  11   4  703.05    2.80     0.5493   0
   2  11   5  106.22    1.73     0.5610   0
   2  11   6  319.31    2.01     0.5751   0
   2  11   7    3.52    0.65     0.5912   0
   2  11   8  472.13    2.37     0.6093   0
   2  11   9    5.83    0.72     0.6292   0
   2  11  10  344.12    2.16     0.6508   0
   2  11  11  488.81    2.66     0.6737   0
   2  11  12   11.94    1.01     0.6981   0
   2  11  13  773.10    3.74     0.7236   0
   2  11  14  122.83    1.87     0.7501   0
   2  11  15  195.68    3.88     0.7776   0
   2  11  16 1152.10    6.40     0.8060   0
   2  11  17   93.71    3.81     0.8352   0
   2  11  18  148.51    2.73     0.8650   0
   2  11  19   53.65    2.37     0.8955   0
   2  11  20   15.53    3.67     0.9265   0
   2  11  21  157.07    4.03     0.9581   0
   2  11  22  146.21    4.67     0.9901   0
   2  11  23   31.00    3.45     1.0225   0
   2  11  24   82.27    3.60     1.0553   0
   2  11  26  147.72    8.05     1.1219   0
   2  11  29   27.26    5.61     1.2239   0
   2  11  30  276.01    9.49     1.2583   0
   3  11   1  936.35    3.38     0.5382   0
   3  11   2  604.67    2.23     0.5422   0
   3  11   3   38.91    0.72     0.5488   0
   3  11   4   20.57    0.65     0.5580   0
   3  11   5   49.48    0.86     0.5696   0
   3  11   6  398.78    2.37     0.5834   0
   3  11   7   52.64    0.79     0.5993   0
   3  11   8  289.10    1.94     0.6172   0
   3  11   9  176.34    1.87     0.6369   0
   3  11  10    3.45    0.72     0.6581   0
   3  11  11  730.67    2.88     0.6809   0
   3  11  12  159.01    2.23     0.7049   0
   3  11  13   28.05    1.01     0.7302   0
   3  11  14   18.84    1.51     0.7565   0
   3  11  15    8.13    1.58     0.7838   0
   3  11  16    5.83    1.87     0.8120   0
   3  11  18   37.54    3.52     0.8706   0
   3  11  19  647.03   11.94     0.9009   0
   3  11  20   30.06    2.80     0.9317   0
   3  11  21  275.08    7.77     0.9631   0
   3  11  22  112.76    4.46     0.9949   0
   3  11  23   15.68    4.46     1.0272   0
   3  11  24  118.59    4.39     1.0598   0
   3  11  26   13.02    3.74     1.1262   0
   4  11   0  984.53    5.25     0.5493   0
   4  11   1   11.94    0.79     0.5506   0
   4  11   2  259.26    2.16     0.5545   0
   4  11   3    4.39    0.58     0.5610   0
   4  11   4  596.33    2.16     0.5700   0
   4  11   5  461.06    2.09     0.5813   0
   4  11   6  702.77    2.45     0.5949   0
   4  11   7    2.88    0.72     0.6105   0
   4  11   8  642.79    2.30     0.6281   0
   4  11   9  222.65    2.30     0.6474   0
   4  11  10    3.60    0.79     0.6683   0
   4  11  13  283.78    2.88     0.7394   0
   4  11  14  166.41    3.67     0.7654   0
   4  11  15    7.84    1.65     0.7924   0
   4  11  17   50.92    2.66     0.8489   0
   4  11  18   23.59    2.59     0.8783   0
   4  11  19   78.46    3.09     0.9083   0
   4  11  20  236.89    6.33     0.9389   0
   4  11  23   15.82    3.74     1.0338   0
   4  11  24  330.31   12.23     1.0662   0
   4  11  25  147.00    3.88     1.0990   0
   4  11  26  348.29   11.79     1.1322   0
   4  11  28   50.13    4.24     1.1993   0
   4  11  29   16.11    3.81     1.2333   0
   4  11  30   17.19    4.89     1.2675   0
   5  11   1   91.19    1.51     0.5661   0
   5  11   2  247.03    2.30     0.5700   0
   5  11   3  332.11    2.73     0.5763   0
   5  11   4  459.90    2.59     0.5850   0
   5  11   5  186.77    2.09     0.5961   0
   5  11   6  308.66    2.59     0.6093   0
   5  11   7  222.72    2.16     0.6246   0
   5  11   8   24.38    0.86     0.6418   0
   5  11   9   33.44    0.79     0.6607   0
   5  11  10  135.13    2.01     0.6812   0
   5  11  11   13.95    0.86     0.7032   0
   5  11  12  148.22    2.45     0.7265   0
   5  11  13  666.23    4.39     0.7511   0
   5  11  17   59.47    2.09     0.8591   0
   5  11  19  136.71    3.52     0.9178   0
   5  11  20   52.93    4.60     0.9481   0
   5  11  22  280.40    7.84     1.0103   0
   5  11  25   41.50    3.74     1.1069   0
   5  11  27   56.45    4.60     1.1730   0
   5  11  30   51.92    5.18     1.2743   0
   6  11   0   12.66    0.86     0.5833   0
   6  11   2  243.51    2.66     0.5883   0
   6  11   3   66.23    1.15     0.5944   0
   6  11   4  113.84    1.94     0.6029   0
   6  11   5  186.33    2.73     0.6136   0
   6  11   6  201.08    2.30     0.6265   0
   6  11   7  332.83    2.45     0.6414   0
   6  11   8  499.89    2.66     0.6581   0
   6  11   9   14.24    0.86     0.6766   0
   6  11  10  673.86    2.88     0.6966   0
   6  11  11   10.00    0.93     0.7181   0
   6  11  12   28.33    1.22     0.7410   0
   6  11  13   22.44    1.29     0.7651   0
   6  11  14   12.59    1.80     0.7902   0
   6  11  15  587.56    5.18     0.8164   0
   6  11  16    9.92    1.80     0.8435   0
   6  11  18   33.80    2.30     0.9000   0
   6  11  19  146.42    3.31     0.9293   0
   6  11  20  191.87    3.60     0.9593   0
   6  11  21   27.33    2.80     0.9898   0
   6  11  23   99.10    3.60     1.0523   0
   6  11  24  128.44    3.74     1.0842   0
   6  11  25   74.43    4.03     1.1164   0
   6  11  26   17.69    3.38     1.1491   0
   6  11  28  253.86   13.09     1.2153   0
   6  11  29   29.20    2.80     1.2488   0
   6  11  30   18.41    4.53     1.2826   0
   6  11  31   61.06    4.24     1.3167   0
   7  11   1  220.06    2.59     0.6057   0
   7  11   2  154.91    2.37     0.6093   0
   7  11   3   10.86    1.01     0.6152   0
   7  11   4   19.78    0.93     0.6234   0
   7  11   5  801.15    2.95     0.6337   0
   7  11   6  327.58    2.80     0.6462   0
   7  11   8  161.38    2.30     0.6769   0
   7  11   9    5.83    0.86     0.6949   0
   7  11  11   26.75    1.01     0.7354   0
   7  11  13  173.61    3.60     0.7813   0
   7  11  14  268.39    4.53     0.8060   0
   7  11  15   45.02    1.80     0.8316   0
   7  11  16  140.67    2.45     0.8582   0
   7  11  17  634.73    6.62     0.8857   0
   7  11  18   17.04    2.37     0.9139   0
   7  11  20  153.69    3.02     0.9723   0
   7  11  22   68.46    4.10     1.0330   0
   7  11  25   30.56    3.52     1.1276   0
   8  11   0 1080.18    4.46     0.6280   0
   8  11   1   17.55    0.86     0.6291   0
   8  11   2  142.25    2.01     0.6326   0
   8  11   3    4.46    1.08     0.6383   0
   8  11   4   30.71    1.01     0.6462   0
   8  11   5    5.97    0.86     0.6562   0
   8  11   6    5.90    1.01     0.6682   0
   8  11   7  865.15    3.74     0.6822   0
   8  11   8    5.61    1.08     0.6980   0
   8  11  10    4.53    1.01     0.7344   0
   8  11  11  259.33    3.96     0.7548   0
   8  11  12   11.79    1.29     0.7766   0
   8  11  13  155.34    2.66     0.7996   0
   8  11  14   75.30    1.94     0.8237   0
   8  11  16   82.85    2.09     0.8749   0
   8  11  17   67.46    2.16     0.9019   0
   8  11  19   12.15    2.95     0.9580   0
   8  11  21   13.09    3.67     1.0167   0
   8  11  23   31.57    3.16     1.0776   0
   8  11  24   31.36    3.24     1.1088   0
   8  11  26   41.86    2.88     1.1724   0
   8  11  27   63.36    3.31     1.2047   0
   8  11  30   69.40    4.46     1.3035   0
   9  11   1    4.82    1.01     0.6547   0
   9  11   2  134.63    2.01     0.6580   0
   9  11   3   88.39    1.29     0.6635   0
   9  11   4   11.15    1.08     0.6711   0
   9  11   6   56.67    1.37     0.6924   0
   9  11   7   73.86    1.22     0.7058   0
   9  11   8  491.98    3.74     0.7211   0
   9  11   9   28.19    1.08     0.7380   0
   9  11  10  272.35    5.03     0.7564   0
   9  11  12    7.34    1.58     0.7975   0
   9  11  13   60.05    2.01     0.8199   0
   9  11  14   18.12    1.73     0.8434   0
   9  11  15   95.79    2.16     0.8680   0
   9  11  16    8.49    1.87     0.8935   0
   9  11  18   72.92    2.59     0.9471   0
   9  11  21   17.40    2.59     1.0327   0
   9  11  22   49.98    3.09     1.0625   0
   9  11  23   76.73    4.03     1.0928   0
   9  11  24  434.09    9.35     1.1235   0
   9  11  26   10.50    2.95     1.1863   0
   9  11  27   83.06    3.31     1.2182   0
   9  11  29   19.20    3.16     1.2832   0
  10  11   0 1933.83    7.48     0.6811   0
  10  11   1   68.54    1.37     0.6821   0
  10  11   2  659.69    3.09     0.6853   0
  10  11   3  338.73    3.16     0.6906   0
  10  11   4    5.75    0.93     0.6979   0
  10  11   5  832.07    4.17     0.7072   0
  10  11   6   11.00    1.15     0.7184   0
  10  11   7  400.36    4.10     0.7314   0
  10  11   8  724.20    5.18     0.7461   0
  10  11  10  636.60    6.33     0.7803   0
  10  11  11   12.66    1.73     0.7996   0
  10  11  12  182.02    3.38     0.8201   0
  10  11  13   41.21    1.94     0.8420   0
  10  11  14   57.75    1.87     0.8649   0
  10  11  15   45.38    2.01     0.8889   0
  10  11  16   59.04    2.37     0.9138   0
  10  11  18    8.27    2.59     0.9662   0
  10  11  19   46.39    2.59     0.9936   0
  10  11  20   17.69    2.59     1.0217   0
  10  11  21   37.83    2.52     1.0504   0
  10  11  22  113.12    2.80     1.0796   0
  10  11  24   93.20    2.66     1.1397   0
  10  11  26   10.57    2.09     1.2016   0
  10  11  28   69.90    2.88     1.2651   0
  11  11   1    6.98    1.37     0.7112   0
  11  11   3   11.00    1.29     0.7193   0
  11  11   4   25.60    1.22     0.7264   0
  11  11   5  137.22    2.88     0.7353   0
  11  11   6   98.38    1.94     0.7461   0
  11  11   8    6.69    2.01     0.7728   0
  11  11   9   66.45    2.09     0.7886   0
  11  11  10   64.22    2.23     0.8058   0
  11  11  11   15.25    2.01     0.8245   0
  11  11  12   82.99    2.45     0.8445   0
  11  11  13   30.64    2.23     0.8657   0
  11  11  14  275.22    6.18     0.8880   0
  11  11  16  156.71    2.73     0.9357   0
  11  11  17  280.40    6.69     0.9609   0
  11  11  18  230.28    5.03     0.9870   0
  11  11  19   13.16    2.66     1.0138   0
  11  11  21   74.36    2.95     1.0695   0
  11  11  22   24.88    2.59     1.0982   0
  11  11  23    9.06    2.16     1.1276   0
  11  11  25   19.92    2.16     1.1877   0
  11  11  26   65.37    2.37     1.2184   0
  11  11  27   50.70    2.59     1.2495   0
  12  11   0  717.65    5.90     0.7408   0
  12  11   1   33.08    1.80     0.7418   0
  12  11   2    6.11    2.01     0.7447   0
  12  11   3   35.38    1.87     0.7496   0
  12  11   4   17.40    1.65     0.7563   0
  12  11   5   32.43    1.58     0.7649   0
  12  11   6  523.05    5.61     0.7752   0
  12  11   7  137.86    2.73     0.7873   0
  12  11   8   13.95    2.16     0.8010   0
  12  11   9   73.21    2.73     0.8162   0
  12  11  10   91.91    2.30     0.8329   0
  12  11  14  328.30    7.19     0.9127   0
  12  11  17  229.77    5.39     0.9838   0
  12  11  19   13.81    2.73     1.0355   0
  12  11  20  112.26    3.02     1.0624   0
  12  11  21  117.15    3.45     1.0900   0
  12  11  23   39.77    2.37     1.1471   0
  12  11  25    8.77    2.23     1.2062   0
  13  11   1  222.22    5.25     0.7737   0
  13  11   3   22.51    2.01     0.7811   0
  13  11   4  127.94    2.73     0.7876   0
  13  11   5  295.43    7.19     0.7958   0
  13  11   6  176.91    7.41     0.8058   0
  13  11   7  276.45    6.83     0.8174   0
  13  11   8   51.42    3.31     0.8306   0
  13  11  10 1216.82    8.92     0.8614   0
  13  11  11   64.94    2.73     0.8789   0
  13  11  12  116.14    2.45     0.8977   0
  13  11  13  101.47    2.95     0.9177   0
  13  11  15   10.57    2.73     0.9609   0
  13  11  16  599.28    7.98     0.9840   0
  13  11  18   15.75    2.45     1.0329   0
  13  11  20   23.73    2.95     1.0849   0
  13  11  22   16.61    3.09     1.1397   0
  13  11  23   37.76    2.66     1.1679   0
  13  11  24   76.30    3.09     1.1967   0
  13  11  25   63.29    2.37     1.2261   0
  13  11  26   15.68    2.73     1.2559   0
  14  11   0   16.90    3.16     0.8057   0
  14  11   1  129.66    3.09     0.8066   0
  14  11   3  122.90    3.88     0.8138   0
  14  11   4   54.58    3.24     0.8200   0
  14  11   6   10.86    2.95     0.8375   0
  14  11   7   13.09    1.94     0.8487   0
  14  11   8  129.23    3.24     0.8614   0
  14  11   9  131.89    3.60     0.8756   0
  14  11  10   45.31    3.16     0.8912   0
  14  11  11   35.96    2.09     0.9081   0
  14  11  13   37.68    2.52     0.9456   0
  14  11  14   12.51    2.23     0.9661   0
  14  11  16   42.00    2.73     1.0101   0
  14  11  18  110.97    2.66     1.0578   0
  14  11  19   22.08    2.73     1.0829   0
  14  11  21   21.07    2.80     1.1352   0
  14  11  22   17.69    3.67     1.1623   0
  14  11  23   88.24    2.66     1.1900   0
  14  11  25   32.43    2.37     1.2471   0
  14  11  26   52.93    4.10     1.2764   0
  15  11   1  176.55    5.75     0.8406   0
  15  11   2   30.78    2.66     0.8432   0
  15  11   3   69.04    5.68     0.8475   0
  15  11   4  118.01    4.03     0.8535   0
  15  11   5   46.75    6.40     0.8611   0
  15  11   6   21.57    3.16     0.8703   0
  15  11   7   38.62    2.95     0.8811   0
  15  11   8  891.04    9.92     0.8933   0
  15  11   9  157.21    3.88     0.9070   0
  15  11  10  511.18   10.14     0.9221   0
  15  11  11   13.09    3.16     0.9384   0
  15  11  12  372.60    8.49     0.9560   0
  15  11  13    7.55    2.23     0.9748   0
  15  11  14  567.13    7.62     0.9947   0
  15  11  15   78.32    3.31     1.0156   0
  15  11  17   37.32    2.80     1.0603   0
  15  11  18   54.87    4.10     1.0840   0
  15  11  19  125.85    3.67     1.1084   0
  15  11  20   56.81    3.24     1.1336   0
  15  11  22   31.64    3.02     1.1861   0
  15  11  24  106.87    2.88     1.2411   0
  16  11   1   76.16    4.03     0.8755   0
  16  11   2   78.68    7.34     0.8780   0
  16  11   3  130.89    6.33     0.8821   0
  16  11   4   89.25    6.11     0.8878   0
  16  11   5   43.15    4.89     0.8952   0
  16  11   6  253.43    7.05     0.9040   0
  16  11   7   23.66    3.38     0.9144   0
  16  11   9   90.33    3.38     0.9394   0
  16  11  10   14.02    2.80     0.9540   0
  16  11  11   40.35    3.38     0.9698   0
  16  11  12  281.62    6.69     0.9868   0
  16  11  13   28.98    2.52     1.0050   0
  16  11  14  227.18    3.67     1.0243   0
  16  11  15   29.99    2.73     1.0446   0
  16  11  17   96.94    4.24     1.0881   0
  16  11  18   24.45    4.60     1.1112   0
  16  11  22   35.10    2.52     1.2111   0
  16  11  23   71.56    2.88     1.2378   0
  17  11   1  471.48   15.97     0.9112   0
  17  11   4  157.42    5.54     0.9230   0
  17  11   6   68.68    6.18     0.9386   0
  17  11   8  130.17    3.09     0.9600   0
  17  11   9  160.45    4.31     0.9727   0
  17  11  10   51.13    3.88     0.9868   0
  17  11  11   33.30    3.02     1.0021   0
  17  11  12  243.22    6.04     1.0186   0
  17  11  13   76.59    3.02     1.0362   0
  17  11  14  229.41    4.67     1.0550   0
  17  11  16   82.99    2.95     1.0954   0
  17  11  18  182.16    3.96     1.1395   0
  17  11  19   41.86    3.60     1.1628   0
  17  11  21  179.65    5.39     1.2117   0
  17  11  22  230.92   11.94     1.2371   0
  17  11  23  109.96    5.25     1.2632   0
  18  11   1  605.53   23.73     0.9475   0
  18  11   4   19.06    5.47     0.9589   0
  18  11   5  439.05   11.72     0.9657   0
  18  11   9   20.71    4.46     1.0069   0
  18  11  11   49.19    3.45     1.0353   0
  18  11  12   84.72    3.67     1.0513   0
  18  11  14   13.38    2.80     1.0865   0
  18  11  15   30.49    2.45     1.1057   0
  18  11  16   12.87    2.23     1.1258   0
  18  11  18   17.98    2.88     1.1688   0
  18  11  20   77.38    3.45     1.2150   0
  18  11  21   57.32    3.67     1.2392   0
  18  11  22   26.97    3.24     1.2642   0
  18  11  23   92.84    3.24     1.2897   0
  19  11   8   37.11    5.90     1.0298   0
  19  11  11   23.66    3.16     1.0692   0
  19  11  12   16.54    3.60     1.0847   0
  19  11  13   13.16    2.73     1.1013   0
  19  11  15   19.85    2.66     1.1375   0
  19  11  21   73.43    3.02     1.2677   0
  20  11   3  163.39    8.99     1.0277   0
  20  11   9  128.23    8.41     1.0773   0
  20  11  11   51.42    5.11     1.1039   0
  20  11  13   96.30    3.02     1.1350   0
  20  11  14   15.97    2.23     1.1521   0
  20  11  15   24.52    2.30     1.1702   0
  20  11  18  109.03    3.52     1.2300   0
  20  11  19   62.21    3.16     1.2516   0
  21  11   8  160.16    8.70     1.1023   0
  21  11  11   79.25    5.03     1.1392   0
  21  11  12   46.67    4.39     1.1537   0
  21  11  14  287.74    9.13     1.1859   0
  21  11  15    9.71    2.59     1.2035   0
  21  11  16   95.07    2.73     1.2221   0
  21  11  18  131.97    2.88     1.2617   0
  21  11  19   17.84    3.24     1.2828   0
  22  11  15   39.12    3.02     1.2375   0
  22  11  17   72.85    2.30     1.2745   0
  23  11   8  166.41    7.55     1.1768   0
  23  11  10  250.70    8.05     1.1988   0
  23  11  12   89.90    6.47     1.2251   0
  23  11  13   15.32    2.30     1.2398   0
  23  11  16   37.76    4.75     1.2897   0
  24  11  10   76.38    5.97     1.2361   0
  25  11  10   59.47    3.60     1.2738   0
   0  12   0  298.45    3.45     0.5677   0
   0  12   1   52.93    1.29     0.5690   0
   0  12   2 3079.45   11.22     0.5728   0
   0  12   3   98.74    4.67     0.5791   0
   0  12   4   12.94    1.94     0.5878   0
   0  12   5  310.39    6.26     0.5988   0
   0  12   6  229.99    5.32     0.6119   0
   0  12   7  943.54   12.73     0.6271   0
   0  12   8   77.81    3.09     0.6442   0
   0  12   9  101.69    2.80     0.6631   0
   0  12  10   48.54    2.66     0.6835   0
   0  12  11  153.83    3.38     0.7055   0
   0  12  12  295.00   10.14     0.7287   0
   0  12  13  208.27    9.28     0.7532   0
   0  12  14  172.81    5.03     0.7787   0
   0  12  15  268.39    9.21     0.8053   0
   0  12  16  229.05    8.13     0.8327   0
   0  12  18 2354.54   18.12     0.8899   0
   0  12  21  100.61    7.77     0.9806   0
   0  12  22  145.06    8.49     1.0119   0
   0  12  23  101.04    7.91     1.0437   0
   0  12  31   12.01    3.96     1.3098   0
   1  12   1  243.87    2.59     0.5706   0
   1  12   2   81.19    2.16     0.5744   0
   1  12   3    4.67    0.79     0.5807   0
   1  12   4  370.66    3.88     0.5894   0
   1  12   5  197.63    3.81     0.6004   0
   1  12   6  781.73    5.90     0.6135   0
   1  12   7  198.56    4.96     0.6287   0
   1  12   8  379.36    6.54     0.6457   0
   1  12   9   25.89    1.65     0.6645   0
   1  12  10  124.27    2.23     0.6850   0
   1  12  12  103.85    1.94     0.7300   0
   1  12  14  351.60    8.77     0.7800   0
   1  12  15   41.93    2.66     0.8065   0
   1  12  16  227.97    5.11     0.8339   0
   1  12  17  233.94    6.69     0.8621   0
   1  12  18  123.84    3.52     0.8910   0
   1  12  19  128.51    4.39     0.9206   0
   1  12  22   79.25    5.39     1.0129   0
   1  12  30   70.12    3.74     1.2763   0
   2  12   0  313.99    4.46     0.5744   0
   2  12   1  155.34    3.16     0.5757   0
   2  12   2  690.76    4.67     0.5795   0
   2  12   3  122.69    2.73     0.5857   0
   2  12   4   17.19    1.01     0.5943   0
   2  12   5  324.99    3.02     0.6052   0
   2  12   6  209.20    3.16     0.6182   0
   2  12   7    4.17    1.15     0.6333   0
   2  12   8   36.25    1.15     0.6502   0
   2  12   9   17.91    1.37     0.6689   0
   2  12  10  187.70    5.75     0.6892   0
   2  12  11   18.77    1.87     0.7109   0
   2  12  12  967.27    8.13     0.7340   0
   2  12  14  241.57    6.04     0.7837   0
   2  12  17    8.85    2.45     0.8654   0
   2  12  20  335.27    9.21     0.9539   0
   2  12  21   22.87    4.53     0.9846   0
   2  12  22  103.85    3.31     1.0157   0
   2  12  29   13.74    3.52     1.2447   0
   3  12   1   56.38    1.22     0.5840   0
   3  12   3   66.31    1.29     0.5939   0
   3  12   4   37.83    1.08     0.6024   0
   3  12   5  224.45    3.09     0.6131   0
   3  12   6   18.70    1.01     0.6260   0
   3  12   7  434.37    3.52     0.6408   0
   3  12   8  106.58    2.52     0.6576   0
   3  12   9  158.22    4.03     0.6761   0
   3  12  10  286.59    4.53     0.6961   0
   3  12  11   94.57    2.16     0.7177   0
   3  12  12  585.04    8.20     0.7405   0
   3  12  13   61.06    3.60     0.7646   0
   3  12  14   27.54    2.95     0.7898   0
   3  12  15  223.44    9.13     0.8160   0
   3  12  17  453.65    8.85     0.8710   0
   3  12  18   36.96    2.59     0.8997   0
   3  12  19   55.09    3.81     0.9290   0
   3  12  20   72.56    4.75     0.9589   0
   3  12  21   50.77    4.60     0.9894   0
   3  12  22  400.14   14.17     1.0205   0
   3  12  28  127.65    6.98     1.2150   0
   3  12  29   14.74    3.52     1.2486   0
   4  12   0  519.09    3.96     0.5943   0
   4  12   1   99.53    1.58     0.5955   0
   4  12   2   96.94    2.01     0.5991   0
   4  12   3   67.89    1.22     0.6051   0
   4  12   4  281.98    3.31     0.6135   0
   4  12   5  131.32    2.73     0.6240   0
   4  12   6  370.37    3.24     0.6367   0
   4  12   7    7.77    0.86     0.6513   0
   4  12   8   71.63    1.29     0.6678   0
   4  12   9  374.90    4.10     0.6860   0
   4  12  10  286.44    4.39     0.7058   0
   4  12  11    7.48    1.80     0.7270   0
   4  12  12   12.94    1.73     0.7496   0
   4  12  13  178.86    4.96     0.7734   0
   4  12  14   12.44    3.38     0.7983   0
   4  12  16   52.07    3.38     0.8511   0
   4  12  17  195.54    8.27     0.8787   0
   4  12  18   16.54    3.96     0.9071   0
   4  12  19   20.42    3.52     0.9362   0
   4  12  20   66.09    7.05     0.9660   0
   4  12  22  133.84    5.25     1.0271   0
   4  12  24   42.00    3.74     1.0901   0
   4  12  25   23.09    6.33     1.1222   0
   4  12  27   15.75    4.03     1.1875   0
   4  12  28   49.84    4.17     1.2206   0
   5  12   1   86.52    1.65     0.6099   0
   5  12   2  539.30    3.60     0.6135   0
   5  12   3   41.71    1.08     0.6193   0
   5  12   4  130.10    2.73     0.6275   0
   5  12   6   48.26    1.15     0.6502   0
   5  12   7  208.41    3.09     0.6645   0
   5  12   8  870.91    4.53     0.6807   0
   5  12   9  213.52    3.67     0.6985   0
   5  12  10   33.87    1.37     0.7180   0
   5  12  11 1346.27    5.03     0.7389   0
   5  12  12  948.58    7.26     0.7611   0
   5  12  13   17.76    2.16     0.7846   0
   5  12  15  133.12    3.31     0.8347   0
   5  12  17   33.73    3.31     0.8886   0
   5  12  18  136.21    5.11     0.9167   0
   5  12  19  261.70   12.73     0.9455   0
   5  12  20  112.91    4.96     0.9749   0
   5  12  21  439.55   14.02     1.0049   0
   5  12  23   61.78    7.05     1.0665   0
   5  12  24   25.60    4.75     1.0980   0
   5  12  25   39.91    3.67     1.1299   0
   5  12  27   32.36    4.17     1.1948   0
   5  12  30   13.23    2.88     1.2944   0
   6  12   0  527.58    4.67     0.6259   0
   6  12   1   44.01    1.15     0.6271   0
   6  12   2    3.88    0.93     0.6305   0
   6  12   3  732.83    4.39     0.6362   0
   6  12   4  157.14    3.52     0.6442   0
   6  12   5  648.47    3.81     0.6542   0
   6  12   6   41.28    1.51     0.6663   0
   6  12   7   83.28    1.73     0.6803   0
   6  12   8  201.01    4.03     0.6961   0
   6  12  10   14.24    1.22     0.7326   0
   6  12  11  120.89    2.52     0.7531   0
   6  12  12  577.27    6.04     0.7749   0
   6  12  13  293.06    6.47     0.7980   0
   6  12  14   20.21    2.59     0.8222   0
   6  12  15  316.50    8.41     0.8473   0
   6  12  17  253.29    9.85     0.9004   0
   6  12  19   25.03    4.24     0.9566   0
   6  12  20  157.78    4.24     0.9857   0
   6  12  22   17.84    3.67     1.0457   0
   6  12  24   35.10    3.81     1.1076   0
   6  12  25   74.86    3.88     1.1393   0
   6  12  26   37.83    4.46     1.1713   0
   6  12  27  107.87    4.60     1.2036   0
   6  12  29   15.53    4.82     1.2693   0
   7  12   1  114.63    2.52     0.6468   0
   7  12   2   39.63    1.29     0.6501   0
   7  12   3  245.02    3.81     0.6557   0
   7  12   5  129.95    2.59     0.6731   0
   7  12   6    8.27    1.44     0.6849   0
   7  12   7  118.23    1.94     0.6985   0
   7  12  10  158.86    3.09     0.7496   0
   7  12  11  359.01    5.25     0.7696   0
   7  12  12   23.52    1.94     0.7910   0
   7  12  13  120.53    2.52     0.8136   0
   7  12  15  183.96    3.74     0.8620   0
   7  12  16  203.74    5.03     0.8877   0
   7  12  17   37.76    3.16     0.9143   0
   7  12  18   36.03    3.52     0.9416   0
   7  12  19   22.58    4.17     0.9697   0
   7  12  20   89.25    4.82     0.9984   0
   7  12  21   87.52    4.24     1.0277   0
   7  12  22   34.38    3.31     1.0576   0
   7  12  23   44.08    3.88     1.0880   0
   7  12  26   54.73    4.39     1.1819   0
   7  12  27   42.72    4.03     1.2140   0
   7  12  28   72.56    4.03     1.2464   0
   7  12  29   35.53    4.89     1.2791   0
   8  12   0  311.11    6.11     0.6677   0
   8  12   1   92.92    1.51     0.6688   0
   8  12   2  117.15    2.23     0.6720   0
   8  12   3  274.36    4.67     0.6774   0
   8  12   4   89.82    1.94     0.6849   0
   8  12   5   55.16    1.51     0.6943   0
   8  12   6 1137.71    5.54     0.7057   0
   8  12   7  118.88    2.23     0.7189   0
   8  12   9  228.91    5.47     0.7505   0
   8  12  10  170.66    4.89     0.7686   0
   8  12  12   15.75    1.73     0.8091   0
   8  12  14  164.69    2.66     0.8544   0
   8  12  15   47.03    2.23     0.8787   0
   8  12  16   24.16    2.16     0.9039   0
   8  12  17   49.84    3.02     0.9300   0
   8  12  18   55.74    3.74     0.9569   0
   8  12  21    9.85    3.09     1.0417   0
   8  12  22  129.66    5.11     1.0712   0
   8  12  24   43.80    3.60     1.1318   0
   8  12  25   91.48    4.89     1.1627   0
   8  12  26   16.32    3.88     1.1941   0
   8  12  28   17.12    3.38     1.2580   0
   8  12  29   33.08    4.60     1.2904   0
   9  12   1   14.96    1.44     0.6929   0
   9  12   2  211.51    4.60     0.6960   0
   9  12   3   20.06    1.65     0.7012   0
   9  12   4  461.70    5.47     0.7084   0
   9  12   5   15.61    1.73     0.7176   0
   9  12   6   10.43    1.80     0.7286   0
   9  12   7   37.04    2.16     0.7414   0
   9  12   9  185.54    4.75     0.7721   0
   9  12  10   10.86    2.45     0.7897   0
   9  12  11  275.51    6.98     0.8088   0
   9  12  12   15.39    2.01     0.8291   0
   9  12  13  542.03    7.91     0.8507   0
   9  12  15  139.01    2.66     0.8971   0
   9  12  16   17.26    2.01     0.9218   0
   9  12  17   16.54    2.37     0.9474   0
   9  12  18  554.69    7.55     0.9739   0
   9  12  19  136.50    3.38     1.0010   0
   9  12  20  235.81    5.90     1.0289   0
   9  12  21   14.31    3.38     1.0574   0
   9  12  22   72.85    3.31     1.0864   0
   9  12  23   88.17    3.96     1.1161   0
   9  12  26   42.29    2.66     1.2078   0
   9  12  27    8.05    2.66     1.2392   0
   9  12  28   59.04    3.45     1.2710   0
   9  12  29   55.66    4.46     1.3031   0
  10  12   0  289.03    7.12     0.7179   0
  10  12   1  735.70    6.69     0.7189   0
  10  12   4  574.04    7.91     0.7338   0
  10  12   5  743.61    6.11     0.7427   0
  10  12   6  423.01    9.13     0.7533   0
  10  12   7  344.12    6.26     0.7658   0
  10  12   8   56.09    2.16     0.7798   0
  10  12   9   39.63    2.45     0.7955   0
  10  12  10    9.71    2.30     0.8126   0
  10  12  11   15.68    2.45     0.8311   0
  10  12  15   30.71    2.45     0.9174   0
  10  12  16   26.82    2.23     0.9415   0
  10  12  17   44.37    2.52     0.9666   0
  10  12  18   20.35    2.59     0.9925   0
  10  12  20   26.61    3.16     1.0466   0
  10  12  21  120.32    4.10     1.0746   0
  10  12  22   40.99    4.17     1.1032   0
  10  12  23  241.49    8.41     1.1324   0
  10  12  24  205.97    4.53     1.1621   0
  10  12  26  110.46    2.59     1.2229   0
  10  12  27   71.20    5.54     1.2539   0
  11  12   1  956.49    8.99     0.7465   0
  11  12   2  145.41    3.67     0.7495   0
  11  12   4  242.72    9.13     0.7610   0
  11  12   5  134.84    3.31     0.7695   0
  11  12   7   60.70    3.16     0.7918   0
  11  12   8  295.22    7.19     0.8054   0
  11  12   9   47.97    2.95     0.8206   0
  11  12  10  488.38    6.76     0.8372   0
  11  12  11  268.03    7.77     0.8552   0
  11  12  12  428.98    6.54     0.8744   0
  11  12  14  250.84    5.61     0.9165   0
  11  12  15  164.90    3.16     0.9392   0
  11  12  17   70.55    3.52     0.9874   0
  11  12  19   14.46    2.95     1.0389   0
  11  12  20   74.43    3.74     1.0657   0
  11  12  21  153.54    4.03     1.0933   0
  11  12  24  149.80    3.67     1.1794   0
  12  12   0  977.34   13.59     0.7748   0
  12  12   2  426.03   10.07     0.7785   0
  12  12   3   43.87    4.03     0.7832   0
  12  12   4   11.36    3.67     0.7896   0
  12  12   5   55.09    4.53     0.7978   0
  12  12   6   57.32    2.88     0.8078   0
  12  12   7   12.80    2.66     0.8193   0
  12  12  10   60.70    2.80     0.8633   0
  12  12  11   22.08    2.23     0.8807   0
  12  12  12   21.29    2.37     0.8995   0
  12  12  13    7.05    2.23     0.9194   0
  12  12  14  168.00    3.02     0.9405   0
  12  12  16  129.66    3.88     0.9856   0
  12  12  18  229.92    5.97     1.0344   0
  12  12  19  106.44    4.89     1.0600   0
  12  12  20   23.23    3.31     1.0864   0
  12  12  22   18.99    2.73     1.1411   0
  12  12  24   51.42    2.80     1.1981   0
  12  12  25    9.64    2.95     1.2274   0
  13  12   1   79.54    6.33     0.8062   0
  13  12   2  221.29    7.34     0.8089   0
  13  12   3   19.42    5.68     0.8134   0
  13  12   4  561.81    7.55     0.8196   0
  13  12   5  108.45    4.53     0.8275   0
  13  12   9   37.04    3.02     0.8752   0
  13  12  10   12.44    2.23     0.8908   0
  13  12  12   11.65    2.52     0.9259   0
  13  12  13  148.08    3.16     0.9453   0
  13  12  15   14.46    2.73     0.9873   0
  13  12  16  287.02    6.90     1.0098   0
  13  12  17  102.77    3.16     1.0332   0
  13  12  21   14.60    3.24     1.1349   0
  13  12  22   18.77    3.67     1.1620   0
  13  12  25    8.70    2.66     1.2469   0
  14  12   1  337.43   14.02     0.8379   0
  14  12   4  239.98   10.28     0.8508   0
  14  12   5  171.52    5.11     0.8584   0
  14  12   6   65.52    5.54     0.8677   0
  14  12   7  122.26    4.17     0.8785   0
  14  12  10   16.90    2.66     0.9196   0
  14  12  11  104.64    2.73     0.9360   0
  14  12  12   19.71    2.80     0.9537   0
  14  12  13    7.12    2.30     0.9725   0
  14  12  14  103.49    2.37     0.9924   0
  14  12  15   64.87    2.66     1.0134   0
  14  12  18   36.32    3.81     1.0819   0
  14  12  19   16.04    3.45     1.1064   0
  14  12  20   87.38    3.67     1.1316   0
  14  12  21   10.86    3.31     1.1576   0
  14  12  22  263.00   11.65     1.1842   0
  14  12  23  171.59    6.26     1.2115   0
  14  12  24   25.03    2.88     1.2393   0
  15  12   2  443.22   21.07     0.8732   0
  15  12   4  659.33   13.74     0.8831   0
  15  12   5   98.02    6.11     0.8905   0
  15  12   6  386.33    9.85     0.8994   0
  15  12   8  101.83    3.24     0.9217   0
  15  12  10   24.45    2.45     0.9496   0
  15  12  11   34.30    3.67     0.9655   0
  15  12  12  174.61    3.09     0.9826   0
  15  12  13    6.47    2.16     1.0009   0
  15  12  14   11.36    2.59     1.0202   0
  15  12  15   10.14    2.59     1.0406   0
  15  12  16   47.82    3.31     1.0620   0
  15  12  17   71.20    4.10     1.0843   0
  15  12  18   30.64    3.67     1.1074   0
  15  12  21   83.64    4.17     1.1815   0
  15  12  22   54.80    3.60     1.2076   0
  16  12   3  125.35    5.11     0.9108   0
  16  12   6  349.01   13.66     0.9321   0
  16  12   7   86.23    4.46     0.9421   0
  16  12   8  178.14    4.60     0.9536   0
  16  12   9   12.94    3.45     0.9664   0
  16  12  10   38.76    3.74     0.9806   0
  16  12  12   34.81    2.45     1.0126   0
  16  12  14  155.34    3.31     1.0491   0
  16  12  15   39.77    2.95     1.0690   0
  16  12  16   17.33    3.60     1.0898   0
  16  12  17  129.09    3.24     1.1115   0
  16  12  19   27.04    4.10     1.1576   0
  16  12  21   53.94    3.81     1.2066   0
  17  12   1   39.48    5.54     0.9390   0
  17  12   7   18.55    5.54     0.9753   0
  17  12   8  146.28    5.11     0.9864   0
  17  12  12  115.43    3.38     1.0436   0
  17  12  15   48.04    2.66     1.0984   0
  17  12  16  205.82    2.88     1.1187   0
  17  12  17   14.31    2.37     1.1398   0
  17  12  18   65.73    3.60     1.1619   0
  17  12  19   35.38    3.16     1.1848   0
  18  12   2   22.80    7.05     0.9765   0
  18  12   6  102.55    6.83     1.0000   0
  18  12   7   75.87    6.26     1.0094   0
  18  12   8   13.09    3.31     1.0201   0
  18  12  10  136.86    3.67     1.0454   0
  18  12  11   25.53    3.09     1.0598   0
  18  12  12  197.12    3.45     1.0755   0
  18  12  13   29.56    2.73     1.0922   0
  18  12  17   41.64    3.02     1.1691   0
  18  12  18   16.90    3.74     1.1906   0
  18  12  20   19.13    4.75     1.2360   0
  18  12  22   10.72    2.80     1.2843   0
  19  12   2  340.38   14.53     1.0125   0
  19  12   6  205.54    9.64     1.0351   0
  19  12  11   34.45    3.16     1.0930   0
  19  12  12   11.94    2.95     1.1082   0
  19  12  14  122.19    2.88     1.1417   0
  19  12  15   42.65    2.45     1.1599   0
  19  12  16  143.47    2.80     1.1792   0
  19  12  18  234.38    8.63     1.2203   0
  20  12   3   44.30    6.04     1.0524   0
  20  12   5   35.89    7.34     1.0634   0
  20  12  10  102.98    4.17     1.1134   0
  20  12  11    9.28    2.95     1.1269   0
  20  12  12  147.07    3.31     1.1416   0
  20  12  14    7.62    2.45     1.1742   0
  20  12  17   20.93    2.59     1.2303   0
  20  12  18   10.36    2.30     1.2507   0
  20  12  19   14.89    3.16     1.2720   0
  21  12   4  357.93   23.09     1.0940   0
  21  12   5   56.02    7.05     1.1000   0
  21  12  11  134.48    4.17     1.1615   0
  21  12  12   51.78    3.31     1.1758   0
  21  12  13   59.91    3.24     1.1911   0
  21  12  14    9.49    2.52     1.2074   0
  21  12  15   33.73    2.45     1.2247   0
  21  12  16  131.25    2.95     1.2429   0
  21  12  17   14.10    2.59     1.2620   0
  22  12   1  133.48    8.13     1.1217   0
  22  12  11   50.27    5.97     1.1967   0
  22  12  12   38.76    2.66     1.2106   0
  22  12  13   38.91    2.52     1.2255   0
  22  12  15   46.89    2.52     1.2582   0
  22  12  16  104.93    3.24     1.2759   0
  22  12  17   70.12    3.31     1.2945   0
  23  12   6   47.11    5.03     1.1815   0
  23  12   8  122.26    7.12     1.1985   0
  23  12  11   21.00    5.32     1.2325   0
  23  12  12  229.70    9.13     1.2460   0
  23  12  13   30.20    4.82     1.2604   0
  24  12   1   68.03    4.89     1.1983   0
  24  12   4  139.52    7.41     1.2073   0
  24  12  13   21.65    2.45     1.2959   0
  24  12  14   45.24    4.39     1.3109   0
  25  12  10   26.18    4.24     1.2938   0
   1  13   1  383.75    5.54     0.6177   0
   1  13   3  175.91    5.68     0.6270   0
   1  13   6 1078.02    7.55     0.6575   0
   1  13   7  150.66    5.11     0.6717   0
   1  13   8   35.24    2.23     0.6877   0
   1  13  10  394.96    5.97     0.7247   0
   1  13  11  135.35    4.10     0.7454   0
   1  13  12   39.19    3.52     0.7674   0
   1  13  13  162.31    4.82     0.7907   0
   1  13  14  750.09   10.64     0.8150   0
   1  13  15   14.46    3.24     0.8404   0
   1  13  16  217.69    4.75     0.8668   0
   1  13  18   70.84    4.10     0.9219   0
   1  13  20  108.45    5.47     0.9798   0
   1  13  21  139.81    5.97     1.0097   0
   1  13  22   99.32    7.84     1.0401   0
   1  13  29   62.14    5.39     1.2647   0
   2  13   0  815.53    7.12     0.6212   0
   2  13   1   42.07    1.37     0.6224   0
   2  13   2  162.10    3.31     0.6259   0
   2  13   3  511.68    7.26     0.6316   0
   2  13   4  195.11    5.47     0.6396   0
   2  13   5  206.97    7.12     0.6497   0
   2  13   6  177.78    5.03     0.6619   0
   2  13   7  169.00    6.11     0.6760   0
   2  13   8  181.52    5.03     0.6919   0
   2  13   9  438.26    5.83     0.7095   0
   2  13  10  190.00    5.75     0.7286   0
   2  13  11  228.98    6.62     0.7492   0
   2  13  12   21.07    3.31     0.7712   0
   2  13  16  203.02    5.83     0.8701   0
   2  13  17   27.26    3.60     0.8972   0
   2  13  18  354.04   19.78     0.9250   0
   2  13  19   73.28    7.05     0.9536   0
   2  13  20   21.43    6.47     0.9828   0
   2  13  21   22.29    6.69     1.0126   0
   2  13  22  129.88    8.05     1.0429   0
   2  13  23  140.02    8.13     1.0737   0
   2  13  24   48.54    6.90     1.1050   0
   2  13  25   78.60    6.83     1.1367   0
   2  13  27  208.41   13.66     1.2012   0
   2  13  28  110.32    3.81     1.2339   0
   2  13  29   20.35    4.75     1.2670   0
   3  13   1 1390.14    6.47     0.6301   0
   3  13   2  416.40    4.31     0.6335   0
   3  13   3   87.09    1.80     0.6392   0
   3  13   4  695.00    5.83     0.6471   0
   3  13   5   21.00    2.52     0.6571   0
   3  13   6   52.28    2.95     0.6692   0
   3  13   7  239.27    6.47     0.6831   0
   3  13  10  152.10    5.61     0.7352   0
   3  13  11   24.38    1.94     0.7557   0
   3  13  12  107.87    3.31     0.7774   0
   3  13  13  438.47   11.72     0.8004   0
   3  13  14   99.03    3.60     0.8245   0
   3  13  18  340.88   19.35     0.9302   0
   3  13  19   46.31    6.40     0.9586   0
   3  13  25   24.81    6.40     1.1409   0
   3  13  28   16.83    5.03     1.2378   0
   3  13  29   71.70    3.74     1.2708   0
   3  13  30   32.58    4.31     1.3040   0
   4  13   0  120.96    6.33     0.6396   0
   4  13   1   60.84    1.87     0.6407   0
   4  13   2  676.08    5.11     0.6441   0
   4  13   3   72.49    1.80     0.6497   0
   4  13   4   81.62    1.87     0.6575   0
   4  13   5   68.18    1.87     0.6673   0
   4  13   6   37.54    3.02     0.6792   0
   4  13   7   40.20    1.58     0.6929   0
   4  13   8   69.83    2.30     0.7084   0
   4  13   9   19.71    1.65     0.7256   0
   4  13  10  156.63    4.89     0.7444   0
   4  13  11    6.47    1.73     0.7645   0
   4  13  12  882.41   12.37     0.7860   0
   4  13  13  174.54    4.17     0.8088   0
   4  13  14   22.65    3.96     0.8326   0
   4  13  15   31.57    5.47     0.8575   0
   4  13  16  115.50    6.76     0.8833   0
   4  13  20   60.77    7.05     0.9945   0
   4  13  23   41.86    6.54     1.0845   0
   4  13  25  396.98   12.87     1.1468   0
   4  13  26   28.19    5.90     1.1786   0
   4  13  28   30.56    3.60     1.2433   0
   4  13  29   10.36    3.16     1.2761   0
   5  13   1  465.80    5.18     0.6542   0
   5  13   2   56.02    1.80     0.6575   0
   5  13   3  134.20    3.88     0.6630   0
   5  13   4   30.28    1.29     0.6706   0
   5  13   5  517.51    4.82     0.6802   0
   5  13   6   32.72    1.58     0.6919   0
   5  13   7  138.15    3.67     0.7053   0
   5  13   8   50.99    1.87     0.7206   0
   5  13   9  645.09    7.98     0.7375   0
   5  13  10   17.98    2.23     0.7559   0
   5  13  11  358.72   10.43     0.7758   0
   5  13  12   25.60    3.60     0.7970   0
   5  13  13   62.93    4.10     0.8194   0
   5  13  14   22.94    3.96     0.8430   0
   5  13  15   77.17    4.60     0.8676   0
   5  13  16  148.08    7.41     0.8931   0
   5  13  17   72.42    6.33     0.9195   0
   5  13  18   14.89    4.17     0.9467   0
   5  13  20   23.37    6.54     1.0032   0
   5  13  22   43.22    6.76     1.0622   0
   5  13  23  151.31    7.55     1.0924   0
   5  13  25   34.52    5.90     1.1544   0
   5  13  28   14.67    3.38     1.2503   0
   6  13   0  110.89    3.24     0.6691   0
   6  13   1   67.67    1.73     0.6702   0
   6  13   2  204.89    3.88     0.6734   0
   6  13   4   24.74    1.29     0.6862   0
   6  13   5  786.76    5.11     0.6957   0
   6  13   6  287.38    4.67     0.7070   0
   6  13   7  142.90    3.09     0.7202   0
   6  13   8   85.08    2.01     0.7352   0
   6  13   9   16.76    2.16     0.7518   0
   6  13  10  106.22    6.47     0.7699   0
   6  13  11   22.58    3.52     0.7894   0
   6  13  12   69.54    4.10     0.8102   0
   6  13  13   97.88    4.46     0.8323   0
   6  13  17  294.43   17.69     0.9310   0
   6  13  18   26.97    6.33     0.9578   0
   6  13  19   89.90    6.76     0.9854   0
   6  13  20   98.60    7.19     1.0137   0
   6  13  21  169.51    7.91     1.0426   0
   6  13  22  153.04    5.11     1.0721   0
   6  13  23   79.25    4.53     1.1021   0
   6  13  25   19.92    4.17     1.1636   0
   6  13  27  182.95    7.26     1.2266   0
   6  13  28   65.44    3.67     1.2587   0
   6  13  29   50.49    3.16     1.2911   0
   7  13   1   82.13    1.51     0.6887   0
   7  13   2  529.30    4.03     0.6918   0
   7  13   3   10.43    1.37     0.6970   0
   7  13   4  902.55    4.46     0.7043   0
   7  13   6   45.95    1.94     0.7246   0
   7  13   7  997.48    6.26     0.7375   0
   7  13   8   51.06    2.16     0.7521   0
   7  13   9   12.51    2.37     0.7683   0
   7  13  11  497.23    8.41     0.8051   0
   7  13  14   67.39    3.60     0.8700   0
   7  13  15   83.06    4.75     0.8939   0
   7  13  16   86.66    3.88     0.9187   0
   7  13  18  496.73   13.30     0.9709   0
   7  13  21  146.42    4.96     1.0546   0
   7  13  22   15.82    3.96     1.0838   0
   7  13  23   59.33    3.74     1.1135   0
   7  13  25  206.83    5.61     1.1743   0
   7  13  26   36.53    4.10     1.2054   0
   7  13  28   13.45    3.16     1.2687   0
   7  13  29   48.04    4.53     1.3008   0
   8  13   0  116.94    3.09     0.7084   0
   8  13   1  138.15    2.95     0.7094   0
   8  13   2   17.04    1.51     0.7124   0
   8  13   3  485.08    5.18     0.7175   0
   8  13   4  267.17    4.17     0.7245   0
   8  13   6   96.66    2.45     0.7443   0
   8  13   7    8.70    1.73     0.7568   0
   8  13   8   76.38    2.73     0.7711   0
   8  13   9  239.19    7.34     0.7869   0
   8  13  10   19.71    2.66     0.8042   0
   8  13  11  146.92    3.38     0.8229   0
   8  13  12  102.55    3.81     0.8429   0
   8  13  13   18.27    3.16     0.8642   0
   8  13  16   10.07    2.88     0.9343   0
   8  13  18   43.08    5.90     0.9857   0
   8  13  19  384.75   18.48     1.0125   0
   8  13  20   78.75    4.53     1.0401   0
   8  13  22   27.83    4.03     1.0970   0
   8  13  23  142.32    5.32     1.1264   0
   8  13  24  135.71    5.18     1.1562   0
   8  13  25   34.66    3.24     1.1866   0
   8  13  26   13.16    2.80     1.2173   0
   9  13   1   18.34    2.16     0.7322   0
   9  13   3  347.21    5.61     0.7400   0
   9  13   4  253.29    6.04     0.7469   0
   9  13   6   15.03    2.16     0.7660   0
   9  13   7   22.73    2.45     0.7782   0
   9  13   8   17.98    2.09     0.7921   0
   9  13   9   38.19    2.66     0.8075   0
   9  13  10   27.18    2.66     0.8244   0
   9  13  11   31.43    2.73     0.8426   0
   9  13  12  190.22    6.90     0.8622   0
   9  13  13   14.60    3.09     0.8830   0
   9  13  14  303.92    8.99     0.9049   0
   9  13  15   81.12    4.53     0.9278   0
   9  13  16   29.77    6.18     0.9517   0
   9  13  18   55.09    4.53     1.0022   0
   9  13  22   34.38    4.60     1.1119   0
   9  13  23   21.72    3.88     1.1409   0
   9  13  26   30.20    3.67     1.2307   0
   9  13  28   20.71    4.46     1.2928   0
  10  13   0 1381.51   20.28     0.7558   0
  10  13   1  236.03    8.49     0.7568   0
  10  13   2   60.84    2.66     0.7597   0
  10  13   4  140.52    3.24     0.7710   0
  10  13   6  156.85    3.38     0.7896   0
  10  13   8   19.06    2.59     0.8149   0
  10  13   9   12.23    2.59     0.8299   0
  10  13  10  172.24    3.67     0.8463   0
  10  13  11   25.96    2.88     0.8641   0
  10  13  13  114.35    4.17     0.9035   0
  10  13  14   76.52    3.67     0.9249   0
  10  13  15  185.69    4.03     0.9474   0
  10  13  16  127.87    3.74     0.9708   0
  10  13  17   85.44    4.89     0.9951   0
  10  13  19   56.24    4.17     1.0463   0
  10  13  20   48.33    4.17     1.0729   0
  10  13  21   40.49    4.03     1.1003   0
  10  13  22   80.62    4.24     1.1283   0
  10  13  24   75.94    4.39     1.1859   0
  10  13  25   61.99    4.10     1.2155   0
  10  13  26   17.19    3.38     1.2455   0
  11  13   1   38.98    3.88     0.7831   0
  11  13   2  183.67    7.05     0.7859   0
  11  13   3   48.62    3.24     0.7905   0
  11  13   5   32.36    3.88     0.8050   0
  11  13   6   51.71    4.31     0.8149   0
  11  13   7  659.26   11.00     0.8264   0
  11  13  10  118.23    3.09     0.8699   0
  11  13  11  215.17    7.62     0.8873   0
  11  13  13  105.93    3.60     0.9257   0
  11  13  14  134.34    4.53     0.9466   0
  11  13  15   35.89    3.24     0.9685   0
  11  13  17  137.65    4.17     1.0153   0
  11  13  18   20.86    4.03     1.0400   0
  11  13  19   27.83    4.03     1.0655   0
  11  13  22   61.06    5.68     1.1461   0
  12  13   0  353.40   18.34     0.8101   0
  12  13   1   46.89    5.32     0.8110   0
  12  13   2  109.31    4.67     0.8137   0
  12  13   5  311.68   13.23     0.8322   0
  12  13   6   85.58    4.82     0.8417   0
  12  13   8  349.51    9.21     0.8655   0
  12  13   9   99.82    5.18     0.8796   0
  12  13  11   64.01    2.73     0.9120   0
  12  13  15   37.76    3.81     0.9912   0
  12  13  16   93.71    4.31     1.0136   0
  12  13  17   46.89    3.09     1.0369   0
  12  13  18   10.43    3.24     1.0611   0
  12  13  19   93.78    3.74     1.0861   0
  12  13  20  326.21    9.21     1.1118   0
  12  13  21   11.65    3.52     1.1382   0
  12  13  22   22.44    4.82     1.1653   0
  13  13   2  165.12    5.39     0.8428   0
  13  13   4  318.95   12.73     0.8531   0
  13  13   6  485.65   14.53     0.8699   0
  13  13   8   52.28    6.83     0.8929   0
  13  13   9  148.00    4.60     0.9066   0
  13  13  10  286.59    8.77     0.9217   0
  13  13  11  310.75    8.92     0.9380   0
  13  13  12  190.79    4.24     0.9557   0
  13  13  14   54.66    3.38     0.9943   0
  13  13  15  166.34    4.10     1.0152   0
  13  13  16   93.71    3.16     1.0371   0
  13  13  17   29.05    3.02     1.0600   0
  13  13  20   13.66    3.67     1.1333   0
  13  13  21   37.68    3.60     1.1593   0
  13  13  22  111.97    3.52     1.1858   0
  14  13   2  186.05    5.97     0.8732   0
  14  13   5   86.95    6.69     0.8904   0
  14  13  10   73.50    4.10     0.9495   0
  14  13  12  139.37    4.67     0.9826   0
  14  13  15  141.32    3.52     1.0406   0
  14  13  16   21.22    2.80     1.0620   0
  14  13  18   23.66    3.60     1.1074   0
  14  13  19   27.47    3.52     1.1314   0
  14  13  20   40.70    5.39     1.1561   0
  14  13  21   42.14    5.11     1.1815   0
  14  13  23   12.30    2.73     1.2343   0
  15  13   2   65.37    7.19     0.9047   0
  15  13   6  145.20    4.10     0.9300   0
  15  13   8   58.32    4.75     0.9515   0
  15  13   9  142.75    8.13     0.9644   0
  15  13  10  171.16    4.89     0.9786   0
  15  13  13  114.27    4.53     1.0284   0
  15  13  17   84.07    3.88     1.1098   0
  15  13  18   24.74    4.10     1.1324   0
  15  13  19   33.30    3.81     1.1559   0
  15  13  20   16.11    3.60     1.1801   0
  15  13  21   14.89    3.31     1.2050   0
  16  13   7  102.34    7.62     0.9714   0
  16  13  10   33.51    5.11     1.0087   0
  16  13  12   31.00    7.19     1.0398   0
  16  13  13  127.72    3.45     1.0571   0
  16  13  15  239.27    5.75     1.0948   0
  16  13  16   86.37    3.09     1.1152   0
  16  13  17  212.51    4.60     1.1364   0
  16  13  19   34.95    3.81     1.1815   0
  16  13  20   42.57    3.60     1.2052   0
  17  13   2  100.90    8.13     0.9706   0
  17  13   9  156.42    8.63     1.0265   0
  17  13  11  548.72   16.68     1.0543   0
  17  13  12  152.82    4.17     1.0700   0
  17  13  13   57.39    3.96     1.0868   0
  17  13  14   76.02    3.45     1.1047   0
  17  13  15   45.81    3.74     1.1236   0
  17  13  16   98.60    3.02     1.1434   0
  17  13  17   58.54    3.02     1.1641   0
  17  13  18   52.28    2.88     1.1857   0
  17  13  19  147.86    6.47     1.2081   0
  17  13  21   16.76    3.88     1.2552   0
  18  13   2  263.79   10.21     1.0048   0
  18  13   4  408.34   23.30     1.0134   0
  18  13   7   71.34    7.55     1.0367   0
  18  13   9  331.75   13.02     1.0589   0
  18  13  12   65.73    4.75     1.1012   0
  18  13  13  387.05   10.14     1.1175   0
  18  13  14   29.41    3.60     1.1349   0
  18  13  15  257.68    7.05     1.1533   0
  18  13  17  391.66    8.20     1.1928   0
  18  13  18   23.23    2.59     1.2139   0
  18  13  19  141.46    3.60     1.2358   0
  18  13  20  142.11    3.81     1.2585   0
  18  13  21   13.59    3.88     1.2819   0
  19  13   9  210.43    8.92     1.0921   0
  19  13  11  186.05    4.67     1.1183   0
  19  13  13   58.83    3.24     1.1490   0
  19  13  17   39.12    3.52     1.2224   0
  19  13  18   24.24    4.96     1.2430   0
  19  13  19   32.36    3.38     1.2644   0
  20  13  10   48.11    5.39     1.1382   0
  20  13  11   12.94    4.03     1.1515   0
  20  13  12  150.66    4.17     1.1659   0
  20  13  15   59.83    2.59     1.2152   0
  20  13  19   25.03    4.03     1.2938   0
  21  13  12  151.10    3.38     1.1994   0
  21  13  16   50.13    3.60     1.2652   0
  21  13  17   29.34    3.16     1.2840   0
  21  13  18   69.97    3.16     1.3036   0
  22  13   5   35.31    6.26     1.1614   0
  22  13  10   34.95    3.09     1.2073   0
  22  13  11   16.68    3.45     1.2199   0
  22  13  12   20.93    3.45     1.2335   0
  22  13  15   13.09    2.52     1.2802   0
  22  13  16   67.82    3.16     1.2976   0
  23  13   3  111.40    7.19     1.1885   0
  23  13  10   23.09    5.32     1.2428   0
  23  13  11   29.49    5.03     1.2550   0
  23  13  14   39.91    3.02     1.2976   0
  24  13   5  187.77    7.34     1.2355   0
  24  13  11   14.53    4.17     1.2906   0
  24  13  12   73.21    4.75     1.3035   0
  26  13   3   51.06    4.75     1.3025   0
   0  14   5  345.85    5.47     0.6891   0
   0  14   6  465.95   10.79     0.7006   0
   0  14   8   50.99    4.31     0.7290   0
   0  14   9  159.51   11.87     0.7457   0
   0  14  10  482.27   13.88     0.7639   0
   0  14  15   43.22    6.26     0.8746   0
   0  14  16  289.89   18.77     0.8999   0
   0  14  18   97.59    7.34     0.9531   0
   1  14   3   38.98    1.87     0.6735   0
   1  14   4  216.25    6.40     0.6810   0
   1  14   6  208.20   10.36     0.7020   0
   1  14   8   93.13    3.45     0.7303   0
   1  14   9   34.09    2.23     0.7470   0
   1  14  11   55.23    5.03     0.7848   0
   1  14  12  466.66   11.22     0.8058   0
   1  14  13   48.97    5.47     0.8280   0
   1  14  14   92.77    6.26     0.8513   0
   1  14  15   73.50    4.53     0.8757   0
   1  14  16   29.85    5.97     0.9010   0
   1  14  18  105.93    5.32     0.9541   0
   1  14  20   28.48    6.62     1.0102   0
   1  14  21   77.96    7.34     1.0392   0
   1  14  29   38.62    3.24     1.2884   0
   2  14   1   63.43    3.45     0.6692   0
   2  14   2   52.28    2.52     0.6724   0
   2  14   3   26.39    2.45     0.6778   0
   2  14   4   22.80    2.37     0.6852   0
   2  14   5  233.58    6.11     0.6947   0
   2  14   6  147.36   10.86     0.7061   0
   2  14   8   37.54    2.66     0.7343   0
   2  14   9  224.67    6.33     0.7509   0
   2  14  10  123.41    3.96     0.7690   0
   2  14  11   58.68    3.67     0.7885   0
   2  14  12  204.24    8.41     0.8094   0
   2  14  14   80.98    6.26     0.8547   0
   2  14  15   20.14    5.39     0.8790   0
   2  14  16   12.80    3.96     0.9042   0
   2  14  18  154.40    7.77     0.9571   0
   2  14  19   92.27    7.34     0.9848   0
   2  14  20  168.00    8.41     1.0131   0
   2  14  22   62.14    6.90     1.0715   0
   3  14   1   68.82    2.23     0.6764   0
   3  14   4  744.33    9.13     0.6922   0
   3  14   5   17.84    2.73     0.7016   0
   3  14   6  682.34    9.78     0.7129   0
   3  14   7   23.95    2.95     0.7260   0
   3  14   8 1067.24    9.64     0.7408   0
   3  14  11   89.39    4.10     0.7946   0
   3  14  12  299.82    9.13     0.8153   0
   3  14  14  357.06   12.23     0.8603   0
   3  14  15   69.04    6.33     0.8844   0
   3  14  16   27.40    5.68     0.9095   0
   3  14  18   85.80    6.83     0.9622   0
   3  14  19   43.01    6.47     0.9896   0
   3  14  20   23.95    6.40     1.0178   0
   3  14  21  152.68    7.98     1.0466   0
   3  14  22   70.55    7.12     1.0760   0
   3  14  29   33.08    3.09     1.2943   0
   4  14   0   39.55    2.52     0.6852   0
   4  14   1  681.05    5.90     0.6863   0
   4  14   2  203.02    4.96     0.6894   0
   4  14   3   25.89    2.73     0.6947   0
   4  14   4  147.72    6.47     0.7019   0
   4  14   5  108.45    3.52     0.7112   0
   4  14   7   27.62    3.24     0.7352   0
   4  14   8   79.04    5.32     0.7499   0
   4  14   9   27.62    4.96     0.7661   0
   4  14  10  143.47    6.76     0.7839   0
   4  14  12   18.91    3.52     0.8236   0
   4  14  13   46.03    4.03     0.8453   0
   4  14  14   34.38    4.03     0.8682   0
   4  14  15  170.30    5.39     0.8920   0
   4  14  16  187.20    7.62     0.9169   0
   4  14  17  140.81    7.48     0.9426   0
   4  14  18  156.35    7.34     0.9692   0
   4  14  20   70.69    6.90     1.0244   0
   4  14  21   86.66    7.05     1.0530   0
   4  14  22  113.92    7.19     1.0822   0
   4  14  23   94.35    7.05     1.1120   0
   4  14  26   22.58    5.25     1.2040   0
   4  14  27   76.16    5.18     1.2355   0
   4  14  28   77.38    4.89     1.2674   0
   4  14  29   32.22    3.81     1.2995   0
   5  14   1  368.21    5.18     0.6988   0
   5  14   2  332.32    4.67     0.7019   0
   5  14   5  175.04    6.33     0.7233   0
   5  14   6  307.73    9.78     0.7342   0
   5  14   7   31.43    4.82     0.7470   0
   5  14   9 1120.46   18.99     0.7774   0
   5  14  10  207.19   15.97     0.7949   0
   5  14  11  230.42   11.94     0.8138   0
   5  14  13  297.52   10.00     0.8555   0
   5  14  14  240.49    9.49     0.8781   0
   5  14  22   81.41    6.69     1.0902   0
   5  14  23   55.45    6.11     1.1198   0
   5  14  24  112.26    6.90     1.1498   0
   5  14  26   53.15    5.32     1.2112   0
   6  14   0  647.46   13.59     0.7128   0
   6  14   3  535.27    5.61     0.7219   0
   6  14   5   95.00    2.37     0.7378   0
   6  14   6  108.45    3.02     0.7486   0
   6  14   7  879.54   17.69     0.7610   0
   6  14   8   47.61    5.32     0.7752   0
   6  14   9   72.42    3.81     0.7909   0
   6  14  14   52.79    4.39     0.8901   0
   6  14  15  532.32   13.59     0.9134   0
   6  14  20   38.26    6.33     1.0431   0
   6  14  22   20.42    5.68     1.0999   0
   7  14   1  224.23    5.75     0.7312   0
   7  14   2   31.64    2.30     0.7342   0
   7  14   3   14.24    1.65     0.7391   0
   7  14   5   41.14    2.09     0.7546   0
   7  14   7  830.63    7.77     0.7774   0
   7  14   8  174.54    6.11     0.7912   0
   7  14  10   19.42    4.03     0.8235   0
   7  14  11  822.00   20.78     0.8418   0
   7  14  13   18.84    6.26     0.8822   0
   7  14  15  107.08    7.70     0.9271   0
   7  14  17  171.52    7.19     0.9758   0
   7  14  18  129.95    7.19     1.0015   0
   7  14  19   21.14    5.61     1.0279   0
   7  14  20   25.53    5.83     1.0551   0
   7  14  21  297.81   18.34     1.0829   0
   7  14  22  102.62    6.62     1.1113   0
   7  14  23  115.43    6.83     1.1403   0
   7  14  24   94.07    5.68     1.1698   0
   7  14  25   28.55    5.03     1.1997   0
   7  14  26   32.87    5.61     1.2302   0
   8  14   0 1172.23   17.76     0.7498   0
   8  14   1   44.95    2.95     0.7508   0
   8  14   2  651.78    6.47     0.7537   0
   8  14   3  102.12    2.73     0.7584   0
   8  14   4  139.23    3.74     0.7651   0
   8  14   5  835.67    7.91     0.7736   0
   8  14   6   32.43    2.52     0.7838   0
   8  14   7   18.99    2.80     0.7958   0
   8  14   8  950.73    9.21     0.8093   0
   8  14   9  142.97    4.82     0.8244   0
   8  14  10  564.11   12.44     0.8409   0
   8  14  12   38.55    6.33     0.8781   0
   8  14  13  239.05    8.92     0.8985   0
   8  14  18   61.56    6.04     1.0158   0
   8  14  19   68.03    6.26     1.0419   0
   8  14  20  128.66    6.98     1.0687   0
   8  14  21   81.84    6.04     1.0962   0
   8  14  22   98.09    6.33     1.1242   0
   8  14  23   36.32    5.32     1.1529   0
   8  14  24  131.82    6.26     1.1821   0
   8  14  25   53.22    6.11     1.2118   0
   8  14  26   24.60    5.25     1.2419   0
   8  14  27  135.92    6.11     1.2724   0
   8  14  28   85.51    4.75     1.3034   0
   9  14   1  263.86    6.26     0.7723   0
   9  14   2  242.57    6.76     0.7751   0
   9  14   3  965.12   10.00     0.7798   0
   9  14   5  298.81    7.34     0.7945   0
   9  14   6  171.02    6.90     0.8045   0
   9  14   7   13.59    2.59     0.8161   0
   9  14   9  114.78    7.19     0.8441   0
   9  14  10   99.10    3.81     0.8602   0
   9  14  11   97.30    3.81     0.8778   0
   9  14  12   23.01    4.10     0.8965   0
   9  14  13  222.44    8.92     0.9165   0
   9  14  14  308.74   21.50     0.9376   0
   9  14  15   31.72    7.05     0.9598   0
   9  14  16  128.59    8.34     0.9829   0
   9  14  20   42.93    5.61     1.0840   0
   9  14  24   38.91    3.96     1.1959   0
   9  14  25  100.97    6.47     1.2252   0
   9  14  26   40.92    5.25     1.2550   0
   9  14  27   50.77    4.96     1.2853   0
   9  14  28   96.94    4.75     1.3159   0
  10  14   1   76.38    2.88     0.7957   0
  10  14   2   72.92    2.80     0.7984   0
  10  14   5  246.74    7.55     0.8173   0
  10  14   6  376.41    9.71     0.8270   0
  10  14   8  214.96    7.05     0.8512   0
  10  14   9   26.61    2.80     0.8655   0
  10  14  11   99.82    3.96     0.8984   0
  10  14  12  128.80    4.24     0.9168   0
  10  14  13   47.32    3.24     0.9363   0
  10  14  14   27.18    5.61     0.9570   0
  10  14  16   58.40    4.89     1.0014   0
  10  14  17  219.70    9.42     1.0250   0
  10  14  22   81.41    5.61     1.1547   0
  10  14  23   30.35    4.67     1.1827   0
  11  14   1   13.52    3.60     0.8208   0
  11  14   2   60.12    3.52     0.8234   0
  11  14   3  106.44    4.89     0.8278   0
  11  14   4  169.94    5.75     0.8339   0
  11  14   5   29.63    4.03     0.8417   0
  11  14   8  210.14    7.41     0.8747   0
  11  14   9   25.39    3.38     0.8886   0
  11  14  10   22.87    3.24     0.9040   0
  11  14  12   55.38    3.81     0.9386   0
  11  14  13   22.58    3.60     0.9577   0
  11  14  14   20.35    3.67     0.9780   0
  11  14  16   30.92    4.31     1.0215   0
  11  14  17   48.11    7.41     1.0446   0
  12  14   1   53.72    6.26     0.8474   0
  12  14   2   67.46    3.60     0.8500   0
  12  14   3  487.74   13.81     0.8542   0
  12  14   6  187.99    5.68     0.8768   0
  12  14   7  438.40   11.08     0.8875   0
  12  14  10  229.34    7.91     0.9282   0
  12  14  11   30.20    3.16     0.9445   0
  12  14  12  137.14    3.38     0.9620   0
  12  14  13   37.54    3.16     0.9807   0
  12  14  17   16.76    4.17     1.0657   0
  13  14   2   91.05    6.69     0.8779   0
  13  14   4  382.88   11.15     0.8878   0
  13  14   5   29.92    4.31     0.8951   0
  13  14   6  183.10    5.97     0.9039   0
  13  14   7   64.37    5.11     0.9143   0
  13  14   9   93.35    4.24     0.9393   0
  13  14  10   87.38    3.60     0.9539   0
  13  14  11   57.25    3.38     0.9697   0
  13  14  13   34.38    3.96     1.0050   0
  13  14  14   17.40    3.74     1.0243   0
  13  14  15   12.87    3.02     1.0446   0
  13  14  16   17.19    4.31     1.0659   0
  13  14  19   32.51    5.25     1.1350   0
  14  14   6  299.75   14.81     0.9323   0
  14  14   7  314.20   20.14     0.9424   0
  14  14   9   61.13    4.03     0.9667   0
  14  14  12  112.76    3.81     1.0128   0
  14  14  14  256.17    9.56     1.0494   0
  14  14  16   36.89    3.31     1.0901   0
  14  14  17    9.28    2.95     1.1118   0
  14  14  18   31.50    3.81     1.1344   0
  14  14  20   37.68    4.96     1.1819   0
  14  14  21   21.36    3.02     1.2068   0
  15  14   5   33.30    6.76     0.9536   0
  15  14   9   57.32    7.48     0.9952   0
  15  14  10   78.46    7.91     1.0090   0
  15  14  11  143.40    5.97     1.0240   0
  15  14  12   23.59    4.89     1.0401   0
  15  14  13  107.08    3.74     1.0574   0
  15  14  14  188.35    4.89     1.0757   0
  15  14  16  450.41   10.07     1.1154   0
  15  14  17   65.37    4.24     1.1367   0
  15  14  18   22.37    3.24     1.1588   0
  15  14  19   40.70    3.52     1.1817   0
  15  14  20   20.86    4.46     1.2054   0
  16  14   2  191.15    8.85     0.9689   0
  16  14   5  126.57    8.20     0.9845   0
  16  14   8  413.01   21.86     1.0128   0
  16  14   9   40.63    6.62     1.0249   0
  16  14  11   14.38    4.60     1.0528   0
  16  14  13  174.83    4.89     1.0853   0
  16  14  14   11.51    3.67     1.1032   0
  16  14  16   25.39    4.39     1.1420   0
  16  14  17   42.65    3.38     1.1627   0
  16  14  19   45.09    3.38     1.2068   0
  16  14  21   11.43    3.38     1.2539   0
  17  14  11   31.21    7.34     1.0826   0
  17  14  14   10.93    3.02     1.1317   0
  17  14  16   15.39    3.31     1.1695   0
  17  14  17   16.40    2.66     1.1898   0
  18  14   0  112.12    8.41     1.0316   0
  18  14  13   57.10    4.82     1.1442   0
  18  14  16    8.92    2.95     1.1981   0
  18  14  17   36.82    4.82     1.2179   0
  18  14  19   14.31    4.03     1.2600   0
  19  14   9   72.78    7.05     1.1194   0
  19  14  14  358.00    9.42     1.1916   0
  19  14  16  420.64   12.44     1.2275   0
  19  14  18   55.95    3.16     1.2670   0
  19  14  19   11.94    2.95     1.2880   0
  20  14   0  280.19    9.85     1.1004   0
  20  14  13   33.58    6.11     1.2066   0
  20  14  16   52.14    3.09     1.2578   0
  21  14  10  111.61    6.83     1.1979   0
  21  14  12   25.17    3.81     1.2243   0
  21  14  14   39.63    3.74     1.2547   0
  21  14  17   57.60    4.60     1.3073   0
  22  14   4  114.49    7.26     1.1817   0
  22  14  15   71.84    3.38     1.3036   0
  23  14  12   13.45    4.31     1.2918   0
  23  14  13  211.65   10.00     1.3058   0
  25  14   8  181.59   13.74     1.3184   0
   1  15   7   13.16    4.03     0.7593   0
   1  15   8   17.04    4.31     0.7735   0
   2  15   4   85.94    4.31     0.7311   0
   2  15   6   43.73    4.39     0.7506   0
   2  15   7   81.62    4.75     0.7631   0
   2  15  28   17.84    4.03     1.2837   0
   3  15   3   74.29    3.09     0.7307   0
   3  15   5  486.51    8.99     0.7464   0
   3  15   6  609.99   13.88     0.7570   0
   3  15   9   83.42    5.83     0.7990   0
   3  15  10  149.95    6.54     0.8160   0
   3  15  11  627.90   17.62     0.8345   0
   3  15  13  101.62    6.83     0.8752   0
   3  15  15  260.70   16.68     0.9204   0
   3  15  16  106.94    6.83     0.9445   0
   3  15  17  204.89    8.20     0.9695   0
   3  15  19   28.62    6.54     1.0219   0
   4  15   1  591.22    8.49     0.7320   0
   4  15   2    8.63    2.66     0.7350   0
   4  15   4   19.71    2.88     0.7467   0
   4  15   5  144.26    3.31     0.7554   0
   4  15   7  131.68    6.04     0.7781   0
   4  15   8   58.76    5.25     0.7920   0
   4  15   9   15.39    4.89     0.8074   0
   4  15  10   28.91    5.32     0.8243   0
   4  15  11  553.11   17.91     0.8425   0
   4  15  13  227.61   18.05     0.8829   0
   4  15  14  123.62    6.40     0.9048   0
   4  15  15  816.97   12.94     0.9277   0
   4  15  17   85.72    4.53     0.9764   0
   4  15  19   95.43    7.05     1.0285   0
   5  15   2  138.94    6.33     0.7467   0
   5  15   3   73.57    3.45     0.7516   0
   5  15   4   23.23    3.16     0.7583   0
   5  15   5  120.24    5.83     0.7668   0
   5  15   6   21.72    4.53     0.7772   0
   5  15   7  159.01    6.54     0.7892   0
   5  15   9  366.84   16.40     0.8181   0
   5  15  10   49.84    5.90     0.8347   0
   5  15  11  150.95    7.34     0.8528   0
   5  15  12   43.44    6.40     0.8721   0
   5  15  13  707.58   20.64     0.8926   0
   5  15  16   39.77    5.61     0.9607   0
   5  15  17   77.67    6.33     0.9853   0
   5  15  18   30.35    6.04     1.0107   0
   5  15  19  234.59   17.76     1.0369   0
   5  15  21   94.93    6.69     1.0914   0
   6  15   0  221.86    8.63     0.7570   0
   6  15   1   15.82    1.65     0.7579   0
   6  15   2  146.85    3.74     0.7608   0
   6  15   3   54.30    2.30     0.7656   0
   6  15   4   21.00    3.45     0.7722   0
   6  15   5  259.47   14.46     0.7806   0
   6  15   8   17.98    5.32     0.8160   0
   6  15   9  230.35   16.83     0.8309   0
   6  15  10  178.42    7.55     0.8474   0
   6  15  11   63.50    6.26     0.8651   0
   6  15  13   37.47    6.33     0.9045   0
   6  15  14   96.01    7.19     0.9259   0
   6  15  18   95.65    6.47     1.0212   0
   6  15  19  203.67    7.55     1.0471   0
   6  15  20   60.84    4.46     1.0738   0
   6  15  21   92.05    6.33     1.1011   0
   7  15   1   22.29    3.31     0.7743   0
   7  15   2   40.99    3.45     0.7771   0
   7  15   3  393.53   10.14     0.7818   0
   7  15   4   82.49    3.88     0.7882   0
   7  15   6  320.39   16.18     0.8064   0
   7  15   7  339.09   16.83     0.8180   0
   7  15   8   35.96    5.90     0.8312   0
   7  15   9  273.50   17.69     0.8459   0
   7  15  10  115.57    6.98     0.8620   0
   7  15  11   40.49    4.46     0.8795   0
   7  15  12   41.78    6.40     0.8983   0
   7  15  15  108.88    7.77     0.9614   0
   7  15  16   89.68    7.55     0.9845   0
   7  15  19   68.18    5.90     1.0590   0
   7  15  20   54.58    5.75     1.0854   0
   7  15  21   51.06    6.11     1.1124   0
   7  15  28   30.28    4.03     1.3171   0
   8  15   0  194.61   14.31     0.7919   0
   8  15   1  915.49   12.23     0.7928   0
   8  15   2  107.80    4.24     0.7955   0
   8  15   3   49.48    3.74     0.8001   0
   8  15   4   11.51    3.45     0.8064   0
   8  15   5  325.13   10.86     0.8145   0
   8  15   6   13.16    3.67     0.8242   0
   8  15   7  119.88    4.46     0.8355   0
   8  15  12   48.76    6.76     0.9143   0
   8  15  14   85.29    7.55     0.9546   0
   8  15  21  288.60   16.25     1.1254   0
   8  15  27   22.08    4.24     1.2977   0
   9  15   1  110.75    4.46     0.8132   0
   9  15   2   53.22    5.75     0.8159   0
   9  15   3   68.68    3.52     0.8203   0
   9  15   4  189.79    8.27     0.8265   0
   9  15   5  192.59    5.11     0.8344   0
   9  15   6  191.30    8.27     0.8439   0
   9  15   7   65.80    4.31     0.8550   0
   9  15   9   54.01    6.54     0.8817   0
   9  15  10  112.62    7.48     0.8972   0
   9  15  11   66.16    7.05     0.9140   0
   9  15  13  210.43    8.85     0.9513   0
   9  15  15   84.29    7.55     0.9930   0
   9  15  16  180.22    8.77     1.0154   0
   9  15  26   62.14    5.11     1.2806   0
  10  15   1  498.45   12.59     0.8355   0
  10  15   3  416.04   10.28     0.8424   0
  10  15   4   28.26    4.03     0.8484   0
  10  15   5   95.86    3.67     0.8561   0
  10  15   6   57.68    3.45     0.8653   0
  10  15   7   51.35    2.88     0.8762   0
  10  15   8   70.77    6.98     0.8885   0
  10  15   9  386.48   13.09     0.9022   0
  10  15  10   18.70    4.17     0.9174   0
  10  15  11   46.03    4.46     0.9338   0
  10  15  13  101.62    7.84     0.9704   0
  10  15  14   44.30    7.05     0.9903   0
  10  15  15   30.92    7.05     1.0113   0
  10  15  16   66.38    7.55     1.0333   0
  11  15   1  294.93   11.43     0.8594   0
  11  15   2   19.49    5.83     0.8619   0
  11  15   3  108.45    4.03     0.8661   0
  11  15   5  425.96   12.73     0.8794   0
  11  15   6   59.19    3.16     0.8885   0
  11  15   9  183.17    5.61     0.9244   0
  11  15  10  127.94    5.32     0.9392   0
  11  15  11  490.40   14.31     0.9553   0
  11  15  12   53.29    4.75     0.9726   0
  11  15  14   70.84    7.62     1.0106   0
  11  15  15  392.23   22.87     1.0312   0
  12  15   1  193.24    5.47     0.8849   0
  12  15   3  152.97    4.46     0.8914   0
  12  15   4   29.27    4.46     0.8971   0
  12  15   5  641.35    9.71     0.9043   0
  12  15   7  564.25   11.43     0.9234   0
  12  15   9  178.57    8.63     0.9482   0
  12  15  11   17.91    4.53     0.9783   0
  12  15  12  102.70    4.17     0.9952   0
  12  15  13   14.02    4.53     1.0132   0
  12  15  14   58.68    6.26     1.0323   0
  13  15   4  168.86    5.47     0.9236   0
  13  15   7  116.65    5.32     0.9491   0
  13  15   9   17.40    4.53     0.9733   0
  13  15  10   34.88    3.88     0.9873   0
  13  15  11   11.94    3.67     1.0026   0
  13  15  12   47.46    4.53     1.0191   0
  13  15  13   11.65    3.52     1.0367   0
  13  15  15   53.36    4.46     1.0752   0
  13  15  16   16.54    3.96     1.0959   0
  13  15  17  227.26    9.21     1.1175   0
  14  15   3   56.81    5.11     0.9460   0
  14  15   5   47.68    7.05     0.9582   0
  14  15   6   57.60    7.19     0.9665   0
  14  15   9   98.67    3.31     0.9997   0
  14  15  10  140.81    4.53     1.0134   0
  14  15  12  101.98    4.39     1.0444   0
  14  15  13   17.26    4.17     1.0616   0
  15  15   7   72.85    6.33     1.0045   0
  15  15   8  123.98    8.34     1.0153   0
  15  15  10   41.86    4.96     1.0406   0
  15  15  12   54.01    3.88     1.0709   0
  15  15  13   17.33    3.60     1.0876   0
  15  15  14   10.79    3.52     1.1055   0
  15  15  15   42.29    5.39     1.1243   0
  15  15  16   46.82    5.75     1.1442   0
  15  15  17   67.89    5.54     1.1649   0
  15  15  18   18.19    4.46     1.1865   0
  16  15   5  697.95   15.68     1.0169   0
  16  15   9   59.69    7.26     1.0560   0
  16  15  10   55.02    5.11     1.0690   0
  16  15  12   26.54    3.09     1.0984   0
  16  15  13   37.68    6.18     1.1148   0
  16  15  15   66.67    3.16     1.1507   0
  16  15  18   17.91    3.02     1.2114   0
  16  15  20   28.19    3.38     1.2561   0
  17  15   7   74.07    7.19     1.0642   0
  17  15  14   91.98    3.31     1.1600   0
  17  15  15   24.24    3.31     1.1780   0
  17  15  16   56.89    3.16     1.1969   0
  17  15  17   67.03    3.24     1.2168   0
  17  15  18    9.71    2.59     1.2374   0
  17  15  19   19.63    3.74     1.2589   0
  17  15  20   44.44    4.96     1.2812   0
  18  15   3  281.77   22.08     1.0687   0
  18  15  11   29.05    6.69     1.1422   0
  18  15  13   39.48    4.31     1.1722   0
  18  15  15   60.34    2.59     1.2064   0
  18  15  18   13.02    3.16     1.2645   0
  19  15  13   59.19    5.25     1.2023   0
  19  15  14   59.19    3.31     1.2185   0
  20  15   5  140.45    8.05     1.1455   0
  20  15   8   44.73    6.18     1.1699   0
  20  15  10   87.52    6.47     1.1920   0
  20  15  12   63.07    4.24     1.2184   0
  20  15  14   71.99    3.24     1.2490   0
  20  15  15   37.54    3.45     1.2657   0
  21  15  12   55.95    3.88     1.2505   0
  21  15  14   10.28    3.09     1.2803   0
  21  15  15  145.13    3.67     1.2966   0
  22  15   5  108.02    6.76     1.2142   0
  22  15  12   43.51    3.45     1.2833   0
  22  15  13   16.47    2.95     1.2973   0
  24  15   3   51.42    5.18     1.2762   0
   1  16  26  117.01    5.54     1.2470   0
   1  16  27   46.75    4.10     1.2774   0
   3  16  27   13.16    3.67     1.2834   0
   4  16   9  105.43    4.46     0.8493   0
   4  16  11   26.68    5.54     0.8827   0
   4  16  12   36.39    5.83     0.9014   0
   5  16   2   41.35    4.53     0.7918   0
   5  16   3   61.92    4.96     0.7964   0
   5  16   4  211.94    9.28     0.8027   0
   5  16   7   86.73    4.24     0.8320   0
   5  16   8  382.59   11.51     0.8450   0
   5  16  10  835.67   19.56     0.8753   0
   5  16  11  165.26    7.41     0.8925   0
   5  16  12  139.30    7.34     0.9110   0
   5  16  13   46.31    6.47     0.9307   0
   5  16  14  303.56   19.71     0.9515   0
   6  16   0   35.02    4.53     0.8015   0
   6  16   1   91.05    5.47     0.8024   0
   6  16   2   23.73    4.46     0.8051   0
   6  16   3   80.11    5.39     0.8096   0
   6  16   4  181.16   13.88     0.8158   0
   6  16   5  212.80   14.67     0.8238   0
   6  16   6  243.58   10.86     0.8334   0
   6  16   7   22.29    5.47     0.8447   0
   6  16   8  180.08    7.12     0.8574   0
   6  16  10   29.92    5.97     0.8874   0
   6  16  12  313.34   19.13     0.9226   0
   6  16  13   19.35    6.40     0.9420   0
   6  16  14  484.72   14.81     0.9626   0
   7  16   1   99.24    4.03     0.8179   0
   7  16   2   71.92    3.81     0.8206   0
   7  16   5   60.55    5.97     0.8389   0
   7  16   6   20.14    3.74     0.8484   0
   7  16   7  273.14   16.90     0.8594   0
   7  16   8   66.02    6.26     0.8720   0
   7  16  11  646.89   20.78     0.9181   0
   7  16  12  672.70   21.36     0.9361   0
   8  16   0   27.33    5.11     0.8345   0
   8  16   2   25.03    3.02     0.8380   0
   8  16   4  256.38   10.64     0.8483   0
   8  16   5   32.87    3.96     0.8560   0
   8  16   6   62.35    6.18     0.8653   0
   8  16   8  306.00   18.48     0.8884   0
   8  16   9   20.64    4.31     0.9022   0
   8  16  10  294.43   19.27     0.9173   0
   8  16  12  240.99    9.06     0.9514   0
   8  16  13  246.89    9.21     0.9703   0
   9  16   1  100.75    4.60     0.8548   0
   9  16   2   39.48    3.16     0.8574   0
   9  16   3   68.32    6.26     0.8616   0
   9  16   4  288.96   11.58     0.8675   0
   9  16   7   19.85    6.04     0.8946   0
   9  16   8  191.30    5.68     0.9067   0
   9  16   9  403.09   20.14     0.9202   0
   9  16  10  339.88   20.28     0.9350   0
   9  16  11   60.63    7.05     0.9512   0
  10  16   0   31.00    5.68     0.8752   0
  10  16   1  137.94    4.10     0.8760   0
  10  16   2   12.01    3.96     0.8785   0
  10  16   3  431.93   12.66     0.8826   0
  10  16   4  250.48   10.14     0.8884   0
  10  16   6   80.91    4.75     0.9045   0
  10  16   7   16.68    3.38     0.9149   0
  10  16  10   82.13    7.34     0.9544   0
  10  16  11   33.80    6.69     0.9703   0
  10  16  15   73.71    7.34     1.0451   0
  11  16   1  432.58   13.30     0.8989   0
  11  16   3  543.47   13.66     0.9053   0
  11  16   4   69.83    4.89     0.9109   0
  11  16   6   55.38    4.46     0.9267   0
  11  16   7   26.25    3.60     0.9368   0
  11  16   8  200.72    8.77     0.9483   0
  11  16  11  179.86    8.77     0.9909   0
  11  16  12  101.40    8.05     1.0076   0
  11  16  13   21.00    6.69     1.0254   0
  11  16  14  196.26    6.18     1.0444   0
  12  16   0  126.93    7.62     0.9225   0
  12  16   1  204.96    5.90     0.9232   0
  12  16   2  146.57    7.91     0.9256   0
  12  16   3   36.03    4.46     0.9295   0
  12  16   4   29.70    4.60     0.9349   0
  12  16   5   62.28    4.96     0.9419   0
  12  16   6   36.32    4.75     0.9503   0
  12  16   7  203.02    5.97     0.9602   0
  12  16   8  115.93    7.91     0.9715   0
  12  16  11   69.54    4.89     1.0131   0
  12  16  13   31.50    6.90     1.0469   0
  12  16  14   56.24    7.19     1.0654   0
  13  16   1   38.76    4.67     0.9490   0
  13  16   2  175.55    5.54     0.9513   0
  13  16   3   74.43    7.26     0.9551   0
  13  16   4   81.34    4.17     0.9604   0
  13  16   5   59.98    5.11     0.9672   0
  13  16   6   26.25    6.83     0.9754   0
  13  16   8   23.95    4.60     0.9960   0
  13  16   9  185.40    5.97     1.0083   0
  13  16  10   80.19    7.55     1.0219   0
  13  16  11  115.28    5.25     1.0366   0
  13  16  13   17.26    5.68     1.0697   0
  13  16  14   37.11    6.98     1.0878   0
  13  16  16  128.66    7.77     1.1271   0
  14  16   2  236.24    9.13     0.9783   0
  14  16   3   57.32    7.26     0.9820   0
  14  16   6  285.15   21.93     1.0018   0
  14  16   7  278.82   22.08     1.0111   0
  14  16   9   17.12    4.60     1.0338   0
  14  16  10   51.49    7.19     1.0471   0
  14  16  12   39.70    4.67     1.0771   0
  14  16  13   47.32    4.67     1.0938   0
  15  16   3   56.38    7.48     1.0101   0
  15  16   4  169.36    5.83     1.0151   0
  15  16   7  164.11    5.97     1.0384   0
  15  16   8   87.74    7.84     1.0489   0
  15  16  10   16.68    4.67     1.0735   0
  15  16  16   17.62    4.82     1.1741   0
  15  16  17  129.81    5.39     1.1943   0
  16  16   2  126.07    7.91     1.0358   0
  16  16   7   66.16    7.05     1.0669   0
  16  16  10   63.29    4.89     1.1010   0
  16  16  13  135.71    4.17     1.1455   0
  16  16  14   41.64    5.54     1.1625   0
  16  16  15   95.15    5.75     1.1804   0
  16  16  17  108.81    4.31     1.2191   0
  17  16   3  127.00    5.61     1.0696   0
  17  16   8   36.61    6.98     1.1062   0
  17  16  11  156.63    4.39     1.1429   0
  17  16  13   19.78    3.60     1.1730   0
  18  16   9   37.25    5.32     1.1471   0
  18  16  12   13.81    3.96     1.1863   0
  18  16  14   60.70    3.09     1.2176   0
  18  16  16   10.07    3.16     1.2528   0
  19  16   4  336.93   15.03     1.1371   0
  19  16   6   30.06    6.26     1.1498   0
  19  16  10  197.12    4.39     1.1895   0
  19  16  14   42.50    3.02     1.2466   0
  21  16   2   87.88    6.54     1.1959   0
   5  17  13  108.45    6.98     0.9696   0
   6  17   3  159.87    7.48     0.8540   0
   6  17   9   76.16    6.47     0.9131   0
   6  17  11  104.49    6.98     0.9443   0
   6  17  12  290.90   19.06     0.9618   0
   7  17   1   21.36    4.89     0.8619   0
   7  17   3  286.44   15.10     0.8686   0
   7  17   7  155.91    7.34     0.9013   0
   7  17   8   83.42    6.76     0.9133   0
   7  17   9   23.44    5.68     0.9267   0
   7  17  10   58.90    4.53     0.9415   0
   7  17  11   20.57    6.04     0.9575   0
   7  17  12   37.40    6.54     0.9747   0
   8  17   0  903.27   17.62     0.8777   0
   8  17   1   17.19    3.60     0.8785   0
   8  17   3   19.99    5.32     0.8851   0
   8  17   4   74.43    6.26     0.8908   0
   8  17   5   92.20    6.69     0.8981   0
   8  17   6   45.67    6.26     0.9069   0
   8  17   7   23.88    5.68     0.9173   0
   8  17   8  186.84    7.70     0.9290   0
   8  17   9  248.83   18.84     0.9422   0
   8  17  10   23.73    4.39     0.9567   0
   8  17  11   31.50    6.40     0.9725   0
   9  17   1  274.36   11.36     0.8970   0
   9  17   2   24.02    3.88     0.8994   0
   9  17   3  255.30   17.12     0.9034   0
   9  17   4   85.08    6.76     0.9090   0
   9  17   6   64.80    6.40     0.9248   0
   9  17   8   24.88    6.18     0.9465   0
   9  17   9  106.51    7.34     0.9595   0
   9  17  10   18.99    4.53     0.9737   0
   9  17  11  224.16    8.92     0.9892   0
  10  17   0   28.19    5.75     0.9164   0
  10  17   2  116.72    4.03     0.9196   0
  10  17   3   24.02    4.03     0.9235   0
  10  17   4  234.09   18.34     0.9290   0
  10  17   8   40.06    6.69     0.9657   0
  10  17  10   40.56    6.47     0.9924   0
  10  17  11   22.51    6.54     1.0076   0
  10  17  13   64.94    7.19     1.0416   0
  11  17   1  214.74    8.77     0.9391   0
  11  17   2   55.09    6.40     0.9414   0
  11  17   3   55.02    4.46     0.9452   0
  11  17   4  174.04    5.54     0.9506   0
  11  17   7  379.93   20.64     0.9754   0
  11  17   9  110.89    7.55     0.9989   0
  11  17  10   85.80    7.55     1.0126   0
  11  17  11  180.44    8.70     1.0275   0
  12  17   2  441.13   13.95     0.9647   0
  12  17   3  144.48    5.47     0.9684   0
  12  17   6   25.17    6.40     0.9884   0
  12  17   7  645.88   22.29     0.9979   0
  12  17   8   47.25    4.60     1.0087   0
  12  17  12  179.22    8.56     1.0647   0
  12  17  15  356.92   21.43     1.1185   0
  13  17   1   31.86    4.46     0.9872   0
  13  17   2   49.55    6.90     0.9894   0
  13  17   4  206.62    8.63     0.9981   0
  13  17   5   94.57    5.11     1.0046   0
  13  17   6  140.45    5.61     1.0125   0
  13  17   7   71.48    4.96     1.0218   0
  13  17   8   56.02    7.26     1.0324   0
  13  17   9  194.46    5.97     1.0443   0
  13  17  10   85.87    7.55     1.0574   0
  13  17  12   48.40    6.98     1.0871   0
  13  17  13   80.76    7.26     1.1037   0
  14  17   1  106.00    5.54     1.0132   0
  14  17   4   89.75    7.55     1.0239   0
  14  17   5  327.72   21.50     1.0303   0
  15  17   3   58.54    7.19     1.0461   0
  15  17   4  125.64    8.05     1.0509   0
  15  17   6   97.81    7.77     1.0646   0
  15  17   8   24.31    4.53     1.0835   0
  15  17   9   19.20    4.46     1.0948   0
  15  17  10  277.81   14.02     1.1073   0
  16  17   3   25.67    6.76     1.0743   0
  16  17   6  101.55    7.70     1.0923   0
  16  17   7   86.16    7.48     1.1009   0
  16  17   8   96.80    5.03     1.1108   0
  16  17  12   25.53    4.10     1.1618   0
  16  17  15  140.74    5.54     1.2113   0
  17  17   4  189.57    8.41     1.1081   0
  17  17   6   73.21    6.69     1.1211   0
  17  17  14   25.53    4.31     1.2202   0
  17  17  15   36.25    3.88     1.2373   0
  18  17   2  166.13    7.70     1.1305   0
  18  17   9   34.16    5.54     1.1789   0
  18  17  15   65.80    3.45     1.2643   0
  19  17  12   20.86    5.18     1.2460   0
  19  17  14   14.46    3.02     1.2759   0
  19  17  15   19.71    4.46     1.2923   0
  21  17  11   42.07    3.96     1.2937   0
   7  18  12  110.68    7.12     1.0141   0
   8  18  11  134.12    7.55     1.0120   0
   9  18   1   71.48    6.11     0.9396   0
   9  18   6  125.64    7.41     0.9663   0
   9  18   7   81.19    6.90     0.9760   0
   9  18   8   38.62    6.11     0.9870   0
   9  18  11  177.71    8.34     1.0281   0
  10  18   0  135.99    7.26     0.9582   0
  10  18   1   90.18    4.60     0.9590   0
  10  18   2  232.22   17.40     0.9612   0
  10  18   5  495.79   13.81     0.9769   0
  10  18   8  251.71   19.49     1.0055   0
  10  18  12   67.10    7.12     1.0616   0
  11  18   2  158.86    5.39     0.9821   0
  11  18   4   28.48    5.90     0.9909   0
  11  18   5   38.91    6.18     0.9975   0
  11  18   6   75.80    7.19     1.0054   0
  11  18   7   46.53    4.82     1.0148   0
  11  18   8   53.22    6.98     1.0254   0
  11  18   9  198.85    8.77     1.0374   0
  11  18  10   40.06    6.98     1.0506   0
  11  18  11   89.54    7.05     1.0650   0
  11  18  13  114.63    7.48     1.0971   0
  12  18   2  106.15    4.17     1.0044   0
  12  18   4   24.52    6.40     1.0131   0
  12  18   7   54.94    5.03     1.0364   0
  12  18   8   37.40    6.90     1.0469   0
  12  18   9   92.92    7.12     1.0586   0
  13  18   1   79.90    4.03     1.0261   0
  13  18   2   72.78    4.82     1.0282   0
  13  18   3  151.24    5.47     1.0317   0
  13  18   4  216.97    8.85     1.0366   0
  13  18   5   48.11    6.98     1.0429   0
  13  18   7   45.81    4.46     1.0594   0
  13  18   8   29.41    6.47     1.0697   0
  13  18   9   54.94    6.83     1.0811   0
  13  18  11  200.43    8.41     1.1076   0
  13  18  13  173.25    8.13     1.1386   0
  14  18   0  131.25    5.39     1.0505   0
  14  18   1   73.57    4.89     1.0512   0
  14  18   5  743.61   15.10     1.0676   0
  14  18   6   35.10    6.62     1.0750   0
  14  18   7  110.03    7.55     1.0838   0
  14  18   8  351.81   13.81     1.0938   0
  14  18   9  141.03    5.11     1.1050   0
  14  18  10   50.34    6.76     1.1174   0
  15  18   1   22.94    6.26     1.0775   0
  15  18   3   24.81    6.26     1.0828   0
  15  18   4   58.76    6.76     1.0875   0
  15  18   5   40.56    6.62     1.0935   0
  15  18   9   26.47    4.17     1.1300   0
  15  18  11   25.46    6.11     1.1554   0
  16  18   0  222.44    8.63     1.1042   0
  16  18   2   24.67    6.18     1.1069   0
  16  18   3  267.46   20.42     1.1101   0
  16  18   6  104.42    7.34     1.1276   0
  16  18   7  355.05   20.86     1.1360   0
  17  18   4   27.26    6.40     1.1429   0
  17  18   6   45.95    4.39     1.1555   0
  17  18   7   24.95    5.90     1.1637   0
  17  18  10   11.79    3.60     1.1950   0
  17  18  12   42.07    5.75     1.2214   0
  18  18   8   21.50    4.89     1.2014   0
  18  18  11   47.68    5.61     1.2353   0
  18  18  13   49.05    5.47     1.2632   0
  19  18   9   94.28    5.25     1.2408   0
  20  18  10   13.88    3.74     1.2816   0
  21  18   8   12.51    3.67     1.2920   0
   9  19  11  154.12    7.55     1.0676   0
  10  19   7  191.87    8.05     1.0354   0
  10  19   9   26.90    5.97     1.0575   0
  10  19  11   44.66    6.33     1.0846   0
  11  19   6   32.36    6.33     1.0458   0
  11  19  11  247.90   10.64     1.1031   0
  12  19   2   82.13    6.33     1.0448   0
  12  19   4   51.35    6.47     1.0531   0
  12  19   5  152.10    7.84     1.0593   0
  12  19   6  247.18   19.20     1.0668   0
  12  19   8   33.87    6.33     1.0857   0
  12  19  10   22.44    6.11     1.1095   0
  13  19   2   44.44    6.47     1.0677   0
  13  19   3  106.36    5.03     1.0711   0
  13  19   4   55.30    6.47     1.0758   0
  13  19   9  113.63    7.26     1.1188   0
  13  19  10   92.34    6.62     1.1310   0
  14  19   1   28.55    6.33     1.0898   0
  14  19   4   27.04    6.04     1.0998   0
  14  19   5  282.20   12.94     1.1057   0
  14  19   6   68.97    6.76     1.1129   0
  14  19   7   92.92    7.12     1.1213   0
  14  19  10   18.34    5.83     1.1538   0
  15  19   1   13.45    4.03     1.1152   0
  15  19   4   34.38    6.18     1.1249   0
  15  19   6   27.98    5.83     1.1378   0
  15  19   8  193.31    7.84     1.1555   0
  15  19   9  358.43   19.49     1.1661   0
  15  19  10   37.32    5.90     1.1778   0
  15  19  12   69.33    6.11     1.2046   0
  16  19   0   50.41    6.11     1.1411   0
  16  19   1   49.33    4.31     1.1418   0
  16  19   4   64.58    4.46     1.1512   0
  16  19   6  233.73    9.13     1.1638   0
  16  19  10   20.71    5.54     1.2030   0
  17  19   5   54.73    5.90     1.1841   0
  17  19   6   18.05    5.47     1.1908   0
  17  19   7   29.34    5.75     1.1987   0
  17  19  11   69.90    5.47     1.2415   0
  18  19   1   79.54    5.97     1.1979   0
  18  19   4  153.54    6.90     1.2069   0
  18  19   5  369.65   18.34     1.2123   0
  18  19   6   27.90    5.47     1.2189   0
  18  19   7   74.79    5.97     1.2266   0
  18  19   8   38.69    5.47     1.2354   0
  18  19   9   19.13    4.75     1.2453   0
  12  20  10   17.26    5.39     1.1481   0
  13  20   5  379.72   18.34     1.1215   0
  13  20   7   17.33    5.54     1.1369   0
  13  20   9  171.52    7.26     1.1571   0
  14  20   5  177.99    7.26     1.1445   0
  15  20   4   36.96    5.47     1.1631   0
  15  20   5  131.46    6.62     1.1687   0
  15  20   7  193.02    7.26     1.1835   0
  15  20   9   20.93    5.32     1.2029   0
  16  20   1   21.79    3.60     1.1794   0
  16  20   3   29.49    5.25     1.1843   0
  16  20   4   95.58    6.18     1.1885   0
  16  20   7  175.19    6.90     1.2085   0
  16  20  10   15.17    4.67     1.2387   0
  17  20   1   10.28    3.24     1.2061   0
  17  20   3   14.81    3.31     1.2109   0
  17  20   4   15.03    4.96     1.2151   0
  17  20   5   82.20    5.83     1.2204   0
  17  20   7   59.47    5.18     1.2346   0
  17  20   9   17.55    4.75     1.2532   0
  18  20   1    9.78    3.24     1.2338   0
  18  20   3   25.39    3.31     1.2385   0
  18  20   4   34.45    3.31     1.2425   0
  19  20   1   40.63    3.16     1.2624   0
  19  20   4   19.06    4.39     1.2710   0
  19  20   6   31.57    4.39     1.2823   0
  19  20   7  225.46   14.10     1.2897   0
  20  20   0   48.83    4.10     1.2913   0
  16  21   4   36.39    4.60     1.2265   0
  16  21   5   48.69    4.75     1.2318   0
  16  21   6  147.72    5.83     1.2383   0
  16  21   7   22.01    4.46     1.2459   0
  17  21   2   25.82    4.10     1.2453   0
  17  21   4   54.94    4.53     1.2522   0
  17  21   5   30.49    4.31     1.2574   0
  17  21   6  374.68   14.53     1.2638   0
  18  21   1   56.81    4.24     1.2704   0
  18  21   5   99.46    4.67     1.2840   0
;
_shelx_hkl_checksum    5006
