# Supplementary material for: Benchmarking quantum chemical methods with X-ray structures via structure-specific restraints
Source: IUCrJ. 2025 Jun 17;12(Pt 4):472–87. doi: 10.1107/S2052252525004543 (PMC12224080; doi:10.1107/S2052252525004543)
Supplement: Supplementary file 1 [file m-12-00472-sup1.zip › CIF_final/CODEINE_QE_PBE+GD3BJ.rests]

DFIX 1.4814 0.0005 O1 C7 
DFIX 1.3791 0.0005 O1 C32 
DFIX 1.4259 0.0005 O2 C24 
DFIX 1.3690 0.0005 O2 C33 
DFIX 1.4287 0.0005 O3 C9 
DFIX 1.4736 0.0005 N5 C11 
DFIX 1.4596 0.0005 N5 C15 
DFIX 1.4515 0.0005 N5 C28 
DFIX 1.5447 0.0005 C6 C7 
DFIX 1.5450 0.0005 C6 C13 
DFIX 1.5397 0.0005 C6 C18 
DFIX 1.5072 0.0005 C6 C34 
DFIX 1.5502 0.0005 C7 C9 
DFIX 1.5073 0.0005 C9 C36 
DFIX 1.5444 0.0005 C11 C13 
DFIX 1.5570 0.0005 C11 C21 
DFIX 1.5009 0.0005 C13 C38 
DFIX 1.5219 0.0005 C15 C18 
DFIX 1.5071 0.0005 C21 C35 
DFIX 1.3975 0.0005 C32 C33 
DFIX 1.3810 0.0005 C32 C34 
DFIX 1.4063 0.0005 C33 C40 
DFIX 1.3871 0.0005 C34 C35 
DFIX 1.4020 0.0005 C35 C42 
DFIX 1.3388 0.0005 C36 C38 
DFIX 1.3997 0.0005 C40 C42 
DANG 2.4185 0.0020 O1 C6
DANG 2.4749 0.0020 C33 O1
DANG 2.2936 0.0020 C34 O1
DANG 2.3666 0.0020 O2 C32
DANG 2.4699 0.0020 C40 O2
DANG 2.4354 0.0020 O3 C7
DANG 2.4808 0.0020 C6 C11
DANG 2.5325 0.0020 C6 C15
DANG 2.3623 0.0020 C6 C32
DANG 2.5852 0.0020 C35 C6
DANG 2.4677 0.0020 C13 C36
DANG 2.4914 0.0020 C21 C34
DANG 2.5747 0.0020 C42 C21
DANG 2.4216 0.0020 C33 C34
DANG 2.3857 0.0020 C40 C32
DANG 2.4296 0.0020 C35 C32
DANG 2.3692 0.0020 C42 C34
DANG 2.4428 0.0020 C35 C40
