# Supplementary material for: Benchmarking quantum chemical methods with X-ray structures via structure-specific restraints
Source: IUCrJ. 2025 Jun 17;12(Pt 4):472–87. doi: 10.1107/S2052252525004543 (PMC12224080; doi:10.1107/S2052252525004543)
Supplement: Supplementary file 1 [file m-12-00472-sup1.zip › CIF_final/STRYCHNINE.cif]

 
data_STRYCHNINE
 
_audit_creation_method            'SHELXL-2019/3'
_shelx_SHELXL_version_number      '2019/3'
_chemical_name_systematic         ?
_chemical_name_common             ?
_chemical_melting_point           ?
_chemical_formula_moiety          ?
_chemical_formula_sum
 'C21 H22 N2 O2' 
_chemical_formula_weight          334.40

loop_
 _atom_type_symbol
 _atom_type_description
 _atom_type_scat_dispersion_real
 _atom_type_scat_dispersion_imag
 _atom_type_scat_source
 'O'  'O'   0.0106   0.0060
 'International Tables Vol C Tables 4.2.6.8 and 6.1.1.4'
 'N'  'N'   0.0061   0.0033
 'International Tables Vol C Tables 4.2.6.8 and 6.1.1.4'
 'C'  'C'   0.0033   0.0016
 'International Tables Vol C Tables 4.2.6.8 and 6.1.1.4'
 'H'  'H'   0.0000   0.0000
 'International Tables Vol C Tables 4.2.6.8 and 6.1.1.4'
 
_space_group_crystal_system       orthorhombic
_space_group_IT_number            19
_space_group_name_H-M_alt         'P 21 21 21'
_space_group_name_Hall            'P 2ac 2ab'
 
_shelx_space_group_comment
;
The symmetry employed for this shelxl refinement is uniquely defined
by the following loop, which should always be used as a source of
symmetry information in preference to the above space-group names.
They are only intended as comments.
;
 
loop_
 _space_group_symop_operation_xyz
 'x, y, z'
 'x+1/2, -y+1/2, -z'
 '-x, y+1/2, -z+1/2'
 '-x+1/2, -y, z+1/2'
 
_cell_length_a                    11.309
_cell_length_b                    11.786
_cell_length_c                    12.002
_cell_angle_alpha                 90
_cell_angle_beta                  90
_cell_angle_gamma                 90
_cell_volume                      1599.7
_cell_formula_units_Z             4
_cell_measurement_temperature     25(2)
_cell_measurement_reflns_used     ?
_cell_measurement_theta_min       ?
_cell_measurement_theta_max       ?
 
_exptl_crystal_description        ?
_exptl_crystal_colour             ?
_exptl_crystal_density_meas       ?
_exptl_crystal_density_method     ?
_exptl_crystal_density_diffrn     1.388          
_exptl_crystal_F_000              712
_exptl_transmission_factor_min    ?
_exptl_transmission_factor_max    ?
_exptl_crystal_size_max           ?
_exptl_crystal_size_mid           ?
_exptl_crystal_size_min           ?
_exptl_absorpt_coefficient_mu     0.090
_shelx_estimated_absorpt_T_min    ?
_shelx_estimated_absorpt_T_max    ?
_exptl_absorpt_correction_type    ?
_exptl_absorpt_correction_T_min   ?
_exptl_absorpt_correction_T_max   ?
_exptl_absorpt_process_details    ?
_exptl_absorpt_special_details    ?
_diffrn_ambient_temperature       25(2)
_diffrn_radiation_wavelength      0.7107
_diffrn_radiation_type            MoK\a
_diffrn_source                    ?
_diffrn_measurement_device_type   ?
_diffrn_measurement_method        ?
_diffrn_detector_area_resol_mean  ?
_diffrn_reflns_number             10229
_diffrn_reflns_av_unetI/netI      0.1086
_diffrn_reflns_av_R_equivalents   ?
_diffrn_reflns_limit_h_min        ?
_diffrn_reflns_limit_h_max        ?
_diffrn_reflns_limit_k_min        ?
_diffrn_reflns_limit_k_max        ?
_diffrn_reflns_limit_l_min        ?
_diffrn_reflns_limit_l_max        ?
_diffrn_reflns_theta_min          2.422
_diffrn_reflns_theta_max          54.683
_diffrn_reflns_theta_full         25.241
_diffrn_measured_fraction_theta_max   0.932
_diffrn_measured_fraction_theta_full  1.000
_diffrn_reflns_Laue_measured_fraction_max    0.932
_diffrn_reflns_Laue_measured_fraction_full   1.000
_diffrn_reflns_point_group_measured_fraction_max   0.504
_diffrn_reflns_point_group_measured_fraction_full  0.577
_reflns_number_total              10229
_reflns_number_gt                 6980
_reflns_threshold_expression      'I > 2\s(I)'
_reflns_Friedel_coverage          0.000
_reflns_Friedel_fraction_max      0.000
_reflns_Friedel_fraction_full     0.000
 
_reflns_special_details
;
 Reflections were merged by SHELXL according to the crystal
 class for the calculation of statistics and refinement.
 
 _reflns_Friedel_fraction is defined as the number of unique
 Friedel pairs measured divided by the number that would be
 possible theoretically, ignoring centric projections and
 systematic absences.
;
 
_computing_data_collection        ?
_computing_cell_refinement        ?
_computing_data_reduction         ?
_computing_structure_solution     ?
_computing_structure_refinement 'SHELXL-2019/2 (Sheldrick, 2019)'
_computing_molecular_graphics     ?
_computing_publication_material   ?
_refine_special_details           ?
_refine_ls_structure_factor_coef  Fsqd
_refine_ls_matrix_type            full
_refine_ls_weighting_scheme       calc
_refine_ls_weighting_details
'w=1/[\s^2^(Fo^2^)] where P=(Fo^2^+2Fc^2^)/3'
_atom_sites_solution_primary      ?
_atom_sites_solution_secondary    ?
_atom_sites_solution_hydrogens    geom
_refine_ls_hydrogen_treatment     constr
_refine_ls_extinction_method      none
_refine_ls_extinction_coef        .
_refine_ls_abs_structure_details
;
No quotients, so Flack parameter determined by classical intensity fit
;
_refine_ls_abs_structure_Flack    0.1(6)
_chemical_absolute_configuration  ?
_refine_ls_number_reflns          10229
_refine_ls_number_parameters      229
_refine_ls_number_restraints      0
_refine_ls_R_factor_all           0.0657
_refine_ls_R_factor_gt            0.0386
_refine_ls_wR_factor_ref          0.0729
_refine_ls_wR_factor_gt           0.0641
_refine_ls_goodness_of_fit_ref    0.723
_refine_ls_restrained_S_all       0.723
_refine_ls_shift/su_max           0.001
_refine_ls_shift/su_mean          0.000
 
loop_
 _atom_site_label
 _atom_site_type_symbol
 _atom_site_fract_x
 _atom_site_fract_y
 _atom_site_fract_z
 _atom_site_U_iso_or_equiv
 _atom_site_adp_type
 _atom_site_occupancy
 _atom_site_site_symmetry_order  
 _atom_site_calc_flag
 _atom_site_refinement_flags_posn
 _atom_site_refinement_flags_adp
 _atom_site_refinement_flags_occupancy
 _atom_site_disorder_assembly
 _atom_site_disorder_group
O1 O 0.46236(5) -0.01423(5) 1.00091(5) 0.00816(8) Uani 1 1 d . . . . .
O2 O 0.87014(6) -0.00895(6) 0.91677(5) 0.01109(9) Uani 1 1 d . . . . .
N3 N 0.39470(6) 0.29363(6) 0.73324(5) 0.00777(8) Uani 1 1 d . . . . .
N4 N 0.72502(6) 0.08394(5) 0.82031(5) 0.00683(8) Uani 1 1 d . . . . .
C5 C 0.59594(6) 0.22365(6) 0.73715(6) 0.00595(9) Uani 1 1 d . . . . .
C6 C 0.57012(7) 0.04790(6) 1.01533(6) 0.00713(9) Uani 1 1 d . . . . .
H7 H 0.580683 0.065961 1.096131 0.017 Uiso 1 1 calc R U . . .
C8 C 0.60089(6) 0.12587(6) 0.82495(6) 0.00609(9) Uani 1 1 d . . . . .
H9 H 0.545673 0.063706 0.802398 0.015 Uiso 1 1 calc R U . . .
C10 C 0.51633(7) 0.32481(6) 0.77084(6) 0.00664(9) Uani 1 1 d . . . . .
H11 H 0.542467 0.393303 0.728281 0.016 Uiso 1 1 calc R U . . .
C12 C 0.57775(6) 0.15859(6) 0.94718(6) 0.00631(9) Uani 1 1 d . . . . .
H13 H 0.651761 0.196915 0.972902 0.015 Uiso 1 1 calc R U . . .
C14 C 0.47922(7) 0.24768(6) 0.96069(6) 0.00709(9) Uani 1 1 d . . . . .
H15 H 0.472453 0.268282 1.041262 0.017 Uiso 1 1 calc R U . . .
C16 C 0.35945(7) 0.04166(7) 1.04400(6) 0.00918(10) Uani 1 1 d . . . . .
H17 H 0.381743 0.087556 1.109812 0.022 Uiso 1 1 calc R U . . .
H18 H 0.301136 -0.015903 1.068283 0.022 Uiso 1 1 calc R U . . .
C19 C 0.40294(7) 0.19041(7) 0.66330(6) 0.00839(10) Uani 1 1 d . . . . .
H20 H 0.351240 0.196692 0.597016 0.020 Uiso 1 1 calc R U . . .
H21 H 0.380081 0.122101 0.706194 0.020 Uiso 1 1 calc R U . . .
C22 C 0.30937(7) 0.28263(7) 0.82494(6) 0.00886(10) Uani 1 1 d . . . . .
H23 H 0.235653 0.247793 0.796495 0.021 Uiso 1 1 calc R U . . .
H24 H 0.289678 0.358938 0.853992 0.021 Uiso 1 1 calc R U . . .
C25 C 0.51924(7) 0.35296(6) 0.89491(6) 0.00775(10) Uani 1 1 d . . . . .
H26 H 0.465806 0.417512 0.910773 0.019 Uiso 1 1 calc R U . . .
H27 H 0.600383 0.374678 0.917345 0.019 Uiso 1 1 calc R U . . .
C28 C 0.53271(7) 0.18508(6) 0.62935(6) 0.00752(10) Uani 1 1 d . . . . .
H29 H 0.549663 0.237168 0.566641 0.018 Uiso 1 1 calc R U . . .
H30 H 0.556095 0.107051 0.608187 0.018 Uiso 1 1 calc R U . . .
C31 C 0.66869(7) -0.03478(6) 0.97819(6) 0.00820(10) Uani 1 1 d . . . . .
H32 H 0.706504 -0.066381 1.045808 0.020 Uiso 1 1 calc R U . . .
H33 H 0.631277 -0.098716 0.937955 0.020 Uiso 1 1 calc R U . . .
C34 C 0.76473(7) 0.01427(6) 0.90454(6) 0.00714(9) Uani 1 1 d . . . . .
C35 C 0.79624(6) 0.16353(6) 0.76213(6) 0.00712(9) Uani 1 1 d . . . . .
C36 C 0.35844(7) 0.21046(6) 0.91854(6) 0.00761(10) Uani 1 1 d . . . . .
C37 C 0.72478(7) 0.24976(6) 0.71808(6) 0.00669(9) Uani 1 1 d . . . . .
C38 C 0.30391(7) 0.11757(7) 0.95734(6) 0.00868(10) Uani 1 1 d . . . . .
H39 H 0.227782 0.098890 0.929364 0.021 Uiso 1 1 calc R U . . .
C40 C 0.91834(7) 0.16271(7) 0.74525(6) 0.00946(11) Uani 1 1 d . . . . .
H41 H 0.966388 0.103011 0.773147 0.023 Uiso 1 1 calc R U . . .
C42 C 0.77464(7) 0.33901(7) 0.65902(6) 0.00920(10) Uani 1 1 d . . . . .
H43 H 0.726049 0.397411 0.629367 0.022 Uiso 1 1 calc R U . . .
C44 C 0.96740(7) 0.25372(8) 0.68533(6) 0.01088(11) Uani 1 1 d . . . . .
H45 H 1.050327 0.255385 0.672794 0.026 Uiso 1 1 calc R U . . .
C46 C 0.89736(8) 0.34202(8) 0.64361(7) 0.01082(11) Uani 1 1 d . . . . .
H47 H 0.932885 0.403620 0.605065 0.026 Uiso 1 1 calc R U . . .
 
loop_
 _atom_site_aniso_label
 _atom_site_aniso_U_11
 _atom_site_aniso_U_22
 _atom_site_aniso_U_33
 _atom_site_aniso_U_23
 _atom_site_aniso_U_13
 _atom_site_aniso_U_12
O1 0.00794(19) 0.00774(17) 0.00881(19) 0.00000(15) 0.00079(15) -0.00069(16)
O2 0.0081(2) 0.0143(2) 0.0108(2) 0.00193(19) -0.00079(17) 0.00404(18)
N3 0.0075(2) 0.0090(2) 0.00678(19) -0.00019(16) -0.00009(17) 0.00085(17)
N4 0.00634(19) 0.00782(19) 0.00632(18) 0.00113(16) 0.00046(16) 0.00137(17)
C5 0.0067(2) 0.00604(19) 0.00514(19) 0.00005(16) 0.00027(17) -0.00012(18)
C6 0.0082(2) 0.0072(2) 0.0060(2) 0.00027(18) -0.00029(18) -0.00015(19)
C8 0.0061(2) 0.0064(2) 0.0057(2) -0.00012(17) -0.00005(18) 0.00015(18)
C10 0.0078(2) 0.0059(2) 0.0062(2) 0.00025(17) 0.00025(18) 0.00067(18)
C12 0.0071(2) 0.0064(2) 0.0055(2) 0.00029(17) 0.00023(17) 0.00005(18)
C14 0.0077(2) 0.0068(2) 0.0067(2) -0.00052(18) 0.00028(18) 0.00086(19)
C16 0.0092(3) 0.0103(2) 0.0080(2) 0.0012(2) 0.0016(2) 0.0000(2)
C19 0.0079(2) 0.0094(2) 0.0080(2) -0.00060(18) -0.00099(19) -0.0003(2)
C22 0.0074(2) 0.0105(2) 0.0086(2) 0.0008(2) 0.0001(2) 0.0022(2)
C25 0.0096(2) 0.0066(2) 0.0070(2) -0.00090(17) -0.00002(19) 0.0006(2)
C28 0.0081(2) 0.0084(2) 0.0061(2) -0.00029(18) -0.00072(18) 0.0003(2)
C31 0.0091(2) 0.0077(2) 0.0078(2) 0.00114(19) -0.00016(19) 0.0008(2)
C34 0.0076(2) 0.0072(2) 0.0066(2) -0.00002(18) -0.00047(18) 0.00171(19)
C35 0.0068(2) 0.0090(2) 0.0056(2) 0.00010(18) 0.00036(17) 0.00039(19)
C36 0.0074(2) 0.0085(2) 0.0069(2) 0.00015(18) 0.00090(18) 0.0010(2)
C37 0.0066(2) 0.0078(2) 0.0056(2) 0.00057(18) 0.00020(17) 0.00010(19)
C38 0.0079(2) 0.0099(2) 0.0082(2) 0.0008(2) 0.0012(2) -0.0001(2)
C40 0.0069(2) 0.0135(3) 0.0079(2) 0.0000(2) 0.00043(19) 0.0010(2)
C42 0.0092(2) 0.0099(2) 0.0085(2) 0.0014(2) 0.0008(2) -0.0014(2)
C44 0.0080(2) 0.0165(3) 0.0082(2) 0.0000(2) 0.0008(2) -0.0012(2)
C46 0.0099(3) 0.0137(3) 0.0088(2) 0.0008(2) 0.0008(2) -0.0031(2)
 
_geom_special_details
;
 All esds (except the esd in the dihedral angle between two l.s. planes)
 are estimated using the full covariance matrix.  The cell esds are taken
 into account individually in the estimation of esds in distances, angles
 and torsion angles; correlations between esds in cell parameters are only
 used when they are defined by crystal symmetry.  An approximate (isotropic)
 treatment of cell esds is used for estimating esds involving l.s. planes.
;
 
loop_
 _geom_bond_atom_site_label_1
 _geom_bond_atom_site_label_2
 _geom_bond_distance
 _geom_bond_site_symmetry_2
 _geom_bond_publ_flag
O1 C6 1.4322(10) . ?
O1 C16 1.4338(10) . ?
O2 C34 1.2318(10) . ?
N3 C22 1.4695(10) . ?
N3 C19 1.4810(10) . ?
N3 C10 1.4935(10) . ?
N4 C34 1.3778(9) . ?
N4 C35 1.4200(10) . ?
N4 C8 1.4892(10) . ?
C5 C37 1.5067(11) . ?
C5 C28 1.5466(10) . ?
C5 C10 1.5477(10) . ?
C5 C8 1.5626(10) . ?
C6 C12 1.5422(10) . ?
C6 C31 1.5462(11) . ?
C6 H7 1.0000 . ?
C8 C12 1.5392(10) . ?
C8 H9 1.0000 . ?
C10 C25 1.5261(10) . ?
C10 H11 1.0000 . ?
C12 C14 1.5396(10) . ?
C12 H13 1.0000 . ?
C14 C36 1.5213(11) . ?
C14 C25 1.5387(10) . ?
C14 H15 1.0000 . ?
C16 C38 1.5088(11) . ?
C16 H17 0.9900 . ?
C16 H18 0.9900 . ?
C19 C28 1.5244(11) . ?
C19 H20 0.9900 . ?
C19 H21 0.9900 . ?
C22 C36 1.5144(11) . ?
C22 H23 0.9900 . ?
C22 H24 0.9900 . ?
C25 H26 0.9900 . ?
C25 H27 0.9900 . ?
C28 H29 0.9900 . ?
C28 H30 0.9900 . ?
C31 C34 1.5150(11) . ?
C31 H32 0.9900 . ?
C31 H33 0.9900 . ?
C35 C40 1.3956(11) . ?
C35 C37 1.4019(10) . ?
C36 C38 1.3401(11) . ?
C37 C42 1.3882(11) . ?
C38 H39 0.9500 . ?
C40 C44 1.4055(12) . ?
C40 H41 0.9500 . ?
C42 C46 1.4005(12) . ?
C42 H43 0.9500 . ?
C44 C46 1.4004(13) . ?
C44 H45 0.9500 . ?
C46 H47 0.9500 . ?
 
loop_
 _geom_angle_atom_site_label_1
 _geom_angle_atom_site_label_2
 _geom_angle_atom_site_label_3
 _geom_angle
 _geom_angle_site_symmetry_1
 _geom_angle_site_symmetry_3
 _geom_angle_publ_flag
C6 O1 C16 114.35(6) . . ?
C22 N3 C19 113.16(6) . . ?
C22 N3 C10 113.59(6) . . ?
C19 N3 C10 108.39(6) . . ?
C34 N4 C35 124.73(6) . . ?
C34 N4 C8 118.53(6) . . ?
C35 N4 C8 109.51(6) . . ?
C37 C5 C28 112.34(6) . . ?
C37 C5 C10 116.41(6) . . ?
C28 C5 C10 100.14(6) . . ?
C37 C5 C8 102.61(6) . . ?
C28 C5 C8 111.34(6) . . ?
C10 C5 C8 114.38(6) . . ?
O1 C6 C12 114.58(6) . . ?
O1 C6 C31 104.86(6) . . ?
C12 C6 C31 109.87(6) . . ?
O1 C6 H7 109.1 . . ?
C12 C6 H7 109.1 . . ?
C31 C6 H7 109.1 . . ?
N4 C8 C12 106.21(6) . . ?
N4 C8 C5 104.67(6) . . ?
C12 C8 C5 116.86(6) . . ?
N4 C8 H9 109.6 . . ?
C12 C8 H9 109.6 . . ?
C5 C8 H9 109.6 . . ?
N3 C10 C25 111.61(6) . . ?
N3 C10 C5 105.50(5) . . ?
C25 C10 C5 114.20(6) . . ?
N3 C10 H11 108.5 . . ?
C25 C10 H11 108.5 . . ?
C5 C10 H11 108.5 . . ?
C8 C12 C14 113.22(6) . . ?
C8 C12 C6 107.64(6) . . ?
C14 C12 C6 118.73(6) . . ?
C8 C12 H13 105.4 . . ?
C14 C12 H13 105.4 . . ?
C6 C12 H13 105.4 . . ?
C36 C14 C25 109.03(6) . . ?
C36 C14 C12 114.71(6) . . ?
C25 C14 C12 106.45(6) . . ?
C36 C14 H15 108.8 . . ?
C25 C14 H15 108.8 . . ?
C12 C14 H15 108.8 . . ?
O1 C16 C38 111.20(6) . . ?
O1 C16 H17 109.4 . . ?
C38 C16 H17 109.4 . . ?
O1 C16 H18 109.4 . . ?
C38 C16 H18 109.4 . . ?
H17 C16 H18 108.0 . . ?
N3 C19 C28 104.24(6) . . ?
N3 C19 H20 110.9 . . ?
C28 C19 H20 110.9 . . ?
N3 C19 H21 110.9 . . ?
C28 C19 H21 110.9 . . ?
H20 C19 H21 108.9 . . ?
N3 C22 C36 111.38(6) . . ?
N3 C22 H23 109.4 . . ?
C36 C22 H23 109.4 . . ?
N3 C22 H24 109.4 . . ?
C36 C22 H24 109.4 . . ?
H23 C22 H24 108.0 . . ?
C10 C25 C14 108.60(6) . . ?
C10 C25 H26 110.0 . . ?
C14 C25 H26 110.0 . . ?
C10 C25 H27 110.0 . . ?
C14 C25 H27 110.0 . . ?
H26 C25 H27 108.4 . . ?
C19 C28 C5 102.09(6) . . ?
C19 C28 H29 111.4 . . ?
C5 C28 H29 111.4 . . ?
C19 C28 H30 111.4 . . ?
C5 C28 H30 111.4 . . ?
H29 C28 H30 109.2 . . ?
C34 C31 C6 116.40(6) . . ?
C34 C31 H32 108.2 . . ?
C6 C31 H32 108.2 . . ?
C34 C31 H33 108.2 . . ?
C6 C31 H33 108.2 . . ?
H32 C31 H33 107.3 . . ?
O2 C34 N4 122.36(7) . . ?
O2 C34 C31 122.65(7) . . ?
N4 C34 C31 114.95(6) . . ?
C40 C35 C37 121.38(7) . . ?
C40 C35 N4 128.91(7) . . ?
C37 C35 N4 109.71(6) . . ?
C38 C36 C22 123.24(7) . . ?
C38 C36 C14 122.22(7) . . ?
C22 C36 C14 114.44(6) . . ?
C42 C37 C35 120.51(7) . . ?
C42 C37 C5 128.70(7) . . ?
C35 C37 C5 110.62(6) . . ?
C36 C38 C16 122.17(7) . . ?
C36 C38 H39 118.9 . . ?
C16 C38 H39 118.9 . . ?
C35 C40 C44 117.36(7) . . ?
C35 C40 H41 121.3 . . ?
C44 C40 H41 121.3 . . ?
C37 C42 C46 119.29(8) . . ?
C37 C42 H43 120.4 . . ?
C46 C42 H43 120.4 . . ?
C46 C44 C40 121.79(8) . . ?
C46 C44 H45 119.1 . . ?
C40 C44 H45 119.1 . . ?
C44 C46 C42 119.63(8) . . ?
C44 C46 H47 120.2 . . ?
C42 C46 H47 120.2 . . ?
 
loop_
 _geom_torsion_atom_site_label_1
 _geom_torsion_atom_site_label_2
 _geom_torsion_atom_site_label_3
 _geom_torsion_atom_site_label_4
 _geom_torsion
 _geom_torsion_site_symmetry_1
 _geom_torsion_site_symmetry_2
 _geom_torsion_site_symmetry_3
 _geom_torsion_site_symmetry_4
 _geom_torsion_publ_flag
C16 O1 C6 C12 -67.03(8) . . . . ?
C16 O1 C6 C31 172.44(6) . . . . ?
C34 N4 C8 C12 41.91(8) . . . . ?
C35 N4 C8 C12 -109.78(6) . . . . ?
C34 N4 C8 C5 166.14(6) . . . . ?
C35 N4 C8 C5 14.45(7) . . . . ?
C37 C5 C8 N4 -16.59(7) . . . . ?
C28 C5 C8 N4 103.79(6) . . . . ?
C10 C5 C8 N4 -143.59(6) . . . . ?
C37 C5 C8 C12 100.55(7) . . . . ?
C28 C5 C8 C12 -139.08(6) . . . . ?
C10 C5 C8 C12 -26.46(9) . . . . ?
C22 N3 C10 C25 -7.44(8) . . . . ?
C19 N3 C10 C25 -134.12(6) . . . . ?
C22 N3 C10 C5 117.13(6) . . . . ?
C19 N3 C10 C5 -9.55(7) . . . . ?
C37 C5 C10 N3 154.06(6) . . . . ?
C28 C5 C10 N3 32.73(6) . . . . ?
C8 C5 C10 N3 -86.41(7) . . . . ?
C37 C5 C10 C25 -83.01(8) . . . . ?
C28 C5 C10 C25 155.66(6) . . . . ?
C8 C5 C10 C25 36.52(9) . . . . ?
N4 C8 C12 C14 155.40(6) . . . . ?
C5 C8 C12 C14 39.11(9) . . . . ?
N4 C8 C12 C6 -71.34(7) . . . . ?
C5 C8 C12 C6 172.37(6) . . . . ?
O1 C6 C12 C8 -74.98(7) . . . . ?
C31 C6 C12 C8 42.74(8) . . . . ?
O1 C6 C12 C14 55.28(8) . . . . ?
C31 C6 C12 C14 172.99(6) . . . . ?
C8 C12 C14 C36 61.26(8) . . . . ?
C6 C12 C14 C36 -66.42(8) . . . . ?
C8 C12 C14 C25 -59.41(8) . . . . ?
C6 C12 C14 C25 172.91(6) . . . . ?
C6 O1 C16 C38 89.01(8) . . . . ?
C22 N3 C19 C28 -145.23(6) . . . . ?
C10 N3 C19 C28 -18.30(7) . . . . ?
C19 N3 C22 C36 75.98(8) . . . . ?
C10 N3 C22 C36 -48.15(8) . . . . ?
N3 C10 C25 C14 60.67(7) . . . . ?
C5 C10 C25 C14 -58.88(8) . . . . ?
C36 C14 C25 C10 -55.26(8) . . . . ?
C12 C14 C25 C10 69.00(7) . . . . ?
N3 C19 C28 C5 38.86(7) . . . . ?
C37 C5 C28 C19 -167.68(6) . . . . ?
C10 C5 C28 C19 -43.48(7) . . . . ?
C8 C5 C28 C19 77.86(7) . . . . ?
O1 C6 C31 C34 135.79(6) . . . . ?
C12 C6 C31 C34 12.19(9) . . . . ?
C35 N4 C34 O2 -20.89(12) . . . . ?
C8 N4 C34 O2 -167.95(7) . . . . ?
C35 N4 C34 C31 161.18(7) . . . . ?
C8 N4 C34 C31 14.13(9) . . . . ?
C6 C31 C34 O2 138.34(8) . . . . ?
C6 C31 C34 N4 -43.75(9) . . . . ?
C34 N4 C35 C40 25.37(12) . . . . ?
C8 N4 C35 C40 174.91(7) . . . . ?
C34 N4 C35 C37 -155.59(7) . . . . ?
C8 N4 C35 C37 -6.05(8) . . . . ?
N3 C22 C36 C38 -123.93(8) . . . . ?
N3 C22 C36 C14 52.43(8) . . . . ?
C25 C14 C36 C38 176.95(7) . . . . ?
C12 C14 C36 C38 57.71(9) . . . . ?
C25 C14 C36 C22 0.54(8) . . . . ?
C12 C14 C36 C22 -118.70(7) . . . . ?
C40 C35 C37 C42 -2.01(11) . . . . ?
N4 C35 C37 C42 178.87(7) . . . . ?
C40 C35 C37 C5 173.58(7) . . . . ?
N4 C35 C37 C5 -5.54(8) . . . . ?
C28 C5 C37 C42 69.37(10) . . . . ?
C10 C5 C37 C42 -45.25(10) . . . . ?
C8 C5 C37 C42 -170.94(7) . . . . ?
C28 C5 C37 C35 -105.76(7) . . . . ?
C10 C5 C37 C35 139.62(6) . . . . ?
C8 C5 C37 C35 13.93(7) . . . . ?
C22 C36 C38 C16 174.78(7) . . . . ?
C14 C36 C38 C16 -1.31(11) . . . . ?
O1 C16 C38 C36 -66.39(10) . . . . ?
C37 C35 C40 C44 1.99(11) . . . . ?
N4 C35 C40 C44 -179.07(7) . . . . ?
C35 C37 C42 C46 0.12(11) . . . . ?
C5 C37 C42 C46 -174.59(7) . . . . ?
C35 C40 C44 C46 -0.16(12) . . . . ?
C40 C44 C46 C42 -1.67(12) . . . . ?
C37 C42 C46 C44 1.67(12) . . . . ?
 
_refine_diff_density_max    0.382
_refine_diff_density_min   -0.327
_refine_diff_density_rms    0.064

_shelx_res_file
;
TITL STRYCHNINE.restrained in space group "P21 21 21"
    STRYCHNINE.res
    created by SHELXL-2019/3 at 15:59:39 on 20-Feb-2025
CELL    0.7107   11.3090   11.7860   12.0020   90.0000   90.0000   90.0000
ZERR    4.0000    0.0000    0.0000    0.0000    0.0000    0.0000    0.0000
LATT  -1
REM Orthorhombic - Acentric - P lattice with 4 symmetry generators
SYMM 1/2+x, 1/2-y, -z
SYMM -x, 1/2+y, 1/2-z
SYMM 1/2-x, -y, 1/2+z
SFAC  O  N  C  H
UNIT  8  8  84  88

REM +STRYCHNINE.bodd
REM !ATOM O1!
REM !INVARIOMNAME 3-O#3c[#3c@6c@6c]#3c[#3c@6c@6c]_0!
BEDE O1 C6 0.718 20.262 30.478 40.567
BEDE O1 C16 0.719 20.262 30.478 40.567
LONE O1 2 21.001 30.359 40.567 0.382 123.32

REM !ATOM O2!
REM !INVARIOMNAME O2c[2c@6c]_0!
BEDE O2 C34 0.458 20.375 30.199 40.585
LONE O2 9 20.838 30.335 40.585 0.377 175.34

REM !ATOM N3!
REM !INVARIOMNAME N1c1c1c_0!
BEDE N3 C10 0.774 20.032 30.023 40.568
BEDE N3 C19 0.768 20.032 30.023 40.568
BEDE N3 C22 0.762 20.032 30.023 40.568
LONE N3 6 21.542 30.373 40.568 0.294

REM !ATOM N4!
REM !INVARIOMNAME 6-N#6c[2o#6c]#66c[#66c#6c]1c_0!
BEDE N4 C34 0.646 20.651 30.240 40.581
BEDE N4 C35 0.980 20.581 30.291 40.581
BEDE N4 C8 0.763 20.369 30.283 40.581
LONE N4 6 20.989 30.319 40.581 0.352

REM !ATOM C5!
REM !INVARIOMNAME 3-C#3c[#3c1c1h]#3c[#3c@6c1h]1c1c_0!
BEDE C5 C10 1.026 20.449 30.344 40.567
BEDE C5 C8 1.188 20.385 30.442 40.567
BEDE C5 C28 0.984 20.500 30.261 40.567
BEDE C5 C37 0.959 20.500 30.261 40.567

REM !ATOM C6!
REM !INVARIOMNAME C@3c1o1c1h_0!
BEDE C6 O1 0.599 20.546 30.592 40.562
BEDE C6 C12 0.729 20.607 30.258 40.562
BEDE C6 H7 0.332 20.740 30.417 40.562
BEDE C6 C31 0.925 20.531 30.319 40.562

REM !ATOM H7!
REM !INVARIOMNAME H1c[1o1c1c]&C1o1c1c1h_0!
BEDE H7 C6 0.503 20.385 30.254 40.554

REM !ATOM C8!
REM !INVARIOMNAME C@3c1n1c1h_0!
BEDE C8 C5 0.760 20.566 30.313 40.557
BEDE C8 N4 0.806 20.437 30.494 40.557
BEDE C8 H9 0.312 20.777 30.433 40.557
BEDE C8 C12 0.893 20.484 30.243 40.557

REM !ATOM H9!
REM !INVARIOMNAME H1c[1n1c1c]&C1n1c1c1h_0!
BEDE H9 C8 0.443 20.548 30.343 40.578

REM !ATOM C10!
REM !INVARIOMNAME C@3c1n1c1h_0!
BEDE C10 C25 0.743 20.566 30.313 40.557
BEDE C10 N3 0.808 20.437 30.494 40.557
BEDE C10 H11 0.312 20.777 30.433 40.557
BEDE C10 C5 0.898 20.484 30.243 40.557

REM !ATOM H11!
REM !INVARIOMNAME H1c[1c1c1c]&C1c1c1c1h_0!
BEDE H11 C10 0.475 20.427 30.336 40.572

REM !ATOM C12!
REM !INVARIOMNAME 3-C#3c[#3c1c1c]#3c[#3c1c1c]1c1h_0!
BEDE C12 H13 0.364 20.767 30.347 40.565
BEDE C12 C14 1.089 20.463 30.265 40.565
BEDE C12 C6 0.798 20.503 30.386 40.565
BEDE C12 C8 0.797 20.503 30.386 40.565

REM !ATOM H13!
REM !INVARIOMNAME H@3c&3-C#3c[#3c1h1h]#3c[#3c1h1h]1c1h_0!
BEDE H13 C12 0.463 20.464 30.374 40.564

REM !ATOM C14!
REM !INVARIOMNAME 3-C#3c[#3c1h1h]#3c[#3c1h1h]1c1h_0!
BEDE C14 H15 0.375 20.703 30.388 40.564
BEDE C14 C36 0.788 20.668 30.261 40.564
BEDE C14 C12 0.860 20.354 30.421 40.564
BEDE C14 C25 0.860 20.354 30.421 40.564

REM !ATOM H15!
REM !INVARIOMNAME H@3c&3-C#3c[#3c@6n1h]#3c[#3c1h1h]1cl1h_0!
BEDE H15 C14 0.534 20.555 30.365 40.571

REM !ATOM C16!
REM !INVARIOMNAME C1o1c1h1h_0!
BEDE C16 O1 0.847 20.447 30.551 40.551
BEDE C16 H17 0.332 20.812 30.443 40.551
BEDE C16 H18 0.332 20.812 30.443 40.551
BEDE C16 C38 0.761 20.462 30.350 40.551

REM !ATOM H17!
REM !INVARIOMNAME H@3c&3-C#3o[#3c]#3c[#3o1c1h]1h1h_0!
BEDE H17 C16 0.378 20.458 30.330 40.562

REM !ATOM H18!
REM !INVARIOMNAME H@3c&3-C#3o[#3c]#3c[#3o1c1h]1h1h_0!
BEDE H18 C16 0.378 20.458 30.330 40.562

REM !ATOM C19!
REM !INVARIOMNAME C1n1c1h1h_0!
BEDE C19 H20 0.350 20.708 30.435 40.576
BEDE C19 H21 0.350 20.708 30.435 40.576
BEDE C19 N3 1.047 20.488 30.461 40.576
BEDE C19 C28 0.858 20.517 30.317 40.576

REM !ATOM H20!
REM !INVARIOMNAME H1c[@3n1c1h]&C@3n1c1h1h_0!
BEDE H20 C19 0.335 20.471 30.311 40.560

REM !ATOM H21!
REM !INVARIOMNAME H1c[@3n1c1h]&C@3n1c1h1h_0!
BEDE H21 C19 0.335 20.471 30.311 40.560

REM !ATOM C22!
REM !INVARIOMNAME C@3n1c1h1h_0!
BEDE C22 C36 0.899 20.489 30.318 40.560
BEDE C22 H23 0.481 20.693 30.392 40.560
BEDE C22 H24 0.481 20.693 30.392 40.560
BEDE C22 N3 0.921 20.443 30.343 40.560

REM !ATOM H23!
REM !INVARIOMNAME H1c[@3n1c1h]&C@3n1c1h1h_0!
BEDE H23 C22 0.335 20.471 30.311 40.560

REM !ATOM H24!
REM !INVARIOMNAME H1c[@3n1c1h]&C@3n1c1h1h_0!
BEDE H24 C22 0.335 20.471 30.311 40.560

REM !ATOM C25!
REM !INVARIOMNAME 3-C#3c[#3c1cl1h]#3c[#3c@6n1h]1h1h_0!
BEDE C25 C10 0.787 20.446 30.387 40.571
BEDE C25 H26 0.334 20.727 30.354 40.571
BEDE C25 H27 0.334 20.727 30.354 40.571
BEDE C25 C14 1.142 20.449 30.419 40.571

REM !ATOM H26!
REM !INVARIOMNAME H@3c&3-C#3c[#3c1c1c]#3c[#3c1c1c]1h1h_0!
BEDE H26 C25 0.531 20.457 30.384 40.563

REM !ATOM H27!
REM !INVARIOMNAME H@3c&3-C#3c[#3c1c1c]#3c[#3c1c1c]1h1h_0!
BEDE H27 C25 0.531 20.457 30.384 40.563

REM !ATOM C28!
REM !INVARIOMNAME 3-C#3c[#3c1c1c]#3c[#3c1c1c]1h1h_0!
BEDE C28 C5 0.730 20.476 30.386 40.563
BEDE C28 C19 0.720 20.476 30.386 40.563
BEDE C28 H29 0.375 20.872 30.416 40.563
BEDE C28 H30 0.375 20.872 30.416 40.563

REM !ATOM H29!
REM !INVARIOMNAME H1c[1c1c1h]&C1c1c1h1h_0!
BEDE H29 C28 0.543 20.409 30.382 40.568

REM !ATOM H30!
REM !INVARIOMNAME H1c[1c1c1h]&C1c1c1h1h_0!
BEDE H30 C28 0.543 20.409 30.382 40.568

REM !ATOM C31!
REM !INVARIOMNAME C1c1c1h1h_0!
BEDE C31 H32 0.333 20.709 30.398 40.568
BEDE C31 H33 0.333 20.709 30.398 40.568
BEDE C31 C6 0.705 20.523 30.369 40.568
BEDE C31 C34 0.691 20.523 30.369 40.568

REM !ATOM H32!
REM !INVARIOMNAME H@3c&3-C#3c[#3c1f1h]#3c[#3c@6n1h]1h1h_0!
BEDE H32 C31 0.496 20.459 30.354 40.564

REM !ATOM H33!
REM !INVARIOMNAME H@3c&3-C#3c[#3c1f1h]#3c[#3c@6n1h]1h1h_0!
BEDE H33 C31 0.496 20.459 30.354 40.564

REM !ATOM C34!
REM !INVARIOMNAME 4-C2o#4n[#4c1c]#4c[#4c1h1h]_0!
BEDE C34 C31 1.123 20.388 30.340 40.554
BEDE C34 N4 0.926 20.314 30.445 40.554
BEDE C34 O2 0.699 21.224 30.356 40.554

REM !ATOM C35!
REM !INVARIOMNAME 6-C#6c[#66c1br]#6c[#6c1br]1n_0!
BEDE C35 C40 0.891 20.646 30.112 40.413
BEDE C35 N4 0.970 20.269 30.093 40.413
BEDE C35 C37 0.898 21.262 30.178 40.413

REM !ATOM C36!
REM !INVARIOMNAME C2c@3c1c_0!
BEDE C36 C38 0.769 20.755 30.221 40.554
BEDE C36 C22 0.840 20.547 30.309 40.554
BEDE C36 C14 1.036 20.456 30.233 40.554

REM !ATOM C37!
REM !INVARIOMNAME 6-C#6c[#6c@6c]#6c[#6c@6c]1c_0!
BEDE C37 C35 0.998 20.487 30.227 40.565
BEDE C37 C42 0.992 20.487 30.227 40.565
BEDE C37 C5 1.115 20.520 30.378 40.565

REM !ATOM C38!
REM !INVARIOMNAME C2c1c1h_0!
BEDE C38 C36 0.778 20.633 30.196 40.547
BEDE C38 H39 0.312 20.644 30.379 40.567
BEDE C38 C16 0.714 20.579 30.297 40.567

REM !ATOM H39!
REM !INVARIOMNAME H1c[3c]&C3c[2c]1h_0!
BEDE H39 C38 0.425 20.557 30.484 40.546

REM !ATOM C40!
REM !INVARIOMNAME 6-C#6c[2c#6c]#6c[#6c1c]1h_0!
BEDE C40 C35 0.878 20.501 30.205 40.561
BEDE C40 C44 0.868 20.520 30.235 40.561
BEDE C40 H41 0.339 20.681 30.366 40.561

REM !ATOM H41!
REM !INVARIOMNAME H@6c&6-C#6c[2s#6n]#6c[#6n1h]1h_0!
BEDE H41 C40 0.504 20.455 30.341 40.558

REM !ATOM C42!
REM !INVARIOMNAME 6-C#6c[#6c1br]#6c[#6c1c]1h_0!
BEDE C42 C37 0.788 20.409 30.078 40.405
BEDE C42 C46 0.897 20.590 30.108 40.405
BEDE C42 H43 0.317 20.788 30.319 40.405

REM !ATOM H43!
REM !INVARIOMNAME H@6c&6-C#6c[2s#6n]#6c[#6n1h]1h_0!
BEDE H43 C42 0.504 20.455 30.341 40.558

REM !ATOM C44!
REM !INVARIOMNAME 6-C#6c[#6c1br]#6c[#6c1br]1h_0!
BEDE C44 H45 0.337 20.652 30.426 40.456
BEDE C44 C40 0.936 20.597 30.119 40.456
BEDE C44 C46 0.932 20.597 30.119 40.456

REM !ATOM H45!
REM !INVARIOMNAME H@6c&6-C#6c[2s#6n]#6c[#6n1h]1h_0!
BEDE H45 C44 0.504 20.455 30.341 40.558

REM !ATOM C46!
REM !INVARIOMNAME 6-C#6c[#6c1br]#6c[#6c1br]1h_0!
BEDE C46 H47 0.337 20.652 30.426 40.456
BEDE C46 C42 0.932 20.597 30.119 40.456
BEDE C46 C44 0.932 20.597 30.119 40.456

REM !ATOM H47!
REM !INVARIOMNAME H@6c&6-C#6c[2s#6n]#6c[#6n1h]1h_0!
BEDE H47 C46 0.504 20.455 30.341 40.558

LIST 6 ! automatically inserted. Change 6 to 4 for CHECKCIF!!
REM +STRYCHNINE.rests
L.S. 10
PLAN -20
ACTA
DAMP
WPDB -1
BOND $H
CONF
TEMP -248
FMAP
WGHT    0.000000
FVAR       0.99815   0.18690   0.33541   0.89717
O1    1    0.462361   -0.014228    1.000911    11.00000    0.00794    0.00774 =
         0.00881    0.00000    0.00079   -0.00069
O2    1    0.870136   -0.008949    0.916772    11.00000    0.00814    0.01431 =
         0.01083    0.00193   -0.00079    0.00404
N3    2    0.394701    0.293635    0.733235    11.00000    0.00752    0.00900 =
         0.00678   -0.00019   -0.00009    0.00085
N4    2    0.725016    0.083942    0.820306    11.00000    0.00634    0.00782 =
         0.00632    0.00113    0.00046    0.00137
C5    3    0.595937    0.223648    0.737147    11.00000    0.00667    0.00604 =
         0.00514    0.00005    0.00027   -0.00012
C6    3    0.570124    0.047899    1.015332    11.00000    0.00815    0.00723 =
         0.00600    0.00027   -0.00029   -0.00015
AFIX  13
H7    4    0.580683    0.065961    1.096131    11.00000   -2.40000
AFIX   0
C8    3    0.600891    0.125869    0.824953    11.00000    0.00614    0.00642 =
         0.00570   -0.00012   -0.00005    0.00015
AFIX  13
H9    4    0.545673    0.063706    0.802398    11.00000   -2.40000
AFIX   0
C10   3    0.516328    0.324806    0.770838    11.00000    0.00783    0.00590 =
         0.00620    0.00025    0.00025    0.00067
AFIX  13
H11   4    0.542467    0.393303    0.728281    11.00000   -2.40000
AFIX   0
C12   3    0.577747    0.158587    0.947175    11.00000    0.00712    0.00636 =
         0.00546    0.00029    0.00023    0.00005
AFIX  13
H13   4    0.651761    0.196915    0.972902    11.00000   -2.40000
AFIX   0
C14   3    0.479224    0.247683    0.960688    11.00000    0.00773    0.00682 =
         0.00674   -0.00052    0.00028    0.00086
AFIX  13
H15   4    0.472453    0.268282    1.041262    11.00000   -2.40000
AFIX   0
C16   3    0.359447    0.041661    1.043998    11.00000    0.00922    0.01034 =
         0.00797    0.00123    0.00164   -0.00003
AFIX  23
H17   4    0.381743    0.087556    1.109812    11.00000   -2.40000
H18   4    0.301136   -0.015903    1.068283    11.00000   -2.40000
AFIX   0
C19   3    0.402939    0.190411    0.663296    11.00000    0.00786    0.00936 =
         0.00795   -0.00060   -0.00099   -0.00031
AFIX  23
H20   4    0.351240    0.196692    0.597016    11.00000   -2.40000
H21   4    0.380081    0.122101    0.706194    11.00000   -2.40000
AFIX   0
C22   3    0.309371    0.282629    0.824935    11.00000    0.00744    0.01050 =
         0.00864    0.00080    0.00011    0.00219
AFIX  23
H23   4    0.235653    0.247793    0.796495    11.00000   -2.40000
H24   4    0.289678    0.358938    0.853992    11.00000   -2.40000
AFIX   0
C25   3    0.519237    0.352964    0.894915    11.00000    0.00961    0.00661 =
         0.00704   -0.00090   -0.00002    0.00058
AFIX  23
H26   4    0.465806    0.417512    0.910773    11.00000   -2.40000
H27   4    0.600383    0.374678    0.917345    11.00000   -2.40000
AFIX   0
C28   3    0.532706    0.185076    0.629346    11.00000    0.00805    0.00840 =
         0.00610   -0.00029   -0.00072    0.00029
AFIX  23
H29   4    0.549663    0.237168    0.566641    11.00000   -2.40000
H30   4    0.556095    0.107051    0.608187    11.00000   -2.40000
AFIX   0
C31   3    0.668692   -0.034781    0.978194    11.00000    0.00911    0.00769 =
         0.00780    0.00114   -0.00016    0.00084
AFIX  23
H32   4    0.706504   -0.066381    1.045808    11.00000   -2.40000
H33   4    0.631277   -0.098716    0.937955    11.00000   -2.40000
AFIX   0
C34   3    0.764730    0.014265    0.904541    11.00000    0.00761    0.00720 =
         0.00661   -0.00002   -0.00047    0.00171
C35   3    0.796244    0.163535    0.762131    11.00000    0.00677    0.00903 =
         0.00558    0.00010    0.00036    0.00039
C36   3    0.358439    0.210458    0.918536    11.00000    0.00742    0.00852 =
         0.00688    0.00015    0.00090    0.00105
C37   3    0.724778    0.249758    0.718082    11.00000    0.00662    0.00781 =
         0.00563    0.00057    0.00020    0.00010
C38   3    0.303915    0.117567    0.957341    11.00000    0.00789    0.00990 =
         0.00823    0.00082    0.00124   -0.00009
AFIX  43
H39   4    0.227782    0.098890    0.929364    11.00000   -2.40000
AFIX   0
C40   3    0.918342    0.162715    0.745247    11.00000    0.00692    0.01352 =
         0.00795   -0.00004    0.00043    0.00096
AFIX  43
H41   4    0.966388    0.103011    0.773147    11.00000   -2.40000
AFIX   0
C42   3    0.774643    0.339005    0.659017    11.00000    0.00919    0.00994 =
         0.00848    0.00145    0.00082   -0.00143
AFIX  43
H43   4    0.726049    0.397411    0.629367    11.00000   -2.40000
AFIX   0
C44   3    0.967401    0.253724    0.685329    11.00000    0.00795    0.01649 =
         0.00819    0.00000    0.00083   -0.00122
AFIX  43
H45   4    1.050327    0.255385    0.672794    11.00000   -2.40000
AFIX   0
C46   3    0.897358    0.342021    0.643607    11.00000    0.00992    0.01373 =
         0.00881    0.00079    0.00084   -0.00311
AFIX  43
H47   4    0.932885    0.403620    0.605065    11.00000   -2.40000

REM <hkl>
REM STRYCHNINE.hkl
REM </hkl>
AFIX   0
HKLF 4

L1      4    0.51638    0.01692    1.00814  !    0.04897    0.16033  O1
L2      4    0.46236   -0.01423    1.00091  !   -0.04897    0.50870  O1
L3      4    0.41075    0.01380    1.02252  !    0.04897    0.16033  O1
L4      4    0.46236   -0.01423    1.00091  !   -0.04897    0.50870  O1
L5      4    0.83095   -0.00032    0.91222  !    0.07009    0.06675  O2
L6      4    0.87014   -0.00895    0.91677  !   -0.07009    0.52485  O2
L7      4    0.45773    0.30979    0.75272  !    0.00598    0.00771  N3
L8      4    0.39470    0.29363    0.73324  !   -0.00598    0.50959  N3
L9      4    0.39897    0.24011    0.69697  !    0.00598    0.00771  N3
L10     4    0.39470    0.29363    0.73324  !   -0.00598    0.50959  N3
L11     4    0.35045    0.28793    0.78079  !    0.00598    0.00771  N3
L12     4    0.39470    0.29363    0.73324  !   -0.00598    0.50959  N3
L13     4    0.74364    0.05127    0.85980  !    0.12167    0.08050  N4
L14     4    0.72502    0.08394    0.82031  !   -0.12167    0.52126  N4
L15     4    0.77417    0.13887    0.78016  !    0.10859    0.09760  N4
L16     4    0.72502    0.08394    0.82031  !   -0.10859    0.52126  N4
L17     4    0.66142    0.10542    0.82269  !    0.06897    0.09492  N4
L18     4    0.72502    0.08394    0.82031  !   -0.06897    0.52126  N4
L19     4    0.54316    0.29071    0.75948  !    0.08392    0.11538  C5
L20     4    0.59594    0.22365    0.73715  !   -0.08392    0.50870  C5
L21     4    0.59970    0.14931    0.80390  !    0.07196    0.14825  C5
L22     4    0.59594    0.22365    0.73715  !   -0.07196    0.50870  C5
L23     4    0.55571    0.19911    0.66856  !    0.09345    0.08754  C5
L24     4    0.59594    0.22365    0.73715  !   -0.09345    0.50870  C5
L25     4    0.67794    0.24027    0.72501  !    0.09345    0.08754  C5
L26     4    0.59594    0.22365    0.73715  !   -0.09345    0.50870  C5
L27     4    0.52506    0.02192    1.00930  !    0.10205    0.19856  C6
L28     4    0.57012    0.04790    1.01533  !   -0.10205    0.50421  C6
L29     4    0.57373    0.10022    0.98311  !    0.11345    0.08654  C6
L30     4    0.57012    0.04790    1.01533  !   -0.11345    0.50421  C6
L31     4    0.57363    0.05390    1.04216  !    0.13831    0.13987  C6
L32     4    0.57012    0.04790    1.01533  !   -0.13831    0.50421  C6
L33     4    0.62909   -0.00156    0.99312  !    0.09924    0.10700  C6
L34     4    0.57012    0.04790    1.01533  !   -0.09924    0.50421  C6
L35     4    0.57537    0.05688    1.05549  !    0.07196    0.08519  H7
L36     4    0.58068    0.06596    1.09613  !   -0.07196    0.49703  H7
L37     4    0.59848    0.17342    0.78225  !    0.10579    0.10498  C8
L38     4    0.60089    0.12587    0.82495  !   -0.10579    0.49972  C8
L39     4    0.66807    0.10318    0.82244  !    0.08168    0.16569  C8
L40     4    0.60089    0.12587    0.82495  !   -0.08168    0.49972  C8
L41     4    0.58366    0.10647    0.81792  !    0.14522    0.14523  C8
L42     4    0.60089    0.12587    0.82495  !   -0.14522    0.49972  C8
L43     4    0.58746    0.14485    0.89586  !    0.09046    0.08151  C8
L44     4    0.60089    0.12587    0.82495  !   -0.09046    0.49972  C8
L45     4    0.57013    0.09124    0.81239  !    0.10242    0.11505  H9
L46     4    0.54567    0.06371    0.80240  !   -0.10242    0.51856  H9
L47     4    0.51774    0.33852    0.83125  !    0.10579    0.10498  C10
L48     4    0.51633    0.32481    0.77084  !   -0.10579    0.49972  C10
L49     4    0.45053    0.30794    0.75049  !    0.08168    0.16569  C10
L50     4    0.51633    0.32481    0.77084  !   -0.08168    0.49972  C10
L51     4    0.52448    0.34618    0.75756  !    0.14522    0.14523  C10
L52     4    0.51633    0.32481    0.77084  !   -0.14522    0.49972  C10
L53     4    0.56252    0.26611    0.75129  !    0.09046    0.08151  C10
L54     4    0.51633    0.32481    0.77084  !   -0.09046    0.49972  C10
L55     4    0.53005    0.36077    0.74850  !    0.07981    0.11270  H11
L56     4    0.54247    0.39330    0.72828  !   -0.07981    0.51318  H11
L57     4    0.60469    0.17254    0.95654  !    0.14335    0.11639  C12
L58     4    0.57775    0.15859    0.94718  !   -0.14335    0.50690  C12
L59     4    0.50806    0.22161    0.95673  !    0.08653    0.08888  C12
L60     4    0.57775    0.15859    0.94718  !   -0.08653    0.50690  C12
L61     4    0.57380    0.10131    0.98244  !    0.09401    0.12947  C12
L62     4    0.57775    0.15859    0.94718  !   -0.09401    0.50690  C12
L63     4    0.58973    0.14165    0.88389  !    0.09401    0.12947  C12
L64     4    0.57775    0.15859    0.94718  !   -0.09401    0.50690  C12
L65     4    0.61749    0.17917    0.96099  !    0.08672    0.12544  H13
L66     4    0.65176    0.19691    0.97290  !   -0.08672    0.50601  H13
L67     4    0.47668    0.25541    0.99090  !    0.13139    0.13014  C14
L68     4    0.47922    0.24768    0.96069  !   -0.13139    0.50601  C14
L69     4    0.41666    0.22840    0.93885  !    0.12485    0.08754  C14
L70     4    0.47922    0.24768    0.96069  !   -0.12485    0.50601  C14
L71     4    0.53426    0.19792    0.95314  !    0.06616    0.14121  C14
L72     4    0.47922    0.24768    0.96069  !   -0.06616    0.50601  C14
L73     4    0.50159    0.30653    0.92393  !    0.06616    0.14121  C14
L74     4    0.47922    0.24768    0.96069  !   -0.06616    0.50601  C14
L75     4    0.47607    0.25728    0.99824  !    0.10373    0.12242  H15
L76     4    0.47245    0.26828    1.04126  !   -0.10373    0.51228  H15
L77     4    0.42024    0.00865    1.01855  !    0.08354    0.18481  C16
L78     4    0.35945    0.04166    1.04400  !   -0.08354    0.49434  C16
L79     4    0.36692    0.05705    1.06607  !    0.15176    0.14859  C16
L80     4    0.35945    0.04166    1.04400  !   -0.15176    0.49434  C16
L81     4    0.33989    0.02236    1.05214  !    0.15176    0.14859  C16
L82     4    0.35945    0.04166    1.04400  !   -0.15176    0.49434  C16
L83     4    0.33144    0.07995    1.00029  !    0.08635    0.11739  C16
L84     4    0.35945    0.04166    1.04400  !   -0.08635    0.49434  C16
L85     4    0.37323    0.07003    1.08468  !    0.08560    0.11068  H17
L86     4    0.38174    0.08756    1.10981  !   -0.08560    0.50421  H17
L87     4    0.32340    0.00608    1.05901  !    0.08560    0.11068  H18
L88     4    0.30114   -0.01590    1.06828  !   -0.08560    0.50421  H18
L89     4    0.38466    0.19263    0.63986  !    0.13233    0.14590  C19
L90     4    0.40294    0.19041    0.66330  !   -0.13233    0.51677  C19
L91     4    0.39486    0.16626    0.67846  !    0.13233    0.14590  C19
L92     4    0.40294    0.19041    0.66330  !   -0.13233    0.51677  C19
L93     4    0.39711    0.26338    0.71274  !    0.09121    0.15462  C19
L94     4    0.40294    0.19041    0.66330  !   -0.09121    0.51677  C19
L95     4    0.47598    0.18741    0.64419  !    0.09663    0.10632  C19
L96     4    0.40294    0.19041    0.66330  !   -0.09663    0.51677  C19
L97     4    0.36873    0.19457    0.61944  !    0.08803    0.10431  H20
L98     4    0.35124    0.19669    0.59702  !   -0.08803    0.50242  H20
L99     4    0.38782    0.14522    0.69168  !    0.08803    0.10431  H21
L100    4    0.38008    0.12210    0.70619  !   -0.08803    0.50242  H21
L101    4    0.33850    0.23979    0.88050  !    0.09139    0.10666  C22
L102    4    0.30937    0.28263    0.82494  !   -0.09139    0.50242  C22
L103    4    0.27355    0.26570    0.81112  !    0.12952    0.13148  C22
L104    4    0.30937    0.28263    0.82494  !   -0.12952    0.50242  C22
L105    4    0.29980    0.31970    0.83905  !    0.12952    0.13148  C22
L106    4    0.30937    0.28263    0.82494  !   -0.12952    0.50242  C22
L107    4    0.36285    0.28953    0.76746  !    0.08280    0.11505  C22
L108    4    0.30937    0.28263    0.82494  !   -0.08280    0.50242  C22
L109    4    0.26060    0.25958    0.80612  !    0.08803    0.10431  H23
L110    4    0.23565    0.24779    0.79649  !   -0.08803    0.50242  H23
L111    4    0.29634    0.33312    0.84416  !    0.08803    0.10431  H24
L112    4    0.28968    0.35894    0.85399  !   -0.08803    0.50242  H24
L113    4    0.51774    0.33844    0.83093  !    0.08336    0.12980  C25
L114    4    0.51924    0.35296    0.89491  !   -0.08336    0.51228  C25
L115    4    0.50121    0.37474    0.90026  !    0.13588    0.11873  C25
L116    4    0.51924    0.35296    0.89491  !   -0.13588    0.51228  C25
L117    4    0.54661    0.36029    0.90248  !    0.13588    0.11873  C25
L118    4    0.51924    0.35296    0.89491  !   -0.13588    0.51228  C25
L119    4    0.48954    0.27483    0.94373  !    0.08392    0.14054  C25
L120    4    0.51924    0.35296    0.89491  !   -0.08392    0.51228  C25
L121    4    0.49446    0.38289    0.90227  !    0.08541    0.12880  H26
L122    4    0.46581    0.41751    0.91077  !   -0.08541    0.50511  H26
L123    4    0.55686    0.36303    0.90531  !    0.08541    0.12880  H27
L124    4    0.60038    0.37468    0.91735  !   -0.08541    0.50511  H27
L125    4    0.56255    0.20328    0.68023  !    0.08896    0.12947  C28
L126    4    0.53271    0.18508    0.62935  !   -0.08896    0.50511  C28
L127    4    0.47141    0.18760    0.64538  !    0.08896    0.12947  C28
L128    4    0.53271    0.18508    0.62935  !   -0.08896    0.50511  C28
L129    4    0.53913    0.20481    0.60559  !    0.16298    0.13953  C28
L130    4    0.53271    0.18508    0.62935  !   -0.16298    0.50511  C28
L131    4    0.54157    0.15552    0.62133  !    0.16298    0.13953  C28
L132    4    0.53271    0.18508    0.62935  !   -0.16298    0.50511  C28
L133    4    0.54036    0.20860    0.60103  !    0.07644    0.12813  H29
L134    4    0.54966    0.23717    0.56664  !   -0.07644    0.50959  H29
L135    4    0.54327    0.14985    0.61979  !    0.07644    0.12813  H30
L136    4    0.55609    0.10705    0.60819  !   -0.07644    0.50959  H30
L137    4    0.68141   -0.04541    1.00094  !    0.13251    0.13349  C31
L138    4    0.66869   -0.03478    0.97819  !   -0.13251    0.50959  C31
L139    4    0.65611   -0.05629    0.96466  !    0.13251    0.13349  C31
L140    4    0.66869   -0.03478    0.97819  !   -0.13251    0.50959  C31
L141    4    0.62375    0.00292    0.99513  !    0.09775    0.12377  C31
L142    4    0.66869   -0.03478    0.97819  !   -0.09775    0.50959  C31
L143    4    0.71250   -0.01241    0.94460  !    0.09775    0.12377  C31
L144    4    0.66869   -0.03478    0.97819  !   -0.09775    0.50959  C31
L145    4    0.68756   -0.05055    1.01193  !    0.08579    0.11873  H32
L146    4    0.70650   -0.06638    1.04581  !   -0.08579    0.50601  H32
L147    4    0.65002   -0.06668    0.95812  !    0.08579    0.11873  H33
L148    4    0.63128   -0.09872    0.93796  !   -0.08579    0.50601  H33
L149    4    0.69354   -0.02209    0.95914  !    0.07252    0.11404  C34
L150    4    0.76473    0.01427    0.90454  !   -0.07252    0.49703  C34
L151    4    0.73804    0.06110    0.84793  !    0.05869    0.14926  C34
L152    4    0.76473    0.01427    0.90454  !   -0.05869    0.49703  C34
L153    4    0.82454    0.00109    0.91148  !    0.22877    0.11941  C34
L154    4    0.76473    0.01427    0.90454  !   -0.22877    0.49703  C34
L155    4    0.87419    0.16301    0.75135  !    0.12074    0.03757  C35
L156    4    0.79624    0.16353    0.76213  !   -0.12074    0.37053  C35
L157    4    0.74759    0.10916    0.80187  !    0.05028    0.03119  C35
L158    4    0.79624    0.16353    0.76213  !   -0.05028    0.37053  C35
L159    4    0.75047    0.21876    0.73392  !    0.23587    0.05970  C35
L160    4    0.79624    0.16353    0.76213  !   -0.23587    0.37053  C35
L161    4    0.32715    0.15715    0.94080  !    0.14111    0.07413  C36
L162    4    0.35844    0.21046    0.91854  !   -0.14111    0.49703  C36
L163    4    0.33122    0.25049    0.86662  !    0.10223    0.10364  C36
L164    4    0.35844    0.21046    0.91854  !   -0.10223    0.49703  C36
L165    4    0.44069    0.23581    0.94724  !    0.08523    0.07815  C36
L166    4    0.35844    0.21046    0.91854  !   -0.08523    0.49703  C36
L167    4    0.77565    0.18838    0.74944  !    0.09102    0.07614  C37
L168    4    0.72478    0.24976    0.71808  !   -0.09102    0.50690  C37
L169    4    0.76041    0.31354    0.67587  !    0.09102    0.07614  C37
L170    4    0.72478    0.24976    0.71808  !   -0.09102    0.50690  C37
L171    4    0.62943    0.23044    0.73219  !    0.09719    0.12678  C37
L172    4    0.72478    0.24976    0.71808  !   -0.09719    0.50690  C37
L173    4    0.33557    0.17150    0.93481  !    0.11831    0.06574  C38
L174    4    0.30391    0.11757    0.95734  !   -0.11831    0.49075  C38
L175    4    0.27891    0.11143    0.94815  !    0.12036    0.12712  C38
L176    4    0.30391    0.11757    0.95734  !   -0.12036    0.50870  C38
L177    4    0.33019    0.08165    0.99835  !    0.10822    0.09962  C38
L178    4    0.30391    0.11757    0.95734  !   -0.10822    0.50870  C38
L179    4    0.26184    0.10725    0.94188  !    0.10410    0.16234  H39
L180    4    0.22778    0.09889    0.92936  !   -0.10410    0.48986  H39
L181    4    0.84153    0.16323    0.75587  !    0.09364    0.06876  C40
L182    4    0.91834    0.16271    0.74525  !   -0.09364    0.50331  C40
L183    4    0.94864    0.21892    0.70824  !    0.09719    0.07882  C40
L184    4    0.91834    0.16271    0.74525  !   -0.09719    0.50331  C40
L185    4    0.93549    0.14141    0.75520  !    0.12728    0.12276  C40
L186    4    0.91834    0.16271    0.74525  !   -0.12728    0.50331  C40
L187    4    0.94090    0.13469    0.75835  !    0.08504    0.11437  H41
L188    4    0.96639    0.10301    0.77315  !   -0.08504    0.50062  H41
L189    4    0.74634    0.28834    0.69255  !    0.07644    0.02616  C42
L190    4    0.77464    0.33901    0.65902  !   -0.07644    0.36336  C42
L191    4    0.85324    0.34094    0.64915  !    0.11027    0.03622  C42
L192    4    0.77464    0.33901    0.65902  !   -0.11027    0.36336  C42
L193    4    0.75843    0.35849    0.64912  !    0.14728    0.10700  C42
L194    4    0.77464    0.33901    0.65902  !   -0.14728    0.36336  C42
L195    4    0.75183    0.36643    0.64510  !    0.08504    0.11437  H43
L196    4    0.72605    0.39741    0.62937  !   -0.08504    0.50062  H43
L197    4    0.99682    0.25431    0.68088  !    0.12186    0.14288  C44
L198    4    0.96740    0.25372    0.68533  !   -0.12186    0.40911  C44
L199    4    0.93473    0.19312    0.72523  !    0.11158    0.03991  C44
L200    4    0.96740    0.25372    0.68533  !   -0.11158    0.40911  C44
L201    4    0.92079    0.31249    0.65756  !    0.11158    0.03991  C44
L202    4    0.96740    0.25372    0.68533  !   -0.11158    0.40911  C44
L203    4    1.00633    0.25450    0.67944  !    0.08504    0.11437  H45
L204    4    1.05033    0.25538    0.67279  !   -0.08504    0.50062  H45
L205    4    0.90996    0.36387    0.62993  !    0.12186    0.14288  C46
L206    4    0.89736    0.34202    0.64361  !   -0.12186    0.40911  C46
L207    4    0.81569    0.34001    0.65386  !    0.11158    0.03991  C46
L208    4    0.89736    0.34202    0.64361  !   -0.11158    0.40911  C46
L209    4    0.94397    0.28326    0.67137  !    0.11158    0.03991  C46
L210    4    0.89736    0.34202    0.64361  !   -0.11158    0.40911  C46
L211    4    0.91404    0.37094    0.62551  !    0.08504    0.11437  H47
L212    4    0.93289    0.40362    0.60506  !   -0.08504    0.50062  H47
L213    4    0.46599   -0.04068    1.01898  !    0.18709    0.12041  O1
L214    4    0.45758   -0.01532    0.96942  !    0.18709    0.12041  O1
L215    4    0.46236   -0.01423    1.00091  !   -0.37417    0.50870  O1
L216    4    0.87902    0.00882    0.89203  !    0.15662    0.11236  O2
L217    4    0.86388   -0.02729    0.94182  !    0.15662    0.11236  O2
L218    4    0.87014   -0.00895    0.91677  !   -0.31325    0.52485  O2
L219    4    0.41351    0.28481    0.74776  !    0.28820    0.12511  N3
L220    4    0.37589    0.30245    0.71871  !    0.28820    0.12511  N3
L221    4    0.39470    0.29363    0.73324  !   -0.57640    0.50959  N3
L222    4    0.71776    0.10489    0.84006  !    0.18484    0.10700  N4
L223    4    0.73227    0.06299    0.80056  !    0.18484    0.10700  N4
L224    4    0.72502    0.08394    0.82031  !   -0.36969    0.52126  N4


     d12       A        B1       B2       r     molecule  atom1 atom2

    1.232    0.229    0.119    0.497    0.699   STRYCHNINE.restrain  C34 O2
    1.432    0.102    0.199    0.504    0.599   STRYCHNINE.restrain  C6 O1
    1.434    0.084    0.185    0.494    0.847   STRYCHNINE.restrain  C16 O1

    1.378    0.059    0.149    0.497    0.926   STRYCHNINE.restrain  C34 N4
    1.420    0.050    0.031    0.371    0.970   STRYCHNINE.restrain  C35 N4
    1.469    0.083    0.115    0.502    0.921   STRYCHNINE.restrain  C22 N3
    1.489    0.082    0.166    0.500    0.806   STRYCHNINE.restrain  C8 N4
    1.494    0.082    0.166    0.500    0.808   STRYCHNINE.restrain  C10 N3

    1.232    0.070    0.067    0.525    0.458   STRYCHNINE.restrain  O2 C34
    1.432    0.049    0.160    0.509    0.718   STRYCHNINE.restrain  O1 C6
    1.434    0.049    0.160    0.509    0.719   STRYCHNINE.restrain  O1 C16

    1.378    0.122    0.080    0.521    0.646   STRYCHNINE.restrain  N4 C34
    1.420    0.109    0.098    0.521    0.980   STRYCHNINE.restrain  N4 C35
    1.469    0.006    0.008    0.510    0.762   STRYCHNINE.restrain  N3 C22
    1.481    0.006    0.008    0.510    0.768   STRYCHNINE.restrain  N3 C19
    1.489    0.069    0.095    0.521    0.763   STRYCHNINE.restrain  N4 C8
    1.494    0.006    0.008    0.510    0.774   STRYCHNINE.restrain  N3 C10

    1.340    0.118    0.066    0.491    0.778   STRYCHNINE.restrain  C38 C36
    1.340    0.141    0.074    0.497    0.769   STRYCHNINE.restrain  C36 C38
    1.388    0.076    0.026    0.363    0.788   STRYCHNINE.restrain  C42 C37
    1.388    0.091    0.076    0.507    0.992   STRYCHNINE.restrain  C37 C42
    1.396    0.094    0.069    0.503    0.878   STRYCHNINE.restrain  C40 C35
    1.396    0.121    0.038    0.371    0.891   STRYCHNINE.restrain  C35 C40
    1.400    0.112    0.040    0.409    0.932   STRYCHNINE.restrain  C46 C44
    1.400    0.112    0.040    0.409    0.932   STRYCHNINE.restrain  C44 C46
    1.400    0.112    0.040    0.409    0.932   STRYCHNINE.restrain  C46 C42
    1.400    0.110    0.036    0.363    0.897   STRYCHNINE.restrain  C42 C46
    1.402    0.091    0.076    0.507    0.998   STRYCHNINE.restrain  C37 C35
    1.402    0.236    0.060    0.371    0.898   STRYCHNINE.restrain  C35 C37
    1.406    0.112    0.040    0.409    0.936   STRYCHNINE.restrain  C44 C40
    1.406    0.097    0.079    0.503    0.868   STRYCHNINE.restrain  C40 C44
    1.507    0.093    0.088    0.509    0.959   STRYCHNINE.restrain  C5 C37
    1.509    0.108    0.100    0.509    0.714   STRYCHNINE.restrain  C38 C16
    1.509    0.086    0.117    0.494    0.761   STRYCHNINE.restrain  C16 C38
    1.514    0.102    0.104    0.497    0.840   STRYCHNINE.restrain  C36 C22
    1.514    0.091    0.107    0.502    0.899   STRYCHNINE.restrain  C22 C36
    1.515    0.098    0.124    0.510    0.691   STRYCHNINE.restrain  C31 C34
    1.521    0.125    0.088    0.506    0.788   STRYCHNINE.restrain  C14 C36
    1.524    0.089    0.129    0.505    0.720   STRYCHNINE.restrain  C28 C19
    1.524    0.097    0.106    0.517    0.858   STRYCHNINE.restrain  C19 C28
    1.526    0.083    0.130    0.512    0.787   STRYCHNINE.restrain  C25 C10
    1.526    0.106    0.105    0.500    0.743   STRYCHNINE.restrain  C10 C25
    1.539    0.066    0.141    0.506    0.860   STRYCHNINE.restrain  C14 C25
    1.539    0.094    0.129    0.507    0.797   STRYCHNINE.restrain  C12 C8
    1.539    0.090    0.082    0.500    0.893   STRYCHNINE.restrain  C8 C12
    1.540    0.066    0.141    0.506    0.860   STRYCHNINE.restrain  C14 C12
    1.542    0.094    0.129    0.507    0.798   STRYCHNINE.restrain  C12 C6
    1.542    0.113    0.087    0.504    0.729   STRYCHNINE.restrain  C6 C12
    1.546    0.098    0.124    0.510    0.705   STRYCHNINE.restrain  C31 C6
    1.546    0.099    0.107    0.504    0.925   STRYCHNINE.restrain  C6 C31
    1.547    0.089    0.129    0.505    0.730   STRYCHNINE.restrain  C28 C5
    1.547    0.093    0.088    0.509    0.984   STRYCHNINE.restrain  C5 C28
    1.548    0.090    0.082    0.500    0.898   STRYCHNINE.restrain  C10 C5
    1.563    0.106    0.105    0.500    0.760   STRYCHNINE.restrain  C8 C5

    0.950    0.085    0.114    0.501    0.504   STRYCHNINE.restrain  H45 C44
    0.950    0.085    0.114    0.501    0.504   STRYCHNINE.restrain  H43 C42
    0.950    0.085    0.114    0.501    0.504   STRYCHNINE.restrain  H47 C46
    0.950    0.104    0.162    0.490    0.425   STRYCHNINE.restrain  H39 C38
    0.950    0.085    0.114    0.501    0.504   STRYCHNINE.restrain  H41 C40
    0.990    0.086    0.111    0.504    0.378   STRYCHNINE.restrain  H17 C16
    0.990    0.086    0.119    0.506    0.496   STRYCHNINE.restrain  H33 C31
    0.990    0.086    0.119    0.506    0.496   STRYCHNINE.restrain  H32 C31
    0.990    0.086    0.111    0.504    0.378   STRYCHNINE.restrain  H18 C16
    0.990    0.076    0.128    0.510    0.543   STRYCHNINE.restrain  H30 C28
    0.990    0.076    0.128    0.510    0.543   STRYCHNINE.restrain  H29 C28
    0.990    0.085    0.129    0.505    0.531   STRYCHNINE.restrain  H27 C25
    0.990    0.088    0.104    0.502    0.335   STRYCHNINE.restrain  H24 C22
    0.990    0.085    0.129    0.505    0.531   STRYCHNINE.restrain  H26 C25
    0.990    0.088    0.104    0.502    0.335   STRYCHNINE.restrain  H23 C22
    0.990    0.088    0.104    0.502    0.335   STRYCHNINE.restrain  H21 C19
    0.990    0.088    0.104    0.502    0.335   STRYCHNINE.restrain  H20 C19
    1.000    0.072    0.085    0.497    0.503   STRYCHNINE.restrain  H7 C6
    1.000    0.102    0.115    0.519    0.443   STRYCHNINE.restrain  H9 C8
    1.000    0.080    0.113    0.513    0.475   STRYCHNINE.restrain  H11 C10
    1.000    0.104    0.122    0.512    0.534   STRYCHNINE.restrain  H15 C14
    1.000    0.087    0.125    0.506    0.463   STRYCHNINE.restrain  H13 C12

    0.950    0.122    0.143    0.409    0.337   STRYCHNINE.restrain  C44 H45
    0.950    0.147    0.107    0.363    0.317   STRYCHNINE.restrain  C42 H43
    0.950    0.122    0.143    0.409    0.337   STRYCHNINE.restrain  C46 H47
    0.950    0.120    0.127    0.509    0.312   STRYCHNINE.restrain  C38 H39
    0.950    0.127    0.123    0.503    0.339   STRYCHNINE.restrain  C40 H41
    0.990    0.152    0.149    0.494    0.332   STRYCHNINE.restrain  C16 H17
    0.990    0.133    0.133    0.510    0.333   STRYCHNINE.restrain  C31 H33
    0.990    0.133    0.133    0.510    0.333   STRYCHNINE.restrain  C31 H32
    0.990    0.152    0.149    0.494    0.332   STRYCHNINE.restrain  C16 H18
    0.990    0.163    0.140    0.505    0.375   STRYCHNINE.restrain  C28 H30
    0.990    0.163    0.140    0.505    0.375   STRYCHNINE.restrain  C28 H29
    0.990    0.136    0.119    0.512    0.334   STRYCHNINE.restrain  C25 H27
    0.990    0.130    0.131    0.502    0.481   STRYCHNINE.restrain  C22 H24
    0.990    0.136    0.119    0.512    0.334   STRYCHNINE.restrain  C25 H26
    0.990    0.130    0.131    0.502    0.481   STRYCHNINE.restrain  C22 H23
    0.990    0.132    0.146    0.517    0.350   STRYCHNINE.restrain  C19 H21
    0.990    0.132    0.146    0.517    0.350   STRYCHNINE.restrain  C19 H20
    1.000    0.138    0.140    0.504    0.332   STRYCHNINE.restrain  C6 H7
    1.000    0.145    0.145    0.500    0.312   STRYCHNINE.restrain  C8 H9
    1.000    0.145    0.145    0.500    0.312   STRYCHNINE.restrain  C10 H11
    1.000    0.131    0.130    0.506    0.375   STRYCHNINE.restrain  C14 H15
    1.000    0.143    0.116    0.507    0.364   STRYCHNINE.restrain  C12 H13

    1.481    0.091    0.155    0.517    1.047   STRYCHNINE.restrain  C19 N3

    1.507    0.097    0.127    0.507    1.115   STRYCHNINE.restrain  C37 C5
    1.515    0.073    0.114    0.497    1.123   STRYCHNINE.restrain  C34 C31
    1.521    0.085    0.078    0.497    1.036   STRYCHNINE.restrain  C36 C14
    1.539    0.084    0.141    0.512    1.142   STRYCHNINE.restrain  C25 C14
    1.540    0.087    0.089    0.507    1.089   STRYCHNINE.restrain  C12 C14
    1.548    0.084    0.115    0.509    1.026   STRYCHNINE.restrain  C5 C10
    1.563    0.072    0.148    0.509    1.188   STRYCHNINE.restrain  C5 C8


REM  STRYCHNINE.restrained in space group "P21 21 21"
REM wR2 = 0.072865, GooF = S = 0.72282, Restrained GooF = 0.72282 for all data
REM R1 = 0.038560 for 6980 Fo > 4sig(Fo) and 0.065663 for all 10229 data
REM 229 parameters refined using 0 restraints

END

WGHT      0.0000      0.0000

REM Highest difference peak  0.382,  deepest hole -0.327,  1-sigma level  0.064
Q1    1   0.6665  0.1080  0.8196  11.00000  0.05    0.38
Q2    1   0.5146  0.1819  0.9434  11.00000  0.05    0.36
Q3    1   0.5984  0.1701  0.7806  11.00000  0.05    0.34
Q4    1   0.0151  0.4815 -0.0007  11.00000  0.05    0.34
Q5    1   0.7896  0.1197  0.8089  11.00000  0.05    0.33
Q6    1   0.7278  0.0043  0.9614  11.00000  0.05    0.32
Q7    1   0.6569  0.2265  0.7117  11.00000  0.05    0.32
Q8    1   0.8417  0.3071  0.6600  11.00000  0.05    0.32
Q9    1   0.7257  0.0083  0.9207  11.00000  0.05    0.31
Q10   1   0.5971  0.1343  0.8569  11.00000  0.05    0.31
Q11   1   0.6074  0.0021  0.9970  11.00000  0.05    0.31
Q12   1   0.8569  0.1967  0.7670  11.00000  0.05    0.31
Q13   1   0.4148  0.1910  0.9104  11.00000  0.05    0.31
Q14   1   0.7413  0.1301  0.7755  11.00000  0.05    0.30
Q15   1   0.7294  0.2537  0.6295  11.00000  0.05    0.29
Q16   1   0.5446  0.2117  0.9624  11.00000  0.05    0.29
Q17   1   0.3482  0.2530  0.8973  11.00000  0.05    0.29
Q18   1   0.4628  0.1241  0.8726  11.00000  0.05    0.29
Q19   1   0.7877  0.0227  0.9178  11.00000  0.05    0.29
Q20   1   0.6662  0.2559  0.7363  11.00000  0.05    0.28
;
_shelx_res_checksum   82706

_shelx_hkl_file
;
   0   0   2  395.80   17.26
   0   0   4 2925.79   53.95
   0   0   6  127.11    9.31
   0   0   8   15.58    6.35
   0   0  10  336.36   14.69
   0   0  12 1151.36   27.17
   0   0  14  694.87   21.73
   0   0  16   33.41    8.02
   0   0  18   49.99    9.70
   0   0  20   40.73   10.48
   0   0  22  592.29   24.48
   0   1   1 3161.69   34.68
   0   1   2 4686.73   90.27
   0   1   3 6731.71  106.37
   0   1   4    3.79    5.41
   0   1   5  253.07   16.24
   0   1   6  280.86   15.02
   0   1   7  829.74   22.81
   0   1   8   11.06    6.78
   0   1   9  528.34   15.88
   0   1  10  599.13   17.72
   0   1  11  225.09   14.80
   0   1  12    4.34    6.14
   0   1  13  587.63   21.19
   0   1  14  119.13   17.74
   0   1  15   99.44   10.24
   0   1  16   10.96    8.46
   0   1  17   24.77    8.42
   0   1  18    5.86    8.82
   0   1  19   17.50    9.65
   0   1  20  129.45   17.90
   0   1  21   20.36   14.30
   0   1  22   15.37   10.74
   0   2   0 7776.39  120.10
   0   2   1 1130.60   52.67
   0   2   2 31928.3   530.1
   0   2   3  390.69   17.95
   0   2   4   17.00    7.80
   0   2   5  732.04   20.74
   0   2   6  468.40   21.22
   0   2   7  374.99   17.92
   0   2   8   17.20    6.81
   0   2   9   27.16    9.88
   0   2  10 1929.65   56.26
   0   2  11  262.91   14.38
   0   2  12   53.53    8.77
   0   2  13   18.91   12.37
   0   2  14   79.34   11.53
   0   2  15  778.75   18.27
   0   2  16   13.35    7.12
   0   2  17   45.17    8.86
   0   2  18   40.84    8.81
   0   2  19    2.41    9.65
   0   2  20  109.68   12.22
   0   2  21   90.49   11.69
   0   2  22    9.06   10.73
   0   3   1  773.09   26.99
   0   3   2  343.70   27.90
   0   3   3 4047.19  108.65
   0   3   4    6.80    4.74
   0   3   5 1295.58   34.71
   0   3   6 1448.30   35.80
   0   3   7  305.55   19.73
   0   3   8 1713.71   47.04
   0   3   9   18.77    9.47
   0   3  10    1.69    6.94
   0   3  11   15.80    8.29
   0   3  12  420.12   19.77
   0   3  13   11.06    9.29
   0   3  14  130.28   16.43
   0   3  15  135.22   10.70
   0   3  16    9.96    8.01
   0   3  17  335.66   15.04
   0   3  18   11.31   10.12
   0   3  19   12.97    9.64
   0   3  20    8.33   10.46
   0   3  21   41.52    9.52
   0   4   0 2792.03   61.77
   0   4   1   19.28   10.84
   0   4   2 2259.32   74.19
   0   4   3 2058.85   63.29
   0   4   4 2408.80   76.39
   0   4   5 2546.97   57.26
   0   4   6   46.96    9.58
   0   4   7   30.72    8.91
   0   4   8    3.30    7.72
   0   4   9  538.37   19.43
   0   4  10 1037.86   29.12
   0   4  11    0.79    8.31
   0   4  12  105.38   14.53
   0   4  13   20.37   17.71
   0   4  14  142.73   12.45
   0   4  15    3.79    6.69
   0   4  16   61.48    8.44
   0   4  17  230.06   13.70
   0   4  18   65.23    9.68
   0   4  19   15.06    8.75
   0   4  20   53.32   10.89
   0   4  21   35.71   20.30
   0   5   1    9.80    6.74
   0   5   2   50.44   10.39
   0   5   3   61.39   11.32
   0   5   4 3763.06   90.04
   0   5   5  232.53   14.53
   0   5   6  111.17   12.66
   0   5   7 1411.85   37.23
   0   5   8 1313.91   31.86
   0   5   9  773.65   23.39
   0   5  10    6.89    7.41
   0   5  11    7.28    8.34
   0   5  12    6.49    8.83
   0   5  13   25.45   10.64
   0   5  14  175.23   12.02
   0   5  15   37.80    8.03
   0   5  16  488.84   15.97
   0   5  17  375.62   15.45
   0   5  18  122.03   13.18
   0   5  19    6.65    8.74
   0   5  20   19.82   15.22
   0   5  21    6.85    9.05
   0   5  22   55.17    9.83
   0   6   0 2905.09   69.02
   0   6   1   96.07   12.61
   0   6   2  254.50   14.31
   0   6   3  310.29   15.66
   0   6   4  194.67   15.00
   0   6   5 1084.10   46.46
   0   6   6  541.87   18.82
   0   6   7 1787.16   42.99
   0   6   8 1756.08   47.56
   0   6   9  179.25   14.35
   0   6  10  179.47   14.87
   0   6  11   51.05   10.12
   0   6  12  626.11   27.43
   0   6  13   91.66   11.55
   0   6  14  194.40   12.93
   0   6  15   99.54   11.12
   0   6  16    8.55    8.41
   0   6  17   26.40    7.05
   0   6  18    8.07    8.77
   0   6  19   82.82   10.48
   0   6  20  165.75   69.39
   0   6  21   32.12    8.60
   0   6  22    9.33    9.38
   0   6  23   49.06   10.83
   0   6  24   20.07    8.55
   0   7   1  770.49   24.53
   0   7   2 1022.96   32.16
   0   7   3   45.53    9.26
   0   7   4   24.01    6.80
   0   7   5    4.71    5.14
   0   7   6    3.61    6.88
   0   7   7 1743.89   51.85
   0   7   8  401.78   16.94
   0   7   9  562.89   20.09
   0   7  10   36.14   10.10
   0   7  11   45.76   11.04
   0   7  12   81.18   14.63
   0   7  13   11.92    7.56
   0   7  14   58.35    9.37
   0   7  17   44.51    7.92
   0   7  18   19.14    7.01
   0   7  19    4.36    6.97
   0   7  20    1.99    6.92
   0   7  21   84.61   47.17
   0   7  22    4.11    9.73
   0   7  23   36.11   10.76
   0   7  24   40.05    8.90
   0   7  25   48.86   11.14
   0   8   0  304.78   19.11
   0   8   1  126.66   15.31
   0   8   2  585.50   25.20
   0   8   3  972.08   24.40
   0   8   4    2.06    6.01
   0   8   5   56.00    8.61
   0   8   6   14.75    7.78
   0   8   7  359.32   17.81
   0   8   8  399.13   18.33
   0   8   9   30.05   10.09
   0   8  10  493.98   22.05
   0   8  11  100.49   15.50
   0   8  12    4.98    8.00
   0   8  13   25.91    8.47
   0   8  14   22.29    9.79
   0   8  15  349.57   16.39
   0   8  18    0.35    7.43
   0   8  19    1.30    7.82
   0   8  20   66.81    9.92
   0   8  21   15.86    9.83
   0   8  22   84.38   11.33
   0   8  23    6.61    9.44
   0   8  24   42.90    9.65
   0   8  25   18.53   11.09
   0   9   1   27.41    8.16
   0   9   2  347.55   17.21
   0   9   3    7.59    6.47
   0   9   4  764.84   21.61
   0   9   5  591.71   19.94
   0   9   6   58.65    9.57
   0   9   7   16.82    7.43
   0   9   8  258.80   13.60
   0   9   9   61.59   10.58
   0   9  10    1.68    9.29
   0   9  11  412.00   19.98
   0   9  12  171.76   12.47
   0   9  13  230.09   14.26
   0   9  14   19.44    8.88
   0   9  19   92.22   10.39
   0   9  20   49.44    9.88
   0   9  21   22.55   10.21
   0   9  22   75.61   10.82
   0   9  23   14.01    8.96
   0   9  24   41.03   11.60
   0   9  25   30.92   10.64
   0  10   0  162.78   12.98
   0  10   1   24.02    8.22
   0  10   2    3.42    9.97
   0  10   3    4.95   10.85
   0  10   4  320.76   15.23
   0  10   5    7.15    6.98
   0  10   6   75.73   10.94
   0  10   7   79.92   11.43
   0  10   8   12.66    9.27
   0  10   9   14.65    9.30
   0  10  10  230.31   16.43
   0  10  11    9.31    6.23
   0  10  12  494.66   19.62
   0  10  13   19.68    9.33
   0  10  14  112.28   11.06
   0  10  16   10.40    7.46
   0  10  17  125.34   13.11
   0  10  18    9.82    8.69
   0  10  19   25.40    9.49
   0  10  20  116.37   11.12
   0  10  21    4.84    9.26
   0  10  22   51.97    9.89
   0  10  23   10.29   10.09
   0  10  24   90.17   12.32
   0  10  25   25.22    9.79
   0  11   1   77.12   12.64
   0  11   2   41.76    9.17
   0  11   3  687.90   21.41
   0  11   4  103.53   12.70
   0  11   5   27.22    9.22
   0  11   6   33.56    8.81
   0  11   7    4.77   11.49
   0  11   8   96.71   15.51
   0  11   9  354.85   24.87
   0  11  10   39.59    7.57
   0  11  11   92.53   17.84
   0  11  12   88.23   12.89
   0  11  13   11.56    7.08
   0  11  14    5.60    7.94
   0  11  15    2.90    5.71
   0  11  16   18.68    8.75
   0  11  17  200.88   13.94
   0  11  18    1.47    9.09
   0  11  19    0.56    9.44
   0  11  20    6.76    9.36
   0  11  21   47.56    9.58
   0  11  22   77.90   10.20
   0  11  23   85.92   12.02
   0  11  24   18.08   10.66
   0  11  25   13.81    7.39
   0  12   0  395.02   18.44
   0  12   1   59.67   10.98
   0  12   2  373.41   18.90
   0  12   3  415.74   20.25
   0  12   4   17.55    9.70
   0  12   5 1033.85   40.66
   0  12   6   76.55   15.05
   0  12   7   57.80   11.09
   0  12   8    9.29    7.56
   0  12   9    6.64    7.13
   0  12  10    6.29    7.58
   0  12  11   38.35    8.89
   0  12  13   14.43    8.38
   0  12  14   24.57   12.31
   0  12  15   11.60    6.13
   0  12  16    7.07    6.54
   0  12  17   41.41    9.54
   0  12  18    6.11    9.47
   0  12  19    8.25    8.97
   0  12  20   65.94    9.66
   0  12  21    8.64    8.64
   0  12  22   51.59   10.89
   0  12  23   13.40   11.13
   0  13   1  468.66   20.78
   0  13   2  410.58   19.91
   0  13   3   43.69   11.07
   0  13   4    6.51    9.75
   0  13   5   30.17   10.21
   0  13   6   12.13    9.33
   0  13   7  257.73   13.36
   0  13   8  159.26   12.49
   0  13   9   11.40    8.02
   0  13  10   70.56    9.77
   0  13  11  579.39   24.79
   0  13  12   84.21   10.59
   0  13  14    8.54    8.76
   0  13  15  241.42   19.21
   0  13  16   49.68   39.52
   0  13  17   19.84    9.06
   0  13  18   13.66    8.99
   0  13  19    9.69    8.88
   0  13  20    1.00    9.12
   0  13  21  151.81   15.04
   0  13  22   15.20   10.40
   0  13  23   86.74   10.65
   0  13  24   10.39    6.61
   0  14   0   71.78    8.43
   0  14   1    4.93    8.44
   0  14   2   27.32   11.10
   0  14   3  230.06   16.45
   0  14   4  342.85   14.68
   0  14   5 1213.87   30.29
   0  14   6  178.00   24.09
   0  14   7  155.51   13.81
   0  14   8    7.60    8.45
   0  14   9   58.62   10.20
   0  14  10  139.94   13.26
   0  14  11    2.87    7.05
   0  14  12  583.12   28.13
   0  14  13   25.84   13.58
   0  14  14   11.96    9.17
   0  14  15  111.97   20.42
   0  14  16   62.29   31.94
   0  14  17   29.97    9.00
   0  14  19   15.22   10.42
   0  14  20   28.88   11.04
   0  14  21   56.90   10.85
   0  14  22   10.11    9.12
   0  14  23   38.73    7.43
   0  15   1   19.75    8.47
   0  15   2   12.80    8.03
   0  15   3  878.76   24.99
   0  15   4    5.89    8.92
   0  15   5  238.53   20.04
   0  15   6   46.94   12.00
   0  15   7   59.61   10.20
   0  15   8  324.25   15.49
   0  15   9    5.03    8.39
   0  15  10    1.06    7.49
   0  15  11  260.25   22.39
   0  15  12    7.62    8.75
   0  15  13  128.43   29.67
   0  15  14   22.72   14.33
   0  15  15    8.33    9.07
   0  15  16   15.96    9.87
   0  15  17    5.07   10.22
   0  15  18   46.98   11.29
   0  15  19   14.58   10.27
   0  15  20   99.11   10.89
   0  15  21   82.99   10.75
   0  15  22    6.44    7.47
   0  16   0   42.25   10.67
   0  16   2   16.76   14.22
   0  16   3   51.16   11.55
   0  16   4   35.27    9.31
   0  16   5   67.51   10.19
   0  16   6   67.71   11.50
   0  16   7  246.71   18.10
   0  16   8   60.57   11.01
   0  16   9   38.81    9.67
   0  16  10   96.75   10.96
   0  16  11   29.38    9.62
   0  16  12  141.74   28.78
   0  16  13   25.69    7.81
   0  16  14   28.87   10.35
   0  16  15  100.89   11.15
   0  16  16   16.37   10.65
   0  16  17    8.13   10.48
   0  16  18   17.50    9.88
   0  16  19   23.92    9.31
   0  16  20   55.80   10.38
   0  16  22   19.07    7.39
   0  17   1   97.71   12.38
   0  17   3   33.49   10.16
   0  17   4   49.34    9.27
   0  17   5   66.25   14.54
   0  17   6   26.76   11.44
   0  17   7   22.32   13.18
   0  17   8   18.72    8.77
   0  17   9   15.10   16.63
   0  17  10   72.72    9.60
   0  17  11    3.92    8.27
   0  17  12  112.56   14.29
   0  17  13   27.62   10.34
   0  17  14   92.43   12.00
   0  17  15  118.95   14.46
   0  17  16   21.27    9.63
   0  17  17   60.96    9.89
   0  17  18  185.16   18.23
   0  17  19   25.47    9.59
   0  17  20   12.76    8.30
   0  18   0   27.15    8.80
   0  18   1  181.56   15.40
   0  18   2   21.42    8.80
   0  18   3   83.60   10.11
   0  18   4   83.40   22.84
   0  18   5   66.50   24.56
   0  18   6  171.09   14.46
   0  18   7  100.54   13.99
   0  18   8   51.07   10.04
   0  18   9  159.64   14.37
   0  18  10  170.44   56.39
   0  18  11  102.83   25.91
   0  18  12   77.98   22.35
   0  18  13   94.10   11.55
   0  18  14    6.06    9.32
   0  18  15    0.33    9.19
   0  18  16    3.78    9.05
   0  18  17   43.97    9.31
   0  19   1   34.94    9.19
   0  19   2   85.70   10.50
   0  19   3  201.20   13.56
   0  19   4   21.63    8.74
   0  19   5   28.29   11.35
   0  19   6   25.63   11.33
   0  19   7   48.89   10.87
   0  19   8   35.73   17.34
   0  19   9    6.91    9.50
   0  19  10   22.29    9.90
   0  19  11   13.67    9.43
   0  19  12  504.26   21.33
   0  19  15   40.74    9.83
   0  19  18    4.42    8.30
   0  20   0   33.29    9.15
   0  20   1   15.95    8.71
   0  20   2  105.59   10.02
   0  20   3   29.05    9.13
   0  20   5  651.03   28.17
   0  20   6    5.54    8.65
   0  20   7   27.47    9.92
   0  20  11   11.21    9.31
   0  20  12   22.19    9.61
   0  20  14    3.51    8.97
   0  20  16   30.28    9.17
   0  21   1    8.33   10.36
   0  21   2  218.72   15.97
   0  21   3  202.59   16.38
   0  21   4   44.46   11.19
   0  21   5  260.54   15.90
   0  21   6    4.93    9.43
   0  21   8   13.00    8.95
   0  21  11   11.06    9.52
   0  21  13   84.94   10.52
   0  21  14    2.97    8.82
   0  22   0  137.81   17.12
   0  22   1   22.98   11.98
   0  22   2   18.39   11.55
   0  22   3    9.19   11.11
   0  22   4   20.10   11.09
   0  22   6   35.28    9.72
   0  22   7   16.28    9.23
   0  22   9   42.38   10.33
   0  22  10   15.88    9.82
   0  22  13   13.75    8.77
   0  23   1   41.83   12.60
   0  23   2    8.55   10.48
   0  23   3   19.20   10.87
   0  23   4   12.63   10.42
   0  23   5    0.37    9.96
   0  23   6   58.85   21.05
   0  23   7    3.69    8.61
   0  23   9   91.28   10.91
   0  23  10   61.16   10.03
   0  23  12   31.35    9.50
   0  24   0  277.18   17.23
   0  24   2    9.50    9.83
   0  24   3    3.96    9.80
   0  24   4  136.75   22.80
   0  24   5   71.48   36.08
   0  24   6    5.61    8.88
   0  24   7    5.06    8.84
   0  24   8   68.74    9.99
   0  24  10   38.70    9.88
   0  25   1   36.79   10.03
   0  25   2  139.82   13.63
   0  25   3    7.84    9.60
   0  25   4   42.61   13.98
   0  25   5   15.17   16.72
   0  25   6   45.96   24.21
   0  26   0   11.69    9.08
   0  26   1   15.00    9.08
   0  26   2   23.66    9.46
   0  26   3   13.82    9.45
   0  26   4   32.81   20.04
   0  26   5   13.79    9.40
   0  26   6   33.79   10.16
   1   0   1 7124.43   96.98
   1   0   2  116.74   12.42
   1   0   3   76.14   16.72
   1   0   4  821.30   23.59
   1   0   5  494.30   21.78
   1   0   6  178.95   10.96
   1   0   7    3.98    7.05
   1   0   8  185.79   12.30
   1   0   9   66.14    9.87
   1   0  10   88.62   10.37
   1   0  11    2.09    6.53
   1   0  12  249.64   17.54
   1   0  13   14.17    9.27
   1   0  14   41.65   10.64
   1   0  15  100.51   11.13
   1   0  16  142.96   12.03
   1   0  17  466.07   29.68
   1   0  18   42.35    9.25
   1   0  19  150.96   14.47
   1   0  20   52.20   11.78
   1   0  21  176.58   16.03
   1   0  22   52.99   21.47
   1   1   0 4372.23   52.23
   1   1   1 5790.08  104.80
   1   1   2 3214.04   56.57
   1   1   3 8491.28  137.02
   1   1   4  259.55   16.68
   1   1   5 4673.47   91.33
   1   1   6  630.26   20.74
   1   1   7  562.85   18.69
   1   1   8  103.90   11.47
   1   1   9  200.65   12.02
   1   1  10  768.46   22.49
   1   1  11   53.48    8.28
   1   1  12  554.33   21.93
   1   1  13   37.49    8.83
   1   1  14  160.04   14.64
   1   1  15   44.58   10.25
   1   1  16   56.86    8.46
   1   1  17   89.74    9.75
   1   1  18  128.46   13.22
   1   1  19   17.15   10.08
   1   1  20  149.07   15.27
   1   1  21   21.35   11.26
   1   1  22   12.02    9.02
   1   2   0 1572.02   48.93
   1   2   1 4413.15  105.61
   1   2   2 9985.56  166.93
   1   2   3 8739.53  164.82
   1   2   4 2347.58   50.86
   1   2   5 3484.97   76.00
   1   2   6 2377.59   53.14
   1   2   7  733.31   25.04
   1   2   8  783.77   34.11
   1   2   9  410.22   17.63
   1   2  10  321.40   21.21
   1   2  11  248.10   15.26
   1   2  12  138.40   21.51
   1   2  13   80.18   12.38
   1   2  14  135.31   13.32
   1   2  15   58.33    7.57
   1   2  16   21.10    9.35
   1   2  17  183.87   12.84
   1   2  18   14.36    9.25
   1   2  19   19.68    9.65
   1   2  20   50.69   10.91
   1   2  21   72.68   12.55
   1   2  22   98.00   12.44
   1   3   0  859.93   36.50
   1   3   1 4051.56   83.77
   1   3   2 3146.94   88.22
   1   3   3  252.13   24.13
   1   3   4 4011.49   87.20
   1   3   5 2110.34   48.55
   1   3   6  490.66   21.44
   1   3   7 2683.72   71.50
   1   3   8  370.54   20.54
   1   3   9  960.59   32.31
   1   3  10  231.25   16.91
   1   3  11  230.33   14.85
   1   3  12  294.40   18.03
   1   3  13  232.50   17.69
   1   3  14  162.68   13.77
   1   3  15  159.36   11.15
   1   3  16  653.68   18.68
   1   3  17   23.71    8.85
   1   3  18   73.82    9.69
   1   3  19   19.76   10.08
   1   3  20   13.43   10.03
   1   3  21   55.17   10.38
   1   4   0    3.95   10.85
   1   4   1  720.98   29.13
   1   4   2 1182.82   43.08
   1   4   3 1564.75   59.50
   1   4   4 5268.10  137.04
   1   4   5  247.19   19.26
   1   4   6 1096.33   35.03
   1   4   7  498.44   18.27
   1   4   8  173.97   14.59
   1   4   9 1433.95   35.85
   1   4  10   58.43   11.30
   1   4  11  222.17   14.00
   1   4  12   18.94    8.81
   1   4  13   27.81   10.63
   1   4  14  187.74   12.89
   1   4  15   90.60   10.27
   1   4  16   86.35   11.99
   1   4  17   21.26    7.95
   1   4  18  267.59   15.83
   1   4  19  143.38   13.13
   1   4  20    9.23    9.58
   1   4  21   10.49    9.06
   1   5   0  987.24   24.61
   1   5   1  411.84   16.71
   1   5   2  393.07   19.23
   1   5   3 3252.11   89.12
   1   5   4  669.98   27.06
   1   5   5  158.98   12.48
   1   5   6 1582.36   41.01
   1   5   7    9.81    7.28
   1   5   8  217.67   14.21
   1   5   9  519.58   19.07
   1   5  10  399.03   19.19
   1   5  11  201.58   15.80
   1   5  12   85.01   11.04
   1   5  13  214.14   15.96
   1   5  14  207.35   12.47
   1   5  15  106.35   11.14
   1   5  16   78.55    9.76
   1   5  17  131.51   12.36
   1   5  18   21.96    8.34
   1   5  19   87.04   12.68
   1   5  20   56.50    9.56
   1   5  21   69.50   13.79
   1   5  22  194.17   13.67
   1   5  23    9.42    9.21
   1   6   0  184.78   14.24
   1   6   1   48.37   10.19
   1   6   2  406.67   17.61
   1   6   3   15.45    7.02
   1   6   4 1323.00   38.83
   1   6   5  336.24   18.61
   1   6   6  717.55   19.68
   1   6   7  156.17   13.33
   1   6   8  913.43   25.08
   1   6   9   85.22   12.18
   1   6  10  116.17   13.57
   1   6  11  261.75   15.85
   1   6  12    8.32    7.97
   1   6  13  108.42    9.77
   1   6  14  108.78   14.27
   1   6  15   33.77    8.90
   1   6  16   26.43    9.30
   1   6  17   20.14    7.93
   1   6  18   48.99   13.60
   1   6  19  320.37   14.84
   1   6  20   27.14   11.27
   1   6  21    3.57    8.60
   1   6  22   28.75   18.74
   1   6  23   84.49   17.07
   1   7   0   51.36   10.40
   1   7   1   30.74    9.16
   1   7   2  798.32   28.87
   1   7   3  211.96   14.33
   1   7   4  135.23   11.07
   1   7   5  880.62   23.13
   1   7   6 1241.07   32.26
   1   7   7  234.89   15.56
   1   7   8 1021.12   29.11
   1   7   9  315.31   20.53
   1   7  10   65.94   10.54
   1   7  11  103.61   14.14
   1   7  12  493.10   22.17
   1   7  13   74.63   10.23
   1   7  14   37.82    7.14
   1   7  15  192.58   12.87
   1   7  17  299.11   13.63
   1   7  18   80.38   18.39
   1   7  19  312.88   13.07
   1   7  20   14.96    8.65
   1   7  21    7.37    9.00
   1   7  22   57.60   10.15
   1   7  23   36.59    9.51
   1   7  24   18.92   10.52
   1   7  25   18.81    8.75
   1   8   0  158.84   16.16
   1   8   1  326.04   18.32
   1   8   2   75.47   11.54
   1   8   3   23.98    7.28
   1   8   4  386.71   15.89
   1   8   5  312.94   14.22
   1   8   6  618.70   20.77
   1   8   7  149.42   13.04
   1   8   8  362.33   16.16
   1   8   9  223.94   15.80
   1   8  10  446.93   20.29
   1   8  11  272.02   15.95
   1   8  12  294.61   17.78
   1   8  13  453.53   16.05
   1   8  14   98.85   10.23
   1   8  15   36.85   14.62
   1   8  17   60.30   12.73
   1   8  18   10.14    7.86
   1   8  19   51.10   11.30
   1   8  20    0.09    8.62
   1   8  21  137.42   12.82
   1   8  22   11.75    9.23
   1   8  23   54.99   10.67
   1   8  24   21.67    9.65
   1   8  25   83.84   11.08
   1   8  26    9.32    8.97
   1   9   0  137.12   12.46
   1   9   1  313.08   15.47
   1   9   2 1148.67   31.42
   1   9   3  210.85   12.51
   1   9   4  611.26   19.02
   1   9   5   13.49    8.24
   1   9   6  136.06   12.19
   1   9   7  292.44   15.29
   1   9   8  109.38   11.85
   1   9   9   94.25   13.67
   1   9  10   14.83    8.41
   1   9  11  108.31   13.32
   1   9  12  124.07   13.36
   1   9  13   65.94    9.36
   1   9  14   30.74    7.54
   1   9  15   15.72    6.18
   1   9  16  213.43   15.39
   1   9  17  198.07   13.57
   1   9  18   30.78    8.28
   1   9  19    1.08    9.09
   1   9  20   20.53    9.45
   1   9  21    0.43    8.50
   1   9  22    8.32    9.56
   1   9  23   42.69   10.99
   1   9  25   18.15   14.96
   1  10   0   10.99    7.79
   1  10   1  647.78   20.35
   1  10   2  565.67   19.51
   1  10   3  364.74   16.93
   1  10   4  521.81   17.41
   1  10   5  117.88   11.78
   1  10   6  549.53   22.33
   1  10   7   41.97    9.67
   1  10   8   88.23   12.80
   1  10   9  155.41   14.61
   1  10  10   51.42    9.77
   1  10  11  306.64   18.26
   1  10  12   38.04    8.92
   1  10  13   51.43   11.99
   1  10  14  256.63   20.79
   1  10  15   58.32    7.49
   1  10  16   39.43    8.77
   1  10  17  153.63   20.97
   1  10  18   21.29    8.69
   1  10  19   21.90   13.79
   1  10  20   38.28   11.98
   1  10  21   12.54    9.26
   1  10  22   17.42   10.30
   1  10  23   22.22   16.13
   1  10  24    9.77    9.93
   1  10  25   31.28   27.40
   1  11   0   13.04    7.85
   1  11   1 1421.77   39.69
   1  11   2  294.13   15.72
   1  11   3   35.15    9.18
   1  11   4  104.49   13.14
   1  11   5  143.68   14.93
   1  11   6  337.50   17.62
   1  11   7   47.97   10.61
   1  11   8  123.67   14.18
   1  11   9  126.55   12.88
   1  11  10  207.27   12.03
   1  11  11  205.54   12.04
   1  11  12   63.01    8.89
   1  11  13   10.58    7.53
   1  11  14    9.21    7.05
   1  11  15   17.30   11.42
   1  11  16  154.85   11.37
   1  11  17   18.34    7.84
   1  11  18   30.62    9.51
   1  11  19   60.90    9.87
   1  11  20   43.77    9.77
   1  11  21   50.73   16.65
   1  11  22  136.44   14.27
   1  11  23   35.12   10.41
   1  11  24   35.28   11.45
   1  11  25   14.08    9.73
   1  12   0   41.32    9.22
   1  12   1  417.44   18.45
   1  12   2   32.00   10.11
   1  12   3  106.88   14.08
   1  12   4  904.18   29.55
   1  12   5  126.66   15.47
   1  12   6   15.99    9.30
   1  12   7  100.09   14.20
   1  12   8   96.97   11.12
   1  12   9  122.96   12.03
   1  12  10  212.04   12.49
   1  12  11  246.24   14.66
   1  12  12   65.84    8.86
   1  12  13  218.08   18.97
   1  12  14   60.21   10.11
   1  12  15   10.81   10.95
   1  12  16   20.11    7.41
   1  12  17  106.46   13.01
   1  12  18   54.35   12.05
   1  12  19   14.35    8.97
   1  12  20   74.68   10.91
   1  12  21   15.39   16.45
   1  12  22   27.21   19.76
   1  12  23   10.97   10.33
   1  12  24   17.01   26.64
   1  13   0  251.45   16.80
   1  13   1  616.00   26.53
   1  13   2   12.34    9.73
   1  13   3   28.20   10.18
   1  13   4   26.02    9.75
   1  13   5   12.83    9.32
   1  13   6  606.27   20.89
   1  13   7   38.83    8.46
   1  13   8  146.93   12.05
   1  13   9   30.33    8.91
   1  13  10  195.62   13.32
   1  13  11   27.66    8.85
   1  13  12   56.85    9.26
   1  13  13   16.48   11.43
   1  13  14  178.27   25.84
   1  13  15   97.50   16.15
   1  13  16   39.20    8.25
   1  13  17   16.94    8.62
   1  13  18   18.15    9.42
   1  13  19   44.08   10.56
   1  13  20   76.75   10.77
   1  13  21   18.53    9.75
   1  13  22  123.38   13.19
   1  13  23   32.61   20.11
   1  13  24   23.25   21.78
   1  14   0  164.89   15.54
   1  14   1  191.29   13.77
   1  14   2   24.88    8.88
   1  14   3   41.96   10.23
   1  14   4   41.61    8.90
   1  14   5    8.47    7.57
   1  14   6  141.26   16.06
   1  14   7   19.92    8.91
   1  14   8  205.82   13.78
   1  14   9  104.99   14.19
   1  14  10   84.57   11.94
   1  14  11   28.38    9.70
   1  14  12  103.51   14.50
   1  14  13   88.55   16.64
   1  14  14   22.44   11.35
   1  14  15   66.81   12.60
   1  14  16   12.13    9.06
   1  14  17   18.18    9.86
   1  14  18   27.21   10.19
   1  14  19   11.71   10.41
   1  14  21  115.05   11.65
   1  14  22    7.97    9.51
   1  14  23   14.15    7.82
   1  15   0    4.50    8.47
   1  15   1   43.83   10.26
   1  15   2  206.31   14.72
   1  15   3  155.33   17.86
   1  15   4  249.14   16.05
   1  15   5   51.91   11.13
   1  15   6  205.71   17.78
   1  15   7   23.55    8.87
   1  15   8   54.25    9.73
   1  15   9  137.44   12.80
   1  15  10    8.98    9.24
   1  15  11   11.37   16.24
   1  15  12   23.28   11.38
   1  15  13  148.31   23.56
   1  15  14   19.54   11.73
   1  15  15   28.01    9.50
   1  15  16  109.60   23.59
   1  15  17   39.00    9.79
   1  15  18   11.04    9.62
   1  15  19   81.87   12.32
   1  15  20   95.39   11.69
   1  15  21   64.66   11.14
   1  15  22    6.17    8.64
   1  16   0  146.25   40.91
   1  16   1   49.79   20.90
   1  16   2  203.62   17.33
   1  16   3    7.37    9.32
   1  16   4  113.02   17.30
   1  16   5   87.97   16.39
   1  16   6  279.47   17.25
   1  16   7   24.67    9.27
   1  16   8   61.66    9.69
   1  16   9  198.22   15.82
   1  16  10  310.42   18.85
   1  16  11   11.41    8.74
   1  16  12    9.85    8.72
   1  16  13  122.86   22.56
   1  16  14   65.27   13.37
   1  16  15   17.80    9.00
   1  16  16   23.47   13.20
   1  16  17   21.06   10.47
   1  16  18   43.21   11.11
   1  16  19   22.69   20.22
   1  16  20   49.64   10.37
   1  16  21   21.67   20.49
   1  16  22    6.07    9.34
   1  17   0   11.06    9.29
   1  17   1   12.60    8.84
   1  17   2   17.15   14.59
   1  17   3    9.85    8.39
   1  17   4   75.06   11.03
   1  17   5   32.52   10.14
   1  17   6  200.31   18.92
   1  17   7   86.45   16.25
   1  17   8    8.37    9.65
   1  17   9  183.70   22.31
   1  17  10   19.51    9.17
   1  17  11  247.37   23.06
   1  17  12  102.53   20.78
   1  17  13  122.63   24.55
   1  17  14   62.98   10.28
   1  17  15   17.22   11.48
   1  17  16   16.57   11.30
   1  17  17   16.14   11.12
   1  17  18   28.83    9.31
   1  17  19  133.71   18.78
   1  17  20   19.23   17.37
   1  17  21   25.35   10.14
   1  18   0    7.22    7.92
   1  18   1   30.09    8.36
   1  18   2  252.04   12.76
   1  18   3   75.86   17.58
   1  18   4  126.77   19.76
   1  18   5   16.23    8.77
   1  18   6   14.54   10.95
   1  18   7   15.70    9.18
   1  18   8  185.36   13.53
   1  18   9   74.51   10.02
   1  18  10   40.25    9.54
   1  18  11   34.93    9.07
   1  18  12   47.10   12.46
   1  18  13   21.34   18.39
   1  18  14  166.54   29.23
   1  18  15   19.61   12.94
   1  18  16   22.73    9.87
   1  18  17    1.33    8.90
   1  18  18   28.62    8.79
   1  18  20   25.35    7.81
   1  19   0    9.85    8.32
   1  19   1   35.11    8.75
   1  19   2   16.98    8.75
   1  19   3   14.39    8.75
   1  19   4  120.30   14.42
   1  19   5    4.19    8.73
   1  19   6   94.98   11.33
   1  19   7   97.06   12.61
   1  19   8   40.23    9.97
   1  19   9   57.66   10.80
   1  19  10   16.35    9.46
   1  19  11   51.88   17.57
   1  19  12   15.18   17.91
   1  19  13   77.06   26.53
   1  19  14   23.97   15.79
   1  19  15   11.67    9.83
   1  19  16    3.75    8.88
   1  19  17   23.24    8.78
   1  19  18   26.86    8.69
   1  20   0   64.04   10.45
   1  20   1   90.69   10.89
   1  20   2   57.33   11.32
   1  20   3   74.92   10.87
   1  20   4   92.22   10.85
   1  20   5    6.72    9.97
   1  20   6   62.13   10.37
   1  20   7   56.57   10.35
   1  20   8   61.25   12.47
   1  20   9   12.85   15.85
   1  20  10   17.50   10.25
   1  20  11   15.26    9.72
   1  20  12   16.71    9.61
   1  20  13    1.77    9.49
   1  20  14   11.69    9.37
   1  20  15    8.13    9.25
   1  20  16   43.38    9.56
   1  20  17   51.23   11.44
   1  21   0   22.49   10.36
   1  21   1   33.37   10.36
   1  21   2  165.40   17.26
   1  21   3   52.27   10.34
   1  21   4  139.00   14.63
   1  21   5   31.36   10.74
   1  21   6    6.81    9.00
   1  21   7   10.35    9.41
   1  21   8   34.20   13.63
   1  21  10    3.30    8.78
   1  21  11   19.16    9.52
   1  21  12    3.40    9.41
   1  21  14   60.72   10.02
   1  21  15   36.92    9.13
   1  22   0    4.49   10.27
   1  22   1   63.23   11.12
   1  22   2   64.47   11.54
   1  22   3  166.58   15.81
   1  22   4    5.03   10.24
   1  22   5  133.73   17.84
   1  22   6    3.97    9.29
   1  22   7   70.68   10.91
   1  22   8   12.11   12.49
   1  22   9   16.93    9.50
   1  22  10   48.07   10.64
   1  22  11   13.98    9.72
   1  22  12    2.97    9.23
   1  23   0   60.89   11.76
   1  23   1   41.68   13.43
   1  23   2   89.69   12.99
   1  23   3   42.68   11.70
   1  23   4    4.92   11.25
   1  23   5   29.53   10.37
   1  23   6  101.72   11.55
   1  23   7   31.77    9.84
   1  23   8   74.90   19.95
   1  23   9    4.12    9.29
   1  23  11   62.89   20.33
   1  23  12   28.17    9.50
   1  24   0    2.01    9.43
   1  24   1   17.83   10.25
   1  24   2    3.48   10.23
   1  24   3   20.66   10.21
   1  24   4   12.25   10.17
   1  24   5   29.83   13.37
   1  24   6   41.24   12.50
   1  24   7   27.78   10.04
   1  24   8    8.51    9.19
   1  24   9   11.13    8.74
   1  25   1   48.37   10.43
   1  25   2   31.05   10.02
   1  25   3   13.00    9.60
   1  25   4   39.68   15.17
   1  25   5   16.00   15.13
   1  25   6   23.25   16.26
   1  26   0   27.90   15.00
   1  26   1   32.59    9.47
   1  26   2   41.31   14.19
   1  26   3   25.07   14.56
   1  26   4   28.56    9.82
   1  26   5   38.47   10.97
   1  26   6   44.24   17.18
   1  27   0   21.79    8.55
   2   0   0 2369.24   34.56
   2   0   1   60.06    8.66
   2   0   2  735.37   30.69
   2   0   3 2224.95   45.88
   2   0   4  835.04   39.04
   2   0   5 2565.68   59.89
   2   0   6    2.04    6.12
   2   0   7 1265.23   30.43
   2   0   8 1331.18   29.82
   2   0   9  100.70   10.31
   2   0  10   11.43    6.93
   2   0  11    2.83    6.10
   2   0  12   29.36    8.78
   2   0  13    5.61   21.66
   2   0  14   16.60    7.99
   2   0  15   27.09    7.57
   2   0  16  332.67   29.38
   2   0  17   55.75   12.84
   2   0  18    7.67    8.81
   2   0  19   14.64   10.08
   2   0  20   35.69   11.34
   2   0  21   41.60   16.45
   2   0  22   32.78   11.16
   2   1   0 5302.30   97.91
   2   1   1   58.69   17.74
   2   1   2 4615.56   72.12
   2   1   3 1916.28   38.36
   2   1   4   65.96   12.53
   2   1   5  443.84   18.81
   2   1   6    6.42    7.36
   2   1   7 1304.79   33.40
   2   1   8   18.73    7.25
   2   1   9  345.68   14.62
   2   1  10  325.07   16.45
   2   1  11  186.95   13.52
   2   1  12  369.53   15.37
   2   1  13   78.33   12.38
   2   1  14  295.88   14.64
   2   1  15  190.00   11.59
   2   1  16   73.87   12.01
   2   1  17  157.26   15.49
   2   1  18   93.82   11.01
   2   1  19  435.79   18.85
   2   1  20   12.96   10.47
   2   1  21   85.83   25.10
   2   1  22   16.99   12.01
   2   2   0 2767.97   68.21
   2   2   1  825.72   26.20
   2   2   2   13.81    9.92
   2   2   3   78.77   11.62
   2   2   4 1157.85   33.15
   2   2   5 1210.24   31.03
   2   2   6  760.14   30.01
   2   2   7  249.12   16.78
   2   2   8  392.03   20.10
   2   2   9  134.52   18.51
   2   2  10  904.59   32.51
   2   2  11  108.45   11.35
   2   2  12  216.35   14.06
   2   2  13   87.07   12.38
   2   2  14  685.97   20.42
   2   2  15    4.95    7.13
   2   2  16  183.22   16.46
   2   2  17   16.77    8.85
   2   2  18  128.83   16.73
   2   2  19  121.54   13.15
   2   2  20   59.39   19.62
   2   2  21  115.66   14.27
   2   3   0  906.79   32.92
   2   3   1  572.16   35.33
   2   3   2  677.32   31.38
   2   3   3  960.82   43.21
   2   3   4  719.63   25.17
   2   3   5  563.42   24.83
   2   3   6  332.91   23.21
   2   3   7  147.83   15.21
   2   3   8  274.01   19.28
   2   3   9   79.27   12.07
   2   3  10  393.18   20.84
   2   3  11  270.69   21.42
   2   3  12  812.71   27.72
   2   3  13   63.78   10.18
   2   3  14   21.91    8.89
   2   3  15   28.28    9.81
   2   3  16  201.02   12.45
   2   3  17   39.53    8.84
   2   3  18   20.50    9.24
   2   3  19   85.52   10.51
   2   3  20   70.94   20.48
   2   3  21   40.74   20.74
   2   4   0  151.40   17.98
   2   4   1 3936.21   94.09
   2   4   2 1034.29   35.55
   2   4   3 1291.39   35.98
   2   4   4 1044.26   37.74
   2   4   5 1073.04   27.61
   2   4   6 1840.39   50.30
   2   4   7  978.46   27.75
   2   4   8  600.30   26.21
   2   4   9  108.37   13.40
   2   4  10  236.77   16.54
   2   4  11  143.76   14.02
   2   4  12  398.62   18.96
   2   4  13  181.70   16.84
   2   4  14   16.63    8.45
   2   4  15   69.02    8.92
   2   4  16  167.40   14.21
   2   4  17   34.85    8.39
   2   4  18   13.93    8.35
   2   4  19   10.19    8.31
   2   4  20  356.46   25.24
   2   4  21   26.14   10.35
   2   5   0   60.42   12.00
   2   5   1   47.68   10.02
   2   5   2 1280.92   44.41
   2   5   3 2692.85   77.43
   2   5   4  133.34   12.78
   2   5   5  232.88   19.65
   2   5   6  193.14   12.74
   2   5   7   30.10    7.72
   2   5   8 1098.78   30.19
   2   5   9 1059.91   31.24
   2   5  10  233.09   14.84
   2   5  11  966.28   28.11
   2   5  12  331.20   21.66
   2   5  13  160.61   15.97
   2   5  14  351.69   14.25
   2   5  15  119.08   13.81
   2   5  16   35.86    7.98
   2   5  17  163.07   24.26
   2   5  18   53.65   10.54
   2   5  19   47.63   11.80
   2   5  20   29.27   11.73
   2   5  21   47.93   12.06
   2   5  22   50.25   10.25
   2   5  23   73.21    9.61
   2   6   0  505.35   25.37
   2   6   1   52.79   11.07
   2   6   2   95.11   12.36
   2   6   3  295.23   15.78
   2   6   4  125.71   15.10
   2   6   5   87.97   13.60
   2   6   6  159.78   13.71
   2   6   7  111.41   10.77
   2   6   8  361.65   17.32
   2   6   9  151.02   14.81
   2   6  10  193.03   14.89
   2   6  11  606.74   22.03
   2   6  12   26.52    8.41
   2   6  13    9.24    8.44
   2   6  14  417.13   15.16
   2   6  15  167.32   12.45
   2   6  16  133.95   12.39
   2   6  17   13.83    9.25
   2   6  18  676.41   33.31
   2   6  19   69.60   11.35
   2   6  20   45.49    9.53
   2   6  21   11.13    8.59
   2   6  22   71.13    9.78
   2   6  23   25.72    9.56
   2   7   0  550.12   22.99
   2   7   1  609.97   22.19
   2   7   2 1197.15   35.32
   2   7   3  598.42   21.18
   2   7   4   42.48    7.69
   2   7   5  893.83   29.60
   2   7   6   11.89    6.46
   2   7   7  589.88   24.24
   2   7   8  133.80   13.48
   2   7   9  240.90   14.43
   2   7  10  277.94   15.83
   2   7  11  118.18   13.71
   2   7  12  143.92   13.31
   2   7  13  116.16    9.79
   2   7  14  177.37   12.03
   2   7  15  121.66   12.42
   2   7  17   19.56    7.91
   2   7  18   87.44   14.88
   2   7  19   16.73   10.89
   2   7  20   16.11   11.66
   2   7  21   33.33    9.43
   2   7  22   29.34   12.24
   2   7  23   76.61   20.22
   2   7  24   14.42    9.69
   2   7  25   51.49   10.73
   2   8   0   16.58    9.40
   2   8   1  559.06   20.51
   2   8   2  165.75   13.27
   2   8   3  122.47   12.86
   2   8   4  639.85   21.93
   2   8   5   49.19    8.63
   2   8   6  718.20   22.09
   2   8   7  549.50   18.27
   2   8   8  536.31   20.11
   2   8   9   71.65   10.98
   2   8  10   27.51    8.83
   2   8  11   74.28   12.41
   2   8  12  367.27   16.90
   2   8  13  227.27   11.60
   2   8  14  176.84   11.56
   2   8  15   42.58   15.05
   2   8  17   29.00    7.90
   2   8  18    8.65    8.30
   2   8  19    8.42    8.68
   2   8  20  145.77   13.78
   2   8  21    2.73    8.11
   2   8  22    5.19    9.63
   2   8  23   33.39   10.65
   2   8  24   24.37   14.05
   2   8  25   38.20    9.49
   2   8  26  116.50   14.41
   2   9   0  225.68   14.63
   2   9   1  388.86   17.22
   2   9   2  128.46   12.93
   2   9   3 2565.72   64.76
   2   9   4  621.95   19.48
   2   9   5    5.17    6.95
   2   9   6   59.95    9.15
   2   9   7  135.47   12.69
   2   9   8   12.92    8.79
   2   9   9  136.05   15.01
   2   9  10   99.35   13.73
   2   9  11   73.89   11.11
   2   9  12  361.30   14.26
   2   9  13  504.10   16.48
   2   9  14  234.26   14.19
   2   9  15  136.02   12.36
   2   9  16   34.07    7.91
   2   9  17   25.13    8.32
   2   9  18  262.60   22.23
   2   9  19  142.22   14.71
   2   9  20    9.18    8.15
   2   9  21  119.62   22.49
   2   9  23   26.37   17.88
   2   9  24   26.35   10.38
   2   9  25   30.99    9.04
   2  10   0  147.26   13.44
   2  10   1  655.48   20.37
   2  10   2  249.32   15.19
   2  10   3  479.04   17.82
   2  10   4  232.25   14.38
   2  10   5  122.63   12.67
   2  10   6  127.94   12.71
   2  10   7   68.01   11.00
   2  10   8  289.48   20.32
   2  10   9    6.56    7.53
   2  10  10  102.93   14.21
   2  10  11  212.60   15.15
   2  10  12    5.30    8.92
   2  10  13   74.40   11.99
   2  10  14  476.13   17.68
   2  10  15  114.69   11.89
   2  10  16    8.90    8.33
   2  10  17   62.31   17.03
   2  10  18   28.39    8.68
   2  10  19   99.13   10.77
   2  10  20   30.01    8.98
   2  10  21   51.58   10.50
   2  10  22   63.86   12.34
   2  10  23   36.41   10.87
   2  10  24   43.61    9.52
   2  10  25   46.38   17.21
   2  11   0   24.40    8.73
   2  11   1 1208.89   36.67
   2  11   2  358.98   17.48
   2  11   3   78.73   11.82
   2  11   4  310.39   16.22
   2  11   5   50.34   10.55
   2  11   6   48.51    9.70
   2  11   7   33.31    8.85
   2  11   8  136.67   14.63
   2  11   9   28.09    8.00
   2  11  10   52.44    8.02
   2  11  11  215.77   12.04
   2  11  12   90.69   10.22
   2  11  13   98.13   15.49
   2  11  14   13.09    7.93
   2  11  15  111.41   11.41
   2  11  16  105.99   32.36
   2  11  17   45.02    8.71
   2  11  18   80.73    9.51
   2  11  19  289.51   15.44
   2  11  20   89.56   11.03
   2  11  21   26.01   14.13
   2  11  22   34.02   20.76
   2  11  23   75.48   12.80
   2  11  24   23.50    8.67
   2  11  25   17.45   21.76
   2  12   0   29.10    9.67
   2  12   1   10.95    8.79
   2  12   2  416.47   19.36
   2  12   3   53.27   10.58
   2  12   4   64.72   12.36
   2  12   5  206.60   16.37
   2  12   6   20.56   10.19
   2  12   7   40.17    8.43
   2  12   8   18.91    7.56
   2  12   9  322.66   13.82
   2  12  10   61.36   11.14
   2  12  11  147.21   18.21
   2  12  12  141.43   19.03
   2  12  13   69.04   10.14
   2  12  14  156.65   15.37
   2  12  15   14.66    8.32
   2  12  16   18.05    8.28
   2  12  17   63.55    9.10
   2  12  18   18.62    9.03
   2  12  19   38.81   11.95
   2  12  20   28.67   10.48
   2  12  21   66.45   19.30
   2  12  22   17.60   15.30
   2  12  23   16.20    9.13
   2  12  24   29.95   29.75
   2  13   0   21.37    9.29
   2  13   1   50.31   10.62
   2  13   2   37.14   10.18
   2  13   3    6.29    8.86
   2  13   4   89.08   13.75
   2  13   5  152.52   19.98
   2  13   6  139.10   15.12
   2  13   7  267.03   13.81
   2  13   8  228.88   13.39
   2  13   9   51.99    8.90
   2  13  10   84.89   12.87
   2  13  11  543.61   17.69
   2  13  12    6.08    8.38
   2  13  13   38.66    8.79
   2  13  14  147.76   20.14
   2  13  15   67.36    9.16
   2  13  16   87.63   15.62
   2  13  17   42.35   15.94
   2  13  18    9.03    9.84
   2  13  19   11.30   10.12
   2  13  20   18.82    9.93
   2  13  21   54.08   10.55
   2  13  22   48.44   16.77
   2  13  23   25.21   10.24
   2  13  24   11.46   20.98
   2  14   0   47.17    8.88
   2  14   1  111.73   12.88
   2  14   2   44.18    9.78
   2  14   3    9.38    8.45
   2  14   4  312.65   17.36
   2  14   5  100.96   11.59
   2  14   6  116.05   13.84
   2  14   7   78.65    9.80
   2  14   8  103.92   11.55
   2  14   9  101.12   11.52
   2  14  10   19.13    8.40
   2  14  11  314.62   15.42
   2  14  12   17.13    8.34
   2  14  13  118.85   16.64
   2  14  14   52.97   13.09
   2  14  15   10.64    8.25
   2  14  16   68.96   13.80
   2  14  17   11.18    9.85
   2  14  18   33.40   11.02
   2  14  19   44.09   12.06
   2  14  20   32.86   17.14
   2  14  21   61.60   20.06
   2  14  22   26.80   22.57
   2  14  23   26.37    9.77
   2  15   0    2.81    7.14
   2  15   1   56.43    9.37
   2  15   2  130.85   12.50
   2  15   3  435.04   16.95
   2  15   4   91.70   11.14
   2  15   5  375.44   16.46
   2  15   6   23.01    9.33
   2  15   7  109.71   14.63
   2  15   8   51.70    9.73
   2  15   9  102.92   11.47
   2  15  10   55.92   12.32
   2  15  11   29.27   11.84
   2  15  12   57.49   16.62
   2  15  13  140.87   11.34
   2  15  14  171.04   22.57
   2  15  15   92.96   10.79
   2  15  16    7.50    9.00
   2  15  17    5.78    9.35
   2  15  18   63.90   14.61
   2  15  19   21.64   14.35
   2  15  20   65.48   26.58
   2  15  21   14.07   10.33
   2  15  22   19.11    9.42
   2  16   0  203.33   20.89
   2  16   1   70.96   21.77
   2  16   2   17.32   12.88
   2  16   3  240.14   19.53
   2  16   4   32.76   11.08
   2  16   5   65.21   13.28
   2  16   6  344.91   22.54
   2  16   7   17.12    9.26
   2  16   8   49.08   10.12
   2  16   9   66.98   14.06
   2  16  10   20.20    8.76
   2  16  11  101.12   16.61
   2  16  12   61.84   11.76
   2  16  13   54.10   12.14
   2  16  14   66.13   13.79
   2  16  15   74.06    9.86
   2  16  16   20.37    8.93
   2  16  17   68.42   15.47
   2  16  18   16.76   18.49
   2  16  19   25.64   24.63
   2  16  20   58.67   17.94
   2  16  21   13.46    9.05
   2  17   0  179.97   12.82
   2  17   2   14.31    9.28
   2  17   3   12.14    7.51
   2  17   4   11.82    9.26
   2  17   5   99.64   16.30
   2  17   6   14.34    9.24
   2  17   7  200.62   17.12
   2  17   8    4.08    9.20
   2  17   9   87.24   11.37
   2  17  10   82.63   24.00
   2  17  11  181.83   13.91
   2  17  12  214.00   14.71
   2  17  13    9.77    8.18
   2  17  15   47.24   12.31
   2  17  16   10.78   11.28
   2  17  17   11.72   11.51
   2  17  18    9.22    8.90
   2  17  19   10.86   17.96
   2  17  20   13.33   19.72
   2  17  21    7.13    8.57
   2  18   0   14.21    7.92
   2  18   1   20.45    7.92
   2  18   2   88.58   11.87
   2  18   3   44.85    8.79
   2  18   4  123.33   19.31
   2  18   5   46.47   14.47
   2  18   6   22.55   10.51
   2  18   7   35.97   11.80
   2  18   8   18.50   12.22
   2  18   9   10.92    9.57
   2  18  10   33.72    9.54
   2  18  11   47.98   18.55
   2  18  12   14.13   12.88
   2  18  13    8.55   10.68
   2  18  14  284.88   20.72
   2  18  15   60.83   30.41
   2  18  16   47.60   16.00
   2  18  17   58.92   10.10
   2  18  18   60.53    9.58
   2  19   0  139.83   42.45
   2  19   1  231.88   31.07
   2  19   2   25.46   14.44
   2  19   3  132.85   21.42
   2  19   4   32.54   10.04
   2  19   5   18.89   12.65
   2  19   6    8.37    9.58
   2  19   7   10.34    9.56
   2  19   8    1.95   10.83
   2  19   9  120.98   21.58
   2  19  10    9.98   13.33
   2  19  11   11.13    8.56
   2  19  12   17.88    8.94
   2  19  13   82.13   24.38
   2  19  14   37.16   32.35
   2  19  15   28.17   18.81
   2  19  16   11.00    9.67
   2  19  17  106.34   19.54
   2  19  18   23.16    8.68
   2  20   0   49.24   10.01
   2  20   1    7.40    9.58
   2  20   2  151.02   14.79
   2  20   3   28.76   13.03
   2  20   4   43.34    9.54
   2  20   5   49.15   10.39
   2  20   6   22.25    9.94
   2  20   7   62.09   11.64
   2  20   8   24.06    9.88
   2  20   9   56.60   16.27
   2  20  10    3.16    9.38
   2  20  11   41.57   13.08
   2  20  12   51.88   22.11
   2  20  13   26.61   11.53
   2  20  14  118.89   13.42
   2  20  15    9.36    9.24
   2  20  16   12.49   10.74
   2  21   0   27.74   24.16
   2  21   1   20.83   17.26
   2  21   2  276.72   20.26
   2  21   3   41.86   10.77
   2  21   4    8.47    9.89
   2  21   5   54.04   10.30
   2  21   6   47.84    9.85
   2  21   7   50.37   10.68
   2  21   8   16.84    9.78
   2  21   9   88.54   12.64
   2  21  10   27.13   10.02
   2  21  11   30.12    9.92
   2  21  12   51.93   10.21
   2  21  13   78.59   10.50
   2  21  14   13.16    9.20
   2  21  15    6.54    8.72
   2  22   0   34.98   12.40
   2  22   1    6.50   10.26
   2  22   2   30.29   10.25
   2  22   3   47.72   10.25
   2  22   4   32.16   12.35
   2  22   5   11.36    9.75
   2  22   6   20.19   10.96
   2  22   7    6.99   10.05
   2  22   8   70.15   10.39
   2  22   9    3.67    9.48
   2  22  10    4.86    9.40
   2  22  11   88.62   11.33
   2  22  12   26.15   15.64
   2  22  13   26.46    9.55
   2  22  14   54.54    9.87
   2  23   0  223.15   16.35
   2  23   1   65.07   12.57
   2  23   2    4.27   10.46
   2  23   3    4.46   10.43
   2  23   4   71.20   11.64
   2  23   5   12.67   10.35
   2  23   6   83.60   18.53
   2  23   7   24.68    9.42
   2  23   8   97.95   11.78
   2  23   9    2.18    8.87
   2  23  10   18.55    9.62
   2  23  11    3.46    9.16
   2  23  12   12.13    9.49
   2  24   0   68.89   11.46
   2  24   1    6.59   11.05
   2  24   2   21.28   11.03
   2  24   3   10.72   10.19
   2  24   4   13.90   10.56
   2  24   5   51.10   11.33
   2  24   6    8.66    9.67
   2  24   7   23.74   10.43
   2  24   8   20.04    8.78
   2  24   9   24.38    9.13
   2  24  10   11.57    8.68
   2  25   0    1.04    9.62
   2  25   2   17.29   10.01
   2  25   3   35.09    9.99
   2  25   4   27.04    9.97
   2  25   5   19.96    9.94
   2  25   6  124.44   15.85
   2  26   0   24.21    9.46
   2  26   1   50.81    9.85
   2  26   2   25.72    9.45
   2  26   3   15.18    9.44
   2  26   4   65.81    9.81
   2  26   5   17.53    9.00
   2  26   6   33.67   19.12
   3   0   1    8.87   10.66
   3   0   2  691.96   26.44
   3   0   3 1554.50   46.67
   3   0   4   61.51   13.07
   3   0   5  228.03   14.56
   3   0   6  909.51   25.14
   3   0   7 2190.61   54.65
   3   0   8   91.08   11.12
   3   0   9  204.15   12.49
   3   0  10  170.04   14.75
   3   0  11    5.54    6.55
   3   0  12  210.90   14.94
   3   0  13  257.79   15.04
   3   0  14    2.98    7.11
   3   0  16  310.62   13.79
   3   0  17  154.05   14.16
   3   0  18  238.94   14.97
   3   0  19  164.50   14.02
   3   0  20  318.95   17.44
   3   0  21   12.54   11.68
   3   1   0   36.20   15.23
   3   1   1  460.13   31.64
   3   1   2  127.74   19.60
   3   1   3  299.94   24.18
   3   1   4  167.17   15.88
   3   1   5   39.42   10.54
   3   1   6 1122.37   31.78
   3   1   7   58.02   10.95
   3   1   8  540.57   18.40
   3   1   9  183.47   12.92
   3   1  10  751.80   23.86
   3   1  11  314.71   18.78
   3   1  12    8.40    7.47
   3   1  13  499.03   21.24
   3   1  14   58.32    9.77
   3   1  15  652.85   17.39
   3   1  16  252.10   13.34
   3   1  17  121.82   13.27
   3   1  18    9.68    9.24
   3   1  19   66.89   14.46
   3   1  20   45.38   15.69
   3   1  21   11.85   11.67
   3   2   0 2496.60  103.50
   3   2   1 1396.24   49.99
   3   2   2  259.60   26.38
   3   2   3 1089.34   34.21
   3   2   4 1044.36   26.80
   3   2   5   98.96   12.63
   3   2   6   89.06   12.45
   3   2   7  207.51   14.38
   3   2   8  154.32   15.43
   3   2   9 1748.34   51.76
   3   2  10    3.95    6.95
   3   2  11  212.85   12.24
   3   2  12   50.08    9.24
   3   2  13   87.41   11.51
   3   2  14  185.47   18.66
   3   2  15  121.30   11.60
   3   2  16  112.48   12.00
   3   2  17   41.69   10.17
   3   2  18   73.82   10.12
   3   2  19  143.13   14.89
   3   2  20  294.35   43.58
   3   2  21   60.70   17.28
   3   3   0 1452.79   46.71
   3   3   1 1554.77   42.94
   3   3   2   11.33   11.80
   3   3   3   77.75   11.15
   3   3   4 1800.06   44.51
   3   3   5  803.07   24.66
   3   3   6  643.48   25.51
   3   3   7  185.08   14.91
   3   3   8   56.94    9.88
   3   3   9  781.83   25.50
   3   3  10  125.50   13.48
   3   3  11  180.25   13.57
   3   3  12   19.35    9.70
   3   3  13  265.99   15.06
   3   3  14  158.53   11.56
   3   3  15   47.80    8.03
   3   3  16  178.42   19.54
   3   3  17  302.02   14.58
   3   3  18   75.66    9.67
   3   3  19    7.92    9.62
   3   3  20  137.00   13.50
   3   3  21   28.22   15.97
   3   4   0    6.54    7.93
   3   4   1  838.15   23.46
   3   4   2  501.69   20.42
   3   4   3 1411.21   48.58
   3   4   4  446.68   19.67
   3   4   5  535.07   20.79
   3   4   6   95.63   14.37
   3   4   7  190.33   14.13
   3   4   8  194.73   13.35
   3   4   9 1184.64   36.40
   3   4  10  133.37   13.52
   3   4  11   69.10   11.41
   3   4  12  224.81   16.78
   3   4  13  389.19   20.40
   3   4  14   58.93    8.90
   3   4  15   78.67   10.70
   3   4  16  324.14   20.40
   3   4  17  131.17   15.89
   3   4  18   15.37    8.78
   3   4  19  318.21   17.49
   3   4  20   14.65    8.69
   3   4  21   34.34    9.48
   3   4  22  112.02   10.68
   3   5   0    9.32    9.32
   3   5   1 1398.08   37.34
   3   5   2 1162.68   32.23
   3   5   3  534.39   19.75
   3   5   4  156.65   12.90
   3   5   5  328.39   17.71
   3   5   6  984.42   25.65
   3   5   7   38.37    8.16
   3   5   8 1046.60   27.65
   3   5   9  149.88   13.48
   3   5  10  157.89   13.12
   3   5  11  432.75   21.55
   3   5  12   47.11   11.06
   3   5  13   10.97    8.44
   3   5  14  110.57   11.59
   3   5  15   38.81   10.24
   3   5  16   84.64   13.29
   3   5  17   27.72   10.58
   3   5  18  123.49   13.16
   3   5  19   73.32   10.48
   3   5  20   57.13   14.31
   3   5  21   18.06   12.90
   3   5  22   48.96   10.23
   3   5  23   98.22   11.25
   3   5  24   36.91    9.37
   3   6   0  250.35   21.06
   3   6   1 3361.25   91.00
   3   6   2  445.09   20.78
   3   6   3  368.74   21.78
   3   6   4   14.93    6.77
   3   6   5   45.62    8.12
   3   6   6  542.38   19.33
   3   6   7  998.63   31.94
   3   6   8  264.35   15.18
   3   6   9   93.23   13.96
   3   6  10  502.33   18.86
   3   6  11  236.89   16.33
   3   6  12   99.13   13.74
   3   6  13   29.58    8.01
   3   6  14  197.38   22.32
   3   6  15  114.71   12.88
   3   6  16   94.71   10.61
   3   6  17   60.33    8.80
   3   6  18   18.49   11.83
   3   6  19  151.97   17.01
   3   6  20   46.22   11.68
   3   6  21  147.96   19.74
   3   6  22   12.12   14.41
   3   6  23  106.29   10.77
   3   6  24   45.34   10.13
   3   7   0    6.20    6.74
   3   7   1  503.98   27.01
   3   7   2   25.81    8.48
   3   7   3   58.00    9.39
   3   7   4  487.85   19.27
   3   7   5   72.56   10.32
   3   7   6  502.42   19.85
   3   7   7   46.01    8.67
   3   7   8 1604.50   40.96
   3   7   9   74.86   11.82
   3   7  10  171.05   15.41
   3   7  11   44.03    9.73
   3   7  12   28.46    8.88
   3   7  13  932.56   21.83
   3   7  14  216.80   13.81
   3   7  15  119.69   12.86
   3   7  17   14.54    7.91
   3   7  18   15.74    7.00
   3   7  19   79.15   12.18
   3   7  20   33.36    8.63
   3   7  21   30.22    9.84
   3   7  22   36.92   10.10
   3   7  23   10.21    9.06
   3   7  24  113.51   12.89
   3   7  25   49.54   11.11
   3   7  26   41.09    9.38
   3   8   0  114.30   12.85
   3   8   1  300.92   15.85
   3   8   2   76.18   14.15
   3   8   3  413.53   16.76
   3   8   4   95.28   11.64
   3   8   5  405.50   16.86
   3   8   6   66.66   10.41
   3   8   7   34.30    8.72
   3   8   8    4.51    7.44
   3   8   9   90.85   15.84
   3   8  10    6.99    7.52
   3   8  11    5.59    9.31
   3   8  12   25.10    7.57
   3   8  13  161.57   12.05
   3   8  14   15.33   11.11
   3   8  15  130.03   12.82
   3   8  16   82.29   11.45
   3   8  17  120.73   10.52
   3   8  18  229.02   21.82
   3   8  19   68.82   13.44
   3   8  20   31.44   11.18
   3   8  21   25.64   16.64
   3   8  22   68.16   10.44
   3   8  23   20.88   10.22
   3   8  24   69.34   10.42
   3   8  25   43.90    9.87
   3   8  26   31.92    8.94
   3   9   0    2.76    7.76
   3   9   1  397.66   16.82
   3   9   2  730.21   21.16
   3   9   3   33.96    8.65
   3   9   4   28.84    8.67
   3   9   5   59.63    9.13
   3   9   6  248.65   13.97
   3   9   7  254.88   14.02
   3   9   8   42.38   10.56
   3   9   9  102.87   14.15
   3   9  10  157.51   15.52
   3   9  11  254.39   22.23
   3   9  12  269.77   13.38
   3   9  13   82.22    9.79
   3   9  14   36.33    8.86
   3   9  15  237.67   13.23
   3   9  16   15.29    7.47
   3   9  17   10.02    9.19
   3   9  18    8.01    7.84
   3   9  20   49.16   13.29
   3   9  22   34.57    9.94
   3   9  23   25.70   10.54
   3   9  24   40.61   17.94
   3   9  25   29.88    9.03
   3  10   0   24.10    8.25
   3  10   1  111.02   12.60
   3  10   2  254.31   15.22
   3  10   3   53.65    9.15
   3  10   4   19.29    7.86
   3  10   5  458.18   21.01
   3  10   6  134.78   13.61
   3  10   7  192.64   14.10
   3  10   8   96.98   13.27
   3  10   9   70.85   11.53
   3  10  10   40.68    8.89
   3  10  11   85.96   11.59
   3  10  12   12.16    8.46
   3  10  13   29.58    9.31
   3  10  14  150.05   18.99
   3  10  15   97.18   16.72
   3  10  16   57.79    8.76
   3  10  17  271.24   22.69
   3  10  18  125.10   25.58
   3  10  19   54.48   21.95
   3  10  20   77.84   10.68
   3  10  21    3.60    9.63
   3  10  22   45.03   11.07
   3  10  23   19.06    9.65
   3  10  24  159.06   14.26
   3  10  25    9.52    8.20
   3  11   0  287.02   16.18
   3  11   1  261.56   15.74
   3  11   2  319.14   17.07
   3  11   3  333.15   17.09
   3  11   4  234.12   15.81
   3  11   5  101.90   13.65
   3  11   6  325.08   17.67
   3  11   7  321.62   23.91
   3  11   8  114.51   15.53
   3  11   9    6.36    7.11
   3  11  10   11.10    7.58
   3  11  11  124.44   13.36
   3  11  12  195.38   19.97
   3  11  13    5.08    7.96
   3  11  14   41.30    9.25
   3  11  15   11.93    7.90
   3  11  16   85.21    9.61
   3  11  17   85.97   23.05
   3  11  18   44.80    9.50
   3  11  19  109.46   11.14
   3  11  20   73.81   13.11
   3  11  21   23.87   13.26
   3  11  22   39.05   10.15
   3  11  23   31.46   21.56
   3  11  24   20.07    8.26
   3  12   0   17.74    9.69
   3  12   1  351.70   17.61
   3  12   2   77.52   11.46
   3  12   3   85.08   12.80
   3  12   4  482.31   20.34
   3  12   5  397.44   19.04
   3  12   6   38.93   10.20
   3  12   7   25.32    8.44
   3  12   8  126.47   12.02
   3  12   9  124.84   12.05
   3  12  10   27.42   10.24
   3  12  11   37.27   10.21
   3  12  12   71.10   12.82
   3  12  13  147.18   16.74
   3  12  14   18.96    9.22
   3  12  15  131.25   18.81
   3  12  16  253.88   26.14
   3  12  17   62.43    9.95
   3  12  18   50.26    9.88
   3  12  19    5.63    9.38
   3  12  20  241.28   19.64
   3  12  21   32.52   18.84
   3  12  22   26.97   21.71
   3  12  23   12.68    7.92
   3  12  24   13.64    7.43
   3  13   0   29.62   10.18
   3  13   1  450.34   19.93
   3  13   2   46.25   11.52
   3  13   3   62.02   11.97
   3  13   4   27.07   10.65
   3  13   5  103.18   13.33
   3  13   6  497.55   16.91
   3  13   7   25.32    8.47
   3  13   8   23.37    9.36
   3  13   9  104.99   12.01
   3  13  10  203.72   14.63
   3  13  11  169.09   15.91
   3  13  12   16.65    8.81
   3  13  13   63.17    9.22
   3  13  14   55.52   10.06
   3  13  15   13.78    7.85
   3  13  16   21.32    8.67
   3  13  17  137.28   18.50
   3  13  18   17.95    9.83
   3  13  19   33.15   12.62
   3  13  20   41.92   24.34
   3  13  21   26.02   13.76
   3  13  22   60.40    8.77
   3  13  23   15.22    7.47
   3  14   0   11.11    8.00
   3  14   1  111.64   16.01
   3  14   2    4.05    7.56
   3  14   3  276.63   13.80
   3  14   4   21.47    8.46
   3  14   5   67.85   11.60
   3  14   6   40.40    9.36
   3  14   7    6.94    8.90
   3  14   8  119.99   12.87
   3  14   9   44.94    9.74
   3  14  10   55.14    9.71
   3  14  11  280.22   14.53
   3  14  12   67.80    9.65
   3  14  13   46.72    8.75
   3  14  14   94.18   10.46
   3  14  15  459.59   20.81
   3  14  16    7.41    9.91
   3  14  17    8.69   10.70
   3  14  18   29.33   10.56
   3  14  19   36.30   19.08
   3  14  20    7.12    9.77
   3  14  21   99.70   11.22
   3  14  22    6.24    8.30
   3  14  23   18.68    9.75
   3  15   1   29.90    8.92
   3  15   2   76.14   13.38
   3  15   3  120.65   13.37
   3  15   4   46.03   10.68
   3  15   5   62.59   12.45
   3  15   6  213.14   14.64
   3  15   7    6.60    7.97
   3  15   8   15.82    8.40
   3  15   9  171.15   13.22
   3  15  10  125.04   12.75
   3  15  11   10.83    9.21
   3  15  12   27.98   12.68
   3  15  13   44.41    8.28
   3  15  14   14.91   10.40
   3  15  15   29.73   10.77
   3  15  16    1.28   10.28
   3  15  17    9.28    9.75
   3  15  18   12.20   10.41
   3  15  19   17.09    9.40
   3  15  20   75.81    9.65
   3  15  21   93.57   18.25
   3  15  22   61.97    7.84
   3  16   0   35.21   35.97
   3  16   1   73.30   13.76
   3  16   2  101.00   16.86
   3  16   3   37.47    9.75
   3  16   4  177.70   23.92
   3  16   5   42.91   12.83
   3  16   6   26.41   10.60
   3  16   7   41.83    9.25
   3  16   8   49.27    9.68
   3  16   9   10.75    8.78
   3  16  10  166.02   13.57
   3  16  11   81.79   10.04
   3  16  12  115.28   16.98
   3  16  13   15.63    7.80
   3  16  14  182.31   25.41
   3  16  15   27.01    8.99
   3  16  16   27.51   10.60
   3  16  17   85.07   11.67
   3  16  18   47.29   11.89
   3  16  19   22.84   12.89
   3  16  20   13.57   10.35
   3  16  21   28.49   16.51
   3  17   2   35.49   10.60
   3  17   3   29.47    8.82
   3  17   4   88.40   11.02
   3  17   5  171.13   13.65
   3  17   6   40.22    9.23
   3  17   7   27.60    9.65
   3  17   8   33.63   17.08
   3  17   9   21.02   10.93
   3  17  10   48.31    9.16
   3  17  11  116.26   16.50
   3  17  12   21.44   11.24
   3  17  13    9.54    8.60
   3  17  14   24.59    9.41
   3  17  15   13.03    8.89
   3  17  16    2.25    9.17
   3  17  17   91.33   10.66
   3  17  18   23.15    9.68
   3  17  19   22.84    8.37
   3  17  20   14.65   16.54
   3  18   0   22.90   10.11
   3  18   1   37.88    8.79
   3  18   2   15.73    8.79
   3  18   3  152.46   14.05
   3  18   4  293.23   20.18
   3  18   5  128.57   14.46
   3  18   6   30.71   11.81
   3  18   7    5.68    8.30
   3  18   8   97.31   11.77
   3  18   9   24.90    9.56
   3  18  10  144.40   17.75
   3  18  11   24.82   11.64
   3  18  12   90.82   21.88
   3  18  13   13.49    8.96
   3  18  14  124.37   13.07
   3  18  15   68.51   10.39
   3  18  16   23.74   11.05
   3  18  17   82.67   11.28
   3  18  18   39.38    9.96
   3  18  19    3.51    7.88
   3  19   0  130.98   11.37
   3  19   1  135.65   11.37
   3  19   2  127.73   14.86
   3  19   3  239.48   13.98
   3  19   4  155.52   14.84
   3  19   5   72.29    9.59
   3  19   6   58.93   13.49
   3  19   7   84.94   10.85
   3  19   8   95.49   16.44
   3  19   9   70.88   13.36
   3  19  10    9.53   12.03
   3  19  11    9.45    8.55
   3  19  12   87.55   10.19
   3  19  14   14.77    9.51
   3  19  15   16.76   17.13
   3  19  16    8.41   11.26
   3  19  17   15.81   13.14
   3  20   0   35.66    9.13
   3  20   1    5.13    8.26
   3  20   2  141.63   14.77
   3  20   3  176.80   13.89
   3  20   4    3.38    9.10
   3  20   5   11.16    8.22
   3  20   6   18.34    9.06
   3  20   7   87.07   12.91
   3  20   8  130.53   22.31
   3  20   9   19.54    8.98
   3  20  10   21.48    8.93
   3  20  11   19.02    9.26
   3  20  12   63.93   13.31
   3  20  13  143.06   40.68
   3  20  14   76.88   26.37
   3  20  15  144.73   14.44
   3  20  16   21.01   21.45
   3  21   0   15.99    9.48
   3  21   1  100.00   14.22
   3  21   2   46.72   10.77
   3  21   3   53.34   10.32
   3  21   4   29.30    9.88
   3  21   5   37.39   13.29
   3  21   6    2.65    8.56
   3  21   7   75.75   11.10
   3  21   8   33.70   14.41
   3  21   9   20.93   11.35
   3  21  10   83.08   27.47
   3  21  11   33.49   11.95
   3  21  12   24.65   26.08
   3  21  13   27.07   17.32
   3  21  14   80.20   13.98
   3  21  15   29.89   21.77
   3  22   0    8.46   11.10
   3  22   1   12.17   13.24
   3  22   2   22.79   11.10
   3  22   3    7.29   10.23
   3  22   4   10.96    9.77
   3  22   5  111.84   12.26
   3  22   6   53.76   10.51
   3  22   7   15.58    9.60
   3  22   8   18.81   10.78
   3  22   9    6.12   10.28
   3  22  10   61.07   15.89
   3  22  11   11.86   10.08
   3  22  12   32.99   10.41
   3  22  13   52.91   10.33
   3  22  14    3.47    8.28
   3  23   0   13.46   10.03
   3  23   1   25.53   10.45
   3  23   2    3.09   10.01
   3  23   3   92.64   11.24
   3  23   4    9.00    9.96
   3  23   5   17.05   10.74
   3  23   6   22.22   15.20
   3  23   7   46.25   12.25
   3  23   8   31.94   21.48
   3  23   9   19.36    9.26
   3  23  10   63.72   10.80
   3  23  11    7.51    9.14
   3  23  12    8.48    9.47
   3  24   0   20.62   10.62
   3  24   1   25.75   11.02
   3  24   2    8.11   11.00
   3  24   3   38.37   12.60
   3  24   4   61.83   11.75
   3  24   5   43.50   12.51
   3  24   6    3.66    9.25
   3  24   7   39.43   15.61
   3  24   8   31.63    9.16
   3  24   9   38.01   11.89
   3  24  10    8.39    9.06
   3  25   0   31.09   10.80
   3  25   1   41.88   14.40
   3  25   2   25.73   17.58
   3  25   3   24.97   11.17
   3  25   4   17.99   11.94
   3  25   5   95.79   15.48
   3  25   6   25.12   28.48
   3  25   7   42.83   22.07
   3  26   0   21.65    9.05
   3  26   1   23.49    9.84
   3  26   2   38.61    9.44
   3  26   3   27.40    9.81
   3  26   4   74.35   14.50
   3  26   5   42.98    9.77
   4   0   0   15.12   12.80
   4   0   1 1119.72   38.49
   4   0   2  233.03   23.91
   4   0   3 1569.07   47.63
   4   0   4    1.77    6.45
   4   0   5    7.59    7.79
   4   0   6  834.41   27.12
   4   0   7 1241.74   30.61
   4   0   8   42.66    8.59
   4   0   9  131.14   12.96
   4   0  10  584.83   16.09
   4   0  11   57.29    9.63
   4   0  12  278.77   15.42
   4   0  13    6.78    7.53
   4   0  14   39.30    8.45
   4   0  15  355.87   23.21
   4   0  17   68.98    9.28
   4   0  18  166.92   14.07
   4   0  20   17.07    9.58
   4   0  21   38.25   12.09
   4   1   0 2241.23   58.33
   4   1   1   21.91   14.82
   4   1   2  743.62   43.23
   4   1   3  151.96   15.92
   4   1   4  290.08   15.36
   4   1   5  112.16   12.32
   4   1   6  103.84   12.53
   4   1   7  262.28   16.60
   4   1   8  153.33   13.74
   4   1   9  228.85   13.40
   4   1  10   36.93    8.70
   4   1  11  403.27   18.82
   4   1  12   19.52    7.93
   4   1  13  306.77   20.82
   4   1  14   41.80   12.01
   4   1  15  582.00   16.51
   4   1  16  114.75   12.43
   4   1  17   96.98   10.16
   4   1  18   85.65   10.55
   4   1  19   87.30   11.38
   4   1  20   11.45    9.14
   4   1  21  193.66   13.81
   4   2   0  228.57   27.45
   4   2   1  424.21   28.31
   4   2   2  394.41   21.39
   4   2   3  505.00   19.64
   4   2   4  150.04   12.61
   4   2   5 1698.20   45.41
   4   2   6  549.50   19.73
   4   2   7   20.21    8.55
   4   2   8  454.39   19.35
   4   2   9   89.59   13.41
   4   2  10   48.37    9.58
   4   2  11  224.91   15.77
   4   2  12  693.74   23.81
   4   2  13  230.83   16.40
   4   2  14    7.74    7.12
   4   2  15    4.28    7.58
   4   2  16  149.22   12.87
   4   2  17  250.93   14.13
   4   2  18   46.89   11.86
   4   2  19   38.23   10.50
   4   2  20   29.93   17.40
   4   2  21   48.22    9.92
   4   3   0 1965.99   47.67
   4   3   1   35.92    9.16
   4   3   2 1900.94   52.13
   4   3   3 1082.60   27.15
   4   3   4 1215.51   32.00
   4   3   5 1011.66   24.97
   4   3   6  166.09   13.11
   4   3   7  191.33   14.99
   4   3   8  121.04   14.64
   4   3   9  399.46   18.64
   4   3  10  231.61   17.44
   4   3  11  455.51   23.70
   4   3  12  143.58   14.13
   4   3  13  151.58   14.63
   4   3  14   55.16    8.01
   4   3  15  136.78   12.03
   4   3  16  133.58   12.86
   4   3  17  136.01   15.00
   4   3  18    7.64    8.34
   4   3  19   13.73    9.18
   4   3  20   58.28   10.00
   4   3  21   54.12   19.39
   4   4   0    6.02    7.27
   4   4   1 2544.09   64.76
   4   4   2    6.47    6.51
   4   4   3 2275.29   61.56
   4   4   4  152.03   12.45
   4   4   5  275.54   16.41
   4   4   6 1112.83   35.46
   4   4   7  384.07   16.75
   4   4   8   83.10   11.66
   4   4   9  141.03   14.34
   4   4  10  176.62   18.36
   4   4  11  364.28   20.23
   4   4  12   94.87   21.23
   4   4  13  363.67   20.42
   4   4  14   20.10    7.13
   4   4  15   12.46    7.57
   4   4  16   23.52    9.75
   4   4  17  134.01   16.31
   4   4  18   23.52    8.77
   4   4  19    9.17    8.73
   4   4  20   58.62    9.98
   4   4  21  122.79   21.94
   4   4  22   63.82    9.38
   4   4  23   16.47    9.59
   4   5   0  189.83   14.37
   4   5   1   41.62    8.64
   4   5   2  923.31   33.89
   4   5   3   41.65    8.33
   4   5   4  353.20   16.41
   4   5   5   45.27    8.10
   4   5   6  252.03   15.44
   4   5   7  803.81   23.27
   4   5   8  838.06   24.70
   4   5   9  336.24   16.12
   4   5  10   71.66   10.96
   4   5  11   47.53   10.58
   4   5  12  312.83   22.59
   4   5  13   59.12    9.78
   4   5  14   40.91    8.48
   4   5  15   26.18    8.89
   4   5  16  100.77   18.58
   4   5  17   84.09   10.12
   4   5  18  252.96   22.35
   4   5  19   22.90    8.29
   4   5  20   79.90   19.49
   4   5  21   21.64   15.46
   4   5  22  113.10   13.59
   4   5  23   40.14   10.38
   4   5  25   11.20    9.17
   4   6   0  489.11   22.99
   4   6   1  194.64   15.91
   4   6   2  166.02   13.88
   4   6   3  149.29   13.55
   4   6   4   37.69    7.69
   4   6   5  244.86   13.73
   4   6   6  535.41   22.40
   4   6   7  483.85   17.74
   4   6   8 1047.92   29.58
   4   6   9   92.97   12.68
   4   6  10   99.64   13.63
   4   6  11  356.23   17.69
   4   6  12   54.84   10.65
   4   6  13   35.08    8.46
   4   6  14   14.26    7.58
   4   6  15  311.48   14.20
   4   6  16  204.47   20.76
   4   6  17   52.80   10.11
   4   6  18  155.36   12.69
   4   6  19   16.99   10.02
   4   6  20   71.37    9.94
   4   6  21  112.21   12.85
   4   6  22   17.94    9.71
   4   6  23   94.44   11.56
   4   6  24   40.49    9.69
   4   6  26   40.42   10.56
   4   7   0 1527.39   37.93
   4   7   1   85.90   12.80
   4   7   2  684.57   20.52
   4   7   3  987.63   25.28
   4   7   4  310.86   15.04
   4   7   5   35.44    7.76
   4   7   6  101.03   12.99
   4   7   7  993.06   26.52
   4   7   8  118.60   14.42
   4   7   9  249.80   17.12
   4   7  10  173.54   15.45
   4   7  11   66.50   11.08
   4   7  12   80.19   11.56
   4   7  13  271.72   13.38
   4   7  14   54.22    8.45
   4   7  15  129.78   12.40
   4   7  17    4.04    7.02
   4   7  18    1.40    6.99
   4   7  19   42.39    8.69
   4   7  20   21.67    9.05
   4   7  21   25.85    8.97
   4   7  22   28.34   23.48
   4   7  23   65.25   10.25
   4   7  24   40.50   10.85
   4   7  25  106.99   11.87
   4   7  26   28.18   10.52
   4   8   0  354.54   15.47
   4   8   1   36.06    8.59
   4   8   2  334.87   15.49
   4   8   3  807.39   21.12
   4   8   4  413.03   16.86
   4   8   5  148.01   13.44
   4   8   6  276.66   16.10
   4   8   7   48.85    9.17
   4   8   8    7.64    8.34
   4   8   9   52.82   11.02
   4   8  10   18.15   10.18
   4   8  11    5.95    7.99
   4   8  12   60.18    8.91
   4   8  13  278.11   18.27
   4   8  14   78.18   17.30
   4   8  16  366.64   13.63
   4   8  17   89.69   10.07
   4   8  18  179.31   17.44
   4   8  19  107.76   11.26
   4   8  20  157.57   13.74
   4   8  21   26.62    9.36
   4   8  22   28.37    9.98
   4   8  23   50.52    9.77
   4   8  25   47.73   16.15
   4   9   0  427.15   16.86
   4   9   1  113.77   12.11
   4   9   2  225.66   14.29
   4   9   3  240.49   15.18
   4   9   4   86.66   11.74
   4   9   5 1607.71   42.73
   4   9   6  174.52   14.00
   4   9   7   13.22    9.22
   4   9   8   17.24    8.82
   4   9   9  154.07   16.38
   4   9  10  321.24   19.97
   4   9  11   11.44    8.01
   4   9  12  157.81   15.17
   4   9  13  298.52   17.33
   4   9  14  123.24   12.39
   4   9  15   52.08    9.69
   4   9  16   10.66    7.02
   4   9  17  310.87   14.42
   4   9  18   57.78   12.17
   4   9  19    5.31    8.63
   4   9  20   16.52   10.70
   4   9  21    9.23    9.69
   4   9  22   55.18   10.31
   4   9  23   11.47    9.29
   4   9  24   18.45    9.54
   4   9  25   24.72   10.97
   4  10   0  273.34   15.24
   4  10   1   96.63   13.07
   4  10   2  181.24   13.95
   4  10   3   38.85    9.17
   4  10   4   53.55    9.62
   4  10   5  368.05   17.98
   4  10   6  205.88   19.36
   4  10   7    8.61    7.95
   4  10   8   66.02   11.51
   4  10   9  201.12   18.20
   4  10  10   28.88    7.57
   4  10  11    7.19    8.03
   4  10  12  160.06   12.45
   4  10  13    5.71    8.86
   4  10  14   43.11    9.71
   4  10  15  177.63   12.74
   4  10  16  222.23   21.45
   4  10  17  186.89   13.51
   4  10  18    7.14    9.96
   4  10  19   12.76    9.45
   4  10  20   41.76   15.34
   4  10  21   61.62   10.43
   4  10  22   57.08    9.81
   4  10  23    3.61    8.82
   4  10  24   44.03    9.48
   4  10  25   32.95   23.76
   4  11   0  416.08   17.97
   4  11   1   38.40    9.21
   4  11   2   74.54   11.41
   4  11   3  276.97   16.70
   4  11   4  166.23   15.41
   4  11   5    6.00    9.27
   4  11   6  250.06   17.69
   4  11   7  100.30   14.62
   4  11   8   27.32    8.44
   4  11   9   50.00    8.46
   4  11  10  313.92   13.39
   4  11  11  229.79   12.90
   4  11  12  213.49   16.40
   4  11  13   38.50    9.27
   4  11  14   49.93    9.24
   4  11  15   42.51   12.71
   4  11  16    9.47    9.17
   4  11  17   32.39   11.72
   4  11  18   50.59    9.91
   4  11  19   16.81   14.97
   4  11  20   56.28   10.95
   4  11  21   10.98   11.56
   4  11  22   48.86    9.71
   4  11  23   17.84    8.76
   4  11  24   31.14   10.60
   4  12   0 2030.28   61.76
   4  12   1  255.64   16.77
   4  12   2  174.45   15.90
   4  12   3  181.72   16.36
   4  12   4  226.40   16.82
   4  12   5   67.54   11.97
   4  12   6   43.24    9.32
   4  12   7  301.35   13.79
   4  12   8   58.16    8.91
   4  12   9  219.21   12.93
   4  12  10    4.98    8.00
   4  12  11  183.77   12.85
   4  12  12  122.11   13.69
   4  12  13   87.00   16.72
   4  12  14  178.96   21.93
   4  12  15   14.20    9.17
   4  12  16   38.76    9.13
   4  12  17    2.20    9.07
   4  12  18   47.73   10.29
   4  12  19    7.86    8.92
   4  12  20   78.29   10.82
   4  12  21   14.57    9.39
   4  12  22   88.21   10.02
   4  12  23   80.18   17.40
   4  12  24   12.01    8.58
   4  13   0  124.29   15.07
   4  13   1  116.91   14.63
   4  13   2   42.00   11.09
   4  13   3    8.83   10.65
   4  13   4  275.19   16.44
   4  13   5  223.45   16.01
   4  13   6   41.88    8.91
   4  13   7   77.66    9.82
   4  13   8  208.24   13.36
   4  13   9  164.46   13.32
   4  13  10   14.08    7.97
   4  13  11   58.97    9.27
   4  13  12    9.68    7.92
   4  13  13    5.13    7.89
   4  13  14  152.50   18.36
   4  13  15  161.12   17.42
   4  13  16   15.18    9.95
   4  13  17   46.92   16.32
   4  13  18  173.37   20.91
   4  13  19   68.00   10.89
   4  13  20   63.09   10.68
   4  13  21   35.56    9.27
   4  13  22    3.14    7.95
   4  13  23   41.78    7.85
   4  14   0  299.68   16.02
   4  14   1   27.02   10.24
   4  14   2  205.63   13.80
   4  14   3   94.55   10.69
   4  14   4  174.30   12.93
   4  14   5  281.07   13.83
   4  14   6  214.21   13.81
   4  14   7   55.91    9.78
   4  14   8   21.33    9.31
   4  14   9  204.48   15.48
   4  14  10  173.00   17.20
   4  14  11   13.15   10.99
   4  14  12   37.31    8.77
   4  14  13  109.39   14.86
   4  14  14   98.70   14.37
   4  14  15   25.19    8.22
   4  14  16    7.40    9.03
   4  14  17   11.19   13.25
   4  14  18   30.01   15.57
   4  14  19    6.45    9.50
   4  14  20   87.01   10.55
   4  14  21   43.23   16.78
   4  14  22   85.65   13.01
   4  14  23    3.50    8.17
   4  15   0   68.65    9.36
   4  15   1   48.22    9.36
   4  15   2   87.89   10.69
   4  15   3  341.89   20.03
   4  15   4    9.83    8.45
   4  15   5   28.73   11.10
   4  15   6   19.68    9.75
   4  15   7   56.44   10.62
   4  15   8   32.57    9.27
   4  15   9   84.89   18.49
   4  15  10   41.59   14.05
   4  15  11   36.14   10.51
   4  15  12   76.52   10.48
   4  15  13   62.20   10.01
   4  15  14   22.72   14.28
   4  15  15   40.05   15.92
   4  15  16   40.23   10.26
   4  15  17   22.03   10.13
   4  15  18   84.87   10.78
   4  15  19   46.35   13.44
   4  15  20   56.73    9.22
   4  15  21   23.95   20.58
   4  15  22   11.76    9.38
   4  16   0  179.48   12.86
   4  16   1  135.91   13.75
   4  16   2   21.58   10.64
   4  16   3  166.83   15.94
   4  16   4  215.27   17.69
   4  16   5  145.18   14.58
   4  16   6  112.21   12.35
   4  16   7   55.92    9.69
   4  16   8   66.88   10.11
   4  16   9   20.83    8.77
   4  16  10   55.51   10.06
   4  16  11   70.02   10.04
   4  16  12  210.47   13.47
   4  16  13   34.15   15.99
   4  16  14   17.11    7.74
   4  16  15   30.60   11.11
   4  16  16   56.82   12.24
   4  16  17    6.23    9.13
   4  16  18   40.17    9.80
   4  16  19    8.44    8.04
   4  16  20   13.69    8.73
   4  16  21   33.17   16.08
   4  17   2   10.32    8.82
   4  17   3   55.17    9.69
   4  17   4  167.51   16.73
   4  17   5  165.54   16.27
   4  17   6   11.55    8.78
   4  17   7   80.65   11.40
   4  17   8  134.97   14.00
   4  17   9  203.57   15.28
   4  17  10   92.20   11.33
   4  17  11   50.51   11.27
   4  17  12    9.84    9.92
   4  17  13   46.88   12.45
   4  17  14   61.10   23.48
   4  17  15   82.69   10.96
   4  17  16   30.91    9.54
   4  17  17   84.21   16.74
   4  17  18   24.33   16.89
   4  17  19   23.93    8.35
   4  18   0  151.38   22.39
   4  18   1  127.48   14.93
   4  18   2    0.83    7.46
   4  18   3  397.97   17.54
   4  18   4   12.31    8.76
   4  18   5   29.67    9.63
   4  18   6   34.48   10.05
   4  18   7  107.12   11.35
   4  18   8   19.07   10.02
   4  18   9  139.54   13.88
   4  18  10   21.35   13.40
   4  18  11   24.91   12.05
   4  18  12   39.58   17.56
   4  18  13   25.55   24.70
   4  18  14   20.70   22.26
   4  18  15    8.32    9.52
   4  18  16   23.90    9.38
   4  18  17   22.59   10.85
   4  18  18    5.61   11.13
   4  18  19   30.04    8.65
   4  19   0  276.78   14.42
   4  19   1   13.02    8.74
   4  19   2  111.18   11.79
   4  19   3    3.75    8.29
   4  19   4   54.81    9.59
   4  19   5   83.41   10.02
   4  19   6   15.86   11.73
   4  19   7  198.62   14.30
   4  19   8   39.39   10.37
   4  19   9   49.97   10.33
   4  19  10   48.02   15.87
   4  19  11   54.45   17.94
   4  19  12   22.41    9.30
   4  19  13   39.78   11.27
   4  19  14    1.48    9.06
   4  19  15   13.05    9.35
   4  19  16   12.12   11.24
   4  19  17    9.21   15.89
   4  20   0    4.21    8.25
   4  20   1   21.05    8.68
   4  20   2   41.12    9.11
   4  20   3    4.81    8.23
   4  20   4   39.41    9.52
   4  20   5   14.81    9.07
   4  20   6   20.68    9.48
   4  20   7   92.21   11.17
   4  20   8    7.63    9.00
   4  20   9   66.74   13.23
   4  20  10    9.49    9.74
   4  20  12    7.75    9.11
   4  20  13   13.63    9.42
   4  20  14   69.53   29.10
   4  20  15   14.77   24.01
   4  20  16   31.23   21.00
   4  21   0   27.92    9.46
   4  21   1   13.03    9.03
   4  21   2   69.56   10.32
   4  21   3   25.30    9.88
   4  21   4   23.37    9.86
   4  21   5  232.12   15.84
   4  21   6   60.96   11.96
   4  21   7    3.70    9.36
   4  21   8   30.06    9.71
   4  21   9   19.25    9.62
   4  21  10   24.25    9.95
   4  21  11    3.94   10.67
   4  21  12   11.00   12.59
   4  21  13   45.57   28.53
   4  21  14   22.39   11.16
   4  21  15   21.72    9.48
   4  22   0   18.68   10.24
   4  22   1   17.52   10.66
   4  22   2   24.04   11.49
   4  22   3   31.20   10.61
   4  22   4   55.40   10.99
   4  22   5   10.57   10.10
   4  22   6   12.98    8.79
   4  22   7   81.64   11.65
   4  22   8   28.12   11.97
   4  22   9    8.23   12.69
   4  22  10   23.54   33.69
   4  22  11   75.71   15.69
   4  22  12   23.08   10.78
   4  22  13    2.85    9.11
   4  23   0    8.79   10.83
   4  23   1   13.15   10.82
   4  23   2   20.57   10.81
   4  23   3   60.90   11.19
   4  23   4   12.48   10.33
   4  23   5   35.17   16.45
   4  23   7   78.49   17.49
   4  23   8   86.15   10.91
   4  23   9   13.57    9.23
   4  23  10   50.92    9.98
   4  23  11   56.21    9.91
   4  23  12   11.62    8.66
   4  24   0    8.34   10.17
   4  24   1   15.00   10.16
   4  24   2   68.77   12.99
   4  24   3   54.36   10.53
   4  24   4   13.77   10.50
   4  24   5   35.01   13.68
   4  24   6   77.42   15.24
   4  24   7   18.57    9.19
   4  24   8   50.95    9.54
   4  24   9   60.14    9.49
   4  25   0    5.27    9.58
   4  25   1    4.95    9.98
   4  25   2   12.59    9.96
   4  25   3   14.69    9.95
   4  25   4   13.90   10.33
   4  25   5   20.67   18.21
   4  25   6   30.43    9.87
   4  25   7   28.38    9.83
   4  26   0   53.68    9.82
   4  26   1   32.43    9.81
   4  26   2   24.98    9.41
   4  26   3   36.30   10.58
   4  26   4   41.39    9.38
   4  26   5   44.91   21.44
   5   0   1    8.94    7.18
   5   0   2  586.86   26.51
   5   0   3 1938.56   52.77
   5   0   4   75.91   12.74
   5   0   5    4.58   13.75
   5   0   6  364.14   19.90
   5   0   7   66.57   10.71
   5   0   8  307.86   14.22
   5   0   9   99.88   13.44
   5   0  10  475.90   15.70
   5   0  11  740.04   23.26
   5   0  12   12.85   21.20
   5   0  13   49.32   10.20
   5   0  14    2.98    7.12
   5   0  15   20.45    8.47
   5   0  16   80.35    9.75
   5   0  17   11.34    8.38
   5   0  18   18.66    9.22
   5   0  19   22.99   13.99
   5   0  20   13.77   11.30
   5   0  21   61.86   12.92
   5   1   0   26.01    8.38
   5   1   1 5278.70  135.97
   5   1   2  785.48   26.17
   5   1   3  219.14   15.45
   5   1   4  407.44   17.69
   5   1   5   23.87    9.18
   5   1   6  486.36   29.26
   5   1   7  177.41   14.14
   5   1   8  227.29   14.66
   5   1   9  167.53   13.88
   5   1  10  127.59   13.52
   5   1  11   56.99   12.29
   5   1  12  220.27   20.33
   5   1  13   18.45   11.53
   5   1  14  367.53   13.36
   5   1  15  103.33   13.37
   5   1  16  508.10   36.36
   5   1  17  102.97   11.03
   5   1  18   10.01    8.78
   5   1  19   31.16   10.05
   5   1  20   16.51   10.86
   5   1  21   42.42   12.92
   5   2   0 2779.75   84.38
   5   2   1 1685.72   44.30
   5   2   2   11.59    7.70
   5   2   3  167.74   13.08
   5   2   4 2214.07   62.03
   5   2   5  537.91   19.71
   5   2   6   31.22    8.52
   5   2   7    7.12    8.15
   5   2   8   35.64    9.06
   5   2   9  259.00   17.80
   5   2  10   20.40    7.43
   5   2  11  207.16   14.94
   5   2  12   83.87   13.26
   5   2  13  185.01   23.08
   5   2  14   87.76   10.25
   5   2  15    2.63    7.13
   5   2  16  100.06   11.08
   5   2  17   63.19    9.70
   5   2  18   74.61   10.54
   5   2  19   16.82    9.61
   5   2  20   10.42    9.98
   5   2  21   37.75   12.05
   5   3   0  649.01   24.77
   5   3   1  855.61   30.11
   5   3   2  807.68   23.31
   5   3   3  147.62   14.84
   5   3   4  488.99   18.76
   5   3   5  122.88   12.67
   5   3   6   49.83    9.41
   5   3   7  385.14   17.20
   5   3   8   85.22   12.97
   5   3   9  213.13   17.40
   5   3  10   18.77    8.31
   5   3  11    6.51   11.44
   5   3  12   45.31   12.83
   5   3  13  163.30   19.98
   5   3  14  306.78   12.93
   5   3  15  125.61   12.01
   5   3  16  399.10   15.50
   5   3  17  422.41   16.74
   5   3  18  163.03   16.23
   5   3  19   99.24   11.35
   5   3  20   87.68   18.65
   5   3  21   15.52   13.76
   5   3  22   20.80    8.95
   5   4   0  282.27   16.86
   5   4   1 1526.30   41.18
   5   4   2 1031.67   31.86
   5   4   3   92.46   12.51
   5   4   4  183.97   14.75
   5   4   5  249.19   14.93
   5   4   6  984.07   24.02
   5   4   7  773.87   21.55
   5   4   8  278.10   17.34
   5   4   9  350.71   17.44
   5   4  10  154.35   15.34
   5   4  11    4.72    9.70
   5   4  12   50.01   11.52
   5   4  13   59.31    9.33
   5   4  14   53.72    8.48
   5   4  15   37.69    8.44
   5   4  16   22.69    8.40
   5   4  17   30.64   12.32
   5   4  18   86.28   17.09
   5   4  19  133.83   12.22
   5   4  20    9.92    9.96
   5   4  21   20.70    9.02
   5   4  22   39.74    9.34
   5   4  23   44.27    9.96
   5   5   0  308.39   16.69
   5   5   1    5.27    6.69
   5   5   2  191.27   15.95
   5   5   3  264.32   16.49
   5   5   4  542.58   17.93
   5   5   5  255.63   14.15
   5   5   6  880.44   24.54
   5   5   7  206.22   15.14
   5   5   8  282.72   15.22
   5   5   9  590.11   20.54
   5   5  10   43.56   10.99
   5   5  11  209.22   17.24
   5   5  12  140.79   19.07
   5   5  13   59.69    8.90
   5   5  14   38.08    8.92
   5   5  15  122.75   10.65
   5   5  16   66.65   13.25
   5   5  17  120.56   15.83
   5   5  18  310.98   23.63
   5   5  19   52.02   10.02
   5   5  20  235.08   21.18
   5   5  21  122.44   12.86
   5   5  22   57.62    9.72
   5   5  25   29.77    9.54
   5   6   0  470.44   17.82
   5   6   1 1273.96   41.21
   5   6   2  506.74   17.92
   5   6   3  557.53   24.39
   5   6   4  289.73   15.02
   5   6   5    5.34    6.89
   5   6   6  275.19   15.56
   5   6   7  843.86   24.32
   5   6   8  130.04   13.09
   5   6   9   61.62   10.09
   5   6  10  122.10   14.55
   5   6  11  201.48   17.71
   5   6  12   64.65    9.33
   5   6  13   29.60    8.47
   5   6  14   17.27    8.90
   5   6  15   41.47   19.93
   5   6  16  103.19   12.35
   5   6  17  289.31   23.71
   5   6  18   57.21   10.93
   5   6  19   31.30   10.87
   5   6  20    8.62    8.62
   5   6  21   16.38    8.55
   5   6  22   45.70   15.96
   5   6  23    4.11    9.86
   5   6  24   54.34   11.26
   5   6  25   33.27    9.50
   5   7   0  944.36   30.43
   5   7   1   48.85    9.00
   5   7   2  317.03   18.03
   5   7   3  410.31   15.49
   5   7   4  437.79   17.68
   5   7   5   11.29    7.36
   5   7   6   41.96    9.56
   5   7   7  242.38   13.52
   5   7   8   62.57   10.52
   5   7   9   84.53   13.21
   5   7  10  204.84   16.37
   5   7  11   26.53   11.09
   5   7  12  163.77   21.81
   5   7  13   20.38    8.92
   5   7  14  231.59   14.21
   5   7  15  203.23   26.53
   5   7  16    2.20    7.04
   5   7  17  103.69   10.95
   5   7  18    3.45    7.85
   5   7  19   40.22    9.97
   5   7  20  342.02   41.28
   5   7  21    9.72   13.65
   5   7  22   30.04    9.59
   5   7  23   58.24    9.79
   5   7  24   33.12   10.01
   5   8   0  959.10   25.44
   5   8   1  517.69   18.55
   5   8   2  263.84   15.12
   5   8   3  656.34   25.10
   5   8   4  156.62   13.44
   5   8   5  363.11   15.66
   5   8   6  257.46   16.15
   5   8   7  111.40   12.27
   5   8   8  104.52   13.20
   5   8   9   38.86   11.05
   5   8  10  168.21   18.62
   5   8  11   13.83    8.01
   5   8  12  112.54   12.04
   5   8  13   49.03   11.57
   5   8  14    3.10    8.86
   5   8  16    8.83    7.47
   5   8  17  249.79   13.56
   5   8  18   13.06    9.15
   5   8  19  154.06   35.86
   5   8  20   37.25   12.43
   5   8  21   14.08    8.88
   5   8  22  132.67   14.07
   5   8  23   69.57   10.13
   5   8  24  101.59   11.56
   5   9   0  244.28   15.19
   5   9   1  242.97   15.19
   5   9   2  301.36   15.64
   5   9   3  277.78   15.67
   5   9   4  676.98   24.86
   5   9   5    4.90    7.44
   5   9   6  123.00   13.60
   5   9   7  218.63   18.50
   5   9   8   24.10    9.73
   5   9   9  222.03   16.84
   5   9  10   58.98   11.55
   5   9  11  378.71   15.16
   5   9  12   84.81   10.25
   5   9  13   83.18   10.65
   5   9  14  281.40   22.09
   5   9  15   92.18   11.00
   5   9  16  237.66   12.71
   5   9  17   73.28    8.73
   5   9  18   74.05   12.15
   5   9  19    7.92    9.04
   5   9  20   22.13    9.40
   5   9  21  149.66   20.96
   5   9  22   11.41   10.67
   5   9  23   20.76   22.12
   5   9  24   27.90   15.06
   5   9  25   81.44   15.62
   5  10   0  249.05   16.16
   5  10   1  465.22   19.66
   5  10   2   73.37   11.37
   5  10   3  184.35   14.45
   5  10   4   68.40   10.97
   5  10   5   67.57   11.44
   5  10   6  566.10   27.80
   5  10   7   90.79   16.81
   5  10   8  123.14   14.19
   5  10   9  459.63   15.56
   5  10  10  134.50   11.59
   5  10  11   62.62    8.91
   5  10  12  397.35   20.43
   5  10  13   61.88    9.73
   5  10  14  188.87   21.59
   5  10  15  147.68   12.73
   5  10  16   64.17    8.31
   5  10  17   48.83    8.27
   5  10  18   12.40    9.07
   5  10  19   41.37   12.43
   5  10  20   38.40   10.17
   5  10  21   21.00   10.79
   5  10  22    7.81    8.95
   5  10  23   14.63    9.59
   5  10  24    5.16    9.06
   5  10  25   37.56   10.87
   5  11   0   13.36    9.23
   5  11   1  191.28   15.39
   5  11   2  169.40   14.96
   5  11   3  407.25   19.39
   5  11   4  231.19   16.78
   5  11   5   42.81   10.62
   5  11   6  114.35   15.06
   5  11   7   86.47   11.10
   5  11   8    6.36    8.01
   5  11   9  289.97   13.38
   5  11  10  211.31   12.92
   5  11  11  688.35   20.43
   5  11  12  663.34   27.44
   5  11  13   62.74    9.70
   5  11  14  117.95   14.93
   5  11  15  114.67   21.01
   5  11  16   77.83    9.16
   5  11  17   40.94    9.10
   5  11  18   22.58    9.46
   5  11  19   58.83   10.67
   5  11  20   24.64   10.06
   5  11  21   72.04   14.37
   5  11  22   38.34    9.26
   5  11  23   45.54    9.53
   5  11  24   13.31   15.27
   5  12   0   54.22   11.06
   5  12   1  426.98   19.90
   5  12   2   29.78   10.62
   5  12   3  250.99   17.27
   5  12   4   32.36   11.08
   5  12   5    5.46    8.43
   5  12   6   72.28   10.23
   5  12   7  184.06   12.92
   5  12   8  109.06   11.60
   5  12   9   69.86   10.24
   5  12  10  155.59   12.43
   5  12  11  227.56   12.83
   5  12  12  112.80   14.99
   5  12  13   16.70    7.91
   5  12  14   25.79    9.20
   5  12  15   34.91   12.22
   5  12  16   86.37    9.98
   5  12  17   10.95    9.05
   5  12  18   12.58    9.42
   5  12  19    9.63   13.09
   5  12  20    3.98    8.70
   5  12  21  108.24   12.18
   5  12  22   67.78    9.59
   5  12  23    5.52    9.85
   5  12  24   29.62   19.05
   5  13   0   59.44   10.21
   5  13   1  231.18   16.43
   5  13   2   88.97   12.44
   5  13   3   28.76    9.33
   5  13   4   53.17    9.34
   5  13   5    9.53    8.02
   5  13   6    8.97    8.03
   5  13   7    7.84    8.02
   5  13   8  165.97   12.89
   5  13   9   59.51    9.31
   5  13  10  187.69   12.82
   5  13  11   13.75    8.38
   5  13  12   46.93    8.79
   5  13  13   38.98   13.14
   5  13  14   66.00   16.15
   5  13  15   68.48   14.77
   5  13  16    7.81    8.63
   5  13  17    4.37    9.43
   5  13  18    7.60   10.62
   5  13  19  133.73   14.17
   5  13  20    5.03    9.00
   5  13  21    4.14    8.44
   5  13  22   45.87    8.72
   5  13  23   37.94   11.74
   5  14   0  119.21   13.81
   5  14   1  140.98   16.05
   5  14   2  353.19   15.16
   5  14   3   89.77   12.05
   5  14   4   87.96   11.60
   5  14   5  665.43   20.93
   5  14   6  578.44   21.78
   5  14   7   23.21    8.88
   5  14   8  195.88   14.61
   5  14   9  340.70   15.01
   5  14  10   44.52    9.25
   5  14  11  129.59   12.74
   5  14  12  177.76   19.70
   5  14  13   78.48   10.91
   5  14  14   30.90   10.00
   5  14  15   26.95    9.07
   5  14  16    6.44    9.01
   5  14  17   11.72   11.94
   5  14  18    6.70    9.63
   5  14  19    7.11    9.04
   5  14  20   42.59   16.96
   5  14  21   32.14   17.53
   5  14  22   61.40   17.69
   5  15   0    3.78    7.57
   5  15   1   43.25    9.79
   5  15   2    9.34    8.90
   5  15   3  308.27   19.55
   5  15   4  408.79   18.20
   5  15   5   86.39   13.30
   5  15   6   79.30   10.18
   5  15   7   42.31    9.27
   5  15   8   90.43   11.02
   5  15   9   48.41    9.67
   5  15  10   27.37   11.41
   5  15  11   28.00    9.62
   5  15  12   17.93    8.72
   5  15  13  227.27   13.03
   5  15  14   10.93    7.77
   5  15  15    3.43    8.16
   5  15  16   51.16   13.23
   5  15  17   13.52    9.65
   5  15  18  100.21   11.97
   5  15  19   42.40   10.54
   5  15  20   26.78   16.39
   5  15  21   10.46    8.68
   5  15  22   21.31    8.18
   5  16   0   12.66    7.97
   5  16   1   28.47    9.30
   5  16   2  310.87   17.26
   5  16   3   21.36    9.29
   5  16   4  257.44   21.20
   5  16   5  691.28   23.82
   5  16   6   16.61    9.25
   5  16   7  160.62   18.03
   5  16   8   57.00   14.04
   5  16   9  121.12   19.27
   5  16  10   50.06   11.80
   5  16  11   90.41   16.99
   5  16  12    9.71    8.24
   5  16  13  302.09   19.41
   5  16  14   55.39   13.73
   5  16  15    7.72    9.38
   5  16  16   14.32   10.92
   5  16  17   12.93   18.18
   5  16  18    6.58   10.16
   5  16  19   27.68   22.83
   5  16  20   65.01   22.55
   5  16  21   30.45    8.99
   5  17   2    7.00    8.81
   5  17   3   52.50    9.24
   5  17   4   29.98    8.79
   5  17   5   85.10   10.10
   5  17   6   18.24    9.21
   5  17   7   71.18   10.07
   5  17   8  173.12   14.85
   5  17   9   40.55    9.59
   5  17  10    8.86    9.13
   5  17  11   91.07   16.87
   5  17  12   31.17   10.33
   5  17  13    6.85    9.42
   5  17  14   36.69   11.92
   5  17  15   23.69   10.06
   5  17  16    3.26   10.73
   5  17  17   12.11   10.16
   5  17  18   36.32    9.22
   5  17  19    6.93    8.32
   5  17  20    0.82    7.44
   5  18   0    0.35    7.45
   5  18   1   27.01    8.33
   5  18   2  197.60   12.71
   5  18   3    7.62    7.88
   5  18   4   15.62    9.19
   5  18   5   68.49   10.05
   5  18   6   55.26   11.78
   5  18   7   17.26    9.15
   5  18   8    7.39    8.69
   5  18   9   57.58   10.83
   5  18  10   51.45   10.35
   5  18  11  194.86   14.17
   5  18  12  174.57   14.11
   5  18  13   10.29    9.74
   5  18  14   17.63   10.02
   5  18  15   23.84   11.12
   5  18  16   10.96    9.74
   5  18  17   21.36    9.22
   5  18  18   26.72   11.10
   5  18  19   21.40    7.45
   5  19   0   17.32    8.29
   5  19   1   39.18    8.73
   5  19   2  104.15   11.78
   5  19   3   42.63    9.15
   5  19   4  105.94   12.19
   5  19   5  112.56   13.04
   5  19   6   43.96    9.97
   5  19   7   16.60    9.51
   5  19   8    5.39    9.48
   5  19   9   16.71   10.31
   5  19  10   59.95   13.27
   5  19  11   32.31    9.79
   5  19  12   63.05   13.88
   5  19  13   15.41    9.97
   5  19  14   10.17   10.25
   5  19  15   68.80   17.39
   5  19  16   10.96   12.00
   5  19  17   48.27    9.90
   5  20   0   14.51    9.10
   5  20   1   79.12    9.96
   5  20   2    9.78    9.09
   5  20   3    8.60    9.08
   5  20   4   23.18    9.50
   5  20   5  102.21   13.36
   5  20   6   96.13   10.75
   5  20   7    8.96    9.44
   5  20   8    5.22    9.41
   5  20   9   29.24   10.64
   5  20  10   25.12   10.11
   5  20  11   16.47   10.01
   5  20  12    1.98    9.89
   5  20  13   76.51   12.22
   5  20  14   13.24    9.26
   5  20  15   26.36    9.57
   5  20  16   40.26    9.87
   5  21   0    2.70    9.45
   5  21   1   11.33    9.44
   5  21   2    1.84    9.01
   5  21   3  112.21   12.86
   5  21   4   17.38   11.13
   5  21   5   25.89    9.83
   5  21   6   94.56   14.06
   5  21   7   41.05   10.58
   5  21   8   84.80   10.92
   5  21   9  107.48   12.49
   5  21  10    1.49    9.49
   5  21  11   14.01   10.21
   5  21  12   61.18   11.31
   5  21  13   68.17   16.42
   5  21  14   13.94    9.53
   5  21  15   68.26   11.81
   5  22   0    1.31   10.18
   5  22   1   11.57   11.45
   5  22   2   36.70   10.58
   5  22   3   19.38   10.98
   5  22   4  139.85   19.35
   5  22   5   12.65   10.05
   5  22   6   11.24   10.00
   5  22   7    2.57   10.76
   5  22   8   12.90   10.68
   5  22   9   28.94   19.97
   5  22  10   11.64   13.73
   5  22  11   26.82   24.06
   5  22  12    9.91   17.12
   5  22  13   50.37   10.27
   5  23   0   26.47   10.77
   5  23   1   13.09   10.77
   5  23   2   10.83   10.75
   5  23   3   33.50   14.02
   5  23   4   22.61   10.28
   5  23   5   44.74   10.64
   5  23   6   17.19    9.77
   5  23   7   54.89   10.52
   5  23   8    8.61    9.66
   5  23   9   11.44   10.00
   5  23  10   19.69    9.54
   5  23  11   14.42   10.27
   5  24   0   65.22   11.34
   5  24   1   13.03   10.12
   5  24   2   15.11   10.10
   5  24   3   17.18   10.08
   5  24   4   32.02   14.48
   5  24   5   18.81   14.04
   5  24   6   11.31    9.99
   5  24   7   33.16   16.32
   5  24   8    9.55    9.11
   5  24   9   15.06    9.85
   5  25   0   21.01    9.95
   5  25   1   37.94   10.34
   5  25   2   12.36   10.33
   5  25   3   12.61   10.71
   5  25   4   19.24   16.23
   5  25   5   12.08    9.87
   5  25   6   23.77    9.05
   5  25   7    8.98    9.02
   5  26   0   21.18   10.18
   5  26   1   68.73   21.92
   5  26   2   35.08   13.30
   5  26   3   21.05    9.37
   5  26   4   26.81   24.94
   6   0   0 1504.98   44.91
   6   0   1  133.82   14.31
   6   0   2 3208.98   86.32
   6   0   3   15.17    9.94
   6   0   4    8.96   17.17
   6   0   5  703.39   30.97
   6   0   6    6.04    7.71
   6   0   7  564.31   18.51
   6   0   8   31.81    8.22
   6   0   9  252.35   13.93
   6   0  10  224.92   18.83
   6   0  11  534.73   23.34
   6   0  12  471.47   23.02
   6   0  13   13.15    7.55
   6   0  14    5.89    7.58
   6   0  15   10.76    8.45
   6   0  16   12.75    9.29
   6   0  17   59.51   10.13
   6   0  18   47.48   10.52
   6   0  19   20.51   13.53
   6   0  20   48.97   23.83
   6   0  21   23.55    7.30
   6   1   0  264.39   15.54
   6   1   1  410.52   18.03
   6   1   2  741.95   24.29
   6   1   3  703.45   22.83
   6   1   4  343.14   18.88
   6   1   5  543.39   20.39
   6   1   6  406.24   23.99
   6   1   7  113.55   12.06
   6   1   8  309.49   16.45
   6   1   9  614.41   18.73
   6   1  10  256.82   15.76
   6   1  11  465.71   18.50
   6   1  12   74.52   11.51
   6   1  13  471.48   17.33
   6   1  14  581.61   16.95
   6   1  15  622.98   21.79
   6   1  16  253.35   22.57
   6   1  17   90.99   10.57
   6   1  18   67.03   10.96
   6   1  19   28.06   10.47
   6   1  20   43.80   11.26
   6   1  21   25.91    9.88
   6   2   0  135.39   15.62
   6   2   1 1058.76   35.00
   6   2   2  703.44   21.52
   6   2   3  373.63   17.10
   6   2   4  752.50   23.17
   6   2   5  126.81   14.08
   6   2   6   16.47    9.01
   6   2   7  177.75   14.66
   6   2   8  121.67   14.30
   6   2   9  154.43   13.08
   6   2  10  576.89   28.06
   6   2  11  479.34   18.08
   6   2  12    3.81   10.63
   6   2  13  215.88   13.78
   6   2  14   52.61   12.94
   6   2  15  377.74   24.89
   6   2  16  137.74   14.15
   6   2  17   44.86   10.56
   6   2  18   30.19   10.08
   6   2  19   69.05   20.94
   6   2  20   11.04    9.52
   6   2  21   42.29   10.73
   6   2  22   40.84   10.61
   6   3   0  201.68   21.56
   6   3   1 1285.48   37.37
   6   3   2  479.69   20.02
   6   3   3  447.12   18.49
   6   3   4   89.00   11.89
   6   3   5 1546.20   36.38
   6   3   6  731.16   20.20
   6   3   7  498.89   17.71
   6   3   8  186.67   16.07
   6   3   9   11.13    7.86
   6   3  10  112.17   13.17
   6   3  11   29.28    8.83
   6   3  12    7.49    8.42
   6   3  13  131.91   16.01
   6   3  14  258.61   13.38
   6   3  15  192.42   13.32
   6   3  16  120.04   17.68
   6   3  17   47.78    9.68
   6   3  18   70.02   10.51
   6   3  19   90.24   10.90
   6   3  20   50.13   16.00
   6   3  21   18.49   10.72
   6   3  22   39.46   10.16
   6   3  23   35.30    9.52
   6   4   0  480.35   20.54
   6   4   1   40.68    8.82
   6   4   2  287.24   16.86
   6   4   3  350.97   16.98
   6   4   4  667.55   19.67
   6   4   5  375.47   17.17
   6   4   6  810.33   23.27
   6   4   7  250.13   14.73
   6   4   8  362.17   16.97
   6   4   9  272.05   14.44
   6   4  10  180.28   16.28
   6   4  11   49.44   11.50
   6   4  12   18.15    8.43
   6   4  13   41.24    9.35
   6   4  14   47.24    8.47
   6   4  15   58.24   16.41
   6   4  16  121.50   22.96
   6   4  17   48.87    9.23
   6   4  18   40.30    9.62
   6   4  19  312.97   30.48
   6   4  20   18.05    9.93
   6   4  21   97.10   10.28
   6   4  22   14.72    9.28
   6   4  23   17.32    9.48
   6   4  24   49.30   10.49
   6   4  25    7.38   10.72
   6   5   0  103.01   11.89
   6   5   1  151.69   13.61
   6   5   2    5.64    7.26
   6   5   3 1524.74   41.52
   6   5   4  679.53   19.75
   6   5   5  124.70   12.49
   6   5   6   40.05    8.65
   6   5   7  514.39   20.42
   6   5   8   58.67    9.60
   6   5   9  333.38   16.67
   6   5  10  153.67   14.56
   6   5  11  202.71   17.27
   6   5  12   86.83   11.11
   6   5  13   84.99   12.93
   6   5  14   60.29    8.01
   6   5  15   34.64    7.97
   6   5  16   20.68   10.58
   6   5  17   53.16   21.95
   6   5  18  114.63   24.91
   6   5  19   17.25   12.60
   6   5  20   17.28   10.35
   6   5  21   16.50    8.55
   6   5  22   25.40    9.23
   6   5  23  255.99   16.42
   6   5  24   52.63   10.86
   6   5  25   71.35   11.09
   6   5  26    6.82    8.58
   6   6   0   41.65    8.57
   6   6   1   20.40    7.72
   6   6   2   82.70   11.59
   6   6   3   66.22   10.32
   6   6   4  215.36   14.23
   6   6   5  276.71   15.14
   6   6   6  102.95   13.03
   6   6   7  565.97   18.32
   6   6   8  157.55   17.08
   6   6   9  113.34   13.20
   6   6  10  465.24   21.67
   6   6  11  126.35   15.53
   6   6  12    8.72    9.35
   6   6  13    4.64    7.58
   6   6  14  102.82   14.21
   6   6  15   99.75   15.04
   6   6  16  129.82   19.81
   6   6  17  234.67   38.57
   6   6  18   40.67    9.60
   6   6  19  163.48   27.75
   6   6  20  201.47   27.09
   6   6  21  117.27   12.37
   6   6  22   10.68    9.18
   6   6  23   10.41    9.80
   6   6  24   56.05   11.62
   6   6  25    1.46    9.08
   6   7   0  871.82   28.00
   6   7   1  446.85   17.67
   6   7   2  788.57   27.18
   6   7   3 1158.21   37.60
   6   7   4  163.46   13.43
   6   7   5  367.70   16.51
   6   7   6  349.79   19.62
   6   7   7   47.28    9.63
   6   7   8    8.53    8.79
   6   7   9  193.72   14.58
   6   7  10   73.25   11.08
   6   7  11   14.62    9.78
   6   7  12  125.34   12.49
   6   7  13  187.70   12.91
   6   7  14  119.23   11.97
   6   7  16   64.02   12.74
   6   7  17   84.62   14.88
   6   7  18   56.47   10.02
   6   7  19   14.48    8.21
   6   7  20   23.29    9.44
   6   7  21   32.46   13.13
   6   7  22  134.50   12.85
   6   7  23   10.06    9.33
   6   7  24    8.50   10.37
   6   7  25   25.78    9.43
   6   8   0   23.30    8.23
   6   8   1  277.68   15.16
   6   8   2  782.97   26.03
   6   8   3  583.99   19.55
   6   8   4   24.65    8.28
   6   8   5 1456.84   37.99
   6   8   6  252.15   17.09
   6   8   7  132.73   14.51
   6   8   8  135.13   14.57
   6   8   9    6.20    9.30
   6   8  10   58.54   10.66
   6   8  11   51.58    8.91
   6   8  12    7.31    8.03
   6   8  13    8.53    8.88
   6   8  14  442.62   32.28
   6   8  15   44.17    7.92
   6   8  16  180.90   23.24
   6   8  17   31.92   10.04
   6   8  18  123.98   32.13
   6   8  19  160.47   13.36
   6   8  20   77.35    9.83
   6   8  21    6.39    8.41
   6   8  22   29.21   13.58
   6   8  23   80.39   11.68
   6   8  24    6.04    9.53
   6   8  25    3.99    9.78
   6   9   0  514.14   19.17
   6   9   1  105.87   13.51
   6   9   2  228.90   15.27
   6   9   3   33.77    9.17
   6   9   4  222.77   15.33
   6   9   5  115.23   13.61
   6   9   6    3.48    9.69
   6   9   7   34.60    9.72
   6   9   8  185.33   16.39
   6   9   9   71.71   11.55
   6   9  10   67.32    8.90
   6   9  11  141.63   12.05
   6   9  12  419.15   20.89
   6   9  13  178.71   14.61
   6   9  14  256.15   15.88
   6   9  15   64.14    8.35
   6   9  16   20.30    7.88
   6   9  17   82.45   13.51
   6   9  18  153.07   14.28
   6   9  19   25.50    8.59
   6   9  20  147.25   25.10
   6   9  21   14.96    9.17
   6   9  22   37.25   10.61
   6   9  23   23.04    9.62
   6   9  24    4.23    9.08
   6  10   0    3.77    7.89
   6  10   1  126.27   14.03
   6  10   2   16.81    8.77
   6  10   3   47.90   10.55
   6  10   4  164.10   14.97
   6  10   5  200.97   15.01
   6  10   6   53.40   11.50
   6  10   7  226.82   15.96
   6  10   8   66.46   10.66
   6  10   9    0.18    7.12
   6  10  10  126.17   12.05
   6  10  11   40.61    9.34
   6  10  12  255.35   15.95
   6  10  13  108.92   12.36
   6  10  14  324.29   16.27
   6  10  15   22.17    7.89
   6  10  16   50.63    8.29
   6  10  17  127.22   12.59
   6  10  18   92.04   15.94
   6  10  19   73.52   10.27
   6  10  20    9.14    8.84
   6  10  21   22.36    9.49
   6  10  22   10.07    8.90
   6  10  23    6.89    9.16
   6  10  24   41.65    9.81
   6  11   0    9.61    9.70
   6  11   1  159.29   15.44
   6  11   2    4.41    9.27
   6  11   3  194.99   15.91
   6  11   4  186.97   16.82
   6  11   5    6.69    9.75
   6  11   6   72.30   11.10
   6  11   7   93.69   11.12
   6  11   8  109.70   11.58
   6  11   9  190.66   12.94
   6  11  10  256.11   16.45
   6  11  11    6.34    8.42
   6  11  12   94.04   10.60
   6  11  13   14.74    7.92
   6  11  14   72.32    9.65
   6  11  15   42.08    9.18
   6  11  16  111.17   12.18
   6  11  17   78.89    9.50
   6  11  18   79.53   23.17
   6  11  19   14.83    8.92
   6  11  20   28.41    9.58
   6  11  21    9.88    8.98
   6  11  22   22.98    8.82
   6  11  23    1.98    7.91
   6  11  24    5.66    8.58
   6  12   0  106.51   15.06
   6  12   1    8.02    9.75
   6  12   2  208.66   17.29
   6  12   3  491.10   24.84
   6  12   4   53.95   11.10
   6  12   5   74.48   10.23
   6  12   6    7.04    8.02
   6  12   7   45.64    8.92
   6  12   8   60.38    9.36
   6  12   9  267.77   22.22
   6  12  10   31.77    8.86
   6  12  11  176.13   12.81
   6  12  12   39.97    8.80
   6  12  13   45.68    8.77
   6  12  14    6.47    6.56
   6  12  15  261.17   14.38
   6  12  16    5.06    8.22
   6  12  17   91.62   10.32
   6  12  18   24.17    9.82
   6  12  19   19.14    9.65
   6  12  20   71.71    9.88
   6  12  21    6.34    8.88
   6  12  22   11.86    8.76
   6  13   0   14.32    9.78
   6  13   1   32.16    9.34
   6  13   2  265.90   16.46
   6  13   3   18.03    8.46
   6  13   4   44.88    8.91
   6  13   5  164.03   12.94
   6  13   6  314.60   15.16
   6  13   7  519.52   18.68
   6  13   8  228.75   14.20
   6  13   9   78.20   13.72
   6  13  10   23.92    8.83
   6  13  11  125.59   12.76
   6  13  12   93.93   11.41
   6  13  13   25.63    8.75
   6  13  14   62.24    8.28
   6  13  15   14.26    8.67
   6  13  16   76.12   10.33
   6  13  17   11.72    9.41
   6  13  18  152.46   13.93
   6  13  19   11.60    9.11
   6  13  20   97.96   25.21
   6  13  21   38.31    9.21
   6  13  22   11.85    8.30
   6  13  23    2.96    9.36
   6  14   0  129.97   12.50
   6  14   1  140.17   12.94
   6  14   2   17.26    8.92
   6  14   3    3.03    8.02
   6  14   4  224.14   16.03
   6  14   5  717.88   22.67
   6  14   6   10.07    8.88
   6  14   7  183.34   13.29
   6  14   8  330.77   15.02
   6  14   9    8.99    8.38
   6  14  10  117.34   12.31
   6  14  11   30.95    9.21
   6  14  12   71.48   11.37
   6  14  13   38.00   13.07
   6  14  14  158.03   15.17
   6  14  15   24.43    9.48
   6  14  16   11.47    8.99
   6  14  17   65.15   10.17
   6  14  18   19.81    9.15
   6  14  21   21.55    9.92
   6  14  22   33.33   21.15
   6  15   0    9.73    8.44
   6  15   1   14.92    9.77
   6  15   2  120.96   13.32
   6  15   3   43.55   10.64
   6  15   4   14.27    9.30
   6  15   5  106.81   12.83
   6  15   6   75.05   10.60
   6  15   7  138.88   13.23
   6  15   8   56.49    9.68
   6  15   9   62.07   10.10
   6  15  10   75.10   10.51
   6  15  11   50.40   10.92
   6  15  12   71.94   10.89
   6  15  13   36.91    9.53
   6  15  14   80.38   12.06
   6  15  15   12.85    8.57
   6  15  16   55.28    9.76
   6  15  17   21.94    9.60
   6  15  18   66.23   11.07
   6  15  19   70.26   10.48
   6  15  20   27.07   11.55
   6  15  21   11.91   10.22
   6  16   1  171.06   13.26
   6  16   2   32.07   13.69
   6  16   3  164.94   21.63
   6  16   4   53.97   10.14
   6  16   5  166.42   14.09
   6  16   6  273.60   14.95
   6  16   7   33.06    9.66
   6  16   8   58.71   10.52
   6  16   9   45.82   10.93
   6  16  10  249.50   15.27
   6  16  11   72.80   10.43
   6  16  12   64.36    9.95
   6  16  13   63.12   13.34
   6  16  14    5.48    8.99
   6  16  15   23.11    9.75
   6  16  16   89.98   11.27
   6  16  17    3.69   10.68
   6  16  18   32.04   10.10
   6  16  19   22.10    8.38
   6  16  20   71.94   29.17
   6  16  21   24.03   15.97
   6  17   0   18.83    7.92
   6  17   1    6.24    7.92
   6  17   2  217.78   13.63
   6  17   3  232.62   16.70
   6  17   4   33.05    9.66
   6  17   5   38.67   12.72
   6  17   6   49.38   10.51
   6  17   7  107.43   15.74
   6  17   8  146.24   13.96
   6  17   9    8.53    9.14
   6  17  10    6.63    8.23
   6  17  11   46.65    9.06
   6  17  12   25.60   11.17
   6  17  13   54.02   14.96
   6  17  14   31.72   10.15
   6  17  15   12.50   12.50
   6  17  16   71.46   11.08
   6  17  17   15.60   21.01
   6  17  18   61.65    9.19
   6  17  19   37.50    7.90
   6  17  20    4.06    6.64
   6  18   0   55.55    8.75
   6  18   1   78.26    9.19
   6  18   2  229.85   17.50
   6  18   3   48.14    9.62
   6  18   4   28.75   10.05
   6  18   5   30.07    9.17
   6  18   6    8.46    8.72
   6  18   7   32.65   10.00
   6  18   8  100.11   12.13
   6  18   9   42.32   10.36
   6  18  10   31.32    9.89
   6  18  11   74.32   10.28
   6  18  12   19.74    9.81
   6  18  13  118.05   14.31
   6  18  14   22.30   10.38
   6  18  15   79.38   16.78
   6  18  16   11.30    9.28
   6  18  17   33.77    9.58
   6  18  19   17.42    7.03
   6  19   0  258.77   19.61
   6  19   1   36.12    9.15
   6  19   2   55.73    9.14
   6  19   3   32.97    9.13
   6  19   4   24.54    8.69
   6  19   5   78.28   10.40
   6  19   6   49.69   12.11
   6  19   7   15.09    9.49
   6  19   8   56.15   10.75
   6  19   9   87.15   13.28
   6  19  10   21.52   10.25
   6  19  11   32.19   10.15
   6  19  12   34.69   10.45
   6  19  13   18.79    9.91
   6  19  14   62.93   10.60
   6  19  15   21.37    9.66
   6  19  16   52.72    9.56
   6  19  17   44.66    9.47
   6  20   0    9.94    9.07
   6  20   1   55.50    9.94
   6  20   2    9.24    9.06
   6  20   3    4.14    8.63
   6  20   4   32.86   10.33
   6  20   5   37.70    9.89
   6  20   6    8.32    9.44
   6  20   7   65.71   10.69
   6  20   8   33.35    9.81
   6  20   9   41.01   12.69
   6  20  10    9.00   10.05
   6  20  11  123.40   17.40
   6  20  12   11.84   11.06
   6  20  13   30.18   10.12
   6  20  14  102.97   11.63
   6  20  15   36.59    9.14
   6  21   0    7.80    9.85
   6  21   1   42.74   10.28
   6  21   2    9.54    9.42
   6  21   3   43.18    9.83
   6  21   4   73.23   10.25
   6  21   5   26.32    9.79
   6  21   6   14.31    9.74
   6  21   7   55.43   10.52
   6  21   8  110.19   12.94
   6  21   9   18.34   13.24
   6  21  10   17.02   16.81
   6  21  11   11.66    9.34
   6  21  12   10.90    9.25
   6  21  13   12.61    8.78
   6  21  14   68.73   10.29
   6  22   0    7.29    9.27
   6  22   1   39.56   10.11
   6  22   2   82.02   10.94
   6  22   3   81.90   10.91
   6  22   4   14.17    9.62
   6  22   5   57.69   10.82
   6  22   6   27.73   16.56
   6  22   7  101.98   11.52
   6  22   8   17.44    9.40
   6  22   9   78.20   10.54
   6  22  10   56.65   10.45
   6  22  11   61.27   11.58
   6  22  12   52.19   23.00
   6  23   0   37.48   10.71
   6  23   1    9.84   10.29
   6  23   2   26.72   10.69
   6  23   3   32.44   11.07
   6  23   4   72.54   11.44
   6  23   5   12.98   10.17
   6  23   6  102.88   17.82
   6  23   8   24.85   18.83
   6  23   9   28.46   11.16
   6  23  10    8.16   11.49
   6  23  11    3.94    9.45
   6  24   0    8.26   10.87
   6  24   1   44.40   18.11
   6  24   2   30.45   10.86
   6  24   3   27.38   10.84
   6  24   4   13.94   10.02
   6  24   5   19.18   19.98
   6  24   6    7.68    9.56
   6  24   7   46.11    9.92
   6  24   8   10.97    9.47
   6  25   0    3.65    9.91
   6  25   1   10.34    9.90
   6  25   2    9.70    9.89
   6  25   3   23.32   11.46
   6  25   4   83.93   13.80
   6  25   5   15.34    9.44
   6  25   6    2.08    9.02
   6  26   0    6.12    9.36
   6  26   1    9.48    9.36
   6  26   2   13.05    9.35
   6  26   3    5.84    9.73
   7   0   1    7.87   10.04
   7   0   2 1640.46   42.04
   7   0   3   14.82    8.47
   7   0   4   12.35    9.83
   7   0   5   34.27   11.15
   7   0   6  113.49   13.78
   7   0   7 1148.98   32.46
   7   0   8  145.07   12.61
   7   0   9  357.90   17.05
   7   0  10  832.77   25.50
   7   0  11   12.16   10.17
   7   0  12  256.87   20.41
   7   0  13  352.16   19.15
   7   0  14  132.93   12.93
   7   0  15  286.77   13.75
   7   0  16  211.81   13.69
   7   0  17  117.90   11.87
   7   0  18    3.54    9.63
   7   0  19    9.19   10.02
   7   0  20   82.26   10.80
   7   1   0 1032.24   27.63
   7   1   1  263.43   15.93
   7   1   2  106.36   14.31
   7   1   3   98.55   14.42
   7   1   4  163.26   14.96
   7   1   5   33.51    9.87
   7   1   6  132.97   14.22
   7   1   7  530.76   19.91
   7   1   8 1002.95   27.41
   7   1   9   67.58   10.93
   7   1  10  517.22   23.31
   7   1  11  116.87   14.59
   7   1  12  196.12   18.64
   7   1  13    9.40    7.12
   7   1  14  314.80   13.82
   7   1  15   19.08    8.43
   7   1  16   28.44    8.83
   7   1  17   74.02   10.55
   7   1  18   67.74   10.50
   7   1  19   59.28   11.33
   7   1  20   43.37   18.14
   7   2   0  695.52   21.45
   7   2   1  974.04   32.85
   7   2   2   84.04   13.53
   7   2   3  897.76   25.13
   7   2   4  231.01   14.13
   7   2   5   96.10   12.03
   7   2   6  721.70   22.86
   7   2   7  294.10   16.47
   7   2   8  895.92   25.26
   7   2   9  212.64   14.89
   7   2  10    6.12    8.80
   7   2  11  183.91   15.04
   7   2  12  127.89   13.32
   7   2  13   62.19    8.91
   7   2  14   85.58   13.81
   7   2  15   38.13    8.87
   7   2  16   36.90    9.27
   7   2  17   12.70   12.30
   7   2  18  232.13   19.25
   7   2  19  163.18   16.10
   7   2  20    4.27    9.06
   7   2  21   90.20    9.85
   7   2  22   21.11   10.53
   7   2  23   91.58   11.95
   7   3   0  302.98   15.25
   7   3   1  221.53   16.97
   7   3   2  775.73   23.85
   7   3   3  188.75   13.69
   7   3   4  971.11   28.31
   7   3   5   91.86   12.05
   7   3   6 1276.70   32.42
   7   3   7  274.52   16.06
   7   3   8   42.45    9.16
   7   3   9   18.11    8.77
   7   3  10   39.37   10.14
   7   3  11  278.36   17.71
   7   3  12  198.44   21.32
   7   3  13  526.01   22.73
   7   3  14  353.28   14.69
   7   3  15   24.50   14.18
   7   3  16  113.87   17.20
   7   3  17   88.12   10.98
   7   3  18   30.38   13.55
   7   3  19   82.35   19.13
   7   3  20   95.69   17.68
   7   3  21   61.93    9.84
   7   3  22   45.47   11.35
   7   3  23   39.70   10.68
   7   3  24  119.17   14.08
   7   4   0   36.07    9.83
   7   4   1  533.62   17.96
   7   4   2  343.18   15.84
   7   4   3  522.50   18.45
   7   4   4  178.21   13.77
   7   4   5  184.60   14.24
   7   4   6  143.34   13.87
   7   4   7  788.58   23.50
   7   4   8  144.15   15.30
   7   4   9   11.51    8.79
   7   4  10  148.37   15.46
   7   4  11   91.75   14.18
   7   4  12  161.87   12.90
   7   4  13    4.64    8.03
   7   4  14   38.06   11.56
   7   4  15  165.53   12.39
   7   4  16  126.62   16.74
   7   4  17   36.76   10.09
   7   4  18  219.41   16.59
   7   4  19  152.97   23.88
   7   4  20  127.41   15.07
   7   4  21    2.01    9.40
   7   4  22   32.28   10.47
   7   4  23   49.02   10.65
   7   4  24   15.09   10.04
   7   4  25    8.54   10.28
   7   5   0   34.37    8.15
   7   5   1  160.35   13.73
   7   5   2  142.15   12.89
   7   5   3  165.58   13.78
   7   5   4  834.40   22.88
   7   5   5  363.64   16.46
   7   5   6 1212.35   34.34
   7   5   7  160.31   14.84
   7   5   8  393.92   17.98
   7   5   9  236.92   14.98
   7   5  10  159.24   14.60
   7   5  11  235.50   17.31
   7   5  12  116.48   10.68
   7   5  13   44.68    9.36
   7   5  14  119.77   13.76
   7   5  15  115.79   17.68
   7   5  16   75.77   12.32
   7   5  17   55.69   17.53
   7   5  18   31.76   13.09
   7   5  19   31.50   11.70
   7   5  20  107.52   11.17
   7   5  21    4.26    9.37
   7   5  22   28.09   10.00
   7   5  23    2.73    9.79
   7   5  24   30.22   10.41
   7   6   0  402.83   16.80
   7   6   1 1435.96   36.64
   7   6   2  229.16   16.40
   7   6   3 1207.12   31.13
   7   6   4  409.45   19.07
   7   6   5  214.37   14.78
   7   6   6  268.38   15.70
   7   6   7  257.70   18.83
   7   6   8  591.60   24.19
   7   6   9   47.77   10.60
   7   6  10   10.68    9.75
   7   6  11   15.65    8.45
   7   6  12   33.31    8.03
   7   6  13  160.57   12.01
   7   6  14   43.21    8.86
   7   6  15   81.93   11.91
   7   6  16   52.15   11.86
   7   6  17  238.96   18.81
   7   6  18    7.75    6.53
   7   6  19   12.97   13.40
   7   6  20   45.28    8.15
   7   6  21   81.05   13.13
   7   6  22  115.52   13.67
   7   6  23   14.48    9.73
   7   6  24   62.61   11.56
   7   6  25   15.44   10.21
   7   7   0  402.03   16.89
   7   7   1  506.40   18.63
   7   7   2  646.99   21.25
   7   7   3   70.28   11.29
   7   7   4  156.95   13.50
   7   7   5  221.57   14.84
   7   7   6  101.01   13.14
   7   7   7  288.16   17.59
   7   7   8  169.93   17.22
   7   7   9   72.58   14.17
   7   7  10  357.18   17.76
   7   7  11   21.82    7.57
   7   7  12  139.96   11.15
   7   7  13   20.07    7.99
   7   7  14  192.28   12.82
   7   7  15   41.22    5.73
   7   7  16    1.97    6.14
   7   7  17  131.90   13.54
   7   7  18  189.46   23.02
   7   7  19   38.27   14.22
   7   7  20    7.31    8.55
   7   7  21  131.46   12.61
   7   7  22   16.26    9.06
   7   7  23   25.96   14.11
   7   7  24   72.12   11.91
   7   7  25   36.98    9.78
   7   8   0    4.22    7.40
   7   8   1  356.15   17.42
   7   8   2  257.28   14.82
   7   8   3  368.08   21.82
   7   8   4  192.26   15.31
   7   8   5  189.43   17.98
   7   8   6  389.25   18.48
   7   8   7   59.57   11.04
   7   8   8   23.91   10.63
   7   8   9   17.93   10.21
   7   8  10  137.52   13.79
   7   8  11   68.33    9.37
   7   8  12  118.12   12.01
   7   8  13   32.78    8.42
   7   8  14  122.75   21.18
   7   8  15  316.02   38.67
   7   8  16   64.74   11.82
   7   8  17   40.46    9.59
   7   8  18   70.44   18.61
   7   8  19   59.72    9.45
   7   8  20   98.48   11.08
   7   8  21   13.19    9.18
   7   8  22   27.21    9.81
   7   8  23   41.95   10.83
   7   8  24   28.18    9.48
   7   8  25   43.28    9.74
   7   9   0 1079.70   38.08
   7   9   1  278.83   16.64
   7   9   2   49.38   10.08
   7   9   3   21.06    8.77
   7   9   4   71.10   11.43
   7   9   5   55.94   11.02
   7   9   6   18.08   10.61
   7   9   7   45.53   11.51
   7   9   8  239.09   19.09
   7   9   9  622.51   25.81
   7   9  10   24.49    8.92
   7   9  11   28.40    8.90
   7   9  12  164.76   15.52
   7   9  13    9.72    8.84
   7   9  14    8.89    7.48
   7   9  15   70.24    8.33
   7   9  16    3.63    7.86
   7   9  17   57.83   10.00
   7   9  18   21.05   11.22
   7   9  19   16.40    8.56
   7   9  20    5.32    8.87
   7   9  21   22.34   12.41
   7   9  22   36.39    9.73
   7   9  23    9.17    9.17
   7   9  24   41.52   11.40
   7  10   0  212.59   16.72
   7  10   1  138.68   15.41
   7  10   2  494.83   20.27
   7  10   3  159.11   15.44
   7  10   4  261.60   16.80
   7  10   5   97.65   14.17
   7  10   6   91.20   14.19
   7  10   7   25.99    9.33
   7  10   8  313.15   15.14
   7  10   9  169.36   14.72
   7  10  10   71.81   10.24
   7  10  11   32.39    9.32
   7  10  12   70.39   10.17
   7  10  13  618.12   23.79
   7  10  14  276.21   14.49
   7  10  15   32.72   11.37
   7  10  16   48.45    8.28
   7  10  17  145.73   12.55
   7  10  18   21.22    9.45
   7  10  19    9.00    8.96
   7  10  20   23.11    9.20
   7  10  21   43.51   14.75
   7  10  22   47.56   10.05
   7  10  23    8.32    8.72
   7  10  24    4.53    9.38
   7  11   0    3.67   10.62
   7  11   1   25.84    9.73
   7  11   2  230.07   17.26
   7  11   3   23.79   10.19
   7  11   4  119.56   15.52
   7  11   5   11.28    8.44
   7  11   6  120.88   12.90
   7  11   7  176.93   12.92
   7  11   8   16.87    8.48
   7  11   9  177.38   13.79
   7  11  10  504.91   22.18
   7  11  11   99.37   11.50
   7  11  12   35.79   10.14
   7  11  13  186.08   13.18
   7  11  14   43.86    9.19
   7  11  15   57.58    8.72
   7  11  16   49.71    8.67
   7  11  17   24.81    8.61
   7  11  18    4.83    8.55
   7  11  19   99.52   11.81
   7  11  20   11.08    9.10
   7  11  21    7.99    9.33
   7  11  22   13.98    8.78
   7  11  23   48.91    8.66
   7  12   0   58.92   11.54
   7  12   1   56.17   11.10
   7  12   2   81.21   11.55
   7  12   3  244.24   15.56
   7  12   4  342.46   14.69
   7  12   5   16.84    8.46
   7  12   6   32.53    8.92
   7  12   7   36.50    9.36
   7  12   8    6.09    9.33
   7  12   9  411.82   18.18
   7  12  10   56.10    9.73
   7  12  11  130.58   12.78
   7  12  12  242.61   14.06
   7  12  13   10.55    8.32
   7  12  14   72.02   15.71
   7  12  15  228.97   13.46
   7  12  16   97.32    9.93
   7  12  17  146.01   23.58
   7  12  18   11.29    9.34
   7  12  19  185.85   14.58
   7  12  20   24.98    9.40
   7  12  21   11.61   12.86
   7  12  22    0.08    7.53
   7  12  23    7.59    6.65
   7  13   0  203.01   13.81
   7  13   1   66.58    9.81
   7  13   2   48.15    9.81
   7  13   3   59.38   10.26
   7  13   4   12.13    9.37
   7  13   5  124.38   14.70
   7  13   6   76.84   14.67
   7  13   7   81.16   11.10
   7  13   8  104.93   12.40
   7  13   9   75.47   10.16
   7  13  10   94.34   11.89
   7  13  11   46.16    9.66
   7  13  12   24.65   10.95
   7  13  13   54.35   13.53
   7  13  14   13.13   11.30
   7  13  15   44.97    9.94
   7  13  16   61.52   10.30
   7  13  17   45.34   10.24
   7  13  18   20.15    9.64
   7  13  19   43.81   14.40
   7  13  20   20.76    8.89
   7  13  21   29.00    8.77
   7  13  22   13.37    7.86
   7  14   0    5.16    9.35
   7  14   1   25.33    9.35
   7  14   2   25.50    9.34
   7  14   3   64.29   10.67
   7  14   4   76.92   11.99
   7  14   5  114.20   12.86
   7  14   6   85.14   11.07
   7  14   7   36.37    9.28
   7  14   8  177.51   13.67
   7  14   9   65.54   10.12
   7  14  10   24.26    9.65
   7  14  11   35.45    9.63
   7  14  12   59.65    9.17
   7  14  13   43.46   10.87
   7  14  14  136.46   14.69
   7  14  15   12.29    9.88
   7  14  16   12.72    9.82
   7  14  17  149.76   13.45
   7  14  18   80.23   10.33
   7  14  19   18.92    9.34
   7  14  20    4.24    8.80
   7  14  22    8.31    7.41
   7  15   0   85.75   17.73
   7  15   1  152.15   15.06
   7  15   2   27.06   10.18
   7  15   3   23.85    9.29
   7  15   4  312.54   18.56
   7  15   5  250.54   14.57
   7  15   6  134.70   14.99
   7  15   7   15.27    9.24
   7  15   8  138.81   13.61
   7  15   9    8.02    8.76
   7  15  10   18.32    9.62
   7  15  11   49.57    9.59
   7  15  12   19.88   13.46
   7  15  13   12.70    9.07
   7  15  14    2.40    9.88
   7  15  15   20.03   13.67
   7  15  16   16.55   12.63
   7  15  17   51.40   10.35
   7  15  18   25.49    9.37
   7  15  19    4.94    8.03
   7  15  20   47.72    9.12
   7  15  21    7.52    7.83
   7  16   1   97.41   11.91
   7  16   2  434.86   18.07
   7  16   3   93.77   11.01
   7  16   4    5.19    7.92
   7  16   5   81.84   14.06
   7  16   6   11.24    8.78
   7  16   7   82.72   12.27
   7  16   8  110.29   14.87
   7  16   9   20.42    9.17
   7  16  10   34.86   10.01
   7  16  11   65.16   10.83
   7  16  12   32.77   10.35
   7  16  13   62.29   23.60
   7  16  14  121.37   11.95
   7  16  15  127.26   18.94
   7  16  16   47.98   10.36
   7  16  17    6.36    8.57
   7  16  20   36.07    7.46
   7  17   0   50.13    9.22
   7  17   1  112.24   17.12
   7  17   2  154.58   13.60
   7  17   3   41.00    9.21
   7  17   4   57.00   10.08
   7  17   5   63.41   10.50
   7  17   6   64.37   11.80
   7  17   7   15.27    8.73
   7  17   8   59.00   10.89
   7  17   9   46.46   10.41
   7  17  10   16.29    9.94
   7  17  11   41.77   10.33
   7  17  12   26.85    9.42
   7  17  13   37.41    9.36
   7  17  14   16.24    9.23
   7  17  15    3.14    9.10
   7  17  16   37.99    9.78
   7  17  17   50.00    9.65
   7  17  18  150.10   12.72
   7  17  19   16.82    7.47
   7  18   0    4.59    9.18
   7  18   1  106.17   11.36
   7  18   2   96.22   10.48
   7  18   3  291.36   15.71
   7  18   4  114.79   11.78
   7  18   5   12.90    9.15
   7  18   6   17.56    9.13
   7  18   7   59.72    9.97
   7  18   8   12.96    8.64
   7  18   9   14.90   10.33
   7  18  10   42.89   10.72
   7  18  11   53.52    9.82
   7  18  12   49.93    9.73
   7  18  13   18.38    9.19
   7  18  14    5.40    9.07
   7  18  15   94.25   15.45
   7  18  16   27.14   10.04
   7  18  17   29.16   10.73
   7  19   1   75.52    9.99
   7  19   2   13.19    8.68
   7  19   3  119.75   15.61
   7  19   4   10.78    9.09
   7  19   5   33.23    9.94
   7  19   6   73.81   10.35
   7  19   7   11.52    9.46
   7  19   8   85.14    9.86
   7  19   9   10.47    8.97
   7  19  10    4.41    8.91
   7  19  11   29.13    9.65
   7  19  12   22.66    9.54
   7  19  13   58.83   10.66
   7  19  14   17.57   12.95
   7  19  15   48.47   12.82
   7  19  16   14.76   10.31
   7  20   0   66.89    9.91
   7  20   1   41.56    9.48
   7  20   2   48.20    9.47
   7  20   3   20.12    9.46
   7  20   4    8.24    9.44
   7  20   5   80.66   10.71
   7  20   6   87.84   10.69
   7  20   7   44.19   10.24
   7  20   8   26.29    9.74
   7  20   9   31.73   10.49
   7  20  10  129.32   14.13
   7  20  11   12.18    9.87
   7  20  12  201.02   15.47
   7  20  13  100.76   17.31
   7  20  14   23.39   11.97
   7  20  15   15.27    9.10
   7  21   0   15.55    9.82
   7  21   1   16.82    9.82
   7  21   2   57.10   10.67
   7  21   3   48.75   10.23
   7  21   4   14.39    9.77
   7  21   5   13.02    9.72
   7  21   6    5.46    9.67
   7  21   7   12.94   10.02
   7  21   8   20.76    9.94
   7  21   9   44.43   13.15
   7  21  10   21.91   12.22
   7  21  11   57.03   10.89
   7  21  12   69.37   20.82
   7  21  13  127.26   19.46
   7  21  14   12.01   14.97
   7  22   0    8.20   10.04
   7  22   1   19.28   12.96
   7  22   2    6.01   10.02
   7  22   3   32.44   10.41
   7  22   4   24.16    9.96
   7  22   5   99.42   11.16
   7  22   6   65.32   11.92
   7  22   7   10.09   10.21
   7  22   8   18.01   14.60
   7  22   9    5.11    9.26
   7  22  10   22.33    9.60
   7  22  11   70.09   23.06
   7  22  12   12.28    9.08
   7  23   0   15.29   10.63
   7  23   1   20.68   10.63
   7  23   2  116.09   13.06
   7  23   3   99.24   11.81
   7  23   4   10.96   10.55
   7  23   5   43.94   14.15
   7  23   6    1.49    8.86
   7  23   7   77.03   11.22
   7  23   8   15.91   11.57
   7  23   9   15.00   13.49
   7  23  10   20.75   10.26
   7  24   0   16.43   15.63
   7  24   1   52.77   12.82
   7  24   2   33.87   22.42
   7  24   3   25.22   11.99
   7  24   4   47.77   11.96
   7  24   5   16.54   10.74
   7  24   6   15.93   16.25
   7  24   7   31.62   15.00
   7  24   8   31.05   11.00
   7  25   0    3.94    9.47
   7  25   1    6.47    9.86
   7  25   2   12.02    9.85
   7  25   3   33.56   16.53
   7  25   4   42.76   18.06
   7  25   5   47.03   14.49
   7  25   6   45.44    9.76
   7  26   0    0.31    8.55
   8   0   0  224.20   20.09
   8   0   1 2046.66   59.87
   8   0   2  141.25   13.28
   8   0   3   29.82    8.58
   8   0   4  855.68   23.23
   8   0   5   65.05   12.52
   8   0   6  730.63   30.77
   8   0   7  783.00   23.07
   8   0   8   86.88   12.24
   8   0   9 1076.15   30.76
   8   0  10   64.27   10.16
   8   0  11    8.16    9.31
   8   0  12   20.63    8.90
   8   0  13   70.06    9.82
   8   0  14   32.54    9.33
   8   0  15   84.22   10.18
   8   0  16  285.13   14.98
   8   0  17   18.29    9.21
   8   0  18    9.83    9.61
   8   0  19    7.12    9.55
   8   0  20   14.90    9.90
   8   0  21    2.56   10.68
   8   1   0   24.38    8.98
   8   1   1  185.76   14.54
   8   1   2  532.86   17.56
   8   1   3   87.99   13.31
   8   1   4  189.75   14.20
   8   1   5  480.62   18.57
   8   1   6  143.71   14.74
   8   1   7   23.08    8.27
   8   1   8 1280.68   35.86
   8   1   9  288.13   17.14
   8   1  10  470.14   19.00
   8   1  11  206.72   16.40
   8   1  12  107.77   12.45
   8   1  13   13.52    8.03
   8   1  14  216.60   13.78
   8   1  15   11.99    9.29
   8   1  16  162.50   13.65
   8   1  17   48.95    9.65
   8   1  18   35.24    9.60
   8   1  19   31.55   10.41
   8   1  20   38.22   11.19
   8   1  21   29.93   11.10
   8   1  22   65.48   10.88
   8   2   0    3.08    6.42
   8   2   1  256.42   14.99
   8   2   2  382.27   18.44
   8   2   3   22.69    8.59
   8   2   4  628.66   21.11
   8   2   5 1265.79   35.45
   8   2   6  143.21   14.75
   8   2   7  189.23   15.25
   8   2   8  294.50   16.20
   8   2   9  441.26   18.92
   8   2  10  126.05   15.03
   8   2  11  143.61   15.08
   8   2  12  245.44   14.69
   8   2  13   97.77   14.28
   8   2  14  107.73   14.22
   8   2  15   98.72   17.25
   8   2  16   64.77   10.13
   8   2  17  333.14   18.41
   8   2  18   99.08   11.78
   8   2  19   79.49   22.98
   8   2  20   34.29   11.62
   8   2  21   27.22   10.24
   8   2  22   81.25   11.70
   8   2  24   91.51   11.22
   8   3   0   16.09    8.58
   8   3   1  421.88   17.60
   8   3   2  111.35   12.89
   8   3   3  530.05   19.37
   8   3   4  560.79   19.00
   8   3   5   63.36   10.39
   8   3   6  331.31   16.08
   8   3   7   52.56    9.60
   8   3   8  315.73   16.22
   8   3   9    8.99    8.81
   8   3  10   27.61   10.62
   8   3  11   29.43    9.77
   8   3  12   32.73    8.90
   8   3  13   32.68   11.59
   8   3  14   42.75   14.65
   8   3  15  105.58   23.42
   8   3  16   36.17    9.24
   8   3  17  212.22   17.09
   8   3  18   28.70   10.03
   8   3  19   11.87    8.66
   8   3  20   62.27   10.31
   8   3  22   32.67   11.25
   8   3  23  145.13   13.86
   8   3  24    4.20   10.00
   8   3  25   47.42   10.25
   8   4   0  290.84   15.49
   8   4   1  270.59   15.93
   8   4   2  277.84   14.22
   8   4   3 1753.77   42.31
   8   4   4  409.25   16.88
   8   4   5  263.81   16.06
   8   4   6 1234.43   33.99
   8   4   7  119.91   14.87
   8   4   8   65.42   11.42
   8   4   9  436.33   20.31
   8   4  10  109.59   15.50
   8   4  11   39.77    9.77
   8   4  12   38.06    8.47
   8   4  13   22.62    8.02
   8   4  14   73.47    9.75
   8   4  15   20.13    8.83
   8   4  16   49.94    9.23
   8   4  17   27.27   11.82
   8   4  18   95.71   12.64
   8   4  19   59.56   14.27
   8   4  20   44.67   15.45
   8   4  21   54.18   10.61
   8   4  22   87.47   12.45
   8   4  23   53.51   11.38
   8   4  24  103.13   11.58
   8   4  25  164.64   14.95
   8   5   0 3600.36  112.27
   8   5   1  195.46   13.82
   8   5   2  766.69   22.92
   8   5   3  139.14   13.00
   8   5   4  292.11   16.07
   8   5   5  618.42   20.03
   8   5   6    4.06    8.74
   8   5   7  191.61   17.11
   8   5   8  217.14   16.74
   8   5   9  283.22   18.13
   8   5  10  303.98   18.63
   8   5  11  233.88   15.13
   8   5  12   21.51    8.48
   8   5  13  152.87   11.56
   8   5  14  132.03   11.95
   8   5  15   65.91    9.26
   8   5  16   77.71   11.41
   8   5  17   30.17   15.30
   8   5  18   52.17   16.53
   8   5  19   22.62    9.06
   8   5  20   15.68    9.00
   8   5  21   60.17   10.56
   8   5  22   13.10   10.33
   8   5  23   16.79   10.52
   8   5  24   26.35   10.35
   8   5  25   78.17   11.37
   8   6   0   42.23    8.67
   8   6   1  149.45   13.88
   8   6   2    9.20    7.82
   8   6   3  392.60   17.83
   8   6   4  443.68   17.87
   8   6   5  132.64   14.42
   8   6   6   58.62   10.52
   8   6   7  262.73   18.05
   8   6   8  164.87   17.24
   8   6   9   31.72   10.63
   8   6  10  120.63   12.00
   8   6  11   70.63   10.25
   8   6  12   48.53    8.91
   8   6  13  331.72   21.75
   8   6  14   23.34    7.96
   8   6  15  217.80   13.21
   8   6  16  359.18   14.91
   8   6  17   19.86    8.30
   8   6  18   13.32    6.51
   8   6  19   29.55   19.81
   8   6  20   23.50    9.40
   8   6  21   11.08    9.23
   8   6  22   60.95   10.68
   8   6  23   14.78   10.06
   8   6  24   18.76   10.31
   8   6  25   13.57   10.56
   8   7   0 2897.31   91.45
   8   7   1   34.98    9.15
   8   7   2 1383.97   38.37
   8   7   3  524.91   20.52
   8   7   4   10.50    9.19
   8   7   5  550.66   20.62
   8   7   6  185.70   15.85
   8   7   7  299.88   18.99
   8   7   8  105.88   15.50
   8   7   9   30.72   10.21
   8   7  10   35.57    8.46
   8   7  11   48.92    9.37
   8   7  12  189.77   15.12
   8   7  13  102.98   11.51
   8   7  14   12.57    9.71
   8   7  15   19.99    8.35
   8   7  16   88.36   14.44
   8   7  17   93.67   27.90
   8   7  18   96.95   32.03
   8   7  19   17.91    9.02
   8   7  20   28.87    9.37
   8   7  21   47.82    9.59
   8   7  22   70.77    9.80
   8   7  23   15.79    8.82
   8   7  24    7.86   10.67
   8   8   0   76.97   11.81
   8   8   1  559.37   21.45
   8   8   2  197.44   15.33
   8   8   3  586.13   21.94
   8   8   4   91.13   14.07
   8   8   5   22.12    9.70
   8   8   6   72.84   12.38
   8   8   7   24.09   10.63
   8   8   8  149.45   15.09
   8   8   9   15.22    8.90
   8   8  10  527.25   17.84
   8   8  11  274.59   16.03
   8   8  12   56.69    9.76
   8   8  13    6.05    8.84
   8   8  14    6.65    7.92
   8   8  15  101.29   10.52
   8   8  16   68.71   10.05
   8   8  17   15.65    9.13
   8   8  18   74.63   11.22
   8   8  19    7.45    8.99
   8   8  20    8.83    8.87
   8   8  21   15.18    9.52
   8   8  22   63.00    9.73
   8   8  23    8.77    9.17
   8   8  24    9.36    8.65
   8   9   0  256.67   16.71
   8   9   1  144.60   15.84
   8   9   2  357.78   18.93
   8   9   3  231.21   18.08
   8   9   4  179.70   15.90
   8   9   5  291.18   17.70
   8   9   6   90.72   15.07
   8   9   7   87.07   12.43
   8   9   8  266.04   14.24
   8   9   9   59.67    9.81
   8   9  10  333.94   15.59
   8   9  11   27.88   10.65
   8   9  12  264.27   14.60
   8   9  13  205.52   17.19
   8   9  14   57.48    9.22
   8   9  15   76.79   10.50
   8   9  16   98.85   20.92
   8   9  17  131.40   15.59
   8   9  18   18.87   11.61
   8   9  19   15.58    8.96
   8   9  20  154.46   15.91
   8   9  21   51.36    9.85
   8   9  22   12.67    9.25
   8   9  23   32.17    9.52
   8   9  24    5.99    8.61
   8  10   0  102.83   14.15
   8  10   1  200.04   16.80
   8  10   2   21.68   10.62
   8  10   3  295.82   19.48
   8  10   4   55.31   11.52
   8  10   5   69.23   11.98
   8  10   6  203.69   15.56
   8  10   7   41.94    9.35
   8  10   8  103.60   11.60
   8  10   9  334.74   15.14
   8  10  10   91.51   11.54
   8  10  11  189.69   17.70
   8  10  12  295.39   17.20
   8  10  13  135.48   14.95
   8  10  14   12.05    7.88
   8  10  15    5.98    7.42
   8  10  16  116.40   11.29
   8  10  17   81.24   13.80
   8  10  18   51.47    9.85
   8  10  19   92.12   10.57
   8  10  20   74.11   10.36
   8  10  21   19.96    9.35
   8  10  22    9.28    8.80
   8  10  23   13.84    8.28
   8  10  24   19.95    8.94
   8  11   0   71.45   12.42
   8  11   1  145.10   16.86
   8  11   2  124.04   16.42
   8  11   3    9.55    9.33
   8  11   4  281.67   20.45
   8  11   5   62.36    9.79
   8  11   6   30.27    8.92
   8  11   7  240.11   16.06
   8  11   8  132.71   12.90
   8  11   9    9.76    8.88
   8  11  10   87.53   11.06
   8  11  11   55.19   10.14
   8  11  12  119.31   12.75
   8  11  13   48.65    9.65
   8  11  14   35.30    9.17
   8  11  15   56.64    9.14
   8  11  16    6.35    8.21
   8  11  17   15.67    9.02
   8  11  18  150.93   23.44
   8  11  19    8.90    9.62
   8  11  20   21.37   13.13
   8  11  21    3.90    8.05
   8  11  22  104.46   11.52
   8  11  23   11.40   12.54
   8  12   0   83.27   10.24
   8  12   1   54.93    9.35
   8  12   2   74.14   10.24
   8  12   3  108.19   12.03
   8  12   4  208.06   13.38
   8  12   5   13.47    8.92
   8  12   6  148.70   14.70
   8  12   7  360.98   16.00
   8  12   8   92.70   11.53
   8  12   9  147.03   15.48
   8  12  10  136.44   13.67
   8  12  11    8.88    7.47
   8  12  12  126.83   13.59
   8  12  13   47.33   10.49
   8  12  14   45.95    9.15
   8  12  15   34.54   12.12
   8  12  16   90.19   10.32
   8  12  17   35.63    9.83
   8  12  18   80.34   10.94
   8  12  19   33.51   16.94
   8  12  20   25.68    9.73
   8  12  21   36.36   13.98
   8  12  22   10.02    8.28
   8  13   0  128.42   13.38
   8  13   1  210.87   14.27
   8  13   2   64.59    9.81
   8  13   3  304.88   22.27
   8  13   4   15.48    8.45
   8  13   5  189.52   13.77
   8  13   6   21.69    9.76
   8  13   7  240.69   14.17
   8  13   8  237.99   14.57
   8  13   9  139.04   13.66
   8  13  10   18.54    9.23
   8  13  11    4.86    9.20
   8  13  12  301.55   15.29
   8  13  13    6.58    7.41
   8  13  14   40.45   15.16
   8  13  15   47.44    8.18
   8  13  16   13.14    9.84
   8  13  17   51.38   10.99
   8  13  18   40.67   10.39
   8  13  19    0.12    8.57
   8  13  20   28.34   14.05
   8  13  21    3.41    7.53
   8  13  22   27.07    7.82
   8  14   0   50.58   10.21
   8  14   1   37.65   10.21
   8  14   2  147.24   17.75
   8  14   3    9.13    8.87
   8  14   4   97.80   11.52
   8  14   5  189.94   16.37
   8  14   6  263.65   15.02
   8  14   7  102.83   11.90
   8  14   8   24.85    9.24
   8  14   9   34.54   10.10
   8  14  10   51.14   10.07
   8  14  11   50.57   10.04
   8  14  12   87.77   20.90
   8  14  13  102.32   11.69
   8  14  14  119.19   18.95
   8  14  15   21.58    9.42
   8  14  16   13.31   14.42
   8  14  17   23.72   10.00
   8  14  18   50.32   12.30
   8  14  19   32.27   11.68
   8  14  20    6.49    8.75
   8  14  21   10.57   10.22
   8  15   0  191.79   14.58
   8  15   1   17.24    8.84
   8  15   2   85.57   12.37
   8  15   3   71.55   11.04
   8  15   4   92.78   12.35
   8  15   5  115.61   12.77
   8  15   6  106.91   11.87
   8  15   7   17.78    8.78
   8  15   8   42.90   10.52
   8  15   9   92.91   11.37
   8  15  10  103.43   11.34
   8  15  11   87.72   13.04
   8  15  12   19.90    8.65
   8  15  13   87.10   10.76
   8  15  14   28.38   10.27
   8  15  15   21.88    9.75
   8  15  16   54.98   10.02
   8  15  17   62.64    9.86
   8  15  18   14.23    8.89
   8  15  19   13.25    7.58
   8  15  20   53.82    9.07
   8  15  21    8.42    9.74
   8  16   0   64.99    9.24
   8  16   1   33.35    8.80
   8  16   2   28.32    9.67
   8  16   3    9.49    8.79
   8  16   4   41.23    9.22
   8  16   5   21.75    9.21
   8  16   6    7.31    8.76
   8  16   7   82.24   11.80
   8  16   8   58.92    9.60
   8  16   9   15.15    9.58
   8  16  10   32.87    9.54
   8  16  11   34.41    9.93
   8  16  12   29.69    9.02
   8  16  13    6.84    8.98
   8  16  14   12.32    9.31
   8  16  15   57.66   12.10
   8  16  16    5.10    8.63
   8  16  17   39.53    9.31
   8  16  18   12.19    7.59
   8  16  19   27.03    7.90
   8  16  20    5.16    7.42
   8  17   0    1.75    8.32
   8  17   1  111.12   12.70
   8  17   2  384.93   18.39
   8  17   3   35.48   10.50
   8  17   4   44.20   10.06
   8  17   5   52.40   10.04
   8  17   6   29.44    9.16
   8  17   7   42.91    9.58
   8  17   8   54.96    9.98
   8  17   9   13.53    9.94
   8  17  10   23.04    9.90
   8  17  11   18.56   10.72
   8  17  12   62.66   17.07
   8  17  13    5.23    8.86
   8  17  14   33.33    9.57
   8  17  15   17.68    9.44
   8  17  16   29.00    9.71
   8  17  17   28.22    9.59
   8  17  18    6.49   10.68
   8  18   0  104.83   14.83
   8  18   1   10.64    8.72
   8  18   2   12.90    8.72
   8  18   3    6.62    8.71
   8  18   4  263.73   15.66
   8  18   5   13.24    9.12
   8  18   6    7.15    8.66
   8  18   7   13.43    9.07
   8  18   8   66.48   15.93
   8  18   9   14.63   10.30
   8  18  10   24.37   13.25
   8  18  11   26.65    9.34
   8  18  12   51.01   10.07
   8  18  13   15.00    9.11
   8  18  14   65.01   10.63
   8  18  15   88.96   11.30
   8  18  16   24.96   11.18
   8  18  17   87.04   11.86
   8  19   0  245.89   14.72
   8  19   1   52.10    9.95
   8  19   2   73.61    9.95
   8  19   3  104.55   11.66
   8  19   4  131.27   14.67
   8  19   5   31.73   11.63
   8  19   6   20.75    9.45
   8  19   7    6.77    9.00
   8  19   8    7.18    9.40
   8  19   9   73.32   13.59
   8  19  10    7.45    9.67
   8  19  11   15.07    9.57
   8  19  12    6.54    9.47
   8  19  13   89.76   16.27
   8  19  14   77.04   11.26
   8  19  15   48.65   17.53
   8  19  16   37.37   11.05
   8  20   0   20.86    9.44
   8  20   1   35.45   10.30
   8  20   2  164.36   15.01
   8  20   3   69.97   10.29
   8  20   4   94.91   12.84
   8  20   5   36.82    9.83
   8  20   6   10.86    9.79
   8  20   7   15.99   10.15
   8  20   8   29.84   10.91
   8  20   9   52.60   11.24
   8  20  10    9.56   10.31
   8  20  11  122.24   14.29
   8  20  12   11.63   11.31
   8  20  13   30.23   10.41
   8  20  14   56.06   10.72
   8  20  15   45.77   10.62
   8  21   0  133.97   16.97
   8  21   1   61.75   11.03
   8  21   2   14.65   10.16
   8  21   3    4.94    9.71
   8  21   4   22.52   12.63
   8  21   5   47.30   14.25
   8  21   6   45.25   10.41
   8  21   7   48.06   10.77
   8  21   8   48.12   11.51
   8  21   9    7.70   10.60
   8  21  10   37.94   18.59
   8  21  11   59.80   20.86
   8  21  12  170.66   17.92
   8  21  13   11.38   12.25
   8  22   0    8.63   10.37
   8  22   1    5.89   10.37
   8  22   2    4.55    9.94
   8  22   3   28.25   10.33
   8  22   4    5.31    9.47
   8  22   5   27.87    9.84
   8  22   6   28.13   12.64
   8  22   7   13.62   10.54
   8  22   8   15.22    9.67
   8  22   9   29.76   10.41
   8  22  10   54.38   10.35
   8  22  11   27.37    9.10
   8  23   0  105.57   12.58
   8  23   1   43.56   12.98
   8  23   2  106.11   11.74
   8  23   3   48.93   10.51
   8  23   4   18.25   10.07
   8  23   5   21.73   17.67
   8  23   6   45.23   11.21
   8  23   7    1.79    8.77
   8  23   8   38.09    9.92
   8  23   9   27.75   17.37
   8  24   0   23.08   10.77
   8  24   1   40.05   10.76
   8  24   2    4.06   10.35
   8  24   3   16.22    9.94
   8  24   4   17.77   12.30
   8  24   5    3.52   11.08
   8  24   7   17.32   11.78
   8  25   0    9.07    9.42
   8  25   2    0.98    9.41
   8  25   3   15.70    9.79
   8  25   4   79.55   32.82
   8  25   5   36.40   20.27
   9   0   1  532.14   19.82
   9   0   2   33.30    9.06
   9   0   3 1234.22   32.84
   9   0   4  212.63   15.16
   9   0   5   65.53   11.73
   9   0   6    4.58    8.72
   9   0   7   61.60   10.51
   9   0   8   69.96   11.87
   9   0   9   16.04    8.84
   9   0  10   72.23   11.52
   9   0  11    6.58    7.11
   9   0  12   46.01    8.47
   9   0  13   34.14   12.02
   9   0  14  145.69   19.50
   9   0  15  134.73   11.47
   9   0  16   16.21    7.91
   9   0  17   45.68    9.19
   9   0  18   24.92    9.58
   9   0  19  191.08   13.84
   9   0  20   11.92    9.86
   9   0  21   82.59   12.71
   9   0  22   68.16   12.44
   9   1   0  405.68   18.10
   9   1   1  831.06   23.27
   9   1   2   80.35   12.08
   9   1   3  322.16   16.43
   9   1   4  990.28   26.44
   9   1   5  803.35   25.21
   9   1   6  279.53   19.63
   9   1   7  251.90   16.64
   9   1   8  619.71   22.87
   9   1   9  262.17   16.35
   9   1  10   55.62   11.08
   9   1  11  227.56   17.78
   9   1  12  142.34   12.04
   9   1  13  154.74   13.79
   9   1  14   44.76    9.31
   9   1  15    7.94    8.38
   9   1  16  125.79   11.86
   9   1  17  146.52   13.13
   9   1  18  102.90   12.63
   9   1  19  152.57   16.43
   9   1  20   13.59   10.72
   9   1  21   15.41   11.43
   9   1  23   75.36   12.98
   9   2   0   92.75   14.23
   9   2   1  807.85   21.58
   9   2   2 1002.71   27.22
   9   2   3  283.74   16.01
   9   2   4  745.78   26.03
   9   2   5  514.77   19.15
   9   2   6 1134.37   35.37
   9   2   7  133.30   14.46
   9   2   8  178.37   15.41
   9   2   9    3.01    9.73
   9   2  10   65.98   11.97
   9   2  11   20.72    8.45
   9   2  12  147.40   19.18
   9   2  13   36.97   12.01
   9   2  14   15.55   11.52
   9   2  15   54.86   15.00
   9   2  16   31.49    9.22
   9   2  17  111.79   12.24
   9   2  18   28.86   10.01
   9   2  19    7.17    9.94
   9   2  20   55.45   11.14
   9   2  21   31.29   10.99
   9   2  22   21.43   12.00
   9   2  23    5.19   12.96
   9   2  24    7.29   11.55
   9   3   0  710.97   20.31
   9   3   1  152.28   14.27
   9   3   2 1233.97   30.73
   9   3   3  706.73   22.11
   9   3   4  502.41   19.99
   9   3   5  705.64   25.28
   9   3   6 2392.56   69.97
   9   3   7    7.51    9.66
   9   3   8   49.55   11.02
   9   3   9  313.11   17.26
   9   3  10    7.94   10.65
   9   3  11  321.91   18.25
   9   3  12  424.28   20.97
   9   3  13   46.31    9.33
   9   3  14  339.52   15.49
   9   3  15   20.76    9.25
   9   3  16   51.00   10.54
   9   3  17   36.41   10.05
   9   3  18  139.55   14.79
   9   3  19  135.78   14.24
   9   3  21    2.28    9.70
   9   3  23   66.71   13.34
   9   3  24   41.69   11.14
   9   3  25    8.66    9.80
   9   4   0   86.36   12.57
   9   4   1  258.61   15.60
   9   4   2   20.74    8.24
   9   4   3  736.30   26.95
   9   4   4  223.60   15.68
   9   4   5   74.17   11.36
   9   4   6  170.70   15.78
   9   4   7   10.73    8.80
   9   4   8   13.52    9.27
   9   4   9  280.00   18.61
   9   4  10  127.31   13.77
   9   4  11   19.33    8.02
   9   4  12   33.70    9.81
   9   4  13  267.39   23.97
   9   4  14  103.68   18.57
   9   4  15   18.84    9.25
   9   4  16   51.13   11.40
   9   4  17   42.40   10.04
   9   4  18   49.41    9.99
   9   4  19    5.30   11.63
   9   4  20   61.81   10.26
   9   4  21    0.33   10.08
   9   4  22   60.87   12.75
   9   4  23   22.36   11.68
   9   4  24   23.30   10.72
   9   4  25   13.69    9.78
   9   5   0  327.93   16.95
   9   5   1  668.34   25.22
   9   5   2  248.70   16.54
   9   5   3  163.65   14.39
   9   5   4 1533.41   43.25
   9   5   5   50.81   10.51
   9   5   6  116.98   14.94
   9   5   7  206.71   16.32
   9   5   8  165.26   17.26
   9   5   9   34.78   11.98
   9   5  10   47.46    9.79
   9   5  11  271.29   16.06
   9   5  12  207.17   14.69
   9   5  13   64.59   10.20
   9   5  14   36.38    9.27
   9   5  15  157.38   15.39
   9   5  16   63.37   10.07
   9   5  17   86.89   10.47
   9   5  18   56.72   13.87
   9   5  19   11.57   10.32
   9   5  21   14.13   10.45
   9   5  22   26.70   11.06
   9   5  23   44.22   11.24
   9   5  24    1.90   10.29
   9   5  25   49.26   10.53
   9   6   0   37.91   10.91
   9   6   1  846.16   27.06
   9   6   2  144.66   14.85
   9   6   3   29.66   10.06
   9   6   4   28.19   10.08
   9   6   5    5.32   10.55
   9   6   6    6.74    8.38
   9   6   7   64.17   11.94
   9   6   8  211.64   18.61
   9   6   9  241.26   17.77
   9   6  10    4.32    8.46
   9   6  11   23.63    8.47
   9   6  12   98.71   21.77
   9   6  13   21.73    9.29
   9   6  14   51.09    9.25
   9   6  15   20.55    8.78
   9   6  16   24.18   10.50
   9   6  17   76.17   21.78
   9   6  18   71.67   38.04
   9   6  19   27.80   16.30
   9   6  20   41.18    9.34
   9   6  21   46.44    9.56
   9   6  22   25.74   10.18
   9   6  23   95.00   11.20
   9   6  24    4.10   10.25
   9   6  25   23.05   10.50
   9   7   0   28.17    9.64
   9   7   1  257.42   17.53
   9   7   2   23.42    9.65
   9   7   3  205.71   16.25
   9   7   4   39.52   11.00
   9   7   5   29.25   10.59
   9   7   6   88.36   13.27
   9   7   7   12.23    9.75
   9   7   8  166.84   15.54
   9   7   9  126.69   13.36
   9   7  10  349.04   20.97
   9   7  11   81.42   10.68
   9   7  12   32.45   13.30
   9   7  13   31.49   10.16
   9   7  14   42.68    9.24
   9   7  15   51.54    9.64
   9   7  16  244.50   20.96
   9   7  17   59.67   10.86
   9   7  18  130.87   18.11
   9   7  19   30.17    9.42
   9   7  20   91.82   11.38
   9   7  21   67.99    9.91
   9   7  22   19.75   15.79
   9   7  24   13.90   10.21
   9   8   0    4.31    9.24
   9   8   1   80.41   12.76
   9   8   2  136.86   15.42
   9   8   3   11.82    9.71
   9   8   4  146.67   17.24
   9   8   5    5.97    9.74
   9   8   6  395.85   19.95
   9   8   7  150.87   15.54
   9   8   8  136.76   13.35
   9   8   9    8.39    9.37
   9   8  10   24.05   10.24
   9   8  11  536.58   19.53
   9   8  12   29.37   13.71
   9   8  13   73.19   10.58
   9   8  14  154.24   17.12
   9   8  15   72.31   18.81
   9   8  16   42.58   10.02
   9   8  17   45.92   15.58
   9   8  18   23.51    8.59
   9   8  19    1.71    8.96
   9   8  20    4.35    8.78
   9   8  21   83.39    9.84
   9   8  22   18.62    9.25
   9   8  23   37.59   16.66
   9   8  24    1.72    7.82
   9   9   0  198.66   18.13
   9   9   1  133.92   16.80
   9   9   2  126.46   16.37
   9   9   3  159.10   16.38
   9   9   4  235.79   17.73
   9   9   5  176.11   18.19
   9   9   6  485.74   19.11
   9   9   7   63.75    9.79
   9   9   8  235.15   14.72
   9   9   9  187.97   14.25
   9   9  10   99.16   14.21
   9   9  11  154.52   19.48
   9   9  12   55.93    9.71
   9   9  13   34.95    8.79
   9   9  14  166.16   22.34
   9   9  15   68.05   12.22
   9   9  16   30.01    8.69
   9   9  17   20.40    8.19
   9   9  18   16.06    9.42
   9   9  19   19.83    9.30
   9   9  20   81.18   10.37
   9   9  21   19.03    8.94
   9   9  22    9.96    8.80
   9   9  23   21.46    9.47
   9   9  24   39.33    9.73
   9  10   0   30.59   11.53
   9  10   1   80.66   12.42
   9  10   2   11.58   10.21
   9  10   3   75.56   12.43
   9  10   4  282.23   17.78
   9  10   5   94.77   15.13
   9  10   6  211.40   15.15
   9  10   7   45.97    9.82
   9  10   8   49.11    9.79
   9  10   9  312.49   16.43
   9  10  10   61.18   10.62
   9  10  11  498.25   22.07
   9  10  12    7.61    8.80
   9  10  13   36.26    9.65
   9  10  14   21.76    8.74
   9  10  15   12.97    7.40
   9  10  16   56.09    9.08
   9  10  17   45.06   10.74
   9  10  18    6.95    9.38
   9  10  19    0.04    8.79
   9  10  20   51.99    9.85
   9  10  21   87.08   10.07
   9  10  22    2.47    8.75
   9  10  23    2.28    8.63
   9  11   0  840.58   22.68
   9  11   1   50.84    9.34
   9  11   2  134.88   14.24
   9  11   3   38.70    9.80
   9  11   4  208.78   13.37
   9  11   5  235.80   14.28
   9  11   6   83.21   10.70
   9  11   7   71.60   10.67
   9  11   8   46.72   10.21
   9  11   9  542.09   19.47
   9  11  10   15.40    9.71
   9  11  11   38.06    9.68
   9  11  12   28.51   10.09
   9  11  13   60.52   13.56
   9  11  14  126.44   13.95
   9  11  15  144.58   13.00
   9  11  16   22.17    9.04
   9  11  17   70.05   10.27
   9  11  18   17.26    9.28
   9  11  19   91.93   11.18
   9  11  20   45.69    9.35
   9  11  21    9.92    8.80
   9  11  22   17.18    8.69
   9  11  23   23.15    8.18
   9  12   0    0.36    8.03
   9  12   1  165.56   13.39
   9  12   2  123.89   13.39
   9  12   3  172.79   13.82
   9  12   4   39.77    9.80
   9  12   5   14.63    9.34
   9  12   6  391.58   19.98
   9  12   7   44.22   10.63
   9  12   8  381.28   22.55
   9  12   9   47.14    9.70
   9  12  10  117.12   14.52
   9  12  11  235.10   14.91
   9  12  12   15.09    8.75
   9  12  13   38.37    9.59
   9  12  14  173.63   22.99
   9  12  15    4.18    8.19
   9  12  16  127.12   13.28
   9  12  17    7.76    9.33
   9  12  18   29.05    9.59
   9  12  19  103.74   11.46
   9  12  20   13.08    8.85
   9  12  21   25.34    8.74
   9  12  22   12.03   18.43
   9  13   0  254.62   18.23
   9  13   1   10.00    9.33
   9  13   2   50.31   11.11
   9  13   3   80.33   12.43
   9  13   4   15.97   10.64
   9  13   5  179.88   19.49
   9  13   6   13.44    8.84
   9  13   7   40.60    9.71
   9  13   8   51.18   10.13
   9  13   9  130.90   13.62
   9  13  10   95.47   11.84
   9  13  11   47.39   10.06
   9  13  12   48.74    9.15
   9  13  13   69.59   10.85
   9  13  14   71.48   16.39
   9  13  15   27.36    9.44
   9  13  16   57.12   10.22
   9  13  17   14.61    9.63
   9  13  18   43.83   11.52
   9  13  19    8.86    8.90
   9  13  20   51.79    8.78
   9  13  21   73.01   26.01
   9  13  22    1.48    8.56
   9  14   0   78.76   11.07
   9  14   1   18.11    9.74
   9  14   2   97.87   12.39
   9  14   3    7.34    9.29
   9  14   4   91.65   12.37
   9  14   5   48.48   10.14
   9  14   6  106.32   12.33
   9  14   7  148.03   13.63
   9  14   8   61.47   11.41
   9  14   9   55.04   10.51
   9  14  10    9.48   10.05
   9  14  11  153.01   14.81
   9  14  12   73.66   12.57
   9  14  13   49.13    9.49
   9  14  14   39.51    9.44
   9  14  15   34.76    9.38
   9  14  16   14.40    9.65
   9  14  17   41.87    9.91
   9  14  18   11.74    8.12
   9  14  19    6.21    8.41
   9  14  20   10.17    8.70
   9  14  21    5.82    7.03
   9  15   0  264.99   14.11
   9  15   1  134.77   13.22
   9  15   2   26.74    9.69
   9  15   3   17.39    9.25
   9  15   4  240.71   17.15
   9  15   5  275.09   14.93
   9  15   6   90.41   10.97
   9  15   7    5.96    9.63
   9  15   8   15.04    9.62
   9  15   9   75.73   10.47
   9  15  10  186.25   16.96
   9  15  11  100.44   14.72
   9  15  12    5.47    8.62
   9  15  13   79.99   10.29
   9  15  14   49.16    9.81
   9  15  15   59.43   10.50
   9  15  17   69.69    9.77
   9  15  18   33.11   12.04
   9  15  19   21.18    8.33
   9  15  20   21.64    7.84
   9  16   0   12.99    8.78
   9  16   1  118.35   20.62
   9  16   2   94.53   10.53
   9  16   3   52.12   10.08
   9  16   4  261.26   21.46
   9  16   5  145.86   18.81
   9  16   6  120.84   13.11
   9  16   7  209.20   14.40
   9  16   8   73.81   10.45
   9  16   9   81.48   10.41
   9  16  10   12.65    9.07
   9  16  11   28.94   15.91
   9  16  12   44.86    9.85
   9  16  13   12.42    9.36
   9  16  14    7.51    9.65
   9  16  15   28.19    9.92
   9  16  16   85.93   10.59
   9  16  17   53.22   16.07
   9  16  18   11.76    8.34
   9  16  19    3.85    7.86
   9  17   0   57.68   13.55
   9  17   1  116.18   13.11
   9  17   2  124.48   12.67
   9  17   3   59.41   11.78
   9  17   4   76.50   10.47
   9  17   5   26.88    9.15
   9  17   6   42.72    9.56
   9  17   7  260.88   15.60
   9  17   8   22.90    9.94
   9  17   9   15.59    9.47
   9  17  10   14.20    9.44
   9  17  11   49.16   10.25
   9  17  12    4.70    9.73
   9  17  13   40.19   15.46
   9  17  14   42.92    9.89
   9  17  15   26.02    9.35
   9  17  16   59.78   10.04
   9  17  17   36.36    9.54
   9  17  18   42.15    8.26
   9  18   0   19.21   14.78
   9  18   1  278.61   19.12
   9  18   2   54.19    9.99
   9  18   3  130.13   13.88
   9  18   4   63.97   10.83
   9  18   5   52.66   10.37
   9  18   6   54.26   10.35
   9  18   7   39.28   10.33
   9  18   8   47.48   10.72
   9  18   9   27.40   10.26
   9  18  10   12.07   10.20
   9  18  11   45.72   11.35
   9  18  12   21.98    9.97
   9  18  13   14.24    9.44
   9  18  14   22.82    9.32
   9  18  15    9.46    8.42
   9  18  16   24.77   10.72
   9  19   0  186.72   14.66
   9  19   1  110.69   12.50
   9  19   2    8.23    9.04
   9  19   3   42.82   12.05
   9  19   4   64.20   10.31
   9  19   5    4.33    9.44
   9  19   6   24.01    9.84
   9  19   7   45.55   12.81
   9  19   8   18.25   10.18
   9  19   9   43.28   10.52
   9  19  10   27.91   10.41
   9  19  11   28.57   10.31
   9  19  12   74.72   10.60
   9  19  13   29.27   10.08
   9  19  14   10.87    8.39
   9  19  15    2.57    9.11
   9  20   0   17.62    9.83
   9  20   1   22.10    9.83
   9  20   2    9.23    9.40
   9  20   3   20.06    9.82
   9  20   4   22.58    9.80
   9  20   5   24.55    9.75
   9  20   6   90.94   11.80
   9  20   7   81.96   11.31
   9  20   8   10.60    9.98
   9  20   9   44.07   10.72
   9  20  10   14.26    9.81
   9  20  11   70.59   10.92
   9  20  12   43.00   10.43
   9  20  13   10.91    9.55
   9  20  14   50.64   10.26
   9  21   0   50.26   10.50
   9  21   1    3.03   10.08
   9  21   2  123.83   13.42
   9  21   3   28.36   10.04
   9  21   4   14.38   10.00
   9  21   5   40.38   10.37
   9  21   6   86.39   11.97
   9  21   7   27.07   10.66
   9  21   8   16.01   10.59
   9  21   9   24.12   12.93
   9  21  10   16.49   10.03
   9  21  11   15.19    9.97
   9  21  12   95.24   12.27
   9  22   0   18.66   10.28
   9  22   1   10.93   10.27
   9  22   2   18.83   10.26
   9  22   3    7.08   10.23
   9  22   4   27.05   13.87
   9  22   5   52.73   10.56
   9  22   6  144.28   14.15
   9  22   7   23.32   10.45
   9  22   8   12.49   10.81
   9  22   9    5.02    9.55
   9  22  10   16.62    9.89
   9  23   0   26.56   10.06
   9  23   1   32.87   14.48
   9  23   2   13.26   10.85
   9  23   3   75.20   10.43
   9  23   4   10.73    9.61
   9  23   5   10.02    9.58
   9  23   6    7.32    9.95
   9  23   7    6.02   10.30
   9  23   8   67.77   10.65
   9  23   9   39.13   10.99
   9  23  10   35.05   10.54
   9  24   0    8.36    9.91
   9  24   1   19.25    9.90
   9  24   2   14.41   10.29
   9  24   3   22.25   10.28
   9  24   4   14.44   10.65
   9  24   5    3.78   11.01
   9  24   6   18.39   10.58
   9  25   3   20.05   10.51
  10   0   0  505.65   20.40
  10   0   1 1352.91   34.73
  10   0   2 2024.47   56.50
  10   0   3 1891.44   52.24
  10   0   4   91.18   14.40
  10   0   5   71.57   10.50
  10   0   6    5.49    8.34
  10   0   7    9.91    8.81
  10   0   8   27.90   10.61
  10   0   9  213.49   17.73
  10   0  10 1065.46   28.89
  10   0  11  111.85   13.37
  10   0  12   49.48   14.70
  10   0  13   28.30    9.31
  10   0  14  273.65   14.14
  10   0  15   97.02   10.56
  10   0  16    3.86    8.33
  10   0  17  162.52   13.96
  10   0  18   74.47   23.42
  10   0  19    8.13    9.47
  10   0  20    5.64   11.10
  10   0  22   17.40   12.72
  10   0  23  106.26   13.67
  10   1   0    5.64    8.68
  10   1   1   24.45    9.99
  10   1   2  353.90   17.82
  10   1   3  225.87   16.98
  10   1   4   10.12    8.29
  10   1   5  187.77   15.31
  10   1   6   87.23   12.73
  10   1   7  276.00   18.50
  10   1   8  451.52   21.23
  10   1   9  197.91   16.41
  10   1  10  158.93   13.78
  10   1  11   48.02    8.47
  10   1  12   33.13    8.91
  10   1  13  325.34   24.84
  10   1  14   66.30   10.16
  10   1  15   63.70    9.24
  10   1  16   34.57   10.52
  10   1  17   83.61   14.84
  10   1  18   17.87    9.54
  10   1  19   10.11    9.47
  10   1  20   85.14   12.81
  10   1  21    6.29   11.73
  10   1  22    3.08   12.30
  10   1  23   85.96   14.07
  10   2   0 1686.85   43.46
  10   2   1  469.13   19.13
  10   2   2  192.01   16.10
  10   2   3   69.48   11.33
  10   2   4  453.85   21.41
  10   2   5  205.20   16.64
  10   2   6   58.57   10.99
  10   2   7  320.46   21.61
  10   2   8  266.22   16.81
  10   2   9  126.55   15.08
  10   2  10  118.71   14.23
  10   2  11  556.64   17.84
  10   2  12  367.68   15.13
  10   2  13  177.02   13.30
  10   2  14   53.95   14.57
  10   2  15  166.01   13.19
  10   2  16   91.63   11.82
  10   2  17   28.27   10.03
  10   2  18   59.11    9.97
  10   2  19   15.01    8.60
  10   2  20    6.27   10.24
  10   2  21   30.16   11.71
  10   2  22   67.08   12.29
  10   2  23   65.07   14.46
  10   2  24   17.97   13.06
  10   2  25   18.41    9.75
  10   3   0  118.59   13.93
  10   3   1   74.78   10.89
  10   3   2   41.93   10.03
  10   3   3   19.95    9.60
  10   3   4    6.74   10.06
  10   3   5  127.08   16.23
  10   3   6   26.62   11.88
  10   3   7   93.80   17.22
  10   3   8   74.52   11.95
  10   3   9   37.73    9.77
  10   3  10   65.65    9.35
  10   3  11   51.86    9.82
  10   3  12   42.83   12.45
  10   3  13  194.82   16.39
  10   3  14  236.70   31.32
  10   3  15  130.56   17.58
  10   3  16   40.92    9.63
  10   3  17   78.47   10.90
  10   3  18   62.77   10.82
  10   3  19   58.00   11.17
  10   3  20   66.12   11.50
  10   3  22   36.77   13.07
  10   3  23  107.99   15.24
  10   3  25   22.63    9.74
  10   4   0 1082.57   29.67
  10   4   1 1125.68   30.55
  10   4   2 1316.75   38.01
  10   4   3  317.12   18.81
  10   4   4    8.02    9.21
  10   4   5   20.26   10.55
  10   4   6  181.88   18.08
  10   4   7   16.89   11.06
  10   4   8   99.78   15.52
  10   4   9  134.19   14.22
  10   4  10   59.83    9.80
  10   4  11  105.53   12.04
  10   4  12   22.79    9.77
  10   4  13   67.74   11.06
  10   4  14   71.49   11.46
  10   4  15  102.56   17.12
  10   4  16   34.15   13.12
  10   4  17  132.42   20.03
  10   4  18  106.15   13.83
  10   4  19   29.73   10.29
  10   4  20   18.63   10.61
  10   4  21   90.57   12.05
  10   4  22   61.60   12.62
  10   4  23   81.46   13.20
  10   4  24   13.09   11.04
  10   5   0   68.13   10.94
  10   5   1  143.39   16.20
  10   5   2  304.78   17.96
  10   5   3  124.42   15.79
  10   5   4    8.84   10.11
  10   5   5   96.12   14.10
  10   5   6  227.95   17.68
  10   5   7  256.70   18.60
  10   5   8  114.25   23.08
  10   5   9  305.18   14.68
  10   5  10  325.63   19.18
  10   5  11   99.85   12.02
  10   5  12   60.28   12.42
  10   5  13  135.52   21.21
  10   5  14  339.77   25.09
  10   5  15  173.08   15.35
  10   5  16   42.63    9.61
  10   5  17   70.36   18.25
  10   5  18   63.59   19.84
  10   5  19    4.20    8.99
  10   5  20    4.39   10.14
  10   5  21   85.94   11.58
  10   5  22   50.71   12.16
  10   6   0   49.74   10.97
  10   6   1  257.08   17.13
  10   6   2  380.07   21.98
  10   6   3    8.27   10.12
  10   6   4  134.11   16.32
  10   6   5    9.02    9.73
  10   6   6   51.81   11.51
  10   6   7    4.92    9.31
  10   6   8   65.62   11.56
  10   6   9  142.55   15.60
  10   6  10  197.12   20.96
  10   6  11  395.17   16.00
  10   6  12   62.25   13.73
  10   6  13   11.34   10.14
  10   6  14    8.92    8.35
  10   6  15  116.21   12.26
  10   6  16   11.60   11.34
  10   6  17   91.78   12.14
  10   6  19  130.22   11.96
  10   6  20   36.11    9.66
  10   6  21  180.96   16.05
  10   6  22   54.60   10.89
  10   6  24   11.80   10.19
  10   7   0   44.07   11.46
  10   7   1  214.64   20.72
  10   7   2  132.49   17.65
  10   7   3  286.32   18.11
  10   7   4  139.38   16.81
  10   7   5   53.91   12.40
  10   7   6   16.02   10.65
  10   7   7   13.02    9.78
  10   7   8  259.01   16.03
  10   7   9  572.59   20.08
  10   7  10  106.86   15.12
  10   7  11  100.12   11.53
  10   7  12   12.55    9.72
  10   7  13   87.97   10.57
  10   7  14   33.61   10.53
  10   7  15   51.27   10.05
  10   7  16   56.33   21.77
  10   7  17   17.21   11.67
  10   7  18  117.43   11.59
  10   7  19   16.85    9.36
  10   7  20   23.77   10.01
  10   7  22   16.10    9.23
  10   7  23   97.10   11.48
  10   8   0    8.36    8.85
  10   8   1   40.12   11.95
  10   8   2  268.43   19.03
  10   8   3    5.36   10.63
  10   8   4   79.41   13.30
  10   8   5  193.79   15.54
  10   8   6   42.02    9.78
  10   8   7  209.18   14.25
  10   8   8   91.45   11.16
  10   8   9   32.81    9.79
  10   8  10   25.25    9.76
  10   8  11   16.59    9.73
  10   8  12  222.90   15.43
  10   8  13  162.75   14.94
  10   8  14   62.88   10.51
  10   8  15   53.97    9.60
  10   8  16  212.17   13.88
  10   8  17   13.62   17.67
  10   8  18   19.00    9.42
  10   8  19   22.96    9.71
  10   8  20    3.27    9.11
  10   8  21   12.42    9.33
  10   8  22   33.08   19.58
  10   8  23   42.79   14.97
  10   9   0   99.47   18.18
  10   9   1  221.73   18.63
  10   9   2  114.88   15.53
  10   9   3   68.52   11.55
  10   9   4   78.68   10.67
  10   9   5  118.21   14.69
  10   9   6  165.50   17.83
  10   9   7    5.18    9.37
  10   9   8  199.85   15.13
  10   9   9   14.69   10.21
  10   9  10  139.55   14.16
  10   9  11  116.08   12.80
  10   9  12   30.22    9.68
  10   9  13  153.13   19.73
  10   9  14  166.37   18.35
  10   9  15   92.90   10.01
  10   9  16   49.02   12.97
  10   9  17   85.36   11.16
  10   9  18    5.16    9.38
  10   9  19    8.36    9.20
  10   9  20   30.98   16.41
  10   9  22   55.58    9.54
  10   9  23   34.49    9.01
  10  10   0    7.16    8.90
  10  10   1   13.52    9.34
  10  10   2   21.36    8.90
  10  10   3  282.26   18.70
  10  10   4   83.35   10.25
  10  10   5  490.42   17.85
  10  10   6  112.18   15.15
  10  10   7   85.35   11.56
  10  10   8   83.77   11.53
  10  10   9   82.89   11.06
  10  10  10  256.17   15.89
  10  10  11  373.26   20.68
  10  10  12  175.47   17.11
  10  10  13   66.95   13.12
  10  10  14   65.03    8.72
  10  10  15   33.93    8.67
  10  10  16    1.25    8.18
  10  10  17   14.11   10.27
  10  10  18   33.59    9.71
  10  10  19    5.26    8.70
  10  10  20   12.03   10.16
  10  10  21   20.01    9.21
  10  10  22    4.98    8.29
  10  10  23   27.08    7.41
  10  11   0   91.66   11.15
  10  11   1   35.82   10.26
  10  11   2  426.87   16.96
  10  11   3   13.07    9.37
  10  11   4    7.40    8.91
  10  11   5  168.53   16.02
  10  11   6  497.88   23.54
  10  11   7  252.02   16.40
  10  11   8  114.01   15.48
  10  11   9   61.67   11.03
  10  11  10   92.44   11.44
  10  11  11   16.50    9.65
  10  11  12    6.52    9.62
  10  11  13   44.05   12.21
  10  11  14    3.82    8.68
  10  11  15  161.45   13.37
  10  11  16   19.55   11.14
  10  11  17    1.19    8.50
  10  11  18   36.72    9.60
  10  11  19   30.70    9.84
  10  11  20   23.60    9.26
  10  11  21   10.97    8.74
  10  11  22   10.99    7.06
  10  12   0    2.80    8.46
  10  12   1    6.01    8.90
  10  12   2   68.09   10.67
  10  12   3  119.18   13.77
  10  12   4   29.78   10.21
  10  12   5  158.50   17.29
  10  12   6  104.16   11.95
  10  12   7  281.28   15.46
  10  12   8   50.06   10.14
  10  12   9   33.55   11.87
  10  12  10   74.56   10.97
  10  12  11  127.07   14.87
  10  12  12   44.27   16.14
  10  12  14   35.23   12.52
  10  12  15   13.09   14.60
  10  12  16   17.15    9.39
  10  12  17   15.44    9.23
  10  12  18   83.98   10.31
  10  12  19   26.55    9.32
  10  12  20   12.91    9.19
  10  12  21   13.50    8.29
  10  12  22   12.78   13.64
  10  13   0  130.87   13.74
  10  13   1   41.65   15.06
  10  13   2   50.76   10.18
  10  13   3  333.04   21.24
  10  13   4  240.64   15.03
  10  13   5  105.35   12.36
  10  13   6   78.91   10.58
  10  13   7   94.96   12.32
  10  13   8  160.38   14.49
  10  13   9  166.82   14.46
  10  13  10   16.31    9.62
  10  13  11   81.23   10.90
  10  13  12   46.33   14.76
  10  13  13  160.58   19.44
  10  13  14  158.49   13.32
  10  13  15    2.26    8.97
  10  13  16   81.50   10.53
  10  13  17   34.92    9.94
  10  13  18   11.28    9.37
  10  13  19   42.34    9.63
  10  13  20   69.84   22.59
  10  13  21   36.41   16.45
  10  14   0   24.54    8.83
  10  14   1   90.24   13.68
  10  14   2   74.54   11.03
  10  14   3  168.50   14.11
  10  14   4   53.06    9.69
  10  14   5  265.11   14.96
  10  14   6   55.33   10.54
  10  14   7  374.59   22.80
  10  14   8   28.01   10.94
  10  14   9    7.38    9.60
  10  14  10   21.48   16.12
  10  14  11   64.88   13.88
  10  14  12   13.64   11.66
  10  14  13   62.78   11.16
  10  14  14   41.99    9.83
  10  14  15   35.60    9.70
  10  14  16   37.63    9.97
  10  14  17   50.28   10.22
  10  14  18   16.42    9.66
  10  14  20   24.25   16.90
  10  14  21    9.79    6.60
  10  15   0   21.14    9.23
  10  15   1   10.06    8.35
  10  15   2  122.82   12.74
  10  15   3   33.06    9.22
  10  15   4   70.04   10.09
  10  15   5   52.26   10.52
  10  15   6  199.31   15.75
  10  15   7   75.47   13.10
  10  15   8   27.64    9.59
  10  15   9   39.55   10.00
  10  15  10   84.28   10.39
  10  15  11  105.46   15.52
  10  15  12   58.09   14.16
  10  15  13   15.58    9.39
  10  15  14  123.19   13.49
  10  15  15   20.53    9.97
  10  15  16   53.78   10.64
  10  15  17    6.45    9.67
  10  15  18   43.97   14.35
  10  15  19   90.05   10.25
  10  15  20    9.78    7.01
  10  16   0   12.12    9.19
  10  16   1   91.25   10.94
  10  16   2  119.39   14.87
  10  16   3  170.73   16.62
  10  16   4  119.47   15.72
  10  16   5  179.42   13.96
  10  16   6   78.00   11.76
  10  16   7   24.34   10.00
  10  16   8  146.13   16.46
  10  16   9   23.83    9.93
  10  16  10   27.95   11.18
  10  16  11    6.34    8.57
  10  16  12   54.44   11.50
  10  16  13   30.49    9.67
  10  16  14   18.13    9.13
  10  16  15   16.85    9.82
  10  16  16   44.04    9.68
  10  16  17    6.58    8.38
  10  16  18   17.80    8.68
  10  16  19    9.76    7.03
  10  17   0  165.41   13.51
  10  17   1   56.39    9.15
  10  17   2   34.76    9.15
  10  17   3  106.66   11.75
  10  17   4   34.67   10.00
  10  17   5   11.88    9.11
  10  17   6   25.57    9.95
  10  17   7   13.94    9.92
  10  17   8   37.42   10.33
  10  17   9   11.53    9.43
  10  17  10   23.15    9.82
  10  17  11   50.65   13.13
  10  17  12   51.82   10.04
  10  17  13    5.29    9.51
  10  17  14  136.79   22.85
  10  17  15   30.05    9.67
  10  17  16   17.87    8.77
  10  17  17    9.36    7.50
  10  17  18   50.13    7.81
  10  18   0   93.67   10.38
  10  18   1   52.04   10.38
  10  18   2   50.49    9.94
  10  18   3    8.29    9.07
  10  18   4   52.00   12.51
  10  18   5   41.79   10.76
  10  18   6   22.07   12.45
  10  18   7   14.82    9.85
  10  18   8   29.55   10.25
  10  18   9   34.84   10.61
  10  18  10  116.98   13.44
  10  18  11  157.83   14.97
  10  18  12   24.09   12.74
  10  18  13   25.72    9.35
  10  18  14   20.65   18.48
  10  18  15   15.85    8.76
  10  18  16   19.84   10.25
  10  19   0    7.77    9.44
  10  19   1   53.65   10.30
  10  19   2   33.97    9.87
  10  19   3   39.46    9.85
  10  19   4   75.48   10.70
  10  19   5   82.14   14.52
  10  19   6   25.55   13.63
  10  19   7    7.86   10.15
  10  19   9  107.98   12.48
  10  19  10   79.44   16.90
  10  19  11   10.04    9.79
  10  19  12   51.93    9.69
  10  19  13   33.23    9.61
  10  19  14   13.73    9.53
  10  19  15   34.00   11.02
  10  20   0   40.95   10.20
  10  20   1   35.28   10.19
  10  20   2   36.92   10.17
  10  20   3   29.13    9.73
  10  20   4   20.90   10.11
  10  20   5   85.84   18.45
  10  20   6   55.80   16.26
  10  20   7   75.54   12.02
  10  20   8   38.75   11.93
  10  20   9   14.24    9.79
  10  20  10   20.91    9.71
  10  20  11   48.40   12.84
  10  20  12    3.55    9.16
  10  20  13   18.58    9.88
  10  21   0   94.57   10.81
  10  21   2   10.12    9.96
  10  21   3   59.30   13.66
  10  21   4   31.63   10.31
  10  21   5   10.27   10.27
  10  21   6   27.17   11.03
  10  21   7   19.73   10.56
  10  21   8   35.89   18.55
  10  21   9   17.20   10.02
  10  21  10   27.03   11.56
  10  21  11    4.24    8.32
  10  22   0   16.52   10.17
  10  22   1    7.12    9.76
  10  22   2   16.85   10.56
  10  22   3    7.37   10.54
  10  22   4   15.87   11.71
  10  22   5   17.31   10.87
  10  22   6   10.14   10.03
  10  22   7   75.49   13.58
  10  22   8   28.07   15.11
  10  22   9   14.99   11.07
  10  22  10   21.86   11.01
  10  23   0   34.33   11.99
  10  23   1   13.46    9.99
  10  23   2   12.45   13.57
  10  23   3   20.13   12.36
  10  23   4   23.50    9.94
  10  23   5   15.51   10.31
  10  23   7    4.37   10.63
  10  23   8   12.11   10.58
  10  23   9   16.62   10.53
  10  24   0   10.28    9.06
  10  24   1   14.84    9.05
  10  24   2   16.05   15.34
  10  24   3   49.24   10.60
  10  24   4    9.92   10.19
  10  24   5    3.56   10.16
  10  24   6    1.01   10.13
  11   0   1  337.81   21.87
  11   0   2   28.33   10.95
  11   0   3  149.86   17.10
  11   0   4  138.17   16.26
  11   0   5   93.11   13.21
  11   0   6   21.87   10.16
  11   0   7  355.30   18.15
  11   0   8  856.82   29.73
  11   0   9    7.78    9.34
  11   0  10    8.07    8.92
  11   0  11   69.65   20.93
  11   0  12   15.40    9.32
  11   0  13  304.81   14.59
  11   0  14  651.66   24.22
  11   0  15   34.34    9.21
  11   0  16   22.68    8.74
  11   0  17  292.01   15.22
  11   0  18  214.63   17.26
  11   0  19   11.44   10.28
  11   0  20   30.45   11.84
  11   0  21    0.71   12.84
  11   0  22   60.10   14.61
  11   0  23   24.07   13.97
  11   0  24   68.62   14.56
  11   1   0  334.93   19.68
  11   1   1  135.73   17.07
  11   1   2  362.08   23.65
  11   1   3   12.06   10.09
  11   1   4  140.32   16.26
  11   1   5  436.20   28.64
  11   1   6   63.41   11.49
  11   1   7  306.82   21.26
  11   1   8  108.86   15.09
  11   1   9   19.22    8.90
  11   1  10  200.88   17.39
  11   1  11   33.66    8.90
  11   1  12   11.93    9.76
  11   1  13   16.40   10.61
  11   1  14  202.12   13.21
  11   1  15   84.69    9.65
  11   1  16   19.53    9.17
  11   1  17  180.36   13.91
  11   1  18   37.32    9.92
  11   1  19   39.62    9.85
  11   1  20   51.82   10.99
  11   1  21   24.26   12.42
  11   1  22   24.34   14.20
  11   1  23   66.76   21.15
  11   1  24  164.15   17.31
  11   2   0   82.27   12.69
  11   2   1  123.37   17.08
  11   2   2  134.09   16.66
  11   2   3  807.70   28.97
  11   2   4    8.05   11.88
  11   2   5  318.40   19.84
  11   2   6   35.73   11.94
  11   2   7  299.83   19.93
  11   2   8  212.00   15.98
  11   2   9  120.16   14.24
  11   2  10   44.44    9.81
  11   2  11  201.11   19.14
  11   2  12   77.20   13.30
  11   2  13  132.17   23.41
  11   2  14  160.10   13.20
  11   2  15  231.34   16.22
  11   2  16   31.97    9.61
  11   2  17   11.69   16.07
  11   2  18   14.83    9.49
  11   2  19  106.83   12.41
  11   2  20   31.31   13.08
  11   2  21   15.67   11.99
  11   2  22   10.16   13.37
  11   2  23   48.76   14.75
  11   2  24   37.25   14.15
  11   3   0    6.66   10.08
  11   3   1    9.04    9.21
  11   3   2   12.38    9.66
  11   3   3   92.14   13.63
  11   3   4  226.45   18.94
  11   3   5  271.21   19.87
  11   3   6  104.03   17.26
  11   3   7  166.48   18.18
  11   3   8  133.16   21.77
  11   3   9   93.70   11.58
  11   3  10  110.75   16.51
  11   3  11  176.31   16.45
  11   3  12  130.17   21.71
  11   3  13  182.83   13.24
  11   3  14    6.77    8.36
  11   3  15   59.28    9.64
  11   3  16   72.45   11.35
  11   3  17  151.05   14.32
  11   3  18   28.60    9.91
  11   3  19  112.16   12.40
  11   3  20  147.41   13.89
  11   3  21   13.28   10.31
  11   3  22   50.39   13.74
  11   3  23   32.12   14.73
  11   3  24   50.89   12.56
  11   4   0    6.77    8.79
  11   4   1  114.80   14.94
  11   4   2   83.67   12.76
  11   4   3   10.97   10.57
  11   4   4  128.08   17.21
  11   4   5   13.31   11.50
  11   4   6  123.02   18.16
  11   4   7   81.09   14.20
  11   4   8  170.88   17.79
  11   4   9   76.50    9.81
  11   4  10   50.89   10.25
  11   4  11  149.50   13.32
  11   4  12  236.38   20.36
  11   4  13  220.43   16.76
  11   4  14   56.06   14.06
  11   4  15   20.92    9.19
  11   4  16  130.16   13.08
  11   4  17  123.13   12.13
  11   4  18   17.85    9.03
  11   4  19   52.35    9.82
  11   4  20   18.24   15.51
  11   4  21    4.56   11.51
  11   4  22   10.07   12.49
  11   4  23   17.63   13.50
  11   4  24   14.06   10.57
  11   5   0   22.47   10.13
  11   5   1  122.55   15.87
  11   5   2   71.40   12.79
  11   5   3   19.74   11.04
  11   5   4    9.64   11.06
  11   5   5  235.16   19.04
  11   5   6  170.60   19.96
  11   5   7  240.20   23.11
  11   5   8    4.63    8.02
  11   5   9   35.80    9.82
  11   5  10   38.22   10.23
  11   5  11    8.52    9.76
  11   5  12   44.28   10.16
  11   5  13   58.35   10.57
  11   5  14   14.57   11.41
  11   5  15   15.48    8.74
  11   5  16    8.49    9.58
  11   5  17  152.03   17.73
  11   5  18  242.78   15.89
  11   5  19   30.44    9.79
  11   5  20   86.13   10.02
  11   5  21   64.10   11.45
  11   5  22   64.26   12.85
  11   5  23   10.41   11.48
  11   6   0  354.20   20.33
  11   6   1  177.16   16.35
  11   6   2   63.06   12.82
  11   6   3  185.52   18.15
  11   6   4   36.55   12.40
  11   6   5   14.33   10.20
  11   6   6  227.84   16.88
  11   6   7   45.98   10.24
  11   6   8  332.42   15.61
  11   6   9  356.83   17.82
  11   6  10   33.13   11.10
  11   6  11   21.96   11.07
  11   6  12   40.90   11.91
  11   6  13  127.65   13.19
  11   6  14  130.22   12.71
  11   6  15  131.93   20.95
  11   6  16  199.99   18.68
  11   6  17  194.29   15.53
  11   6  18   27.97    9.85
  11   6  19  118.92   11.85
  11   6  20  126.31   12.03
  11   6  21   14.16    9.36
  11   6  22   52.22   10.81
  11   6  24   36.00   10.51
  11   7   0  431.17   22.14
  11   7   1  290.87   19.49
  11   7   2    6.34   11.97
  11   7   3  308.06   23.95
  11   7   4   19.13   11.10
  11   7   5  118.49   14.22
  11   7   6   83.87   11.13
  11   7   7  212.35   15.61
  11   7   8   40.17   10.25
  11   7   9  792.65   25.34
  11   7  10   12.23    9.75
  11   7  11  223.30   21.21
  11   7  12    5.11    7.93
  11   7  13   12.42   10.10
  11   7  14  153.23   14.44
  11   7  15  265.44   18.74
  11   7  16   24.91   14.29
  11   7  17    2.37    9.03
  11   7  18   38.28   10.25
  11   7  19   42.70   10.09
  11   7  20  141.56   14.43
  11   7  21   12.25    9.30
  11   7  22   72.44    9.96
  11   7  23    9.20    9.83
  11   8   0    7.19    9.77
  11   8   1   42.93   11.54
  11   8   2   21.54   11.10
  11   8   3  212.53   19.11
  11   8   4  101.12   12.46
  11   8   5  111.89   15.14
  11   8   6  502.29   18.73
  11   8   7   27.15   11.14
  11   8   8  117.88   13.34
  11   8   9   98.89   11.97
  11   8  10  236.66   19.01
  11   8  11  178.49   16.31
  11   8  12   33.22   10.11
  11   8  13  168.47   15.33
  11   8  14   78.76   11.79
  11   8  15   49.80   10.00
  11   8  16   92.04   17.70
  11   8  17  125.35   18.44
  11   8  18    3.91   10.20
  11   8  19   75.85   10.84
  11   8  20   37.15   10.23
  11   8  21   53.02    9.65
  11   8  22   83.87   17.45
  11   8  23   20.54   21.91
  11   9   0  328.75   19.13
  11   9   1   54.34   11.57
  11   9   2  190.60   14.25
  11   9   3   90.84   11.14
  11   9   4   18.60    9.36
  11   9   5  129.54   18.30
  11   9   6   80.49   12.47
  11   9   7   46.27   10.67
  11   9   8   10.24    9.75
  11   9   9   10.92    9.73
  11   9  10   23.42   10.14
  11   9  11    6.51    9.67
  11   9  12   91.37   14.03
  11   9  13  185.10   17.48
  11   9  14   18.52    9.15
  11   9  15   22.34    9.96
  11   9  16   98.94   25.81
  11   9  17   60.04   10.68
  11   9  18   29.48   10.53
  11   9  19   49.15   10.33
  11   9  20   17.90    9.74
  11   9  21   25.86    9.19
  11   9  22   11.87    7.89
  11   9  23   20.24   13.23
  11  10   0  135.36   13.83
  11  10   1   52.92   11.16
  11  10   2  161.97   17.85
  11  10   3  128.48   13.82
  11  10   4   51.71   10.25
  11  10   5   48.70   10.23
  11  10   6  157.36   16.43
  11  10   7  207.02   16.39
  11  10   8  162.65   16.36
  11  10   9    4.63   10.14
  11  10  10   22.70   10.99
  11  10  11   35.09   10.53
  11  10  12   94.73   12.25
  11  10  13   10.07   14.39
  11  10  14   43.34    9.98
  11  10  15  125.30   18.97
  11  10  16   34.28   10.28
  11  10  17   18.08   12.31
  11  10  18   29.85   10.01
  11  10  19    1.60    9.01
  11  10  20   21.45    9.25
  11  10  21   28.68   11.12
  11  10  22   36.82   19.60
  11  11   0   20.20    9.79
  11  11   1  240.45   16.46
  11  11   2  201.68   15.56
  11  11   3   61.10   13.33
  11  11   4   82.96   11.54
  11  11   5  297.74   22.16
  11  11   6   25.93    9.73
  11  11   7  163.46   15.90
  11  11   8  190.69   14.54
  11  11   9   16.31    9.23
  11  11  10  174.65   19.30
  11  11  11   65.79   10.50
  11  11  12  255.00   15.70
  11  11  13   25.84   15.64
  11  11  14   50.61   10.79
  11  11  15    8.63    9.44
  11  11  16   40.79   10.24
  11  11  17   22.16    9.65
  11  11  18   31.18   23.10
  11  11  19    9.04    8.51
  11  11  21   16.38    8.29
  11  11  22   21.16   25.72
  11  12   0   16.76   15.96
  11  12   1  194.24   22.16
  11  12   2   61.32   11.08
  11  12   3  359.10   17.27
  11  12   4   11.50    9.29
  11  12   5    9.05    9.27
  11  12   6  110.24   12.35
  11  12   7   91.82   13.21
  11  12   8   56.49   10.98
  11  12   9  139.83   14.03
  11  12  10   58.94   12.24
  11  12  11   36.94    9.16
  11  12  12   81.84   16.94
  11  12  13   10.76    9.94
  11  12  14   23.16   10.31
  11  12  15   97.71   11.11
  11  12  16    9.61   11.81
  11  12  17    8.84    9.13
  11  12  18   28.14   14.27
  11  12  19   54.93    9.64
  11  12  20   28.09   11.90
  11  12  21   32.99   16.06
  11  13   0   22.61   10.16
  11  13   1   56.43   11.04
  11  13   2    4.46    9.27
  11  13   3  269.91   15.88
  11  13   4  208.14   14.98
  11  13   5   77.63   12.32
  11  13   6   16.61    9.23
  11  13   7   56.85   10.53
  11  13   8  279.90   19.27
  11  13   9   77.73   11.36
  11  13  10  237.91   21.80
  11  13  11   17.58    9.12
  11  13  12  169.87   17.28
  11  13  13   39.24    9.89
  11  13  14   18.25    9.40
  11  13  15    7.61    9.73
  11  13  16   10.11   13.32
  11  13  17   31.25    9.42
  11  13  18   19.30    8.06
  11  13  19  100.25   15.14
  11  13  20   37.59    8.26
  11  13  21   18.05    6.61
  11  14   0   13.15    8.36
  11  14   1   32.33   10.56
  11  14   2  230.86   14.07
  11  14   3   77.90   10.98
  11  14   4  109.43   13.61
  11  14   5   91.85   14.03
  11  14   6  132.09   14.01
  11  14   7  216.85   17.49
  11  14   8  124.96   12.65
  11  14   9   57.89   10.45
  11  14  10   10.36    9.54
  11  14  11   20.76    9.93
  11  14  12   95.40   18.90
  11  14  13   19.83   11.54
  11  14  14  103.77   11.00
  11  14  15    7.88    9.17
  11  14  16    9.32    8.62
  11  14  17   13.59    8.09
  11  14  18   14.14    7.59
  11  14  19   41.46    7.90
  11  14  20   46.92    7.42
  11  15   0  136.84   29.36
  11  15   1   39.39    9.20
  11  15   2   43.14    9.63
  11  15   3   52.17   10.07
  11  15   4   17.27   11.37
  11  15   5   11.75    9.61
  11  15   6   91.69   10.47
  11  15   7   22.90    9.58
  11  15   8   25.22    9.98
  11  15   9   12.76    9.51
  11  15  10   21.15    9.48
  11  15  11    7.21    9.01
  11  15  12   33.65   18.79
  11  15  13   10.94    9.71
  11  15  14   10.16   10.41
  11  15  15   18.11    9.04
  11  15  16   10.73    8.10
  11  15  17   50.12    9.60
  11  15  18   30.78    8.31
  11  15  19   89.46    9.78
  11  16   0    5.98    8.73
  11  16   1   20.03    9.16
  11  16   2   19.54    8.72
  11  16   3   63.43   10.03
  11  16   4   30.31   13.94
  11  16   5   99.97   14.34
  11  16   6   22.90    9.54
  11  16   7   27.68    9.95
  11  16   8   79.19   10.78
  11  16   9   60.40   10.74
  11  16  10   36.38   11.55
  11  16  11   27.72    8.94
  11  16  12   35.77   10.52
  11  16  13   45.42   10.81
  11  16  14   28.58    9.02
  11  16  15   29.21    9.31
  11  16  16    8.44    8.80
  11  16  17   16.68    8.32
  11  16  18   20.06    7.45
  11  17   0    7.42    8.67
  11  17   1   44.89    9.98
  11  17   2   18.77    9.10
  11  17   3   46.41   10.83
  11  17   4  110.81   19.89
  11  17   5   54.41   18.56
  11  17   6   12.70    9.90
  11  17   7   16.32    9.87
  11  17   8   70.94   10.70
  11  17   9  116.84   12.80
  11  17  10   66.15   10.57
  11  17  11   69.29   23.43
  11  17  12    7.61    8.69
  11  17  13   54.36   10.22
  11  17  14   37.21   14.53
  11  17  15   83.38   11.19
  11  17  16   16.43    9.11
  11  17  17    3.53    7.05
  11  18   0  209.71   14.64
  11  18   1   53.59   10.33
  11  18   2   10.71    9.89
  11  18   3   17.28    9.88
  11  18   4   23.17   14.59
  11  18   5   32.04   12.42
  11  18   6   46.55   13.68
  11  18   7    9.72    9.80
  11  18   8    1.82   10.15
  11  18   9    6.37    9.64
  11  18  10   60.00   10.80
  11  18  11   41.96   13.15
  11  18  12   72.94   19.11
  11  18  13   16.93    9.25
  11  18  14   57.91    9.57
  11  18  15   26.72    9.49
  11  19   0   12.39   11.11
  11  19   1    2.99   10.25
  11  19   2   38.94   11.95
  11  19   3   95.37   17.49
  11  19   4   64.13   14.02
  11  19   5   28.64   10.58
  11  19   6   44.54   17.24
  11  19   7    5.60   10.03
  11  19   8   34.13   10.78
  11  19   9   28.79   10.69
  11  19  10   34.97   10.60
  11  19  11   45.70   10.50
  11  19  12   63.40   18.42
  11  19  13   30.76    9.14
  11  19  14   10.68    9.85
  11  20   0   13.26   10.07
  11  20   1   18.88   10.49
  11  20   2   69.81   15.49
  11  20   3   39.43   11.70
  11  20   4   36.18   11.24
  11  20   5    7.17    9.95
  11  20   6   47.16   11.13
  11  20   7   36.13   10.65
  11  20   8   15.25    9.76
  11  20   9   32.13   10.09
  11  20  10   23.90   10.02
  11  20  11    9.20    9.16
  11  20  12   88.56   10.68
  11  21   0   13.19   11.92
  11  21   1   24.64   10.68
  11  21   2   13.70   10.66
  11  21   3    6.83   11.05
  11  21   4    2.16    9.79
  11  21   5   67.78   11.78
  11  21   6   17.58   11.31
  11  21   7   17.57   10.86
  11  21   8   11.72   10.40
  11  21   9   49.43   20.30
  11  21  10   25.68   10.29
  11  21  11   10.93   10.23
  11  22   0   46.95   23.75
  11  22   1   33.61   10.87
  11  22   2   27.22   10.86
  11  22   3   35.13   12.45
  11  22   4   28.76   11.22
  11  22   5   35.63   17.18
  11  22   6   45.30   16.32
  11  22   7   20.26   11.10
  11  22   8   24.00   11.84
  11  22  10   18.16   10.54
  11  23   0   59.64   10.71
  11  23   1   21.86   10.31
  11  23   2   13.59   10.30
  11  23   3   23.50   10.29
  11  23   4   18.71    9.87
  11  23   5   34.73   10.24
  11  23   6   27.83   10.21
  11  23   7   24.32   10.56
  11  23   8   25.26   10.51
  11  24   0    5.32    8.60
  11  24   1   11.53    8.99
  11  24   2    3.01    8.59
  11  24   3    6.39    9.36
  11  24   4   46.47   10.12
  12   0   0  100.58   16.74
  12   0   1    6.26   17.63
  12   0   2    5.38   11.03
  12   0   3  373.98   37.10
  12   0   4   47.54   15.04
  12   0   5  213.42   19.93
  12   0   6   14.77    9.76
  12   0   7  427.30   29.33
  12   0   8   49.08    9.35
  12   0   9  229.16   15.18
  12   0  10   88.77   11.12
  12   0  11    3.50    9.31
  12   0  12    7.20   11.05
  12   0  13  148.85   13.65
  12   0  14   51.91   10.09
  12   0  15   48.97   10.49
  12   0  16   46.55   10.89
  12   0  17   57.68   10.38
  12   0  18    2.79    9.87
  12   0  19    8.13   10.22
  12   0  21    8.63   13.91
  12   0  22  147.96   16.87
  12   0  23   27.36   14.65
  12   0  24  124.10   15.62
  12   1   0  190.77   20.27
  12   1   1   25.48   12.78
  12   1   2   14.25   11.03
  12   1   3   12.37   12.81
  12   1   4  142.17   21.23
  12   1   5   14.31   10.63
  12   1   6  299.69   28.40
  12   1   7  113.92   14.67
  12   1   8  219.85   18.26
  12   1   9   10.67    9.37
  12   1  10   81.51   14.24
  12   1  11   13.17    9.75
  12   1  12   74.50   16.79
  12   1  13  112.24   13.65
  12   1  14   71.12   13.60
  12   1  15  259.53   14.86
  12   1  16    5.49    9.58
  12   1  17  145.82   13.84
  12   1  18   27.56    9.87
  12   1  19   21.28   10.21
  12   1  20   19.48   10.85
  12   1  21    8.79   13.49
  12   1  22   39.31   15.26
  12   1  23   78.58   18.61
  12   1  24   45.67   14.83
  12   2   0   14.20   11.03
  12   2   1   11.82   10.59
  12   2   2   69.23   14.13
  12   2   3   88.24   15.03
  12   2   4   96.34   14.16
  12   2   5  187.80   18.61
  12   2   6   93.61   14.65
  12   2   7   12.45    9.78
  12   2   8   72.05   10.25
  12   2   9  185.34   18.29
  12   2  10  473.14   24.90
  12   2  11  136.29   17.73
  12   2  12  158.79   14.13
  12   2  13  189.96   13.65
  12   2  14   81.75   10.09
  12   2  15   53.44    9.18
  12   2  16   85.49   12.18
  12   2  17   26.48   11.66
  12   2  18   23.55    9.87
  12   2  19   11.39    9.77
  12   2  20  221.34   18.32
  12   2  21   53.16   11.02
  12   2  22   94.61   16.45
  12   2  23   24.52   15.82
  12   2  24   53.24   14.43
  12   3   0  121.55   19.87
  12   3   1    7.38   11.49
  12   3   2   78.29   14.15
  12   3   3   87.20   13.71
  12   3   4   55.01   13.29
  12   3   5   47.76   14.19
  12   3   6   88.57   12.88
  12   3   7    9.75    9.79
  12   3   8   69.65   12.04
  12   3   9   17.03    9.81
  12   3  10   81.18   23.11
  12   3  11   45.79   10.63
  12   3  12   33.76   10.15
  12   3  13  176.98   16.71
  12   3  14  243.68   14.46
  12   3  15   42.01    9.61
  12   3  16  119.42   16.08
  12   3  17  138.75   13.38
  12   3  18   92.65   11.14
  12   3  19   20.46    9.75
  12   3  20   10.80   10.39
  12   3  21  113.71   17.11
  12   3  22   72.04   14.81
  12   3  23   10.15   15.00
  12   3  24   60.52   12.85
  12   4   0  173.96   19.02
  12   4   1   19.77   11.06
  12   4   2   38.15   11.51
  12   4   3   13.91   10.18
  12   4   4   17.91   12.41
  12   4   5   29.74   12.43
  12   4   6   10.85    9.78
  12   4   7  475.27   18.26
  12   4   8  352.82   25.89
  12   4   9   29.69   10.24
  12   4  10  996.79   29.74
  12   4  11    7.39    8.85
  12   4  12  148.40   26.01
  12   4  13   93.77   10.99
  12   4  14   53.64   12.26
  12   4  15   12.78   11.35
  12   4  16   52.76    9.98
  12   4  17   39.86    9.48
  12   4  18   67.22    9.84
  12   4  19    9.96    9.71
  12   4  20   29.51    9.94
  12   4  21   48.55   23.95
  12   4  22  207.38   20.37
  12   4  23   25.93   13.79
  12   4  24   11.62   10.88
  12   5   0  501.39   21.26
  12   5   1  237.58   18.61
  12   5   2  151.22   17.73
  12   5   3   61.65   13.75
  12   5   4   15.49   10.66
  12   5   5  113.18   12.89
  12   5   6  154.00   14.69
  12   5   7   80.95   11.15
  12   5   8  135.19   13.37
  12   5   9  120.32   13.78
  12   5  10  209.13   15.51
  12   5  11   41.13   15.02
  12   5  12   51.65   20.70
  12   5  13  101.51   14.04
  12   5  14  187.02   13.56
  12   5  15    2.83    9.15
  12   5  16   11.43    9.09
  12   5  17   52.30    9.46
  12   5  18   49.38    9.82
  12   5  19   16.26    9.24
  12   5  20  126.08   12.77
  12   5  21   93.56   11.72
  12   5  22   20.35   12.75
  12   5  23   22.32   11.79
  12   6   0   14.11   11.09
  12   6   1  183.22   18.64
  12   6   2  118.04   16.87
  12   6   3   18.61   10.22
  12   6   4   82.49   12.01
  12   6   5   12.24   10.24
  12   6   6   56.85   10.70
  12   6   7   13.74    9.81
  12   6   8  207.85   17.80
  12   6   9   26.49   10.21
  12   6  10  132.59   20.79
  12   6  11   59.58   14.11
  12   6  12  158.40   21.10
  12   6  13    4.38    9.64
  12   6  14  112.85   20.09
  12   6  15  233.17   28.27
  12   6  16   74.35   18.58
  12   6  17   68.02    9.87
  12   6  18   52.74    9.37
  12   6  19   55.76    9.60
  12   6  20   59.01    9.83
  12   6  21   41.72   21.73
  12   6  22   10.36   11.12
  12   7   0  397.00   18.23
  12   7   1  129.55   15.56
  12   7   2    4.98    9.34
  12   7   3   54.74   10.68
  12   7   4   18.35    9.80
  12   7   5  291.00   16.50
  12   7   6   40.14   13.38
  12   7   7  136.88   18.69
  12   7   8   60.82   16.87
  12   7   9   45.34   15.06
  12   7  10    3.93    9.71
  12   7  11   14.75   11.45
  12   7  12  218.12   15.36
  12   7  13   12.38    9.19
  12   7  14   27.73   10.03
  12   7  15   53.03    9.97
  12   7  16   28.56    9.48
  12   7  17   13.31    8.99
  12   7  18   11.20    8.88
  12   7  19   44.60    9.96
  12   7  20   19.79    9.77
  12   7  21   20.63   10.82
  12   7  22   84.44   11.86
  12   7  23   34.64   10.14
  12   8   0  186.70   14.25
  12   8   1    6.42    9.36
  12   8   2  107.06   12.48
  12   8   3  382.10   16.95
  12   8   4  212.52   15.62
  12   8   5   10.34   10.25
  12   8   6   37.14   11.12
  12   8   7   17.13   10.21
  12   8   8   22.76   10.18
  12   8   9  100.27   12.37
  12   8  10   20.40    9.25
  12   8  11  385.70   20.21
  12   8  12   53.09   11.82
  12   8  13   47.59   10.91
  12   8  14   42.70   10.43
  12   8  15   82.42   10.37
  12   8  16   13.18    8.59
  12   8  17   21.04    9.81
  12   8  18   21.05   10.06
  12   8  19   46.53   12.76
  12   8  20    9.70    9.70
  12   8  21   27.90    9.57
  12   8  22    8.18    8.65
  12   9   0   10.08   10.26
  12   9   1  600.43   24.98
  12   9   2  104.73   12.04
  12   9   3   56.84   12.47
  12   9   4  275.98   18.24
  12   9   5   52.92   11.55
  12   9   6   66.05   14.19
  12   9   7   36.52    9.74
  12   9   8   15.42    8.84
  12   9   9   83.63   15.86
  12   9  10   21.89   13.63
  12   9  11  379.13   20.60
  12   9  12  248.58   17.92
  12   9  13  164.35   15.25
  12   9  14  266.47   24.26
  12   9  15   11.24    8.61
  12   9  16    8.86    9.42
  12   9  17   82.59   11.00
  12   9  18  100.67   28.68
  12   9  19   47.36   10.21
  12   9  20    4.14    9.24
  12   9  21   30.97    9.12
  12   9  22    9.71    7.83
  12  10   0  131.81   15.12
  12  10   1   82.57   16.01
  12  10   2  356.30   20.44
  12  10   3  134.11   14.65
  12  10   4  128.73   14.64
  12  10   5   29.41    9.75
  12  10   6   15.04   11.06
  12  10   7   89.29   11.04
  12  10   8   44.00   13.21
  12  10   9   26.54    9.67
  12  10  10   79.83   12.71
  12  10  11    9.53   10.06
  12  10  12   39.89   10.03
  12  10  13  134.98   18.22
  12  10  14    8.84    9.49
  12  10  15   46.88   10.29
  12  10  16   16.19   10.23
  12  10  17   14.53    9.63
  12  10  18   80.15   13.59
  12  10  19    5.91    8.09
  12  10  20    6.07    7.98
  12  10  21   41.93   12.22
  12  10  22   23.58    7.78
  12  11   0  109.07   13.30
  12  11   1  260.69   17.28
  12  11   2   35.04   10.63
  12  11   3  284.50   23.46
  12  11   4    2.43   10.17
  12  11   5   21.68    9.71
  12  11   6   34.52   10.58
  12  11   7  113.05   13.20
  12  11   8   39.39   10.10
  12  11   9  148.82   17.97
  12  11  10   69.73   12.68
  12  11  11  131.86   14.39
  12  11  12   16.37   11.72
  12  11  13  248.52   15.55
  12  11  14   32.13   10.31
  12  11  15    7.13    9.82
  12  11  16    9.69    9.69
  12  11  17   23.99    9.53
  12  11  18   22.86    9.37
  12  11  19  128.29   12.04
  12  11  20    4.72    7.14
  12  11  21   37.16   21.93
  12  12   0   66.68   11.48
  12  12   1   57.49   19.43
  12  12   2   17.43   10.15
  12  12   3   10.45    9.70
  12  12   4   11.28   10.13
  12  12   5   12.59   10.56
  12  12   6  140.31   14.06
  12  12   7    8.47   10.53
  12  12   8   35.90   10.51
  12  12   9  285.74   19.66
  12  12  10  102.57   13.95
  12  12  11    4.99    8.68
  12  12  12   67.01   16.42
  12  12  13   29.91   10.74
  12  12  14   11.20    9.83
  12  12  15   76.74   10.57
  12  12  16   21.06    9.57
  12  12  17   23.22    9.01
  12  12  18   33.73    9.27
  12  12  19   11.67    7.57
  12  12  20   44.24   24.79
  12  12  21   19.05    7.00
  12  13   0   43.12   10.56
  12  13   1   91.86   19.36
  12  13   2   21.06    9.67
  12  13   3    4.31    8.79
  12  13   4   23.40   10.10
  12  13   5   21.18    9.65
  12  13   6    5.39    9.63
  12  13   7   11.32   10.06
  12  13   8  178.76   19.64
  12  13   9   13.54    9.58
  12  13  10   19.17   11.28
  12  13  11   38.04   13.81
  12  13  12   17.70   12.89
  12  13  13   38.40   11.97
  12  13  14   42.05   10.59
  12  13  15   10.77    9.18
  12  13  16    1.15    8.22
  12  13  17    7.12    8.09
  12  13  18   71.74    8.79
  12  13  19   64.17    8.30
  12  13  20   43.75    7.81
  12  14   0    8.59    9.65
  12  14   1   65.88   14.90
  12  14   2   90.22   17.53
  12  14   3  114.46   23.65
  12  14   4   67.68   12.69
  12  14   5  311.16   24.91
  12  14   6   26.71   10.04
  12  14   7    9.32    9.58
  12  14   8   15.86    8.69
  12  14   9   10.99    9.09
  12  14  10   31.30    9.92
  12  14  11   13.65   18.46
  12  14  12   77.78   14.10
  12  14  13    9.10   10.16
  12  14  14   29.06   10.02
  12  14  15   10.08    8.23
  12  14  16   11.32    9.73
  12  14  17   41.38   11.22
  12  14  18   71.04   43.58
  12  14  19    3.21    7.05
  12  15   0   61.58   12.67
  12  15   1   93.45   18.34
  12  15   2  135.24   26.63
  12  15   3  134.33   19.20
  12  15   4   99.25   14.38
  12  15   5   57.41   10.01
  12  15   6   45.42   10.42
  12  15   7    6.28    9.52
  12  15   8   51.84   10.79
  12  15   9   10.02   11.18
  12  15  10   52.67   16.28
  12  15  11   19.29   14.93
  12  15  12   14.69    8.86
  12  15  13   10.29    9.59
  12  15  14    9.42    9.46
  12  15  15    5.23    8.52
  12  15  16  112.54   27.26
  12  15  17   18.81   17.46
  12  15  18    8.28    7.07
  12  16   0  115.12   26.94
  12  16   1   14.77    9.99
  12  16   2   43.16   10.85
  12  16   3  313.28   17.35
  12  16   4   45.04   10.39
  12  16   5  207.32   16.43
  12  16   6   20.53    9.92
  12  16   7   14.07   12.04
  12  16   8   14.15   14.15
  12  16   9   30.90    9.83
  12  16  11   66.81   21.01
  12  16  12   55.86   15.37
  12  16  13   51.17   16.00
  12  16  14    1.26    9.32
  12  16  15   63.97   12.02
  12  16  16   14.53    8.73
  12  16  17  117.97   11.00
  12  16  18   29.91    7.78
  12  17   0   21.23   12.51
  12  17   1   50.99   10.79
  12  17   2   32.03   10.78
  12  17   3   19.77   10.77
  12  17   4   55.04   14.19
  12  17   5  109.03   17.17
  12  17   6   79.15   11.56
  12  17   7    7.01    9.83
  12  17   8   34.78   12.76
  12  17   9  111.51   12.22
  12  17  10   39.73   10.43
  12  17  11   15.78    9.50
  12  17  12    7.39    8.99
  12  17  13   51.61   15.75
  12  17  14    4.28   10.40
  12  17  15   30.18   10.31
  12  18   0   20.60   11.56
  12  18   1   18.97   10.70
  12  18   2   28.07   10.70
  12  18   3   16.89   11.12
  12  18   4   15.33   11.10
  12  18   5   26.91   11.07
  12  18   6    9.95   10.16
  12  18   7    4.21   10.51
  12  18   8    3.09    9.18
  12  18   9   34.89   10.76
  12  18  10    4.51    9.02
  12  18  11   10.39   10.15
  12  18  12    6.27   10.05
  12  18  13   69.34   18.75
  12  18  14    7.36    9.50
  12  19   0  167.47   16.91
  12  19   1   60.26   16.90
  12  19   2   93.16   17.72
  12  19   3   32.49   11.36
  12  19   4   65.54   12.16
  12  19   5    5.34   11.27
  12  19   6   16.40   11.21
  12  19   7   18.56   10.72
  12  19   8   15.56   11.06
  12  19   9    9.92   10.97
  12  19  10   17.81   11.68
  12  19  11   38.29   11.20
  12  19  12   20.38   10.73
  12  19  13   39.35    9.86
  12  20   0    5.80   11.18
  12  20   1   15.11   11.18
  12  20   2   57.22   11.57
  12  20   3   60.92   11.55
  12  20   4    3.21   11.10
  12  20   5    8.76   11.05
  12  20   6   23.66   11.81
  12  20   7   19.75   11.33
  12  20   8    5.07   10.06
  12  20   9   18.88   10.80
  12  20  10   36.67   10.74
  12  20  11   12.61   14.23
  12  21   0   87.93   13.40
  12  21   1  127.21   14.20
  12  21   2   26.54   14.59
  12  21   3   24.46   10.51
  12  21   4   88.42   11.28
  12  21   5   27.32   10.45
  12  21   6   22.10   11.21
  12  21   7    1.87   11.16
  12  21   8   16.75   11.51
  12  21   9   17.06   18.96
  12  21  10   98.20   11.39
  12  21  11   26.85   11.32
  12  22   0    8.03    9.98
  12  22   1   13.49    9.58
  12  22   2   17.47   10.37
  12  22   3   52.25   11.15
  12  22   4   41.52   10.73
  12  22   5    2.53   10.70
  12  22   6   30.37   16.98
  12  22   7   10.39   10.23
  12  22   8   31.25   10.97
  12  22   9   62.78   10.91
  12  23   0   94.91   11.81
  12  23   1   50.10   11.02
  12  23   2   18.09   10.22
  12  23   3   32.07   10.99
  12  23   4   31.74    9.79
  12  23   5    8.01    9.77
  12  23   6   51.88   10.13
  13   0   1   20.34   15.51
  13   0   2   27.44   17.29
  13   0   3   10.83   14.64
  13   0   4   39.26   10.66
  13   0   5    5.07    8.89
  13   0   6   10.29   12.03
  13   0   7    8.79    9.81
  13   0   8   19.25   10.25
  13   0   9  280.06   22.66
  13   0  10    7.31    9.75
  13   0  11    0.97    9.27
  13   0  12   75.05    9.24
  13   0  13  110.87   12.28
  13   0  14  260.03   16.18
  13   0  15    9.32    9.58
  13   0  16    4.07    9.09
  13   0  17   17.33    9.46
  13   0  18    7.43    9.39
  13   0  19   11.58   10.49
  13   0  20  295.35   23.05
  13   0  21   18.05   14.94
  13   0  23   66.40   14.92
  13   1   0    8.20   13.74
  13   1   1   51.19   15.51
  13   1   2   30.20   13.30
  13   1   3   37.89   13.75
  13   1   4   79.77   11.55
  13   1   5   12.05    9.34
  13   1   6   72.69   14.70
  13   1   7  208.37   21.42
  13   1   8   42.28   11.14
  13   1   9   74.90   11.55
  13   1  10   56.48   12.84
  13   1  11   18.90   13.25
  13   1  12  223.76   14.08
  13   1  13   21.28    9.21
  13   1  14   55.04    9.62
  13   1  15    5.31    9.58
  13   1  16   13.37    9.52
  13   1  17   93.83   11.60
  13   1  18   29.50   15.37
  13   1  19  104.55   15.94
  13   1  20    3.62   10.29
  13   1  21   22.28   14.53
  13   1  22   42.34   28.25
  13   1  23   56.57   35.33
  13   2   0   51.12   13.74
  13   2   1    8.87   13.30
  13   2   2   51.95   17.74
  13   2   3   31.74   11.10
  13   2   4   13.20   11.11
  13   2   5  121.91   12.90
  13   2   6   36.81   10.69
  13   2   7   28.21   10.27
  13   2   8  260.83   16.03
  13   2   9  524.85   27.53
  13   2  10  205.47   27.45
  13   2  11  115.94   13.68
  13   2  12  137.97   20.68
  13   2  13   31.57   10.08
  13   2  14   12.15    9.18
  13   2  15   84.72   13.93
  13   2  16    8.61    9.08
  13   2  17   90.46   11.60
  13   2  18   75.42   10.24
  13   2  19   54.39   10.47
  13   2  20   15.28   11.09
  13   2  21   16.72   10.08
  13   2  22   83.24   23.85
  13   2  23  136.91   29.41
  13   3   0   13.53   10.65
  13   3   1   80.01   15.09
  13   3   2    6.88   10.21
  13   3   3   12.31    9.77
  13   3   4  493.16   19.57
  13   3   5   37.18   10.68
  13   3   6   31.97   10.26
  13   3   7   19.31   11.60
  13   3   8   62.55   11.12
  13   3   9   52.71   14.64
  13   3  10  166.56   22.56
  13   3  11   18.79    9.26
  13   3  12   87.62   10.55
  13   3  13    8.41    9.64
  13   3  14   37.25   10.04
  13   3  15   69.23   10.43
  13   3  16   86.49   11.66
  13   3  17  131.86   18.88
  13   3  18   38.65   10.22
  13   3  19   13.61    9.60
  13   3  20   32.33   10.65
  13   3  21   81.27   27.76
  13   3  22   24.05   14.69
  13   3  23   29.52   15.27
  13   4   0    5.46    9.77
  13   4   1   25.45   10.66
  13   4   2  117.99   13.33
  13   4   3   23.70   11.12
  13   4   4   29.65   10.68
  13   4   5   10.83   10.25
  13   4   6  120.69   13.39
  13   4   7  238.17   15.59
  13   4   8  118.95   13.77
  13   4   9  204.75   21.27
  13   4  10   65.89   15.91
  13   4  11  310.34   20.71
  13   4  12   29.78    9.66
  13   4  13   12.87   11.82
  13   4  14   16.49   15.71
  13   4  15   97.43   13.89
  13   4  16  217.87   14.23
  13   4  17  107.51   15.43
  13   4  18   29.60   10.18
  13   4  19   11.24    9.57
  13   4  20   34.63    9.80
  13   4  21   92.52   21.68
  13   4  22   34.18   26.14
  13   4  23   57.71   14.46
  13   5   0    7.87   10.23
  13   5   1   95.01   12.01
  13   5   2  200.10   15.13
  13   5   3   94.84   12.02
  13   5   4   30.04   10.25
  13   5   5   61.49   11.16
  13   5   6  231.10   15.60
  13   5   7   93.71   12.01
  13   5   8   47.30   11.53
  13   5   9  217.87   24.34
  13   5  10   52.29   11.91
  13   5  11  153.65   19.80
  13   5  12    5.70    9.21
  13   5  13   83.48   20.55
  13   5  14   30.82    9.59
  13   5  15   13.69   14.30
  13   5  16   32.63    9.47
  13   5  17   93.15   10.69
  13   5  18   25.15    9.28
  13   5  19   34.59    9.94
  13   5  20   16.02    8.94
  13   5  21   36.18   16.41
  13   5  22   24.84   12.64
  13   5  23   24.90   11.69
  13   6   0  279.15   15.14
  13   6   1  228.98   15.14
  13   6   2   44.48   10.70
  13   6   3   87.50   11.60
  13   6   4  172.69   15.18
  13   6   5  443.58   20.95
  13   6   6  103.03   15.57
  13   6   7   32.45   15.54
  13   6   8   35.30   11.51
  13   6   9   91.45   11.49
  13   6  10   13.92   11.01
  13   6  11   77.94   17.57
  13   6  12  109.25   18.83
  13   6  13   63.49   11.35
  13   6  14    7.79   10.00
  13   6  15    8.82    9.94
  13   6  16  163.05   13.75
  13   6  17   48.31    9.81
  13   6  18    9.61    9.23
  13   6  19   94.29   10.71
  13   6  20    8.33    8.90
  13   6  21   11.72   11.56
  13   6  22    9.56   11.41
  13   6  23    4.93   10.49
  13   7   0  217.18   20.08
  13   7   1  200.29   15.62
  13   7   2  106.03   12.49
  13   7   3   42.62   11.15
  13   7   4   82.52   12.92
  13   7   5   93.83   15.12
  13   7   6  646.35   26.63
  13   7   7  250.44   23.48
  13   7   8  105.20   15.91
  13   7   9   22.97   14.11
  13   7  10    9.06   11.43
  13   7  11  470.59   25.00
  13   7  12  171.03   17.05
  13   7  13   91.51   18.31
  13   7  14   49.18   10.84
  13   7  15   40.78    9.48
  13   7  16   92.70   13.28
  13   7  17    7.80    9.33
  13   7  18   22.29    8.75
  13   7  19    5.32    8.59
  13   7  20    8.29   10.46
  13   7  21   32.40   11.51
  13   8   0   13.14    9.80
  13   8   1   64.52   12.02
  13   8   2  295.27   16.91
  13   8   3   49.77   11.56
  13   8   4   75.16   11.99
  13   8   5   15.30   10.65
  13   8   6   92.25   11.51
  13   8   7   13.30   12.38
  13   8   8    6.31    9.26
  13   8   9   49.72   11.88
  13   8  10   22.69   14.48
  13   8  11   60.75   10.94
  13   8  12   93.62   14.40
  13   8  13   11.61   10.00
  13   8  14  144.51   25.07
  13   8  15   28.45    9.88
  13   8  16    2.99    9.40
  13   8  17   46.29   10.10
  13   8  18   59.38    9.51
  13   8  19   24.01   21.13
  13   8  20   69.53   10.81
  13   8  21   51.06   10.67
  13   9   0  315.15   17.76
  13   9   1  301.38   19.98
  13   9   2  525.06   21.75
  13   9   3  241.70   16.85
  13   9   4   83.60   14.62
  13   9   5  272.17   28.31
  13   9   6   79.28   16.78
  13   9   7    4.54    9.70
  13   9   8   85.00   18.04
  13   9   9  181.25   18.44
  13   9  10   21.02   10.51
  13   9  11  204.05   20.53
  13   9  12   89.09   11.32
  13   9  13  122.83   14.29
  13   9  14   17.87    8.61
  13   9  15   21.41    9.85
  13   9  16    3.48    9.75
  13   9  17   21.69   10.01
  13   9  18   25.30    9.43
  13   9  19   12.65    9.67
  13   9  20   38.53    9.95
  13   9  21   87.63   29.88
  13  10   0    5.22    7.97
  13  10   1  113.15   17.26
  13  10   2   14.16   10.18
  13  10   3   46.91   15.03
  13  10   4   24.34   10.16
  13  10   5    7.68    9.71
  13  10   6   48.05   10.57
  13  10   7   67.58   16.71
  13  10   8  199.88   21.94
  13  10   9   12.13   13.13
  13  10  10   15.73   10.92
  13  10  11   28.84   14.81
  13  10  12  100.51   14.74
  13  10  13   87.43   11.65
  13  10  14   57.31   10.72
  13  10  15   18.77    9.38
  13  10  16   79.74   16.80
  13  10  17   33.75   10.33
  13  10  18   11.82   14.22
  13  10  19    4.77    9.21
  13  10  20   81.98   12.26
  13  10  21   17.82    9.38
  13  11   0  343.88   25.60
  13  11   1   36.89   11.47
  13  11   2  108.19   13.67
  13  11   3  121.43   18.95
  13  11   4  126.38   14.09
  13  11   5   70.50   11.87
  13  11   6   16.29   10.54
  13  11   7   16.00   10.52
  13  11   8  136.57   22.32
  13  11   9   71.09   10.48
  13  11  10  110.53   20.04
  13  11  11   37.78   10.41
  13  11  12   86.02   11.66
  13  11  13    9.83    9.88
  13  11  14   15.21    9.83
  13  11  15    2.57   10.55
  13  11  16   97.43   19.10
  13  11  17    8.05    8.99
  13  11  18    6.20    8.45
  13  11  19   21.48   22.28
  13  11  20   34.79   23.58
  13  11  21   33.21    9.71
  13  12   0  114.15   12.76
  13  12   1  256.46   27.27
  13  12   2  138.53   15.83
  13  12   3   18.85   10.54
  13  12   4   51.40   10.97
  13  12   5   48.49   10.96
  13  12   6   35.38   10.51
  13  12   7  201.11   32.35
  13  12   8   60.87   13.52
  13  12   9   17.54   16.10
  13  12  10   23.97   10.40
  13  12  11   39.01   10.36
  13  12  12   54.46   20.62
  13  12  13    0.68    9.40
  13  12  14   62.98   11.42
  13  12  15  106.87   12.92
  13  12  16   19.71    9.03
  13  12  17    4.73    8.49
  13  12  18   55.59    8.79
  13  12  19   52.91    8.29
  13  12  20   33.96   32.79
  13  13   0  166.28   15.34
  13  13   1    8.28   10.08
  13  13   2   51.44   11.39
  13  13   3   42.12   10.51
  13  13   4   22.36   10.06
  13  13   5    8.52   10.05
  13  13   6    9.25   10.48
  13  13   7  193.38   18.30
  13  13   8  196.65   27.37
  13  13   9   83.75   13.85
  13  13  10   15.05   12.50
  13  13  11   18.20   11.59
  13  13  12   37.43   10.68
  13  13  13   54.05   11.00
  13  13  14   21.33   10.43
  13  13  15   16.54    9.05
  13  13  16   14.92    8.92
  13  13  17   36.13   13.22
  13  13  18   46.28    8.32
  13  13  19   21.94    7.84
  13  14   0   53.73   10.92
  13  14   1   26.91   10.92
  13  14   2   19.87   10.04
  13  14   3  209.72   19.64
  13  14   4   86.11   10.90
  13  14   5   67.58   10.89
  13  14   6  168.50   17.38
  13  14   7   13.30   13.43
  13  14   8   44.31   15.11
  13  14   9   58.22   14.20
  13  14  10   32.24   12.43
  13  14  11    6.15   10.25
  13  14  12   17.07   14.79
  13  14  13   12.77    9.60
  13  14  14   70.98   12.35
  13  14  15  115.95   11.37
  13  14  16   44.65   17.25
  13  14  17   78.06   28.59
  13  14  18  103.71   11.00
  13  14  19    7.85    8.55
  13  15   0    7.31    9.57
  13  15   1   25.05   10.00
  13  15   2   72.44   16.95
  13  15   3  134.53   16.49
  13  15   4   10.53    9.97
  13  15   5   90.64   12.98
  13  15   6  314.36   18.13
  13  15   7   44.86   11.19
  13  15   8   27.12   11.16
  13  15   9   15.31   10.27
  13  15  10   10.47   14.04
  13  15  11   36.63   22.32
  13  15  12   20.85   12.49
  13  15  13   18.38    9.87
  13  15  14   13.19    9.74
  13  15  15   19.90    9.23
  13  15  16   20.11   10.33
  13  15  17   65.86    9.05
  13  16   0   33.00   11.23
  13  16   1   30.75   10.37
  13  16   2   19.42   10.36
  13  16   3  110.21   16.82
  13  16   4  223.16   16.36
  13  16   5   11.56   10.74
  13  16   6   16.98   10.72
  13  16   7   19.03   12.83
  13  16   8   12.28   20.47
  13  16   9   31.37   15.22
  13  16  10    8.96   11.72
  13  16  11    1.70    9.94
  13  16  12   54.49   20.08
  13  16  13   84.84   22.27
  13  16  14   16.24   16.03
  13  16  15   12.55    9.93
  13  16  16   73.79   11.41
  13  17   0   17.37   13.73
  13  17   1   33.20   10.72
  13  17   2   22.03   10.72
  13  17   3   16.49   10.70
  13  17   4   93.44   19.24
  13  17   5   13.75   11.10
  13  17   6   41.49   12.33
  13  17   7   15.20   12.24
  13  17   8   66.67   11.73
  13  17   9   72.08   12.05
  13  17  10   23.05   11.94
  13  17  12   16.57   11.29
  13  17  13   18.04   18.00
  13  17  14   22.29   10.71
  13  18   0  216.35   23.38
  13  18   1   60.75   14.02
  13  18   2    1.48   10.60
  13  18   3   19.00   11.00
  13  18   4   25.38   11.38
  13  18   5   13.93   10.91
  13  18   6   29.88   11.68
  13  18   7   79.60   11.61
  13  18   8   61.37   11.94
  13  18   9   11.72   10.62
  13  18  10   17.72   10.93
  13  18  11   40.15   20.88
  13  18  12   13.59   13.15
  13  18  13   36.23   10.68
  13  19   0    6.50   10.84
  13  19   1  116.85   12.50
  13  19   2   14.85   10.81
  13  19   3   41.74   11.62
  13  19   4    3.76   11.16
  13  19   5   88.85   11.94
  13  19   6   26.33   11.06
  13  19   7   34.97   11.40
  13  19   8   15.24   12.53
  13  19   9   20.89   12.85
  13  19  10   38.65   11.18
  13  19  11   11.86   10.31
  13  19  12   39.31   20.88
  13  20   0   40.83   17.57
  13  20   1   65.03   11.44
  13  20   2    0.41   11.42
  13  20   3    9.93   10.99
  13  20   4    5.27   10.95
  13  20   5   40.60   14.54
  13  20   6   49.44   11.26
  13  20   7   18.23   10.82
  13  20   8   59.01   10.77
  13  20   9   32.56    9.92
  13  20  10   25.32   15.77
  13  21   0   65.59   11.24
  13  21   1   53.93   12.44
  13  21   2   11.71   10.02
  13  21   3  123.24   13.61
  13  21   4   23.28   10.79
  13  21   5   31.74   10.35
  13  21   6   18.89   11.51
  13  21   7   28.50   11.07
  13  21   8   44.83   11.02
  13  21   9   27.10   10.57
  13  21  10    4.48   10.90
  13  22   0   15.28   10.29
  13  22   1   16.03    9.89
  13  22   2   36.77    9.88
  13  22   3   16.19    9.87
  13  22   4   57.24   10.64
  13  22   5   26.40   10.61
  13  22   6   20.60   10.97
  13  22   7   12.49   10.14
  13  23   0   37.83   10.54
  13  23   1   63.54   10.93
  13  23   2   10.41    9.75
  13  23   3   14.48   10.12
  13  23   4   21.99   10.10
  14   0   0   57.63   12.46
  14   0   1  515.83   20.03
  14   0   2  112.56   12.91
  14   0   3  243.54   16.49
  14   0   4   55.43   13.82
  14   0   5  110.34   18.30
  14   0   6  492.59   29.84
  14   0   7    8.13    9.33
  14   0   8  139.85   17.74
  14   0   9  225.90   22.55
  14   0  10   31.58    9.70
  14   0  11   51.80   10.11
  14   0  12    9.95    9.21
  14   0  13   43.14   10.05
  14   0  15  130.65   21.21
  14   0  16   41.81   10.32
  14   0  17  128.50   12.82
  14   0  18   25.30   10.52
  14   0  19   24.30   10.33
  14   0  20   28.85   13.39
  14   0  21    7.16   15.18
  14   0  22   50.05   16.17
  14   0  23   43.00   14.79
  14   1   0  239.85   16.47
  14   1   1  257.42   16.47
  14   1   2  133.15   13.80
  14   1   3   31.77   10.70
  14   1   4   55.49   11.15
  14   1   5    4.95    9.37
  14   1   6  181.68   20.93
  14   1   7  256.93   19.55
  14   1   8   60.47   15.07
  14   1   9   22.95   10.17
  14   1  10  120.60   13.67
  14   1  11   68.90   10.99
  14   1  12   34.59   10.08
  14   1  13   37.54   10.49
  14   1  14   25.17   10.02
  14   1  15    8.18    9.52
  14   1  16   24.21    9.89
  14   1  17   64.77   10.25
  14   1  18   81.34   15.57
  14   1  19  107.24   20.66
  14   1  20   60.75   10.95
  14   1  21  151.53   17.18
  14   1  22  121.78   23.65
  14   1  23   44.24   15.17
  14   2   0  122.18   14.25
  14   2   1   41.19   11.13
  14   2   2  111.46   12.92
  14   2   3  236.23   15.60
  14   2   4   28.65   10.71
  14   2   5  142.68   14.71
  14   2   6  156.89   17.80
  14   2   7   83.19   11.99
  14   2   8  103.47   13.30
  14   2   9   15.91    9.72
  14   2  10  132.75   20.27
  14   2  11   89.75   11.43
  14   2  12   26.82   10.08
  14   2  13   17.47    9.61
  14   2  14  175.13   13.93
  14   2  15   33.00    9.52
  14   2  16   51.49   11.18
  14   2  17   41.20   10.68
  14   2  18   23.82    9.66
  14   2  19   56.47   10.72
  14   2  20   42.11   11.34
  14   2  21   24.03   21.95
  14   2  22   46.16   14.97
  14   2  23   82.33   15.16
  14   3   0   11.41    9.80
  14   3   1   33.15   10.25
  14   3   2  197.32   17.39
  14   3   3  207.66   15.61
  14   3   4  130.15   14.72
  14   3   5   72.88   11.58
  14   3   6   72.22   13.34
  14   3   7   69.41   11.98
  14   3   8  196.94   18.15
  14   3   9   24.38    9.72
  14   3  10   38.05   10.57
  14   3  11   29.91    9.66
  14   3  12   50.14   11.82
  14   3  13   88.58   10.91
  14   3  14  117.07   13.91
  14   3  15   34.00   10.37
  14   3  16   11.89   10.31
  14   3  17   27.30    8.96
  14   3  18    5.74    9.64
  14   3  19  103.02   11.93
  14   3  20   32.56   15.76
  14   3  21   15.22    9.96
  14   3  22   23.87   14.94
  14   3  23   55.42   15.14
  14   4   0  110.97   12.93
  14   4   1  189.13   18.73
  14   4   2   48.24   11.16
  14   4   3   36.67   11.15
  14   4   4  348.79   21.39
  14   4   5  456.54   20.02
  14   4   6   20.74   10.66
  14   4   7   63.88   12.86
  14   4   8   38.43   11.06
  14   4   9   15.62    9.71
  14   4  10   12.10    9.24
  14   4  11  226.94   15.36
  14   4  12   38.06   10.50
  14   4  13   11.51   11.78
  14   4  14   50.61   11.72
  14   4  15  241.93   17.26
  14   4  16   96.54   11.57
  14   4  17   20.74   10.20
  14   4  18   16.57    9.60
  14   4  19   43.25    9.43
  14   4  20   37.86    9.67
  14   4  21   49.62   26.63
  14   4  22   23.63   13.34
  14   5   0   95.87   12.49
  14   5   1  151.12   15.16
  14   5   2  472.57   20.06
  14   5   3   37.46   12.03
  14   5   4   13.88   10.23
  14   5   5  272.85   17.33
  14   5   6   93.59   13.31
  14   5   7  194.28   24.35
  14   5   8   14.18    9.72
  14   5   9   16.30    9.69
  14   5  10  108.28   14.50
  14   5  11  238.33   16.22
  14   5  12   65.03   24.47
  14   5  13   47.10   10.45
  14   5  14   69.26   11.26
  14   5  15   92.01   21.96
  14   5  16   17.20    9.84
  14   5  17   88.24   11.00
  14   5  18   17.08   10.81
  14   5  19   33.06   13.88
  14   5  20   11.04    8.84
  14   5  21   22.60   11.10
  14   5  22   65.82   13.31
  14   6   0    8.28    9.79
  14   6   1  173.81   15.14
  14   6   2  114.01   16.91
  14   6   3   52.91   12.01
  14   6   4   54.45   13.77
  14   6   5   24.61   11.53
  14   6   6  369.57   18.60
  14   6   7   57.00   11.49
  14   6   8   94.98   12.34
  14   6   9  200.07   23.31
  14   6  10  121.07   16.68
  14   6  11  309.06   36.32
  14   6  12    4.28    9.60
  14   6  13  258.56   16.51
  14   6  14  123.59   25.49
  14   6  15  111.43   16.32
  14   6  16   47.39   10.25
  14   6  17   12.36   10.51
  14   6  18   34.22   11.57
  14   6  19   20.99   12.59
  14   6  20   69.90   19.60
  14   6  21   26.23   17.38
  14   6  22   15.91   11.31
  14   7   0  191.19   19.55
  14   7   1  394.71   18.66
  14   7   2   78.46   11.99
  14   7   3   95.35   13.31
  14   7   4   85.85   14.62
  14   7   5   93.48   16.38
  14   7   6  130.31   16.79
  14   7   7  331.61   21.17
  14   7   8    8.45    9.68
  14   7   9   29.77   16.69
  14   7  10   92.74   23.22
  14   7  11  199.75   23.15
  14   7  12  103.17   12.20
  14   7  13   21.76   10.40
  14   7  15   19.79   11.14
  14   7  16   33.17   10.19
  14   7  17    5.89    9.60
  14   7  18   17.28   11.49
  14   7  19   14.33   11.30
  14   7  20   16.14    9.56
  14   7  21   22.35   11.80
  14   7  22   38.19   10.88
  14   8   0  140.90   14.62
  14   8   1   12.45   10.19
  14   8   2  207.97   19.49
  14   8   3   64.84   13.28
  14   8   4   95.24   13.26
  14   8   5   83.01   15.01
  14   8   6  113.21   12.78
  14   8   7   51.97   14.08
  14   8   8   32.46   16.69
  14   8   9  158.86   28.92
  14   8  10   35.72   14.87
  14   8  11   86.08   11.77
  14   8  12  167.66   15.20
  14   8  13   71.66   11.23
  14   8  14   61.86   15.04
  14   8  15  102.90   14.95
  14   8  16   45.97   10.11
  14   8  17    2.65    9.53
  14   8  18   63.94   18.34
  14   8  19   35.36   16.86
  14   8  20   21.21   11.50
  14   8  21   39.52    9.40
  14   9   0   43.94   13.26
  14   9   1   22.98   11.49
  14   9   2   36.14   10.60
  14   9   3  316.09   18.10
  14   9   4   57.29   11.47
  14   9   5  210.28   20.70
  14   9   6   16.01   13.63
  14   9   7  127.98   14.93
  14   9   8    7.19   10.52
  14   9   9   10.06   10.50
  14   9  10   10.56   10.03
  14   9  11    8.35   10.87
  14   9  12   23.88   10.82
  14   9  13   28.06   14.20
  14   9  14   40.62   14.98
  14   9  15   48.46   13.15
  14   9  16   84.11   14.62
  14   9  17    6.66   11.10
  14   9  18   67.59   10.51
  14   9  19   27.42   17.96
  14   9  20    8.36   10.65
  14   9  21   33.62    8.96
  14  10   0  237.93   19.39
  14  10   1   23.93   11.02
  14  10   2   37.80   11.45
  14  10   3   16.02   10.12
  14  10   4  225.15   20.67
  14  10   5  110.40   14.50
  14  10   6   16.14   14.04
  14  10   7   19.05   11.39
  14  10   8  122.57   13.55
  14  10   9   31.41   14.40
  14  10  10   57.32   14.35
  14  10  11   20.39   10.82
  14  10  12   40.07   11.20
  14  10  13   11.10    9.43
  14  10  14   41.87    9.81
  14  10  15   36.58   12.18
  14  10  16    9.06    9.93
  14  10  17    5.98    9.77
  14  10  18  126.34   16.05
  14  10  19   14.04   10.71
  14  10  20   13.25   14.90
  14  11   0   11.73   10.11
  14  11   1   10.46    9.67
  14  11   2  114.03   14.06
  14  11   3  132.31   14.05
  14  11   4   11.58   10.09
  14  11   5   57.74   11.39
  14  11   6  138.15   14.44
  14  11   7   10.13   10.04
  14  11   8  188.12   22.67
  14  11   9  209.13   26.51
  14  11  10  169.76   25.10
  14  11  11   12.45   10.77
  14  11  12   36.63   15.02
  14  11  13   97.54   14.08
  14  11  14   25.50   10.12
  14  11  15   28.54   14.96
  14  11  16   18.21   10.23
  14  11  17   12.01   10.48
  14  11  18   45.20   10.76
  14  11  19    3.35    9.85
  14  11  20   11.53    8.96
  14  12   0   52.05   11.39
  14  12   1   74.25   11.83
  14  12   2  415.27   24.96
  14  12   3  107.53   13.13
  14  12   4   81.85   12.68
  14  12   5   36.12   11.36
  14  12   6   19.19    9.60
  14  12   7    4.35    9.14
  14  12   8   54.98   13.02
  14  12   9   14.36   16.00
  14  12  10   69.91   13.35
  14  12  11   18.14   11.15
  14  12  12   28.56   10.67
  14  12  13  143.01   15.20
  14  12  14   51.15   10.83
  14  12  15   11.78    9.85
  14  12  16   42.86    9.71
  14  12  17   44.99   10.00
  14  12  18   33.63   10.68
  14  12  19   24.46   10.17
  14  13   0  109.62   13.10
  14  13   1   30.65   11.79
  14  13   2   80.23   13.09
  14  13   3   48.64   10.03
  14  13   4   85.74   10.90
  14  13   5   54.75   10.88
  14  13   6  219.34   21.71
  14  13   7  117.85   25.98
  14  13   8   16.66    9.93
  14  13   9   35.10   22.80
  14  13  10   37.36   12.86
  14  13  11  156.82   16.64
  14  13  12   52.21   11.82
  14  13  13   63.18   12.09
  14  13  14   92.90   11.51
  14  13  15   37.08   10.14
  14  13  16   52.87   10.42
  14  13  17   48.60   10.31
  14  13  18   18.49   10.60
  14  13  19    6.25    8.93
  14  14   0    8.70    9.57
  14  14   1   90.88   10.87
  14  14   2  143.53   14.34
  14  14   3   11.29    9.98
  14  14   4  103.89   12.13
  14  14   5   25.74   13.84
  14  14   6   12.91    9.93
  14  14   7   92.25   15.93
  14  14   8   27.77   15.88
  14  14   9   21.13   15.40
  14  14  10   24.77   30.64
  14  14  11   41.13   14.73
  14  14  12   21.84   23.72
  14  14  13   15.04   11.10
  14  14  14   45.82   22.32
  14  14  15   34.10   24.88
  14  14  16    4.45   10.73
  14  14  18   56.77    9.73
  14  15   0    6.61    9.94
  14  15   1   10.93    9.94
  14  15   2    5.18    9.50
  14  15   3    4.79    9.49
  14  15   4   22.53   12.92
  14  15   5   27.26   10.75
  14  15   6   54.09   12.01
  14  15   7   20.75   16.69
  14  15   8   18.77   14.93
  14  15   9   22.47   18.19
  14  15  10    7.37    9.64
  14  15  11    9.58    9.54
  14  15  12   31.16   10.66
  14  15  13   57.75   32.83
  14  15  14   49.70   13.64
  14  15  16   59.45   10.63
  14  15  17   21.80    8.97
  14  16   0  106.30   12.45
  14  16   1   71.08   11.16
  14  16   2   13.68   10.72
  14  16   3    8.74   10.29
  14  16   4  123.94   20.97
  14  16   5   17.00   10.68
  14  16   6   21.68   10.65
  14  16   7    6.47   10.15
  14  16   8   63.86   19.73
  14  16   9    5.37    9.57
  14  16  10    9.77    9.90
  14  16  11   25.60   20.41
  14  16  12   32.40   19.79
  14  16  13   33.12   19.62
  14  16  14   10.29    9.53
  14  16  16   39.66    8.19
  14  17   0   77.30   11.51
  14  17   1   30.90   11.08
  14  17   2   28.98   11.06
  14  17   3   85.21   16.13
  14  17   4   10.95   10.57
  14  17   5   12.25   10.94
  14  17   6   48.17   11.30
  14  17   7   96.34   12.06
  14  17   8    3.14   10.32
  14  17   9   16.78   10.64
  14  17  10   80.67   25.97
  14  17  11   54.46   20.51
  14  17  12   30.66   17.17
  14  17  13   25.83   11.49
  14  18   0   55.28   12.55
  14  18   1  140.24   17.15
  14  18   2   20.04   10.86
  14  18   3    8.33   10.83
  14  18   4   18.93   11.21
  14  18   5    2.77   11.16
  14  18   6    5.71   11.51
  14  18   7   41.71   11.03
  14  18   8   69.18   10.95
  14  18  10    5.52    9.21
  14  18  11   94.24   33.80
  14  18  12   42.25   10.66
  14  19   0   28.09   11.09
  14  19   1   16.79   10.67
  14  19   2   10.33   10.66
  14  19   3   25.19   11.04
  14  19   4  109.18   12.63
  14  19   5   19.16   10.96
  14  19   6   53.91   11.71
  14  19   7   19.37   10.85
  14  19   8   18.96   11.20
  14  19   9   60.51   15.12
  14  19  10  112.88   13.84
  14  20   0   32.48   10.88
  14  20   1   39.28   10.88
  14  20   2   41.82   15.70
  14  20   3    6.75   10.45
  14  20   4   58.93   15.23
  14  20   5   96.87   11.99
  14  20   6   41.59   11.16
  14  20   7   25.83   10.71
  14  20   8   13.19   10.66
  14  20   9   39.41   11.40
  14  20  10   62.56   12.11
  14  21   0  111.45   30.22
  14  21   1   16.10   10.33
  14  21   2   22.99   10.33
  14  21   3   21.45    9.91
  14  21   4   36.32   10.29
  14  21   5   12.11    9.86
  14  21   6   39.01   10.62
  14  21   7   12.34   10.58
  14  22   0    6.87    9.81
  14  22   1   20.23    9.41
  14  22   2   35.14    9.79
  14  22   3   13.34    9.39
  14  22   4   34.98    9.76
  14  22   5   19.71   17.52
  15   0   1  376.31   19.16
  15   0   2   17.59   13.36
  15   0   3  194.09   16.46
  15   0   4    6.76    9.33
  15   0   5  211.00   15.54
  15   0   6   11.12   10.19
  15   0   7   32.68   10.17
  15   0   8   33.22   14.56
  15   0   9  229.95   23.77
  15   0  10   23.71   11.42
  15   0  11    2.93    8.76
  15   0  12   11.31   10.04
  15   0  13  118.64   13.49
  15   0  14   79.89   15.57
  15   0  15   22.32   12.04
  15   0  16  123.63   12.82
  15   0  17   15.64    9.27
  15   0  18   10.73   10.35
  15   0  19  126.79   13.43
  15   0  20   11.42   13.62
  15   0  21   40.35   15.83
  15   0  22   22.07   16.01
  15   1   0   11.54   11.14
  15   1   1  543.03   21.83
  15   1   2   18.34   10.24
  15   1   3  255.10   21.35
  15   1   4  109.10   12.89
  15   1   5  194.68   23.08
  15   1   6   40.18   11.08
  15   1   7   48.19   13.26
  15   1   8  102.57   12.79
  15   1   9   44.94   10.56
  15   1  10   80.56   10.97
  15   1  11  197.03   20.58
  15   1  12  111.85   12.22
  15   1  13   58.81   10.87
  15   1  14   14.31   10.81
  15   1  15   55.71   13.33
  15   1  16   79.64   15.81
  15   1  17   81.31   15.16
  15   1  18    3.73    9.52
  15   1  19   96.27   11.80
  15   1  21   12.58   15.42
  15   1  22   26.78   16.40
  15   2   0   83.67   13.36
  15   2   1   29.83   11.13
  15   2   2  694.24   32.49
  15   2   3  267.56   16.90
  15   2   4  196.46   15.99
  15   2   5   43.02   12.42
  15   2   6  246.90   30.55
  15   2   7  521.92   25.19
  15   2   8   11.29    9.70
  15   2   9  237.04   16.72
  15   2  10   76.80   13.17
  15   2  11    8.32   10.07
  15   2  12  134.37   20.95
  15   2  13   37.47   10.43
  15   2  14    9.34    9.51
  15   2  15   12.89   10.74
  15   2  16   36.64   10.68
  15   2  17   97.37   17.67
  15   2  18   10.04    9.09
  15   2  19    7.88   11.37
  15   2  20   46.22   20.01
  15   2  21   12.57   15.41
  15   2  22   38.54   14.44
  15   3   0   12.90   10.68
  15   3   1  313.86   28.03
  15   3   2  117.88   16.45
  15   3   3  205.31   16.44
  15   3   4  197.67   16.42
  15   3   5   30.71   13.30
  15   3   6   82.83   12.83
  15   3   7  226.10   21.64
  15   3   8   14.72   10.14
  15   3   9   19.48   10.11
  15   3  10  125.73   14.03
  15   3  11    9.49    9.19
  15   3  12   90.85   10.90
  15   3  13   44.89   10.85
  15   3  14  127.53   21.59
  15   3  15  141.89   16.31
  15   3  16   68.00   17.92
  15   3  17   37.50   10.49
  15   3  18  133.05   20.62
  15   3  19   54.33   10.94
  15   3  20   28.80   10.39
  15   3  21   20.91    9.47
  15   3  22   12.11   13.24
  15   4   0  771.52   36.44
  15   4   1    9.51   11.55
  15   4   2  140.48   20.87
  15   4   3   70.61   12.42
  15   4   4   76.16   13.74
  15   4   5  311.39   16.38
  15   4   6  224.78   15.47
  15   4   7    8.65    9.71
  15   4   8  233.00   19.81
  15   4   9  372.10   21.52
  15   4  10  128.33   20.15
  15   4  11   49.51   10.49
  15   4  12   14.55    9.59
  15   4  13  153.07   16.47
  15   4  14   10.30    9.48
  15   4  15  112.41   12.43
  15   4  16   11.43    9.78
  15   4  17   28.76   10.45
  15   4  18   10.72   10.68
  15   4  19   63.96   17.36
  15   4  20   17.18    9.56
  15   4  21    4.21    9.84
  15   4  22   29.27   12.44
  15   5   0  188.60   26.63
  15   5   1   34.25   11.53
  15   5   2   46.12   12.42
  15   5   3  442.71   28.36
  15   5   4  105.98   12.40
  15   5   5  161.00   16.36
  15   5   6   45.28   11.92
  15   5   7   47.84   13.21
  15   5   8  206.42   19.79
  15   5   9  132.74   14.48
  15   5  10    8.10   10.06
  15   5  11   22.87   10.04
  15   5  12   84.12   11.74
  15   5  13   23.54    9.95
  15   5  14  280.14   16.35
  15   5  15   14.84   10.27
  15   5  16   28.30    9.73
  15   5  17    6.62    9.57
  15   5  18   11.78   10.23
  15   5  19   15.85   10.06
  15   5  20   35.29   12.32
  15   5  21   40.35   11.78
  15   6   0  175.87   18.61
  15   6   1   32.51   11.07
  15   6   2  119.84   21.69
  15   6   3   12.21   10.17
  15   6   4  108.14   15.91
  15   6   5    8.61   10.15
  15   6   6   79.05   11.46
  15   6   7   44.51   14.52
  15   6   8   42.45   10.54
  15   6   9   61.89   10.51
  15   6  10  267.22   17.04
  15   6  11    5.88    9.59
  15   6  12  139.20   16.92
  15   6  13   14.85   10.36
  15   6  14   11.50   11.16
  15   6  15    9.99   14.94
  15   6  16   24.06    9.67
  15   6  17   57.42    9.93
  15   6  18   14.81    9.77
  15   6  20    2.77    8.71
  15   6  21   25.66   12.13
  15   7   0   24.18   11.49
  15   7   1   47.74   11.93
  15   7   2  104.80   13.25
  15   7   3   63.75   13.25
  15   7   4   86.75   12.35
  15   7   5  146.95   14.98
  15   7   6   34.53   10.12
  15   7   7    9.44   10.10
  15   7   8    6.00   10.52
  15   7   9  152.22   30.61
  15   7  10  216.18   18.76
  15   7  11   58.05   12.18
  15   7  12  120.89   14.28
  15   7  13   84.62   12.48
  15   7  14   15.24   10.70
  15   7  15   60.61   11.89
  15   7  16   19.05   10.44
  15   7  17   21.90   11.10
  15   7  18   28.91   13.34
  15   7  19   35.61   13.17
  15   7  20   10.02    9.07
  15   7  21    9.78   11.30
  15   8   0  130.47   17.64
  15   8   1   48.55   11.91
  15   8   2  212.39   15.87
  15   8   3   12.91    9.25
  15   8   4   67.69   11.44
  15   8   5    8.31    9.67
  15   8   6  158.41   14.48
  15   8   7   27.43   10.95
  15   8   8   28.78   13.12
  15   8   9  180.65   27.06
  15   8  10  128.42   16.98
  15   8  11   27.69   10.40
  15   8  12   18.46   12.94
  15   8  13   22.96   11.59
  15   8  14   73.29   11.95
  15   8  15   42.10   16.00
  15   8  16   34.49   12.85
  15   8  17   17.50    9.79
  15   8  18   14.79   11.66
  15   8  19    5.25    9.54
  15   8  20    4.87    9.03
  15   9   0   24.07   11.44
  15   9   1  121.82   17.16
  15   9   2   79.38   14.95
  15   9   3   61.57   11.86
  15   9   4   91.11   13.17
  15   9   5   40.04   13.60
  15   9   6   42.79   13.14
  15   9   7  201.35   24.48
  15   9   8   85.06   17.02
  15   9   9   50.08   10.45
  15   9  10    9.24    9.98
  15   9  11   26.60   10.79
  15   9  12   48.52   11.17
  15   9  13   24.72   11.12
  15   9  14   13.17   11.01
  15   9  15   54.99   15.86
  15   9  16   57.87   17.26
  15   9  17   13.03    9.71
  15   9  18   35.05   11.99
  15   9  19    8.18    9.09
  15   9  20    4.06    9.38
  15  10   0  436.98   29.40
  15  10   1  110.18   14.04
  15  10   2  138.30   14.91
  15  10   3   31.30   10.96
  15  10   4  121.01   20.58
  15  10   5  278.93   21.87
  15  10   6   43.43   11.80
  15  10   7    9.29    9.60
  15  10   8  130.56   19.58
  15  10   9   93.74   11.71
  15  10  10    3.93    9.93
  15  10  11  194.15   16.77
  15  10  12   20.67   11.13
  15  10  13   23.13   11.05
  15  10  14   26.49   10.90
  15  10  15   26.99   10.74
  15  10  16   13.52   15.47
  15  10  17    1.85    9.64
  15  10  18   16.72    7.15
  15  10  19    6.60    9.03
  15  10  20   46.60    9.32
  15  11   0    8.14   10.50
  15  11   1  126.29   21.44
  15  11   2  345.61   18.81
  15  11   3  125.33   16.61
  15  11   4    7.99   10.04
  15  11   5   11.21    9.16
  15  11   6   19.35    9.58
  15  11   7  119.46   21.29
  15  11   8   19.97   12.99
  15  11   9   34.57   10.79
  15  11  10    8.73   18.06
  15  11  11   30.27   14.98
  15  11  12   11.58   13.20
  15  11  13   23.79   10.51
  15  11  14  183.66   15.76
  15  11  15   13.98   11.04
  15  11  16   12.58   10.08
  15  11  17   13.00    9.17
  15  11  18   11.68    8.29
  15  11  19   22.09    8.59
  15  12   0  128.51   13.96
  15  12   1   15.01   10.04
  15  12   2    4.67   10.03
  15  12   3   12.03   10.02
  15  12   4   51.42   10.45
  15  12   5   31.85   10.87
  15  12   6   12.44    9.54
  15  12   7   52.57   23.35
  15  12   8   38.14   15.95
  15  12   9   61.29   19.33
  15  12  10    9.37   10.27
  15  12  11   13.66   10.64
  15  12  12   60.69   16.40
  15  12  13   28.99   10.38
  15  12  14   12.79   11.48
  15  12  15   12.78   10.11
  15  12  16    6.36    9.20
  15  12  17    4.47    8.71
  15  12  18   76.44    9.40
  15  13   0   37.63   10.43
  15  13   1   65.46   10.86
  15  13   2   14.67   10.42
  15  13   3   40.98   10.41
  15  13   4  115.87   12.99
  15  13   5    8.86   10.37
  15  13   6   16.30   12.07
  15  13   7   28.38   11.18
  15  13   8   12.31   10.72
  15  13   9   30.81   32.48
  15  13  10   64.02   25.05
  15  13  11   13.27   10.08
  15  13  12   37.07   10.79
  15  13  13   10.05    9.84
  15  13  14    5.06    9.31
  15  13  15   39.74    9.62
  15  13  16   62.57    9.52
  15  13  17   17.36    8.25
  15  14   0   11.53   10.37
  15  14   1   10.36   10.36
  15  14   2   93.99   11.65
  15  14   3   54.36   10.78
  15  14   4  103.06   16.79
  15  14   5    8.94    9.02
  15  14   6    8.79    9.00
  15  14   7   17.88   14.11
  15  14   8   23.32   19.61
  15  14   9  107.71   17.32
  15  14  10  124.12   39.33
  15  14  11   22.86   11.18
  15  14  12   72.86   18.02
  15  14  13   21.21   12.55
  15  14  14   40.84   11.62
  15  14  15   40.23   13.11
  15  14  17   25.33    8.96
  15  15   0   28.03   10.30
  15  15   1   29.91   10.73
  15  15   2   10.25   10.29
  15  15   3   15.55   10.29
  15  15   4   46.04   12.41
  15  15   5   10.04   10.25
  15  15   6   99.61   14.48
  15  15   7   17.72   12.69
  15  15   8   21.49   18.47
  15  15   9   16.56   10.82
  15  15  10   37.77   11.13
  15  15  11   12.12    9.80
  15  15  12   41.68   22.21
  15  15  13   63.46   11.21
  15  15  14   40.46   26.20
  15  15  15   61.39   29.91
  15  15  16   38.84    9.75
  15  16   0   83.01   11.95
  15  16   1   49.17   11.51
  15  16   2   70.43   11.50
  15  16   3   75.55   16.99
  15  16   4    8.21   11.00
  15  16   5  175.55   16.01
  15  16   6  145.17   14.66
  15  16   7   34.12   11.24
  15  16   8   50.64   14.04
  15  16   9   17.66   10.24
  15  16  10   13.40    9.34
  15  16  11   49.50   10.87
  15  16  12   83.13   20.77
  15  16  13   14.15   24.18
  15  17   0   10.18   10.90
  15  17   1   46.01   11.31
  15  17   2   41.42   12.13
  15  17   3   10.14   11.68
  15  17   4    8.82   11.23
  15  17   5   84.17   12.01
  15  17   6   48.97   11.53
  15  17   7   15.72   10.64
  15  17   8    3.70   11.38
  15  17   9   39.31   11.29
  15  17  10   31.86   10.02
  15  17  11   40.49   13.53
  15  17  12   15.89   11.46
  15  18   0   26.64   11.12
  15  18   1   23.25   10.70
  15  18   2    4.81   10.68
  15  18   3   41.08   15.58
  15  18   4   15.85   11.04
  15  18   5   73.90   20.35
  15  18   6   56.88   13.77
  15  18   7   60.39   25.77
  15  18   8    8.98   11.22
  15  18   9   24.63   10.76
  15  18  10   35.34   24.56
  15  18  12   17.01   10.56
  15  19   0    9.50   11.33
  15  19   1   34.40   11.32
  15  19   2   19.33   11.30
  15  19   3   18.41   11.68
  15  19   4   93.45   20.90
  15  19   5   19.00   11.62
  15  19   6    8.35   10.38
  15  19   7   17.14   16.71
  15  19   8   30.57   19.80
  15  19   9   44.87   23.24
  15  20   0   70.51   19.54
  15  20   1   10.89   10.77
  15  20   2   17.17   10.75
  15  20   3   18.97   10.74
  15  20   4   37.50   13.89
  15  20   5   35.34   12.66
  15  20   6   55.57   11.04
  15  20   7   10.57   10.61
  15  21   0    5.59    8.66
  15  21   1    5.59    9.44
  15  21   2   19.93    9.83
  15  21   3   27.88   10.21
  15  21   4   18.10    9.40
  15  21   5   50.41    9.77
  15  21   6   31.67   10.13
  15  22   0   29.18    8.55
  15  22   1   31.43    8.94
  16   0   0 1049.38   34.57
  16   0   1  128.85   33.23
  16   0   2  418.83   18.60
  16   0   3   54.21   11.06
  16   0   4    5.66    9.73
  16   0   5   58.41   12.80
  16   0   6  141.54   14.11
  16   0   7    7.30    8.36
  16   0   8   52.78   16.25
  16   0   9  520.99   27.17
  16   0  10   37.59   11.37
  16   0  11   10.03    9.59
  16   0  12   15.15    9.98
  16   0  13    9.93    9.93
  16   0  14    3.52   11.60
  16   0  15   57.91   10.68
  16   0  16   16.17    9.26
  16   0  17   14.00    9.53
  16   0  18   24.52   10.59
  16   0  20    7.49   13.87
  16   1   0   25.43   11.96
  16   1   1  293.67   30.12
  16   1   2    8.94   10.18
  16   1   3  299.56   16.81
  16   1   4  179.28   17.68
  16   1   5  123.55   13.24
  16   1   6   30.72   10.58
  16   1   7    9.85    9.68
  16   1   8  110.60   13.17
  16   1   9   57.22   10.95
  16   1  10   11.80   10.49
  16   1  11   53.67   10.46
  16   1  12   26.52   10.42
  16   1  13  156.81   14.68
  16   1  14   47.79   11.16
  16   1  15   37.14   10.25
  16   1  16    9.05   10.10
  16   1  17   73.98   10.77
  16   1  18   71.29   10.58
  16   1  19   28.80   10.83
  16   1  20   34.35   17.83
  16   1  21   11.51   15.27
  16   2   0  465.46   23.47
  16   2   1  100.07   16.39
  16   2   2   97.81   13.72
  16   2   3   20.08   10.17
  16   2   4   19.09   10.60
  16   2   5   29.91   11.03
  16   2   6  126.39   14.10
  16   2   7   43.32   10.56
  16   2   8   63.03   10.97
  16   2   9   17.21   10.95
  16   2  10   37.75   13.98
  16   2  11   79.58   11.33
  16   2  12   64.02   10.85
  16   2  13  104.81   12.08
  16   2  14   26.31   12.87
  16   2  15   40.32   10.67
  16   2  16   63.91   11.35
  16   2  17   30.84    9.92
  16   2  18   42.20   10.57
  16   2  19   39.31   10.42
  16   2  20    8.35    8.71
  16   2  21   65.61   15.25
  16   3   0   19.07   10.62
  16   3   1  630.94   29.20
  16   3   2   93.40   17.69
  16   3   3  699.13   24.31
  16   3   4   13.95   11.04
  16   3   5  116.66   14.11
  16   3   6   20.47    9.69
  16   3   7  398.90   18.02
  16   3   8   23.86   11.84
  16   3   9   47.18   15.76
  16   3  10  184.78   15.72
  16   3  11   95.36   21.77
  16   3  12   11.39    9.96
  16   3  13   52.07   14.65
  16   3  14   51.83   13.29
  16   3  15   42.03   16.18
  16   3  16   30.93   14.25
  16   3  17  129.34   14.02
  16   3  18   19.34   17.03
  16   3  19   71.92   10.40
  16   3  20   13.71   11.07
  16   3  21   48.37   24.99
  16   4   0    5.48    9.73
  16   4   1   22.50   11.05
  16   4   2   14.98   10.60
  16   4   3   68.95   17.66
  16   4   4  404.40   19.85
  16   4   5   50.30   13.21
  16   4   6    7.87    9.68
  16   4   7   85.75   19.32
  16   4   8  120.02   18.40
  16   4   9   27.77   12.68
  16   4  10    6.63   10.03
  16   4  11   32.21   10.43
  16   4  12  106.90   12.55
  16   4  13   29.14   11.62
  16   4  14   39.90   10.27
  16   4  15   16.84    9.76
  16   4  16    8.85   10.86
  16   4  17    6.86   10.27
  16   4  18   22.75   16.17
  16   4  19   23.39    9.98
  16   4  20   17.39   11.83
  16   4  21   19.32    8.96
  16   5   0   84.36   11.92
  16   5   1   39.99   11.47
  16   5   2   98.69   12.80
  16   5   3   82.00   11.90
  16   5   4   87.69   11.89
  16   5   5  281.97   16.28
  16   5   6   22.14   11.42
  16   5   7  241.01   21.05
  16   5   8  104.96   17.94
  16   5   9  140.46   15.72
  16   5  10   34.08   10.46
  16   5  11   75.84   11.72
  16   5  12  148.01   15.54
  16   5  13   12.24   11.17
  16   5  14   27.35   10.68
  16   5  15   85.54   11.40
  16   5  16   33.71   14.96
  16   5  17  104.88   11.45
  16   5  18  107.18   15.70
  16   5  19    7.60   13.53
  16   5  20   17.03   23.59
  16   5  21   20.13   11.27
  16   6   0    6.08   10.14
  16   6   1  173.22   15.86
  16   6   2   69.46   11.89
  16   6   3   64.62   15.41
  16   6   4   31.05   11.87
  16   6   5    8.08    9.66
  16   6   6  149.61   15.79
  16   6   7   32.75   11.82
  16   6   8  198.16   16.17
  16   6   9   27.91    9.60
  16   6  10   80.69   12.17
  16   6  11   17.14   11.69
  16   6  12   20.29   14.21
  16   6  13   87.52   11.14
  16   6  14   19.94   11.51
  16   6  15   18.34   10.50
  16   6  16  110.64   28.93
  16   6  17   29.82   13.84
  16   6  18   16.65   10.03
  16   6  19    8.53    9.12
  16   6  20   46.21   17.63
  16   7   0  473.78   21.12
  16   7   1  113.39   15.83
  16   7   2   37.24   10.99
  16   7   3   17.22   10.54
  16   7   4   29.32   10.54
  16   7   5   60.38   12.28
  16   7   6   62.39   14.89
  16   7   7  299.88   21.86
  16   7   8   57.03   10.47
  16   7   9   64.42   10.88
  16   7  10   28.74   11.27
  16   7  11   11.44   14.24
  16   7  12   84.46   12.03
  16   7  13   23.25   11.12
  16   7  14    3.64   10.58
  16   7  15   18.30   11.67
  16   7  16  100.23   23.00
  16   7  17   10.23    8.49
  16   7  18   20.09   15.98
  16   7  19   18.60   11.85
  16   7  20   16.82    9.76
  16   8   0   17.56   13.61
  16   8   1  104.42   13.17
  16   8   2  152.78   21.06
  16   8   3   24.91   10.08
  16   8   4  314.20   23.22
  16   8   5   85.51   14.88
  16   8   6   46.98   11.80
  16   8   7   36.13   10.91
  16   8   8  150.96   21.77
  16   8   9   64.90   14.75
  16   8  10  137.92   14.69
  16   8  11   47.84   11.18
  16   8  12   11.39   10.70
  16   8  13   32.65   15.75
  16   8  14   32.07   11.33
  16   8  15   10.76   10.76
  16   8  16   33.14   18.34
  16   8  17   11.86   10.45
  16   8  18   60.62   22.26
  16   8  19   14.43    9.83
  16   9   0   11.61   15.33
  16   9   1   49.97   12.26
  16   9   2   68.29   17.51
  16   9   3  135.50   17.94
  16   9   4  303.15   23.61
  16   9   5  153.96   22.71
  16   9   6    9.68   10.03
  16   9   7  145.04   15.23
  16   9   8    5.86    9.54
  16   9   9   77.93   11.67
  16   9  10  122.27   24.11
  16   9  11   42.87   10.72
  16   9  12   34.19   33.29
  16   9  13   62.08   26.99
  16   9  14   34.74   28.29
  16   9  15   45.66   14.36
  16   9  16   28.30   10.11
  16   9  17   21.10    8.79
  16   9  18   30.13   11.86
  16   9  19    5.83   10.17
  16  10   0   46.71   13.98
  16  10   1   13.81   10.92
  16  10   2   21.31   11.35
  16  10   3   14.66   10.04
  16  10   4   23.33   10.03
  16  10   5    5.66    9.58
  16  10   6   45.50   10.86
  16  10   7  112.53   13.43
  16  10   8  117.71   13.82
  16  10   9   19.37   10.76
  16  10  10   33.06   12.01
  16  10  11   33.05   25.20
  16  10  12   18.06   11.42
  16  10  13   23.93   13.36
  16  10  14   80.72   18.96
  16  10  15   17.64   12.19
  16  10  16   31.51   10.43
  16  10  17   18.79   11.12
  16  10  18   24.33    8.26
  16  11   0   11.42   10.89
  16  11   1    6.06   10.02
  16  11   2  192.75   14.81
  16  11   3  122.42   14.35
  16  11   4  121.88   17.38
  16  11   5    8.54    9.97
  16  11   6  107.09   19.03
  16  11   7   17.04    9.92
  16  11   8   91.56   20.64
  16  11   9    8.87   10.71
  16  11  10   11.19   11.10
  16  11  11   25.52   12.27
  16  11  12   21.03   10.45
  16  11  13   43.58   10.74
  16  11  14   35.84   10.60
  16  11  15   43.35   10.87
  16  11  16   26.83    9.97
  16  11  17   24.23   10.26
  16  11  18   34.09   14.45
  16  12   0  155.16   15.18
  16  12   1   86.62   11.27
  16  12   2    6.07   10.40
  16  12   3   64.88   11.25
  16  12   4   60.94   10.81
  16  12   5   91.62   11.65
  16  12   6  162.69   14.63
  16  12   7  121.83   24.04
  16  12   8   62.32   17.12
  16  12   9   19.88   12.80
  16  12  10    8.54   13.10
  16  12  11   16.10   10.87
  16  12  12  103.86   11.57
  16  12  13   15.27   10.21
  16  12  14   16.62   10.49
  16  12  15   33.64   21.57
  16  12  16   36.25   22.95
  16  12  17   24.88   25.47
  16  13   0    6.86   10.35
  16  13   1   39.15   11.21
  16  13   2   50.68   11.20
  16  13   3   38.14   10.33
  16  13   4  189.58   15.05
  16  13   5   26.43   14.59
  16  13   6   17.51   10.28
  16  13   7   54.33   11.10
  16  13   8  214.59   31.86
  16  13   9   23.49   16.84
  16  13  10   14.76   12.51
  16  13  11   28.07   10.73
  16  13  12    9.27   10.21
  16  13  13    6.66   10.49
  16  13  14   53.07   16.80
  16  13  15   49.82   19.42
  16  13  16   37.81   10.21
  16  14   0   45.67   11.15
  16  14   1   37.90   11.57
  16  14   2   96.20   12.00
  16  14   3  117.25   15.84
  16  14   4   59.51   11.54
  16  14   5  127.56   14.93
  16  14   6    8.45    9.77
  16  14   7   43.33   17.72
  16  14   8   41.45   11.30
  16  14   9   17.60   15.78
  16  14  10   37.39   18.51
  16  14  11   15.19   11.40
  16  14  12    4.96   10.88
  16  14  13  148.16   23.19
  16  14  14   10.07    9.52
  16  14  15   36.82   10.61
  16  14  16   38.44   10.12
  16  15   0   59.48   11.51
  16  15   1   33.22   11.07
  16  15   2   59.74   11.91
  16  15   3   76.76   13.15
  16  15   4   47.33   11.41
  16  15   5    3.03   10.93
  16  15   6   35.09   10.87
  16  15   7   28.34   10.39
  16  15   8   21.86   16.09
  16  15   9   45.42   13.91
  16  15  10   29.32   11.35
  16  15  11   14.60   16.49
  16  15  12   98.83   16.76
  16  15  13   45.35    9.90
  16  16   0    3.82   11.31
  16  16   1   10.64   11.31
  16  16   2   20.95   11.29
  16  16   3   30.54   11.26
  16  16   4   18.04   11.22
  16  16   5   32.08   12.42
  16  16   6   68.96   12.76
  16  16   7   27.21   17.18
  16  16   8   36.40   13.81
  16  16   9   40.80   16.93
  16  16  10   26.04   14.82
  16  16  11    0.56    9.15
  16  16  12   31.54   10.27
  16  17   0    9.85   11.12
  16  17   1   13.63   11.12
  16  17   2   59.01   11.93
  16  17   3   14.19   11.08
  16  17   4   15.91   10.63
  16  17   5   13.84   10.59
  16  17   6  136.24   24.31
  16  17   7   19.58   15.71
  16  17   8    6.33    8.82
  16  17   9   25.20   24.32
  16  17  10    3.05    9.12
  16  17  12   29.45   10.56
  16  18   0  106.08   14.18
  16  18   1   33.24   10.93
  16  18   2    3.68   10.92
  16  18   3   19.08   10.89
  16  18   4   21.28   13.68
  16  18   5   26.88   24.48
  16  18   6   96.15   22.39
  16  18   7   10.47   12.34
  16  18   8   84.10   17.84
  16  19   0    9.91   10.79
  16  19   1   20.09   10.79
  16  19   2   20.91   10.77
  16  19   3   13.74   10.36
  16  19   4   11.05   10.33
  16  19   5    3.29   11.10
  16  19   6   43.62   11.06
  16  19   7   44.35   43.29
  16  19   8   30.91   11.36
  16  20   1   14.44   10.26
  16  20   2   29.71   11.82
  16  20   3   20.46   10.23
  16  20   4   16.57    9.82
  16  20   5   30.70   12.53
  16  20   6   18.35   23.03
  16  20   7   18.05   11.28
  16  21   0   28.72    8.57
  16  21   1   35.72    8.96
  16  21   2   48.72    9.73
  16  21   3   47.69    9.33
  17   0   1    9.61    9.25
  17   0   2   10.17   10.57
  17   0   3  476.71   19.81
  17   0   4   35.88   10.12
  17   0   5   29.30   10.54
  17   0   6  105.40   12.28
  17   0   7   20.58   12.26
  17   0   8  326.71   26.22
  17   0   9    7.63    9.16
  17   0  10   65.61   10.43
  17   0  11    2.29   10.39
  17   0  12  319.11   17.66
  17   0  13    9.04   10.72
  17   0  14   23.61   10.23
  17   0  15   20.57   10.08
  17   0  16   10.54    9.09
  17   0  17   42.40   10.58
  17   0  18   73.74   10.83
  17   0  19   25.46   12.29
  17   1   0    9.21    8.81
  17   1   1  126.71   17.18
  17   1   2   57.34   11.89
  17   1   3   52.20   11.00
  17   1   4   52.19   10.55
  17   1   5  147.52   17.13
  17   1   6   95.17   12.72
  17   1   7  280.61   21.89
  17   1   8   56.42   13.98
  17   1   9   18.14   10.03
  17   1  10   19.56   10.00
  17   1  11    7.88    9.95
  17   1  12  122.01   12.92
  17   1  13    5.48   10.71
  17   1  14  148.81   15.33
  17   1  15    2.60   10.07
  17   1  16    7.89   10.33
  17   1  17    8.01    9.36
  17   1  18   17.24   10.83
  17   1  19   34.65   20.22
  17   1  20   42.47   14.11
  17   2   0    9.51    9.69
  17   2   1   96.67   15.41
  17   2   2  103.23   12.77
  17   2   3  294.40   22.44
  17   2   4   94.63   12.31
  17   2   5    9.61    9.66
  17   2   6   11.79    9.65
  17   2   7   59.04   10.94
  17   2   8   43.47   11.36
  17   2   9  139.06   15.26
  17   2  10  171.93   15.64
  17   2  11   17.04   10.38
  17   2  12   53.50   10.76
  17   2  13   14.69   10.28
  17   2  14    6.55   10.63
  17   2  15   66.31   11.73
  17   2  16   13.82   10.31
  17   2  17    6.82   10.15
  17   2  18   14.26   11.22
  17   2  19    3.40   10.30
  17   2  20   36.40    9.79
  17   3   0   37.37   11.00
  17   3   1   24.21   11.00
  17   3   2   15.84   10.56
  17   3   3   38.25   10.55
  17   3   4   54.68   11.42
  17   3   5   56.29   10.97
  17   3   6  185.14   21.03
  17   3   7   13.25   10.06
  17   3   8   51.99   10.91
  17   3   9  118.02   12.63
  17   3  10  295.83   17.36
  17   3  11   10.11    9.94
  17   3  12   20.21   10.32
  17   3  13   34.27   10.70
  17   3  14   14.21   10.18
  17   3  15   16.04   10.86
  17   3  16    7.12    9.87
  17   3  17   27.59   12.16
  17   3  19    7.79   10.28
  17   3  20   28.77    8.60
  17   4   0   17.77   10.11
  17   4   1   13.89   10.11
  17   4   2    7.60    9.67
  17   4   3    5.97   10.98
  17   4   4   75.43   14.92
  17   4   5   31.65   10.52
  17   4   6   74.10   12.26
  17   4   7  251.70   26.22
  17   4   8   52.60   15.27
  17   4   9   14.31   10.00
  17   4  10   40.55   10.40
  17   4  11   26.14   10.79
  17   4  12    5.32   10.73
  17   4  13   89.84   11.96
  17   4  14   38.23   10.98
  17   4  15    6.70    9.99
  17   4  16   24.89   10.66
  17   4  17  114.36   13.73
  17   4  18    7.34    9.58
  17   4  19   30.22   10.26
  17   4  20   22.86   27.69
  17   5   0  192.37   22.40
  17   5   1  152.20   14.93
  17   5   2   57.81   11.41
  17   5   3   51.54   11.41
  17   5   4   97.69   14.46
  17   5   5  242.97   24.95
  17   5   6  287.71   17.92
  17   5   7   52.07   10.04
  17   5   8  150.53   13.50
  17   5   9   13.85    9.12
  17   5  10   12.97    9.94
  17   5  11  203.63   15.93
  17   5  12  110.69   12.43
  17   5  13   27.80   10.23
  17   5  14   62.35   11.35
  17   5  15   18.11   10.36
  17   5  16   45.93   20.82
  17   5  17   20.28   12.88
  17   5  18   15.72   14.72
  17   5  19   10.11   10.62
  17   5  20   15.68   10.50
  17   6   0  218.35   23.24
  17   6   1   71.47   13.15
  17   6   2  273.51   20.60
  17   6   3  126.72   18.40
  17   6   4   48.71   11.38
  17   6   5  277.59   17.92
  17   6   6   50.77   10.91
  17   6   7   44.68   10.02
  17   6   8   50.59   11.30
  17   6   9  161.32   27.28
  17   6  10   24.89   11.22
  17   6  11   25.38   11.60
  17   6  12   21.55   10.26
  17   6  13   12.21   10.17
  17   6  14    8.07   10.03
  17   6  15   73.02   15.25
  17   6  16   25.18   11.78
  17   6  17   50.55   10.42
  17   6  18   20.70    9.52
  17   6  19   36.82   19.61
  17   7   0  185.01   18.83
  17   7   1  325.54   22.76
  17   7   2   50.19   11.38
  17   7   3   75.48   11.81
  17   7   4   78.86   12.23
  17   7   5  268.41   15.71
  17   7   6  129.88   13.51
  17   7   7   89.18   11.30
  17   7   8   49.58    9.97
  17   7   9   32.52   10.37
  17   7  10   54.72   12.90
  17   7  11    0.73    9.42
  17   7  12   43.96   12.36
  17   7  13   15.83   10.94
  17   7  14   89.52   11.63
  17   7  15   88.19   21.29
  17   7  16   27.12    9.28
  17   7  17  109.25   47.90
  17   7  18   25.12   12.24
  17   7  19   10.19   11.72
  17   8   0   77.25   19.66
  17   8   1    7.43   10.92
  17   8   2  114.60   20.96
  17   8   3  166.81   24.88
  17   8   4   70.86   13.52
  17   8   5   94.61   13.50
  17   8   6   57.88   10.43
  17   8   7    6.80    9.97
  17   8   8  195.08   20.30
  17   8   9   53.08   10.76
  17   8  10   18.35   13.30
  17   8  11   17.55   10.25
  17   8  12   91.10   19.03
  17   8  13  111.53   32.99
  17   8  14   68.73   33.38
  17   8  15   46.42   26.42
  17   8  16   37.69    9.63
  17   8  17   29.99   14.70
  17   8  18   16.16    9.83
  17   8  19   11.04    8.17
  17   9   0   87.37   11.77
  17   9   1  147.13   20.49
  17   9   2  139.63   15.25
  17   9   3   59.48   10.89
  17   9   4   33.87   10.43
  17   9   5   19.74   10.41
  17   9   6   10.48   10.39
  17   9   7    7.43    9.93
  17   9   8   19.67   10.33
  17   9   9   45.21   11.15
  17   9  10  200.13   15.39
  17   9  11   42.75   29.27
  17   9  12   45.85   18.44
  17   9  13   17.22   12.01
  17   9  14    6.13   10.62
  17   9  15   30.68   22.17
  17   9  16    7.30    8.78
  17   9  17   22.60   14.23
  17   9  18    2.11    7.82
  17  10   0  150.27   16.08
  17  10   1  105.11   12.16
  17  10   2  164.11   15.19
  17  10   3  117.63   13.88
  17  10   4  156.34   19.05
  17  10   5   88.59   11.24
  17  10   6   90.63   11.21
  17  10   7   31.65   10.32
  17  10   8   16.16   11.15
  17  10   9   18.76   11.11
  17  10  10   25.64   10.61
  17  10  11   16.29   10.50
  17  10  12   82.59   35.69
  17  10  13   38.42   27.88
  17  10  14   62.84   10.53
  17  10  15   47.03   10.41
  17  10  16   94.18   11.51
  17  10  17    3.93    7.86
  17  10  18    6.80    7.39
  17  11   0   50.64   11.24
  17  11   1    3.37   10.37
  17  11   2   25.84   10.80
  17  11   3   77.52   13.38
  17  11   4   17.07   10.34
  17  11   5   53.39   11.18
  17  11   6   53.01   11.16
  17  11   7   28.99   11.13
  17  11   8   18.61   11.10
  17  11   9  106.92   20.34
  17  11  10   11.92   11.33
  17  11  11   43.06   11.21
  17  11  12   20.33   10.27
  17  11  13   20.41   11.37
  17  11  14   55.73   10.84
  17  11  15   52.92   10.74
  17  11  16    8.98    9.46
  17  12   0   29.99   12.48
  17  12   1   73.91   11.62
  17  12   2  192.27   15.91
  17  12   3  102.01   13.75
  17  12   4   79.99   11.58
  17  12   5   51.25   11.13
  17  12   6   45.63   11.11
  17  12   7   31.45   14.89
  17  12   8   20.02   12.25
  17  12   9   17.16   11.30
  17  12  10    2.74   10.78
  17  12  11   14.29    9.85
  17  12  12   22.42   14.62
  17  12  13   54.14   16.08
  17  12  14  114.01   29.49
  17  12  15   14.18    9.48
  17  13   0  160.02   17.55
  17  13   1   16.05   11.13
  17  13   2   20.79   11.12
  17  13   3    9.57   10.68
  17  13   4    4.44   10.67
  17  13   5    9.78   10.63
  17  13   6   27.39   15.64
  17  13   7   49.60   16.80
  17  13   8   20.00   11.67
  17  13   9   14.18   11.99
  17  13  10   69.01   13.51
  17  13  11   21.37    9.73
  17  13  12    1.37   10.04
  17  13  13   20.13   22.72
  17  13  14    1.42    9.09
  17  13  15   19.87    9.80
  17  14   0   69.96   11.89
  17  14   1   33.09   11.45
  17  14   2   23.34   11.44
  17  14   3    2.75   10.99
  17  14   4  141.33   19.79
  17  14   5   28.12   11.74
  17  14   6   24.84   14.59
  17  14   7   39.26   17.39
  17  14   8   34.86   16.45
  17  14   9  121.73   20.39
  17  14  10   19.48   20.21
  17  14  11   32.25   16.45
  17  14  12   40.46   10.35
  17  14  13   57.86   12.25
  17  14  14    8.27    9.80
  17  15   0   10.74   10.87
  17  15   1   15.16   11.28
  17  15   2   33.79   12.93
  17  15   3    7.32   12.07
  17  15   4   43.58   16.59
  17  15   5   49.42   14.04
  17  15   6   45.34   19.71
  17  15   7    6.65   11.02
  17  15   8   11.59   11.35
  17  15   9   29.62   17.71
  17  15  10   12.68   10.80
  17  15  11   82.14   34.17
  17  15  12    0.48    9.08
  17  16   0   16.62   11.52
  17  16   1   48.73   11.93
  17  16   2   28.58   11.50
  17  16   3   16.47   11.47
  17  16   4    8.37   11.43
  17  16   5    8.78   11.39
  17  16   6   37.75   18.61
  17  16   7   12.63   11.27
  17  16   8   63.36   28.83
  17  16   9   24.86   18.72
  17  16  10    9.74    9.11
  17  16  11  125.49   14.56
  17  17   0   16.88   10.93
  17  17   1    9.96   10.93
  17  17   2   13.05   10.91
  17  17   3    6.53   10.89
  17  17   4   13.32   12.47
  17  17   5   82.70   12.03
  17  17   6   13.27   11.19
  17  17   8   20.45    8.72
  17  17   9    7.22    8.67
  17  17  10    1.45   10.19
  17  17  11    5.06    9.35
  17  18   0   13.59   19.98
  17  18   1   45.83   10.39
  17  18   2   34.05   11.57
  17  18   3    8.17   10.36
  17  18   4   21.03   13.52
  17  18   5   87.56   17.84
  17  18   6    8.73   10.28
  17  18   7    5.08   11.81
  17  19   0   89.18   11.45
  17  19   1   32.61   10.66
  17  19   2   17.51   11.44
  17  19   3   34.82   10.64
  17  19   4    2.75   10.22
  17  19   5    6.23   10.19
  17  19   6   42.79   14.85
  17  20   0    6.79    8.98
  17  20   1   13.93   12.09
  17  20   2   31.07   10.91
  17  20   3   48.65   14.01
  18   0   0  317.64   37.71
  18   0   1   15.39    9.65
  18   0   2  175.76   21.03
  18   0   3  222.38   19.27
  18   0   4   13.08    9.62
  18   0   5   42.48   11.80
  18   0   6  180.34   23.57
  18   0   7   10.11   10.02
  18   0   8   14.90   10.43
  18   0   9  260.81   16.88
  18   0  10   45.70   10.78
  18   0  11   70.41   12.02
  18   0  12    9.06   11.11
  18   0  13   17.32   11.43
  18   0  14   53.41   11.27
  18   0  15    7.78   10.29
  18   0  16   55.82   10.95
  18   0  17   75.84   11.62
  18   0  18   12.36    8.72
  18   0  19   16.70   12.54
  18   1   0  116.69   23.23
  18   1   1  228.14   21.48
  18   1   2   73.96   10.95
  18   1   3   61.69   10.95
  18   1   4   70.65   11.81
  18   1   5   11.41   10.49
  18   1   6   19.25   10.48
  18   1   7  132.81   14.38
  18   1   8   59.12   11.29
  18   1   9   13.55   10.39
  18   1  10    9.14    9.92
  18   1  11  132.17   14.59
  18   1  12   29.57   11.11
  18   1  13   77.81   11.85
  18   1  14   23.67   10.85
  18   1  15  109.86   12.34
  18   1  16   12.69   10.14
  18   1  17    6.17   10.41
  18   1  18   29.04   12.67
  18   1  19   25.66    9.40
  18   2   0   77.56   17.09
  18   2   1   62.96   13.58
  18   2   2   11.34   10.51
  18   2   3   22.72   10.94
  18   2   4   21.73   10.93
  18   2   5  446.87   27.52
  18   2   6   15.79    9.60
  18   2   7  212.51   15.24
  18   2   8   24.57   10.42
  18   2   9  245.06   21.63
  18   2  10   11.80   10.34
  18   2  11   40.41   10.72
  18   2  12   78.58   11.10
  18   2  13   38.78   10.98
  18   2  14  147.26   15.00
  18   2  15   13.80   10.68
  18   2  16   39.84   10.12
  18   2  17   15.20   15.20
  18   2  18   24.93   16.62
  18   2  19   22.74   19.18
  18   3   0   10.20    9.63
  18   3   1    9.76   10.51
  18   3   2   72.70   18.38
  18   3   3  181.04   20.56
  18   3   4  234.73   16.61
  18   3   5   26.93    9.60
  18   3   6  143.21   13.95
  18   3   7   68.90   10.87
  18   3   8   30.91   10.84
  18   3   9   41.82   10.80
  18   3  10   15.75   10.33
  18   3  11   40.11   10.71
  18   3  12   29.18   10.66
  18   3  13   78.91   11.80
  18   3  14   37.32   17.46
  18   3  15   46.31   10.66
  18   3  16   10.42   10.50
  18   3  17   11.18   14.78
  18   3  18   13.99   11.06
  18   3  19   20.71    9.77
  18   4   0   20.34   13.13
  18   4   1  253.37   29.31
  18   4   2    8.09   10.50
  18   4   3   18.22   13.11
  18   4   4  136.62   15.28
  18   4   5  106.16   11.78
  18   4   6  182.31   14.81
  18   4   7  178.15   18.67
  18   4   8  100.18   11.69
  18   4   9   21.83    9.92
  18   4  10   72.02   12.46
  18   4  11   91.96   11.55
  18   4  12   89.38   11.91
  18   4  13   24.60   10.50
  18   4  14   13.42   10.35
  18   4  15   80.91   11.84
  18   4  16   21.75   10.87
  18   4  17   11.28    9.96
  18   4  18   37.26   18.14
  18   4  19   17.74   15.99
  18   5   0   93.17   12.67
  18   5   1   40.33   13.55
  18   5   2   13.28   11.36
  18   5   3   48.76   11.35
  18   5   4   10.77   10.03
  18   5   5  102.38   12.20
  18   5   6  103.88   11.74
  18   5   7  150.75   14.74
  18   5   8   74.66   11.23
  18   5   9   17.09   11.20
  18   5  10  207.55   17.15
  18   5  11   38.91   11.53
  18   5  12   20.52   11.43
  18   5  13   10.49   10.03
  18   5  14    6.72   12.37
  18   5  15    8.86   10.98
  18   5  16   20.80   10.44
  18   5  17   14.19    9.54
  18   5  18    9.40    9.83
  18   5  19   15.01   21.78
  18   6   0   87.45   12.65
  18   6   1    9.73   10.04
  18   6   2   48.76   10.91
  18   6   3   33.00   10.46
  18   6   4   70.15   10.89
  18   6   5   81.62   10.87
  18   6   6  120.06   13.44
  18   6   7   88.47   10.81
  18   6   8   77.33   12.50
  18   6   9   32.43   10.31
  18   6  10   23.24   10.70
  18   6  11   76.59   11.49
  18   6  12    9.42   10.52
  18   6  13    7.52   10.80
  18   6  14    5.25    9.84
  18   6  15   42.31   12.54
  18   6  16   57.41   22.80
  18   6  17   92.66   15.84
  18   6  18   28.76   26.65
  18   7   0  122.34   18.73
  18   7   1   18.77   10.02
  18   7   2   13.41   10.01
  18   7   3  169.33   14.79
  18   7   4   52.36   10.42
  18   7   5  158.69   15.17
  18   7   6   81.97   11.24
  18   7   7    6.64    9.92
  18   7   8    7.44    9.89
  18   7   9  205.17   15.85
  18   7  10   86.39   11.10
  18   7  11   28.11   10.57
  18   7  12   11.41   10.86
  18   7  13   47.00   18.16
  18   7  14   15.89   10.18
  18   7  15   26.63   13.28
  18   7  16   56.97   19.52
  18   7  17   23.78    9.46
  18   7  18   17.49   10.54
  18   8   0    4.47   10.42
  18   8   1  114.44   13.89
  18   8   2   67.16   11.28
  18   8   3   50.97   10.83
  18   8   4   11.81   10.39
  18   8   5   66.82   11.23
  18   8   6   30.68   10.77
  18   8   7  146.18   18.91
  18   8   8   60.25   11.14
  18   8   9   39.85   10.68
  18   8  10   10.13   10.17
  18   8  11   23.86   10.91
  18   8  12   45.81   11.20
  18   8  13   30.47   11.06
  18   8  14  111.16   27.91
  18   8  15   28.66    9.61
  18   8  16   19.07   11.10
  18   8  17   11.97    9.42
  18   8  18    9.87    8.94
  18   9   0   51.96   12.11
  18   9   1   97.23   13.84
  18   9   2   49.97   11.24
  18   9   3    6.87   10.36
  18   9   4   66.96   11.64
  18   9   5   40.20   11.19
  18   9   6   17.52   10.31
  18   9   7   23.56   10.71
  18   9   8    8.20   10.25
  18   9   9   16.29   11.88
  18   9  10   30.92   11.34
  18   9  11  168.90   15.80
  18   9  12   61.83   11.51
  18   9  13   75.93   17.47
  18   9  14    9.92   10.04
  18   9  15   15.13   15.13
  18   9  16   24.53   13.41
  18   9  17   11.17    7.81
  18  10   0    6.38   10.34
  18  10   1   61.25   12.06
  18  10   2   14.85   11.19
  18  10   3    5.50   10.32
  18  10   4   50.72   11.16
  18  10   5   44.15   10.72
  18  10   6   33.45   10.69
  18  10   7   26.11   10.67
  18  10   8   23.64   11.01
  18  10   9    9.03   10.08
  18  10  10   27.20   10.81
  18  10  11   29.97   11.12
  18  10  12   32.09   18.33
  18  10  13   12.61   10.47
  18  10  14  152.20   31.14
  18  10  15   56.67   37.59
  18  10  16   19.37    7.84
  18  11   0  129.37   14.58
  18  11   1   16.38   11.15
  18  11   2    1.29   11.14
  18  11   3   18.33   11.13
  18  11   4   14.84   11.12
  18  11   5   16.90   10.67
  18  11   6   23.08   11.05
  18  11   7   53.07   12.24
  18  11   8   20.65   11.31
  18  11   9   28.25   11.22
  18  11  10   27.08   11.11
  18  11  11   15.20   12.63
  18  11  12   12.82    9.68
  18  11  13   30.87   21.20
  18  11  14   18.88    9.92
  18  11  16   12.70    7.79
  18  12   0    4.53   11.53
  18  12   1   26.64   11.95
  18  12   2    6.48   11.09
  18  12   3   54.71   11.92
  18  12   4   90.27   12.30
  18  12   5   50.71   11.40
  18  12   6   52.81   11.34
  18  12   7   16.47   10.85
  18  12   8   70.17   12.01
  18  12   9    8.09   11.09
  18  12  10   14.65    9.77
  18  12  11   26.92   32.24
  18  12  12   42.49   10.00
  18  12  13   17.27    9.92
  18  12  14   25.08   10.24
  18  13   0    4.81   11.39
  18  13   1   31.72   12.23
  18  13   2  194.18   16.43
  18  13   3   27.18   10.92
  18  13   4   44.45   18.00
  18  13   5   17.25   10.83
  18  13   6   23.79   10.77
  18  13   7   27.43   11.12
  18  13   8   45.43   11.04
  18  13   9   15.29   10.55
  18  13  10   63.90   15.29
  18  13  11   92.85   11.19
  18  13  12   15.28   10.32
  18  14   0    0.25   12.48
  18  14   1    9.23   12.48
  18  14   2   17.86   11.63
  18  14   3    5.34   11.60
  18  14   4   29.85   16.10
  18  14   5   15.08   13.15
  18  14   6   37.94   11.45
  18  14   7    6.74   10.16
  18  14   8   38.22   12.92
  18  14   9   55.37   11.23
  18  14  10   56.28   11.17
  18  14  11   23.46   10.70
  18  14  12   34.74   10.23
  18  15   0   21.57   11.89
  18  15   1   12.91   11.89
  18  15   2    6.92   11.87
  18  15   3   63.16   13.07
  18  15   4   47.45   16.28
  18  15   5   12.72   16.62
  18  15   6   16.45   11.29
  18  15   7   10.00   10.04
  18  15   8   25.65   15.98
  18  15   9   11.72    9.94
  18  15  10   12.68    9.48
  18  16   1   41.14   12.11
  18  16   2   26.29   11.69
  18  16   3    5.15   11.67
  18  16   4    8.75   11.24
  18  16   5    7.33   10.41
  18  16   6   59.10   27.93
  18  16   7   19.12    9.94
  18  16   8   12.58    9.10
  18  17   0   37.53   11.58
  18  17   1  124.69   17.96
  18  17   2   73.77   21.14
  18  17   3   10.15   10.75
  18  17   4    8.62   10.33
  18  17   5    9.75    9.90
  18  17   6   17.34   10.27
  18  18   0   49.43   18.56
  18  18   1   19.46    9.47
  18  18   2   20.00    9.86
  18  18   3   14.06   11.03
  18  18   4   58.82   11.00
  18  18   5   49.38   11.37
  18  18   6   30.12   25.00
  18  19   0   44.23    9.37
  18  19   1    8.31   11.32
  18  19   2    5.42    8.58
  18  19   3   16.39    9.34
  19   0   1   40.73   16.57
  19   0   2   73.28   10.03
  19   0   3   38.51   10.02
  19   0   5    6.43   10.42
  19   0   6    3.03   10.39
  19   0   7   11.40   10.37
  19   0   8   54.70   11.20
  19   0   9   34.16   11.16
  19   0  10    3.63   11.55
  19   0  11   16.57   11.47
  19   0  12   26.11   10.91
  19   0  13  200.80   16.58
  19   0  14    7.24   11.86
  19   0  15    6.26   10.09
  19   0  16   13.30   11.19
  19   0  18   87.54   12.13
  19   1   0  160.62   20.06
  19   1   1   34.58   13.95
  19   1   2  331.58   19.62
  19   1   3   41.38   11.76
  19   1   4   62.37   13.48
  19   1   5   69.02   11.28
  19   1   6  285.71   22.52
  19   1   7   30.80   10.80
  19   1   8   24.97   10.77
  19   1   9  102.94   12.45
  19   1  10   17.23   11.12
  19   1  11   80.62   11.89
  19   1  12   11.79   10.49
  19   1  13    5.47   10.77
  19   1  14   37.38   11.45
  19   1  15   50.11   11.30
  19   1  16  119.06   14.38
  19   1  17   62.27   11.07
  19   1  18   11.27    9.39
  19   2   0   10.77    9.15
  19   2   1   41.71   10.02
  19   2   2   59.56   10.46
  19   2   3  362.92   17.41
  19   2   4   33.56   14.78
  19   2   5   19.30   10.41
  19   2   6   26.05   10.39
  19   2   7    4.40   10.36
  19   2   8   18.12   11.19
  19   2   9   63.25   11.58
  19   2  10    8.29   10.25
  19   2  11   10.47   10.17
  19   2  12   39.92   11.73
  19   2  13   17.05   11.17
  19   2  14   19.15   11.03
  19   2  15   17.09   10.48
  19   2  16    8.94    8.78
  19   2  17   13.51    9.87
  19   2  18   15.05   11.34
  19   3   0  437.84   43.57
  19   3   1   39.38   10.45
  19   3   2   63.25   10.88
  19   3   3    7.70    9.56
  19   3   4  121.22   13.46
  19   3   5   60.28   10.83
  19   3   6   58.71   12.54
  19   3   7   39.71   13.37
  19   3   8  175.17   19.34
  19   3   9    7.88   10.71
  19   3  10    5.89   10.25
  19   3  11    2.37    9.30
  19   3  12   24.61   10.44
  19   3  13   27.32   11.14
  19   3  14   26.97   12.22
  19   3  15  135.69   25.75
  19   3  16   22.31    9.96
  19   3  17   21.73    9.86
  19   3  18   17.95    9.37
  19   4   0   11.70   10.00
  19   4   1   55.58   11.31
  19   4   2    5.43   10.43
  19   4   3   68.59   11.29
  19   4   4   38.28   10.84
  19   4   5   88.22   11.68
  19   4   6   75.72   11.66
  19   4   7   71.73   11.62
  19   4   8    7.34   10.30
  19   4   9   13.05   10.27
  19   4  10   73.91   11.49
  19   4  11    2.86   10.53
  19   4  12   20.23   11.66
  19   4  13   14.64    9.87
  19   4  14   58.51   11.37
  19   4  15   53.18   10.84
  19   4  16    5.21    9.54
  19   4  17    6.53    9.44
  19   4  18   23.88    8.96
  19   5   0   14.67   10.85
  19   5   1   13.76   10.41
  19   5   2  151.03   14.75
  19   5   3   73.01   11.26
  19   5   4   61.22   11.25
  19   5   5   61.84   10.80
  19   5   6    4.91    9.91
  19   5   7   77.91   13.32
  19   5   8   27.68   11.57
  19   5   9  115.81   12.81
  19   5  10   83.51   13.13
  19   5  11   31.14   11.74
  19   5  12   49.55   11.19
  19   5  13   21.86   10.23
  19   5  14   34.48   10.11
  19   5  15   10.44   10.00
  19   5  16   27.90    9.91
  19   5  17   21.43   14.52
  19   6   0   62.27   11.69
  19   6   1    8.36   10.83
  19   6   2    3.37   10.39
  19   6   3    8.82    9.94
  19   6   4   82.52   11.66
  19   6   5   68.97   11.20
  19   6   6    2.88    9.89
  19   6   7   18.48    9.86
  19   6   8   69.21   11.12
  19   6   9   49.55   11.06
  19   6  10  172.31   21.90
  19   6  11    7.59   10.00
  19   6  12   18.59   10.71
  19   6  13   65.96   10.99
  19   6  14    7.57   10.87
  19   6  15   22.33    9.57
  19   6  16   19.79    9.48
  19   6  17    7.00    8.61
  19   7   0   27.42   15.55
  19   7   1   16.19   10.79
  19   7   2   15.92   10.35
  19   7   3    7.16   10.78
  19   7   4   35.17   10.33
  19   7   5  102.21   16.76
  19   7   6   16.59    9.86
  19   7   7    8.51   10.26
  19   7   8   45.73   14.91
  19   7   9   56.18   11.41
  19   7  10    7.74   10.04
  19   7  11  210.67   16.14
  19   7  12   47.94   11.46
  19   7  13    7.89   10.12
  19   7  14   45.12   11.22
  19   7  15    6.83    9.13
  19   7  16   24.78    9.83
  19   7  17   27.42   16.75
  19   8   0    4.86   12.05
  19   8   1   46.95   11.62
  19   8   2   32.30   11.18
  19   8   3   19.72   10.74
  19   8   4   31.62   10.73
  19   8   5   35.59   11.14
  19   8   6   21.54   11.54
  19   8   7   26.80   11.08
  19   8   8   90.79   11.84
  19   8   9  166.77   15.08
  19   8  10   21.54   10.79
  19   8  11    2.18   11.09
  19   8  12   17.15   10.97
  19   8  13   27.43   10.86
  19   8  14   10.89    9.97
  19   8  15   12.13    9.48
  19   8  16    4.03    8.61
  19   9   0   29.17   12.01
  19   9   1   93.32   14.15
  19   9   2    3.94   11.14
  19   9   3   19.61   11.13
  19   9   4   38.95   11.55
  19   9   5    3.80   10.67
  19   9   6   34.89   11.05
  19   9   7  181.94   15.62
  19   9   8    8.67   10.47
  19   9   9   14.50   10.80
  19   9  10    7.49   10.70
  19   9  11   16.22   11.00
  19   9  12    6.93   10.89
  19   9  13  108.45   27.59
  19   9  14   44.49   12.29
  19   9  15   14.31    8.65
  19   9  16    0.58    8.18
  19  10   0    3.46   11.53
  19  10   1   28.41   11.96
  19  10   2   40.26   11.95
  19  10   3   42.57   11.52
  19  10   4   22.15   11.05
  19  10   5   64.98   11.42
  19  10   6   69.79   11.78
  19  10   7  137.49   15.04
  19  10   8    4.98   10.79
  19  10   9   11.89   10.29
  19  10  10   12.43   11.01
  19  10  11  146.40   15.74
  19  10  12   12.74   10.81
  19  10  13   21.78   15.50
  19  10  14   15.25   17.34
  19  10  15   12.94   14.07
  19  11   0    4.24   11.44
  19  11   1   13.34   11.86
  19  11   2   56.84   12.26
  19  11   3   43.19   12.23
  19  11   4   40.22   11.77
  19  11   5   56.36   11.72
  19  11   6   34.62   11.23
  19  11   7   17.86   11.16
  19  11   8   17.98   10.67
  19  11   9   22.15   10.59
  19  11  10    6.10   10.90
  19  11  11   27.77   10.82
  19  11  12   73.04   24.27
  19  11  13   13.23    9.08
  19  11  14   11.08   10.18
  19  11  15    8.82    7.77
  19  12   0    5.99   10.47
  19  12   1   27.66   12.13
  19  12   2   14.00   11.70
  19  12   3   24.75   11.67
  19  12   4   36.46   11.21
  19  12   5   86.21   11.99
  19  12   6   15.46   10.69
  19  12   7   39.97   11.45
  19  12   8   16.11   10.55
  19  12   9  120.24   14.50
  19  12  10   38.19   10.01
  19  12  11    8.15    9.15
  19  12  12   28.75    9.48
  19  12  13   24.19   10.97
  19  13   0   81.54   13.23
  19  13   1   12.64   11.98
  19  13   2   13.53   11.55
  19  13   3   55.34   11.93
  19  13   4   38.18   11.89
  19  13   5   13.72   11.03
  19  13   6   40.34   15.03
  19  13   7   15.06   10.90
  19  13   8   43.10   10.44
  19  13   9   15.26   16.38
  19  13  10   52.82   10.33
  19  13  11   74.86   10.65
  19  14   1   32.69   13.45
  19  14   2   29.63   11.80
  19  14   3  103.34   12.99
  19  14   4   10.32   11.33
  19  14   5   21.61   11.28
  19  14   6   28.68   12.85
  19  14   7   31.48   10.40
  19  14   8  109.13   19.11
  19  14   9   60.83   10.69
  19  14  10   16.38   10.24
  19  15   0   19.96   11.67
  19  15   1   34.72   11.67
  19  15   2   54.06   11.66
  19  15   3   99.11   12.04
  19  15   4    8.53   10.41
  19  15   5   29.42   10.38
  19  15   6   30.60    9.95
  19  15   7   58.81   12.28
  19  15   8   14.48    9.86
  19  16   1   18.71   14.33
  19  16   2   35.01   15.52
  19  16   3   44.33   15.49
  19  16   4   19.30   11.49
  19  16   5   23.79   12.65
  19  16   6   34.12   10.64
  19  16   7   49.96    9.81
  19  17   0   29.48   12.22
  19  17   1    3.39    9.46
  19  17   2    9.80    9.45
  19  17   3    9.48    9.44
  19  17   4    8.90   10.20
  19  17   5   40.93   17.22
  19  18   0   23.01    8.19
  19  18   1    7.99    8.19
  19  18   2    9.35    8.57
  19  18   3    7.47    8.17
  20   0   0   79.23   10.38
  20   0   1  385.50   17.30
  20   0   2   74.97   10.80
  20   0   3   13.51    9.93
  20   0   4    4.27    9.05
  20   0   5    5.89   10.33
  20   0   6    1.42   10.73
  20   0   8    6.40   11.10
  20   0   9  102.08   14.41
  20   0  10   82.02   20.99
  20   0  11    6.56   10.80
  20   0  12   21.11   10.68
  20   0  13   44.86   11.37
  20   0  17   17.37    8.20
  20   1   0   32.95    9.51
  20   1   1    7.39    9.08
  20   1   2   11.45    9.50
  20   1   3   31.98   10.36
  20   1   4    7.84   10.34
  20   1   5    7.83   10.32
  20   1   6   11.07   10.73
  20   1   7   11.99   10.70
  20   1   8   64.20   18.36
  20   1   9   15.76   11.86
  20   1  10   77.79   13.01
  20   1  11   24.41   11.21
  20   1  12   52.80   16.42
  20   1  13   14.36   10.95
  20   1  14   10.64   15.25
  20   1  15   10.74   12.33
  20   1  16   11.55    9.46
  20   1  17   18.46    9.75
  20   2   0   47.62   15.99
  20   2   1  131.11   19.87
  20   2   2   13.90    9.50
  20   2   3  117.48   13.80
  20   2   4   10.81   10.33
  20   2   5   17.67   10.74
  20   2   6   21.62   10.72
  20   2   7   10.40   10.70
  20   2   8   20.86   11.52
  20   2  10   13.11   10.89
  20   2  11   30.68   11.19
  20   2  12  188.57   16.40
  20   2  13   60.86   14.99
  20   2  14   26.35   19.25
  20   2  15   20.19   23.05
  20   2  16   21.26   17.71
  20   2  17   26.98   29.63
  20   3   0    6.13   10.36
  20   3   1   31.89   10.79
  20   3   2   57.49   18.98
  20   3   3   51.96   14.65
  20   3   4   22.59   11.18
  20   3   5    7.52    9.88
  20   3   6   29.61   13.28
  20   3   7   29.15   11.54
  20   3   8  104.02   14.04
  20   3   9   19.02   10.97
  20   3  10   71.23   11.28
  20   3  11   84.51   11.58
  20   3  12   40.85   11.45
  20   3  13   12.01   10.51
  20   3  14   27.87   12.41
  20   3  15   41.98   10.71
  20   3  17    4.94    9.73
  20   4   0   52.84   10.77
  20   4   1   84.97   11.20
  20   4   2   21.96   10.33
  20   4   3   42.33   10.75
  20   4   4   69.59   11.60
  20   4   5   33.45   16.30
  20   4   6   11.47   10.27
  20   4   7    3.97   10.67
  20   4   8   28.19   11.02
  20   4   9   64.30   11.77
  20   4  10    6.08   10.41
  20   4  11   56.77   14.42
  20   4  12   31.38   12.23
  20   4  13  132.52   18.53
  20   4  14   18.30   10.39
  20   4  15    4.75    9.50
  20   4  16   74.56   11.77
  20   4  17   10.33    7.77
  20   5   0    2.75   10.75
  20   5   1    5.55   10.75
  20   5   2   24.50   11.18
  20   5   3   31.00   11.16
  20   5   4   57.20   11.15
  20   5   5   25.25   10.70
  20   5   6   22.21   10.68
  20   5   7   43.37   11.06
  20   5   8   86.54   11.81
  20   5   9   41.66   11.29
  20   5  10   26.69   11.60
  20   5  12    7.75    9.74
  20   5  13   27.68   10.04
  20   5  14    7.21   10.35
  20   5  15   58.86   11.06
  20   5  16    8.72    9.39
  20   6   0    3.43   10.30
  20   6   1   90.07   12.01
  20   6   2   39.41   11.15
  20   6   3    7.07   11.14
  20   6   4    8.86   10.70
  20   6   5    4.91   10.68
  20   6   6  173.35   15.32
  20   6   7    7.48   10.57
  20   6   8   76.18   11.74
  20   6   9   45.29   11.65
  20   6  10   12.40   11.13
  20   6  11   28.84   10.20
  20   6  12   14.49   10.09
  20   6  13   13.05   10.41
  20   6  14   10.56    8.34
  20   6  15   46.30   18.10
  20   6  16   17.93    9.75
  20   7   0    3.25   11.99
  20   7   1   11.55   11.13
  20   7   2   14.16   11.12
  20   7   3   17.48   12.82
  20   7   4  116.70   17.07
  20   7   5   28.22   11.05
  20   7   6   41.37   11.41
  20   7   7   16.03   10.91
  20   7   8   15.71   12.08
  20   7   9   16.12   11.16
  20   7  10   16.62   10.24
  20   7  11    7.99   10.54
  20   7  12   11.61   10.04
  20   7  13    7.33   10.36
  20   7  14   10.32    9.49
  20   7  15   22.77    9.79
  20   7  16   69.51   50.48
  20   8   0   11.35   11.52
  20   8   1   16.38   11.52
  20   8   2   23.49   13.64
  20   8   3   20.87   10.63
  20   8   4   52.19   11.86
  20   8   5   37.90   11.80
  20   8   6   79.24   13.42
  20   8   7   15.25   11.24
  20   8   8    8.19   10.34
  20   8   9    7.71   10.66
  20   8  10   36.34   11.38
  20   8  11   50.18   11.28
  20   8  12    7.40   10.39
  20   8  13   75.32   12.69
  20   8  14   16.56   10.62
  20   8  15    6.43    8.19
  20   9   0    5.42   11.00
  20   9   1   12.94   11.84
  20   9   2   15.80   11.82
  20   9   3  166.44   15.59
  20   9   4   25.61   10.91
  20   9   5  228.95   16.30
  20   9   6   18.74   10.39
  20   9   7   28.62   10.32
  20   9   8   71.66   11.48
  20   9   9   19.28   13.83
  20   9  10   39.71   10.48
  20   9  11   19.26   10.41
  20   9  12   28.62   10.73
  20   9  13   20.16    9.86
  20   9  14   40.19   18.00
  20   9  15   30.81   17.07
  20  10   0  182.05   16.76
  20  10   1   44.47   12.14
  20  10   2    9.24   12.13
  20  10   3   23.94   11.68
  20  10   4   58.85   12.88
  20  10   5    8.65   11.17
  20  10   6    9.14   11.11
  20  10   7   45.32   11.45
  20  10   8   28.68   11.37
  20  10   9    6.61   10.48
  20  10  10    8.13   10.41
  20  10  11   17.55   10.74
  20  10  12   20.63    9.88
  20  10  13   18.59    9.81
  20  10  14   20.12    8.95
  20  11   0    7.38   11.60
  20  11   1   96.44   12.84
  20  11   2   48.89   12.41
  20  11   3   60.82   12.38
  20  11   4   39.81   11.10
  20  11   5   19.70   14.74
  20  11   6    8.27   10.59
  20  11   7   10.12   10.93
  20  11   8   57.79   18.91
  20  11   9   83.73   12.81
  20  11  10  129.78   15.12
  20  11  11   15.38    9.88
  20  11  12   58.30   10.21
  20  11  13  105.65   13.25
  20  12   1   50.94   12.69
  20  12   2   60.24   12.27
  20  12   3   14.03   11.01
  20  12   4   10.37   10.16
  20  12   5   30.29   10.93
  20  12   6   20.35   11.28
  20  12   7   66.69   20.47
  20  12   8  110.66   28.36
  20  12   9   28.13   23.83
  20  12  10   39.45    9.48
  20  12  12   21.05    9.75
  20  13   0   38.90   11.74
  20  13   1   12.54   11.33
  20  13   2  150.66   16.16
  20  13   3   13.91   11.69
  20  13   4   12.91   11.26
  20  13   5   19.09   10.83
  20  13   6   82.44   19.58
  20  13   7   12.30   10.35
  20  13   8   11.97    9.90
  20  13   9  122.06   13.01
  20  14   0   54.01   11.22
  20  14   1   17.90   10.81
  20  14   2   26.65   11.20
  20  14   3   54.25   11.59
  20  14   4   52.82   13.55
  20  14   5   10.45   10.73
  20  14   6    3.57    9.51
  20  14   7  115.78   27.62
  20  14   8   28.52    8.64
  20  15   0   12.26   11.11
  20  15   1   27.93   14.68
  20  15   2   11.53   11.10
  20  15   3   33.37   11.08
  20  15   4   81.64   11.45
  20  15   5   17.18   10.24
  20  15   6   27.25    9.03
  20  15   7    9.70    9.00
  20  16   1    7.78    9.43
  20  16   3   17.17    9.80
  20  16   4   24.25    9.78
  20  16   5   16.15    9.36
  20  17   0    1.60    8.56
  20  17   2   11.08    8.55
  21   0   1   40.95   13.71
  21   0   2   13.57   10.27
  21   0   3   98.92   12.83
  21   0   4  296.27   18.79
  21   0   5   19.35   10.65
  21   0   7    5.56   10.10
  21   0   8   85.28   13.36
  21   0   9    8.74   11.60
  21   0  10   75.30   12.31
  21   0  11  109.94   15.85
  21   0  12   51.38   19.71
  21   0  13   90.84   11.97
  21   0  14   36.02   35.23
  21   0  15   16.60    9.02
  21   1   0   30.33   11.57
  21   1   1   83.51   12.85
  21   1   2    5.82    9.42
  21   1   3   11.16   10.69
  21   1   4   44.02   11.10
  21   1   5    8.01   10.65
  21   1   6   62.16   11.43
  21   1   7   54.00   11.78
  21   1   8   20.91   11.27
  21   1   9    8.82   11.18
  21   1  10   27.32   11.48
  21   1  11   16.81   11.37
  21   1  12   19.47   13.27
  21   1  13   18.95   11.97
  21   1  14   27.62    9.50
  21   1  15   30.71    9.42
  21   2   0   81.08   15.84
  21   2   1   88.98   17.55
  21   2   2  129.73   16.25
  21   2   3    6.32    9.83
  21   2   4   33.11   10.67
  21   2   5   11.56   10.63
  21   2   6   40.33   11.84
  21   2   7   19.40   11.76
  21   2   8   71.81   12.09
  21   2   9   26.57   11.16
  21   2  10   11.55   11.47
  21   2  11   24.98   10.95
  21   2  12    8.92   10.85
  21   2  13   69.56   14.35
  21   2  14   66.17   11.07
  21   2  15   30.29   10.58
  21   3   0   15.82    9.83
  21   3   1   41.30   10.69
  21   3   2   30.25   10.68
  21   3   3   13.96   10.67
  21   3   4    9.20   10.65
  21   3   5   12.97   11.45
  21   3   6   51.98   12.23
  21   3   7   13.61   10.89
  21   3   8   78.27   12.05
  21   3   9   78.70   11.95
  21   3  10   51.59   12.66
  21   3  11   23.02   12.54
  21   3  12   52.35   18.85
  21   3  13   11.14   10.35
  21   3  14   22.58   11.05
  21   3  15   31.77   10.56
  21   4   0   31.17   11.10
  21   4   1    6.66   10.67
  21   4   2   16.81   11.10
  21   4   3   26.11   11.08
  21   4   4   26.82   11.04
  21   4   5    7.77   10.56
  21   4   6   34.57   11.34
  21   4   7   59.63   13.77
  21   4   8   23.40   10.77
  21   4   9   10.39   11.09
  21   4  10   13.84   11.40
  21   4  11   26.93   14.11
  21   4  12   73.08   11.61
  21   4  13   12.19    9.93
  21   4  14   46.08   10.63
  21   4  15   19.29    9.37
  21   5   0    2.43   11.50
  21   5   1   89.90   12.34
  21   5   2    3.40   10.62
  21   5   3   59.39   11.87
  21   5   4   71.97   11.40
  21   5   5   16.18   10.51
  21   5   6   17.64   10.45
  21   5   7    3.74   10.38
  21   5   8    2.76   11.13
  21   5   9   30.35   12.68
  21   5  10   26.15   12.57
  21   5  11   14.31   10.45
  21   5  12   12.77   11.57
  21   5  13    3.36    9.90
  21   5  14   22.15   10.60
  21   5  15   24.38   29.21
  21   6   1   26.99   11.00
  21   6   2    9.63   11.83
  21   6   3   25.79   10.95
  21   6   4   43.62   10.92
  21   6   5   30.51   11.28
  21   6   6   40.78   11.22
  21   6   7   14.42   10.74
  21   6   8   16.77   12.30
  21   6   9   28.68   12.20
  21   6  10   38.27   10.89
  21   6  11   16.62    9.61
  21   6  12    6.00    9.54
  21   6  13   14.80    9.86
  21   6  14   11.51    9.79
  21   6  15    6.95    9.70
  21   7   0    6.98   10.93
  21   7   1   23.99   14.71
  21   7   2   15.19   11.33
  21   7   3   35.28   11.30
  21   7   4    6.30   10.84
  21   7   5   90.09   12.04
  21   7   6  196.31   16.93
  21   7   7   21.38   11.49
  21   7   8    8.88   10.60
  21   7   9   14.19   10.51
  21   7  10   43.92   11.24
  21   7  11   16.51   10.37
  21   7  12   10.49   10.29
  21   7  13    2.99    9.04
  21   7  14    7.99    9.36
  21   8   0    5.59   11.68
  21   8   1    2.75   11.26
  21   8   2   10.74   10.82
  21   8   3   25.79   11.63
  21   8   4   59.01   12.00
  21   8   5   12.82   11.12
  21   8   6   38.16   11.07
  21   8   7   16.82   10.18
  21   8   8    6.88    9.71
  21   8   9    9.48   10.45
  21   8  10   18.02   10.79
  21   8  11   14.56    9.92
  21   8  12   35.59   12.22
  21   8  13   11.78    7.82
  21   9   0   30.80   11.58
  21   9   1   28.15   11.57
  21   9   2   23.11   13.21
  21   9   3   33.10   11.53
  21   9   4   80.50   11.90
  21   9   5   41.35   10.62
  21   9   6    7.84   10.16
  21   9   7   21.86   10.50
  21   9   8   36.96   10.85
  21   9   9   20.58    9.59
  21   9  10    3.42   10.33
  21   9  11    8.21   10.66
  21   9  12    0.16    8.63
  21   9  13   13.55    8.95
  21  10   0   23.96   11.47
  21  10   1   28.04   11.46
  21  10   2   22.04   11.45
  21  10   3   51.27   11.83
  21  10   4   31.91   11.38
  21  10   5   17.13   10.93
  21  10   6   12.09   10.48
  21  10   7   31.98   10.83
  21  10   8   35.46   10.38
  21  10   9   51.83   10.72
  21  10  10   24.29   13.82
  21  10  11   11.03   11.38
  21  10  12    7.49    8.57
  21  11   0   79.99   12.16
  21  11   1   12.04   11.35
  21  11   2   56.58   12.95
  21  11   3   20.11   13.73
  21  11   4   35.19   11.27
  21  11   5   35.61   10.84
  21  11   6   42.61   10.40
  21  11   7   67.66   10.76
  21  11   8   38.35   12.69
  21  11   9   68.26   10.26
  21  12   0   17.95   12.05
  21  12   1   71.79   14.46
  21  12   2   18.41   11.23
  21  12   3   24.07   10.41
  21  12   4   21.74   11.19
  21  12   5   26.70   13.15
  21  12   6   67.63   11.12
  21  12   7   14.24    9.89
  21  12   8   45.08   12.99
  21  12   9   16.10    9.01
  21  13   0   13.07   10.76
  21  13   1   24.01   10.75
  21  13   2   37.68   11.14
  21  13   3   27.77   11.12
  21  13   4    5.39   10.70
  21  13   5   36.29   11.07
  21  13   6   28.21   13.79
  21  13   7   47.33   10.60
  21  14   0   17.18   10.66
  21  14   1   43.08   11.06
  21  14   2   35.03   10.65
  21  14   3   16.46   18.12
  21  14   4   48.85    9.83
  21  14   5   56.17    9.02
  21  14   6   25.20    8.21
  21  14   7   43.01    8.57
  21  15   1   14.87    9.78
  21  15   2    2.19    9.38
  21  15   3   14.79   11.32
  21  15   4   17.10    9.35
  21  15   5    0.70    9.33
  22   0   0   51.94   10.94
  22   0   1   17.92   10.52
  22   0   2   28.02   10.92
  22   0   3   56.36   11.31
  22   0   4   41.59   11.27
  22   0   5    5.40   10.81
  22   0   6    9.84   10.75
  22   0   7   44.08   15.20
  22   0   8   56.98   11.83
  22   0   9   85.60   20.24
  22   0  10    6.27   10.04
  22   0  11   14.81   10.37
  22   0  12   74.22   19.02
  22   0  13  100.04   12.19
  22   0  14   12.37    8.58
  22   1   0   38.96   10.94
  22   1   1   11.06   10.51
  22   1   2   72.89   11.34
  22   1   3   21.90   10.89
  22   1   4   28.00   10.85
  22   1   5   19.32   10.80
  22   1   6    6.86   10.74
  22   1   7    7.35   11.50
  22   1   8   15.49   11.42
  22   1   9   20.43   11.33
  22   1  10   42.45   12.85
  22   1  11  105.96   23.54
  22   1  12   49.20   20.99
  22   1  13    3.42   10.62
  22   1  14   18.14    8.58
  22   2   0   10.12   10.08
  22   2   1   10.25   10.08
  22   2   2   17.02   10.06
  22   2   3    1.72    9.62
  22   2   4   40.00   11.25
  22   2   5    6.35   10.79
  22   2   6   16.42   11.14
  22   2   7    5.74   11.07
  22   2   8   31.67   10.99
  22   2   9   36.19   11.31
  22   2  10   20.50   11.23
  22   2  11   84.49   18.34
  22   2  12   52.59   11.48
  22   2  13   29.14    9.82
  22   2  14   28.06    8.96
  22   3   0   10.68    9.64
  22   3   1    7.62   10.05
  22   3   2    9.87   10.04
  22   3   3   95.25   19.19
  22   3   4   13.46   10.81
  22   3   5   28.47   10.76
  22   3   6    8.85   10.70
  22   3   7   14.07   10.64
  22   3   8   15.19   10.97
  22   3   9   14.23   10.88
  22   3  10   14.82   11.22
  22   3  11   23.96   10.74
  22   3  12   19.16    9.88
  22   3  13   45.57   16.47
  22   3  14   23.31   10.12
  22   4   0   44.04   10.85
  22   4   1    4.59   10.01
  22   4   2   10.37   10.83
  22   4   3   90.50   13.30
  22   4   4   31.72   12.84
  22   4   5   18.43   11.13
  22   4   6  158.14   20.51
  22   4   7   29.55   11.01
  22   4   8   22.22   12.95
  22   4   9   17.81   10.85
  22   4  10   69.82   17.58
  22   4  11   29.10   12.31
  22   4  12   44.87   12.61
  22   4  13   24.34    9.39
  22   4  14   44.93   10.48
  22   5   0    4.20    9.56
  22   5   1   10.76    9.97
  22   5   2   14.85   10.78
  22   5   3   62.29   11.58
  22   5   4   73.17   11.54
  22   5   5   42.15   12.31
  22   5   6   15.56   10.62
  22   5   7    6.05   10.55
  22   5   8   13.10   11.28
  22   5   9   19.64   12.42
  22   5  10   25.22   15.94
  22   5  11   16.91   10.29
  22   5  12   28.62    9.83
  22   5  13    6.75   10.15
  22   6   0   12.27   12.81
  22   6   1   37.70   14.04
  22   6   2  112.03   15.26
  22   6   3   35.58   10.70
  22   6   4   15.95   10.25
  22   6   5   30.82   11.84
  22   6   6   21.81   10.97
  22   6   7   17.84   14.94
  22   6   8  132.36   18.88
  22   6   9    7.71   10.39
  22   6  10   17.11   10.32
  22   6  11   14.60    9.47
  22   6  12   10.81   12.15
  22   6  13   15.40    9.33
  22   7   0   46.38   25.04
  22   7   1   14.40   13.54
  22   7   2    1.85    9.83
  22   7   3   14.75   11.04
  22   7   4   45.95   11.00
  22   7   5   43.12   10.95
  22   7   6   21.23   10.90
  22   7   7   21.61   10.85
  22   7   8   10.99   10.00
  22   7   9   15.95   10.34
  22   7  10    5.22   11.07
  22   7  11   42.00   12.96
  22   7  12   14.48    8.98
  22   8   0    1.87   11.00
  22   8   1   45.53   14.66
  22   8   2   22.73   11.39
  22   8   3   23.17   10.95
  22   8   4   27.67   12.54
  22   8   5   15.11   10.48
  22   8   6   33.76   10.04
  22   8   7    7.84    9.19
  22   8   8   41.46   12.73
  22   8   9   11.12    9.89
  22   8  10   31.53   18.89
  22   8  12   24.09   10.10
  22   9   0   24.37   10.10
  22   9   1   60.43   11.72
  22   9   2   59.26   11.70
  22   9   3   11.19   10.87
  22   9   4   32.14   14.46
  22   9   5   13.94   10.02
  22   9   6   19.12   10.38
  22   9   7    8.83    9.94
  22   9   8    1.31    9.89
  22   9   9   13.46   11.42
  22   9  10   35.20   10.96
  22   9  11   15.37   10.51
  22  10   0   81.74   11.24
  22  10   1   30.41   10.83
  22  10   2   36.67   11.62
  22  10   3    8.64   10.80
  22  10   4   29.27   10.38
  22  10   5   21.86   10.35
  22  10   6   22.65    9.92
  22  10   7   31.34   13.83
  22  10   8   10.03   13.38
  22  11   0   65.20   12.35
  22  11   1   79.64   11.55
  22  11   2   19.19   11.14
  22  11   3   18.92   10.73
  22  11   4   19.99   10.31
  22  11   5   13.09    9.49
  22  11   6   35.04    9.85
  22  11   7    5.14    8.64
  22  11   8   16.81    8.60
  22  12   0    5.62   10.29
  22  12   1   23.77   10.68
  22  12   2   15.57   10.27
  22  12   3   40.00   11.44
  22  12   4    4.57   11.42
  22  12   5   17.00    9.03
  22  12   6   28.49    9.39
  22  12   7    5.93    8.97
  22  13   0    7.54    8.63
  22  13   1   22.96    9.02
  22  13   2   43.68    9.80
  22  13   3    8.73    8.61
  22  13   4   12.82   15.24
  22  13   5   19.91    8.96
  22  14   0   16.31    9.73
  22  14   1    6.15    9.34
  22  14   2   46.82    9.72
  22  14   3   27.57    8.54
  23   0   1   25.36   11.08
  23   0   2   13.44   10.24
  23   0   3    0.61   10.63
  23   0   4   12.75   10.18
  23   0   5   16.80   12.58
  23   0   6    6.90   11.30
  23   0   7    5.75   12.05
  23   0   8   10.08   11.20
  23   0   9    8.23   10.34
  23   0  10   26.65   10.68
  23   0  11   12.14   10.61
  23   0  12   45.94   10.54
  23   1   0   23.18   10.26
  23   1   1    5.00   10.25
  23   1   2   25.06   10.24
  23   1   3   10.70   10.21
  23   1   4    6.64   10.59
  23   1   5    5.76   10.95
  23   1   6   11.94   10.89
  23   1   7    6.95   10.85
  23   1   8   15.83   12.79
  23   1   9   18.53   10.34
  23   1  10   58.27   14.23
  23   1  11   12.14    9.43
  23   1  12   22.12    9.36
  23   2   0    3.97    9.42
  23   2   1   13.35    9.83
  23   2   2   33.90   16.36
  23   2   3  125.93   16.32
  23   2   4   17.61   10.98
  23   2   5    9.60   10.53
  23   2   6   34.33   11.28
  23   2   7  110.02   18.46
  23   2   8    7.27    9.98
  23   2   9   69.44   19.46
  23   2  10   10.27    9.87
  23   2  11   28.38    8.63
  23   2  12    8.26    8.19
  23   3   0  145.41   14.71
  23   3   1   35.33   10.62
  23   3   2    3.51   10.20
  23   3   3   37.56   13.02
  23   3   4   12.69   10.95
  23   3   5   44.35   17.37
  23   3   6   14.36   11.66
  23   3   7  122.34   15.22
  23   3   8   27.15    9.97
  23   3   9    8.45   10.31
  23   3  10   14.63   11.04
  23   3  11    2.86    8.62
  23   3  12   14.83    8.56
  23   4   0   43.62   18.73
  23   4   1    2.89   10.58
  23   4   2    4.31    9.76
  23   4   3    6.41    9.73
  23   4   4   46.53   11.72
  23   4   5    8.42   10.07
  23   4   6   11.68   10.43
  23   4   7  141.92   31.18
  23   4   8   20.09   11.53
  23   4   9   17.22   11.08
  23   4  10    4.60   10.62
  23   4  11   12.43    8.99
  23   4  12    2.56    9.32
  23   5   0   65.25   15.41
  23   5   1   11.27   10.94
  23   5   2   11.70    9.71
  23   5   3    8.24   13.33
  23   5   4   29.00   10.07
  23   5   5  160.53   15.26
  23   5   6   20.21   12.40
  23   5   7   14.50   10.76
  23   5   8   28.76   13.88
  23   5   9   53.15   17.76
  23   5  10   21.11   12.95
  23   5  11   10.61   10.14
  23   6   0   16.74   10.49
  23   6   1   12.34   10.08
  23   6   2   39.39   10.07
  23   6   3   18.86   14.48
  23   6   4    7.62   10.03
  23   6   5    9.08   10.80
  23   6   6   11.04   17.54
  23   6   7   28.31   11.91
  23   6   8   62.10   13.84
  23   6   9   24.11    9.83
  23   6  10   47.98   19.16
  23   6  11   14.89   10.10
  23   7   0    9.15   10.04
  23   7   1   28.38   10.84
  23   7   2  100.02   17.24
  23   7   3   21.50   10.81
  23   7   4   15.74   10.79
  23   7   5    4.18    9.56
  23   7   6   21.64    9.93
  23   7   7   34.29    9.49
  23   7   8   15.35    9.84
  23   7   9   73.24   11.75
  23   7  10   33.15    9.35
  23   8   0   13.90   10.39
  23   8   1   19.01   10.79
  23   8   2   17.20   10.77
  23   8   3   51.44   11.16
  23   8   4   40.16   10.34
  23   8   5   32.63   11.50
  23   8   6   42.09   12.65
  23   8   7   45.07   13.77
  23   8   8    6.23    8.62
  23   8   9   13.26   21.05
  23   9   1   33.77   10.72
  23   9   2   32.74   10.32
  23   9   3   15.41    9.11
  23   9   4   47.14   12.65
  23   9   5    1.93    8.67
  23   9   6   23.78    9.43
  23   9   7   34.89    9.40
  23   9   8   30.02    8.97
  23  10   0   14.42   11.06
  23  10   1   16.78   11.06
  23  10   2   24.22    9.86
  23  10   3   17.45    9.46
  23  10   4   36.99    9.04
  23  10   5   13.25    8.63
  23  10   6   43.02    8.60
  23  10   7   33.48    8.57
  23  11   0   28.33   10.60
  23  11   1   15.02    9.81
  23  11   2  100.81   25.08
  23  11   3   14.68   18.00
  23  11   4   13.36    8.59
  23  11   5   53.49    8.96
  23  11   6   22.75    8.55
  23  12   0    7.76    8.57
  23  12   1   28.25    8.96
  23  12   2   13.23    9.34
  23  12   3   25.69    9.33
  24   0   0  262.08   20.47
  24   0   1    3.89    9.63
  24   0   2   46.41   10.42
  24   0   3   39.77   10.40
  24   0   4   29.39   10.38
  24   0   5    2.67    9.95
  24   0   6    6.27   10.32
  24   0   7   73.59   16.20
  24   0   8   32.42    9.44
  24   1   0   32.49   13.24
  24   1   1   24.58   12.43
  24   1   2   88.66   16.83
  24   1   3    2.52   10.40
  24   1   4  112.11   13.57
  24   1   5    8.28    9.95
  24   1   6   18.21   10.71
  24   1   7   18.49   12.64
  24   1   8    2.01   10.23
  24   1   9    7.40    8.22
  24   1  10    3.62    8.56
  24   2   0  102.63   26.85
  24   2   1   19.07   12.82
  24   2   2    8.40   10.41
  24   2   3    3.64   10.79
  24   2   4   11.68    9.97
  24   2   5   33.16   10.74
  24   2   6    7.13   10.30
  24   2   7   73.26   19.73
  24   2   8   19.65    9.82
  24   2   9   63.61    9.77
  24   2  10    9.60   10.11
  24   3   1   10.64    9.60
  24   3   2   13.67    9.99
  24   3   3   22.74   12.77
  24   3   4   47.85   17.12
  24   3   5   23.58   11.12
  24   3   6    6.33    9.89
  24   3   7    5.71   10.64
  24   3   8   21.66    9.42
  24   3   9    7.30    9.76
  24   3  10    2.72   10.09
  24   4   0    4.67    9.58
  24   4   1  141.78   18.36
  24   4   2   23.16   10.37
  24   4   3   42.83   11.54
  24   4   4   44.84   16.28
  24   4   5   12.28   11.49
  24   4   6  105.33   22.50
  24   4   7   15.57   12.58
  24   4   8    6.50   10.57
  24   4   9   17.57    8.96
  24   5   1   80.81   10.74
  24   5   2   41.66   11.93
  24   5   3   28.74   11.51
  24   5   4   39.05    9.90
  24   5   5   13.59    9.48
  24   5   6   13.11   11.02
  24   5   7   39.65    9.80
  24   5   8   39.00   10.93
  24   5   9   40.13   19.43
  24   6   0   52.04   14.67
  24   6   1    9.52    9.52
  24   6   2    4.28    9.11
  24   6   3   39.08   10.28
  24   6   4   77.12   17.36
  24   6   5   19.64    8.27
  24   6   6   16.87    8.24
  24   6   7   31.78   17.59
  24   6   8    9.65    7.78
  24   7   0  109.09   13.03
  24   7   1   11.84    9.48
  24   7   2    1.62    9.07
  24   7   3   18.59   16.54
  24   7   4   10.22    9.44
  24   7   5    5.14    9.02
  24   7   6   64.71    9.38
  24   8   0   18.28    9.44
  24   8   1   70.71   10.22
  24   8   2    8.88    8.64
  24   8   3   71.48    9.80
  24   8   4    2.54    8.61
  24   9   0   28.00    9.78
  24   9   1   25.69    9.77
  24   9   2   20.31    9.77
  24   9   3   34.44    8.58
  24   9   4   49.29    8.95
  24   9   5   19.06    8.15
  24  10   0   19.13   10.50
  24  10   1   58.39   10.50
  24  10   2   43.89    9.32
  25   0   1  239.13   18.53
  25   0   2   57.05   11.03
  25   0   3   76.44   18.10
  25   0   5    9.79    8.61
  25   0   7   32.46    8.55
  25   1   0   11.99    9.46
  25   1   1   19.79    9.46
  25   1   2   20.13   16.15
  25   1   3   24.38   11.01
  25   1   4   10.56    9.02
  25   1   5   38.79    9.00
  25   1   6   10.54    8.59
  25   1   7   17.96    8.16
  25   2   0   25.06    9.85
  25   2   1   53.96   10.24
  25   2   2   63.20   11.80
  25   2   3   12.02    9.43
  25   2   4   39.88   21.57
  25   2   5   76.57   10.17
  25   2   6    8.50    8.58
  25   3   1   24.50    9.44
  25   3   2   15.20    8.64
  25   3   3   11.81    8.63
  25   3   4   89.38   10.18
  25   3   5    6.52    8.20
  25   4   1    4.20    9.81
  25   4   2   23.80    9.41
  25   4   3   30.49    8.61
  25   4   4   15.08    8.20
  25   4   5   22.17    8.18
  25   4   6    5.44    7.77
  25   5   3    0.70    8.98
  25   5   4   60.74    9.35
  25   6   0   47.71    9.75
  25   6   1   21.41    9.36
  25   6   2   47.11    9.74
  25   6   3   16.85    9.34
;
_shelx_hkl_checksum   78157
