# Supplementary material for: Benchmarking quantum chemical methods with X-ray structures via structure-specific restraints
Source: IUCrJ. 2025 Jun 17;12(Pt 4):472–87. doi: 10.1107/S2052252525004543 (PMC12224080; doi:10.1107/S2052252525004543)
Supplement: Supplementary file 1 [file m-12-00472-sup1.zip › CIF_final/MBADNP.cif]

 
data_MBADNP
 
_audit_creation_method            'SHELXL-2019/3'
_shelx_SHELXL_version_number      '2019/3'
_chemical_name_systematic         ?
_chemical_name_common             ?
_chemical_melting_point           ?
_chemical_formula_moiety          ?
_chemical_formula_sum
 'C13 H12 N4 O4' 
_chemical_formula_weight          288.27

loop_
 _atom_type_symbol
 _atom_type_description
 _atom_type_scat_dispersion_real
 _atom_type_scat_dispersion_imag
 _atom_type_scat_source
 'O'  'O'   0.0106   0.0060
 'International Tables Vol C Tables 4.2.6.8 and 6.1.1.4'
 'N'  'N'   0.0061   0.0033
 'International Tables Vol C Tables 4.2.6.8 and 6.1.1.4'
 'C'  'C'   0.0033   0.0016
 'International Tables Vol C Tables 4.2.6.8 and 6.1.1.4'
 'H'  'H'   0.0000   0.0000
 'International Tables Vol C Tables 4.2.6.8 and 6.1.1.4'
 
_space_group_crystal_system       monoclinic
_space_group_IT_number            4
_space_group_name_H-M_alt         'P 21'
_space_group_name_Hall            'P 2yb'
 
_shelx_space_group_comment
;
The symmetry employed for this shelxl refinement is uniquely defined
by the following loop, which should always be used as a source of
symmetry information in preference to the above space-group names.
They are only intended as comments.
;
 
loop_
 _space_group_symop_operation_xyz
 'x, y, z'
 '-x, y+1/2, -z'
 
_cell_length_a                    8.352
_cell_length_b                    8.570
_cell_length_c                    8.909
_cell_angle_alpha                 90
_cell_angle_beta                  93.98
_cell_angle_gamma                 90
_cell_volume                      636.1
_cell_formula_units_Z             2
_cell_measurement_temperature     23(2)
_cell_measurement_reflns_used     ?
_cell_measurement_theta_min       ?
_cell_measurement_theta_max       ?
 
_exptl_crystal_description        ?
_exptl_crystal_colour             ?
_exptl_crystal_density_meas       ?
_exptl_crystal_density_method     ?
_exptl_crystal_density_diffrn     1.505          
_exptl_crystal_F_000              300
_exptl_transmission_factor_min    ?
_exptl_transmission_factor_max    ?
_exptl_crystal_size_max           ?
_exptl_crystal_size_mid           ?
_exptl_crystal_size_min           ?
_exptl_absorpt_coefficient_mu     0.115
_shelx_estimated_absorpt_T_min    ?
_shelx_estimated_absorpt_T_max    ?
_exptl_absorpt_correction_type    ?
_exptl_absorpt_correction_T_min   ?
_exptl_absorpt_correction_T_max   ?
_exptl_absorpt_process_details    ?
_exptl_absorpt_special_details    ?
_diffrn_ambient_temperature       23(2)
_diffrn_radiation_wavelength      0.7107
_diffrn_radiation_type            MoK\a
_diffrn_source                    ?
_diffrn_measurement_device_type   ?
_diffrn_measurement_method        ?
_diffrn_detector_area_resol_mean  ?
_diffrn_reflns_number             7873
_diffrn_reflns_av_unetI/netI      0.0246
_diffrn_reflns_av_R_equivalents   ?
_diffrn_reflns_limit_h_min        ?
_diffrn_reflns_limit_h_max        ?
_diffrn_reflns_limit_k_min        ?
_diffrn_reflns_limit_k_max        ?
_diffrn_reflns_limit_l_min        ?
_diffrn_reflns_limit_l_max        ?
_diffrn_reflns_theta_min          2.291
_diffrn_reflns_theta_max          39.967
_diffrn_reflns_theta_full         25.241
_diffrn_measured_fraction_theta_max   1.000
_diffrn_measured_fraction_theta_full  1.000
_diffrn_reflns_Laue_measured_fraction_max    1.000
_diffrn_reflns_Laue_measured_fraction_full   1.000
_diffrn_reflns_point_group_measured_fraction_max   0.999
_diffrn_reflns_point_group_measured_fraction_full  1.000
_reflns_number_total              7873
_reflns_number_gt                 7613
_reflns_threshold_expression      'I > 2\s(I)'
_reflns_Friedel_coverage          0.907
_reflns_Friedel_fraction_max      0.999
_reflns_Friedel_fraction_full     1.000
 
_reflns_special_details
;
 Reflections were merged by SHELXL according to the crystal
 class for the calculation of statistics and refinement.
 
 _reflns_Friedel_fraction is defined as the number of unique
 Friedel pairs measured divided by the number that would be
 possible theoretically, ignoring centric projections and
 systematic absences.
;
 
_computing_data_collection        ?
_computing_cell_refinement        ?
_computing_data_reduction         ?
_computing_structure_solution     ?
_computing_structure_refinement 'SHELXL-2019/2 (Sheldrick, 2019)'
_computing_molecular_graphics     ?
_computing_publication_material   ?
_refine_special_details           ?
_refine_ls_structure_factor_coef  Fsqd
_refine_ls_matrix_type            full
_refine_ls_weighting_scheme       calc
_refine_ls_weighting_details
'w=1/[\s^2^(Fo^2^)+(0.0372P)^2^+0.1260P] where P=(Fo^2^+2Fc^2^)/3'
_atom_sites_solution_primary      ?
_atom_sites_solution_secondary    ?
_atom_sites_solution_hydrogens    geom
_refine_ls_hydrogen_treatment     constr
_refine_ls_extinction_method      none
_refine_ls_extinction_coef        .
_refine_ls_abs_structure_details
;
 Flack x determined using 3519 quotients [(I+)-(I-)]/[(I+)+(I-)]
 (Parsons, Flack and Wagner, Acta Cryst. B69 (2013) 249-259).
;
_refine_ls_abs_structure_Flack    0.0(3)
_chemical_absolute_configuration  ?
_refine_ls_number_reflns          7873
_refine_ls_number_parameters      194
_refine_ls_number_restraints      1
_refine_ls_R_factor_all           0.0302
_refine_ls_R_factor_gt            0.0287
_refine_ls_wR_factor_ref          0.0834
_refine_ls_wR_factor_gt           0.0824
_refine_ls_goodness_of_fit_ref    1.095
_refine_ls_restrained_S_all       1.095
_refine_ls_shift/su_max           0.004
_refine_ls_shift/su_mean          0.000
 
loop_
 _atom_site_label
 _atom_site_type_symbol
 _atom_site_fract_x
 _atom_site_fract_y
 _atom_site_fract_z
 _atom_site_U_iso_or_equiv
 _atom_site_adp_type
 _atom_site_occupancy
 _atom_site_site_symmetry_order  
 _atom_site_calc_flag
 _atom_site_refinement_flags_posn
 _atom_site_refinement_flags_adp
 _atom_site_refinement_flags_occupancy
 _atom_site_disorder_assembly
 _atom_site_disorder_group
O1 O 1.01929(9) -0.07136(9) 0.44103(9) 0.01275(13) Uani 1 1 d . . . . .
O2 O 1.15643(9) 0.03186(10) 0.26797(9) 0.01213(13) Uani 1 1 d . . . . .
O3 O 0.38813(9) 0.30107(9) 0.37304(9) 0.01155(12) Uani 1 1 d . . . . .
O4 O 0.48404(9) 0.10508(9) 0.50665(8) 0.01166(12) Uani 1 1 d . . . . .
N5 N 1.03934(9) 0.03001(9) 0.34653(9) 0.00858(12) Uani 1 1 d . . . . .
N6 N 0.49903(9) 0.21304(9) 0.41704(9) 0.00843(12) Uani 1 1 d . . . . .
N7 N 1.08100(9) 0.32264(9) 0.17560(9) 0.00888(11) Uani 1 1 d . . . . .
H8 H 1.157303 0.251642 0.181063 0.021 Uiso 1 1 calc R U . . .
N9 N 0.82129(9) 0.39383(9) 0.21248(9) 0.00916(13) Uani 1 1 d . . . . .
C10 C 1.11283(11) 0.47140(10) 0.10045(10) 0.00822(13) Uani 1 1 d . . . . .
H11 H 1.013183 0.502708 0.039135 0.020 Uiso 1 1 calc R U . . .
C12 C 1.15237(11) 0.59914(11) 0.21683(10) 0.01055(14) Uani 1 1 d . . . . .
H13 H 1.065146 0.607203 0.284537 0.032 Uiso 1 1 calc R U . . .
H14 H 1.164745 0.699036 0.165371 0.032 Uiso 1 1 calc R U . . .
H15 H 1.252580 0.573091 0.275209 0.032 Uiso 1 1 calc R U . . .
C16 C 0.94285(10) 0.28912(10) 0.23604(10) 0.00786(13) Uani 1 1 d . . . . .
C17 C 0.91847(10) 0.15109(10) 0.32321(10) 0.00806(13) Uani 1 1 d . . . . .
C18 C 0.65472(11) 0.23706(10) 0.35958(10) 0.00815(13) Uani 1 1 d . . . . .
C19 C 1.24396(11) 0.44160(10) -0.00645(10) 0.00832(13) Uani 1 1 d . . . . .
C20 C 0.68216(11) 0.36738(11) 0.27028(10) 0.00914(14) Uani 1 1 d . . . . .
H21 H 0.597322 0.439898 0.250330 0.022 Uiso 1 1 calc R U . . .
C22 C 0.77454(11) 0.12706(10) 0.38704(10) 0.00824(13) Uani 1 1 d . . . . .
H23 H 0.758280 0.038076 0.447727 0.020 Uiso 1 1 calc R U . . .
C24 C 1.22085(11) 0.32426(11) -0.11579(10) 0.00951(13) Uani 1 1 d . . . . .
H25 H 1.124786 0.264565 -0.120804 0.023 Uiso 1 1 calc R U . . .
C26 C 1.38676(11) 0.52700(11) -0.00017(10) 0.00959(13) Uani 1 1 d . . . . .
H27 H 1.403482 0.608006 0.072004 0.023 Uiso 1 1 calc R U . . .
C28 C 1.33691(11) 0.29421(11) -0.21701(10) 0.01021(14) Uani 1 1 d . . . . .
H29 H 1.318500 0.216109 -0.291894 0.025 Uiso 1 1 calc R U . . .
C30 C 1.50563(11) 0.49435(11) -0.09932(10) 0.01025(14) Uani 1 1 d . . . . .
H31 H 1.603533 0.551155 -0.091946 0.025 Uiso 1 1 calc R U . . .
C32 C 1.48075(11) 0.37893(11) -0.20862(10) 0.01010(14) Uani 1 1 d . . . . .
H33 H 1.560580 0.357866 -0.276816 0.024 Uiso 1 1 calc R U . . .
 
loop_
 _atom_site_aniso_label
 _atom_site_aniso_U_11
 _atom_site_aniso_U_22
 _atom_site_aniso_U_33
 _atom_site_aniso_U_23
 _atom_site_aniso_U_13
 _atom_site_aniso_U_12
O1 0.0142(3) 0.0110(3) 0.0134(3) 0.0049(2) 0.0029(2) 0.0028(2)
O2 0.0107(3) 0.0108(3) 0.0155(3) 0.0022(2) 0.0051(2) 0.0021(2)
O3 0.0091(2) 0.0109(3) 0.0146(3) 0.0015(2) 0.0008(2) 0.0017(2)
O4 0.0125(3) 0.0110(3) 0.0119(3) 0.0031(2) 0.0036(2) 0.0002(2)
N5 0.0092(3) 0.0073(3) 0.0093(3) 0.0000(2) 0.0007(2) 0.0007(2)
N6 0.0085(3) 0.0079(3) 0.0089(3) -0.0006(2) 0.0013(2) 0.0001(2)
N7 0.0088(3) 0.0075(3) 0.0105(3) 0.0016(2) 0.0022(2) 0.0002(2)
N9 0.0089(3) 0.0078(3) 0.0109(3) 0.0016(2) 0.0016(2) 0.0009(2)
C10 0.0091(3) 0.0073(3) 0.0084(3) 0.0004(2) 0.0014(2) -0.0001(2)
C12 0.0115(3) 0.0096(3) 0.0107(3) -0.0013(3) 0.0017(3) -0.0003(3)
C16 0.0085(3) 0.0072(3) 0.0079(3) 0.0003(2) 0.0011(2) -0.0002(2)
C17 0.0086(3) 0.0070(3) 0.0088(3) 0.0008(2) 0.0013(2) 0.0007(2)
C18 0.0079(3) 0.0075(3) 0.0092(3) 0.0003(2) 0.0016(2) 0.0000(2)
C19 0.0088(3) 0.0076(3) 0.0086(3) -0.0004(2) 0.0011(2) -0.0009(2)
C20 0.0085(3) 0.0085(3) 0.0105(3) 0.0011(2) 0.0013(2) 0.0004(2)
C22 0.0087(3) 0.0076(3) 0.0086(3) 0.0003(2) 0.0011(2) 0.0002(2)
C24 0.0098(3) 0.0090(3) 0.0099(3) -0.0013(2) 0.0017(2) -0.0011(2)
C26 0.0097(3) 0.0098(3) 0.0094(3) -0.0009(3) 0.0016(2) -0.0014(3)
C28 0.0116(3) 0.0091(3) 0.0102(3) -0.0009(3) 0.0023(2) 0.0000(3)
C30 0.0097(3) 0.0110(3) 0.0102(3) -0.0007(3) 0.0021(2) -0.0012(3)
C32 0.0106(3) 0.0096(3) 0.0103(3) 0.0001(3) 0.0022(2) 0.0005(3)
 
_geom_special_details
;
 All esds (except the esd in the dihedral angle between two l.s. planes)
 are estimated using the full covariance matrix.  The cell esds are taken
 into account individually in the estimation of esds in distances, angles
 and torsion angles; correlations between esds in cell parameters are only
 used when they are defined by crystal symmetry.  An approximate (isotropic)
 treatment of cell esds is used for estimating esds involving l.s. planes.
;
 
loop_
 _geom_bond_atom_site_label_1
 _geom_bond_atom_site_label_2
 _geom_bond_distance
 _geom_bond_site_symmetry_2
 _geom_bond_publ_flag
O1 N5 1.2292(11) . ?
O2 N5 1.2416(10) . ?
O3 N6 1.2371(11) . ?
O4 N6 1.2341(11) . ?
N5 C17 1.4526(12) . ?
N6 C18 1.4449(11) . ?
N7 C16 1.3379(11) . ?
N7 C10 1.4727(12) . ?
N7 H8 0.8800 . ?
N9 C20 1.3228(12) . ?
N9 C16 1.3603(12) . ?
C10 C19 1.5220(12) . ?
C10 C12 1.5280(13) . ?
C10 H11 1.0000 . ?
C12 H13 0.9800 . ?
C12 H14 0.9800 . ?
C12 H15 0.9800 . ?
C16 C17 1.4373(12) . ?
C17 C22 1.3805(12) . ?
C18 C22 1.3842(12) . ?
C18 C20 1.3993(12) . ?
C19 C26 1.3971(12) . ?
C19 C24 1.4039(13) . ?
C20 H21 0.9500 . ?
C22 H23 0.9500 . ?
C24 C28 1.3930(13) . ?
C24 H25 0.9500 . ?
C26 C30 1.4021(13) . ?
C26 H27 0.9500 . ?
C28 C32 1.4013(13) . ?
C28 H29 0.9500 . ?
C30 C32 1.3935(13) . ?
C30 H31 0.9500 . ?
C32 H33 0.9500 . ?
 
loop_
 _geom_angle_atom_site_label_1
 _geom_angle_atom_site_label_2
 _geom_angle_atom_site_label_3
 _geom_angle
 _geom_angle_site_symmetry_1
 _geom_angle_site_symmetry_3
 _geom_angle_publ_flag
O1 N5 O2 123.04(8) . . ?
O1 N5 C17 118.45(7) . . ?
O2 N5 C17 118.49(8) . . ?
O4 N6 O3 123.70(8) . . ?
O4 N6 C18 118.05(8) . . ?
O3 N6 C18 118.25(8) . . ?
C16 N7 C10 123.83(8) . . ?
C16 N7 H8 118.1 . . ?
C10 N7 H8 118.1 . . ?
C20 N9 C16 119.56(8) . . ?
N7 C10 C19 107.44(7) . . ?
N7 C10 C12 110.43(7) . . ?
C19 C10 C12 114.45(7) . . ?
N7 C10 H11 108.1 . . ?
C19 C10 H11 108.1 . . ?
C12 C10 H11 108.1 . . ?
C10 C12 H13 109.5 . . ?
C10 C12 H14 109.5 . . ?
H13 C12 H14 109.5 . . ?
C10 C12 H15 109.5 . . ?
H13 C12 H15 109.5 . . ?
H14 C12 H15 109.5 . . ?
N7 C16 N9 116.84(8) . . ?
N7 C16 C17 123.55(8) . . ?
N9 C16 C17 119.61(8) . . ?
C22 C17 C16 120.36(8) . . ?
C22 C17 N5 116.80(7) . . ?
C16 C17 N5 122.83(7) . . ?
C22 C18 C20 119.94(8) . . ?
C22 C18 N6 119.85(8) . . ?
C20 C18 N6 120.14(8) . . ?
C26 C19 C24 118.61(8) . . ?
C26 C19 C10 122.44(8) . . ?
C24 C19 C10 118.96(8) . . ?
N9 C20 C18 122.76(8) . . ?
N9 C20 H21 118.6 . . ?
C18 C20 H21 118.6 . . ?
C17 C22 C18 117.72(8) . . ?
C17 C22 H23 121.1 . . ?
C18 C22 H23 121.1 . . ?
C28 C24 C19 120.88(8) . . ?
C28 C24 H25 119.6 . . ?
C19 C24 H25 119.6 . . ?
C19 C26 C30 120.67(8) . . ?
C19 C26 H27 119.7 . . ?
C30 C26 H27 119.7 . . ?
C24 C28 C32 120.15(8) . . ?
C24 C28 H29 119.9 . . ?
C32 C28 H29 119.9 . . ?
C32 C30 C26 120.27(8) . . ?
C32 C30 H31 119.9 . . ?
C26 C30 H31 119.9 . . ?
C30 C32 C28 119.39(8) . . ?
C30 C32 H33 120.3 . . ?
C28 C32 H33 120.3 . . ?
 
loop_
 _geom_torsion_atom_site_label_1
 _geom_torsion_atom_site_label_2
 _geom_torsion_atom_site_label_3
 _geom_torsion_atom_site_label_4
 _geom_torsion
 _geom_torsion_site_symmetry_1
 _geom_torsion_site_symmetry_2
 _geom_torsion_site_symmetry_3
 _geom_torsion_site_symmetry_4
 _geom_torsion_publ_flag
C16 N7 C10 C19 -156.56(8) . . . . ?
C16 N7 C10 C12 78.00(11) . . . . ?
C10 N7 C16 N9 6.63(13) . . . . ?
C10 N7 C16 C17 -173.04(8) . . . . ?
C20 N9 C16 N7 -179.60(8) . . . . ?
C20 N9 C16 C17 0.08(13) . . . . ?
N7 C16 C17 C22 177.51(9) . . . . ?
N9 C16 C17 C22 -2.15(13) . . . . ?
N7 C16 C17 N5 -3.71(13) . . . . ?
N9 C16 C17 N5 176.63(8) . . . . ?
O1 N5 C17 C22 -12.45(12) . . . . ?
O2 N5 C17 C22 166.10(8) . . . . ?
O1 N5 C17 C16 168.72(8) . . . . ?
O2 N5 C17 C16 -12.73(13) . . . . ?
O4 N6 C18 C22 9.74(12) . . . . ?
O3 N6 C18 C22 -169.81(8) . . . . ?
O4 N6 C18 C20 -173.32(8) . . . . ?
O3 N6 C18 C20 7.12(12) . . . . ?
N7 C10 C19 C26 -124.42(9) . . . . ?
C12 C10 C19 C26 -1.41(12) . . . . ?
N7 C10 C19 C24 55.72(11) . . . . ?
C12 C10 C19 C24 178.73(8) . . . . ?
C16 N9 C20 C18 1.90(14) . . . . ?
C22 C18 C20 N9 -1.85(14) . . . . ?
N6 C18 C20 N9 -178.78(8) . . . . ?
C16 C17 C22 C18 2.17(12) . . . . ?
N5 C17 C22 C18 -176.68(8) . . . . ?
C20 C18 C22 C17 -0.27(13) . . . . ?
N6 C18 C22 C17 176.67(8) . . . . ?
C26 C19 C24 C28 -0.59(14) . . . . ?
C10 C19 C24 C28 179.28(8) . . . . ?
C24 C19 C26 C30 -1.08(14) . . . . ?
C10 C19 C26 C30 179.05(8) . . . . ?
C19 C24 C28 C32 1.48(14) . . . . ?
C19 C26 C30 C32 1.88(14) . . . . ?
C26 C30 C32 C28 -0.97(14) . . . . ?
C24 C28 C32 C30 -0.69(14) . . . . ?
 
_refine_diff_density_max    0.339
_refine_diff_density_min   -0.230
_refine_diff_density_rms    0.057

_shelx_res_file
;
TITL MBADNP.restrained in space group "P1 21 1"
    MBADNP.res
    created by SHELXL-2019/3 at 15:59:31 on 20-Feb-2025
CELL    0.7107    8.3520    8.5700    8.9090   90.0000   93.9800   90.0000
ZERR    2.0000    0.0000    0.0000    0.0000    0.0000    0.0000    0.0000
LATT  -1
REM Monoclinic - Acentric - P lattice with 2 symmetry generators
SYMM -x, 1/2+y, -z
SFAC  O  N  C  H
UNIT  8  8  26  24

REM +MBADNP.bodd
REM !ATOM O1!
REM !INVARIOMNAME O2n_0!
BEDE O1 N5 0.691 20.000 30.550 40.543
LONE O1 9 21.479 30.349 40.543 0.333 170.02

REM !ATOM O2!
REM !INVARIOMNAME O2n_0!
BEDE O2 N5 0.698 20.000 30.550 40.543
LONE O2 9 21.479 30.349 40.543 0.333 170.02

REM !ATOM O3!
REM !INVARIOMNAME O2n_0!
BEDE O3 N6 0.565 20.177 30.362 40.550
LONE O3 9 21.479 30.349 40.543 0.333 170.02

REM !ATOM O4!
REM !INVARIOMNAME O2n_0!
BEDE O4 N6 0.564 20.177 30.362 40.550
LONE O4 9 21.479 30.349 40.543 0.333 170.02

REM !ATOM N5!
REM !INVARIOMNAME N2o2o@6c_0!
BEDE N5 C17 0.903 20.576 30.369 40.551
BEDE N5 O1 0.780 20.828 30.499 40.551
BEDE N5 O2 0.788 20.828 30.499 40.551
LONE N5 6 20.098 30.961 40.551 0.314

REM !ATOM N6!
REM !INVARIOMNAME N2o2o@6c_0!
BEDE N6 C18 0.898 20.576 30.369 40.551
BEDE N6 O3 0.784 20.828 30.499 40.551
BEDE N6 O4 0.783 20.828 30.499 40.551
LONE N6 6 20.098 30.961 40.551 0.314

REM !ATOM N7!
REM !INVARIOMNAME N@6c1c1h_0!
BEDE N7 C10 0.952 20.372 30.517 40.560
BEDE N7 C16 0.656 20.588 30.265 40.560
BEDE N7 H8 0.324 20.505 30.381 40.560
LONE N7 6 21.831 30.412 40.560 0.315

REM !ATOM H8!
REM !INVARIOMNAME H1n[1b1h]&N1b1h1h_0!
BEDE H8 N7 0.449 20.653 30.461 40.536

REM !ATOM N9!
REM !INVARIOMNAME 6-N#6c[#6c1c]#6c[#6c1h]_0!
BEDE N9 C20 0.716 20.397 30.214 40.554
BEDE N9 C16 0.695 20.654 30.212 40.554
LONE N9 4 21.163 30.257 40.554 0.361

REM !ATOM C10!
REM !INVARIOMNAME C@6c1n1c1h_0!
BEDE C10 H11 0.508 20.602 30.401 40.562
BEDE C10 C19 1.092 20.438 30.278 40.562
BEDE C10 C12 0.686 20.579 30.340 40.562
BEDE C10 N7 0.772 20.455 30.387 40.562

REM !ATOM H11!
REM !INVARIOMNAME H@3c&3-C#3c[#3c1h1h]#3c[#3c1h1h]1n1h_0!
BEDE H11 C10 0.510 20.498 30.338 40.572

REM !ATOM C12!
REM !INVARIOMNAME C@3c1h1h1h_0!
BEDE C12 H13 0.369 20.852 30.430 40.561
BEDE C12 H14 0.369 20.852 30.430 40.561
BEDE C12 H15 0.369 20.852 30.430 40.561
BEDE C12 C10 1.126 20.422 30.272 40.561

REM !ATOM H13!
REM !INVARIOMNAME H1c[@5c1h1h]&C@5c1h1h1h_0!
BEDE H13 C12 0.503 20.493 30.406 40.589

REM !ATOM H14!
REM !INVARIOMNAME H1c[@5c1h1h]&C@5c1h1h1h_0!
BEDE H14 C12 0.503 20.493 30.406 40.589

REM !ATOM H15!
REM !INVARIOMNAME H1c[@5c1h1h]&C@5c1h1h1h_0!
BEDE H15 C12 0.503 20.493 30.406 40.589

REM !ATOM C16!
REM !INVARIOMNAME 6-C2n#6n[#6c]#6c[2c#6c]_0!
BEDE C16 N9 0.740 20.744 30.398 40.547
BEDE C16 N7 0.712 20.287 30.467 40.547
BEDE C16 C17 0.838 20.649 30.264 40.547

REM !ATOM C17!
REM !INVARIOMNAME 6-C#6c[#6c1c]#6c[#6c1c]1n_0!
BEDE C17 N5 0.724 20.516 30.451 40.576
BEDE C17 C16 0.699 20.747 30.250 40.576
BEDE C17 C22 0.671 20.747 30.250 40.576

REM !ATOM C18!
REM !INVARIOMNAME 6-C#6c[#6c1c]#6c[#6c1c]1n_0!
BEDE C18 N6 0.720 20.516 30.451 40.576
BEDE C18 C20 0.680 20.747 30.250 40.576
BEDE C18 C22 0.673 20.747 30.250 40.576

REM !ATOM C19!
REM !INVARIOMNAME 6-C#6c[2c#6c]#6c[2c#6c]1c_0!
BEDE C19 C10 0.984 20.531 30.331 40.567
BEDE C19 C24 0.907 20.548 30.235 40.567
BEDE C19 C26 0.902 20.548 30.235 40.567

REM !ATOM C20!
REM !INVARIOMNAME 6-C#6n[#6c]#6c[#6c@6c]1h_0!
BEDE C20 N9 0.789 20.571 30.393 40.575
BEDE C20 H21 0.340 20.635 30.382 40.575
BEDE C20 C18 0.898 20.516 30.278 40.575

REM !ATOM H21!
REM !INVARIOMNAME H@6c&6-C#6n[#6c1n]#6c[#66c1h]1h_0!
BEDE H21 C20 0.511 20.397 30.352 40.557

REM !ATOM C22!
REM !INVARIOMNAME 6-C#6c[#6c1n]#6c[#6c1c]1h_0!
BEDE C22 C18 0.766 20.562 30.210 40.564
BEDE C22 H23 0.330 20.650 30.372 40.564
BEDE C22 C17 0.832 20.592 30.221 40.564

REM !ATOM H23!
REM !INVARIOMNAME H@6c&6-C#6c[2s#6n]#6c[#6n1h]1h_0!
BEDE H23 C22 0.504 20.455 30.341 40.558

REM !ATOM C24!
REM !INVARIOMNAME 6-C#6c[#6c1br]#6c[#6c1br]1h_0!
BEDE C24 H25 0.337 20.652 30.426 40.456
BEDE C24 C19 0.936 20.597 30.119 40.456
BEDE C24 C28 0.927 20.597 30.119 40.456

REM !ATOM H25!
REM !INVARIOMNAME H@6c&6-C#6c[2s#6n]#6c[#6n1h]1h_0!
BEDE H25 C24 0.504 20.455 30.341 40.558

REM !ATOM C26!
REM !INVARIOMNAME 6-C#6c[#6c1br]#6c[#6c1br]1h_0!
BEDE C26 H27 0.337 20.652 30.426 40.456
BEDE C26 C19 0.931 20.597 30.119 40.456
BEDE C26 C30 0.934 20.597 30.119 40.456

REM !ATOM H27!
REM !INVARIOMNAME H@6c&6-C#6c[2s#6n]#6c[#6n1h]1h_0!
BEDE H27 C26 0.504 20.455 30.341 40.558

REM !ATOM C28!
REM !INVARIOMNAME 6-C#6c[#6c1br]#6c[#6c1br]1h_0!
BEDE C28 H29 0.337 20.652 30.426 40.456
BEDE C28 C24 0.927 20.597 30.119 40.456
BEDE C28 C32 0.933 20.597 30.119 40.456

REM !ATOM H29!
REM !INVARIOMNAME H@6c&6-C#6c[2s#6n]#6c[#6n1h]1h_0!
BEDE H29 C28 0.504 20.455 30.341 40.558

REM !ATOM C30!
REM !INVARIOMNAME 6-C#6c[#6c1br]#6c[#6c1br]1h_0!
BEDE C30 H31 0.337 20.652 30.426 40.456
BEDE C30 C26 0.934 20.597 30.119 40.456
BEDE C30 C32 0.928 20.597 30.119 40.456

REM !ATOM H31!
REM !INVARIOMNAME H@6c&6-C#6c[2s#6n]#6c[#6n1h]1h_0!
BEDE H31 C30 0.504 20.455 30.341 40.558

REM !ATOM C32!
REM !INVARIOMNAME 6-C#6c[#6c1br]#6c[#6c1br]1h_0!
BEDE C32 H33 0.337 20.652 30.426 40.456
BEDE C32 C28 0.933 20.597 30.119 40.456
BEDE C32 C30 0.928 20.597 30.119 40.456

REM !ATOM H33!
REM !INVARIOMNAME H@6c&6-C#6c[2s#6n]#6c[#6n1h]1h_0!
BEDE H33 C32 0.504 20.455 30.341 40.558

LIST 6 ! automatically inserted. Change 6 to 4 for CHECKCIF!!
REM +MBADNP.rests
L.S. 10
PLAN -20
ACTA
DAMP
WPDB -1
BOND $H
CONF
TEMP -250
FMAP
WGHT    0.037200    0.126000
FVAR       1.04225   0.17303   0.26244   0.21599
O1    1    1.019287   -0.071355    0.441027    11.00000    0.01420    0.01095 =
         0.01336    0.00490    0.00286    0.00283
O2    1    1.156426    0.031855    0.267968    11.00000    0.01066    0.01080 =
         0.01553    0.00219    0.00514    0.00207
O3    1    0.388126    0.301069    0.373041    11.00000    0.00914    0.01087 =
         0.01464    0.00147    0.00082    0.00167
O4    1    0.484040    0.105081    0.506646    11.00000    0.01249    0.01101 =
         0.01187    0.00312    0.00360    0.00018
N5    2    1.039338    0.030006    0.346531    11.00000    0.00917    0.00731 =
         0.00928   -0.00005    0.00075    0.00073
N6    2    0.499029    0.213044    0.417041    11.00000    0.00852    0.00792 =
         0.00895   -0.00060    0.00129    0.00007
N7    2    1.080998    0.322638    0.175598    11.00000    0.00878    0.00753 =
         0.01053    0.00161    0.00221    0.00020
AFIX  43
H8    4    1.157303    0.251642    0.181063    11.00000   -2.40000
AFIX   0
N9    2    0.821287    0.393827    0.212483    11.00000    0.00887    0.00781 =
         0.01092    0.00156    0.00165    0.00087
C10   3    1.112834    0.471400    0.100453    11.00000    0.00907    0.00735 =
         0.00835    0.00042    0.00137   -0.00008
AFIX  13
H11   4    1.013183    0.502708    0.039135    11.00000   -2.40000
AFIX   0
C12   3    1.152371    0.599135    0.216826    11.00000    0.01153    0.00956 =
         0.01069   -0.00133    0.00172   -0.00032
AFIX 137
H13   4    1.065146    0.607203    0.284537    11.00000   -3.00000
H14   4    1.164745    0.699036    0.165371    11.00000   -3.00000
H15   4    1.252580    0.573091    0.275209    11.00000   -3.00000
AFIX   0
C16   3    0.942847    0.289121    0.236041    11.00000    0.00849    0.00723 =
         0.00794    0.00032    0.00113   -0.00020
C17   3    0.918470    0.151094    0.323211    11.00000    0.00857    0.00696 =
         0.00876    0.00080    0.00128    0.00071
C18   3    0.654716    0.237061    0.359579    11.00000    0.00786    0.00750 =
         0.00925    0.00032    0.00163    0.00000
C19   3    1.243957    0.441598   -0.006454    11.00000    0.00880    0.00765 =
         0.00857   -0.00041    0.00106   -0.00089
C20   3    0.682165    0.367377    0.270282    11.00000    0.00853    0.00846 =
         0.01052    0.00112    0.00135    0.00040
AFIX  43
H21   4    0.597322    0.439898    0.250330    11.00000   -2.40000
AFIX   0
C22   3    0.774537    0.127059    0.387039    11.00000    0.00866    0.00756 =
         0.00858    0.00033    0.00109    0.00016
AFIX  43
H23   4    0.758280    0.038076    0.447727    11.00000   -2.40000
AFIX   0
C24   3    1.220851    0.324262   -0.115787    11.00000    0.00978    0.00902 =
         0.00988   -0.00129    0.00172   -0.00113
AFIX  43
H25   4    1.124786    0.264565   -0.120804    11.00000   -2.40000
AFIX   0
C26   3    1.386756    0.526997   -0.000173    11.00000    0.00973    0.00980 =
         0.00938   -0.00087    0.00161   -0.00140
AFIX  43
H27   4    1.403482    0.608006    0.072004    11.00000   -2.40000
AFIX   0
C28   3    1.336911    0.294211   -0.217008    11.00000    0.01156    0.00906 =
         0.01022   -0.00089    0.00233   -0.00002
AFIX  43
H29   4    1.318500    0.216109   -0.291894    11.00000   -2.40000
AFIX   0
C30   3    1.505627    0.494350   -0.099317    11.00000    0.00973    0.01101 =
         0.01022   -0.00071    0.00212   -0.00120
AFIX  43
H31   4    1.603533    0.551155   -0.091946    11.00000   -2.40000
AFIX   0
C32   3    1.480752    0.378928   -0.208616    11.00000    0.01056    0.00964 =
         0.01032    0.00007    0.00225    0.00048
AFIX  43
H33   4    1.560580    0.357866   -0.276816    11.00000   -2.40000

REM <hkl>
REM MBADNP.hkl
REM </hkl>
AFIX   0
HKLF 4

L1      4    1.03056   -0.01437    0.38791  !    0.00000    0.14434  O1
L2      4    1.01929   -0.07136    0.44103  !    0.00000    0.11728  O1
L3      4    1.09060    0.03082    0.31214  !    0.00000    0.14434  O2
L4      4    1.15643    0.03186    0.26797  !    0.00000    0.11728  O2
L5      4    0.43878    0.26087    0.39314  !    0.03063    0.09500  O3
L6      4    0.38813    0.30107    0.37304  !   -0.03063    0.11879  O3
L7      4    0.49089    0.15442    0.46569  !    0.03063    0.09500  O4
L8      4    0.48404    0.10508    0.50665  !   -0.03063    0.11879  O4
L9      4    0.96420    0.10528    0.33203  !    0.09967    0.09684  N5
L10     4    1.03934    0.03001    0.34653  !   -0.09967    0.11901  N5
L11     4    1.02661   -0.03431    0.40649  !    0.14327    0.13096  N5
L12     4    1.03934    0.03001    0.34653  !   -0.14327    0.11901  N5
L13     4    1.11365    0.03118    0.29667  !    0.14327    0.13096  N5
L14     4    1.03934    0.03001    0.34653  !   -0.14327    0.11901  N5
L15     4    0.59579    0.22797    0.38133  !    0.09967    0.09684  N6
L16     4    0.49903    0.21304    0.41704  !   -0.09967    0.11901  N6
L17     4    0.42874    0.26883    0.38916  !    0.14327    0.13096  N6
L18     4    0.49903    0.21304    0.41704  !   -0.14327    0.11901  N6
L19     4    0.48952    0.14454    0.47389  !    0.14327    0.13096  N6
L20     4    0.49903    0.21304    0.41704  !   -0.14327    0.11901  N6
L21     4    1.10158    0.41880    0.12702  !    0.06437    0.13568  N7
L22     4    1.08100    0.32264    0.17560  !   -0.06437    0.12095  N7
L23     4    1.01326    0.30620    0.20523  !    0.10174    0.06955  N7
L24     4    1.08100    0.32264    0.17560  !   -0.10174    0.12095  N7
L25     4    1.10909    0.29650    0.17761  !    0.08738    0.09999  N7
L26     4    1.08100    0.32264    0.17560  !   -0.08738    0.12095  N7
L27     4    1.11837    0.28787    0.17827  !    0.11299    0.12099  H8
L28     4    1.15730    0.25164    0.18106  !   -0.11299    0.11577  H8
L29     4    0.74598    0.37951    0.24377  !    0.06869    0.05616  N9
L30     4    0.82129    0.39383    0.21248  !   -0.06869    0.11966  N9
L31     4    0.88339    0.34033    0.22452  !    0.11316    0.05564  N9
L32     4    0.82129    0.39383    0.21248  !   -0.11316    0.11966  N9
L33     4    1.06221    0.48730    0.06930  !    0.10416    0.10524  C10
L34     4    1.11283    0.47140    0.10045  !   -0.10416    0.12139  C10
L35     4    1.20691    0.45002    0.02375  !    0.07579    0.07296  C10
L36     4    1.11283    0.47140    0.10045  !   -0.07579    0.12139  C10
L37     4    1.13058    0.52875    0.15270  !    0.10018    0.08923  C10
L38     4    1.11283    0.47140    0.10045  !   -0.10018    0.12139  C10
L39     4    1.09615    0.39342    0.13984  !    0.07873    0.10156  C10
L40     4    1.11283    0.47140    0.10045  !   -0.07873    0.12139  C10
L41     4    1.06401    0.48674    0.07041  !    0.08617    0.08871  H11
L42     4    1.01318    0.50271    0.03913  !   -0.08617    0.12355  H11
L43     4    1.11953    0.60217    0.24232  !    0.14742    0.11285  C12
L44     4    1.15237    0.59914    0.21683  !   -0.14742    0.12117  C12
L45     4    1.15703    0.63675    0.19745  !    0.14742    0.11285  C12
L46     4    1.15237    0.59914    0.21683  !   -0.14742    0.12117  C12
L47     4    1.19010    0.58933    0.23881  !    0.14742    0.11285  C12
L48     4    1.15237    0.59914    0.21683  !   -0.14742    0.12117  C12
L49     4    1.12324    0.50501    0.13107  !    0.07302    0.07138  C12
L50     4    1.15237    0.59914    0.21683  !   -0.07302    0.12117  C12
L51     4    1.10992    0.60306    0.24978  !    0.08530    0.10655  H13
L52     4    1.06515    0.60720    0.28454  !   -0.08530    0.12722  H13
L53     4    1.15839    0.64776    0.19178  !    0.08530    0.10655  H14
L54     4    1.16475    0.69904    0.16537  !   -0.08530    0.12722  H14
L55     4    1.20115    0.58646    0.24524  !    0.08530    0.10655  H15
L56     4    1.25258    0.57309    0.27521  !   -0.08530    0.12722  H15
L57     4    0.87672    0.34608    0.22323  !    0.12873    0.10445  C16
L58     4    0.94285    0.28912    0.23604  !   -0.12873    0.11815  C16
L59     4    1.01637    0.30696    0.20388  !    0.04966    0.12256  C16
L60     4    0.94285    0.28912    0.23604  !   -0.04966    0.11815  C16
L61     4    0.92863    0.20864    0.28687  !    0.11230    0.06928  C16
L62     4    0.94285    0.28912    0.23604  !   -0.11230    0.11815  C16
L63     4    0.97871    0.09074    0.33483  !    0.08928    0.11836  C17
L64     4    0.91847    0.15109    0.32321  !   -0.08928    0.12441  C17
L65     4    0.93033    0.21822    0.28082  !    0.12925    0.06561  C17
L66     4    0.91847    0.15109    0.32321  !   -0.12925    0.12441  C17
L67     4    0.84851    0.13941    0.35424  !    0.12925    0.06561  C17
L68     4    0.91847    0.15109    0.32321  !   -0.12925    0.12441  C17
L69     4    0.57713    0.22509    0.38821  !    0.08928    0.11836  C18
L70     4    0.65472    0.23706    0.35958  !   -0.08928    0.12441  C18
L71     4    0.66806    0.30039    0.31618  !    0.12925    0.06561  C18
L72     4    0.65472    0.23706    0.35958  !   -0.12925    0.12441  C18
L73     4    0.71297    0.18358    0.37293  !    0.12925    0.06561  C18
L74     4    0.65472    0.23706    0.35958  !   -0.12925    0.12441  C18
L75     4    1.15918    0.46087    0.06266  !    0.09188    0.08687  C19
L76     4    1.24396    0.44160   -0.00645  !   -0.09188    0.12247  C19
L77     4    1.22903    0.36579   -0.07709  !    0.09482    0.06167  C19
L78     4    1.24396    0.44160   -0.00645  !   -0.09482    0.12247  C19
L79     4    1.33615    0.49673   -0.00240  !    0.09482    0.06167  C19
L80     4    1.24396    0.44160   -0.00645  !   -0.09482    0.12247  C19
L81     4    0.76515    0.38315    0.23581  !    0.09880    0.10314  C20
L82     4    0.68216    0.36738    0.27028  !   -0.09880    0.12419  C20
L83     4    0.65180    0.39333    0.26314  !    0.10987    0.10025  C20
L84     4    0.68216    0.36738    0.27028  !   -0.10987    0.12419  C20
L85     4    0.66455    0.28375    0.32759  !    0.08928    0.07296  C20
L86     4    0.68216    0.36738    0.27028  !   -0.08928    0.12419  C20
L87     4    0.64296    0.40089    0.26106  !    0.06869    0.09238  H21
L88     4    0.59732    0.43990    0.25033  !   -0.06869    0.12031  H21
L89     4    0.70823    0.18793    0.37184  !    0.09724    0.05511  C22
L90     4    0.77454    0.12706    0.38704  !   -0.09724    0.12182  C22
L91     4    0.76889    0.09615    0.40812  !    0.11247    0.09763  C22
L92     4    0.77454    0.12706    0.38704  !   -0.11247    0.12182  C22
L93     4    0.86128    0.14154    0.34857  !    0.10243    0.05800  C22
L94     4    0.77454    0.12706    0.38704  !   -0.10243    0.12182  C22
L95     4    0.76690    0.08528    0.41553  !    0.07873    0.08949  H23
L96     4    0.75828    0.03808    0.44773  !   -0.07873    0.12052  H23
L97     4    1.18677    0.30309   -0.11757  !    0.11282    0.11180  C24
L98     4    1.22085    0.32426   -0.11579  !   -0.11282    0.09849  C24
L99     4    1.23626    0.40249   -0.04290  !    0.10330    0.03123  C24
L100    4    1.22085    0.32426   -0.11579  !   -0.10330    0.09849  C24
L101    4    1.29808    0.30426   -0.18315  !    0.10330    0.03123  C24
L102    4    1.22085    0.32426   -0.11579  !   -0.10330    0.09849  C24
L103    4    1.17575    0.29624   -0.11814  !    0.07873    0.08949  H25
L104    4    1.12479    0.26456   -0.12080  !   -0.07873    0.12052  H25
L105    4    1.39269    0.55573    0.02543  !    0.11282    0.11180  C26
L106    4    1.38676    0.52700   -0.00017  !   -0.11282    0.09849  C26
L107    4    1.29160    0.47009   -0.00436  !    0.10330    0.03123  C26
L108    4    1.38676    0.52700   -0.00017  !   -0.10330    0.09849  C26
L109    4    1.46594    0.50525   -0.06622  !    0.10330    0.03123  C26
L110    4    1.38676    0.52700   -0.00017  !   -0.10330    0.09849  C26
L111    4    1.39461    0.56503    0.03371  !    0.07873    0.08949  H27
L112    4    1.40348    0.60801    0.07200  !   -0.07873    0.12052  H27
L113    4    1.33038    0.26651   -0.24357  !    0.11282    0.11180  C28
L114    4    1.33691    0.29421   -0.21701  !   -0.11282    0.09849  C28
L115    4    1.25968    0.31421   -0.14965  !    0.10330    0.03123  C28
L116    4    1.33691    0.29421   -0.21701  !   -0.10330    0.09849  C28
L117    4    1.43269    0.35062   -0.21142  !    0.10330    0.03123  C28
L118    4    1.33691    0.29421   -0.21701  !   -0.10330    0.09849  C28
L119    4    1.32827    0.25754   -0.25217  !    0.07873    0.08949  H29
L120    4    1.31850    0.21611   -0.29189  !   -0.07873    0.12052  H29
L121    4    1.54036    0.51450   -0.09670  !    0.11282    0.11180  C30
L122    4    1.50563    0.49435   -0.09932  !   -0.11282    0.09849  C30
L123    4    1.42644    0.51610   -0.03327  !    0.10330    0.03123  C30
L124    4    1.50563    0.49435   -0.09932  !   -0.10330    0.09849  C30
L125    4    1.48906    0.41748   -0.17211  !    0.10330    0.03123  C30
L126    4    1.50563    0.49435   -0.09932  !   -0.10330    0.09849  C30
L127    4    1.55159    0.52102   -0.09586  !    0.07873    0.08949  H31
L128    4    1.60353    0.55116   -0.09195  !   -0.07873    0.12052  H31
L129    4    1.50907    0.37146   -0.23281  !    0.11282    0.11180  C32
L130    4    1.48075    0.37893   -0.20862  !   -0.11282    0.09849  C32
L131    4    1.38498    0.32252   -0.21420  !    0.10330    0.03123  C32
L132    4    1.48075    0.37893   -0.20862  !   -0.10330    0.09849  C32
L133    4    1.49732    0.45580   -0.13583  !    0.10330    0.03123  C32
L134    4    1.48075    0.37893   -0.20862  !   -0.10330    0.09849  C32
L135    4    1.51823    0.36904   -0.24063  !    0.07873    0.08949  H33
L136    4    1.56058    0.35787   -0.27682  !   -0.07873    0.12052  H33
L137    4    1.05261   -0.09095    0.43480  !    0.25591    0.09159  O1
L138    4    0.98501   -0.05654    0.45171  !    0.25591    0.09159  O1
L139    4    1.01929   -0.07136    0.44103  !   -0.51182    0.11728  O1
L140    4    1.17305   -0.00041    0.28291  !    0.25591    0.09159  O2
L141    4    1.14527    0.06421    0.24937  !    0.25591    0.09159  O2
L142    4    1.15643    0.03186    0.26797  !   -0.51182    0.11728  O2
L143    4    0.36085    0.28399    0.39310  !    0.25591    0.09159  O3
L144    4    0.41021    0.32227    0.35093  !    0.25591    0.09159  O3
L145    4    0.38813    0.30107    0.37304  !   -0.51182    0.11728  O3
L146    4    0.44525    0.11156    0.51063  !    0.25591    0.09159  O4
L147    4    0.52212    0.09353    0.50687  !    0.25591    0.09159  O4
L148    4    0.48404    0.10508    0.50665  !   -0.51182    0.11728  O4
L149    4    1.05859    0.05018    0.37106  !    0.01696    0.25221  N5
L150    4    1.02009    0.00983    0.32201  !    0.01696    0.25221  N5
L151    4    1.03934    0.03001    0.34653  !   -0.03391    0.11901  N5
L152    4    0.48996    0.19035    0.39011  !    0.01696    0.25221  N6
L153    4    0.50810    0.23574    0.44397  !    0.01696    0.25221  N6
L154    4    0.49903    0.21304    0.41704  !   -0.03391    0.11901  N6
L155    4    1.06735    0.30854    0.14466  !    0.31682    0.10813  N7
L156    4    1.09465    0.33673    0.20654  !    0.31682    0.10813  N7
L157    4    1.08100    0.32264    0.17560  !   -0.63363    0.12095  N7
L158    4    0.82696    0.42860    0.19060  !    0.20123    0.06745  N9
L159    4    0.82129    0.39383    0.21248  !   -0.20123    0.11966  N9


     d12       A        B1       B2       r     molecule  atom1 atom2

    1.229    0.143    0.131    0.119    0.780   MBADNP.restrained i  N5 O1
    1.234    0.143    0.131    0.119    0.783   MBADNP.restrained i  N6 O4
    1.237    0.143    0.131    0.119    0.784   MBADNP.restrained i  N6 O3
    1.242    0.143    0.131    0.119    0.788   MBADNP.restrained i  N5 O2

    1.229    0.000    0.144    0.117    0.691   MBADNP.restrained i  O1 N5
    1.234    0.031    0.095    0.119    0.564   MBADNP.restrained i  O4 N6
    1.237    0.031    0.095    0.119    0.565   MBADNP.restrained i  O3 N6
    1.242    0.000    0.144    0.117    0.698   MBADNP.restrained i  O2 N5

    1.323    0.099    0.103    0.124    0.789   MBADNP.restrained i  C20 N9
    1.338    0.050    0.123    0.118    0.712   MBADNP.restrained i  C16 N7
    1.360    0.129    0.104    0.118    0.740   MBADNP.restrained i  C16 N9
    1.445    0.089    0.118    0.124    0.720   MBADNP.restrained i  C18 N6
    1.453    0.089    0.118    0.124    0.724   MBADNP.restrained i  C17 N5
    1.473    0.079    0.102    0.121    0.772   MBADNP.restrained i  C10 N7

    0.880    0.113    0.121    0.116    0.449   MBADNP.restrained i  H8 N7

    1.323    0.069    0.056    0.120    0.716   MBADNP.restrained i  N9 C20
    1.338    0.102    0.070    0.121    0.656   MBADNP.restrained i  N7 C16
    1.360    0.113    0.056    0.120    0.695   MBADNP.restrained i  N9 C16
    1.445    0.100    0.097    0.119    0.898   MBADNP.restrained i  N6 C18
    1.453    0.100    0.097    0.119    0.903   MBADNP.restrained i  N5 C17
    1.473    0.064    0.136    0.121    0.952   MBADNP.restrained i  N7 C10

    1.380    0.102    0.058    0.122    0.832   MBADNP.restrained i  C22 C17
    1.380    0.129    0.066    0.124    0.671   MBADNP.restrained i  C17 C22
    1.384    0.097    0.055    0.122    0.766   MBADNP.restrained i  C22 C18
    1.384    0.129    0.066    0.124    0.673   MBADNP.restrained i  C18 C22
    1.393    0.103    0.031    0.098    0.927   MBADNP.restrained i  C28 C24
    1.393    0.103    0.031    0.098    0.927   MBADNP.restrained i  C24 C28
    1.393    0.103    0.031    0.098    0.928   MBADNP.restrained i  C32 C30
    1.393    0.103    0.031    0.098    0.928   MBADNP.restrained i  C30 C32
    1.397    0.103    0.031    0.098    0.931   MBADNP.restrained i  C26 C19
    1.397    0.095    0.062    0.122    0.902   MBADNP.restrained i  C19 C26
    1.399    0.089    0.073    0.124    0.898   MBADNP.restrained i  C20 C18
    1.399    0.129    0.066    0.124    0.680   MBADNP.restrained i  C18 C20
    1.401    0.103    0.031    0.098    0.933   MBADNP.restrained i  C32 C28
    1.401    0.103    0.031    0.098    0.933   MBADNP.restrained i  C28 C32
    1.402    0.103    0.031    0.098    0.934   MBADNP.restrained i  C30 C26
    1.402    0.103    0.031    0.098    0.934   MBADNP.restrained i  C26 C30
    1.404    0.103    0.031    0.098    0.936   MBADNP.restrained i  C24 C19
    1.404    0.095    0.062    0.122    0.907   MBADNP.restrained i  C19 C24
    1.437    0.129    0.066    0.124    0.699   MBADNP.restrained i  C17 C16
    1.437    0.112    0.069    0.118    0.838   MBADNP.restrained i  C16 C17
    1.522    0.092    0.087    0.122    0.984   MBADNP.restrained i  C19 C10
    1.528    0.100    0.089    0.121    0.686   MBADNP.restrained i  C10 C12

    0.950    0.079    0.089    0.121    0.504   MBADNP.restrained i  H25 C24
    0.950    0.079    0.089    0.121    0.504   MBADNP.restrained i  H33 C32
    0.950    0.079    0.089    0.121    0.504   MBADNP.restrained i  H29 C28
    0.950    0.079    0.089    0.121    0.504   MBADNP.restrained i  H27 C26
    0.950    0.079    0.089    0.121    0.504   MBADNP.restrained i  H23 C22
    0.950    0.069    0.092    0.120    0.511   MBADNP.restrained i  H21 C20
    0.950    0.079    0.089    0.121    0.504   MBADNP.restrained i  H31 C30
    0.980    0.085    0.107    0.127    0.503   MBADNP.restrained i  H14 C12
    0.980    0.085    0.107    0.127    0.503   MBADNP.restrained i  H13 C12
    0.980    0.085    0.107    0.127    0.503   MBADNP.restrained i  H15 C12
    1.000    0.086    0.089    0.124    0.510   MBADNP.restrained i  H11 C10

    0.880    0.087    0.100    0.121    0.324   MBADNP.restrained i  N7 H8

    0.950    0.113    0.112    0.098    0.337   MBADNP.restrained i  C24 H25
    0.950    0.113    0.112    0.098    0.337   MBADNP.restrained i  C32 H33
    0.950    0.113    0.112    0.098    0.337   MBADNP.restrained i  C28 H29
    0.950    0.113    0.112    0.098    0.337   MBADNP.restrained i  C26 H27
    0.950    0.112    0.098    0.122    0.330   MBADNP.restrained i  C22 H23
    0.950    0.110    0.100    0.124    0.340   MBADNP.restrained i  C20 H21
    0.950    0.113    0.112    0.098    0.337   MBADNP.restrained i  C30 H31
    0.980    0.147    0.113    0.121    0.369   MBADNP.restrained i  C12 H14
    0.980    0.147    0.113    0.121    0.369   MBADNP.restrained i  C12 H13
    0.980    0.147    0.113    0.121    0.369   MBADNP.restrained i  C12 H15
    1.000    0.104    0.105    0.121    0.508   MBADNP.restrained i  C10 H11

    1.522    0.076    0.073    0.121    1.092   MBADNP.restrained i  C10 C19
    1.528    0.073    0.071    0.121    1.126   MBADNP.restrained i  C12 C10


REM  MBADNP.restrained in space group "P1 21 1"
REM wR2 = 0.083388, GooF = S = 1.09512, Restrained GooF = 1.09505 for all data
REM R1 = 0.028692 for 7613 Fo > 4sig(Fo) and 0.030162 for all 7873 data
REM 194 parameters refined using 1 restraints

END

WGHT      0.0372      0.1260

REM Highest difference peak  0.339,  deepest hole -0.230,  1-sigma level  0.057
Q1    1   1.0068  0.3003  0.2016  11.00000  0.05    0.34
Q2    1   0.5668  0.2380  0.3950  11.00000  0.05    0.33
Q3    1   1.0863  0.0301  0.3205  11.00000  0.05    0.32
Q4    1   0.9980  0.0744  0.3453  11.00000  0.05    0.31
Q5    1   0.7524  0.4009  0.2599  11.00000  0.05    0.29
Q6    1   0.7605  0.3646  0.2331  11.00000  0.05    0.28
Q7    1   1.1858  0.4536  0.0535  11.00000  0.05    0.28
Q8    1   1.3382  0.4737  0.0138  11.00000  0.05    0.27
Q9    1   1.4168  0.5354 -0.0989  11.00000  0.05    0.24
Q10   1   1.1007  0.3778  0.1418  11.00000  0.05    0.23
Q11   1   1.0180 -0.0122  0.3631  11.00000  0.05    0.22
Q12   1   0.8533  0.1450  0.3582  11.00000  0.05    0.22
Q13   1   0.6815  0.3285  0.3585  11.00000  0.05    0.22
Q14   1   0.6671  0.2889  0.2902  11.00000  0.05    0.22
Q15   1   1.4377  0.2861 -0.1766  11.00000  0.05    0.21
Q16   1   0.4490  0.2391  0.3819  11.00000  0.05    0.21
Q17   1   1.4058  0.4793 -0.0752  11.00000  0.05    0.21
Q18   1   1.2229  0.0810  0.2718  11.00000  0.05    0.21
Q19   1   1.2568  0.0065  0.3013  11.00000  0.05    0.21
Q20   1   1.5252  0.4015 -0.1224  11.00000  0.05    0.20
;
_shelx_res_checksum   44847

_shelx_hkl_file
;
   1 -15   0    4.04    1.08
   2 -15   0    3.85    0.84
   3 -15   0   25.65    1.58
   0 -14   0  136.00    3.37
   1 -14   0   22.57    1.42
   2 -14   0   12.42    1.11
   3 -14   0   88.40    2.71
   4 -14   0   54.38    2.19
   5 -14   0   13.57    1.17
   6 -14   0    5.88    0.95
   1 -13   0    0.60    0.48
   2 -13   0   84.92    4.53
   3 -13   0    8.67    0.75
   4 -13   0   45.15    1.35
   5 -13   0   73.62    2.47
   6 -13   0    0.34    0.80
   7 -13   0   36.97    1.88
   8 -13   0    9.09    1.05
   0 -12   0  138.58    4.66
   1 -12   0   19.69    0.84
   2 -12   0    2.56    0.48
   3 -12   0    6.33    0.85
   4 -12   0   29.18    1.06
   5 -12   0   15.67    0.88
   6 -12   0   20.18    0.96
   7 -12   0   71.32    2.40
   8 -12   0    7.46    1.08
   9 -12   0   26.27    1.76
   1 -11   0    1.49    0.38
   2 -11   0   20.09    0.83
   3 -11   0  110.49    2.16
   4 -11   0   53.78    4.25
   5 -11   0    7.94    1.21
   6 -11   0   14.59    0.80
   7 -11   0   24.17    1.75
   8 -11   0   37.89    2.47
   9 -11   0   49.79    2.13
  10 -11   0    2.41    0.53
   0 -10   0  280.99    3.31
   1 -10   0  116.55    1.40
   2 -10   0   60.40    3.51
   3 -10   0   89.85    1.53
   4 -10   0   29.24    1.38
   5 -10   0  116.81    2.13
   6 -10   0  113.08    6.98
   7 -10   0   32.31    1.72
   8 -10   0   38.14    1.21
   9 -10   0   96.66    4.29
  10 -10   0   20.83    1.01
  11 -10   0   13.32    1.26
   1  -9   0   65.66    0.97
   2  -9   0  423.44    2.48
   3  -9   0    7.53    0.43
   4  -9   0   10.77    0.51
   5  -9   0   99.74    3.95
   6  -9   0   32.11    1.04
   7  -9   0   75.73    1.57
   8  -9   0  166.26    2.35
   9  -9   0   82.78    2.14
  10  -9   0   32.65    1.17
  11  -9   0    0.06    0.87
  12  -9   0   26.67    1.72
   0  -8   0   34.64    0.66
   1  -8   0  290.18    2.38
   2  -8   0    0.18    0.29
   3  -8   0  289.80    2.85
   4  -8   0   59.27    1.07
   5  -8   0  280.66    2.07
   6  -8   0  158.18    1.82
   7  -8   0    8.40    0.56
   8  -8   0   69.68    4.66
   9  -8   0   59.00    1.43
  10  -8   0   30.11    1.11
  11  -8   0   13.01    1.14
  12  -8   0    9.83    1.35
   1  -7   0  745.42    2.77
   2  -7   0  453.04    3.92
   3  -7   0   42.98    0.72
   4  -7   0    1.69    0.25
   5  -7   0  214.52    3.55
   6  -7   0   67.51    1.15
   7  -7   0    1.76    0.26
   8  -7   0    4.16    0.48
   9  -7   0    6.52    0.63
  10  -7   0   57.52    1.45
  11  -7   0   71.01    2.10
  12  -7   0    2.06    0.77
  13  -7   0    6.62    1.08
   0  -6   0   80.93    0.81
   1  -6   0   87.35    1.04
   2  -6   0    2.96    0.23
   3  -6   0   36.74    0.61
   4  -6   0   56.97    0.70
   5  -6   0   36.74    0.96
   6  -6   0  469.10    7.76
   7  -6   0   93.14    1.20
   8  -6   0   27.53    0.89
   9  -6   0   72.66    2.49
  10  -6   0   52.56    3.78
  11  -6   0    7.40    0.58
  12  -6   0    3.97    0.88
  13  -6   0   28.99    1.66
   1  -5   0  411.78    1.69
   2  -5   0  561.04    2.04
   3  -5   0  102.88    1.22
   4  -5   0    3.99    0.20
   5  -5   0   67.23    0.86
   6  -5   0   70.31    1.04
   7  -5   0   15.91    0.83
   8  -5   0   49.19    0.90
   9  -5   0   48.53    1.17
  10  -5   0   23.28    0.91
  11  -5   0   54.59    1.41
  12  -5   0   27.20    1.10
  13  -5   0   35.00    1.88
  14  -5   0    9.99    1.08
   0  -4   0  598.10    1.78
   1  -4   0   13.08    0.28
   2  -4   0   89.32    1.06
   3  -4   0  284.81    1.40
   4  -4   0  576.66    5.25
   5  -4   0   36.82    0.60
   6  -4   0   23.20    0.60
   7  -4   0   17.78    0.51
   8  -4   0   99.33    1.21
   9  -4   0   80.42    1.16
  10  -4   0   36.46    1.09
  11  -4   0   32.29    1.05
  12  -4   0   28.11    1.11
  13  -4   0  118.68    3.14
  14  -4   0    0.47    0.84
   1  -3   0  890.34    4.24
   2  -3   0  227.01    1.89
   3  -3   0  190.62    2.51
   4  -3   0   16.75    0.31
   5  -3   0  118.36    2.34
   6  -3   0  189.96    1.38
   7  -3   0    4.71    0.33
   8  -3   0   67.08    0.97
   9  -3   0   70.83    1.08
  10  -3   0    9.30    0.68
  11  -3   0   16.05    0.76
  12  -3   0   18.45    1.88
  13  -3   0    3.01    0.60
  14  -3   0   69.62    2.50
   0  -2   0  696.57    4.16
   1  -2   0  643.37    2.58
   2  -2   0  141.90    0.73
   3  -2   0  973.57    2.17
   4  -2   0  133.71    0.79
   5  -2   0  152.23    1.11
   6  -2   0   37.83    1.16
   7  -2   0  272.28    1.74
   8  -2   0  112.03    2.00
   9  -2   0   53.95    1.46
  10  -2   0   13.15    1.48
  11  -2   0    9.75    1.15
  12  -2   0    8.23    0.70
  13  -2   0    0.36    0.50
  14  -2   0   69.10    2.47
   1  -1   0  543.63    8.71
   2  -1   0  312.08    0.96
   3  -1   0   35.63    0.65
   4  -1   0   88.04    0.62
   5  -1   0   21.06    0.42
   6  -1   0   11.68    0.57
   7  -1   0  915.35   10.68
   8  -1   0  226.75    1.70
   9  -1   0   20.48    0.69
  10  -1   0   10.51    0.56
  11  -1   0   51.44    2.59
  12  -1   0   30.46    1.13
  13  -1   0   17.02    0.91
  14  -1   0    7.03    1.24
  15  -1   0    2.25    0.80
   1   0   0   25.70    0.16
   2   0   0 1040.15    5.40
   3   0   0  445.06    2.16
   4   0   0   33.74    0.49
   5   0   0   40.25    0.38
   6   0   0  356.51    2.03
   7   0   0  577.68    4.15
   8   0   0  122.58    1.15
   9   0   0  112.20    1.05
  10   0   0    6.94    0.35
  11   0   0  150.98    2.77
  12   0   0  119.79    2.80
  13   0   0   17.94    0.66
  14   0   0    1.63    0.58
  15   0   0   15.43    0.97
   1   1   0  553.93   13.21
   2   1   0  315.12    6.38
   3   1   0   36.00    0.77
   4   1   0   89.21    1.11
   5   1   0   20.22    0.48
   6   1   0   11.14    0.41
   7   1   0  926.72   12.76
   8   1   0  232.99    2.76
   9   1   0   20.39    0.73
  10   1   0    9.22    0.63
  11   1   0   53.93    2.90
  12   1   0   32.40    1.39
  13   1   0   18.45    0.93
  14   1   0   10.27    1.51
  15   1   0    4.13    1.05
   0   2   0  664.55    1.60
   1   2   0  631.82   11.87
   2   2   0  142.88    2.73
   3   2   0  977.26   22.41
   4   2   0  140.02    2.02
   5   2   0  153.58    1.33
   6   2   0   39.84    0.76
   7   2   0  275.85    2.14
   8   2   0  111.70    1.66
   9   2   0   55.36    2.20
  10   2   0   12.75    0.70
  11   2   0    9.84    0.61
  12   2   0    9.99    1.79
  13   2   0    0.70    0.58
  14   2   0   95.39    2.84
   1   3   0  877.68    7.11
   2   3   0  216.27   10.39
   3   3   0  195.78    5.04
   4   3   0   18.48    0.89
   5   3   0  120.62    1.24
   6   3   0  193.04    2.22
   7   3   0    4.22    0.78
   8   3   0   63.42    3.38
   9   3   0   73.91    1.59
  10   3   0    9.74    0.60
  11   3   0   16.60    0.80
  12   3   0   20.50    1.24
  13   3   0    3.01    0.52
  14   3   0   87.26    2.80
   0   4   0  564.59    2.12
   1   4   0   12.32    0.34
   2   4   0   85.69    4.05
   3   4   0  282.29    6.40
   4   4   0  581.43   10.00
   5   4   0   36.43    1.32
   6   4   0   23.60    0.67
   7   4   0   17.72    0.62
   8   4   0  101.41    1.50
   9   4   0   83.37    1.46
  10   4   0   39.34    1.45
  11   4   0   32.22    1.09
  12   4   0   31.02    1.13
  13   4   0  158.01    3.58
  14   4   0    0.00    0.87
   1   5   0  395.95    3.31
   2   5   0  533.61   10.64
   3   5   0  101.75    2.59
   4   5   0    3.82    0.28
   5   5   0   70.15    1.07
   6   5   0   69.71    1.12
   7   5   0   17.39    1.05
   8   5   0   48.53    1.09
   9   5   0   51.91    4.02
  10   5   0   22.11    1.08
  11   5   0   60.84    2.13
  12   5   0   27.90    2.96
  13   5   0   48.04    2.13
  14   5   0   11.59    1.08
   0   6   0   75.34    0.98
   1   6   0   84.49    2.20
   2   6   0    2.30    0.60
   3   6   0   37.59    0.75
   4   6   0   53.37    1.08
   5   6   0   35.19    1.29
   6   6   0  477.57   17.85
   7   6   0   95.54    2.88
   8   6   0   25.60    1.85
   9   6   0   76.74    2.42
  10   6   0   55.07    1.41
  11   6   0    7.63    0.80
  12   6   0    5.51    0.67
  13   6   0   37.06    1.85
   1   7   0  688.99   25.19
   2   7   0  425.66    9.32
   3   7   0   43.22    0.87
   4   7   0    1.82    0.57
   5   7   0  216.09    6.82
   6   7   0   68.30    1.25
   7   7   0    2.57    0.51
   8   7   0    3.93    0.44
   9   7   0    6.21    0.95
  10   7   0   62.85    1.50
  11   7   0   78.01    9.62
  12   7   0    2.40    0.80
  13   7   0    8.64    1.08
   0   8   0   34.48    1.17
   1   8   0  271.79    4.04
   2   8   0    0.40    0.26
   3   8   0  278.21    4.93
   4   8   0   57.02    1.89
   5   8   0  277.80   12.78
   6   8   0  160.83    6.82
   7   8   0    9.00    0.60
   8   8   0   69.88    4.08
   9   8   0   66.25    9.11
  10   8   0   32.36    2.16
  11   8   0   18.87    1.32
  12   8   0    7.89    0.98
   1   9   0   60.96    2.29
   2   9   0  399.43    7.23
   3   9   0    6.96    0.53
   4   9   0   10.37    0.53
   5   9   0   97.87    2.77
   6   9   0   32.07    2.50
   7   9   0   79.23    2.13
   8   9   0  180.30   14.51
   9   9   0   92.84    6.05
  10   9   0   36.20    1.28
  11   9   0    1.69    0.80
  12   9   0   36.53    1.85
   0  10   0  266.38    3.76
   1  10   0  110.56    3.67
   2  10   0   59.39    1.25
   3  10   0   85.93    1.53
   4  10   0   28.00    3.84
   5  10   0  109.81    6.38
   6  10   0  104.46    9.24
   7  10   0   32.82    3.85
   8  10   0   37.92    2.00
   9  10   0  103.47    8.34
  10  10   0   22.82    1.51
  11  10   0   21.12    1.55
   1  11   0    1.51    0.71
   2  11   0   19.09    0.81
   3  11   0  107.20    4.21
   4  11   0   50.31    1.86
   5  11   0    8.38    0.92
   6  11   0   12.40    0.98
   7  11   0   25.55    3.28
   8  11   0   38.01    3.21
   9  11   0   51.52    2.13
  10  11   0    4.72    0.87
   0  12   0  127.96    3.03
   1  12   0   16.23    0.79
   2  12   0    2.50    0.67
   3  12   0    7.69    0.85
   4  12   0   29.47    2.53
   5  12   0   15.61    0.80
   6  12   0   18.96    2.99
   7  12   0   66.50    2.40
   8  12   0    6.91    1.08
   9  12   0   26.27    1.76
   1  13   0    0.31    0.47
   2  13   0   85.93    3.24
   3  13   0    7.79    0.66
   4  13   0   42.52    4.05
   5  13   0   68.88    2.37
   6  13   0    1.32    0.84
   7  13   0   39.03    1.95
   8  13   0   11.41    1.26
   0  14   0  112.41    2.99
   1  14   0   13.41    1.17
   2  14   0   12.42    1.42
   3  14   0   71.99    2.43
   4  14   0   52.45    2.19
   5  14   0   12.46    1.29
   6  14   0    3.45    1.14
   1  15   0    1.48    0.87
   2  15   0    4.72    0.89
   3  15   0   23.22    1.82
  -3 -15   1  102.79    3.11
  -2 -15   1    9.25    1.05
  -1 -15   1   20.75    1.66
   0 -15   1    5.49    0.76
   1 -15   1   12.28    1.58
   2 -15   1   23.68    1.51
   3 -15   1    7.70    1.02
  -6 -14   1   10.05    1.11
  -5 -14   1   14.42    1.35
  -4 -14   1   36.35    1.92
  -3 -14   1   60.89    2.29
  -2 -14   1   26.20    1.72
  -1 -14   1   65.73    2.32
   0 -14   1   19.61    0.95
   1 -14   1   -0.53    0.74
   2 -14   1   73.04    2.47
   3 -14   1   42.83    1.97
   4 -14   1  191.69    4.07
   5 -14   1    6.94    1.26
   6 -14   1   25.41    1.63
  -8 -13   1   14.09    1.48
  -7 -13   1   13.44    1.26
  -6 -13   1    7.77    0.95
  -5 -13   1    7.83    1.05
  -4 -13   1   62.54    3.11
  -3 -13   1    5.25    0.61
  -2 -13   1    0.46    0.48
  -1 -13   1   20.44    1.38
   0 -13   1   14.94    0.59
   1 -13   1    8.67    1.42
   2 -13   1   11.67    0.73
   3 -13   1   31.45    1.13
   4 -13   1    8.76    0.77
   5 -13   1   17.42    1.35
   6 -13   1   14.34    1.24
   7 -13   1    2.74    0.89
   8 -13   1   20.35    1.45
  -9 -12   1   25.65    1.60
  -8 -12   1   23.16    1.51
  -7 -12   1   29.50    1.63
  -6 -12   1    4.39    0.63
  -5 -12   1    3.81    0.56
  -4 -12   1  134.27    2.80
  -3 -12   1   40.70    1.22
  -2 -12   1    0.84    0.47
  -1 -12   1    3.16    0.58
   0 -12   1   15.47    0.56
   1 -12   1  126.95    2.04
   2 -12   1  128.86    2.06
   3 -12   1   38.33    1.21
   4 -12   1    2.42    1.02
   5 -12   1   46.13    1.34
   6 -12   1   50.31    2.96
   7 -12   1  139.33    3.37
   8 -12   1   27.07    1.69
   9 -12   1   26.70    1.72
 -10 -11   1   25.65    1.63
  -9 -11   1    7.09    0.92
  -8 -11   1   27.78    1.26
  -7 -11   1   20.57    1.12
  -6 -11   1   32.57    2.22
  -5 -11   1  113.16    2.53
  -4 -11   1   24.18    2.06
  -3 -11   1   19.51    1.56
  -2 -11   1   11.88    0.68
  -1 -11   1  166.50    2.19
   0 -11   1  107.65    1.60
   1 -11   1   27.75    1.79
   2 -11   1   16.08    0.78
   3 -11   1   68.52    1.47
   4 -11   1   21.42    1.52
   5 -11   1   19.06    0.85
   6 -11   1   56.32    1.63
   7 -11   1    3.10    0.61
   8 -11   1   28.40    1.38
   9 -11   1   90.99    2.96
  10 -11   1   15.52    0.91
 -11 -10   1    5.74    1.25
 -10 -10   1   37.83    1.92
  -9 -10   1    4.01    0.61
  -8 -10   1   58.30    1.49
  -7 -10   1  121.63    2.02
  -6 -10   1   76.33    1.59
  -5 -10   1   31.10    1.68
  -4 -10   1    4.18    0.47
  -3 -10   1  127.36    5.12
  -2 -10   1   27.53    0.87
  -1 -10   1   51.38    0.96
   0 -10   1   62.14    0.73
   1 -10   1   62.18    1.04
   2 -10   1  135.68    5.33
   3 -10   1   37.71    1.09
   4 -10   1  140.07    4.66
   5 -10   1    4.77    0.48
   6 -10   1   74.97    2.70
   7 -10   1  121.64    2.03
   8 -10   1   80.47    2.10
   9 -10   1    6.40    0.87
  10 -10   1   13.16    1.99
  11 -10   1   17.32    1.35
 -12  -9   1    6.59    1.14
 -11  -9   1   10.46    1.35
 -10  -9   1   20.45    0.94
  -9  -9   1   83.52    4.76
  -8  -9   1   62.45    1.46
  -7  -9   1   39.05    1.12
  -6  -9   1  154.55    3.75
  -5  -9   1  129.06    6.07
  -4  -9   1   19.57    0.60
  -3  -9   1   37.61    0.83
  -2  -9   1   77.48    1.09
  -1  -9   1  383.42    2.69
   0  -9   1  157.00    1.06
   1  -9   1  126.36    1.35
   2  -9   1  112.18    1.70
   3  -9   1   27.98    0.70
   4  -9   1   49.05    0.91
   5  -9   1   45.56    1.12
   6  -9   1   72.86    2.32
   7  -9   1   72.23    1.49
   8  -9   1   82.33    1.75
   9  -9   1   57.81    1.97
  10  -9   1   70.94    5.43
  11  -9   1   14.74    1.24
  12  -9   1    9.80    1.11
 -12  -8   1    4.69    1.17
 -11  -8   1    7.19    0.63
 -10  -8   1  118.32    3.95
  -9  -8   1   24.99    1.29
  -8  -8   1   81.80    1.59
  -7  -8   1   28.28    1.32
  -6  -8   1  129.82    2.98
  -5  -8   1   16.35    0.55
  -4  -8   1   12.96    0.44
  -3  -8   1   71.15    0.99
  -2  -8   1  228.38    3.20
  -1  -8   1  435.45    2.31
   0  -8   1    5.92    0.24
   1  -8   1  209.20    1.62
   2  -8   1  224.74    1.68
   3  -8   1   32.22    0.89
   4  -8   1   29.57    0.57
   5  -8   1    5.51    0.55
   6  -8   1   77.44    2.64
   7  -8   1   77.11    1.49
   8  -8   1   11.24    1.62
   9  -8   1  187.21    2.54
  10  -8   1   17.03    0.93
  11  -8   1   23.03    1.51
  12  -8   1   11.75    1.17
 -13  -7   1    6.04    1.02
 -12  -7   1    8.14    1.11
 -11  -7   1    2.65    0.65
 -10  -7   1   15.28    0.81
  -9  -7   1  196.42    2.87
  -8  -7   1   95.74    1.96
  -7  -7   1   52.04    0.95
  -6  -7   1  103.14    1.40
  -5  -7   1  136.70    1.37
  -4  -7   1   24.55    0.51
  -3  -7   1   13.86    0.43
  -2  -7   1   23.65    0.62
  -1  -7   1   78.70    1.41
   0  -7   1  183.42    0.97
   1  -7   1  194.95    2.74
   2  -7   1  765.94    6.78
   3  -7   1  291.32    2.23
   4  -7   1   64.54    1.33
   5  -7   1  108.70    1.23
   6  -7   1  188.24    2.02
   7  -7   1   19.07    0.52
   8  -7   1   11.16    0.73
   9  -7   1  133.04    3.07
  10  -7   1    5.86    0.71
  11  -7   1    7.86    0.62
  12  -7   1    4.25    1.05
  13  -7   1   55.22    2.29
 -13  -6   1    0.03    0.80
 -12  -6   1   31.55    1.69
 -11  -6   1   20.34    0.98
 -10  -6   1   65.17    2.14
  -9  -6   1    5.58    0.48
  -8  -6   1   30.34    0.75
  -7  -6   1   16.45    0.53
  -6  -6   1  115.56    1.25
  -5  -6   1  294.10    2.42
  -4  -6   1   58.14    0.70
  -3  -6   1   36.47    0.89
  -2  -6   1  310.41    3.78
  -1  -6   1   57.20    1.03
   0  -6   1  257.03    1.05
   1  -6   1   95.16    0.91
   2  -6   1  181.60    1.59
   3  -6   1   58.60    0.96
   4  -6   1   89.10    0.87
   5  -6   1   13.11    0.57
   6  -6   1   98.03    1.16
   7  -6   1   51.23    0.90
   8  -6   1   31.47    1.35
   9  -6   1   31.82    1.05
  10  -6   1   87.06    3.05
  11  -6   1   85.06    1.76
  12  -6   1    7.07    0.63
  13  -6   1  116.52    3.17
 -14  -5   1    7.89    1.17
 -13  -5   1  111.89    3.05
 -12  -5   1  145.29    3.11
 -11  -5   1   23.50    0.95
 -10  -5   1  101.27    4.70
  -9  -5   1  120.78    3.58
  -8  -5   1   34.82    0.76
  -7  -5   1    2.73    0.32
  -6  -5   1  616.25    3.86
  -5  -5   1   47.26    0.86
  -4  -5   1   10.46    0.40
  -3  -5   1  227.30    1.37
  -2  -5   1   36.14    0.69
  -1  -5   1   17.75    0.37
   0  -5   1  164.74    0.76
   1  -5   1   66.87    0.73
   2  -5   1  589.97    3.45
   3  -5   1  154.39    1.46
   4  -5   1   10.41    0.38
   5  -5   1    6.90    0.59
   6  -5   1  237.22    1.70
   7  -5   1   57.49    0.91
   8  -5   1   31.77    0.76
   9  -5   1   25.90    0.87
  10  -5   1   71.95    1.80
  11  -5   1   21.46    1.34
  12  -5   1   18.47    0.96
  13  -5   1    4.96    0.98
  14  -5   1    6.20    1.08
 -14  -4   1  101.50    3.03
 -13  -4   1   62.96    2.29
 -12  -4   1   15.35    0.86
 -11  -4   1   24.16    0.94
 -10  -4   1   54.28    1.38
  -9  -4   1    0.18    0.29
  -8  -4   1   45.30    1.24
  -7  -4   1   23.19    0.56
  -6  -4   1   35.81    0.66
  -5  -4   1   15.86    0.65
  -4  -4   1   24.14    0.66
  -3  -4   1  543.46    1.94
  -2  -4   1  776.68    2.17
  -1  -4   1  583.82    2.39
   0  -4   1  238.72    0.80
   1  -4   1  433.30    1.90
   2  -4   1   16.41    0.33
   3  -4   1   74.67    0.81
   4  -4   1  267.26    2.62
   5  -4   1   86.29    0.92
   6  -4   1   13.42    0.76
   7  -4   1   42.15    0.76
   8  -4   1  123.41    2.18
   9  -4   1   16.34    0.80
  10  -4   1  210.59    7.33
  11  -4   1   83.14    2.12
  12  -4   1   22.69    0.98
  13  -4   1    6.69    1.05
  14  -4   1    7.65    1.42
 -14  -3   1   70.92    2.53
 -13  -3   1   11.12    1.96
 -12  -3   1    2.72    0.55
 -11  -3   1    0.60    0.63
 -10  -3   1   25.50    0.87
  -9  -3   1  138.41    1.48
  -8  -3   1   92.81    1.25
  -7  -3   1  127.49    1.24
  -6  -3   1  187.33    1.70
  -5  -3   1   29.71    0.52
  -4  -3   1  112.08    0.77
  -3  -3   1  233.90    1.94
  -2  -3   1 1007.29    4.75
  -1  -3   1  938.79    6.80
   0  -3   1  451.97    1.80
   1  -3   1  286.34    1.12
   2  -3   1  387.58    1.55
   3  -3   1  152.75    2.00
   4  -3   1  146.05    0.89
   5  -3   1  185.11    2.83
   6  -3   1   36.66    0.65
   7  -3   1  195.39    3.64
   8  -3   1  177.45    2.11
   9  -3   1  261.34    3.21
  10  -3   1   66.31    1.42
  11  -3   1   21.69    0.89
  12  -3   1    2.06    0.55
  13  -3   1    5.64    0.75
  14  -3   1   22.82    1.55
 -14  -2   1   50.56    2.22
 -13  -2   1   15.46    0.93
 -12  -2   1   67.34    1.53
 -11  -2   1   55.83    1.76
 -10  -2   1  133.85    4.76
  -9  -2   1   11.12    0.47
  -8  -2   1  159.23    1.55
  -7  -2   1 1152.90    6.14
  -6  -2   1    7.07    0.29
  -5  -2   1  112.52    0.94
  -4  -2   1  935.04    4.12
  -3  -2   1  354.70    1.33
  -2  -2   1  304.43    1.82
  -1  -2   1 1122.08    2.77
   0  -2   1 2141.97    8.90
   1  -2   1 5411.68   32.36
   2  -2   1  230.67    0.96
   3  -2   1 1866.53   12.55
   4  -2   1  603.72    5.35
   5  -2   1  763.24    9.67
   6  -2   1   40.46    0.66
   7  -2   1  345.91    2.50
   8  -2   1  189.39    3.92
   9  -2   1  188.10    1.81
  10  -2   1    1.76    0.72
  11  -2   1   46.74    1.22
  12  -2   1   15.65    1.08
  13  -2   1    2.48    0.61
  14  -2   1    3.21    0.71
 -15  -1   1   29.94    1.95
 -14  -1   1   24.67    1.51
 -13  -1   1   21.68    1.02
 -12  -1   1    1.43    0.48
 -11  -1   1   38.17    1.11
 -10  -1   1   21.54    0.79
  -9  -1   1   88.14    1.16
  -8  -1   1   67.06    1.03
  -7  -1   1   97.53    1.04
  -6  -1   1  163.10    1.94
  -5  -1   1  167.36    1.34
  -4  -1   1 1175.61    2.24
  -3  -1   1  413.46    2.38
  -2  -1   1  665.97    3.60
  -1  -1   1  312.35    4.60
   0  -1   1 2207.91    8.82
   1  -1   1 1990.02   33.81
   2  -1   1  759.84    7.48
   3  -1   1  347.30    6.33
   4  -1   1  216.79    1.59
   5  -1   1   63.73    1.04
   6  -1   1   31.93    0.75
   7  -1   1  129.78    1.21
   8  -1   1  226.24    2.56
   9  -1   1  154.95    1.93
  10  -1   1  112.97    3.13
  11  -1   1   99.34    2.79
  12  -1   1   24.71    0.97
  13  -1   1   27.22    1.14
  14  -1   1   14.28    1.51
 -15   0   1    2.95    0.69
 -14   0   1   11.14    0.81
 -13   0   1    1.90    0.53
 -12   0   1    1.65    0.39
 -11   0   1   35.75    1.50
 -10   0   1    8.70    0.47
  -9   0   1   96.60    1.42
  -8   0   1  399.01    2.53
  -7   0   1   51.99    0.77
  -6   0   1  347.38    1.86
  -5   0   1   21.75    0.35
  -4   0   1  827.07    2.97
  -3   0   1  183.67    0.68
  -2   0   1   12.78    0.17
  -1   0   1   79.48    0.59
   0   0   1  148.56    0.62
   1   0   1  629.39    5.16
   2   0   1 4289.77   29.77
   3   0   1 1609.74   13.61
   4   0   1   54.05    0.40
   5   0   1   14.57    0.28
   6   0   1  120.72    0.74
   7   0   1  148.56    0.99
   8   0   1  421.84    2.17
   9   0   1   17.94    0.43
  10   0   1    3.06    0.32
  11   0   1    4.75    0.38
  12   0   1    3.56    0.39
  13   0   1    9.97    0.52
  14   0   1   62.82    3.34
 -15   1   1   34.72    1.97
 -14   1   1   27.68    1.60
 -13   1   1   23.91    1.43
 -12   1   1    0.89    0.77
 -11   1   1   38.06    1.12
 -10   1   1   22.33    0.81
  -9   1   1   91.30    2.60
  -8   1   1   68.94    2.34
  -7   1   1   98.26    1.66
  -6   1   1  162.33    2.85
  -5   1   1  172.29    1.59
  -4   1   1 1181.96    4.73
  -3   1   1  421.62    4.32
  -2   1   1  658.66   20.26
  -1   1   1  311.41    7.03
   0   1   1 2190.81   32.56
   1   1   1 1995.80   22.31
   2   1   1  758.29   11.64
   3   1   1  354.22    2.71
   4   1   1  221.88    2.46
   5   1   1   66.46    0.87
   6   1   1   33.88    1.95
   7   1   1  133.03    2.94
   8   1   1  226.05    7.42
   9   1   1  162.21    1.92
  10   1   1  109.93    3.42
  11   1   1  104.02    1.79
  12   1   1   25.79    1.12
  13   1   1   28.89    1.13
  14   1   1   12.83    1.21
 -14   2   1   62.47    2.32
 -13   2   1   15.17    0.87
 -12   2   1   71.31    1.61
 -11   2   1   59.66    1.40
 -10   2   1  138.02    3.37
  -9   2   1   12.04    1.35
  -8   2   1  154.13    3.10
  -7   2   1 1153.26   21.95
  -6   2   1    7.64    0.36
  -5   2   1  110.00    3.70
  -4   2   1  953.81   24.67
  -3   2   1  349.41    9.61
  -2   2   1  302.83   10.70
  -1   2   1 1112.22   17.81
   0   2   1 2091.50   16.05
   1   2   1 5331.43   29.83
   2   2   1  231.49    7.20
   3   2   1 1882.96   37.88
   4   2   1  611.46   16.82
   5   2   1  776.71   13.92
   6   2   1   41.59    0.77
   7   2   1  350.33    2.43
   8   2   1  194.98    4.70
   9   2   1  196.89    5.26
  10   2   1    1.52    0.36
  11   2   1   48.16    3.22
  12   2   1   15.57    0.86
  13   2   1    2.62    0.58
  14   2   1    4.56    0.89
 -14   3   1   86.98    2.87
 -13   3   1   12.33    0.80
 -12   3   1    3.97    0.61
 -11   3   1    1.12    0.41
 -10   3   1   24.98    0.88
  -9   3   1  146.85    3.68
  -8   3   1   91.60    4.70
  -7   3   1  128.01    2.60
  -6   3   1  187.99    6.69
  -5   3   1   30.48    0.65
  -4   3   1  109.33    3.62
  -3   3   1  237.48    7.03
  -2   3   1  984.33   30.77
  -1   3   1  932.61   13.97
   0   3   1  441.82    4.47
   1   3   1  282.95    1.41
   2   3   1  382.10    8.14
   3   3   1  150.47    1.71
   4   3   1  149.58    2.39
   5   3   1  186.24    5.13
   6   3   1   36.93    0.78
   7   3   1  197.39    5.32
   8   3   1  184.72    3.41
   9   3   1  266.18    3.10
  10   3   1   65.95    1.39
  11   3   1   22.82    0.90
  12   3   1    1.57    0.41
  13   3   1    6.42    0.97
  14   3   1   28.95    1.66
 -14   4   1  129.15    3.33
 -13   4   1   79.64    2.59
 -12   4   1   16.45    0.89
 -11   4   1   26.58    1.42
 -10   4   1   51.93    1.26
  -9   4   1    0.40    0.37
  -8   4   1   47.59    1.03
  -7   4   1   22.54    0.68
  -6   4   1   37.11    1.92
  -5   4   1   14.84    0.49
  -4   4   1   23.46    1.62
  -3   4   1  525.96   19.99
  -2   4   1  736.51   42.13
  -1   4   1  572.50    4.28
   0   4   1  233.76    1.68
   1   4   1  419.76    1.88
   2   4   1   15.26    0.78
   3   4   1   75.02    1.95
   4   4   1  267.56   10.22
   5   4   1   86.72    1.56
   6   4   1   14.50    0.55
   7   4   1   43.22    0.93
   8   4   1  126.26    5.33
   9   4   1   16.95    1.49
  10   4   1  216.47    5.91
  11   4   1   88.01    1.92
  12   4   1   26.32    1.11
  13   4   1    7.46    1.60
  14   4   1   11.34    1.24
 -14   5   1    9.99    1.11
 -13   5   1  141.18    3.42
 -12   5   1  158.51    9.15
 -11   5   1   24.34    2.14
 -10   5   1  101.87    5.91
  -9   5   1  128.22    5.70
  -8   5   1   32.73    0.94
  -7   5   1    3.07    0.33
  -6   5   1  605.38   30.94
  -5   5   1   48.28    2.94
  -4   5   1    9.24    0.54
  -3   5   1  221.61    5.06
  -2   5   1   34.26    0.63
  -1   5   1   16.27    0.44
   0   5   1  161.84    2.31
   1   5   1   66.36    0.85
   2   5   1  575.09    3.13
   3   5   1  156.58    1.42
   4   5   1    9.59    0.50
   5   5   1    7.62    0.68
   6   5   1  237.85    8.92
   7   5   1   58.81    3.64
   8   5   1   31.39    1.07
   9   5   1   26.87    0.90
  10   5   1   69.96    1.68
  11   5   1   23.30    3.03
  12   5   1   20.14    1.72
  13   5   1    5.88    0.87
  14   5   1    6.23    0.87
 -13   6   1    1.17    0.80
 -12   6   1   34.51    2.20
 -11   6   1   22.95    1.89
 -10   6   1   69.69    3.01
  -9   6   1    5.67    0.58
  -8   6   1   31.37    0.98
  -7   6   1   17.66    0.71
  -6   6   1  113.21    3.28
  -5   6   1  289.51   12.63
  -4   6   1   54.48    3.51
  -3   6   1   36.28    0.74
  -2   6   1  304.09    5.43
  -1   6   1   54.36    2.37
   0   6   1  241.26    1.24
   1   6   1   92.01    1.11
   2   6   1  177.15    1.56
   3   6   1   58.65    0.95
   4   6   1   89.27    1.22
   5   6   1   13.86    0.84
   6   6   1  102.03    3.45
   7   6   1   52.50    1.46
   8   6   1   32.74    1.39
   9   6   1   31.81    1.08
  10   6   1   84.22    6.31
  11   6   1   96.68    6.58
  12   6   1    8.34    0.92
  13   6   1  153.88    3.67
 -13   7   1    8.64    1.05
 -12   7   1   10.86    1.42
 -11   7   1    1.90    1.26
 -10   7   1   16.56    0.88
  -9   7   1  197.49   12.89
  -8   7   1   95.19    6.04
  -7   7   1   51.00    4.42
  -6   7   1   96.20    4.29
  -5   7   1  135.86    6.82
  -4   7   1   23.14    0.72
  -3   7   1   12.96    0.52
  -2   7   1   22.87    0.65
  -1   7   1   73.40    3.55
   0   7   1  170.46    1.15
   1   7   1  187.79    1.71
   2   7   1  742.06    3.46
   3   7   1  290.89    3.59
   4   7   1   62.80    1.09
   5   7   1  108.73    1.51
   6   7   1  191.53    6.85
   7   7   1   21.15    1.89
   8   7   1   11.20    0.61
   9   7   1  133.02    9.04
  10   7   1    6.84    0.72
  11   7   1    8.05    0.72
  12   7   1    6.96    1.26
  13   7   1   75.94    2.62
 -12   8   1    3.82    0.80
 -11   8   1    6.04    1.26
 -10   8   1  128.95   11.14
  -9   8   1   22.91    5.66
  -8   8   1   80.30    3.71
  -7   8   1   25.77    2.22
  -6   8   1  132.13    5.53
  -5   8   1   15.18    0.88
  -4   8   1   12.32    0.56
  -3   8   1   70.52    1.42
  -2   8   1  214.52    3.64
  -1   8   1  412.78    3.55
   0   8   1    5.08    0.25
   1   8   1  194.48    5.17
   2   8   1  218.49    2.05
   3   8   1   31.07    0.83
   4   8   1   29.80    0.83
   5   8   1    5.57    0.42
   6   8   1   76.10    1.42
   7   8   1   74.24    3.92
   8   8   1    9.77    0.65
   9   8   1  198.44   14.14
  10   8   1   18.57    1.04
  11   8   1   30.99    1.76
  12   8   1   18.26    1.35
 -12   9   1   11.59    1.32
 -11   9   1    9.25    1.05
 -10   9   1   25.03    2.88
  -9   9   1   80.69    9.86
  -8   9   1   64.77    8.57
  -7   9   1   41.29    3.05
  -6   9   1  147.92    7.50
  -5   9   1  129.55    2.42
  -4   9   1   17.21    1.41
  -3   9   1   35.62    3.24
  -2   9   1   72.85    2.87
  -1   9   1  342.99   16.87
   0   9   1  145.40    1.26
   1   9   1  115.27    6.37
   2   9   1  104.74    2.36
   3   9   1   26.04    0.80
   4   9   1   46.31    1.10
   5   9   1   43.77    1.11
   6   9   1   75.60    3.25
   7   9   1   71.70    1.76
   8   9   1   82.70    8.68
   9   9   1   64.68    7.05
  10   9   1   72.94    4.87
  11   9   1   23.34    1.69
  12   9   1   14.06    1.48
 -11  10   1    6.38    0.87
 -10  10   1   37.83    2.00
  -9  10   1    5.49    0.84
  -8  10   1   58.09    7.02
  -7  10   1  124.03   12.58
  -6  10   1   70.27    5.66
  -5  10   1   29.70    2.66
  -4  10   1    5.39    0.92
  -3  10   1  121.36    2.93
  -2  10   1   26.95    2.40
  -1  10   1   50.59    1.51
   0  10   1   57.08    0.86
   1  10   1   55.85    1.19
   2  10   1  128.43    1.83
   3  10   1   33.06    3.01
   4  10   1  136.41    2.43
   5  10   1    4.52    0.50
   6  10   1   72.62    4.04
   7  10   1  121.61    9.68
   8  10   1   85.51    7.63
   9  10   1    6.64    0.61
  10  10   1   19.30    1.39
  11  10   1   21.19    1.48
 -10  11   1   20.08    1.45
  -9  11   1    8.27    1.11
  -8  11   1   25.57    2.05
  -7  11   1   19.45    1.86
  -6  11   1   32.49    3.14
  -5  11   1  107.53    7.05
  -4  11   1   21.96    0.94
  -3  11   1   21.77    2.16
  -2  11   1    9.87    0.71
  -1  11   1  152.70    2.79
   0  11   1   96.32    1.17
   1  11   1   25.90    1.56
   2  11   1   15.84    1.09
   3  11   1   63.58    1.44
   4  11   1   19.93    1.02
   5  11   1   20.53    1.42
   6  11   1   61.66    2.62
   7  11   1    2.17    1.22
   8  11   1   27.93    2.93
   9  11   1  101.66    2.93
  10  11   1   18.87    1.45
  -9  12   1   23.56    1.55
  -8  12   1   27.38    1.63
  -7  12   1   32.77    1.69
  -6  12   1    4.26    1.22
  -5  12   1    3.82    0.53
  -4  12   1  133.90    9.24
  -3  12   1   37.43    4.05
  -2  12   1    0.23    0.40
  -1  12   1    2.98    0.59
   0  12   1   15.94    0.76
   1  12   1  112.29    1.92
   2  12   1  119.46    5.01
   3  12   1   36.88    2.23
   4  12   1    2.46    0.54
   5  12   1   46.43    1.35
   6  12   1   53.73    3.70
   7  12   1  127.36    3.24
   8  12   1   26.27    1.66
   9  12   1   25.35    1.66
  -8  13   1   14.58    1.24
  -7  13   1   13.75    1.24
  -6  13   1    6.66    1.08
  -5  13   1    7.40    0.89
  -4  13   1   59.59    4.67
  -3  13   1    6.25    0.57
  -2  13   1   -0.14    0.89
  -1  13   1   17.32    0.93
   0  13   1   12.57    0.57
   1  13   1    8.39    0.66
   2  13   1   12.33    2.46
   3  13   1   30.65    1.14
   4  13   1    7.00    0.75
   5  13   1   18.06    1.35
   6  13   1   14.68    1.39
   7  13   1    1.08    0.87
   8  13   1   19.24    1.42
  -6  14   1   11.91    1.32
  -5  14   1   12.76    1.21
  -4  14   1   30.65    1.72
  -3  14   1   51.31    2.10
  -2  14   1   24.75    1.55
  -1  14   1   33.58    1.76
   0  14   1   16.67    1.25
   1  14   1    0.71    0.65
   2  14   1   55.99    2.22
   3  14   1   40.79    1.92
   4  14   1  155.55    3.64
   5  14   1    5.98    1.11
   6  14   1   26.36    1.88
  -3  15   1   86.24    2.80
  -2  15   1    8.11    1.11
  -1  15   1    8.94    1.17
   0  15   1    2.85    0.67
   1  15   1    6.01    1.29
   2  15   1   22.45    1.48
   3  15   1    4.16    0.77
  -3 -15   2    6.91    1.14
  -2 -15   2   61.51    2.56
  -1 -15   2    4.35    0.92
   0 -15   2   53.39    1.56
   1 -15   2    4.44    0.95
   2 -15   2    7.19    1.02
   3 -15   2   35.89    1.97
  -6 -14   2   78.93    2.68
  -5 -14   2   40.54    1.95
  -4 -14   2   15.91    1.42
  -3 -14   2   93.98    2.90
  -2 -14   2    4.10    0.77
  -1 -14   2   30.83    1.66
   0 -14   2   27.12    1.14
   1 -14   2   18.66    1.32
   2 -14   2    6.88    1.21
   3 -14   2    7.59    1.26
   4 -14   2   24.91    1.55
   5 -14   2   50.13    2.22
   6 -14   2   10.30    1.08
  -8 -13   2   32.90    1.85
  -7 -13   2   43.26    2.00
  -6 -13   2   14.68    1.24
  -5 -13   2    0.89    0.71
  -4 -13   2   14.99    0.94
  -3 -13   2   54.21    1.75
  -2 -13   2   20.05    0.96
  -1 -13   2    0.11    0.55
   0 -13   2   14.05    0.57
   1 -13   2   71.56    1.68
   2 -13   2    9.15    1.19
   3 -13   2   26.19    1.04
   4 -13   2   56.74    1.97
   5 -13   2   86.64    2.71
   6 -13   2   29.02    1.66
   7 -13   2    2.13    0.71
  -9 -12   2    4.19    0.74
  -8 -12   2   32.47    1.95
  -7 -12   2   53.34    2.16
  -6 -12   2   54.03    1.76
  -5 -12   2    8.50    0.70
  -4 -12   2   46.80    1.33
  -3 -12   2  141.68    2.71
  -2 -12   2    5.60    0.70
  -1 -12   2   13.97    0.75
   0 -12   2   72.44    2.01
   1 -12   2    1.90    0.46
   2 -12   2   56.37    2.03
   3 -12   2   57.48    1.44
   4 -12   2  145.97    2.33
   5 -12   2   19.85    0.95
   6 -12   2   36.58    1.23
   7 -12   2   31.11    1.66
   8 -12   2   30.81    1.82
   9 -12   2    0.68    0.84
 -10 -11   2    0.24    0.84
  -9 -11   2   59.75    2.32
  -8 -11   2   40.88    2.99
  -7 -11   2   71.01    1.65
  -6 -11   2   16.14    0.88
  -5 -11   2   24.67    1.04
  -4 -11   2   44.73    1.86
  -3 -11   2   20.86    0.85
  -2 -11   2  144.51    3.79
  -1 -11   2  144.57    2.04
   0 -11   2  111.89    1.30
   1 -11   2    8.23    0.59
   2 -11   2    3.01    0.40
   3 -11   2    0.37    0.41
   4 -11   2   61.58    2.51
   5 -11   2    1.97    0.91
   6 -11   2   21.98    0.98
   7 -11   2   60.51    1.57
   8 -11   2   33.79    1.72
   9 -11   2   14.49    1.21
  10 -11   2    4.19    0.89
 -11 -10   2   60.25    4.19
 -10 -10   2   62.75    2.32
  -9 -10   2   13.55    0.88
  -8 -10   2   40.41    2.12
  -7 -10   2   21.43    0.94
  -6 -10   2   12.40    1.85
  -5 -10   2   11.49    1.09
  -4 -10   2   38.34    2.33
  -3 -10   2   40.63    2.66
  -2 -10   2  127.86    3.08
  -1 -10   2  195.26    2.21
   0 -10   2  108.89    1.31
   1 -10   2   48.53    1.82
   2 -10   2   44.55    1.11
   3 -10   2   28.07    0.92
   4 -10   2   79.07    3.47
   5 -10   2   93.76    1.69
   6 -10   2   29.75    2.39
   7 -10   2   27.36    1.42
   8 -10   2   55.44    1.50
   9 -10   2    7.62    1.26
  10 -10   2   66.87    8.67
  11 -10   2    1.88    0.58
 -12  -9   2   69.03    2.59
 -11  -9   2    7.49    0.75
 -10  -9   2    7.08    0.74
  -9  -9   2  166.62    4.83
  -8  -9   2  159.12    8.95
  -7  -9   2   16.47    0.75
  -6  -9   2   19.41    1.04
  -5  -9   2   27.32    0.88
  -4  -9   2  312.02    6.40
  -3  -9   2   68.87    1.92
  -2  -9   2  217.25    1.85
  -1  -9   2   31.01    0.77
   0  -9   2   31.40    0.50
   1  -9   2  109.11    2.52
   2  -9   2   88.06    1.35
   3  -9   2   40.57    0.90
   4  -9   2   73.38    1.97
   5  -9   2   56.71    3.58
   6  -9   2   70.65    3.92
   7  -9   2   10.90    1.25
   8  -9   2   16.45    0.84
   9  -9   2   67.76    1.65
  10  -9   2   98.48   12.33
  11  -9   2    6.41    1.08
 -12  -8   2   37.64    1.92
 -11  -8   2    6.35    1.48
 -10  -8   2   47.65    1.52
  -9  -8   2    3.48    0.71
  -8  -8   2   17.44    1.31
  -7  -8   2   37.07    1.04
  -6  -8   2   56.72    3.16
  -5  -8   2  131.46    1.43
  -4  -8   2  112.28    2.92
  -3  -8   2    6.02    0.34
  -2  -8   2   35.05    0.70
  -1  -8   2  157.48    1.41
   0  -8   2  194.12    1.45
   1  -8   2  179.18    1.74
   2  -8   2  112.72    1.22
   3  -8   2  305.98    4.68
   4  -8   2   17.08    0.48
   5  -8   2    7.77    0.67
   6  -8   2  118.00    2.30
   7  -8   2  109.10    3.84
   8  -8   2   42.53    1.95
   9  -8   2  103.10    1.94
  10  -8   2   33.84    1.16
  11  -8   2   10.83    1.08
  12  -8   2    2.99    0.95
 -13  -7   2   15.57    1.32
 -12  -7   2   31.05    1.72
 -11  -7   2    0.81    0.51
 -10  -7   2  100.79    2.32
  -9  -7   2   58.44    4.15
  -8  -7   2   89.83    3.88
  -7  -7   2   77.52    1.15
  -6  -7   2  144.48    1.50
  -5  -7   2  590.54    5.74
  -4  -7   2  255.26    1.55
  -3  -7   2   63.60    0.87
  -2  -7   2   24.77    0.55
  -1  -7   2  164.85    1.33
   0  -7   2    6.15    0.21
   1  -7   2  227.90    1.57
   2  -7   2  279.69    1.77
   3  -7   2   73.61    1.78
   4  -7   2   88.08    1.32
   5  -7   2   19.84    0.57
   6  -7   2  182.47    2.40
   7  -7   2   89.65    4.46
   8  -7   2   16.91    0.76
   9  -7   2   45.94    1.24
  10  -7   2   39.38    1.23
  11  -7   2   46.16    1.38
  12  -7   2   18.50    1.35
  13  -7   2   49.24    2.16
 -13  -6   2    4.38    0.74
 -12  -6   2    3.82    0.53
 -11  -6   2    1.65    0.50
 -10  -6   2   24.57    1.34
  -9  -6   2   60.18    1.35
  -8  -6   2    4.41    0.46
  -7  -6   2   47.07    0.94
  -6  -6   2   31.90    0.80
  -5  -6   2  134.94    3.02
  -4  -6   2   78.98    0.83
  -3  -6   2  117.16    1.10
  -2  -6   2  227.47    1.46
  -1  -6   2   47.54    0.67
   0  -6   2  193.01    1.38
   1  -6   2   10.21    0.50
   2  -6   2  846.14    3.39
   3  -6   2  271.01    5.30
   4  -6   2  296.62    2.33
   5  -6   2   55.32    0.86
   6  -6   2  201.98    4.69
   7  -6   2   19.81    1.31
   8  -6   2   17.64    0.75
   9  -6   2    4.36    0.53
  10  -6   2   18.05    0.88
  11  -6   2    6.44    1.45
  12  -6   2   16.90    1.39
  13  -6   2   22.01    1.51
 -14  -5   2    9.96    1.21
 -13  -5   2   43.17    1.95
 -12  -5   2   68.48    2.84
 -11  -5   2   10.95    1.21
 -10  -5   2   38.16    1.13
  -9  -5   2  118.79    1.86
  -8  -5   2  166.76    1.63
  -7  -5   2   77.79    1.07
  -6  -5   2   31.96    0.67
  -5  -5   2  488.81    8.51
  -4  -5   2   39.26    0.54
  -3  -5   2  172.43    1.43
  -2  -5   2   39.79    0.70
  -1  -5   2  217.20    1.27
   0  -5   2   49.78    0.55
   1  -5   2   45.62    0.59
   2  -5   2  333.21    2.74
   3  -5   2  190.31    3.17
   4  -5   2    9.89    0.31
   5  -5   2  208.18    3.08
   6  -5   2   67.89    0.93
   7  -5   2   31.86    0.91
   8  -5   2   26.45    0.70
   9  -5   2  140.70    5.23
  10  -5   2   51.68    1.28
  11  -5   2   44.42    1.51
  12  -5   2   29.19    1.11
  13  -5   2   47.02    2.10
  14  -5   2   10.23    1.51
 -14  -4   2   53.64    2.32
 -13  -4   2   20.66    1.42
 -12  -4   2   62.73    1.57
 -11  -4   2   15.83    0.83
 -10  -4   2   62.37    1.39
  -9  -4   2    6.35    0.59
  -8  -4   2   21.05    1.05
  -7  -4   2   11.11    0.43
  -6  -4   2  113.17    1.13
  -5  -4   2   96.58    0.98
  -4  -4   2   74.96    0.69
  -3  -4   2  132.75    1.13
  -2  -4   2  116.37    0.87
  -1  -4   2 1420.66    4.11
   0  -4   2  895.96    3.56
   1  -4   2   51.11    0.57
   2  -4   2   63.86    0.77
   3  -4   2    2.40    0.17
   4  -4   2   19.90    0.41
   5  -4   2   18.99    0.56
   6  -4   2   32.72    0.62
   7  -4   2   43.71    1.40
   8  -4   2   19.68    0.76
   9  -4   2   18.10    0.73
  10  -4   2  158.29    2.80
  11  -4   2   52.73    1.95
  12  -4   2   57.45    1.53
  13  -4   2    7.09    1.35
  14  -4   2    7.33    0.92
 -14  -3   2   79.55    2.71
 -13  -3   2  118.48    2.17
 -12  -3   2   59.72    1.95
 -11  -3   2   58.10    2.71
 -10  -3   2   27.81    0.90
  -9  -3   2   14.79    0.57
  -8  -3   2  131.72    1.45
  -7  -3   2  158.24    1.81
  -6  -3   2  250.16    3.47
  -5  -3   2  337.51    4.06
  -4  -3   2   18.17    0.44
  -3  -3   2  348.54    2.24
  -2  -3   2  259.41    2.55
  -1  -3   2  953.76    8.51
   0  -3   2  284.54    0.99
   1  -3   2  432.22    1.59
   2  -3   2   24.03    0.44
   3  -3   2  795.06    4.31
   4  -3   2  237.88    1.71
   5  -3   2  128.60    2.87
   6  -3   2    3.84    0.24
   7  -3   2   15.41    0.48
   8  -3   2    0.08    0.24
   9  -3   2   71.76    2.02
  10  -3   2   65.36    1.49
  11  -3   2   16.60    0.85
  12  -3   2  142.35    6.62
  13  -3   2    5.30    0.84
  14  -3   2   28.28    1.66
 -14  -2   2   10.15    1.08
 -13  -2   2    3.96    1.86
 -12  -2   2   24.80    1.01
 -11  -2   2   44.19    1.22
 -10  -2   2   63.87    1.33
  -9  -2   2    7.26    0.39
  -8  -2   2   52.07    1.87
  -7  -2   2  623.15    5.62
  -6  -2   2  502.60    2.19
  -5  -2   2  136.80    1.43
  -4  -2   2  186.14    1.06
  -3  -2   2  750.29    2.28
  -2  -2   2   95.02    0.66
  -1  -2   2  175.97    0.81
   0  -2   2 1429.12    7.57
   1  -2   2 4823.14   36.90
   2  -2   2  550.25    1.60
   3  -2   2  666.99    7.00
   4  -2   2  570.43    4.75
   5  -2   2  209.50    2.80
   6  -2   2   16.41    0.44
   7  -2   2  126.08    1.25
   8  -2   2   22.09    0.58
   9  -2   2   58.70    2.37
  10  -2   2   37.65    2.20
  11  -2   2   53.36    1.58
  12  -2   2   44.43    1.29
  13  -2   2   11.07    0.78
  14  -2   2   22.11    1.58
 -15  -1   2   51.00    2.25
 -14  -1   2   27.31    1.69
 -13  -1   2    0.50    0.57
 -12  -1   2    6.20    0.62
 -11  -1   2  133.12    6.09
 -10  -1   2   31.86    1.01
  -9  -1   2   35.22    0.77
  -8  -1   2  190.80    1.57
  -7  -1   2  158.89    1.64
  -6  -1   2   87.75    0.91
  -5  -1   2  247.25    1.52
  -4  -1   2   22.76    0.33
  -3  -1   2  196.37    2.11
  -2  -1   2   25.75    0.32
  -1  -1   2  917.91   12.74
   0  -1   2 3764.04    9.75
   1  -1   2 10870.4   152.1
   2  -1   2  440.23    2.73
   3  -1   2   17.00    0.31
   4  -1   2  129.73    1.46
   5  -1   2   25.36    0.47
   6  -1   2   38.10    0.61
   7  -1   2  214.40    3.07
   8  -1   2   53.00    0.87
   9  -1   2    6.24    0.66
  10  -1   2   11.47    0.70
  11  -1   2   23.19    0.89
  12  -1   2   24.29    2.33
  13  -1   2    3.99    1.01
  14  -1   2    8.41    1.11
 -15   0   2    1.48    0.84
 -14   0   2   -0.42    1.04
 -13   0   2   19.24    0.68
 -12   0   2   12.52    0.55
 -11   0   2   83.53    1.13
 -10   0   2   94.58    1.51
  -9   0   2    8.57    0.33
  -8   0   2   69.92    0.93
  -7   0   2  119.71    1.14
  -6   0   2  596.90    2.54
  -5   0   2    0.55    0.10
  -4   0   2 2153.36    5.65
  -3   0   2   26.53    0.37
  -2   0   2 1304.30    6.20
  -1   0   2 1122.17   10.42
   0   0   2 1331.39    3.32
   1   0   2 1888.09    9.14
   2   0   2   50.43    0.34
   3   0   2    0.67    0.06
   4   0   2  447.45    2.99
   5   0   2  178.48    1.72
   6   0   2   31.60    0.65
   7   0   2   26.39    0.66
   8   0   2 1353.09   12.94
   9   0   2   93.82    1.06
  10   0   2  109.43    1.23
  11   0   2   25.27    0.68
  12   0   2   34.22    0.83
  13   0   2    7.61    0.71
  14   0   2    1.06    0.54
 -15   1   2   56.36    2.32
 -14   1   2   34.66    1.79
 -13   1   2   -0.02    0.57
 -12   1   2    6.96    0.67
 -11   1   2  141.30    7.03
 -10   1   2   31.46    0.97
  -9   1   2   34.53    0.93
  -8   1   2  191.52    2.60
  -7   1   2  164.60    2.51
  -6   1   2   88.45    1.60
  -5   1   2  256.10    1.99
  -4   1   2   22.28    0.47
  -3   1   2  197.24    3.13
  -2   1   2   25.76    0.53
  -1   1   2  914.13    9.58
   0   1   2 3696.78   36.80
   1   1   2 10804.8   103.9
   2   1   2  442.72    8.33
   3   1   2   17.72    0.39
   4   1   2  133.75    4.28
   5   1   2   25.90    0.89
   6   1   2   40.14    0.79
   7   1   2  215.58    5.03
   8   1   2   52.85    1.56
   9   1   2    7.30    0.51
  10   1   2    9.67    0.65
  11   1   2   23.67    0.92
  12   1   2   25.48    1.01
  13   1   2    4.26    0.56
  14   1   2    9.49    1.02
 -14   2   2   12.36    1.17
 -13   2   2    3.61    0.94
 -12   2   2   25.92    1.01
 -11   2   2   45.47    1.49
 -10   2   2   66.04    1.92
  -9   2   2    7.15    0.71
  -8   2   2   52.33    1.04
  -7   2   2  637.02    8.95
  -6   2   2  519.10    4.22
  -5   2   2  136.06    2.47
  -4   2   2  187.83    1.37
  -3   2   2  743.37   13.95
  -2   2   2   95.07    2.46
  -1   2   2  175.21    1.01
   0   2   2 1415.80    4.31
   1   2   2 4799.59    5.35
   2   2   2  548.23   14.04
   3   2   2  673.63   11.40
   4   2   2  576.49   16.65
   5   2   2  211.37    3.59
   6   2   2   17.22    0.89
   7   2   2  125.79    5.61
   8   2   2   23.49    1.07
   9   2   2   56.31    2.57
  10   2   2   38.19    1.39
  11   2   2   56.90    3.20
  12   2   2   47.86    5.37
  13   2   2   13.68    0.90
  14   2   2   25.41    1.92
 -14   3   2   96.54    2.99
 -13   3   2  123.27    7.79
 -12   3   2   64.58    2.32
 -11   3   2   59.37    1.41
 -10   3   2   30.17    0.95
  -9   3   2   15.40    0.69
  -8   3   2  137.95    5.67
  -7   3   2  160.90    3.50
  -6   3   2  249.06    5.91
  -5   3   2  344.79    8.14
  -4   3   2   17.46    0.54
  -3   3   2  346.08   11.61
  -2   3   2  257.45    4.04
  -1   3   2  953.52    2.62
   0   3   2  280.46    1.26
   1   3   2  428.15    1.78
   2   3   2   23.50    0.46
   3   3   2  794.63   27.41
   4   3   2  241.82    2.96
   5   3   2  129.90    4.47
   6   3   2    3.81    0.31
   7   3   2   15.06    0.59
   8   3   2    0.47    0.31
   9   3   2   71.39    2.20
  10   3   2   67.50    2.10
  11   3   2   17.60    0.88
  12   3   2  148.01    5.29
  13   3   2    8.17    1.17
  14   3   2   32.31    1.79
 -14   4   2   74.19    2.59
 -13   4   2   25.01    1.51
 -12   4   2   65.82    1.57
 -11   4   2   17.15    1.42
 -10   4   2   64.43    3.30
  -9   4   2    5.11    0.84
  -8   4   2   20.88    0.73
  -7   4   2   10.38    0.53
  -6   4   2  116.51    5.15
  -5   4   2   95.33    1.17
  -4   4   2   75.57    4.18
  -3   4   2  132.95    3.28
  -2   4   2  112.41    8.28
  -1   4   2 1390.77    3.57
   0   4   2  880.89   10.28
   1   4   2   51.37    0.70
   2   4   2   61.53    2.34
   3   4   2    2.94    0.37
   4   4   2   19.99    0.75
   5   4   2   19.23    1.22
   6   4   2   33.61    1.79
   7   4   2   43.59    1.89
   8   4   2   18.13    0.81
   9   4   2   19.50    0.77
  10   4   2  156.86    8.64
  11   4   2   57.99    3.55
  12   4   2   58.97    4.24
  13   4   2    5.77    0.87
  14   4   2   10.15    1.08
 -14   5   2   12.12    1.26
 -13   5   2   52.05    2.19
 -12   5   2   73.04    5.47
 -11   5   2   12.74    1.59
 -10   5   2   38.45    1.99
  -9   5   2  125.44    6.18
  -8   5   2  167.39    4.83
  -7   5   2   78.04    3.40
  -6   5   2   31.97    1.75
  -5   5   2  497.26   19.37
  -4   5   2   37.67    1.96
  -3   5   2  169.94    2.70
  -2   5   2   39.91    1.04
  -1   5   2  214.62    5.13
   0   5   2   47.80    0.70
   1   5   2   44.38    1.41
   2   5   2  326.65    1.98
   3   5   2  190.53    1.58
   4   5   2   10.40    1.09
   5   5   2  216.40    6.88
   6   5   2   68.88    4.30
   7   5   2   34.26    1.79
   8   5   2   28.92    1.42
   9   5   2  143.99   10.30
  10   5   2   50.99    1.30
  11   5   2   47.41    3.42
  12   5   2   33.81    3.41
  13   5   2   60.12    2.29
  14   5   2   12.39    1.24
 -13   6   2    4.56    0.92
 -12   6   2    4.13    0.58
 -11   6   2    0.95    0.72
 -10   6   2   24.27    0.97
  -9   6   2   59.74    3.44
  -8   6   2    4.67    0.43
  -7   6   2   46.60    1.75
  -6   6   2   32.34    1.55
  -5   6   2  130.61    4.36
  -4   6   2   76.04    1.13
  -3   6   2  116.09    1.68
  -2   6   2  224.67    4.16
  -1   6   2   44.31    0.78
   0   6   2  188.96    2.04
   1   6   2    9.74    0.43
   2   6   2  839.07    6.96
   3   6   2  263.69    4.55
   4   6   2  295.35    6.77
   5   6   2   54.32    1.03
   6   6   2  203.97    7.77
   7   6   2   18.56    0.72
   8   6   2   17.08    1.21
   9   6   2    4.92    1.62
  10   6   2   17.75    1.58
  11   6   2    4.55    1.02
  12   6   2   26.23    1.55
  13   6   2   30.10    1.79
 -13   7   2   19.03    1.42
 -12   7   2   34.22    1.76
 -11   7   2    0.84    0.55
 -10   7   2  107.58    4.96
  -9   7   2   58.70    4.30
  -8   7   2   91.74    6.04
  -7   7   2   78.92    5.41
  -6   7   2  145.98    5.78
  -5   7   2  589.52   21.90
  -4   7   2  246.41    6.58
  -3   7   2   67.42    2.06
  -2   7   2   25.25    0.69
  -1   7   2  155.19    7.37
   0   7   2    5.88    0.28
   1   7   2  222.48    1.89
   2   7   2  268.46    2.54
   3   7   2   72.37    1.15
   4   7   2   86.44    3.04
   5   7   2   19.23    0.68
   6   7   2  183.78    3.87
   7   7   2   94.42    4.59
   8   7   2   17.49    1.21
   9   7   2   50.90    2.05
  10   7   2   39.91    3.24
  11   7   2   46.90    3.51
  12   7   2   28.26    2.22
  13   7   2   65.79    2.47
 -12   8   2   51.18    2.16
 -11   8   2    9.41    1.14
 -10   8   2   49.96    3.76
  -9   8   2    3.79    0.70
  -8   8   2   19.10    0.84
  -7   8   2   33.84    1.92
  -6   8   2   55.38    4.04
  -5   8   2  133.19    1.79
  -4   8   2  105.81    6.44
  -3   8   2    5.85    0.46
  -2   8   2   33.54    0.81
  -1   8   2  154.59    1.71
   0   8   2  190.45    2.35
   1   8   2  173.26    1.81
   2   8   2  112.05    1.51
   3   8   2  299.59    7.74
   4   8   2   15.99    0.63
   5   8   2    6.65    0.54
   6   8   2  123.20    2.39
   7   8   2  110.93    4.19
   8   8   2   40.21    1.89
   9   8   2  107.95    9.80
  10   8   2   38.48    5.97
  11   8   2   13.54    1.17
  12   8   2    5.77    1.02
 -12   9   2   84.76    2.74
 -11   9   2    6.04    0.89
 -10   9   2    6.34    1.28
  -9   9   2  168.64   20.19
  -8   9   2  168.40   17.56
  -7   9   2   17.19    1.72
  -6   9   2   20.53    1.04
  -5   9   2   25.05    1.48
  -4   9   2  297.03    7.20
  -3   9   2   64.73    3.55
  -2   9   2  210.03    5.32
  -1   9   2   29.78    1.78
   0   9   2   29.98    1.17
   1   9   2  106.62    1.76
   2   9   2   84.50    1.41
   3   9   2   40.02    1.04
   4   9   2   67.99    1.66
   5   9   2   56.97    2.25
   6   9   2   71.61    1.75
   7   9   2   11.27    1.04
   8   9   2   16.03    1.08
   9   9   2   66.39    5.66
  10   9   2  115.07    3.08
  11   9   2   12.24    1.17
 -11  10   2   66.90    2.53
 -10  10   2   67.86    2.43
  -9  10   2   14.37    1.58
  -8  10   2   38.36    4.92
  -7  10   2   20.57    0.95
  -6  10   2   10.67    1.92
  -5  10   2    9.65    0.63
  -4  10   2   36.67    1.93
  -3  10   2   38.34    2.56
  -2  10   2  115.48    1.75
  -1  10   2  193.20    2.60
   0  10   2  105.64    1.65
   1  10   2   46.34    2.08
   2  10   2   45.41    1.11
   3  10   2   26.66    0.88
   4  10   2   76.19    1.48
   5  10   2   94.45    1.71
   6  10   2   27.86    1.46
   7  10   2   26.89    1.26
   8  10   2   56.22    5.00
   9  10   2    9.59    1.11
  10  10   2   80.20    2.93
  11  10   2    3.39    0.89
 -10  11   2   -0.71    0.80
  -9  11   2   64.84    2.40
  -8  11   2   45.45    3.87
  -7  11   2   78.86    8.50
  -6  11   2   15.07    0.92
  -5  11   2   21.55    3.61
  -4  11   2   41.41    1.21
  -3  11   2   21.07    1.35
  -2  11   2  129.96    1.96
  -1  11   2  136.62    1.97
   0  11   2  108.00    1.25
   1  11   2    9.41    0.59
   2  11   2    2.40    0.49
   3  11   2    1.24    0.44
   4  11   2   59.34    1.40
   5  11   2    1.49    0.78
   6  11   2   22.65    3.39
   7  11   2   60.79    5.16
   8  11   2   35.37    1.76
   9  11   2   14.24    1.24
  10  11   2    6.91    1.08
  -9  12   2    4.50    0.89
  -8  12   2   29.73    1.69
  -7  12   2   45.05    2.03
  -6  12   2   54.65    8.31
  -5  12   2    8.66    0.74
  -4  12   2   46.75    6.05
  -3  12   2  137.95    7.36
  -2  12   2    5.48    0.72
  -1  12   2   13.83    0.76
   0  12   2   65.80    1.77
   1  12   2    1.97    1.43
   2  12   2   54.62    1.86
   3  12   2   56.80    3.05
   4  12   2  140.27    7.06
   5  12   2   16.99    0.88
   6  12   2   35.41    2.99
   7  12   2   28.02    1.66
   8  12   2   34.07    1.92
   9  12   2    1.05    0.77
  -8  13   2   25.10    1.60
  -7  13   2   39.72    1.92
  -6  13   2   12.46    1.29
  -5  13   2    0.40    0.80
  -4  13   2   15.39    1.28
  -3  13   2   48.52    1.97
  -2  13   2   18.04    0.91
  -1  13   2    0.02    0.68
   0  13   2   12.31    0.56
   1  13   2   64.50    2.22
   2  13   2    9.58    1.19
   3  13   2   28.54    2.85
   4  13   2   55.64    5.09
   5  13   2   77.23    2.53
   6  13   2   32.28    1.85
   7  13   2    1.39    0.95
  -6  14   2   73.72    2.66
  -5  14   2   34.50    1.79
  -4  14   2   11.47    1.11
  -3  14   2   74.59    2.56
  -2  14   2    2.40    0.89
  -1  14   2   16.50    1.35
   0  14   2   22.91    1.04
   1  14   2    8.20    1.05
   2  14   2    5.77    1.17
   3  14   2    7.59    1.14
   4  14   2   19.98    1.55
   5  14   2   45.76    2.06
   6  14   2   12.86    1.42
  -3  15   2    5.27    0.95
  -2  15   2   49.95    2.19
  -1  15   2    2.00    0.77
   0  15   2   39.83    1.39
   1  15   2    0.03    0.80
   2  15   2    7.15    0.95
   3  15   2   29.07    1.72
  -2 -15   3   77.60    2.71
  -1 -15   3   11.50    1.26
   0 -15   3    5.85    0.65
   1 -15   3    6.17    0.89
   2 -15   3   15.08    1.26
  -5 -14   3   35.61    1.85
  -4 -14   3   15.94    1.35
  -3 -14   3   42.43    2.00
  -2 -14   3   20.29    1.45
  -1 -14   3   28.89    1.60
   0 -14   3   45.88    1.45
   1 -14   3   14.65    1.24
   2 -14   3    9.22    1.14
   3 -14   3   95.67    2.87
   4 -14   3   22.66    1.63
   5 -14   3   21.00    1.60
  -7 -13   3   13.01    1.24
  -6 -13   3   17.21    1.45
  -5 -13   3    4.62    1.02
  -4 -13   3   52.72    2.06
  -3 -13   3   79.64    1.79
  -2 -13   3   80.36    2.32
  -1 -13   3   71.28    5.06
   0 -13   3   44.50    1.55
   1 -13   3   45.59    2.16
   2 -13   3   10.36    0.76
   3 -13   3   34.94    1.21
   4 -13   3   78.31    2.53
   5 -13   3   45.78    2.03
   6 -13   3   51.21    2.13
   7 -13   3  128.57    3.39
  -9 -12   3    8.45    1.24
  -8 -12   3   10.86    1.21
  -7 -12   3    7.37    0.98
  -6 -12   3    7.41    0.63
  -5 -12   3   75.79    2.19
  -4 -12   3   80.12    1.74
  -3 -12   3   27.49    2.88
  -2 -12   3   90.48    2.17
  -1 -12   3   54.14    1.37
   0 -12   3   30.48    0.75
   1 -12   3   40.05    2.62
   2 -12   3    2.88    0.60
   3 -12   3   25.07    1.02
   4 -12   3   33.34    1.15
   5 -12   3   34.76    1.20
   6 -12   3   72.21    2.40
   7 -12   3    6.14    1.21
   8 -12   3   20.75    1.42
 -10 -11   3   39.19    1.88
  -9 -11   3   76.25    2.56
  -8 -11   3   66.53    2.32
  -7 -11   3   84.25    1.80
  -6 -11   3   18.37    1.75
  -5 -11   3    0.10    0.51
  -4 -11   3   12.52    0.91
  -3 -11   3   74.79    3.17
  -2 -11   3   12.92    1.68
  -1 -11   3   11.99    1.01
   0 -11   3   59.28    0.97
   1 -11   3   70.58    1.53
   2 -11   3  104.68    2.26
   3 -11   3  104.02    4.16
   4 -11   3   30.99    1.68
   5 -11   3   10.82    0.67
   6 -11   3   43.77    1.33
   7 -11   3    9.75    0.74
   8 -11   3  109.33    3.11
   9 -11   3    6.23    0.84
  10 -11   3    2.51    0.75
 -11 -10   3    2.51    0.78
 -10 -10   3   24.45    1.63
  -9 -10   3    5.24    0.85
  -8 -10   3  105.73    3.34
  -7 -10   3   67.26    2.77
  -6 -10   3   16.90    0.85
  -5 -10   3   57.82    2.50
  -4 -10   3    9.97    0.63
  -3 -10   3   39.70    2.32
  -2 -10   3   29.47    0.94
  -1 -10   3  250.56    2.56
   0 -10   3  278.39    3.59
   1 -10   3  102.83    3.75
   2 -10   3   16.15    0.72
   3 -10   3    7.30    0.53
   4 -10   3   10.76    0.61
   5 -10   3   46.77    1.26
   6 -10   3   69.39    1.53
   7 -10   3   17.18    0.86
   8 -10   3   17.99    0.90
   9 -10   3    9.04    1.11
  10 -10   3   45.03    5.64
 -12  -9   3   45.88    2.13
 -11  -9   3   19.00    2.76
 -10  -9   3   11.87    1.42
  -9  -9   3  111.60    3.96
  -8  -9   3   16.40    1.02
  -7  -9   3   73.12    1.51
  -6  -9   3   94.97    1.68
  -5  -9   3   21.46    0.79
  -4  -9   3   22.73    0.83
  -3  -9   3   47.43    0.89
  -2  -9   3    4.85    0.67
  -1  -9   3  224.84    1.99
   0  -9   3   47.44    0.61
   1  -9   3   13.69    0.49
   2  -9   3   78.75    2.35
   3  -9   3  103.31    2.68
   4  -9   3   74.48    1.71
   5  -9   3   65.00    1.83
   6  -9   3   70.81    2.50
   7  -9   3   30.17    2.51
   8  -9   3    5.11    0.97
   9  -9   3   55.78    3.55
  10  -9   3   10.22    1.60
  11  -9   3   11.62    1.42
 -12  -8   3    7.62    1.42
 -11  -8   3   23.63    1.09
 -10  -8   3   14.11    0.87
  -9  -8   3   49.86    1.96
  -8  -8   3  100.89    1.77
  -7  -8   3    4.55    0.53
  -6  -8   3   86.13    2.87
  -5  -8   3    4.96    0.41
  -4  -8   3   42.14    1.58
  -3  -8   3   41.87    0.78
  -2  -8   3   50.80    0.85
  -1  -8   3  110.87    1.22
   0  -8   3  170.95    1.06
   1  -8   3   91.67    1.11
   2  -8   3  126.88    2.02
   3  -8   3  224.77    3.59
   4  -8   3   29.28    0.69
   5  -8   3   22.04    0.91
   6  -8   3  213.31    6.61
   7  -8   3   84.81    1.97
   8  -8   3   16.84    2.56
   9  -8   3  143.26    6.28
  10  -8   3   25.45    1.06
  11  -8   3   -0.74    0.74
  12  -8   3    4.53    1.11
 -13  -7   3   44.46    2.06
 -12  -7   3   -0.61    0.61
 -11  -7   3   15.38    0.83
 -10  -7   3    6.37    0.61
  -9  -7   3   90.28    6.83
  -8  -7   3   22.27    1.05
  -7  -7   3   31.05    0.93
  -6  -7   3   12.18    0.49
  -5  -7   3   41.84    0.79
  -4  -7   3   39.20    0.75
  -3  -7   3  107.55    1.52
  -2  -7   3  173.28    1.42
  -1  -7   3  143.51    1.28
   0  -7   3   41.05    0.49
   1  -7   3   59.06    0.88
   2  -7   3  265.46    2.35
   3  -7   3   38.86    0.81
   4  -7   3   32.64    0.88
   5  -7   3   25.37    0.63
   6  -7   3    6.33    0.43
   7  -7   3   68.60    1.97
   8  -7   3    3.63    0.42
   9  -7   3  188.87    2.48
  10  -7   3   81.36    2.12
  11  -7   3   29.16    1.16
  12  -7   3    9.49    0.98
 -13  -6   3    5.61    0.89
 -12  -6   3   26.02    1.69
 -11  -6   3    3.12    0.55
 -10  -6   3    3.99    0.46
  -9  -6   3   54.41    1.30
  -8  -6   3   45.28    1.97
  -7  -6   3   17.90    0.58
  -6  -6   3   38.86    1.51
  -5  -6   3    4.49    0.32
  -4  -6   3   83.85    1.03
  -3  -6   3   37.69    0.65
  -2  -6   3  102.39    1.15
  -1  -6   3    1.85    0.22
   0  -6   3  144.43    1.32
   1  -6   3   20.77    0.61
   2  -6   3  271.35    3.28
   3  -6   3  426.95    4.84
   4  -6   3   23.00    0.48
   5  -6   3  135.97    1.41
   6  -6   3  195.41    2.66
   7  -6   3   55.73    0.97
   8  -6   3    5.34    1.21
   9  -6   3   68.84    1.95
  10  -6   3   24.64    0.98
  11  -6   3   24.14    1.03
  12  -6   3    1.55    0.87
  13  -6   3   18.50    1.42
 -14  -5   3   59.01    2.47
 -13  -5   3   96.94    2.87
 -12  -5   3   25.45    1.59
 -11  -5   3   11.80    1.08
 -10  -5   3   11.68    0.68
  -9  -5   3   57.60    1.75
  -8  -5   3   61.67    1.02
  -7  -5   3  412.75    2.43
  -6  -5   3   21.84    0.55
  -5  -5   3 1015.21   13.32
  -4  -5   3  372.70    1.75
  -3  -5   3   21.27    0.48
  -2  -5   3  427.08    3.06
  -1  -5   3  692.30    6.22
   0  -5   3   82.34    0.57
   1  -5   3   67.91    0.76
   2  -5   3 1062.00    9.06
   3  -5   3  146.83    1.20
   4  -5   3  362.99    4.04
   5  -5   3   83.95    2.43
   6  -5   3    5.37    0.33
   7  -5   3   47.28    1.44
   8  -5   3   30.66    1.14
   9  -5   3   63.33    7.48
  10  -5   3   40.52    3.45
  11  -5   3   41.48    1.31
  12  -5   3   28.45    1.16
  13  -5   3    8.33    1.11
 -14  -4   3   99.81    3.03
 -13  -4   3   52.51    2.13
 -12  -4   3  101.52    3.37
 -11  -4   3   15.83    0.79
 -10  -4   3    6.65    0.60
  -9  -4   3  114.93    1.75
  -8  -4   3    1.22    0.28
  -7  -4   3  157.80    1.87
  -6  -4   3  331.55    1.96
  -5  -4   3  391.16    2.56
  -4  -4   3   23.96    0.41
  -3  -4   3  104.06    0.91
  -2  -4   3  398.70    1.69
  -1  -4   3  203.97    1.25
   0  -4   3  533.51    2.20
   1  -4   3  103.54    1.34
   2  -4   3  857.66    2.53
   3  -4   3   54.95    0.68
   4  -4   3  212.09    2.51
   5  -4   3  166.66    2.18
   6  -4   3   36.86    0.75
   7  -4   3  147.48    2.19
   8  -4   3   63.02    1.03
   9  -4   3  114.83    3.82
  10  -4   3   57.86    3.44
  11  -4   3    6.57    0.75
  12  -4   3   29.57    1.11
  13  -4   3    5.37    1.08
  14  -4   3    3.70    0.84
 -14  -3   3   -0.34    0.89
 -13  -3   3    5.77    0.68
 -12  -3   3  185.05    2.57
 -11  -3   3   64.39    1.49
 -10  -3   3   93.07    1.61
  -9  -3   3   28.48    0.71
  -8  -3   3   32.43    0.71
  -7  -3   3   54.82    0.84
  -6  -3   3  435.94    2.15
  -5  -3   3    4.37    0.53
  -4  -3   3   44.17    0.54
  -3  -3   3   39.29    0.61
  -2  -3   3  364.57    1.49
  -1  -3   3  412.62    2.20
   0  -3   3  599.93    3.25
   1  -3   3 1049.72    3.67
   2  -3   3  629.61    2.01
   3  -3   3  582.02    5.01
   4  -3   3   20.62    2.55
   5  -3   3   84.11    2.37
   6  -3   3   95.85    1.62
   7  -3   3   23.22    0.57
   8  -3   3   78.22    1.68
   9  -3   3   27.18    0.95
  10  -3   3    4.12    0.51
  11  -3   3  137.49    2.15
  12  -3   3    7.58    1.68
  13  -3   3   21.46    1.58
  14  -3   3   11.54    1.17
 -14  -2   3    9.83    1.11
 -13  -2   3   38.02    1.28
 -12  -2   3   51.06    4.15
 -11  -2   3   34.56    1.62
 -10  -2   3    3.14    0.67
  -9  -2   3    5.59    0.48
  -8  -2   3  180.56    1.58
  -7  -2   3  315.16    1.93
  -6  -2   3   94.83    1.07
  -5  -2   3  202.73    1.31
  -4  -2   3   30.49    0.68
  -3  -2   3    2.01    0.24
  -2  -2   3    4.24    0.16
  -1  -2   3  104.99    1.58
   0  -2   3  536.91    1.68
   1  -2   3 4017.33   22.22
   2  -2   3  123.47    1.08
   3  -2   3  109.00    1.46
   4  -2   3   23.14    0.38
   5  -2   3   30.17    0.54
   6  -2   3   62.90    1.40
   7  -2   3    6.17    0.33
   8  -2   3   20.26    0.61
   9  -2   3   38.38    0.81
  10  -2   3   80.81    1.51
  11  -2   3  116.79    1.95
  12  -2   3   60.41    1.51
  13  -2   3   24.67    1.48
  14  -2   3    7.83    1.26
 -14  -1   3   11.38    1.11
 -13  -1   3   14.86    1.89
 -12  -1   3    1.75    0.46
 -11  -1   3   28.13    1.65
 -10  -1   3    9.97    0.59
  -9  -1   3   11.32    0.49
  -8  -1   3   60.33    0.91
  -7  -1   3  176.82    1.85
  -6  -1   3  112.12    1.05
  -5  -1   3  124.60    1.31
  -4  -1   3  285.23    2.18
  -3  -1   3   22.03    0.37
  -2  -1   3  189.11    1.12
  -1  -1   3  667.00    7.64
   0  -1   3  594.20    1.99
   1  -1   3 2157.25   14.31
   2  -1   3  261.51    2.71
   3  -1   3  217.72    2.26
   4  -1   3 1090.46   10.94
   5  -1   3   77.10    1.40
   6  -1   3   82.81    0.93
   7  -1   3   48.05    0.79
   8  -1   3  757.06   11.02
   9  -1   3    5.34    0.36
  10  -1   3   43.82    2.29
  11  -1   3   41.62    1.28
  12  -1   3   23.41    1.38
  13  -1   3   25.31    1.58
  14  -1   3    6.25    1.39
 -14   0   3  128.05   10.97
 -13   0   3  122.07    2.25
 -12   0   3   -0.04    0.71
 -11   0   3   44.95    0.98
 -10   0   3   60.48    0.92
  -9   0   3    6.61    0.31
  -8   0   3    6.11    0.29
  -7   0   3   81.55    1.13
  -6   0   3  113.59    0.81
  -5   0   3  487.98    2.01
  -4   0   3   58.05    0.44
  -3   0   3 4375.61   13.98
  -2   0   3 1580.94    6.06
  -1   0   3    0.14    0.05
   0   0   3    0.16    0.04
   1   0   3   10.69    0.24
   2   0   3    0.18    0.06
   3   0   3   64.12    0.67
   4   0   3 1120.60    7.38
   5   0   3  129.57    1.48
   6   0   3  311.84    3.60
   7   0   3   46.78    0.79
   8   0   3    1.51    0.29
   9   0   3    4.60    0.31
  10   0   3    8.49    0.41
  11   0   3  109.18    1.32
  12   0   3   38.28    0.89
  13   0   3   10.45    2.67
  14   0   3    1.85    0.62
 -14   1   3   11.16    1.21
 -13   1   3   15.24    2.57
 -12   1   3    1.79    0.40
 -11   1   3   26.92    2.40
 -10   1   3    9.39    0.84
  -9   1   3   10.35    0.54
  -8   1   3   60.63    2.88
  -7   1   3  180.89    3.57
  -6   1   3  111.49    2.50
  -5   1   3  129.21    1.25
  -4   1   3  283.45    5.04
  -3   1   3   21.73    0.44
  -2   1   3  189.12    2.05
  -1   1   3  662.29    3.30
   0   1   3  588.09    5.19
   1   1   3 2140.84   17.99
   2   1   3  260.36    5.83
   3   1   3  220.65    5.57
   4   1   3 1092.71   25.72
   5   1   3   78.86    2.26
   6   1   3   84.64    1.15
   7   1   3   49.76    0.99
   8   1   3  759.08   26.03
   9   1   3    5.95    0.49
  10   1   3   41.53    2.68
  11   1   3   42.91    1.78
  12   1   3   26.03    2.42
  13   1   3   30.21    1.63
  14   1   3    6.85    0.92
 -14   2   3   14.65    1.24
 -13   2   3   39.72    1.31
 -12   2   3   59.87    1.49
 -11   2   3   35.85    1.12
 -10   2   3    3.94    0.48
  -9   2   3    5.03    0.46
  -8   2   3  186.38    3.04
  -7   2   3  315.29    3.08
  -6   2   3  100.00    1.25
  -5   2   3  205.82    1.95
  -4   2   3   31.88    1.26
  -3   2   3    1.93    0.20
  -2   2   3    4.10    0.20
  -1   2   3  107.39    1.65
   0   2   3  531.39    2.51
   1   2   3 4002.55    5.41
   2   2   3  121.80    3.51
   3   2   3  110.06    1.60
   4   2   3   23.82    0.55
   5   2   3   29.62    1.38
   6   2   3   62.53    2.53
   7   2   3    6.42    0.41
   8   2   3   20.82    0.77
   9   2   3   38.88    1.08
  10   2   3   78.86    1.53
  11   2   3  122.39    3.38
  12   2   3   62.22    1.99
  13   2   3   29.17    1.63
  14   2   3   12.21    1.35
 -14   3   3    0.06    0.84
 -13   3   3    6.72    0.91
 -12   3   3  203.37    5.98
 -11   3   3   69.58    2.14
 -10   3   3   96.58    1.66
  -9   3   3   29.38    0.88
  -8   3   3   34.24    0.92
  -7   3   3   56.68    1.05
  -6   3   3  435.05    4.07
  -5   3   3    4.47    0.29
  -4   3   3   42.82    0.89
  -3   3   3   39.55    0.66
  -2   3   3  359.21    4.08
  -1   3   3  408.86    5.10
   0   3   3  589.31    3.25
   1   3   3 1033.81    6.04
   2   3   3  620.65   12.55
   3   3   3  577.69   18.42
   4   3   3   19.35    0.63
   5   3   3   84.09    2.13
   6   3   3   96.96    1.29
   7   3   3   23.10    1.38
   8   3   3   77.39    6.12
   9   3   3   28.34    0.92
  10   3   3    3.91    0.51
  11   3   3  147.43    5.74
  12   3   3    6.89    0.67
  13   3   3   23.03    1.48
  14   3   3   11.96    1.14
 -14   4   3  118.15    3.24
 -13   4   3   68.11    2.56
 -12   4   3  118.02    2.10
 -11   4   3   16.67    0.79
 -10   4   3    6.75    0.55
  -9   4   3  117.72    5.21
  -8   4   3    0.91    0.38
  -7   4   3  158.37    4.13
  -6   4   3  332.66   14.83
  -5   4   3  394.41    7.19
  -4   4   3   23.97    0.59
  -3   4   3  103.75    2.14
  -2   4   3  381.72   15.17
  -1   4   3  199.33    1.44
   0   4   3  524.28    4.64
   1   4   3  101.85    1.22
   2   4   3  846.05   15.15
   3   4   3   53.49    1.05
   4   4   3  210.06    6.28
   5   4   3  171.34    4.98
   6   4   3   36.78    0.87
   7   4   3  152.46    5.88
   8   4   3   62.85    1.82
   9   4   3  119.80    3.03
  10   4   3   61.00    1.51
  11   4   3    5.94    0.58
  12   4   3   29.97    1.34
  13   4   3    8.17    1.08
  14   4   3    1.26    0.98
 -14   5   3   66.16    2.50
 -13   5   3  112.88    3.11
 -12   5   3   32.47    1.22
 -11   5   3   14.19    0.94
 -10   5   3   12.33    0.71
  -9   5   3   56.18    1.39
  -8   5   3   62.29    4.01
  -7   5   3  422.71   10.46
  -6   5   3   19.99    0.92
  -5   5   3 1024.75   27.06
  -4   5   3  361.02    6.03
  -3   5   3   21.81    1.02
  -2   5   3  416.44    5.69
  -1   5   3  681.30    7.09
   0   5   3   79.61    1.19
   1   5   3   63.13    1.92
   2   5   3 1048.51    7.45
   3   5   3  145.24    4.49
   4   5   3  362.72   13.06
   5   5   3   81.84    4.04
   6   5   3    5.60    0.71
   7   5   3   46.17    2.05
   8   5   3   31.12    1.14
   9   5   3   64.07    3.87
  10   5   3   42.21    1.95
  11   5   3   44.86    3.07
  12   5   3   33.01    5.50
  13   5   3    9.65    1.14
 -13   6   3    5.61    1.08
 -12   6   3   32.65    1.88
 -11   6   3    2.75    0.59
 -10   6   3    4.11    0.81
  -9   6   3   59.36    2.70
  -8   6   3   46.48    1.26
  -7   6   3   18.60    0.73
  -6   6   3   39.84    2.19
  -5   6   3    3.61    0.37
  -4   6   3   79.42    1.17
  -3   6   3   37.99    0.79
  -2   6   3   98.53    3.84
  -1   6   3    2.15    0.29
   0   6   3  139.02    1.10
   1   6   3   20.84    0.58
   2   6   3  267.28    3.84
   3   6   3  420.69    7.62
   4   6   3   21.73    0.66
   5   6   3  138.22    6.07
   6   6   3  198.56    8.04
   7   6   3   58.05    1.21
   8   6   3    5.32    1.01
   9   6   3   68.63    1.48
  10   6   3   24.51    1.08
  11   6   3   26.50    4.36
  12   6   3    4.16    1.17
  13   6   3   21.83    1.55
 -13   7   3   51.09    2.25
 -12   7   3    0.37    0.74
 -11   7   3   15.79    1.31
 -10   7   3    6.80    1.60
  -9   7   3   96.56    4.86
  -8   7   3   23.42    0.87
  -7   7   3   31.20    2.10
  -6   7   3   10.31    0.57
  -5   7   3   41.38    1.52
  -4   7   3   39.48    1.15
  -3   7   3  105.98    3.24
  -2   7   3  171.03    4.70
  -1   7   3  134.39    6.25
   0   7   3   39.87    0.58
   1   7   3   58.48    1.08
   2   7   3  263.04    2.17
   3   7   3   37.95    0.87
   4   7   3   32.42    1.82
   5   7   3   25.89    1.34
   6   7   3    6.47    0.48
   7   7   3   69.33    4.49
   8   7   3    2.96    0.47
   9   7   3  198.44   18.39
  10   7   3   85.04    8.28
  11   7   3   27.76    3.67
  12   7   3   15.11    1.42
 -12   8   3    9.75    1.21
 -11   8   3   23.77    1.55
 -10   8   3   13.82    0.80
  -9   8   3   55.68    8.10
  -8   8   3  100.05    2.53
  -7   8   3    3.97    0.41
  -6   8   3   82.12    2.73
  -5   8   3    3.91    0.38
  -4   8   3   43.17    3.16
  -3   8   3   43.37    0.99
  -2   8   3   46.19    0.99
  -1   8   3  110.29    1.95
   0   8   3  163.32    2.06
   1   8   3   89.41    1.35
   2   8   3  125.41    3.30
   3   8   3  220.53    7.13
   4   8   3   28.62    0.86
   5   8   3   22.36    1.07
   6   8   3  219.30    8.82
   7   8   3   88.03    2.79
   8   8   3   15.10    1.01
   9   8   3  149.79    8.30
  10   8   3   26.00    1.62
  11   8   3    0.53    0.84
  12   8   3    4.41    0.92
 -12   9   3   55.80    2.34
 -11   9   3   20.13    1.69
 -10   9   3    9.56    0.95
  -9   9   3  118.55   12.01
  -8   9   3   17.18    1.78
  -7   9   3   76.13    4.61
  -6   9   3   97.69    5.50
  -5   9   3   20.71    1.95
  -4   9   3   22.60    0.78
  -3   9   3   43.69    3.53
  -2   9   3    4.78    0.43
  -1   9   3  204.17   12.49
   0   9   3   47.44    1.03
   1   9   3   14.11    0.72
   2   9   3   73.78    1.34
   3   9   3   99.72    3.47
   4   9   3   71.12    2.36
   5   9   3   65.58    1.38
   6   9   3   73.08    5.01
   7   9   3   31.09    3.78
   8   9   3    5.76    0.75
   9   9   3   58.69    6.62
  10   9   3   14.89    1.32
  11   9   3   22.04    1.63
 -11  10   3    2.13    0.84
 -10  10   3   24.88    1.66
  -9  10   3    6.21    0.65
  -8  10   3  116.69   11.44
  -7  10   3   71.52    5.92
  -6  10   3   16.02    0.78
  -5  10   3   55.18    2.60
  -4  10   3   10.45    0.63
  -3  10   3   37.99    1.09
  -2  10   3   29.53    0.97
  -1  10   3  241.32    5.26
   0  10   3  267.88    2.69
   1  10   3  103.32    1.65
   2  10   3   16.18    0.72
   3  10   3    7.33    0.94
   4  10   3    9.74    0.69
   5  10   3   43.32    2.51
   6  10   3   66.42    5.71
   7  10   3   16.76    1.78
   8  10   3   17.90    0.99
   9  10   3    8.91    1.02
  10  10   3   54.38    2.22
 -10  11   3   41.38    2.00
  -9  11   3   84.18    2.71
  -8  11   3   68.42    2.47
  -7  11   3   85.97    6.83
  -6  11   3   16.77    0.85
  -5  11   3    2.15    0.51
  -4  11   3   10.85    0.66
  -3  11   3   73.49    3.07
  -2  11   3   12.00    0.68
  -1  11   3   10.30    0.62
   0  11   3   58.58    1.10
   1  11   3   65.21    1.42
   2  11   3  104.49    3.28
   3  11   3  102.39    3.03
   4  11   3   30.65    1.11
   5  11   3   11.08    1.41
   6  11   3   43.56    3.82
   7  11   3   12.63    0.92
   8  11   3  114.05    3.05
   9  11   3   11.72    1.24
  10  11   3    2.53    0.61
  -9  12   3   12.15    1.26
  -8  12   3   11.65    1.24
  -7  12   3    7.80    1.08
  -6  12   3    8.07    1.39
  -5  12   3   77.06    4.16
  -4  12   3   83.64    8.58
  -3  12   3   25.53    2.83
  -2  12   3   90.49    6.09
  -1  12   3   50.56    1.50
   0  12   3   28.88    0.76
   1  12   3   41.89    1.26
   2  12   3    2.01    0.78
   3  12   3   24.86    1.52
   4  12   3   34.26    1.17
   5  12   3   31.39    1.14
   6  12   3   61.33    2.29
   7  12   3    7.80    1.02
   8  12   3   21.92    1.55
  -7  13   3    8.07    1.42
  -6  13   3   17.76    1.32
  -5  13   3    4.47    0.92
  -4  13   3   46.07    2.00
  -3  13   3   86.83    7.00
  -2  13   3   86.01    1.82
  -1  13   3   75.93    6.34
   0  13   3   44.44    0.94
   1  13   3   42.41    1.89
   2  13   3    9.71    0.69
   3  13   3   33.18    1.17
   4  13   3   69.22    2.37
   5  13   3   43.35    1.95
   6  13   3   46.84    2.06
   7  13   3  123.20    3.39
  -5  14   3   30.95    1.82
  -4  14   3   12.70    1.17
  -3  14   3   39.72    1.97
  -2  14   3   19.61    1.39
  -1  14   3   15.20    1.24
   0  14   3   39.02    3.11
   1  14   3    6.69    0.92
   2  14   3    8.51    1.11
   3  14   3   81.28    2.68
   4  14   3   20.96    1.45
   5  14   3   16.81    1.35
  -2  15   3   62.65    2.40
  -1  15   3    7.09    0.98
   0  15   3    5.47    0.77
   1  15   3    2.66    0.74
   2  15   3   12.79    1.39
   0 -15   4   79.50    1.94
  -5 -14   4    0.71    0.80
  -4 -14   4   11.01    1.11
  -3 -14   4   87.29    2.84
  -2 -14   4   49.55    2.13
  -1 -14   4   32.25    1.72
   0 -14   4   49.17    2.26
   1 -14   4   54.76    2.19
   2 -14   4    1.76    0.87
   3 -14   4   99.92    2.93
   4 -14   4   19.45    1.39
  -7 -13   4   54.91    2.29
  -6 -13   4   28.76    1.66
  -5 -13   4   38.85    1.85
  -4 -13   4   55.43    2.29
  -3 -13   4   60.80    2.22
  -2 -13   4   37.55    2.36
  -1 -13   4   30.26    1.34
   0 -13   4    0.60    0.37
   1 -13   4   81.65    1.78
   2 -13   4   19.06    0.96
   3 -13   4    0.71    0.77
   4 -13   4   43.51    2.03
   5 -13   4   39.69    1.85
   6 -13   4    5.58    0.87
   7 -13   4   46.81    2.16
  -9 -12   4    9.41    1.17
  -8 -12   4   44.15    1.97
  -7 -12   4   40.27    1.88
  -6 -12   4   48.28    1.97
  -5 -12   4    4.74    0.59
  -4 -12   4   12.11    1.04
  -3 -12   4   44.99    1.51
  -2 -12   4   12.38    1.19
  -1 -12   4   39.66    1.49
   0 -12   4  263.20    5.91
   1 -12   4   50.61    1.38
   2 -12   4   22.74    1.52
   3 -12   4   38.19    1.92
   4 -12   4   50.38    1.42
   5 -12   4   57.80    1.51
   6 -12   4    8.78    1.02
   7 -12   4   29.20    1.69
   8 -12   4   92.80    3.05
 -10 -11   4   55.72    2.29
  -9 -11   4    5.12    1.11
  -8 -11   4   34.69    1.79
  -7 -11   4    6.60    0.62
  -6 -11   4   34.62    1.20
  -5 -11   4  111.57    3.79
  -4 -11   4   21.40    0.90
  -3 -11   4   70.30    2.06
  -2 -11   4   10.90    0.69
  -1 -11   4    8.89    1.59
   0 -11   4   36.46    0.78
   1 -11   4   72.33    2.83
   2 -11   4    4.95    1.01
   3 -11   4   92.32    1.75
   4 -11   4   73.93    2.67
   5 -11   4    7.79    0.63
   6 -11   4   58.33    1.49
   7 -11   4   76.96    2.47
   8 -11   4   19.48    1.48
   9 -11   4    7.22    0.92
 -11 -10   4    9.47    1.09
 -10 -10   4   52.70    1.83
  -9 -10   4   18.26    1.26
  -8 -10   4  206.82    6.32
  -7 -10   4   70.60    1.63
  -6 -10   4   42.43    3.39
  -5 -10   4    9.24    0.67
  -4 -10   4   87.37    1.61
  -3 -10   4   77.48    3.39
  -2 -10   4    0.26    0.36
  -1 -10   4   71.79    1.41
   0 -10   4   49.88    1.08
   1 -10   4    3.83    0.87
   2 -10   4   28.89    1.52
   3 -10   4    5.56    0.50
   4 -10   4   55.20    1.34
   5 -10   4   16.77    0.78
   6 -10   4    7.09    0.72
   7 -10   4   70.50    4.05
   8 -10   4    7.83    0.92
   9 -10   4   22.48    1.45
  10 -10   4    4.42    1.28
 -11  -9   4   25.08    2.85
 -10  -9   4   26.98    1.69
  -9  -9   4   26.70    2.03
  -8  -9   4    7.88    0.85
  -7  -9   4   59.56    2.14
  -6  -9   4   51.55    2.20
  -5  -9   4   60.93    3.25
  -4  -9   4   25.82    0.88
  -3  -9   4    7.56    0.49
  -2  -9   4    2.30    0.29
  -1  -9   4    3.12    0.33
   0  -9   4   74.20    0.77
   1  -9   4   96.94    1.84
   2  -9   4   75.62    1.14
   3  -9   4   23.17    0.80
   4  -9   4   77.05    2.66
   5  -9   4  153.32    4.05
   6  -9   4   60.90    2.06
   7  -9   4   65.23    1.52
   8  -9   4    9.86    0.85
   9  -9   4    3.37    0.75
  10  -9   4   14.83    1.35
  11  -9   4   15.85    1.42
 -12  -8   4    6.48    1.11
 -11  -8   4   34.66    1.25
 -10  -8   4   16.60    1.21
  -9  -8   4   10.10    0.67
  -8  -8   4   23.92    0.92
  -7  -8   4   34.19    0.98
  -6  -8   4   38.55    1.05
  -5  -8   4   78.33    1.15
  -4  -8   4  108.41    2.61
  -3  -8   4   11.02    0.51
  -2  -8   4   86.34    1.45
  -1  -8   4   80.53    1.07
   0  -8   4   53.54    0.71
   1  -8   4   55.02    0.91
   2  -8   4   24.05    0.62
   3  -8   4   18.69    0.59
   4  -8   4   22.31    0.70
   5  -8   4   62.35    1.32
   6  -8   4    1.98    0.38
   7  -8   4  107.66    4.15
   8  -8   4   11.28    2.42
   9  -8   4   39.76    1.60
  10  -8   4   66.97    4.02
  11  -8   4   21.90    1.48
  12  -8   4   12.33    1.21
 -13  -7   4   36.08    2.06
 -12  -7   4   43.20    2.00
 -11  -7   4  123.23   12.09
 -10  -7   4   10.90    1.62
  -9  -7   4    7.52    0.59
  -8  -7   4  185.35    2.68
  -7  -7   4    9.45    1.17
  -6  -7   4  156.16    1.78
  -5  -7   4  221.40    2.48
  -4  -7   4   29.57    0.57
  -3  -7   4  249.39    3.53
  -2  -7   4  168.23    1.68
  -1  -7   4  107.32    1.14
   0  -7   4   79.21    0.70
   1  -7   4   45.59    0.76
   2  -7   4  207.25    1.68
   3  -7   4  152.94    2.98
   4  -7   4   46.15    0.72
   5  -7   4   16.57    0.99
   6  -7   4   59.31    2.74
   7  -7   4   91.77    1.62
   8  -7   4   28.00    1.39
   9  -7   4   18.67    1.11
  10  -7   4  114.32    2.12
  11  -7   4   62.37    2.32
  12  -7   4   11.01    1.05
 -13  -6   4  118.11    2.94
 -12  -6   4    8.64    1.08
 -11  -6   4   33.05    3.93
 -10  -6   4   19.61    1.11
  -9  -6   4  153.83    4.64
  -8  -6   4   73.26    1.66
  -7  -6   4  129.99    1.66
  -6  -6   4    8.64    0.69
  -5  -6   4  135.05    1.35
  -4  -6   4  411.58    3.56
  -3  -6   4  109.28    1.12
  -2  -6   4   36.29    1.17
  -1  -6   4   12.85    0.60
   0  -6   4  242.38    1.12
   1  -6   4   14.60    0.41
   2  -6   4  415.51    4.46
   3  -6   4  238.92    4.48
   4  -6   4  121.78    1.86
   5  -6   4   25.79    0.63
   6  -6   4   26.07    0.95
   7  -6   4    2.16    0.37
   8  -6   4   89.75    1.64
   9  -6   4   38.92    1.29
  10  -6   4  255.97    2.98
  11  -6   4    4.20    1.41
  12  -6   4    8.78    1.08
  13  -6   4   22.04    1.48
 -14  -5   4    7.28    1.42
 -13  -5   4   73.81    2.62
 -12  -5   4    2.61    0.50
 -11  -5   4   87.52    5.60
 -10  -5   4   27.35    1.49
  -9  -5   4   10.89    1.32
  -8  -5   4   28.61    0.76
  -7  -5   4   25.76    0.68
  -6  -5   4   74.32    1.22
  -5  -5   4  244.38    3.31
  -4  -5   4   44.43    0.61
  -3  -5   4  263.28    3.96
  -2  -5   4   21.30    0.47
  -1  -5   4   32.54    0.65
   0  -5   4   72.79    0.58
   1  -5   4  571.70    6.42
   2  -5   4  292.69    2.15
   3  -5   4  206.46    1.87
   4  -5   4   53.29    0.80
   5  -5   4    5.77    0.62
   6  -5   4   17.48    0.56
   7  -5   4  140.00    2.87
   8  -5   4   10.11    1.66
   9  -5   4    9.74    0.67
  10  -5   4    1.31    0.47
  11  -5   4   59.60    1.59
  12  -5   4   15.39    1.24
  13  -5   4    0.34    0.80
 -14  -4   4   28.62    1.69
 -13  -4   4   55.87    2.29
 -12  -4   4   35.24    1.19
 -11  -4   4    1.49    0.56
 -10  -4   4    6.30    0.50
  -9  -4   4    7.91    0.81
  -8  -4   4    5.37    0.36
  -7  -4   4   44.00    0.83
  -6  -4   4  572.30    2.64
  -5  -4   4  297.08    2.49
  -4  -4   4   44.95    0.58
  -3  -4   4  224.52    1.64
  -2  -4   4   40.63    0.89
  -1  -4   4  364.16    2.14
   0  -4   4  290.28    1.34
   1  -4   4  113.73    1.15
   2  -4   4  662.20    4.01
   3  -4   4   77.16    0.86
   4  -4   4  369.20    3.14
   5  -4   4  449.67    5.38
   6  -4   4  229.49    3.44
   7  -4   4   29.31    0.68
   8  -4   4   50.40    1.67
   9  -4   4   68.25    3.55
  10  -4   4   63.62    1.50
  11  -4   4   10.81    0.72
  12  -4   4    3.64    1.19
  13  -4   4   57.96    2.32
 -14  -3   4    1.14    0.98
 -13  -3   4   20.90    1.39
 -12  -3   4  152.02    2.38
 -11  -3   4   53.49    1.68
 -10  -3   4   55.62    1.33
  -9  -3   4   83.48    1.47
  -8  -3   4   64.28    1.02
  -7  -3   4   67.86    0.95
  -6  -3   4  940.30    5.08
  -5  -3   4  610.30    3.28
  -4  -3   4  443.78    2.04
  -3  -3   4    1.93    0.23
  -2  -3   4  454.72    1.79
  -1  -3   4  131.32    2.24
   0  -3   4  392.32    1.56
   1  -3   4 1750.53   11.45
   2  -3   4  838.39    4.06
   3  -3   4   36.58    0.86
   4  -3   4   47.61    0.59
   5  -3   4  260.12    4.01
   6  -3   4   40.33    0.80
   7  -3   4   20.10    0.57
   8  -3   4   60.19    1.07
   9  -3   4    1.85    0.37
  10  -3   4    2.95    0.50
  11  -3   4  150.57    6.46
  12  -3   4  108.21    2.46
  13  -3   4   13.54    1.24
  14  -3   4   12.18    1.32
 -14  -2   4   31.94    1.76
 -13  -2   4   88.13    3.81
 -12  -2   4   17.97    1.72
 -11  -2   4   22.82    1.17
 -10  -2   4  136.11    1.94
  -9  -2   4   56.59    0.98
  -8  -2   4  112.71    1.27
  -7  -2   4    0.89    0.31
  -6  -2   4   35.75    0.65
  -5  -2   4  235.03    1.48
  -4  -2   4   74.95    0.68
  -3  -2   4  205.78    1.21
  -2  -2   4   53.19    0.59
  -1  -2   4  115.13    1.15
   0  -2   4  557.44    3.03
   1  -2   4  616.24    2.85
   2  -2   4  826.88    6.57
   3  -2   4  215.07    2.19
   4  -2   4  339.73    2.75
   5  -2   4  199.20    1.43
   6  -2   4   26.81    0.58
   7  -2   4   24.25    0.62
   8  -2   4  137.70    4.55
   9  -2   4   33.58    0.99
  10  -2   4   23.23    0.87
  11  -2   4    3.65    0.57
  12  -2   4   22.05    1.01
  13  -2   4   48.71    2.29
  14  -2   4    1.48    1.02
 -14  -1   4    2.43    0.80
 -13  -1   4   10.83    0.86
 -12  -1   4   35.77    1.22
 -11  -1   4   17.24    0.79
 -10  -1   4   58.87    1.30
  -9  -1   4   18.93    0.59
  -8  -1   4   96.79    1.19
  -7  -1   4   35.63    0.68
  -6  -1   4  241.29    1.95
  -5  -1   4   54.12    0.61
  -4  -1   4   29.27    0.42
  -3  -1   4  915.04    4.84
  -2  -1   4  390.65    2.88
  -1  -1   4   71.51    1.50
   0  -1   4   71.68    0.48
   1  -1   4  428.81    2.03
   2  -1   4   92.93    1.20
   3  -1   4  162.70    2.92
   4  -1   4  230.41    2.48
   5  -1   4   57.85    0.76
   6  -1   4   46.04    0.97
   7  -1   4   59.58    1.53
   8  -1   4  181.92    2.94
   9  -1   4  301.44   13.80
  10  -1   4    9.16    0.61
  11  -1   4   12.57    0.71
  12  -1   4   23.01    1.03
  13  -1   4    9.78    1.02
  14  -1   4   20.11    1.60
 -14   0   4  153.63    9.99
 -13   0   4   37.43    1.60
 -12   0   4   29.53    0.98
 -11   0   4   26.40    0.71
 -10   0   4   96.08    2.00
  -9   0   4   17.48    0.62
  -8   0   4   28.13    0.51
  -7   0   4  248.08    1.80
  -6   0   4  146.84    0.95
  -5   0   4   46.15    0.61
  -4   0   4  244.71    1.02
  -3   0   4  170.66    1.30
  -2   0   4  111.16    0.94
  -1   0   4    1.65    0.29
   0   0   4  104.60    0.49
   1   0   4   23.61    0.29
   2   0   4    0.62    0.10
   3   0   4   12.56    0.24
   4   0   4  192.42    0.93
   5   0   4    3.04    0.15
   6   0   4  153.54    1.75
   7   0   4   23.63    0.46
   8   0   4   57.78    0.87
   9   0   4  164.69    3.10
  10   0   4   42.27    0.83
  11   0   4    6.04    0.39
  12   0   4   33.11    0.85
  13   0   4   20.91    1.31
  14   0   4    7.04    1.19
 -14   1   4    0.84    0.87
 -13   1   4    9.78    0.77
 -12   1   4   38.96    3.25
 -11   1   4   19.24    0.84
 -10   1   4   57.99    3.33
  -9   1   4   17.53    0.70
  -8   1   4   98.22    2.16
  -7   1   4   34.68    0.83
  -6   1   4  241.77    4.96
  -5   1   4   55.59    0.87
  -4   1   4   28.11    0.59
  -3   1   4  915.56    2.99
  -2   1   4  385.21    4.13
  -1   1   4   72.59    0.76
   0   1   4   71.03    0.76
   1   1   4  427.40    2.08
   2   1   4   91.87    0.94
   3   1   4  165.86    4.28
   4   1   4  236.40    4.39
   5   1   4   57.96    1.35
   6   1   4   47.48    0.92
   7   1   4   60.06    1.10
   8   1   4  186.08    5.17
   9   1   4  302.58   15.62
  10   1   4    9.32    0.61
  11   1   4   13.24    0.83
  12   1   4   21.85    1.03
  13   1   4   13.91    1.17
  14   1   4   19.98    1.45
 -14   2   4   39.77    2.10
 -13   2   4   96.04    4.25
 -12   2   4   19.78    1.34
 -11   2   4   23.59    0.90
 -10   2   4  141.46    2.00
  -9   2   4   56.81    1.22
  -8   2   4  111.85    1.58
  -7   2   4    0.83    0.33
  -6   2   4   37.25    0.80
  -5   2   4  236.27    1.81
  -4   2   4   78.01    0.98
  -3   2   4  204.69    1.48
  -2   2   4   53.40    0.73
  -1   2   4  117.33    1.03
   0   2   4  557.25    1.56
   1   2   4  610.12    3.57
   2   2   4  814.07   19.98
   3   2   4  217.26    3.74
   4   2   4  340.98    7.29
   5   2   4  201.35    8.74
   6   2   4   28.28    1.76
   7   2   4   24.90    1.65
   8   2   4  132.97    3.04
   9   2   4   33.33    1.29
  10   2   4   24.99    3.22
  11   2   4    2.61    0.51
  12   2   4   21.07    0.95
  13   2   4   60.62    2.32
  14   2   4    1.14    0.77
 -14   3   4    2.00    0.65
 -13   3   4   25.04    1.51
 -12   3   4  167.89    9.69
 -11   3   4   57.88    1.42
 -10   3   4   54.36    2.51
  -9   3   4   86.57    1.52
  -8   3   4   64.59    1.21
  -7   3   4   70.19    2.25
  -6   3   4  944.53    7.02
  -5   3   4  612.94   14.41
  -4   3   4  438.93    5.52
  -3   3   4    2.13    0.68
  -2   3   4  450.73    2.99
  -1   3   4  131.57    1.15
   0   3   4  387.26    1.39
   1   3   4 1749.66    4.24
   2   3   4  825.25   14.23
   3   3   4   35.88    1.62
   4   3   4   48.26    0.84
   5   3   4  262.91    4.46
   6   3   4   39.75    0.88
   7   3   4   21.04    1.59
   8   3   4   55.99    1.95
   9   3   4    2.42    0.41
  10   3   4    2.58    0.38
  11   3   4  155.56   12.04
  12   3   4  105.11    8.64
  13   3   4   17.14    1.29
  14   3   4   18.26    1.48
 -14   4   4   39.12    1.95
 -13   4   4   63.79    2.43
 -12   4   4   41.72    1.33
 -11   4   4    1.65    0.54
 -10   4   4    6.87    0.65
  -9   4   4    7.25    1.04
  -8   4   4    5.57    0.46
  -7   4   4   44.57    0.98
  -6   4   4  571.24   20.80
  -5   4   4  306.42    3.88
  -4   4   4   44.45    0.81
  -3   4   4  227.10    2.13
  -2   4   4   39.66    2.25
  -1   4   4  361.58    4.56
   0   4   4  287.67    1.77
   1   4   4  113.18    1.17
   2   4   4  652.55   11.24
   3   4   4   77.98    1.06
   4   4   4  374.12   10.84
   5   4   4  458.28    8.20
   6   4   4  232.38    8.92
   7   4   4   29.30    1.04
   8   4   4   51.28    1.20
   9   4   4   70.59    3.95
  10   4   4   61.10    4.49
  11   4   4    9.79    0.72
  12   4   4    4.64    1.80
  13   4   4   81.09    2.66
 -14   5   4    5.95    0.89
 -13   5   4   80.66    2.71
 -12   5   4    5.29    0.65
 -11   5   4   97.80    1.85
 -10   5   4   27.79    1.05
  -9   5   4    9.77    0.59
  -8   5   4   31.76    0.94
  -7   5   4   27.19    0.81
  -6   5   4   70.40    1.48
  -5   5   4  247.25    2.77
  -4   5   4   43.56    0.88
  -3   5   4  264.05    5.13
  -2   5   4   20.51    0.57
  -1   5   4   32.00    0.92
   0   5   4   72.42    0.76
   1   5   4  561.36    5.75
   2   5   4  291.50    3.99
   3   5   4  203.06    2.80
   4   5   4   51.34    0.96
   5   5   4    5.26    0.37
   6   5   4   16.96    1.08
   7   5   4  144.34    6.96
   8   5   4   10.87    0.67
   9   5   4   10.24    0.71
  10   5   4    0.85    0.53
  11   5   4   65.07    6.62
  12   5   4   22.66    1.42
  13   5   4    1.76    0.92
 -12   6   4    8.75    1.14
 -11   6   4   36.22    1.19
 -10   6   4   21.62    0.91
  -9   6   4  161.48    6.78
  -8   6   4   70.19    1.44
  -7   6   4  131.73    6.12
  -6   6   4    9.75    0.53
  -5   6   4  139.86    2.19
  -4   6   4  402.50   16.90
  -3   6   4  105.72    1.35
  -2   6   4   34.32    0.89
  -1   6   4   12.82    0.95
   0   6   4  238.82    1.61
   1   6   4   14.26    0.60
   2   6   4  410.93    2.60
   3   6   4  237.03    5.00
   4   6   4  118.60    1.75
   5   6   4   26.65    0.78
   6   6   4   25.90    1.07
   7   6   4    2.53    0.53
   8   6   4   86.21    4.52
   9   6   4   39.96    1.46
  10   6   4  278.23   13.66
  11   6   4    1.60    0.62
  12   6   4   13.47    1.17
  13   6   4   32.28    1.76
 -13   7   4   39.19    2.00
 -12   7   4   43.88    1.95
 -11   7   4  146.67    7.96
 -10   7   4   11.08    0.71
  -9   7   4    8.36    0.59
  -8   7   4  185.66    6.78
  -7   7   4    8.53    1.09
  -6   7   4  158.02    3.17
  -5   7   4  220.67    6.69
  -4   7   4   28.69    1.32
  -3   7   4  244.42    2.18
  -2   7   4  161.58    2.12
  -1   7   4   97.99    6.62
   0   7   4   76.23    0.84
   1   7   4   42.37    0.89
   2   7   4  202.62    2.22
   3   7   4  149.62    1.75
   4   7   4   44.90    1.86
   5   7   4   17.40    1.82
   6   7   4   59.56    3.48
   7   7   4   88.22    9.05
   8   7   4   28.45    1.48
   9   7   4   17.62    0.83
  10   7   4  119.05   10.20
  11   7   4   90.28    2.74
  12   7   4   17.58    1.32
 -12   8   4    8.64    1.14
 -11   8   4   37.46    1.79
 -10   8   4   17.91    0.94
  -9   8   4   12.11    0.78
  -8   8   4   25.70    0.97
  -7   8   4   34.46    2.43
  -6   8   4   40.98    2.30
  -5   8   4   75.78    2.47
  -4   8   4  104.83    4.35
  -3   8   4   11.00    1.07
  -2   8   4   83.60    2.00
  -1   8   4   80.48    1.85
   0   8   4   52.60    0.75
   1   8   4   55.81    1.10
   2   8   4   23.85    1.49
   3   8   4   19.59    0.71
   4   8   4   23.12    0.78
   5   8   4   60.39    2.91
   6   8   4    3.49    1.62
   7   8   4  109.33    5.21
   8   8   4   12.76    0.80
   9   8   4   43.68    2.17
  10   8   4   72.10    9.49
  11   8   4   34.32    1.88
  12   8   4   17.63    1.58
 -11   9   4   26.05    1.72
 -10   9   4   25.93    1.51
  -9   9   4   28.22    3.95
  -8   9   4    8.77    1.34
  -7   9   4   54.78    2.25
  -6   9   4   47.46    1.22
  -5   9   4   56.83    1.32
  -4   9   4   25.39    0.92
  -3   9   4    5.95    1.19
  -2   9   4    2.00    0.32
  -1   9   4    3.66    0.49
   0   9   4   73.87    0.98
   1   9   4   95.29    1.52
   2   9   4   70.46    1.35
   3   9   4   25.14    0.84
   4   9   4   75.71    1.72
   5   9   4  153.11    7.74
   6   9   4   63.12    2.91
   7   9   4   71.62    4.89
   8   9   4    8.25    1.11
   9   9   4    3.61    0.81
  10   9   4   19.45    1.42
  11   9   4   20.13    1.42
 -11  10   4    9.83    1.21
  -9  10   4   21.33    1.45
  -8  10   4  220.78   12.96
  -7  10   4   71.19    3.22
  -6  10   4   42.97    2.66
  -5  10   4    6.57    1.29
  -4  10   4   83.49    2.16
  -3  10   4   76.32    1.48
  -2  10   4    0.19    0.36
  -1  10   4   73.20    1.96
   0  10   4   49.05    0.84
   1  10   4    4.00    0.51
   2  10   4   28.66    0.94
   3  10   4    5.41    0.54
   4  10   4   57.92    2.33
   5  10   4   15.40    0.76
   6  10   4    7.03    0.68
   7  10   4   68.92    5.01
   8  10   4    9.49    0.92
   9  10   4   26.61    1.60
  10  10   4    4.90    0.92
 -10  11   4   60.43    2.47
  -9  11   4    5.74    1.17
  -8  11   4   31.26    1.66
  -7  11   4    9.57    0.89
  -6  11   4   37.39    1.24
  -5  11   4  115.29    9.78
  -4  11   4   22.88    1.25
  -3  11   4   66.95    2.99
  -2  11   4   11.11    0.67
  -1  11   4    9.03    0.71
   0  11   4   35.27    0.77
   1  11   4   73.37    3.62
   2  11   4    6.11    1.17
   3  11   4   91.72    2.49
   4  11   4   75.19    4.35
   5  11   4    7.76    0.98
   6  11   4   62.35    5.04
   7  11   4   77.17    2.50
   8  11   4   19.58    1.39
   9  11   4    5.86    0.98
  -9  12   4    9.56    1.17
  -8  12   4   41.87    2.06
  -7  12   4   36.04    1.88
  -6  12   4   45.97    2.06
  -5  12   4    5.69    0.66
  -4  12   4   13.91    0.78
  -3  12   4   46.10    2.05
  -2  12   4   12.42    1.75
  -1  12   4   40.51    3.30
   0  12   4  255.39    5.56
   1  12   4   48.67    1.34
   2  12   4   22.83    0.96
   3  12   4   38.63    4.16
   4  12   4   50.25    2.60
   5  12   4   56.48    3.79
   6  12   4    6.35    0.95
   7  12   4   28.95    1.63
   8  12   4   87.10    2.80
  -7  13   4   53.27    2.29
  -6  13   4   33.18    1.76
  -5  13   4   40.76    1.92
  -4  13   4   50.07    2.13
  -3  13   4   54.30    2.16
  -2  13   4   38.11    1.24
  -1  13   4   31.21    3.58
   0  13   4    0.95    0.35
   1  13   4   80.12    2.66
   2  13   4   19.55    1.92
   3  13   4   -0.37    0.74
   4  13   4   37.46    1.92
   5  13   4   36.11    1.95
   6  13   4    5.74    1.11
   7  13   4   45.44    2.16
  -5  14   4    1.63    0.77
  -4  14   4    9.78    1.17
  -3  14   4   78.96    2.62
  -2  14   4   46.07    2.13
  -1  14   4   14.31    1.32
   0  14   4   41.62    2.59
   1  14   4   26.70    1.60
   2  14   4    2.00    0.87
   3  14   4   95.12    2.87
   4  14   4   17.51    1.39
   0  15   4   69.72    2.62
  -4 -14   5   43.65    2.03
  -3 -14   5    4.35    1.08
  -2 -14   5   17.02    1.29
  -1 -14   5   42.24    2.06
   0 -14   5   26.02    1.96
   1 -14   5    9.49    1.02
   2 -14   5    5.37    0.92
   3 -14   5   12.42    1.21
   4 -14   5   10.83    1.14
  -7 -13   5   11.04    1.14
  -6 -13   5    4.78    0.95
  -5 -13   5    1.05    0.87
  -4 -13   5   45.33    2.06
  -3 -13   5   14.74    1.42
  -2 -13   5   55.77    2.19
  -1 -13   5   54.54    2.16
   0 -13   5    8.11    0.68
   1 -13   5  122.74    3.14
   2 -13   5    6.23    0.84
   3 -13   5   20.69    1.55
   4 -13   5   54.85    2.22
   5 -13   5   97.83    2.90
   6 -13   5    6.82    1.08
  -8 -12   5   86.24    2.77
  -7 -12   5  178.43    4.01
  -6 -12   5   81.28    2.59
  -5 -12   5    3.04    0.94
  -4 -12   5   39.71    1.92
  -3 -12   5   52.08    5.53
  -2 -12   5   20.00    2.34
  -1 -12   5  157.79    6.07
   0 -12   5   64.38    1.09
   1 -12   5   34.33    2.32
   2 -12   5   33.01    2.32
   3 -12   5    0.13    0.49
   4 -12   5  151.76    3.44
   5 -12   5   16.87    1.29
   6 -12   5   55.19    2.25
   7 -12   5   30.37    1.72
  -9 -11   5    2.22    0.95
  -8 -11   5    5.21    0.92
  -7 -11   5   39.37    3.05
  -6 -11   5   46.56    2.08
  -5 -11   5    7.23    0.77
  -4 -11   5    8.87    0.91
  -3 -11   5  274.51   12.79
  -2 -11   5  153.84    8.30
  -1 -11   5  139.46    2.13
   0 -11   5   36.29    0.79
   1 -11   5   48.55    1.32
   2 -11   5   59.01    1.48
   3 -11   5    6.21    0.57
   4 -11   5   32.48    1.89
   5 -11   5   19.91    0.92
   6 -11   5    4.67    0.65
   7 -11   5   18.00    1.45
   8 -11   5   28.92    1.69
   9 -11   5   11.38    1.45
 -10 -10   5   67.71    2.53
  -9 -10   5   19.82    1.35
  -8 -10   5   24.01    3.08
  -7 -10   5    6.09    0.72
  -6 -10   5   23.75    0.96
  -5 -10   5   46.71    4.47
  -4 -10   5  158.70    2.22
  -3 -10   5   17.29    1.31
  -2 -10   5    3.61    0.54
  -1 -10   5   43.36    1.15
   0 -10   5   85.34    1.87
   1 -10   5  136.72    1.99
   2 -10   5    8.48    0.58
   3 -10   5   78.01    1.59
   4 -10   5   50.69    1.32
   5 -10   5    2.43    0.56
   6 -10   5   69.35    1.60
   7 -10   5   29.74    1.95
   8 -10   5   81.03    2.56
   9 -10   5   11.20    1.55
  10 -10   5    5.99    0.80
 -11  -9   5   19.27    1.24
 -10  -9   5   47.48    2.03
  -9  -9   5   20.68    2.46
  -8  -9   5   13.31    1.60
  -7  -9   5    6.31    0.80
  -6  -9   5   75.18    1.89
  -5  -9   5   14.24    0.69
  -4  -9   5   24.90    2.16
  -3  -9   5   17.60    0.79
  -2  -9   5   58.28    1.25
  -1  -9   5   26.45    0.87
   0  -9   5   42.16    0.74
   1  -9   5   99.69    2.20
   2  -9   5   17.97    0.73
   3  -9   5   23.54    0.87
   4  -9   5   27.55    0.95
   5  -9   5   35.66    1.11
   6  -9   5    0.38    0.46
   7  -9   5  215.40    7.99
   8  -9   5   58.00    3.74
   9  -9   5   10.33    0.98
  10  -9   5    1.62    0.65
  11  -9   5   17.82    1.35
 -12  -8   5   52.29    2.22
 -11  -8   5   15.41    1.56
 -10  -8   5   30.55    2.29
  -9  -8   5    4.79    0.67
  -8  -8   5   35.03    2.10
  -7  -8   5   55.90    3.11
  -6  -8   5   47.22    1.48
  -5  -8   5   50.24    1.65
  -4  -8   5   13.16    0.51
  -3  -8   5    1.69    0.32
  -2  -8   5   73.34    1.06
  -1  -8   5  100.22    1.63
   0  -8   5   94.50    0.86
   1  -8   5    6.86    0.40
   2  -8   5   37.89    0.93
   3  -8   5  105.49    1.32
   4  -8   5    4.87    0.60
   5  -8   5  119.39    1.83
   6  -8   5   64.89    2.77
   7  -8   5   47.70    1.96
   8  -8   5   12.22    0.76
   9  -8   5   38.25    1.28
  10  -8   5   24.92    5.34
  11  -8   5   20.69    1.42
 -12  -7   5   23.22    1.69
 -11  -7   5   54.25    1.72
 -10  -7   5   29.49    2.74
  -9  -7   5   12.63    1.65
  -8  -7   5   35.02    1.65
  -7  -7   5   38.58    1.07
  -6  -7   5   30.02    0.96
  -5  -7   5    6.24    0.66
  -4  -7   5   34.31    0.63
  -3  -7   5   87.69    3.07
  -2  -7   5   54.90    0.87
  -1  -7   5   66.25    0.94
   0  -7   5   90.08    0.77
   1  -7   5    9.63    0.74
   2  -7   5   18.59    0.55
   3  -7   5   97.15    1.57
   4  -7   5    3.31    0.54
   5  -7   5   24.35    0.89
   6  -7   5   58.80    3.68
   7  -7   5   41.14    1.13
   8  -7   5   23.40    0.90
   9  -7   5   10.03    1.12
  10  -7   5   72.08    1.69
  11  -7   5   30.83    1.66
  12  -7   5    3.27    0.87
 -13  -6   5   58.86    2.43
 -12  -6   5   42.64    2.00
 -11  -6   5    5.59    0.56
 -10  -6   5   27.91    2.57
  -9  -6   5   44.25    1.20
  -8  -6   5   39.83    1.10
  -7  -6   5   84.88    1.48
  -6  -6   5   91.12    1.57
  -5  -6   5  199.85    3.04
  -4  -6   5  117.84    1.53
  -3  -6   5   81.28    1.44
  -2  -6   5  197.21    2.19
  -1  -6   5  122.80    1.20
   0  -6   5  115.86    0.85
   1  -6   5  106.31    1.12
   2  -6   5  346.42    8.47
   3  -6   5  481.62    7.02
   4  -6   5   36.21    0.88
   5  -6   5    6.88    0.36
   6  -6   5   23.44    0.99
   7  -6   5   14.74    1.39
   8  -6   5   34.03    1.09
   9  -6   5   32.92    2.29
  10  -6   5  204.75    4.76
  11  -6   5   41.99    1.97
  12  -6   5    1.97    0.87
 -13  -5   5   81.86    2.74
 -12  -5   5  124.50    3.17
 -11  -5   5   22.70    4.08
 -10  -5   5   11.85    0.81
  -9  -5   5  166.66    2.54
  -8  -5   5   72.86    1.80
  -7  -5   5    0.12    0.26
  -6  -5   5  257.53    4.34
  -5  -5   5  266.04    5.01
  -4  -5   5   51.54    0.62
  -3  -5   5   23.39    0.55
  -2  -5   5  198.58    1.44
  -1  -5   5   57.83    0.77
   0  -5   5   63.49    0.68
   1  -5   5  159.31    1.70
   2  -5   5    2.56    0.23
   3  -5   5 1215.21   15.64
   4  -5   5  294.85    3.05
   5  -5   5   34.43    0.73
   6  -5   5   21.13    0.69
   7  -5   5    7.74    0.56
   8  -5   5   18.70    0.79
   9  -5   5    9.50    0.68
  10  -5   5  108.38    2.43
  11  -5   5    5.22    0.61
  12  -5   5    4.35    1.02
  13  -5   5    6.66    0.89
 -14  -4   5    1.39    0.95
 -13  -4   5   18.90    1.48
 -12  -4   5    9.37    0.98
 -11  -4   5    8.68    0.77
 -10  -4   5    2.11    0.55
  -9  -4   5    0.88    0.37
  -8  -4   5   32.79    0.78
  -7  -4   5    7.65    0.41
  -6  -4   5  382.62    3.93
  -5  -4   5  292.04    2.28
  -4  -4   5 1425.14    6.64
  -3  -4   5  131.23    1.14
  -2  -4   5   65.12    0.78
  -1  -4   5   93.78    0.92
   0  -4   5    8.25    0.20
   1  -4   5  256.62    1.72
   2  -4   5  101.19    1.01
   3  -4   5 1083.43   16.95
   4  -4   5   21.63    0.46
   5  -4   5   86.70    1.93
   6  -4   5   13.43    0.49
   7  -4   5   62.49    1.31
   8  -4   5   10.35    0.61
   9  -4   5    2.74    0.51
  10  -4   5    5.64    1.48
  11  -4   5   29.90    1.65
  12  -4   5    2.71    0.84
  13  -4   5   10.36    1.14
 -14  -3   5   19.21    1.42
 -13  -3   5    8.82    1.05
 -12  -3   5    8.19    0.67
 -11  -3   5   62.76    4.22
 -10  -3   5   50.22    1.25
  -9  -3   5   21.62    1.09
  -8  -3   5    6.83    0.38
  -7  -3   5   10.34    0.42
  -6  -3   5  118.84    1.22
  -5  -3   5  115.12    1.60
  -4  -3   5  753.39    2.46
  -3  -3   5  203.19    1.75
  -2  -3   5  157.07    1.14
  -1  -3   5   39.45    0.63
   0  -3   5   60.52    0.51
   1  -3   5  618.74    2.65
   2  -3   5  744.66    8.91
   3  -3   5   28.82    0.80
   4  -3   5   78.52    1.57
   5  -3   5   83.76    2.13
   6  -3   5   22.26    0.93
   7  -3   5   14.79    0.52
   8  -3   5  110.78    3.79
   9  -3   5   16.75    1.48
  10  -3   5    3.28    0.92
  11  -3   5    2.13    0.50
  12  -3   5    6.07    0.89
  13  -3   5   19.58    1.55
 -14  -2   5   19.03    1.60
 -13  -2   5   63.05    2.59
 -12  -2   5  208.94    2.76
 -11  -2   5  187.40    3.01
 -10  -2   5   78.28    1.51
  -9  -2   5   10.77    0.80
  -8  -2   5   11.90    0.49
  -7  -2   5   50.30    0.85
  -6  -2   5  111.53    1.14
  -5  -2   5  119.46    1.12
  -4  -2   5    2.23    0.16
  -3  -2   5  354.60    1.71
  -2  -2   5  331.61    1.59
  -1  -2   5  519.25    4.10
   0  -2   5  650.39    3.20
   1  -2   5  205.89    1.58
   2  -2   5  719.10   10.29
   3  -2   5    7.77    0.29
   4  -2   5   37.72    0.54
   5  -2   5  397.64    5.56
   6  -2   5   71.05    1.94
   7  -2   5   71.29    1.04
   8  -2   5   87.87    2.37
   9  -2   5  173.25    3.58
  10  -2   5   19.51    2.26
  11  -2   5   15.97    0.81
  12  -2   5    3.34    2.08
  13  -2   5   22.04    1.48
 -14  -1   5    6.62    0.95
 -13  -1   5   71.87    2.56
 -12  -1   5   89.69    1.82
 -11  -1   5   20.53    0.86
 -10  -1   5   28.65    0.97
  -9  -1   5   82.18    1.26
  -8  -1   5   35.03    0.76
  -7  -1   5   85.22    1.41
  -6  -1   5   25.71    0.56
  -5  -1   5   27.92    0.48
  -4  -1   5   95.34    0.99
  -3  -1   5  491.52    4.38
  -2  -1   5  189.01    3.06
  -1  -1   5  181.44    2.12
   0  -1   5  194.31    1.20
   1  -1   5  178.34    1.27
   2  -1   5  483.77    5.44
   3  -1   5   11.03    0.32
   4  -1   5  416.33    2.29
   5  -1   5    8.74    0.78
   6  -1   5   10.19    0.41
   7  -1   5   15.49    0.51
   8  -1   5   82.59    1.16
   9  -1   5  102.01    3.87
  10  -1   5   28.88    1.03
  11  -1   5   44.54    3.98
  12  -1   5  185.20    8.17
  13  -1   5    6.85    0.95
 -14   0   5    3.51    0.53
 -13   0   5    8.88    0.78
 -12   0   5   56.14    1.78
 -11   0   5    2.86    0.69
 -10   0   5    1.62    0.26
  -9   0   5    1.67    0.28
  -8   0   5    7.56    0.31
  -7   0   5   16.10    0.41
  -6   0   5   18.03    0.37
  -5   0   5   49.63    0.51
  -4   0   5  182.14    1.11
  -3   0   5    1.89    0.13
  -2   0   5    3.23    0.16
  -1   0   5    8.46    0.20
   0   0   5  383.24    1.53
   1   0   5    5.28    0.18
   2   0   5  268.54    1.09
   3   0   5  235.02    1.43
   4   0   5   40.33    0.44
   5   0   5  476.49    2.95
   6   0   5   11.57    0.33
   7   0   5    5.91    0.42
   8   0   5   12.11    0.38
   9   0   5  111.86    1.39
  10   0   5   60.41    1.84
  11   0   5   12.00    0.76
  12   0   5    0.43    0.34
  13   0   5   17.82    1.52
 -14   1   5   10.36    1.21
 -13   1   5   75.91    2.47
 -12   1   5   93.27    1.86
 -11   1   5   20.55    0.89
 -10   1   5   27.82    0.95
  -9   1   5   78.43    1.76
  -8   1   5   33.21    1.38
  -7   1   5   85.67    1.59
  -6   1   5   27.73    0.78
  -5   1   5   29.08    1.97
  -4   1   5   94.00    1.12
  -3   1   5  493.15    2.47
  -2   1   5  186.18    1.42
  -1   1   5  183.38    1.35
   0   1   5  192.37    1.39
   1   1   5  178.25    1.38
   2   1   5  481.76    7.12
   3   1   5   11.30    0.40
   4   1   5  414.79    3.98
   5   1   5    8.96    0.43
   6   1   5    9.58    0.46
   7   1   5   13.45    1.14
   8   1   5   82.83    4.13
   9   1   5  100.26    3.37
  10   1   5   25.13    1.09
  11   1   5   46.12    2.13
  12   1   5  184.09    4.89
  13   1   5    8.54    1.26
 -14   2   5   19.55    1.51
 -13   2   5   66.44    2.40
 -12   2   5  227.83    2.89
 -11   2   5  208.32    4.92
 -10   2   5   82.96    1.58
  -9   2   5   11.76    1.45
  -8   2   5   14.26    0.62
  -7   2   5   50.62    2.49
  -6   2   5  112.12    1.42
  -5   2   5  121.50    1.38
  -4   2   5    2.40    0.24
  -3   2   5  352.35    3.61
  -2   2   5  332.93    1.94
  -1   2   5  527.13    5.27
   0   2   5  650.35    3.40
   1   2   5  206.84    1.52
   2   2   5  708.13   16.41
   3   2   5    8.15    0.35
   4   2   5   37.01    1.76
   5   2   5  405.16    5.34
   6   2   5   73.39    1.20
   7   2   5   73.11    1.89
   8   2   5   85.84    4.29
   9   2   5  175.22    8.91
  10   2   5   17.90    0.79
  11   2   5   14.96    0.86
  12   2   5    0.46    0.54
  13   2   5   35.27    1.85
 -14   3   5   18.96    1.45
 -13   3   5    7.62    0.95
 -12   3   5   11.14    0.92
 -11   3   5   64.12    1.50
 -10   3   5   52.67    3.47
  -9   3   5   23.03    0.83
  -8   3   5    6.89    0.48
  -7   3   5   10.68    0.54
  -6   3   5  123.25    2.85
  -5   3   5  115.00    1.88
  -4   3   5  747.86    3.30
  -3   3   5  203.98    2.37
  -2   3   5  158.49    1.42
  -1   3   5   40.42    0.89
   0   3   5   59.23    0.59
   1   3   5  614.21    7.00
   2   3   5  729.29   12.13
   3   3   5   28.44    0.66
   4   3   5   78.69    3.33
   5   3   5   84.13    2.62
   6   3   5   22.10    0.74
   7   3   5   15.14    0.66
   8   3   5  108.91    4.16
   9   3   5   16.13    0.74
  10   3   5    3.07    0.43
  11   3   5    2.01    0.56
  12   3   5    8.38    0.95
  13   3   5   25.65    1.76
 -14   4   5    3.21    0.87
 -13   4   5   20.72    1.63
 -12   4   5   10.52    0.77
 -11   4   5    9.43    0.67
 -10   4   5    3.15    0.52
  -9   4   5    0.61    0.42
  -8   4   5   30.33    1.99
  -7   4   5    6.75    0.44
  -6   4   5  378.44   16.95
  -5   4   5  300.35    6.01
  -4   4   5 1410.87   29.78
  -3   4   5  130.13    1.65
  -2   4   5   63.06    3.05
  -1   4   5   95.08    1.13
   0   4   5    8.15    0.26
   1   4   5  253.70    2.26
   2   4   5  102.43    2.37
   3   4   5 1067.93   15.22
   4   4   5   21.62    1.12
   5   4   5   87.18    4.04
   6   4   5   14.19    0.62
   7   4   5   60.13    3.95
   8   4   5   11.57    0.61
   9   4   5    1.24    0.51
  10   4   5    5.91    1.02
  11   4   5   30.69    1.12
  12   4   5    2.10    0.89
  13   4   5   14.61    1.24
 -13   5   5   95.89    2.93
 -12   5   5  140.14    3.45
 -11   5   5   26.91    1.04
 -10   5   5   14.01    0.76
  -9   5   5  169.27    2.24
  -8   5   5   73.47    1.43
  -7   5   5    0.28    0.84
  -6   5   5  254.79    9.01
  -5   5   5  264.89    3.71
  -4   5   5   49.60    1.07
  -3   5   5   22.42    0.78
  -2   5   5  194.22    2.37
  -1   5   5   58.35    0.96
   0   5   5   62.86    0.71
   1   5   5  158.22    1.57
   2   5   5    3.14    0.31
   3   5   5 1210.36   17.48
   4   5   5  287.31    8.11
   5   5   5   34.12    1.75
   6   5   5   20.68    1.69
   7   5   5    6.98    0.55
   8   5   5   19.03    0.78
   9   5   5    8.27    0.59
  10   5   5  115.05    3.38
  11   5   5    4.73    0.68
  12   5   5    6.11    0.98
  13   5   5    8.51    1.05
 -13   6   5   68.39    2.47
 -12   6   5   34.22    1.97
 -11   6   5    5.17    0.75
 -10   6   5   30.24    1.06
  -9   6   5   47.11    2.00
  -8   6   5   42.81    1.13
  -7   6   5   83.97    4.50
  -6   6   5   93.53    1.85
  -5   6   5  203.85    6.40
  -4   6   5  115.34    1.71
  -3   6   5   81.70    1.23
  -2   6   5  191.08    1.85
  -1   6   5  119.84    1.72
   0   6   5  116.37    1.01
   1   6   5  100.37    1.92
   2   6   5  344.08    5.33
   3   6   5  474.55    3.02
   4   6   5   35.80    0.89
   5   6   5    7.03    0.49
   6   6   5   22.95    2.26
   7   6   5   15.61    1.51
   8   6   5   33.77    1.97
   9   6   5   36.08    1.14
  10   6   5  215.95   10.37
  11   6   5   64.65    2.40
  12   6   5    1.21    0.98
 -12   7   5   27.62    1.72
 -11   7   5   53.09    2.16
 -10   7   5   32.86    1.17
  -9   7   5   13.37    1.42
  -8   7   5   34.75    2.50
  -7   7   5   38.38    1.07
  -6   7   5   26.92    1.71
  -5   7   5    6.60    0.53
  -4   7   5   34.85    0.90
  -3   7   5   88.43    3.87
  -2   7   5   51.81    1.05
  -1   7   5   65.26    2.76
   0   7   5   88.76    1.34
   1   7   5   10.70    0.53
   2   7   5   19.75    0.67
   3   7   5   94.21    2.97
   4   7   5    3.34    0.37
   5   7   5   24.29    1.45
   6   7   5   57.79    1.31
   7   7   5   42.56    1.35
   8   7   5   26.49    2.93
   9   7   5    8.89    0.75
  10   7   5   81.30    8.77
  11   7   5   50.63    2.13
  12   7   5    4.10    1.14
 -12   8   5   60.25    2.34
 -11   8   5   12.49    1.17
 -10   8   5   32.70    1.19
  -9   8   5    6.16    0.61
  -8   8   5   39.23    1.17
  -7   8   5   57.03    1.37
  -6   8   5   46.08    1.19
  -5   8   5   51.32    1.21
  -4   8   5   12.48    0.80
  -3   8   5    0.93    0.36
  -2   8   5   73.04    1.31
  -1   8   5   98.16    1.48
   0   8   5   94.68    1.04
   1   8   5    6.98    0.74
   2   8   5   36.52    1.29
   3   8   5  103.41    1.59
   4   8   5    3.74    0.41
   5   8   5  119.69    2.71
   6   8   5   68.85    1.80
   7   8   5   48.24    2.46
   8   8   5   13.04    0.80
   9   8   5   41.97    5.64
  10   8   5   34.47    1.92
  11   8   5   28.86    1.69
 -11   9   5   20.45    1.45
 -10   9   5   46.44    2.10
  -9   9   5   20.99    0.99
  -8   9   5   14.63    0.84
  -7   9   5    7.08    0.69
  -6   9   5   75.94    1.78
  -5   9   5   11.27    0.65
  -4   9   5   23.43    0.86
  -3   9   5   17.51    0.74
  -2   9   5   53.99    1.20
  -1   9   5   25.53    1.71
   0   9   5   40.93    0.73
   1   9   5  101.52    1.64
   2   9   5   17.97    0.78
   3   9   5   24.28    0.85
   4   9   5   29.24    0.99
   5   9   5   32.67    2.37
   6   9   5    0.90    0.46
   7   9   5  222.07   23.05
   8   9   5   57.63    7.82
   9   9   5   14.37    1.35
  10   9   5    3.30    0.84
  11   9   5   28.58    1.79
 -10  10   5   73.17    2.56
  -9  10   5   21.37    1.45
  -8  10   5   27.55    1.11
  -7  10   5    6.07    1.02
  -6  10   5   24.50    2.64
  -5  10   5   44.79    2.26
  -4  10   5  159.47    4.41
  -3  10   5   18.34    0.79
  -2  10   5    1.74    0.42
  -1  10   5   43.78    1.22
   0  10   5   84.03    1.10
   1  10   5  140.19    4.01
   2  10   5    9.05    1.92
   3  10   5   77.32    1.57
   4  10   5   49.13    1.30
   5  10   5    3.47    1.45
   6  10   5   67.73    3.93
   7  10   5   29.21    2.22
   8  10   5   79.61    2.53
   9  10   5   11.13    1.14
  10  10   5    8.30    1.24
  -9  11   5    3.74    0.98
  -8  11   5    5.37    1.21
  -7  11   5   40.18    1.31
  -6  11   5   50.73    4.12
  -5  11   5    9.34    0.78
  -4  11   5    9.54    0.74
  -3  11   5  294.38   11.76
  -2  11   5  156.97    7.00
  -1  11   5  133.44    3.31
   0  11   5   36.31    0.98
   1  11   5   45.03    1.25
   2  11   5   58.05    1.40
   3  11   5    6.74    0.69
   4  11   5   29.22    2.39
   5  11   5   19.68    2.08
   6  11   5    5.13    0.74
   7  11   5   17.79    1.32
   8  11   5   29.14    1.19
   9  11   5   11.94    1.21
  -8  12   5   87.04    2.80
  -7  12   5  181.29    3.88
  -6  12   5   75.04    2.50
  -5  12   5    4.16    0.61
  -4  12   5   43.36    1.46
  -3  12   5   61.86    4.28
  -2  12   5   21.45    1.04
  -1  12   5  160.23    2.40
   0  12   5   62.02    1.49
   1  12   5   31.96    1.13
   2  12   5   32.02    1.13
   3  12   5   -0.35    0.50
   4  12   5  151.76    8.21
   5  12   5   14.74    1.42
   6  12   5   53.34    2.19
   7  12   5   27.68    1.66
  -7  13   5   12.76    1.21
  -6  13   5    7.74    1.14
  -5  13   5    1.79    0.89
  -4  13   5   43.91    1.97
  -3  13   5   11.65    1.26
  -2  13   5   47.97    2.00
  -1  13   5   24.45    1.51
   0  13   5    8.36    0.91
   1  13   5   57.53    2.19
   2  13   5    4.69    1.02
   3  13   5   16.90    1.42
   4  13   5   50.81    2.19
   5  13   5   89.51    2.93
   6  13   5    5.43    0.98
  -4  14   5   39.09    1.95
  -3  14   5    2.80    0.77
  -2  14   5   13.60    1.17
  -1  14   5   16.28    1.29
   0  14   5   24.45    1.12
   1  14   5    2.62    0.98
   2  14   5    5.98    0.92
   3  14   5   10.57    1.39
   4  14   5   10.64    1.17
  -3 -14   6    6.85    0.95
  -2 -14   6   86.30    2.80
  -1 -14   6   12.52    1.17
   0 -14   6   76.61    1.90
   1 -14   6   11.22    1.39
   2 -14   6   60.34    2.34
  -6 -13   6   21.83    1.51
  -5 -13   6   75.38    2.62
  -4 -13   6   11.04    1.17
  -3 -13   6    6.94    1.21
  -2 -13   6   30.18    1.72
  -1 -13   6    4.56    1.05
   0 -13   6   11.96    0.86
   1 -13   6   73.91    2.50
   2 -13   6   47.55    2.10
   3 -13   6   20.87    1.45
   4 -13   6   87.72    2.77
   5 -13   6    2.90    0.84
  -8 -12   6   86.14    2.87
  -7 -12   6   18.29    1.42
  -6 -12   6    9.15    1.05
  -5 -12   6   33.48    1.79
  -4 -12   6   52.04    3.91
  -3 -12   6   19.90    0.97
  -2 -12   6   30.72    2.90
  -1 -12   6   42.42    1.85
   0 -12   6   30.03    0.80
   1 -12   6   76.22    6.03
   2 -12   6   33.17    1.43
   3 -12   6   11.70    0.76
   4 -12   6   41.19    1.88
   5 -12   6   96.20    2.84
   6 -12   6    9.04    1.14
   7 -12   6   46.89    2.10
  -9 -11   6   35.77    1.85
  -8 -11   6    1.51    0.80
  -7 -11   6   78.53    2.53
  -6 -11   6   63.75    4.73
  -5 -11   6    4.18    0.72
  -4 -11   6    3.87    0.70
  -3 -11   6   22.02    1.08
  -2 -11   6   37.08    4.02
  -1 -11   6    8.37    0.77
   0 -11   6  141.24    4.19
   1 -11   6   31.53    1.42
   2 -11   6    1.35    0.46
   3 -11   6   -0.12    0.47
   4 -11   6   26.04    3.17
   5 -11   6   82.84    2.49
   6 -11   6   24.78    1.58
   7 -11   6   35.08    1.76
   8 -11   6   14.46    1.24
 -10 -10   6   24.30    1.79
  -9 -10   6   46.78    2.06
  -8 -10   6   33.33    1.72
  -7 -10   6   17.01    0.87
  -6 -10   6   35.93    2.17
  -5 -10   6    1.19    0.44
  -4 -10   6   60.95    3.75
  -3 -10   6   96.16    4.95
  -2 -10   6   33.82    1.06
  -1 -10   6    2.99    0.46
   0 -10   6  114.96    1.60
   1 -10   6   13.54    0.74
   2 -10   6    0.74    0.41
   3 -10   6   10.19    2.23
   4 -10   6   16.85    0.85
   5 -10   6   66.32    1.58
   6 -10   6   16.99    0.90
   7 -10   6  104.30    2.04
   8 -10   6   16.24    1.32
   9 -10   6    5.58    1.11
 -11  -9   6    5.35    0.91
 -10  -9   6  143.74    3.51
  -9  -9   6   57.53    2.25
  -8  -9   6   14.47    0.80
  -7  -9   6   52.28    4.15
  -6  -9   6    5.28    0.49
  -5  -9   6   39.55    1.49
  -4  -9   6   22.40    0.87
  -3  -9   6  135.11    3.05
  -2  -9   6   10.19    0.63
  -1  -9   6   42.13    2.56
   0  -9   6   56.88    0.94
   1  -9   6   47.28    1.22
   2  -9   6   86.41    1.60
   3  -9   6   68.78    3.64
   4  -9   6   13.36    0.71
   5  -9   6    7.95    0.60
   6  -9   6    9.73    0.69
   7  -9   6   64.87    1.58
   8  -9   6    2.97    0.53
   9  -9   6   74.06    2.56
  10  -9   6    1.37    0.56
 -11  -8   6    8.04    1.43
 -10  -8   6   58.86    2.25
  -9  -8   6    2.12    0.60
  -8  -8   6   32.74    2.99
  -7  -8   6  112.76    1.93
  -6  -8   6    8.47    0.97
  -5  -8   6    6.48    0.53
  -4  -8   6   51.72    1.21
  -3  -8   6   25.31    0.86
  -2  -8   6   37.67    0.83
  -1  -8   6   81.76    1.94
   0  -8   6   16.23    0.48
   1  -8   6   44.70    0.90
   2  -8   6   82.18    1.19
   3  -8   6   14.24    0.80
   4  -8   6  120.09    3.31
   5  -8   6   42.98    1.15
   6  -8   6   71.83    2.20
   7  -8   6   35.06    2.80
   8  -8   6   49.24    3.58
   9  -8   6    2.43    1.07
  10  -8   6   27.31    2.30
  11  -8   6   31.57    1.72
 -12  -7   6   80.94    2.77
 -11  -7   6    5.86    0.81
 -10  -7   6    1.80    0.80
  -9  -7   6   56.34    4.07
  -8  -7   6    3.22    0.47
  -7  -7   6   15.47    0.94
  -6  -7   6  106.24    1.71
  -5  -7   6   52.09    3.47
  -4  -7   6   28.15    0.61
  -3  -7   6   17.55    0.55
  -2  -7   6   35.67    0.81
  -1  -7   6   22.25    0.77
   0  -7   6   46.05    0.70
   1  -7   6   64.15    1.35
   2  -7   6   64.55    1.06
   3  -7   6    5.53    1.22
   4  -7   6  135.32    2.31
   5  -7   6  155.44    4.32
   6  -7   6   20.63    0.87
   7  -7   6    4.85    1.39
   8  -7   6    9.98    0.85
   9  -7   6   20.73    0.96
  10  -7   6   26.35    3.01
  11  -7   6   49.52    2.16
 -13  -6   6   58.67    2.40
 -12  -6   6   55.87    2.34
 -11  -6   6   26.94    4.39
 -10  -6   6   72.25    5.80
  -9  -6   6   21.10    1.17
  -8  -6   6  105.76    2.42
  -7  -6   6   11.31    0.61
  -6  -6   6   13.40    0.53
  -5  -6   6  281.40    2.12
  -4  -6   6   48.61    0.89
  -3  -6   6  101.35    1.19
  -2  -6   6   12.39    0.68
  -1  -6   6  341.52    2.07
   0  -6   6    5.89    0.26
   1  -6   6  122.00    1.27
   2  -6   6   47.32    1.23
   3  -6   6  250.91    4.62
   4  -6   6  378.39    6.22
   5  -6   6    5.92    0.55
   6  -6   6  222.51   14.37
   7  -6   6    0.65    0.51
   8  -6   6    8.07    0.68
   9  -6   6    7.03    0.60
  10  -6   6  169.08    2.54
  11  -6   6    8.67    0.95
  12  -6   6   67.06    2.53
 -13  -5   6   41.62    1.97
 -12  -5   6   20.87    1.42
 -11  -5   6   23.54    2.76
 -10  -5   6  204.62   14.29
  -9  -5   6   32.01    1.17
  -8  -5   6   59.38    1.32
  -7  -5   6   72.13    3.11
  -6  -5   6   61.62    1.34
  -5  -5   6  288.43    3.74
  -4  -5   6  113.11    1.06
  -3  -5   6  322.20    5.89
  -2  -5   6   48.20    0.77
  -1  -5   6  157.59    1.34
   0  -5   6   25.49    0.61
   1  -5   6   76.70    0.95
   2  -5   6  218.72    2.98
   3  -5   6   68.68    1.58
   4  -5   6   36.33    0.63
   5  -5   6   64.73    1.01
   6  -5   6  174.52    3.78
   7  -5   6   70.90    2.66
   8  -5   6    8.48    0.59
   9  -5   6    8.82    1.58
  10  -5   6   10.69    0.76
  11  -5   6   33.98    1.76
  12  -5   6   47.73    2.06
 -13  -4   6   13.29    1.35
 -12  -4   6   30.71    1.66
 -11  -4   6   79.85    7.03
 -10  -4   6  168.49    9.97
  -9  -4   6   37.88    1.10
  -8  -4   6   55.55    1.25
  -7  -4   6   49.58    1.15
  -6  -4   6  104.27    1.09
  -5  -4   6  564.83    3.56
  -4  -4   6  152.41    1.63
  -3  -4   6  172.18    2.38
  -2  -4   6  505.98    2.31
  -1  -4   6   34.17    0.60
   0  -4   6   51.60    1.04
   1  -4   6  155.73    2.25
   2  -4   6  400.21    5.30
   3  -4   6  397.24    5.52
   4  -4   6   64.28    1.11
   5  -4   6   57.88    0.92
   6  -4   6   50.07    0.90
   7  -4   6   30.75    1.21
   8  -4   6   32.61    1.05
   9  -4   6   49.03    1.62
  10  -4   6   49.20    1.38
  11  -4   6   56.80    1.53
  12  -4   6   19.92    1.35
  13  -4   6   19.85    1.63
 -14  -3   6    1.05    1.02
 -13  -3   6   74.52    2.62
 -12  -3   6   61.31    1.69
 -11  -3   6   24.60    3.25
 -10  -3   6    7.30    0.59
  -9  -3   6   46.59    1.16
  -8  -3   6    5.60    0.46
  -7  -3   6   45.55    1.21
  -6  -3   6  153.41    1.46
  -5  -3   6    3.73    0.31
  -4  -3   6  731.06    4.44
  -3  -3   6  213.32    1.48
  -2  -3   6  160.09    1.37
  -1  -3   6  106.47    1.07
   0  -3   6   29.08    0.46
   1  -3   6  238.25    1.98
   2  -3   6  129.64    1.94
   3  -3   6  141.69    1.53
   4  -3   6  186.89    2.02
   5  -3   6  246.86    5.69
   6  -3   6  140.02    1.59
   7  -3   6   34.81    1.29
   8  -3   6   43.26    1.13
   9  -3   6  170.40    3.87
  10  -3   6   45.82    2.51
  11  -3   6    4.68    0.56
  12  -3   6    1.26    0.84
  13  -3   6    2.77    0.92
 -14  -2   6  105.35    3.17
 -13  -2   6   24.70    1.55
 -12  -2   6    7.30    0.88
 -11  -2   6  166.59    7.42
 -10  -2   6    8.87    1.12
  -9  -2   6   43.53    1.80
  -8  -2   6    7.93    0.69
  -7  -2   6   62.13    0.96
  -6  -2   6    7.12    0.44
  -5  -2   6   20.49    0.51
  -4  -2   6  404.41    1.78
  -3  -2   6  208.57    1.58
  -2  -2   6  384.59    2.97
  -1  -2   6  203.12    1.90
   0  -2   6  114.08    0.70
   1  -2   6    5.01    0.23
   2  -2   6   93.88    0.95
   3  -2   6   55.79    2.00
   4  -2   6    6.62    0.26
   5  -2   6   27.26    0.61
   6  -2   6   99.75    2.00
   7  -2   6  247.17    5.94
   8  -2   6   52.77    2.47
   9  -2   6   54.77    1.30
  10  -2   6   81.45    4.22
  11  -2   6   -0.06    0.51
  12  -2   6   44.83    2.10
  13  -2   6   23.62    1.58
 -14  -1   6    6.57    1.02
 -13  -1   6   -0.87    0.87
 -12  -1   6   54.87    3.17
 -11  -1   6   79.17    2.51
 -10  -1   6   30.56    2.40
  -9  -1   6   33.41    0.98
  -8  -1   6   20.57    0.60
  -7  -1   6  143.27    1.43
  -6  -1   6   57.57    1.23
  -5  -1   6  178.62    1.26
  -4  -1   6   32.54    0.52
  -3  -1   6   69.06    0.80
  -2  -1   6   38.71    0.95
  -1  -1   6    0.38    0.14
   0  -1   6  283.35    1.39
   1  -1   6  408.72    1.85
   2  -1   6    8.92    0.33
   3  -1   6   41.14    0.66
   4  -1   6   26.55    0.78
   5  -1   6  481.72   12.92
   6  -1   6   89.34    1.13
   7  -1   6   11.22    0.90
   8  -1   6   13.87    1.45
   9  -1   6   79.11    2.33
  10  -1   6   16.13    0.89
  11  -1   6    0.93    0.60
  12  -1   6   37.46    1.82
  13  -1   6   24.64    1.58
 -14   0   6    0.15    0.62
 -13   0   6    0.01    0.54
 -12   0   6   41.56    1.44
 -11   0   6  124.69    3.31
 -10   0   6    9.39    0.92
  -9   0   6   62.66    0.93
  -8   0   6   20.28    0.48
  -7   0   6  251.28    1.45
  -6   0   6  182.90    1.16
  -5   0   6    4.29    0.22
  -4   0   6    1.50    0.14
  -3   0   6  163.91    0.94
  -2   0   6    5.04    0.19
  -1   0   6   57.00    0.59
   0   0   6   24.76    0.25
   1   0   6   25.60    0.36
   2   0   6   54.03    0.54
   3   0   6   41.16    0.50
   4   0   6   25.71    0.48
   5   0   6    0.16    0.19
   6   0   6  224.36    1.94
   7   0   6    8.17    0.38
   8   0   6   34.03    0.96
   9   0   6   17.69    0.55
  10   0   6    2.76    0.35
  11   0   6   24.53    1.17
  12   0   6   22.53    5.29
  13   0   6   44.29    6.79
 -14   1   6    8.45    1.21
 -13   1   6   -0.34    0.68
 -12   1   6   55.59    1.51
 -11   1   6   81.00    2.08
 -10   1   6   30.14    0.99
  -9   1   6   37.01    1.05
  -8   1   6   21.36    1.86
  -7   1   6  142.25    1.74
  -6   1   6   55.85    2.26
  -5   1   6  180.06    1.74
  -4   1   6   32.71    0.75
  -3   1   6   70.13    0.98
  -2   1   6   38.38    0.71
  -1   1   6    0.55    0.18
   0   1   6  281.39    2.15
   1   1   6  408.02    4.05
   2   1   6    8.56    0.38
   3   1   6   40.19    0.92
   4   1   6   26.85    1.28
   5   1   6  493.22    7.22
   6   1   6   88.97    1.38
   7   1   6   11.66    0.59
   8   1   6   12.97    0.97
   9   1   6   78.52    3.59
  10   1   6   17.86    2.00
  11   1   6    1.52    0.81
  12   1   6   50.23    2.06
  13   1   6   28.65    1.66
 -14   2   6  106.09    3.05
 -13   2   6   21.19    1.45
 -12   2   6    7.44    0.94
 -11   2   6  185.55    4.56
 -10   2   6    9.57    0.65
  -9   2   6   45.44    1.13
  -8   2   6    7.61    0.77
  -7   2   6   62.09    1.19
  -6   2   6    8.48    0.43
  -5   2   6   19.87    0.61
  -4   2   6  406.70    6.01
  -3   2   6  212.28    4.30
  -2   2   6  380.39    2.25
  -1   2   6  208.68    1.65
   0   2   6  116.24    0.87
   1   2   6    4.93    0.33
   2   2   6   92.68    1.14
   3   2   6   56.77    0.98
   4   2   6    6.46    0.71
   5   2   6   27.98    1.63
   6   2   6  102.12    2.64
   7   2   6  251.40    8.88
   8   2   6   54.60    2.49
   9   2   6   55.10    1.56
  10   2   6   83.00    2.70
  11   2   6    0.61    0.49
  12   2   6   62.47    2.40
  13   2   6   31.26    1.72
 -14   3   6    1.60    0.80
 -13   3   6   78.25    2.59
 -12   3   6   72.06    1.71
 -11   3   6   26.95    1.26
 -10   3   6    9.07    0.69
  -9   3   6   46.99    1.16
  -8   3   6    5.65    0.51
  -7   3   6   43.86    1.03
  -6   3   6  155.61    1.78
  -5   3   6    4.38    0.35
  -4   3   6  713.75    3.41
  -3   3   6  212.08    1.81
  -2   3   6  159.85    1.66
  -1   3   6  107.92    1.23
   0   3   6   28.93    0.46
   1   3   6  235.01    1.83
   2   3   6  128.07    3.50
   3   3   6  136.61    3.13
   4   3   6  184.26    4.53
   5   3   6  241.20   10.25
   6   3   6  142.52    4.66
   7   3   6   33.10    2.42
   8   3   6   40.78    1.26
   9   3   6  165.28    6.85
  10   3   6   46.16    1.31
  11   3   6    4.47    0.61
  12   3   6   -0.16    0.77
  13   3   6    3.85    1.14
 -13   4   6   13.23    1.26
 -12   4   6   27.99    1.60
 -11   4   6   89.19    1.81
 -10   4   6  180.47    2.51
  -9   4   6   35.06    1.07
  -8   4   6   55.36    1.22
  -7   4   6   49.38    1.09
  -6   4   6   99.10    2.23
  -5   4   6  583.66    6.18
  -4   4   6  154.84    1.67
  -3   4   6  174.17    1.70
  -2   4   6  498.67   11.82
  -1   4   6   34.34    0.74
   0   4   6   54.94    0.67
   1   4   6  158.72    1.58
   2   4   6  401.75    7.09
   3   4   6  391.40    7.09
   4   4   6   62.88    1.13
   5   4   6   59.18    1.86
   6   4   6   51.50    1.29
   7   4   6   33.59    1.56
   8   4   6   30.58    1.48
   9   4   6   47.55    2.50
  10   4   6   56.05    7.42
  11   4   6   61.56    3.41
  12   4   6   26.46    1.63
  13   4   6   28.43    1.66
 -13   5   6   47.45    2.10
 -12   5   6   21.86    1.42
 -11   5   6   26.37    1.07
 -10   5   6  222.13    2.76
  -9   5   6   32.18    1.09
  -8   5   6   59.99    1.32
  -7   5   6   70.42    1.35
  -6   5   6   60.22    1.22
  -5   5   6  293.46    7.77
  -4   5   6  114.61    1.49
  -3   5   6  311.75    3.39
  -2   5   6   45.14    0.89
  -1   5   6  154.87    1.64
   0   5   6   25.53    0.59
   1   5   6   75.64    1.15
   2   5   6  217.83    2.32
   3   5   6   69.05    1.43
   4   5   6   35.05    0.89
   5   5   6   64.35    3.38
   6   5   6  172.14    5.46
   7   5   6   69.72    4.24
   8   5   6    9.01    1.38
   9   5   6    8.39    0.61
  10   5   6    9.83    0.97
  11   5   6   47.70    2.00
  12   5   6   79.12    2.80
 -13   6   6   66.13    2.53
 -12   6   6   53.68    2.16
 -11   6   6   35.19    2.36
 -10   6   6   81.09    1.77
  -9   6   6   23.83    0.96
  -8   6   6  104.47    1.80
  -7   6   6   12.12    0.65
  -6   6   6   15.19    0.68
  -5   6   6  282.94    3.41
  -4   6   6   50.23    1.08
  -3   6   6  104.10    1.47
  -2   6   6   12.65    0.53
  -1   6   6  340.32    5.70
   0   6   6    6.05    0.44
   1   6   6  117.37    1.63
   2   6   6   48.08    1.24
   3   6   6  253.75    6.89
   4   6   6  366.40    2.90
   5   6   6    6.02    0.49
   6   6   6  233.27    7.99
   7   6   6   -0.16    0.38
   8   6   6    7.06    0.56
   9   6   6    7.51    0.66
  10   6   6  175.44    9.83
  11   6   6   13.38    1.26
  12   6   6  103.29    3.03
 -12   7   6   73.11    2.66
 -11   7   6    3.55    0.77
 -10   7   6    2.11    0.53
  -9   7   6   62.76    4.02
  -8   7   6    5.40    0.65
  -7   7   6   13.49    1.08
  -6   7   6  106.94    3.84
  -5   7   6   53.21    1.43
  -4   7   6   27.17    0.85
  -3   7   6   15.57    0.68
  -2   7   6   34.57    0.88
  -1   7   6   21.27    0.71
   0   7   6   45.54    0.72
   1   7   6   63.66    1.63
   2   7   6   61.25    1.20
   3   7   6    5.13    2.33
   4   7   6  132.09    2.23
   5   7   6  157.59    5.04
   6   7   6   20.76    0.87
   7   7   6    4.11    0.48
   8   7   6   11.59    1.45
   9   7   6   22.21    1.04
  10   7   6   35.92    1.76
  11   7   6   82.76    2.71
 -12   8   6    0.65    0.77
 -11   8   6    8.38    1.02
 -10   8   6   57.66    2.22
  -9   8   6    2.57    0.52
  -8   8   6   37.51    1.89
  -7   8   6  110.64    3.81
  -6   8   6    8.68    0.60
  -5   8   6    6.00    0.57
  -4   8   6   51.16    1.17
  -3   8   6   23.38    0.86
  -2   8   6   37.78    1.01
  -1   8   6   80.77    1.41
   0   8   6   15.36    0.48
   1   8   6   44.12    2.05
   2   8   6   82.28    2.70
   3   8   6   14.18    0.75
   4   8   6  120.25    2.96
   5   8   6   41.97    1.32
   6   8   6   72.07    3.53
   7   8   6   35.23    1.17
   8   8   6   50.97    3.16
   9   8   6    3.80    1.82
  10   8   6   32.81    1.76
  11   8   6   51.55    2.22
 -11   9   6    4.90    0.98
 -10   9   6  132.55    3.42
  -9   9   6   53.06    2.13
  -8   9   6   15.95    0.92
  -7   9   6   55.98    5.21
  -6   9   6    5.64    0.63
  -5   9   6   37.42    1.11
  -4   9   6   20.82    0.81
  -3   9   6  132.52    3.65
  -2   9   6    9.11    0.61
  -1   9   6   37.17    1.09
   0   9   6   56.37    0.90
   1   9   6   47.63    2.33
   2   9   6   85.11    1.66
   3   9   6   71.86    3.78
   4   9   6   14.20    0.78
   5   9   6    7.89    0.65
   6   9   6    8.58    1.24
   7   9   6   62.88    5.20
   8   9   6    3.03    0.85
   9   9   6   72.21    2.50
  10   9   6    0.50    0.84
 -10  10   6   26.89    1.69
  -9  10   6   49.86    2.13
  -8  10   6   28.86    1.60
  -7  10   6   18.12    0.90
  -6  10   6   36.91    1.20
  -5  10   6    0.98    0.42
  -4  10   6   65.11    4.13
  -3  10   6   89.35    1.69
  -2  10   6   33.25    1.19
  -1  10   6    3.14    0.61
   0  10   6  114.27    1.51
   1  10   6   12.75    0.71
   2  10   6    0.81    0.42
   3  10   6    8.98    0.71
   4  10   6   15.55    0.84
   5  10   6   63.21    2.99
   6  10   6   16.81    1.12
   7  10   6  108.05    7.22
   8  10   6   16.50    1.26
   9  10   6    1.14    0.80
  -9  11   6   32.31    1.76
  -8  11   6    2.37    0.80
  -7  11   6   80.75    2.62
  -6  11   6   71.63    7.15
  -5  11   6    3.71    0.62
  -4  11   6    3.99    0.53
  -3  11   6   27.34    1.12
  -2  11   6   40.46    1.22
  -1  11   6    8.16    1.25
   0  11   6  145.79    1.99
   1  11   6   31.62    1.46
   2  11   6    1.11    0.55
   3  11   6    0.58    0.47
   4  11   6   23.03    2.16
   5  11   6   79.24    7.97
   6  11   6   28.80    1.82
   7  11   6   31.54    1.79
   8  11   6   16.74    1.45
  -8  12   6   91.33    2.87
  -7  12   6   17.76    1.48
  -6  12   6    6.44    0.98
  -5  12   6   32.28    1.69
  -4  12   6   53.85    3.87
  -3  12   6   21.29    1.01
  -2  12   6   32.48    2.25
  -1  12   6   44.95    2.74
   0  12   6   32.57    1.01
   1  12   6   78.18    1.78
   2  12   6   30.10    1.12
   3  12   6    9.83    0.80
   4  12   6   36.75    1.76
   5  12   6   93.91    2.84
   6  12   6    8.23    1.35
   7  12   6   50.26    2.19
  -6  13   6   23.12    1.55
  -5  13   6   67.52    2.47
  -4  13   6   12.76    1.45
  -3  13   6    4.87    1.21
  -2  13   6   27.35    1.66
  -1  13   6    0.98    0.87
   0  13   6    9.16    0.72
   1  13   6   32.53    1.66
   2  13   6   40.57    1.92
   3  13   6   18.06    1.39
   4  13   6   86.85    2.77
   5  13   6    4.62    0.87
  -3  14   6    8.38    1.24
  -2  14   6   80.94    2.68
  -1  14   6    6.32    1.02
   0  14   6   70.58    3.21
   1  14   6    4.93    0.95
   2  14   6   61.08    2.37
  -5 -13   7   70.02    2.53
  -4 -13   7   46.81    2.25
  -3 -13   7    5.86    1.17
  -2 -13   7    5.95    0.98
  -1 -13   7   20.93    1.45
   0 -13   7   72.92    3.04
   1 -13   7   35.45    1.82
   2 -13   7    2.47    0.68
   3 -13   7    2.25    0.68
   4 -13   7   27.44    1.66
  -7 -12   7   15.45    1.45
  -6 -12   7   18.47    1.48
  -5 -12   7   26.98    1.63
  -4 -12   7    2.06    0.77
  -3 -12   7   90.28    2.77
  -2 -12   7   39.77    1.82
  -1 -12   7   13.60    2.85
   0 -12   7   35.17    2.17
   1 -12   7    9.31    1.32
   2 -12   7   31.70    1.66
   3 -12   7    4.19    1.11
   4 -12   7   64.87    2.40
   5 -12   7   41.41    1.97
   6 -12   7    0.00    0.80
  -8 -11   7   49.95    2.13
  -7 -11   7   81.52    2.68
  -6 -11   7   23.43    1.45
  -5 -11   7   30.97    2.70
  -4 -11   7   42.98    4.24
  -3 -11   7   49.57    6.48
  -2 -11   7  128.32   11.54
  -1 -11   7    4.36    0.56
   0 -11   7  107.25    4.89
   1 -11   7   57.17    3.17
   2 -11   7   86.70    4.75
   3 -11   7    2.97    0.53
   4 -11   7    0.60    0.61
   5 -11   7   71.96    2.43
   6 -11   7   24.39    1.58
   7 -11   7   48.53    2.16
  -9 -10   7   18.71    1.48
  -8 -10   7    5.61    0.89
  -7 -10   7   20.93    1.42
  -6 -10   7   31.09    3.57
  -5 -10   7   42.44    5.32
  -4 -10   7   19.81    1.34
  -3 -10   7   58.23    1.44
  -2 -10   7  125.14    9.15
  -1 -10   7   18.90    2.54
   0 -10   7  192.93    7.23
   1 -10   7   20.45    0.91
   2 -10   7   10.86    1.14
   3 -10   7   49.58    1.89
   4 -10   7    7.62    0.69
   5 -10   7   24.75    2.88
   6 -10   7   14.05    1.15
   7 -10   7    6.91    1.32
   8 -10   7   95.18    2.87
   9 -10   7   47.60    2.32
 -10  -9   7   40.91    1.95
  -9  -9   7   79.61    2.66
  -8  -9   7    5.34    0.61
  -7  -9   7   19.51    0.91
  -6  -9   7   12.89    2.23
  -5  -9   7   44.48    2.60
  -4  -9   7   59.75    1.43
  -3  -9   7   70.35    1.47
  -2  -9   7  143.61    2.06
  -1  -9   7    3.38    1.12
   0  -9   7   11.38    0.43
   1  -9   7   83.12    1.61
   2  -9   7   72.54    1.59
   3  -9   7    8.77    1.32
   4  -9   7   12.15    0.70
   5  -9   7    3.78    0.75
   6  -9   7   16.71    1.66
   7  -9   7    9.29    0.98
   8  -9   7   78.44    2.59
   9  -9   7   37.00    1.95
 -11  -8   7   32.11    2.02
 -10  -8   7   28.49    1.63
  -9  -8   7   19.29    2.03
  -8  -8   7   57.53    5.46
  -7  -8   7   55.96    2.62
  -6  -8   7   14.39    0.77
  -5  -8   7   21.74    0.98
  -4  -8   7  174.00    4.64
  -3  -8   7   17.09    0.74
  -2  -8   7   74.03    1.43
  -1  -8   7   13.83    0.97
   0  -8   7   96.17    1.87
   1  -8   7    5.01    0.43
   2  -8   7   12.78    0.87
   3  -8   7  187.48    6.31
   4  -8   7  101.94    3.42
   5  -8   7   14.08    1.41
   6  -8   7   22.70    0.94
   7  -8   7   47.33    1.78
   8  -8   7   53.21    5.83
   9  -8   7    5.92    0.95
  10  -8   7   10.54    0.94
 -12  -7   7   75.30    2.62
 -11  -7   7   34.78    1.29
 -10  -7   7   15.81    2.08
  -9  -7   7   20.27    2.12
  -8  -7   7    6.30    0.61
  -7  -7   7  107.90    4.41
  -6  -7   7   54.21    1.28
  -5  -7   7  272.17    6.14
  -4  -7   7  105.34    1.66
  -3  -7   7   71.92    1.53
  -2  -7   7   36.33    1.33
  -1  -7   7   26.59    0.74
   0  -7   7   42.13    0.74
   1  -7   7   32.91    0.95
   2  -7   7   22.99    0.66
   3  -7   7   35.11    2.08
   4  -7   7   67.52    2.39
   5  -7   7   37.49    1.08
   6  -7   7  122.78    7.83
   7  -7   7   66.27    4.87
   8  -7   7   97.40    5.29
   9  -7   7    6.91    1.93
  10  -7   7    0.31    0.58
  11  -7   7    0.84    0.77
 -12  -6   7   21.86    1.58
 -11  -6   7    2.22    0.87
 -10  -6   7   11.96    0.98
  -9  -6   7   41.48    3.51
  -8  -6   7   37.59    1.16
  -7  -6   7   25.73    1.51
  -6  -6   7   66.41    1.39
  -5  -6   7   60.29    1.47
  -4  -6   7   95.72    1.56
  -3  -6   7  137.96    1.44
  -2  -6   7   36.86    0.76
  -1  -6   7   98.89    1.27
   0  -6   7  115.84    0.91
   1  -6   7   88.72    1.37
   2  -6   7   55.79    1.32
   3  -6   7   23.41    0.63
   4  -6   7  181.69    3.03
   5  -6   7   11.58    1.59
   6  -6   7   73.37    1.79
   7  -6   7    8.13    0.56
   8  -6   7    5.66    0.97
   9  -6   7    5.98    0.57
  10  -6   7   19.47    3.28
  11  -6   7   46.81    2.22
 -13  -5   7   29.26    1.72
 -12  -5   7   99.84    2.96
 -11  -5   7   12.52    2.62
 -10  -5   7    1.72    0.55
  -9  -5   7    5.63    0.55
  -8  -5   7   30.28    1.02
  -7  -5   7    2.90    0.41
  -6  -5   7  163.49    2.51
  -5  -5   7  196.85    2.74
  -4  -5   7   34.21    0.63
  -3  -5   7  103.12    1.20
  -2  -5   7   17.11    0.57
  -1  -5   7  164.56    2.80
   0  -5   7  103.15    0.81
   1  -5   7   60.33    0.90
   2  -5   7   91.71    1.34
   3  -5   7    9.94    0.42
   4  -5   7   83.48    1.90
   5  -5   7    4.62    0.34
   6  -5   7   54.17    1.24
   7  -5   7   13.43    0.70
   8  -5   7   49.33    3.34
   9  -5   7    3.82    0.52
  10  -5   7   27.31    1.08
  11  -5   7   58.27    2.25
  12  -5   7   25.07    1.58
 -13  -4   7   14.00    1.26
 -12  -4   7   31.05    1.69
 -11  -4   7    8.80    2.20
 -10  -4   7    7.65    0.61
  -9  -4   7  125.24    1.99
  -8  -4   7  271.06    2.76
  -7  -4   7   17.56    0.76
  -6  -4   7   37.26    0.78
  -5  -4   7  103.10    1.22
  -4  -4   7   56.82    0.77
  -3  -4   7  309.63    4.05
  -2  -4   7    4.38    0.28
  -1  -4   7  193.04    2.49
   0  -4   7  213.32    1.15
   1  -4   7   12.35    0.41
   2  -4   7  347.81    2.07
   3  -4   7  748.28   14.83
   4  -4   7  258.90    3.92
   5  -4   7   46.22    1.05
   6  -4   7   12.79    0.81
   7  -4   7   20.90    1.51
   8  -4   7   19.38    0.91
   9  -4   7  101.80    4.05
  10  -4   7   66.42    1.58
  11  -4   7   43.47    1.95
  12  -4   7    0.47    0.77
 -13  -3   7    3.85    0.89
 -12  -3   7   43.88    1.95
 -11  -3   7   81.46    8.65
 -10  -3   7    7.79    2.54
  -9  -3   7  172.43    2.26
  -8  -3   7   68.60    1.40
  -7  -3   7   26.73    0.71
  -6  -3   7    5.47    0.34
  -5  -3   7   76.22    1.03
  -4  -3   7  158.65    1.23
  -3  -3   7  118.97    1.38
  -2  -3   7  371.98    2.43
  -1  -3   7  220.01    2.13
   0  -3   7   29.77    0.51
   1  -3   7    9.95    0.37
   2  -3   7  230.92    2.06
   3  -3   7   63.38    1.11
   4  -3   7  157.57    1.27
   5  -3   7   83.06    1.15
   6  -3   7   79.51    1.60
   7  -3   7   59.04    1.62
   8  -3   7   10.13    1.79
   9  -3   7  115.09    4.29
  10  -3   7    5.44    0.71
  11  -3   7   32.53    1.66
  12  -3   7    0.74    0.80
 -13  -2   7   40.43    1.92
 -12  -2   7   18.30    1.42
 -11  -2   7   98.50    2.64
 -10  -2   7   64.14    5.86
  -9  -2   7    8.73    0.74
  -8  -2   7   39.57    1.05
  -7  -2   7   54.49    1.32
  -6  -2   7    7.86    0.54
  -5  -2   7  100.09    1.58
  -4  -2   7  402.42    1.88
  -3  -2   7  281.17    1.77
  -2  -2   7  440.57    4.84
  -1  -2   7  174.15    1.33
   0  -2   7   96.89    0.86
   1  -2   7   47.43    0.71
   2  -2   7   34.28    0.73
   3  -2   7  208.47    2.32
   4  -2   7  126.75    2.66
   5  -2   7   71.45    2.10
   6  -2   7   34.33    1.06
   7  -2   7    0.94    0.42
   8  -2   7   20.84    1.02
   9  -2   7  113.42    2.90
  10  -2   7   22.12    0.93
  11  -2   7   -0.46    0.51
  12  -2   7    2.59    0.84
 -13  -1   7   42.36    2.06
 -12  -1   7    9.79    0.74
 -11  -1   7  216.19   10.42
 -10  -1   7   18.28    1.41
  -9  -1   7   36.62    1.05
  -8  -1   7   34.67    1.25
  -7  -1   7    0.88    0.47
  -6  -1   7   76.14    1.05
  -5  -1   7   74.30    0.85
  -4  -1   7   29.76    0.52
  -3  -1   7  131.54    1.32
  -2  -1   7  215.18    1.71
  -1  -1   7   99.99    1.12
   0  -1   7   40.55    0.46
   1  -1   7  192.24    1.40
   2  -1   7  135.29    1.21
   3  -1   7  224.13    3.45
   4  -1   7   44.28    0.98
   5  -1   7  101.95    2.54
   6  -1   7  134.70    4.58
   7  -1   7   60.26    1.63
   8  -1   7   11.90    1.55
   9  -1   7   11.07    0.70
  10  -1   7   10.09    0.95
  11  -1   7    4.04    0.60
  12  -1   7   18.87    1.32
  13  -1   7    6.17    1.08
 -14   0   7    6.41    1.09
 -13   0   7    4.64    0.67
 -12   0   7   -0.19    0.34
 -11   0   7    9.45    0.52
 -10   0   7  166.71    1.76
  -9   0   7    2.07    0.56
  -8   0   7    2.25    0.25
  -7   0   7  177.19    1.48
  -6   0   7    7.53    0.37
  -5   0   7  181.49    1.19
  -4   0   7  212.51    1.10
  -3   0   7    3.28    0.19
  -2   0   7   33.57    0.47
  -1   0   7   70.82    0.77
   0   0   7  160.04    0.69
   1   0   7    8.64    0.25
   2   0   7   71.08    0.86
   3   0   7  120.39    0.91
   4   0   7    2.23    0.18
   5   0   7   37.60    0.53
   6   0   7  344.98    3.94
   7   0   7    1.60    0.30
   8   0   7   43.53    0.80
   9   0   7   32.79    1.80
  10   0   7    5.95    0.48
  11   0   7    1.85    0.41
  12   0   7    6.64    0.97
  13   0   7   75.42    8.47
 -13   1   7   42.39    1.97
 -12   1   7    9.71    0.72
 -11   1   7  233.13    6.37
 -10   1   7   19.26    0.84
  -9   1   7   35.41    1.07
  -8   1   7   33.69    0.97
  -7   1   7    0.41    0.31
  -6   1   7   73.76    1.95
  -5   1   7   74.79    1.19
  -4   1   7   29.45    0.74
  -3   1   7  129.01    1.49
  -2   1   7  213.11    2.03
  -1   1   7   97.83    1.82
   0   1   7   39.75    0.55
   1   1   7  191.82    2.51
   2   1   7  132.42    3.20
   3   1   7  224.91    1.96
   4   1   7   42.05    1.51
   5   1   7  100.78    1.59
   6   1   7  134.53    3.37
   7   1   7   57.56    2.80
   8   1   7   11.66    0.63
   9   1   7   11.18    1.11
  10   1   7   10.32    0.75
  11   1   7    4.05    0.56
  12   1   7   27.41    1.60
  13   1   7    5.09    0.89
 -13   2   7   41.99    2.00
 -12   2   7   22.07    1.03
 -11   2   7  106.71    1.99
 -10   2   7   70.38    1.53
  -9   2   7    7.86    0.61
  -8   2   7   42.27    1.08
  -7   2   7   54.43    1.43
  -6   2   7    7.60    0.48
  -5   2   7  100.20    1.49
  -4   2   7  392.66    2.62
  -3   2   7  282.26    2.16
  -2   2   7  437.79    4.04
  -1   2   7  179.36    6.21
   0   2   7   98.47    1.29
   1   2   7   47.79    0.89
   2   2   7   33.78    0.76
   3   2   7  207.22    6.12
   4   2   7  126.13    3.84
   5   2   7   70.56    3.08
   6   2   7   35.21    0.95
   7   2   7    0.29    0.38
   8   2   7   19.54    0.83
   9   2   7  108.51    2.91
  10   2   7   21.54    0.94
  11   2   7    0.62    0.50
  12   2   7    3.33    0.71
 -13   3   7    4.13    0.92
 -12   3   7   40.82    1.92
 -11   3   7   91.95    1.85
 -10   3   7    6.42    0.59
  -9   3   7  175.71    2.31
  -8   3   7   68.79    1.75
  -7   3   7   26.62    0.89
  -6   3   7    5.65    0.65
  -5   3   7   78.52    1.93
  -4   3   7  156.99    1.72
  -3   3   7  120.84    1.75
  -2   3   7  369.23    2.47
  -1   3   7  223.94    4.92
   0   3   7   29.45    0.51
   1   3   7    9.39    0.42
   2   3   7  225.32    3.95
   3   3   7   61.01    1.75
   4   3   7  157.24    2.10
   5   3   7   83.25    4.10
   6   3   7   81.87    2.43
   7   3   7   57.19    5.38
   8   3   7    9.33    0.63
   9   3   7  115.01    5.50
  10   3   7    4.60    1.75
  11   3   7   43.63    1.97
  12   3   7    0.13    0.80
 -13   4   7   13.63    1.32
 -12   4   7   33.66    1.79
 -11   4   7    9.42    0.70
 -10   4   7    9.87    0.90
  -9   4   7  126.36    1.99
  -8   4   7  274.98    6.20
  -7   4   7   16.64    0.71
  -6   4   7   33.77    1.58
  -5   4   7  105.67    1.53
  -4   4   7   55.62    1.62
  -3   4   7  311.97    7.02
  -2   4   7    5.44    0.88
  -1   4   7  198.10    1.86
   0   4   7  212.36    1.61
   1   4   7   13.19    0.55
   2   4   7  348.67    3.38
   3   4   7  743.97   12.45
   4   4   7  253.63    3.28
   5   4   7   48.33    1.10
   6   4   7   13.85    0.95
   7   4   7   22.14    1.24
   8   4   7   17.49    0.83
   9   4   7  102.28    3.44
  10   4   7   71.21    3.28
  11   4   7   65.12    2.34
  12   4   7   -0.47    0.84
 -13   5   7   35.24    1.88
 -12   5   7  105.38    3.14
 -11   5   7   13.78    0.91
 -10   5   7    1.53    0.48
  -9   5   7    7.10    0.61
  -8   5   7   33.18    1.03
  -7   5   7    3.65    0.43
  -6   5   7  159.25    1.98
  -5   5   7  194.91    3.51
  -4   5   7   34.44    1.35
  -3   5   7  102.16    1.46
  -2   5   7   16.93    0.62
  -1   5   7  165.56    1.86
   0   5   7  101.22    0.99
   1   5   7   59.76    1.10
   2   5   7   89.66    1.37
   3   5   7   10.10    0.51
   4   5   7   81.55    1.39
   5   5   7    4.85    0.42
   6   5   7   56.13    1.27
   7   5   7   13.48    0.75
   8   5   7   50.87    2.08
   9   5   7    4.60    0.69
  10   5   7   29.70    2.46
  11   5   7   96.41    2.84
  12   5   7   33.92    1.85
 -12   6   7   18.59    1.39
 -11   6   7    1.02    0.71
 -10   6   7   14.21    0.81
  -9   6   7   43.52    1.69
  -8   6   7   39.15    1.19
  -7   6   7   27.21    2.19
  -6   6   7   65.08    1.33
  -5   6   7   62.47    1.29
  -4   6   7   95.95    1.50
  -3   6   7  139.81    1.78
  -2   6   7   38.00    0.94
  -1   6   7   98.70    1.60
   0   6   7  115.94    1.12
   1   6   7   88.40    1.66
   2   6   7   56.82    1.15
   3   6   7   21.82    1.38
   4   6   7  176.36    5.32
   5   6   7   11.15    0.85
   6   6   7   76.37    5.01
   7   6   7    6.47    0.56
   8   6   7    6.53    0.56
   9   6   7    8.13    1.34
  10   6   7   24.57    1.55
  11   6   7   70.67    2.53
 -12   7   7   63.36    2.50
 -11   7   7   32.71    1.95
 -10   7   7   17.33    0.96
  -9   7   7   25.89    1.09
  -8   7   7    7.94    0.66
  -7   7   7  108.11    5.71
  -6   7   7   53.97    1.28
  -5   7   7  270.01   11.48
  -4   7   7  107.66    1.68
  -3   7   7   75.72    1.38
  -2   7   7   34.61    0.93
  -1   7   7   24.82    0.80
   0   7   7   40.61    0.71
   1   7   7   33.66    0.99
   2   7   7   21.89    0.83
   3   7   7   35.08    2.10
   4   7   7   67.60    1.79
   5   7   7   39.33    1.12
   6   7   7  125.92    2.49
   7   7   7   69.61    5.57
   8   7   7  102.30   11.99
   9   7   7    8.90    0.75
  10   7   7    0.31    0.77
  11   7   7    0.87    0.87
 -11   8   7   32.31    1.79
 -10   8   7   28.80    1.69
  -9   8   7   22.59    1.07
  -8   8   7   68.14    5.04
  -7   8   7   61.70    2.77
  -6   8   7   13.28    0.84
  -5   8   7   22.22    1.22
  -4   8   7  177.74    5.29
  -3   8   7   16.23    0.71
  -2   8   7   74.48    2.13
  -1   8   7   14.22    0.66
   0   8   7   96.26    1.14
   1   8   7    4.49    1.05
   2   8   7   12.75    0.67
   3   8   7  191.63    2.32
   4   8   7  102.53    1.81
   5   8   7   17.30    1.22
   6   8   7   24.18    4.72
   7   8   7   48.54    1.85
   8   8   7   55.92    5.20
   9   8   7    6.44    0.89
  10   8   7   14.00    1.29
 -10   9   7   37.93    1.92
  -9   9   7   74.96    2.53
  -8   9   7    6.35    1.75
  -7   9   7   21.85    1.08
  -6   9   7   14.42    1.45
  -5   9   7   46.69    3.20
  -4   9   7   58.30    1.40
  -3   9   7   70.31    1.48
  -2   9   7  140.92    2.08
  -1   9   7    1.83    0.44
   0   9   7   11.49    0.69
   1   9   7   82.05    3.16
   2   9   7   73.22    1.50
   3   9   7    8.36    0.59
   4   9   7   11.65    0.72
   5   9   7    4.76    1.02
   6   9   7   15.73    2.25
   7   9   7   10.12    0.83
   8   9   7   83.81    2.66
   9   9   7   39.99    1.97
  -9  10   7   18.81    1.42
  -8  10   7    4.53    0.92
  -7  10   7   23.49    4.10
  -6  10   7   33.94    1.41
  -5  10   7   46.20    1.34
  -4  10   7   20.85    2.42
  -3  10   7   63.45    1.48
  -2  10   7  133.47    5.87
  -1  10   7   18.21    0.86
   0  10   7  197.57    2.76
   1  10   7   19.24    0.85
   2  10   7   12.04    0.74
   3  10   7   49.50    2.20
   4  10   7    9.07    0.95
   5  10   7   23.76    0.99
   6  10   7   15.08    1.45
   7  10   7    4.78    0.98
   8  10   7   96.78    2.93
   9  10   7   46.10    2.13
  -8  11   7   52.82    2.22
  -7  11   7   81.24    2.66
  -6  11   7   24.78    1.48
  -5  11   7   33.67    1.20
  -4  11   7   48.85    1.56
  -3  11   7   51.70    1.45
  -2  11   7  141.07    2.26
  -1  11   7    4.56    0.57
   0  11   7  111.37    2.65
   1  11   7   54.32    3.98
   2  11   7   84.58    4.22
   3  11   7    4.74    0.69
   4  11   7    0.92    0.51
   5  11   7   63.58    2.37
   6  11   7   24.82    1.63
   7  11   7   49.21    2.29
  -7  12   7   17.63    1.51
  -6  12   7   14.06    1.26
  -5  12   7   20.63    1.48
  -4  12   7    0.68    0.87
  -3  12   7   90.77    2.71
  -2  12   7   38.01    1.88
  -1  12   7   16.44    0.90
   0  12   7   34.46    1.17
   1  12   7    6.72    1.14
   2  12   7   25.83    1.58
   3  12   7    4.50    0.98
   4  12   7   70.95    2.47
   5  12   7   42.49    2.13
   6  12   7   -0.13    0.74
  -5  13   7   70.51    2.62
  -4  13   7   40.36    1.97
  -3  13   7    5.37    1.55
  -2  13   7    8.67    1.08
  -1  13   7   10.12    1.17
   0  13   7   66.93    1.76
   1  13   7   13.78    1.32
   2  13   7    2.71    0.77
   3  13   7    1.66    0.92
   4  13   7   26.57    1.60
  -3 -13   8   16.56    1.51
  -2 -13   8   12.09    1.21
  -1 -13   8    9.99    1.14
   0 -13   8   28.71    1.23
   1 -13   8   11.84    1.14
   2 -13   8    6.51    1.11
  -6 -12   8   76.15    2.62
  -5 -12   8   19.82    1.48
  -4 -12   8   30.25    1.69
  -3 -12   8   41.53    1.95
  -2 -12   8    0.50    0.77
  -1 -12   8   48.99    2.10
   0 -12   8   55.87    1.56
   1 -12   8   60.00    2.25
   2 -12   8    7.49    1.02
   3 -12   8   21.09    1.45
   4 -12   8    7.06    0.89
   5 -12   8   28.46    1.72
  -8 -11   8    9.89    1.32
  -7 -11   8   53.90    2.29
  -6 -11   8  122.13    3.39
  -5 -11   8    2.22    0.87
  -4 -11   8   29.47    1.58
  -3 -11   8   38.94    3.42
  -2 -11   8    2.07    1.15
  -1 -11   8   50.12    3.59
   0 -11   8   13.81    0.86
   1 -11   8  108.25    7.48
   2 -11   8    8.14    0.76
   3 -11   8   20.56    1.55
   4 -11   8   11.38    1.17
   5 -11   8  135.35    3.42
   6 -11   8   13.20    1.24
  -9 -10   8   31.60    1.72
  -8 -10   8    3.92    1.05
  -7 -10   8   33.36    1.72
  -6 -10   8   33.09    3.50
  -5 -10   8    2.41    1.05
  -4 -10   8    1.87    0.53
  -3 -10   8    9.64    0.97
  -2 -10   8   74.71    5.81
  -1 -10   8   15.15    0.80
   0 -10   8   14.95    1.30
   1 -10   8   72.47    3.34
   2 -10   8  121.09    9.24
   3 -10   8   23.10    2.85
   4 -10   8   10.33    0.72
   5 -10   8  128.81    3.33
   6 -10   8   40.82    1.95
   7 -10   8   23.12    1.58
   8 -10   8   25.49    1.66
 -10  -9   8   13.20    1.35
  -9  -9   8   95.18    2.84
  -8  -9   8   11.72    1.21
  -7  -9   8   10.70    2.91
  -6  -9   8   42.92    3.53
  -5  -9   8    8.16    0.95
  -4  -9   8    4.57    0.72
  -3  -9   8   29.30    1.97
  -2  -9   8  180.30    2.59
  -1  -9   8   44.39    1.22
   0  -9   8   36.48    1.02
   1  -9   8  133.98    2.77
   2  -9   8   44.65    5.10
   3  -9   8   56.78    3.61
   4  -9   8   45.95    1.60
   5  -9   8   68.92    1.85
   6  -9   8   20.77    1.05
   7  -9   8   14.21    1.21
   8  -9   8    4.84    0.92
   9  -9   8   27.17    1.63
 -11  -8   8   29.76    1.19
 -10  -8   8   16.00    1.32
  -9  -8   8  121.14    3.17
  -8  -8   8    2.01    1.14
  -7  -8   8    8.93    1.28
  -6  -8   8   67.48    9.56
  -5  -8   8   26.90    1.80
  -4  -8   8   58.95    3.01
  -3  -8   8   30.48    2.22
  -2  -8   8   70.65    1.52
  -1  -8   8   50.69    1.43
   0  -8   8    7.13    0.46
   1  -8   8   81.83    1.71
   2  -8   8   54.64    1.31
   3  -8   8    7.56    1.02
   4  -8   8   27.10    1.02
   5  -8   8  107.64    6.71
   6  -8   8   36.80    1.27
   7  -8   8    0.54    0.50
   8  -8   8    5.77    0.89
   9  -8   8   29.94    1.76
 -11  -7   8   64.16    1.76
 -10  -7   8   58.77    2.34
  -9  -7   8   45.86    5.17
  -8  -7   8    5.82    0.57
  -7  -7   8   13.97    0.78
  -6  -7   8    4.78    0.54
  -5  -7   8   71.80    1.66
  -4  -7   8   95.11    1.65
  -3  -7   8   50.41    1.60
  -2  -7   8   74.63    2.68
  -1  -7   8   53.87    1.51
   0  -7   8   55.30    0.88
   1  -7   8   65.19    2.62
   2  -7   8  113.64    2.37
   3  -7   8   81.05    2.13
   4  -7   8   25.42    1.09
   5  -7   8   50.48    1.79
   6  -7   8   25.36    0.97
   7  -7   8   18.88    0.91
   8  -7   8   27.73    1.59
   9  -7   8   75.72    2.53
  10  -7   8   37.24    6.69
 -12  -6   8   51.09    2.19
 -11  -6   8   91.48    2.80
 -10  -6   8   22.59    2.22
  -9  -6   8   32.67    3.13
  -8  -6   8   31.52    1.11
  -7  -6   8   11.55    0.68
  -6  -6   8   20.95    0.81
  -5  -6   8  128.50    1.97
  -4  -6   8  541.88    6.23
  -3  -6   8   30.51    0.75
  -2  -6   8   42.72    0.85
  -1  -6   8   78.91    1.65
   0  -6   8   42.50    0.60
   1  -6   8    4.86    0.36
   2  -6   8   69.63    1.79
   3  -6   8  100.40    2.93
   4  -6   8   18.44    0.77
   5  -6   8   75.94    5.17
   6  -6   8   62.65    1.46
   7  -6   8  156.07    6.42
   8  -6   8   33.49    2.12
   9  -6   8    4.33    0.70
  10  -6   8   12.72    2.73
  11  -6   8    4.47    0.77
 -12  -5   8   53.87    2.25
 -11  -5   8   55.69    2.25
 -10  -5   8   10.38    1.83
  -9  -5   8   74.82    7.56
  -8  -5   8    6.20    0.63
  -7  -5   8    8.13    0.56
  -6  -5   8   67.39    1.40
  -5  -5   8   82.29    1.47
  -4  -5   8   23.91    0.56
  -3  -5   8   10.11    0.46
  -2  -5   8   59.60    0.95
  -1  -5   8    7.66    0.41
   0  -5   8  113.74    0.92
   1  -5   8   13.91    0.91
   2  -5   8  286.54    4.53
   3  -5   8   79.62    2.30
   4  -5   8   32.04    0.98
   5  -5   8   30.37    0.96
   6  -5   8    6.05    0.51
   7  -5   8   50.34    1.35
   8  -5   8   16.67    0.84
   9  -5   8    6.31    0.65
  10  -5   8   38.13    8.16
  11  -5   8   36.93    1.85
 -12  -4   8   22.72    1.58
 -11  -4   8   35.89    1.79
 -10  -4   8   48.73    3.11
  -9  -4   8   61.27    8.40
  -8  -4   8    9.99    0.63
  -7  -4   8   23.73    1.07
  -6  -4   8   19.03    0.77
  -5  -4   8  105.35    1.31
  -4  -4   8   71.00    0.91
  -3  -4   8    3.20    0.33
  -2  -4   8   95.18    2.47
  -1  -4   8   91.30    1.11
   0  -4   8  221.74    1.74
   1  -4   8   25.73    0.61
   2  -4   8  127.77    1.35
   3  -4   8   83.54    2.80
   4  -4   8  143.86    3.20
   5  -4   8  105.25    5.06
   6  -4   8   28.80    1.82
   7  -4   8    0.61    0.42
   8  -4   8   42.18    3.22
   9  -4   8   47.91    1.41
  10  -4   8   36.57    4.70
  11  -4   8   76.34    2.59
 -13  -3   8   71.29    2.59
 -12  -3   8   17.73    1.35
 -11  -3   8    9.75    1.85
 -10  -3   8   44.96    4.86
  -9  -3   8   68.41    3.30
  -8  -3   8   34.30    1.03
  -7  -3   8   20.93    0.81
  -6  -3   8   57.24    1.50
  -5  -3   8   18.26    0.56
  -4  -3   8   33.90    0.61
  -3  -3   8  161.38    1.48
  -2  -3   8   96.62    1.53
  -1  -3   8   35.56    0.76
   0  -3   8    8.92    0.26
   1  -3   8    8.94    0.42
   2  -3   8  147.64    2.43
   3  -3   8   34.53    0.73
   4  -3   8  411.18    5.19
   5  -3   8   85.41    2.11
   6  -3   8    7.42    0.53
   7  -3   8   50.31    1.26
   8  -3   8   -0.08    0.84
   9  -3   8  125.60    4.96
  10  -3   8   26.13    1.82
  11  -3   8   35.58    1.79
  12  -3   8    4.78    0.84
 -13  -2   8    0.92    0.92
 -12  -2   8   10.57    1.21
 -11  -2   8    9.39    0.95
 -10  -2   8   15.10    0.81
  -9  -2   8   55.16    1.49
  -8  -2   8  106.63    1.76
  -7  -2   8   17.11    0.74
  -6  -2   8   32.74    0.75
  -5  -2   8  126.43    1.37
  -4  -2   8  260.12    1.62
  -3  -2   8  321.68    2.01
  -2  -2   8    5.65    0.37
  -1  -2   8  110.34    1.16
   0  -2   8   20.59    0.38
   1  -2   8   43.21    0.94
   2  -2   8  153.93    2.69
   3  -2   8   19.49    0.55
   4  -2   8  101.19    2.50
   5  -2   8   10.19    0.75
   6  -2   8  122.53    4.83
   7  -2   8   20.94    1.62
   8  -2   8    6.07    0.72
   9  -2   8    2.29    0.49
  10  -2   8   29.07    1.17
  11  -2   8   -0.71    0.80
  12  -2   8   16.00    1.51
 -13  -1   8    7.00    1.02
 -12  -1   8   25.59    1.72
 -11  -1   8  160.41    2.48
 -10  -1   8   29.71    1.05
  -9  -1   8    5.76    0.50
  -8  -1   8   20.65    0.84
  -7  -1   8    2.92    0.44
  -6  -1   8  117.87    1.98
  -5  -1   8   90.73    1.37
  -4  -1   8  302.21    1.72
  -3  -1   8  358.60    2.10
  -2  -1   8  225.27    1.63
  -1  -1   8  194.32    1.50
   0  -1   8   59.16    0.59
   1  -1   8   53.01    0.81
   2  -1   8   39.90    0.99
   3  -1   8   72.19    0.98
   4  -1   8   34.06    0.63
   5  -1   8   32.00    0.75
   6  -1   8  131.88    5.32
   7  -1   8  220.29    8.55
   8  -1   8   41.76    3.10
   9  -1   8   14.77    0.79
  10  -1   8   52.19    1.45
  11  -1   8    0.71    0.77
  12  -1   8    6.69    0.98
 -13   0   8   23.61    1.09
 -12   0   8   21.87    1.08
 -11   0   8  282.17    7.64
 -10   0   8  205.46    4.39
  -9   0   8   18.01    0.79
  -8   0   8   -0.23    0.26
  -7   0   8    0.53    0.21
  -6   0   8    0.20    0.19
  -5   0   8    9.89    0.30
  -4   0   8   27.00    0.48
  -3   0   8    2.52    0.19
  -2   0   8  140.41    1.53
  -1   0   8   85.88    0.77
   0   0   8  262.61    0.95
   1   0   8  280.00    2.00
   2   0   8  126.65    1.20
   3   0   8   12.47    0.34
   4   0   8    0.89    0.17
   5   0   8   90.78    0.85
   6   0   8   26.28    0.62
   7   0   8  102.21    2.33
   8   0   8  150.32    4.01
   9   0   8    8.55    0.50
  10   0   8   31.13    0.80
  11   0   8    7.92    0.74
  12   0   8   24.93    3.44
 -13   1   8    4.96    0.95
 -12   1   8   23.83    1.48
 -11   1   8  173.82   10.10
 -10   1   8   31.75    1.38
  -9   1   8    6.39    0.54
  -8   1   8   18.17    1.14
  -7   1   8    2.84    0.37
  -6   1   8  116.79    1.65
  -5   1   8   88.47    1.39
  -4   1   8  301.29    2.62
  -3   1   8  351.23    2.54
  -2   1   8  225.52    4.59
  -1   1   8  197.53    1.85
   0   1   8   60.10    0.74
   1   1   8   53.57    1.01
   2   1   8   38.16    0.86
   3   1   8   74.58    2.06
   4   1   8   32.88    1.17
   5   1   8   32.75    0.90
   6   1   8  138.98    7.42
   7   1   8  224.65   10.22
   8   1   8   41.63    1.20
   9   1   8   14.63    0.76
  10   1   8   52.15    1.43
  11   1   8   -0.50    0.80
  12   1   8    9.41    1.21
 -13   2   8    1.58    0.87
 -12   2   8   13.38    1.51
 -11   2   8   11.51    1.24
 -10   2   8   16.81    1.11
  -9   2   8   57.69    1.38
  -8   2   8  108.87    2.22
  -7   2   8   15.96    0.71
  -6   2   8   33.62    0.94
  -5   2   8  126.26    2.88
  -4   2   8  259.91    2.29
  -3   2   8  316.79    3.10
  -2   2   8    5.65    0.57
  -1   2   8  112.17    1.42
   0   2   8   20.40    0.46
   1   2   8   43.24    0.90
   2   2   8  152.14    1.72
   3   2   8   19.64    1.04
   4   2   8   99.74    5.06
   5   2   8   10.28    0.61
   6   2   8  128.17    3.74
   7   2   8   22.02    1.79
   8   2   8    6.75    0.68
   9   2   8    2.42    0.58
  10   2   8   27.25    1.09
  11   2   8   -0.74    0.74
  12   2   8   18.96    1.51
 -13   3   8   70.24    2.53
 -12   3   8   19.30    1.48
 -11   3   8   12.18    0.83
 -10   3   8   50.12    1.38
  -9   3   8   67.88    1.51
  -8   3   8   33.30    1.48
  -7   3   8   21.37    1.09
  -6   3   8   59.10    1.22
  -5   3   8   18.31    1.22
  -4   3   8   32.27    1.43
  -3   3   8  162.12    1.82
  -2   3   8  100.05    1.41
  -1   3   8   36.98    1.55
   0   3   8    9.19    0.35
   1   3   8    8.80    1.14
   2   3   8  143.26    2.59
   3   3   8   35.48    1.55
   4   3   8  409.19    3.59
   5   3   8   84.43    3.42
   6   3   8    7.22    0.58
   7   3   8   50.04    2.43
   8   3   8   -0.12    0.43
   9   3   8  128.89    6.52
  10   3   8   28.98    1.66
  11   3   8   61.97    2.34
  12   3   8    9.41    1.02
 -13   4   8   12.09    1.17
 -12   4   8   20.82    1.51
 -11   4   8   33.48    1.66
 -10   4   8   52.62    2.03
  -9   4   8   71.15    1.59
  -8   4   8   10.47    0.81
  -7   4   8   21.06    0.81
  -6   4   8   18.71    0.73
  -5   4   8  105.20    1.59
  -4   4   8   70.14    1.26
  -3   4   8    3.03    0.36
  -2   4   8   92.13    1.40
  -1   4   8   93.20    1.39
   0   4   8  220.96    2.10
   1   4   8   26.08    0.79
   2   4   8  122.57    3.17
   3   4   8   84.39    4.30
   4   4   8  138.89    4.12
   5   4   8  109.85    1.70
   6   4   8   31.45    2.77
   7   4   8    2.02    1.68
   8   4   8   42.06    1.24
   9   4   8   47.33    1.41
  10   4   8   45.26    1.97
  11   4   8  124.14    3.27
 -12   5   8   63.94    2.40
 -11   5   8   48.62    2.06
 -10   5   8   10.91    0.78
  -9   5   8   84.37    1.72
  -8   5   8    5.57    0.67
  -7   5   8    9.08    0.58
  -6   5   8   64.53    1.39
  -5   5   8   85.55    1.49
  -4   5   8   23.32    0.83
  -3   5   8    9.78    0.56
  -2   5   8   58.50    1.17
  -1   5   8    8.84    0.68
   0   5   8  115.33    1.12
   1   5   8   13.69    0.61
   2   5   8  286.48    3.27
   3   5   8   81.00    1.43
   4   5   8   32.32    0.97
   5   5   8   28.91    0.95
   6   5   8    6.23    0.53
   7   5   8   52.36    2.71
   8   5   8   18.55    0.98
   9   5   8    4.97    0.63
  10   5   8   51.31    2.32
  11   5   8   56.77    2.37
 -12   6   8   50.56    2.16
 -11   6   8   84.73    2.68
 -10   6   8   28.90    1.12
  -9   6   8   36.26    1.24
  -8   6   8   36.27    1.99
  -7   6   8   12.76    0.71
  -6   6   8   19.32    1.08
  -5   6   8  126.51    3.05
  -4   6   8  532.77    4.29
  -3   6   8   30.99    0.95
  -2   6   8   44.74    1.09
  -1   6   8   78.09    1.37
   0   6   8   41.27    0.83
   1   6   8    4.78    0.43
   2   6   8   70.30    1.35
   3   6   8  102.71    1.65
   4   6   8   18.04    0.88
   5   6   8   80.38    3.11
   6   6   8   60.13    1.80
   7   6   8  162.40   10.09
   8   6   8   30.53    1.28
   9   6   8    5.47    0.65
  10   6   8   15.54    1.26
  11   6   8    6.94    1.24
 -11   7   8   60.49    2.34
 -10   7   8   59.67    2.29
  -9   7   8   52.53    1.47
  -8   7   8    7.18    1.59
  -7   7   8   13.60    0.65
  -6   7   8    2.71    0.46
  -5   7   8   71.84    1.49
  -4   7   8   89.62    1.61
  -3   7   8   50.02    1.20
  -2   7   8   73.69    1.42
  -1   7   8   51.71    2.06
   0   7   8   55.26    0.88
   1   7   8   63.26    1.32
   2   7   8  115.54    4.29
   3   7   8   78.98    1.72
   4   7   8   25.31    0.91
   5   7   8   49.10    1.26
   6   7   8   26.37    1.01
   7   7   8   20.41    1.31
   8   7   8   27.80    5.53
   9   7   8   90.99    2.87
  10   7   8   40.48    1.95
 -11   8   8   30.74    1.79
 -10   8   8   15.17    1.60
  -9   8   8  105.04    2.96
  -8   8   8    1.99    0.41
  -7   8   8    8.70    1.97
  -6   8   8   78.93    3.37
  -5   8   8   25.45    1.17
  -4   8   8   59.40    1.41
  -3   8   8   28.65    0.99
  -2   8   8   67.54    1.42
  -1   8   8   54.15    1.32
   0   8   8    6.48    0.36
   1   8   8   82.16    1.57
   2   8   8   57.99    1.37
   3   8   8    6.32    0.73
   4   8   8   27.93    1.02
   5   8   8  109.28    4.24
   6   8   8   33.75    2.29
   7   8   8    0.47    0.55
   8   8   8    3.37    0.87
   9   8   8   28.80    1.66
 -10   9   8   12.33    1.29
  -9   9   8   88.33    2.87
  -8   9   8   11.47    1.24
  -7   9   8   14.08    0.87
  -6   9   8   51.40    2.87
  -5   9   8    9.18    0.75
  -4   9   8    4.02    0.70
  -3   9   8   31.45    1.48
  -2   9   8  176.32    2.37
  -1   9   8   47.76    1.63
   0   9   8   35.51    0.77
   1   9   8  139.30    2.90
   2   9   8   40.36    1.20
   3   9   8   56.34    3.10
   4   9   8   44.16    1.99
   5   9   8   70.44    2.85
   6   9   8   20.03    1.46
   7   9   8   13.50    1.24
   8   9   8    4.96    1.35
   9   9   8   34.47    1.88
  -9  10   8   25.19    1.60
  -8  10   8    4.35    1.08
  -7  10   8   37.40    1.88
  -6  10   8   34.10    1.69
  -5  10   8    1.34    0.53
  -4  10   8    3.88    0.59
  -3  10   8   10.97    0.95
  -2  10   8   81.48    5.97
  -1  10   8   15.88    0.88
   0  10   8   15.41    0.61
   1  10   8   68.98    1.59
   2  10   8  110.27    1.99
   3  10   8   24.43    1.01
   4  10   8    9.09    0.75
   5  10   8  134.98    3.24
   6  10   8   39.69    1.92
   7  10   8   24.27    1.60
   8  10   8   26.54    1.66
  -8  11   8    8.17    1.11
  -7  11   8   55.19    2.25
  -6  11   8  111.62    3.08
  -5  11   8    1.55    0.50
  -4  11   8   30.31    1.69
  -3  11   8   47.21    1.44
  -2  11   8    0.24    0.50
  -1  11   8   51.95    4.18
   0  11   8   15.24    0.61
   1  11   8  106.35    6.18
   2  11   8    6.89    0.74
   3  11   8   19.48    1.39
   4  11   8   12.09    1.14
   5  11   8  127.22    3.39
   6  11   8   17.55    1.69
  -6  12   8   74.25    2.71
  -5  12   8   21.27    1.45
  -4  12   8   25.78    1.58
  -3  12   8   38.05    1.82
  -2  12   8    0.80    0.68
  -1  12   8   25.04    1.51
   0  12   8   54.27    1.53
   1  12   8   31.33    1.76
   2  12   8    6.54    0.95
   3  12   8   18.84    1.42
   4  12   8    4.66    1.11
   5  12   8   30.77    1.85
  -3  13   8   16.61    1.39
  -2  13   8   12.09    1.29
  -1  13   8    4.84    0.95
   0  13   8   24.93    1.13
   1  13   8    5.98    1.05
   2  13   8    8.20    1.24
  -5 -12   9   38.01    1.92
  -4 -12   9   15.08    1.45
  -3 -12   9   67.89    2.43
  -2 -12   9    5.67    0.95
  -1 -12   9   11.07    1.29
   0 -12   9    2.03    0.65
   1 -12   9    9.49    1.02
   2 -12   9   27.38    1.69
   3 -12   9   24.17    1.58
  -7 -11   9    7.59    0.98
  -6 -11   9    9.83    1.14
  -5 -11   9    0.74    0.74
  -4 -11   9   83.61    2.68
  -3 -11   9   33.08    1.72
  -2 -11   9    0.98    0.89
  -1 -11   9   25.04    1.58
   0 -11   9   10.86    0.76
   1 -11   9    8.91    1.08
   2 -11   9    4.22    0.87
   3 -11   9   15.94    1.35
   4 -11   9   54.27    2.19
   5 -11   9   33.02    1.79
  -8 -10   9   56.48    2.32
  -7 -10   9   10.70    1.11
  -6 -10   9   87.81    2.68
  -5 -10   9   61.70    2.32
  -4 -10   9   33.43    4.07
  -3 -10   9  119.53   12.84
  -2 -10   9   69.22    7.26
  -1 -10   9   11.86    0.79
   0 -10   9    4.35    0.53
   1 -10   9    7.09    0.88
   2 -10   9   18.93    1.32
   3 -10   9   49.25    2.91
   4 -10   9    2.84    0.87
   5 -10   9   54.64    2.22
   6 -10   9   43.01    2.03
   7 -10   9   18.90    1.79
  -9  -9   9   43.17    2.16
  -8  -9   9   11.01    1.21
  -7  -9   9  120.71    3.17
  -6  -9   9   62.37    7.46
  -5  -9   9   39.02    4.80
  -4  -9   9    7.84    1.62
  -3  -9   9   90.79    7.05
  -2  -9   9  108.46   11.81
  -1  -9   9   21.02    3.67
   0  -9   9   43.00    2.65
   1  -9   9   56.37    4.21
   2  -9   9   18.74    0.92
   3  -9   9    5.74    1.35
   4  -9   9  125.49    5.58
   5  -9   9   61.54    4.39
   6  -9   9   48.26    2.03
   7  -9   9    1.08    0.95
   8  -9   9   18.59    1.60
 -10  -8   9    3.51    0.84
  -9  -8   9  100.95    2.96
  -8  -8   9   45.14    2.00
  -7  -8   9   29.38    4.96
  -6  -8   9   -0.08    0.49
  -5  -8   9   22.33    2.90
  -4  -8   9   76.26   10.57
  -3  -8   9  174.30    3.37
  -2  -8   9  264.66    2.89
  -1  -8   9   53.61    1.33
   0  -8   9   58.81    0.97
   1  -8   9   53.93    1.34
   2  -8   9   34.60    1.48
   3  -8   9   39.12    2.49
   4  -8   9   42.62    2.77
   5  -8   9   66.10    2.64
   6  -8   9    0.47    0.77
   7  -8   9   41.90    1.95
   8  -8   9    9.34    1.26
   9  -8   9   58.24    2.32
 -11  -7   9    7.03    0.71
 -10  -7   9   27.28    1.85
  -9  -7   9  151.60    3.64
  -8  -7   9   18.38    1.82
  -7  -7   9    3.84    0.89
  -6  -7   9    7.74    0.61
  -5  -7   9   26.91    1.01
  -4  -7   9   36.43    2.30
  -3  -7   9   81.38    1.58
  -2  -7   9   30.93    1.95
  -1  -7   9    4.13    0.48
   0  -7   9    6.07    0.37
   1  -7   9    5.20    0.54
   2  -7   9   38.33    2.43
   3  -7   9   92.39    2.77
   4  -7   9   24.46    0.98
   5  -7   9   20.10    0.92
   6  -7   9    0.75    0.44
   7  -7   9   37.19    2.85
   8  -7   9    6.23    1.08
   9  -7   9    3.58    1.08
 -11  -6   9   31.20    1.76
 -10  -6   9   41.15    1.41
  -9  -6   9   16.40    1.09
  -8  -6   9   34.36    4.73
  -7  -6   9   33.96    5.17
  -6  -6   9   13.37    0.72
  -5  -6   9  153.48    2.16
  -4  -6   9   23.90    1.43
  -3  -6   9    5.19    0.55
  -2  -6   9  214.15    5.92
  -1  -6   9   63.70    1.32
   0  -6   9    8.00    0.39
   1  -6   9  157.01    2.12
   2  -6   9   45.64    1.93
   3  -6   9   42.56    1.59
   4  -6   9   30.18    1.01
   5  -6   9    9.40    1.49
   6  -6   9   17.24    1.63
   7  -6   9   98.92    5.80
   8  -6   9    3.26    1.07
   9  -6   9   66.90    2.40
  10  -6   9   25.94    4.30
 -12  -5   9   27.88    1.66
 -11  -5   9   34.13    1.76
 -10  -5   9   22.59    1.59
  -9  -5   9   19.84    1.25
  -8  -5   9    6.59    0.66
  -7  -5   9    6.32    1.08
  -6  -5   9   25.58    0.96
  -5  -5   9   54.50    1.28
  -4  -5   9  103.43    1.71
  -3  -5   9   19.20    0.77
  -2  -5   9   19.74    1.04
  -1  -5   9  115.16    1.38
   0  -5   9   22.37    0.46
   1  -5   9    4.79    0.35
   2  -5   9   42.41    1.09
   3  -5   9  137.33    3.05
   4  -5   9   14.58    0.73
   5  -5   9   36.87    3.91
   6  -5   9   31.18    1.48
   7  -5   9   72.63    6.71
   8  -5   9   28.08    1.08
   9  -5   9   61.88    2.32
  10  -5   9   72.79   14.49
 -12  -4   9   44.96    2.16
 -11  -4   9   57.28    2.25
 -10  -4   9   35.35    5.40
  -9  -4   9   44.30    8.20
  -8  -4   9   73.73    8.16
  -7  -4   9   63.29    1.99
  -6  -4   9    8.22    0.75
  -5  -4   9   22.30    0.80
  -4  -4   9   23.29    0.80
  -3  -4   9   35.70    1.11
  -2  -4   9   83.90    1.16
  -1  -4   9   54.35    0.93
   0  -4   9   92.48    1.03
   1  -4   9   58.60    1.81
   2  -4   9    6.24    0.49
   3  -4   9   73.10    4.15
   4  -4   9   23.76    1.02
   5  -4   9   58.54    4.33
   6  -4   9    6.60    0.61
   7  -4   9   34.99    3.22
   8  -4   9   32.66    2.05
   9  -4   9   17.12    0.92
  10  -4   9   26.11    2.90
  11  -4   9   62.41    2.47
 -12  -3   9    7.83    0.98
 -11  -3   9   33.85    1.79
 -10  -3   9   18.05    3.24
  -9  -3   9   22.41    1.88
  -8  -3   9   88.60    1.79
  -7  -3   9  224.61    2.56
  -6  -3   9   14.48    0.67
  -5  -3   9  144.97    1.93
  -4  -3   9   27.18    0.80
  -3  -3   9   22.00    1.21
  -2  -3   9  141.52    1.45
  -1  -3   9   12.12    0.46
   0  -3   9   89.53    1.08
   1  -3   9    9.65    0.69
   2  -3   9    5.05    0.35
   3  -3   9   61.34    1.89
   4  -3   9  132.93    3.85
   5  -3   9   31.57    1.83
   6  -3   9   18.68    1.25
   7  -3   9   84.21    4.44
   8  -3   9   14.40    3.07
   9  -3   9   13.36    0.78
  10  -3   9   38.06    4.12
  11  -3   9    8.70    1.05
 -12  -2   9    3.30    0.95
 -11  -2   9   23.59    1.51
 -10  -2   9   42.91    5.66
  -9  -2   9   44.70    3.53
  -8  -2   9  110.98    1.85
  -7  -2   9   68.15    1.42
  -6  -2   9   19.06    1.07
  -5  -2   9    6.75    0.41
  -4  -2   9   72.82    0.95
  -3  -2   9  112.85    1.30
  -2  -2   9  128.60    2.44
  -1  -2   9   15.73    0.50
   0  -2   9  164.21    1.58
   1  -2   9    5.00    0.32
   2  -2   9   17.93    0.63
   3  -2   9   55.63    0.94
   4  -2   9  446.16    8.59
   5  -2   9   73.66    3.20
   6  -2   9   67.61    3.07
   7  -2   9   62.79    1.45
   8  -2   9   59.37    5.92
   9  -2   9   16.52    0.88
  10  -2   9   15.93    1.25
  11  -2   9   20.59    1.42
 -13  -1   9    6.48    0.95
 -12  -1   9   80.60    2.71
 -11  -1   9    6.11    3.14
 -10  -1   9  328.53   17.08
  -9  -1   9   18.75    1.34
  -8  -1   9   57.43    1.82
  -7  -1   9    1.09    0.71
  -6  -1   9  139.25    4.80
  -5  -1   9   28.50    0.61
  -4  -1   9  101.54    1.07
  -3  -1   9  550.21    3.24
  -2  -1   9   97.69    1.17
  -1  -1   9  353.99    2.18
   0  -1   9   12.49    0.43
   1  -1   9    2.88    0.29
   2  -1   9  105.09    1.24
   3  -1   9    8.98    0.69
   4  -1   9   51.96    1.43
   5  -1   9  125.84    2.88
   6  -1   9   32.75    1.04
   7  -1   9   71.69    4.95
   8  -1   9   55.25    3.28
   9  -1   9    9.83    1.01
  10  -1   9   22.91    2.90
  11  -1   9    4.53    1.14
 -13   0   9   16.94    1.06
 -12   0   9    0.14    0.71
 -11   0   9    5.52    0.54
 -10   0   9   39.23    1.82
  -9   0   9    3.52    0.62
  -8   0   9  111.86    1.40
  -7   0   9    2.77    0.26
  -6   0   9   14.65    0.48
  -5   0   9    6.42    0.26
  -4   0   9    8.10    0.31
  -3   0   9   14.53    0.37
  -2   0   9   21.49    0.44
  -1   0   9   47.92    0.73
   0   0   9  268.88    1.45
   1   0   9  126.61    1.03
   2   0   9   21.19    0.47
   3   0   9    0.30    0.19
   4   0   9   53.86    0.67
   5   0   9   16.36    0.51
   6   0   9    0.21    0.25
   7   0   9   13.42    0.65
   8   0   9    5.52    0.41
   9   0   9    0.73    0.34
  10   0   9    2.28    0.63
  11   0   9    7.77    0.71
 -13   1   9    6.23    0.87
 -12   1   9   69.03    2.43
 -11   1   9    5.24    0.58
 -10   1   9  351.17   11.54
  -9   1   9   22.73    0.92
  -8   1   9   59.95    1.39
  -7   1   9    1.40    0.53
  -6   1   9  140.43    3.08
  -5   1   9   27.43    1.11
  -4   1   9   98.74    1.85
  -3   1   9  556.60    9.75
  -2   1   9   94.68    2.30
  -1   1   9  361.32    2.69
   0   1   9   11.47    0.37
   1   1   9    3.17    0.34
   2   1   9  106.92    3.91
   3   1   9    9.29    0.57
   4   1   9   53.79    2.66
   5   1   9  127.06    2.26
   6   1   9   34.26    2.06
   7   1   9   75.47    5.13
   8   1   9   56.63    2.47
   9   1   9    9.69    1.07
  10   1   9   28.95    1.66
  11   1   9    5.86    0.87
 -12   2   9    2.47    0.77
 -11   2   9   22.14    1.42
 -10   2   9   47.96    1.38
  -9   2   9   49.78    1.32
  -8   2   9  110.88    1.86
  -7   2   9   66.95    1.51
  -6   2   9   19.22    0.77
  -5   2   9    6.25    0.49
  -4   2   9   73.67    1.33
  -3   2   9  114.87    4.58
  -2   2   9  129.13    1.66
  -1   2   9   14.97    0.65
   0   2   9  165.77    1.31
   1   2   9    5.07    0.39
   2   2   9   18.27    0.68
   3   2   9   58.28    1.22
   4   2   9  437.25    5.26
   5   2   9   79.32    3.13
   6   2   9   68.64    5.13
   7   2   9   61.51    4.66
   8   2   9   59.91    2.14
   9   2   9   15.72    0.81
  10   2   9   20.56    1.42
  11   2   9   35.24    1.79
 -12   3   9    7.19    0.98
 -11   3   9   30.12    1.63
 -10   3   9   23.85    1.17
  -9   3   9   26.77    1.01
  -8   3   9   86.50    3.51
  -7   3   9  229.25    3.71
  -6   3   9   14.06    0.68
  -5   3   9  145.59    1.92
  -4   3   9   26.65    0.85
  -3   3   9   21.69    0.74
  -2   3   9  139.66    4.69
  -1   3   9   12.54    0.58
   0   3   9   88.57    1.09
   1   3   9   10.65    0.75
   2   3   9    4.19    0.39
   3   3   9   62.73    1.26
   4   3   9  136.23    4.18
   5   3   9   29.65    0.97
   6   3   9   20.64    1.68
   7   3   9   87.71    5.69
   8   3   9   13.47    0.81
   9   3   9   12.38    0.97
  10   3   9   47.26    2.06
  11   3   9   16.40    1.51
 -12   4   9   38.98    1.95
 -11   4   9   44.70    1.97
 -10   4   9   39.74    1.88
  -9   4   9   52.82    2.08
  -8   4   9   84.57    1.70
  -7   4   9   60.48    1.38
  -6   4   9    7.66    0.62
  -5   4   9   22.08    0.84
  -4   4   9   22.65    0.79
  -3   4   9   36.07    1.48
  -2   4   9   83.77    2.23
  -1   4   9   55.87    1.15
   0   4   9   95.99    1.69
   1   4   9   59.35    1.20
   2   4   9    5.95    0.48
   3   4   9   70.80    1.37
   4   4   9   22.48    1.49
   5   4   9   59.31    1.69
   6   4   9    7.81    1.04
   7   4   9   37.61    1.19
   8   4   9   35.12    1.62
   9   4   9   16.32    2.03
  10   4   9   36.11    1.88
  11   4   9   94.78    2.93
 -12   5   9   27.68    1.72
 -11   5   9   31.39    1.72
 -10   5   9   21.12    1.48
  -9   5   9   21.91    0.96
  -8   5   9    5.91    0.61
  -7   5   9    6.36    0.65
  -6   5   9   25.93    0.93
  -5   5   9   58.32    3.34
  -4   5   9  102.32    4.86
  -3   5   9   17.76    0.73
  -2   5   9   18.52    0.74
  -1   5   9  115.80    3.91
   0   5   9   23.47    0.63
   1   5   9    6.04    1.25
   2   5   9   40.38    1.35
   3   5   9  135.78    1.92
   4   5   9   13.98    0.68
   5   5   9   34.71    1.17
   6   5   9   34.54    1.12
   7   5   9   72.14    5.91
   8   5   9   28.12    1.78
   9   5   9   66.35    2.32
  10   5   9   86.27    2.84
 -11   6   9   28.12    1.66
 -10   6   9   37.83    1.88
  -9   6   9   18.94    0.96
  -8   6   9   40.08    2.66
  -7   6   9   39.22    1.22
  -6   6   9   11.88    0.68
  -5   6   9  157.42    6.14
  -4   6   9   24.53    1.43
  -3   6   9    5.77    0.49
  -2   6   9  214.53    2.73
  -1   6   9   60.17    1.33
   0   6   9    8.43    0.68
   1   6   9  159.79    2.10
   2   6   9   48.43    1.20
   3   6   9   41.09    1.15
   4   6   9   28.52    2.40
   5   6   9    8.91    0.70
   6   6   9   15.74    2.26
   7   6   9   98.79    6.38
   8   6   9    2.54    0.49
   9   6   9   72.27    2.56
  10   6   9   33.76    1.82
 -11   7   9    7.89    1.32
 -10   7   9   24.85    1.55
  -9   7   9  149.81    3.45
  -8   7   9   22.39    1.29
  -7   7   9    3.86    0.50
  -6   7   9    9.10    0.68
  -5   7   9   27.40    1.31
  -4   7   9   34.61    1.60
  -3   7   9   82.78    3.98
  -2   7   9   31.78    0.99
  -1   7   9    4.74    0.70
   0   7   9    5.98    0.37
   1   7   9    5.48    0.56
   2   7   9   38.63    1.12
   3   7   9   94.73    1.75
   4   7   9   22.93    0.93
   5   7   9   19.87    0.94
   6   7   9    1.69    0.92
   7   7   9   39.25    1.97
   8   7   9    7.93    0.95
   9   7   9    2.87    0.68
 -10   8   9    3.24    0.74
  -9   8   9   96.47    2.90
  -8   8   9   40.61    1.88
  -7   8   9   38.15    1.32
  -6   8   9    0.56    0.48
  -5   8   9   23.28    1.01
  -4   8   9   88.39    1.77
  -3   8   9  169.24    6.00
  -2   8   9  260.89    2.90
  -1   8   9   53.43    1.35
   0   8   9   59.46    0.98
   1   8   9   54.94    2.30
   2   8   9   34.98    1.12
   3   8   9   37.43    1.29
   4   8   9   42.80    1.28
   5   8   9   62.91    5.57
   6   8   9   -0.15    0.51
   7   8   9   44.96    1.97
   8   8   9   10.33    1.21
   9   8   9   63.89    2.43
  -9   9   9   35.40    1.82
  -8   9   9   10.42    1.11
  -7   9   9  118.11    3.08
  -6   9   9   71.93    1.76
  -5   9   9   43.75    2.49
  -4   9   9    8.52    0.92
  -3   9   9  100.78    1.90
  -2   9   9  122.46    2.08
  -1   9   9   25.32    1.46
   0   9   9   45.19    0.92
   1   9   9   56.99    4.13
   2   9   9   19.14    0.89
   3   9   9    5.39    0.57
   4   9   9  122.67    3.59
   5   9   9   60.89    3.62
   6   9   9   49.31    2.13
   7   9   9    3.08    0.87
   8   9   9   18.37    1.45
  -8  10   9   50.90    2.22
  -7  10   9    8.45    1.02
  -6  10   9   85.71    2.68
  -5  10   9   57.25    2.19
  -4  10   9   37.65    1.35
  -3  10   9  133.13    3.16
  -2  10   9   79.66    1.75
  -1  10   9   14.28    1.28
   0  10   9    5.10    0.75
   1  10   9    7.98    1.05
   2  10   9   18.27    0.97
   3  10   9   46.30    1.43
   4  10   9    0.74    0.77
   5  10   9   54.38    2.29
   6  10   9   42.49    2.00
   7  10   9   15.17    1.26
  -7  11   9    6.41    1.11
  -6  11   9    9.12    1.26
  -5  11   9    0.03    0.77
  -4  11   9   80.57    2.68
  -3  11   9   30.28    1.69
  -2  11   9    2.29    0.77
  -1  11   9   10.94    1.11
   0  11   9   10.43    0.77
   1  11   9    3.14    0.71
   2  11   9    3.70    0.89
   3  11   9   16.84    1.35
   4  11   9   57.93    2.25
   5  11   9   34.60    1.88
  -5  12   9   35.77    1.85
  -4  12   9   15.29    1.32
  -3  12   9   59.85    2.32
  -2  12   9    3.95    0.87
  -1  12   9    3.58    0.84
   0  12   9    2.08    0.85
   1  12   9    4.96    1.02
   2  12   9   30.99    1.69
   3  12   9   24.27    1.60
  -2 -12  10    0.47    0.74
  -1 -12  10   12.79    1.26
   0 -12  10    9.63    0.80
   1 -12  10   89.82    3.03
  -5 -11  10   -0.68    0.77
  -4 -11  10   15.57    1.29
  -3 -11  10    8.51    1.26
  -2 -11  10   13.01    1.17
  -1 -11  10   29.50    1.63
   0 -11  10    0.72    0.53
   1 -11  10   30.58    1.72
   2 -11  10   11.01    1.24
   3 -11  10    7.89    1.24
   4 -11  10   47.18    2.13
  -7 -10  10   15.57    1.29
  -6 -10  10   47.60    2.10
  -5 -10  10   25.81    1.60
  -4 -10  10    0.71    0.74
  -3 -10  10   14.61    1.26
  -2 -10  10  128.51    3.21
  -1 -10  10   75.44    2.50
   0 -10  10   42.74    1.35
   1 -10  10   11.44    1.14
   2 -10  10   13.26    1.60
   3 -10  10    7.93    1.17
   4 -10  10   12.24    1.26
   5 -10  10   22.54    1.66
   6 -10  10  190.91    4.13
  -8  -9  10   45.02    2.03
  -7  -9  10    4.13    0.84
  -6  -9  10   27.57    1.63
  -5  -9  10   79.42    2.50
  -4  -9  10   12.82    3.03
  -3  -9  10   18.29    1.19
  -2  -9  10   17.33    3.74
  -1  -9  10  163.95   16.68
   0  -9  10   28.32    2.38
   1  -9  10   38.94    1.23
   2  -9  10   20.46    0.93
   3  -9  10    7.66    0.66
   4  -9  10    7.56    1.11
   5  -9  10   13.50    1.45
   6  -9  10  157.46    3.74
   7  -9  10    8.04    1.24
  -9  -8  10   33.48    1.79
  -8  -8  10   22.75    1.45
  -7  -8  10   23.40    1.51
  -6  -8  10   44.95    8.87
  -5  -8  10  107.03   17.82
  -4  -8  10   70.27   10.88
  -3  -8  10   31.68    4.47
  -2  -8  10   97.44   10.94
  -1  -8  10  197.49   26.37
   0  -8  10   63.20    4.41
   1  -8  10   76.97    4.72
   2  -8  10  133.89   10.76
   3  -8  10  102.54    6.42
   4  -8  10   18.30    0.95
   5  -8  10    1.39    0.85
   6  -8  10   -0.18    0.77
   7  -8  10    9.12    0.98
   8  -8  10   25.04    1.58
 -10  -7  10   41.10    1.95
  -9  -7  10   47.89    2.10
  -8  -7  10  111.89    3.03
  -7  -7  10   40.70    4.86
  -6  -7  10   19.83    3.53
  -5  -7  10   54.36    5.75
  -4  -7  10   38.56    5.53
  -3  -7  10   87.13    8.01
  -2  -7  10   34.68    1.10
  -1  -7  10   45.38    1.51
   0  -7  10   12.71    0.60
   1  -7  10   19.64    0.90
   2  -7  10   79.18    7.20
   3  -7  10    5.83    0.67
   4  -7  10    4.48    2.25
   5  -7  10   10.02    0.67
   6  -7  10    0.46    0.88
   7  -7  10    9.09    1.24
   8  -7  10   23.77    1.55
 -10  -6  10   53.96    2.22
  -9  -6  10  139.88    3.39
  -8  -6  10   51.20    4.89
  -7  -6  10    5.17    1.66
  -6  -6  10   23.55    2.80
  -5  -6  10   20.28    2.56
  -4  -6  10  141.81    2.67
  -3  -6  10   27.18    2.73
  -2  -6  10    1.66    0.58
  -1  -6  10   31.72    1.49
   0  -6  10   31.88    0.71
   1  -6  10   59.61    1.43
   2  -6  10  156.78    2.20
   3  -6  10   98.30    1.83
   4  -6  10  124.29    5.34
   5  -6  10    1.15    0.95
   6  -6  10    7.75    0.95
   7  -6  10   17.43    0.93
   8  -6  10    0.58    0.92
   9  -6  10   12.18    1.21
 -11  -5  10    2.62    0.77
 -10  -5  10    1.51    0.55
  -9  -5  10    6.31    0.89
  -8  -5  10   11.74    2.39
  -7  -5  10   10.29    0.74
  -6  -5  10    4.56    0.48
  -5  -5  10    8.41    0.80
  -4  -5  10   14.90    0.98
  -3  -5  10    6.88    0.53
  -2  -5  10    9.43    0.56
  -1  -5  10   38.60    1.12
   0  -5  10   46.44    1.17
   1  -5  10   18.11    0.77
   2  -5  10   42.39    1.63
   3  -5  10   68.81    1.97
   4  -5  10   47.78    3.47
   5  -5  10   12.22    0.74
   6  -5  10    8.65    0.88
   7  -5  10   50.42    1.45
   8  -5  10   20.53    1.39
   9  -5  10    1.26    0.87
  10  -5  10   34.34    4.93
 -11  -4  10    4.07    0.92
 -10  -4  10    7.73    0.71
  -9  -4  10    9.16    0.70
  -8  -4  10    3.99    1.11
  -7  -4  10    1.85    0.47
  -6  -4  10    6.21    0.59
  -5  -4  10   15.98    0.73
  -4  -4  10   25.61    1.55
  -3  -4  10   30.10    0.94
  -2  -4  10    9.61    0.63
  -1  -4  10  127.23    1.83
   0  -4  10   44.19    0.86
   1  -4  10    1.89    0.65
   2  -4  10    2.05    0.40
   3  -4  10   61.02    1.37
   4  -4  10   15.68    1.52
   5  -4  10   34.52    1.43
   6  -4  10   85.28    3.51
   7  -4  10   15.79    1.08
   8  -4  10   42.44    5.70
   9  -4  10   13.91    1.26
  10  -4  10   70.28    9.41
 -12  -3  10    0.16    0.89
 -11  -3  10    7.74    0.98
 -10  -3  10   27.05    1.10
  -9  -3  10   12.12    1.55
  -8  -3  10   32.55    5.43
  -7  -3  10    7.89    0.63
  -6  -3  10   17.00    0.78
  -5  -3  10   42.52    1.11
  -4  -3  10   49.79    1.19
  -3  -3  10   64.77    1.32
  -2  -3  10    2.31    0.35
  -1  -3  10   23.90    0.67
   0  -3  10  169.86    1.20
   1  -3  10   51.55    1.17
   2  -3  10   16.55    0.74
   3  -3  10   26.45    2.77
   4  -3  10   49.17    3.22
   5  -3  10  115.25    7.46
   6  -3  10   62.27    4.35
   7  -3  10   79.21    1.89
   8  -3  10   40.42    2.76
   9  -3  10   14.40    1.17
  10  -3  10   19.03    4.18
 -12  -2  10   17.05    1.58
 -11  -2  10   14.00    1.21
 -10  -2  10    2.57    0.49
  -9  -2  10   15.86    1.92
  -8  -2  10   12.95    0.97
  -7  -2  10   34.40    1.08
  -6  -2  10   30.48    1.01
  -5  -2  10    3.38    0.43
  -4  -2  10   30.82    0.93
  -3  -2  10   15.33    0.54
  -2  -2  10   48.07    0.90
  -1  -2  10   52.25    0.95
   0  -2  10   33.75    0.55
   1  -2  10  138.95    1.86
   2  -2  10    7.44    0.56
   3  -2  10   80.88    1.72
   4  -2  10  143.38    8.55
   5  -2  10   58.70    4.84
   6  -2  10   56.17    2.36
   7  -2  10    7.34    1.31
   8  -2  10   40.30    2.80
   9  -2  10   14.15    1.32
  10  -2  10   14.91    2.33
 -12  -1  10    2.37    0.95
 -11  -1  10    4.72    0.77
 -10  -1  10  109.03    8.11
  -9  -1  10  182.62   20.99
  -8  -1  10   36.14    1.80
  -7  -1  10  104.30    1.80
  -6  -1  10    0.95    0.43
  -5  -1  10   43.17    1.11
  -4  -1  10   77.77    1.42
  -3  -1  10  201.62    1.81
  -2  -1  10  256.93    2.84
  -1  -1  10   39.14    0.81
   0  -1  10  102.05    0.91
   1  -1  10  186.28    1.80
   2  -1  10   28.44    1.37
   3  -1  10   29.74    0.93
   4  -1  10   92.06    3.92
   5  -1  10   68.42    3.38
   6  -1  10   49.40    2.99
   7  -1  10   12.27    0.74
   8  -1  10   38.48    3.64
   9  -1  10   16.24    1.26
  10  -1  10    5.35    0.71
  11  -1  10    6.62    1.17
 -12   0  10   39.05    2.88
 -11   0  10    1.39    0.59
 -10   0  10  298.46   11.41
  -9   0  10   11.18    0.73
  -8   0  10  177.21    7.19
  -7   0  10   19.25    0.59
  -6   0  10   20.65    0.57
  -5   0  10   79.68    1.04
  -4   0  10   24.35    0.59
  -3   0  10  731.11    5.16
  -2   0  10   69.14    0.83
  -1   0  10  418.88    5.29
   0   0  10  172.18    1.44
   1   0  10   35.07    0.60
   2   0  10    8.55    0.36
   3   0  10  116.65    1.24
   4   0  10   18.96    0.56
   5   0  10    7.41    0.47
   6   0  10   22.87    0.63
   7   0  10  110.95    5.32
   8   0  10   51.33    1.78
   9   0  10   28.05    0.81
  10   0  10    1.04    0.47
  11   0  10   19.75    2.64
 -12   1  10    2.37    0.80
 -11   1  10    4.41    0.95
 -10   1  10  125.98    5.47
  -9   1  10  204.19    3.78
  -8   1  10   41.77    2.94
  -7   1  10  106.36    1.96
  -6   1  10    1.76    0.44
  -5   1  10   45.43    1.12
  -4   1  10   78.78    1.45
  -3   1  10  203.39    5.44
  -2   1  10  254.41    9.85
  -1   1  10   40.15    0.99
   0   1  10  101.45    1.25
   1   1  10  185.38    2.11
   2   1  10   29.30    0.90
   3   1  10   28.50    0.93
   4   1  10   85.02    1.53
   5   1  10   67.26    3.11
   6   1  10   48.47    2.34
   7   1  10   12.55    0.77
   8   1  10   44.02    1.62
   9   1  10   17.02    1.24
  10   1  10    8.33    0.98
  11   1  10    5.52    0.87
 -12   2  10   13.20    1.26
 -11   2  10   12.21    1.29
 -10   2  10    3.92    0.84
  -9   2  10   19.41    0.93
  -8   2  10   12.82    0.80
  -7   2  10   36.24    1.45
  -6   2  10   30.97    1.51
  -5   2  10    3.64    1.02
  -4   2  10   31.78    0.95
  -3   2  10   15.46    0.69
  -2   2  10   48.13    4.10
  -1   2  10   53.65    1.16
   0   2  10   34.55    1.09
   1   2  10  140.62    1.86
   2   2  10    7.55    0.80
   3   2  10   77.52    1.45
   4   2  10  142.67    2.79
   5   2  10   60.54    1.38
   6   2  10   60.54    1.43
   7   2  10    6.88    0.60
   8   2  10   41.37    4.15
   9   2  10   15.63    1.21
  10   2  10   17.27    1.35
 -12   3  10    2.66    0.92
 -11   3  10    8.70    0.98
 -10   3  10   29.10    1.79
  -9   3  10   15.68    1.43
  -8   3  10   37.29    1.17
  -7   3  10    9.27    0.72
  -6   3  10   16.44    0.79
  -5   3  10   41.45    2.33
  -4   3  10   49.00    1.19
  -3   3  10   63.36    1.30
  -2   3  10    2.05    0.38
  -1   3  10   25.65    1.24
   0   3  10  167.37    2.17
   1   3  10   55.02    1.25
   2   3  10   18.03    0.76
   3   3  10   25.04    1.56
   4   3  10   48.92    3.07
   5   3  10  112.80    6.44
   6   3  10   63.32    6.24
   7   3  10   81.73    3.62
   8   3  10   41.81    1.33
   9   3  10   16.74    1.29
  10   3  10   21.12    1.45
 -11   4  10    2.62    0.95
 -10   4  10    7.22    0.92
  -9   4  10    8.80    0.68
  -8   4  10    4.49    1.02
  -7   4  10    1.79    0.51
  -6   4  10    6.65    1.15
  -5   4  10   14.97    1.45
  -4   4  10   24.78    1.31
  -3   4  10   30.36    1.08
  -2   4  10    9.36    0.56
  -1   4  10  132.02    2.84
   0   4  10   42.57    1.07
   1   4  10    1.92    1.01
   2   4  10    2.79    0.61
   3   4  10   59.25    1.49
   4   4  10   14.43    0.75
   5   4  10   34.99    1.32
   6   4  10   85.78    5.00
   7   4  10   16.30    0.91
   8   4  10   44.05    2.02
   9   4  10   14.55    1.26
  10   4  10   78.59    2.71
 -11   5  10    2.68    0.87
 -10   5  10    1.08    0.87
  -9   5  10    5.86    0.95
  -8   5  10   16.18    1.04
  -7   5  10   10.22    0.72
  -6   5  10    4.26    1.07
  -5   5  10    8.14    0.59
  -4   5  10   15.81    0.78
  -3   5  10    7.43    0.58
  -2   5  10    9.26    1.22
  -1   5  10   38.94    1.10
   0   5  10   47.79    1.20
   1   5  10   17.51    0.79
   2   5  10   43.48    1.16
   3   5  10   66.88    1.75
   4   5  10   48.64    1.68
   5   5  10   10.55    0.75
   6   5  10   10.16    1.26
   7   5  10   52.78    6.15
   8   5  10   20.90    1.42
   9   5  10    4.78    1.02
  10   5  10   47.63    2.16
 -10   6  10   46.18    2.10
  -9   6  10  126.01    3.21
  -8   6  10   60.70    3.68
  -7   6  10    4.55    0.60
  -6   6  10   26.32    1.06
  -5   6  10   20.10    0.92
  -4   6  10  140.45    4.25
  -3   6  10   26.22    0.95
  -2   6  10    2.64    0.41
  -1   6  10   29.62    1.17
   0   6  10   32.46    0.73
   1   6  10   61.01    1.39
   2   6  10  161.95    2.24
   3   6  10   96.30    1.77
   4   6  10  120.64    5.77
   5   6  10    1.13    0.81
   6   6  10    9.22    1.42
   7   6  10   16.17    3.42
   8   6  10    2.32    0.89
   9   6  10   14.83    1.24
 -10   7  10   38.94    2.06
  -9   7  10   49.61    2.13
  -8   7  10  102.61    2.90
  -7   7  10   45.39    1.41
  -6   7  10   22.49    1.78
  -5   7  10   60.17    1.49
  -4   7  10   41.64    1.27
  -3   7  10  101.66    8.97
  -2   7  10   35.90    2.22
  -1   7  10   45.54    2.68
   0   7  10   13.36    1.04
   1   7  10   21.06    0.87
   2   7  10   78.73    5.33
   3   7  10    5.42    1.65
   4   7  10    3.44    0.56
   5   7  10   10.54    0.71
   6   7  10    1.66    0.53
   7   7  10    7.83    1.11
   8   7  10   24.41    1.66
  -9   8  10   32.74    1.76
  -8   8  10   25.38    1.58
  -7   8  10   23.90    1.45
  -6   8  10   52.20    1.58
  -5   8  10  122.79    2.17
  -4   8  10   80.18    2.59
  -3   8  10   34.82    1.20
  -2   8  10  105.16    1.92
  -1   8  10  216.65    2.71
   0   8  10   68.39    1.10
   1   8  10   76.41    2.19
   2   8  10  126.78    2.13
   3   8  10  102.84    1.96
   4   8  10   18.68    1.05
   5   8  10    1.98    0.49
   6   8  10    1.58    0.71
   7   8  10   11.62    1.14
   8   8  10   25.68    1.69
  -8   9  10   45.54    2.10
  -7   9  10    2.68    0.84
  -6   9  10   26.46    1.60
  -5   9  10   75.72    2.50
  -4   9  10   15.77    0.89
  -3   9  10   20.06    1.88
  -2   9  10   18.90    0.94
  -1   9  10  182.27    2.60
   0   9  10   28.57    1.06
   1   9  10   37.08    1.66
   2   9  10   21.80    1.04
   3   9  10    9.40    0.85
   4   9  10   10.02    1.21
   5   9  10   11.78    1.14
   6   9  10  167.97    3.76
   7   9  10    8.01    1.05
  -7  10  10   17.48    1.39
  -6  10  10   46.78    2.10
  -5  10  10   22.11    1.48
  -4  10  10    0.87    0.84
  -3  10  10   14.68    1.35
  -2  10  10   69.50    2.40
  -1  10  10   34.03    1.76
   0  10  10   40.41    1.31
   1  10  10    4.35    1.14
   2  10  10   14.06    1.29
   3  10  10    9.44    1.35
   4  10  10   12.24    1.24
   5  10  10   20.48    1.45
   6  10  10  200.72    4.25
  -5  11  10   -0.77    0.77
  -4  11  10   17.36    1.51
  -3  11  10    6.94    0.92
  -2  11  10   13.29    1.26
  -1  11  10   13.94    1.32
   0  11  10    1.19    0.61
   1  11  10   15.23    1.45
   2  11  10   10.12    1.14
   3  11  10    3.98    0.84
   4  11  10   49.21    2.13
  -2  12  10    2.10    0.71
  -1  12  10    5.95    1.14
   0  12  10    8.25    0.85
   1  12  10   39.37    2.10
  -3 -11  11   11.20    1.14
  -2 -11  11  129.07    3.39
  -1 -11  11    0.00    0.89
   0 -11  11    7.06    0.75
   1 -11  11    0.87    0.80
  -5 -10  11   10.33    1.17
  -4 -10  11   24.67    1.66
  -3 -10  11   12.89    1.26
  -2 -10  11   24.45    1.51
  -1 -10  11    0.24    0.71
   0 -10  11   87.22    2.20
   1 -10  11   66.90    2.43
   2 -10  11   31.26    1.72
   3 -10  11   14.71    1.66
   4 -10  11    1.45    0.92
  -7  -9  11   22.38    1.79
  -6  -9  11    4.59    0.89
  -5  -9  11   16.90    1.29
  -4  -9  11    4.56    1.08
  -3  -9  11   54.45    2.16
  -2  -9  11  147.87    3.45
  -1  -9  11    4.16    0.92
   0  -9  11    2.05    0.62
   1  -9  11    5.52    0.92
   2  -9  11   14.55    1.21
   3  -9  11   13.47    1.24
   4  -9  11    3.70    0.92
   5  -9  11    3.74    0.77
  -8  -8  11   15.63    1.24
  -7  -8  11    5.92    0.92
  -6  -8  11   76.93    2.56
  -5  -8  11   88.67    2.77
  -4  -8  11    8.19    1.93
  -3  -8  11   50.90    7.96
  -2  -8  11    0.98    0.49
  -1  -8  11   91.95   12.33
   0  -8  11    1.37    0.37
   1  -8  11   32.87    3.47
   2  -8  11   20.67    0.98
   3  -8  11   22.22    2.66
   4  -8  11   32.31    1.72
   5  -8  11    8.17    0.98
   6  -8  11   40.02    1.92
   7  -8  11   42.98    2.03
  -9  -7  11    6.29    1.05
  -8  -7  11  130.15    3.37
  -7  -7  11    9.56    1.05
  -6  -7  11   31.31    4.86
  -5  -7  11   57.88    8.94
  -4  -7  11   69.43   12.33
  -3  -7  11   40.18    7.53
  -2  -7  11    8.68    0.68
  -1  -7  11  158.16   21.46
   0  -7  11   27.76    1.26
   1  -7  11    5.53    0.59
   2  -7  11   42.85    1.92
   3  -7  11   10.49    0.75
   4  -7  11   45.50    1.95
   5  -7  11   27.04    1.58
   6  -7  11   18.47    1.39
   7  -7  11    8.48    1.72
 -10  -6  11    3.14    1.02
  -9  -6  11   47.39    2.06
  -8  -6  11  162.79    3.74
  -7  -6  11    9.80    2.51
  -6  -6  11   24.21    4.87
  -5  -6  11    7.34    1.93
  -4  -6  11   23.29    2.80
  -3  -6  11   39.32    2.91
  -2  -6  11   41.12    2.42
  -1  -6  11   12.58    1.38
   0  -6  11   44.77    2.88
   1  -6  11    2.51    0.56
   2  -6  11   29.48    1.42
   3  -6  11  224.19   14.79
   4  -6  11   26.09    2.16
   5  -6  11   10.52    1.55
   6  -6  11   19.95    1.39
   7  -6  11    6.23    0.87
   8  -6  11    2.25    0.77
 -10  -5  11    1.09    0.72
  -9  -5  11    9.56    1.05
  -8  -5  11    9.78    1.14
  -7  -5  11   23.10    2.96
  -6  -5  11   55.03    7.79
  -5  -5  11    9.40    0.68
  -4  -5  11   23.34    0.93
  -3  -5  11   52.26    1.32
  -2  -5  11    0.68    0.42
  -1  -5  11   46.12    2.40
   0  -5  11    7.19    0.40
   1  -5  11    3.51    0.47
   2  -5  11   27.91    1.02
   3  -5  11   86.99    3.48
   4  -5  11   30.75    1.09
   5  -5  11    6.92    0.98
   6  -5  11   14.99    1.28
   7  -5  11   18.10    1.32
   8  -5  11   33.76    1.79
   9  -5  11   16.16    1.42
 -11  -4  11   39.16    1.97
 -10  -4  11   14.31    1.09
  -9  -4  11   42.70    1.92
  -8  -4  11   12.41    2.59
  -7  -4  11    6.19    0.75
  -6  -4  11   12.37    3.13
  -5  -4  11   14.64    0.77
  -4  -4  11  125.03    1.98
  -3  -4  11   81.40    1.59
  -2  -4  11    9.15    0.63
  -1  -4  11   14.82    1.34
   0  -4  11  117.21    1.94
   1  -4  11   21.50    0.88
   2  -4  11   17.82    0.79
   3  -4  11   27.89    1.09
   4  -4  11    9.08    0.69
   5  -4  11    4.18    0.53
   6  -4  11    6.66    0.65
   7  -4  11    6.17    0.61
   8  -4  11  115.47    3.21
   9  -4  11   49.08    2.10
 -11  -3  11  105.75    3.24
 -10  -3  11   55.50    1.56
  -9  -3  11   65.42    2.37
  -8  -3  11    4.22    0.61
  -7  -3  11    5.24    0.52
  -6  -3  11    3.73    0.46
  -5  -3  11   95.21    1.76
  -4  -3  11    4.59    0.55
  -3  -3  11   63.89    1.39
  -2  -3  11   49.59    1.22
  -1  -3  11   15.14    0.71
   0  -3  11   44.82    0.84
   1  -3  11  155.48    2.13
   2  -3  11   30.45    1.86
   3  -3  11    1.33    0.65
   4  -3  11   14.31    1.24
   5  -3  11    8.72    0.67
   6  -3  11   22.35    0.96
   7  -3  11   34.32    1.65
   8  -3  11   32.81    1.72
   9  -3  11   30.71    1.69
 -11  -2  11   30.77    1.69
 -10  -2  11   45.35    3.67
  -9  -2  11   43.26    5.69
  -8  -2  11   13.90    1.75
  -7  -2  11   54.09    4.84
  -6  -2  11   11.22    0.98
  -5  -2  11   64.16    2.96
  -4  -2  11   23.53    1.41
  -3  -2  11   45.55    1.16
  -2  -2  11   17.54    0.74
  -1  -2  11   11.40    0.67
   0  -2  11  197.29    1.64
   1  -2  11   15.59    0.79
   2  -2  11   57.58    1.52
   3  -2  11    1.16    0.84
   4  -2  11   40.10    1.46
   5  -2  11   60.33    2.93
   6  -2  11   35.20    3.91
   7  -2  11    2.60    0.41
   8  -2  11   83.40    2.66
   9  -2  11    1.21    0.84
  10  -2  11    0.04    0.56
 -11  -1  11   29.84    1.79
 -10  -1  11   71.67    1.75
  -9  -1  11   32.63    3.75
  -8  -1  11   19.18    1.32
  -7  -1  11  362.94   28.26
  -6  -1  11   34.46    2.33
  -5  -1  11    5.63    0.88
  -4  -1  11   11.76    0.70
  -3  -1  11   17.28    1.89
  -2  -1  11  263.06    2.66
  -1  -1  11   54.29    1.25
   0  -1  11   66.22    0.96
   1  -1  11   82.92    2.87
   2  -1  11   49.33    2.36
   3  -1  11   51.35    2.34
   4  -1  11   55.39    4.41
   5  -1  11  156.32    3.59
   6  -1  11   29.32    3.57
   7  -1  11    7.62    0.78
   8  -1  11   28.62    1.60
   9  -1  11   17.05    1.51
  10  -1  11   16.40    1.69
 -11   0  11    5.33    1.08
 -10   0  11    7.67    0.57
  -9   0  11    2.24    1.13
  -8   0  11   69.18    3.15
  -7   0  11    7.82    0.71
  -6   0  11   75.25    1.11
  -5   0  11    6.50    0.38
  -4   0  11    7.15    0.48
  -3   0  11  222.26    3.58
  -2   0  11   51.15    0.85
  -1   0  11   33.66    0.78
   0   0  11   54.06    1.01
   1   0  11   46.11    0.81
   2   0  11    4.12    0.32
   3   0  11    8.61    0.43
   4   0  11   85.79    1.16
   5   0  11  118.63    2.77
   6   0  11    5.28    0.40
   7   0  11   69.39    2.16
   8   0  11    3.50    0.58
   9   0  11   33.85    2.67
  10   0  11   11.30    0.76
 -11   1  11   24.23    1.55
 -10   1  11   63.36    2.32
  -9   1  11   33.47    1.21
  -8   1  11   20.62    0.94
  -7   1  11  407.55    8.51
  -6   1  11   33.40    1.08
  -5   1  11    6.28    0.55
  -4   1  11   11.81    1.26
  -3   1  11   17.69    0.75
  -2   1  11  259.19   14.82
  -1   1  11   51.39    1.20
   0   1  11   65.19    0.95
   1   1  11   88.43    1.58
   2   1  11   50.22    1.86
   3   1  11   52.55    1.28
   4   1  11   51.67    1.28
   5   1  11  158.02    2.32
   6   1  11   28.23    1.05
   7   1  11    5.56    0.61
   8   1  11   34.93    1.76
   9   1  11   16.71    1.35
  10   1  11   19.03    1.45
 -11   2  11   23.83    1.76
 -10   2  11   42.89    2.00
  -9   2  11   47.28    1.43
  -8   2  11   13.61    2.39
  -7   2  11   61.45    1.48
  -6   2  11   14.09    1.34
  -5   2  11   64.24    3.30
  -4   2  11   20.68    1.05
  -3   2  11   43.55    2.74
  -2   2  11   20.26    0.79
  -1   2  11   10.21    0.58
   0   2  11  204.24    2.86
   1   2  11   16.40    1.11
   2   2  11   58.65    1.32
   3   2  11    1.71    0.42
   4   2  11   37.64    1.26
   5   2  11   61.23    2.87
   6   2  11   35.46    1.20
   7   2  11    3.77    0.63
   8   2  11   81.92    2.66
   9   2  11   -0.21    0.77
  10   2  11    0.87    0.80
 -11   3  11   87.56    2.80
 -10   3  11   49.36    2.06
  -9   3  11   61.20    2.34
  -8   3  11    6.41    0.69
  -7   3  11    6.96    0.70
  -6   3  11    4.98    0.57
  -5   3  11   97.31    1.89
  -4   3  11    4.29    0.48
  -3   3  11   63.48    1.40
  -2   3  11   48.22    1.32
  -1   3  11   15.51    0.95
   0   3  11   46.83    0.86
   1   3  11  158.52    2.29
   2   3  11   30.61    1.59
   3   3  11    1.68    0.41
   4   3  11   16.85    0.94
   5   3  11    9.41    0.69
   6   3  11   22.13    0.97
   7   3  11   36.52    2.93
   8   3  11   37.27    1.82
   9   3  11   33.11    1.79
 -11   4  11   34.56    1.95
 -10   4  11   10.05    1.11
  -9   4  11   39.80    1.97
  -8   4  11   15.67    0.87
  -7   4  11    6.53    0.81
  -6   4  11   14.68    1.21
  -5   4  11   15.32    0.75
  -4   4  11  126.26    2.00
  -3   4  11   80.59    3.85
  -2   4  11    9.09    0.59
  -1   4  11   15.11    0.83
   0   4  11  117.33    2.11
   1   4  11   21.10    0.91
   2   4  11   19.25    0.90
   3   4  11   26.43    0.97
   4   4  11    7.56    0.95
   5   4  11    2.38    1.09
   6   4  11    7.71    0.70
   7   4  11    6.68    1.79
   8   4  11  132.61    3.37
   9   4  11   61.57    2.53
 -10   5  11    1.32    0.77
  -9   5  11    6.14    0.95
  -8   5  11   11.57    1.14
  -7   5  11   26.62    1.68
  -6   5  11   59.93    2.70
  -5   5  11    9.12    0.87
  -4   5  11   26.73    1.05
  -3   5  11   53.34    1.96
  -2   5  11    0.76    0.47
  -1   5  11   44.28    1.23
   0   5  11    8.72    0.59
   1   5  11    3.59    0.58
   2   5  11   28.68    1.08
   3   5  11   87.11    2.91
   4   5  11   31.67    1.29
   5   5  11    5.50    0.63
   6   5  11   15.94    0.88
   7   5  11   22.01    1.58
   8   5  11   39.72    2.00
   9   5  11   18.84    1.42
 -10   6  11    6.41    1.39
  -9   6  11   37.90    1.85
  -8   6  11  151.63    3.55
  -7   6  11   10.31    0.79
  -6   6  11   29.40    1.13
  -5   6  11    7.43    0.71
  -4   6  11   27.09    1.08
  -3   6  11   43.09    1.29
  -2   6  11   46.67    1.78
  -1   6  11   14.03    0.77
   0   6  11   45.07    1.85
   1   6  11    2.44    0.47
   2   6  11   27.97    1.15
   3   6  11  223.41    4.24
   4   6  11   26.03    1.76
   5   6  11   11.54    0.76
   6   6  11   26.83    1.69
   7   6  11    8.30    1.21
   8   6  11    1.14    0.77
  -9   7  11    6.04    1.14
  -8   7  11  125.36    3.30
  -7   7  11    7.99    0.95
  -6   7  11   37.24    1.28
  -5   7  11   66.27    1.62
  -4   7  11   75.99    2.84
  -3   7  11   46.10    1.55
  -2   7  11    8.85    0.84
  -1   7  11  180.33    2.54
   0   7  11   29.59    0.75
   1   7  11    5.37    0.58
   2   7  11   42.83    1.28
   3   7  11   10.13    1.31
   4   7  11   49.61    1.43
   5   7  11   27.35    1.63
   6   7  11   24.02    1.58
   7   7  11    8.70    1.17
  -8   8  11   16.19    1.35
  -7   8  11    5.67    1.32
  -6   8  11   69.13    2.40
  -5   8  11   91.38    2.71
  -4   8  11   12.16    1.22
  -3   8  11   54.61    1.47
  -2   8  11    1.52    0.61
  -1   8  11  105.66    2.03
   0   8  11    2.38    0.39
   1   8  11   32.61    1.14
   2   8  11   21.38    0.97
   3   8  11   20.90    1.01
   4   8  11   34.63    1.88
   5   8  11    9.96    1.05
   6   8  11   40.91    1.95
   7   8  11   52.35    2.22
  -7   9  11   17.95    1.35
  -6   9  11    5.67    0.98
  -5   9  11   14.46    1.29
  -4   9  11    1.76    0.92
  -3   9  11   56.06    2.19
  -2   9  11   71.35    2.47
  -1   9  11    1.76    0.87
   0   9  11    1.76    0.52
   1   9  11    2.19    0.77
   2   9  11   15.23    1.21
   3   9  11   13.69    1.48
   4   9  11    4.32    0.95
   5   9  11    3.39    0.92
  -5  10  11    6.82    1.02
  -4  10  11   25.07    1.60
  -3  10  11   11.50    1.14
  -2  10  11   11.28    1.14
  -1  10  11   -0.74    0.74
   0  10  11   87.08    1.98
   1  10  11   30.07    1.97
   2  10  11   32.28    1.72
   3  10  11   14.71    1.48
   4  10  11    2.77    0.80
  -3  11  11   13.32    1.35
  -2  11  11  122.96    3.33
  -1  11  11    0.89    0.77
   0  11  11    6.77    0.68
   1  11  11    0.43    0.80
  -3 -10  12    6.07    1.08
  -2 -10  12   32.19    1.82
  -1 -10  12    4.35    0.84
   0 -10  12   30.95    1.24
   1 -10  12   24.36    1.55
  -5  -9  12   70.58    2.53
  -4  -9  12   31.08    1.76
  -3  -9  12   52.32    2.19
  -2  -9  12   31.52    1.69
  -1  -9  12   20.53    1.48
   0  -9  12   34.76    1.28
   1  -9  12   34.29    1.95
   2  -9  12   20.41    1.51
   3  -9  12    2.16    0.68
   4  -9  12    2.74    0.74
  -7  -8  12   75.33    2.59
  -6  -8  12    1.95    0.87
  -5  -8  12   49.15    2.22
  -4  -8  12   82.69    2.71
  -3  -8  12   36.45    1.85
  -2  -8  12   16.34    1.26
  -1  -8  12  140.48    3.37
   0  -8  12    7.27    0.74
   1  -8  12    2.29    0.74
   2  -8  12    8.45    1.05
   3  -8  12   55.40    2.25
   4  -8  12   39.40    1.95
   5  -8  12   15.08    1.42
  -8  -7  12    8.78    1.08
  -7  -7  12    7.96    0.98
  -6  -7  12   17.39    1.32
  -5  -7  12   35.06    1.79
  -4  -7  12   76.09    2.50
  -3  -7  12    6.38    1.58
  -2  -7  12    1.75    0.46
  -1  -7  12  138.51   22.29
   0  -7  12   47.68    2.76
   1  -7  12   49.29    5.74
   2  -7  12   25.39    2.64
   3  -7  12   80.81    2.59
   4  -7  12   17.79    1.29
   5  -7  12   35.92    1.92
   6  -7  12   20.13    1.42
  -8  -6  12  139.51    3.51
  -7  -6  12    3.27    0.74
  -6  -6  12    6.75    0.89
  -5  -6  12   26.96    4.52
  -4  -6  12   91.90   11.70
  -3  -6  12   22.36    3.41
  -2  -6  12   19.30    4.32
  -1  -6  12   85.10   11.00
   0  -6  12   16.70    0.77
   1  -6  12    3.21    1.59
   2  -6  12    9.91    1.14
   3  -6  12   59.56    4.84
   4  -6  12   64.71    2.32
   5  -6  12   25.31    1.55
   6  -6  12   10.46    1.14
   7  -6  12    4.56    0.92
  -9  -5  12    4.69    1.02
  -8  -5  12   19.89    1.39
  -7  -5  12   40.94    1.95
  -6  -5  12   32.77    5.60
  -5  -5  12    7.92    0.87
  -4  -5  12   36.02    6.48
  -3  -5  12    8.82    1.71
  -2  -5  12   18.09    1.39
  -1  -5  12   16.35    0.83
   0  -5  12   16.44    1.17
   1  -5  12   22.32    1.72
   2  -5  12    3.50    0.53
   3  -5  12   12.60    2.71
   4  -5  12   31.05    2.62
   5  -5  12   13.97    1.21
   6  -5  12   22.77    1.04
   7  -5  12    5.86    0.87
   8  -5  12    0.21    0.80
 -10  -4  12   17.53    0.95
  -9  -4  12   14.58    1.21
  -8  -4  12   67.95    2.40
  -7  -4  12   14.08    4.22
  -6  -4  12    5.32    1.26
  -5  -4  12    0.36    0.49
  -4  -4  12   23.79    3.14
  -3  -4  12   30.84    3.61
  -2  -4  12   16.35    1.05
  -1  -4  12   25.58    2.00
   0  -4  12   60.75    4.36
   1  -4  12   10.61    0.61
   2  -4  12   43.98    3.95
   3  -4  12   75.58    5.40
   4  -4  12   14.90    1.51
   5  -4  12   19.35    0.94
   6  -4  12   26.27    1.51
   7  -4  12    8.17    1.14
   8  -4  12   27.41    1.76
 -10  -3  12    7.19    0.84
  -9  -3  12   59.94    2.32
  -8  -3  12   31.57    1.76
  -7  -3  12   17.67    2.08
  -6  -3  12   28.86    5.43
  -5  -3  12   25.62    4.69
  -4  -3  12    5.29    0.55
  -3  -3  12    8.75    0.78
  -2  -3  12   35.45    1.24
  -1  -3  12   55.50    1.38
   0  -3  12   47.46    1.06
   1  -3  12   96.41    1.45
   2  -3  12   99.10    1.83
   3  -3  12   44.60    5.67
   4  -3  12   55.52    4.15
   5  -3  12   10.36    0.69
   6  -3  12    5.32    0.57
   7  -3  12   13.32    1.14
   8  -3  12   -0.13    0.77
 -10  -2  12   58.91    3.99
  -9  -2  12   76.31    2.56
  -8  -2  12   36.97    1.79
  -7  -2  12   29.92    3.93
  -6  -2  12   36.53    5.61
  -5  -2  12    7.24    0.67
  -4  -2  12   21.93    2.83
  -3  -2  12  104.73    1.84
  -2  -2  12   27.24    1.82
  -1  -2  12   15.66    0.88
   0  -2  12   84.56    1.16
   1  -2  12  133.73    3.85
   2  -2  12   90.00    1.74
   3  -2  12   12.00    0.97
   4  -2  12   12.03    1.01
   5  -2  12   63.13    3.79
   6  -2  12   25.09    1.56
   7  -2  12   17.48    1.29
   8  -2  12   24.27    1.51
   9  -2  12   11.99    1.45
 -10  -1  12   27.23    1.14
  -9  -1  12  139.27    3.39
  -8  -1  12   15.44    3.03
  -7  -1  12   16.82    0.86
  -6  -1  12  157.51   20.19
  -5  -1  12   29.12    3.14
  -4  -1  12   83.14    1.72
  -3  -1  12   42.49    1.20
  -2  -1  12   60.14    1.38
  -1  -1  12   34.22    1.06
   0  -1  12   37.41    1.43
   1  -1  12   31.17    1.05
   2  -1  12   29.62    1.86
   3  -1  12    9.37    0.97
   4  -1  12   78.88    4.50
   5  -1  12   46.66    1.45
   6  -1  12   30.74    1.13
   7  -1  12   40.73    1.88
   8  -1  12    2.32    0.87
   9  -1  12    9.96    1.21
 -10   0  12   -0.13    0.43
  -9   0  12   18.76    0.98
  -8   0  12   21.43    1.04
  -7   0  12    5.11    0.44
  -6   0  12   12.14    0.85
  -5   0  12   10.69    0.90
  -4   0  12   48.59    1.12
  -3   0  12   92.90    1.21
  -2   0  12  422.50    2.78
  -1   0  12   16.92    0.55
   0   0  12    4.19    0.25
   1   0  12    3.59    0.37
   2   0  12    0.30    0.30
   3   0  12   94.51    2.60
   4   0  12    0.41    0.31
   5   0  12  200.79    5.07
   6   0  12   65.18    1.32
   7   0  12   27.25    1.55
   8   0  12    0.88    0.59
   9   0  12   27.95    2.51
 -10   1  12   26.39    1.60
  -9   1  12  134.52    3.37
  -8   1  12   18.22    0.97
  -7   1  12   19.25    0.92
  -6   1  12  184.41    2.55
  -5   1  12   32.73    1.17
  -4   1  12   83.73    1.35
  -3   1  12   41.62    1.17
  -2   1  12   61.64    2.19
  -1   1  12   33.81    1.99
   0   1  12   37.09    0.98
   1   1  12   32.19    1.24
   2   1  12   29.77    1.34
   3   1  12    8.38    0.72
   4   1  12   83.42    5.69
   5   1  12   46.70    1.62
   6   1  12   30.69    1.15
   7   1  12   43.01    1.92
   8   1  12    0.84    0.80
   9   1  12    9.62    1.45
 -10   2  12   47.52    2.06
  -9   2  12   67.84    2.40
  -8   2  12   34.29    1.82
  -7   2  12   34.53    1.82
  -6   2  12   43.97    1.28
  -5   2  12    8.96    0.78
  -4   2  12   24.35    1.45
  -3   2  12  101.15    5.27
  -2   2  12   27.82    1.55
  -1   2  12   17.57    0.84
   0   2  12   84.72    1.16
   1   2  12  133.57    2.06
   2   2  12   83.69    1.66
   3   2  12   12.76    0.94
   4   2  12   11.11    1.93
   5   2  12   64.30    2.00
   6   2  12   24.35    1.05
   7   2  12   16.13    1.29
   8   2  12   25.53    1.66
   9   2  12   11.99    1.35
 -10   3  12    6.54    0.92
  -9   3  12   57.75    2.29
  -8   3  12   31.05    1.63
  -7   3  12   21.02    1.41
  -6   3  12   35.31    2.53
  -5   3  12   27.26    1.03
  -4   3  12    7.05    0.74
  -3   3  12    7.26    0.61
  -2   3  12   38.28    3.93
  -1   3  12   54.60    1.66
   0   3  12   47.88    0.91
   1   3  12   92.19    1.75
   2   3  12   97.15    3.16
   3   3  12   44.05    1.30
   4   3  12   52.85    1.45
   5   3  12    9.67    0.68
   6   3  12    6.49    0.65
   7   3  12   14.99    1.42
   8   3  12    0.37    0.74
 -10   4  12   17.27    1.32
  -9   4  12   14.37    1.21
  -8   4  12   66.47    2.43
  -7   4  12   18.46    0.95
  -6   4  12    5.58    0.84
  -5   4  12    1.14    0.51
  -4   4  12   26.51    1.02
  -3   4  12   33.65    1.42
  -2   4  12   18.88    1.56
  -1   4  12   30.58    1.75
   0   4  12   62.93    1.04
   1   4  12   10.01    0.71
   2   4  12   42.47    2.25
   3   4  12   79.87    1.74
   4   4  12   15.21    0.97
   5   4  12   21.17    1.24
   6   4  12   29.60    1.60
   7   4  12    7.62    1.24
   8   4  12   24.88    1.60
  -9   5  12    2.93    1.02
  -8   5  12   21.19    1.39
  -7   5  12   35.18    1.72
  -6   5  12   38.78    1.66
  -5   5  12    9.82    0.84
  -4   5  12   40.62    1.26
  -3   5  12   10.95    0.71
  -2   5  12   20.13    0.94
  -1   5  12   15.97    1.09
   0   5  12   17.19    0.59
   1   5  12   21.40    0.90
   2   5  12    4.07    0.58
   3   5  12   13.22    0.83
   4   5  12   30.02    1.14
   5   5  12   18.44    1.45
   6   5  12   22.23    1.51
   7   5  12    4.56    0.95
   8   5  12   -0.34    0.71
  -8   6  12  131.23    3.39
  -7   6  12    6.01    1.26
  -6   6  12    6.66    1.11
  -5   6  12   35.47    1.27
  -4   6  12  105.37    2.07
  -3   6  12   25.86    1.11
  -2   6  12   21.58    0.97
  -1   6  12   99.44    2.16
   0   6  12   18.74    0.63
   1   6  12    4.02    0.66
   2   6  12    8.25    0.65
   3   6  12   57.56    1.51
   4   6  12   65.49    2.32
   5   6  12   24.57    1.69
   6   6  12    7.59    0.98
   7   6  12    7.46    1.02
  -8   7  12    5.33    0.84
  -7   7  12    5.24    0.84
  -6   7  12   16.00    1.39
  -5   7  12   35.55    1.82
  -4   7  12   71.62    2.40
  -3   7  12    7.84    0.76
  -2   7  12    2.87    0.53
  -1   7  12  159.29    2.49
   0   7  12   50.69    1.31
   1   7  12   47.11    1.86
   2   7  12   24.35    1.04
   3   7  12   81.18    2.59
   4   7  12   17.29    1.29
   5   7  12   33.27    1.76
   6   7  12   23.53    1.63
  -7   8  12   75.54    2.68
  -6   8  12    2.77    0.87
  -5   8  12   44.36    1.97
  -4   8  12   80.53    2.68
  -3   8  12   33.76    1.76
  -2   8  12    7.62    1.08
  -1   8  12   76.06    2.59
   0   8  12    7.61    0.70
   1   8  12    0.92    0.77
   2   8  12    6.66    1.11
   3   8  12   54.01    2.25
   4   8  12   40.27    1.95
   5   8  12   17.39    1.48
  -5   9  12   63.42    2.40
  -4   9  12   28.49    1.72
  -3   9  12   53.19    2.22
  -2   9  12   12.76    1.21
  -1   9  12    9.31    1.17
   0   9  12   37.11    3.33
   1   9  12   12.76    1.17
   2   9  12   21.74    1.58
   3   9  12    4.10    0.80
   4   9  12    0.77    0.95
  -3  10  12    7.49    0.98
  -2  10  12   14.74    1.29
  -1  10  12    1.11    0.87
   0  10  12   31.49    1.85
   1  10  12    9.59    1.05
  -2  -9  13   -0.71    0.71
  -1  -9  13   17.76    1.39
   0  -9  13    3.57    0.91
  -5  -8  13   56.33    2.32
  -4  -8  13   24.02    1.58
  -3  -8  13   35.21    2.00
  -2  -8  13   13.13    1.26
  -1  -8  13   54.11    2.25
   0  -8  13   33.88    1.28
   1  -8  13   25.47    1.60
   2  -8  13    9.75    1.32
   3  -8  13   24.54    1.55
  -6  -7  13   27.20    1.79
  -5  -7  13   19.98    1.51
  -4  -7  13    8.88    1.11
  -3  -7  13   56.11    2.32
  -2  -7  13   10.33    1.02
  -1  -7  13   62.87    2.32
   0  -7  13   30.02    1.17
   1  -7  13    3.30    0.77
   2  -7  13    3.95    1.14
   3  -7  13   10.12    1.24
   4  -7  13   41.22    2.00
  -7  -6  13   31.39    1.82
  -6  -6  13   -0.16    0.68
  -5  -6  13   14.42    1.24
  -4  -6  13   42.73    2.00
  -3  -6  13   11.16    1.14
  -2  -6  13   47.26    2.00
  -1  -6  13   16.37    1.29
   0  -6  13  114.05    2.16
   1  -6  13   53.00    2.10
   2  -6  13    0.21    0.71
   3  -6  13    4.41    1.35
   4  -6  13    4.35    1.05
   5  -6  13    9.78    1.26
  -8  -5  13  204.08    4.29
  -7  -5  13   90.59    2.84
  -6  -5  13   15.54    1.39
  -5  -5  13   24.45    1.55
  -4  -5  13   60.73    2.22
  -3  -5  13   28.85    4.95
  -2  -5  13   17.19    1.17
  -1  -5  13   96.98   11.05
   0  -5  13    9.48    0.81
   1  -5  13   30.72    1.15
   2  -5  13  111.96    8.51
   3  -5  13   45.23    2.00
   4  -5  13   63.63    2.37
   5  -5  13   37.30    1.82
   6  -5  13   12.15    1.48
  -8  -4  13   20.78    1.63
  -7  -4  13    4.50    0.95
  -6  -4  13   13.23    1.29
  -5  -4  13   17.61    3.21
  -4  -4  13    8.38    2.34
  -3  -4  13   44.77    5.58
  -2  -4  13   23.49    1.60
  -1  -4  13   14.68    1.43
   0  -4  13    1.35    0.34
   1  -4  13   57.98    7.20
   2  -4  13   12.55    0.78
   3  -4  13   12.29    2.06
   4  -4  13   91.72    2.71
   5  -4  13   24.94    1.66
   6  -4  13    1.17    0.84
   7  -4  13    2.13    0.89
  -9  -3  13   33.18    1.82
  -8  -3  13   21.98    1.48
  -7  -3  13   26.61    1.58
  -6  -3  13   55.72    2.16
  -5  -3  13    4.96    0.84
  -4  -3  13   42.53    6.75
  -3  -3  13   38.14    4.10
  -2  -3  13   31.21    4.12
  -1  -3  13   24.88    2.60
   0  -3  13    6.05    0.43
   1  -3  13   30.88    2.30
   2  -3  13    7.55    0.67
   3  -3  13    1.71    1.19
   4  -3  13   23.89    2.25
   5  -3  13   49.89    2.06
   6  -3  13    2.74    0.84
   7  -3  13   13.36    1.24
  -9  -2  13   75.94    2.77
  -8  -2  13   43.78    2.00
  -7  -2  13   45.51    2.10
  -6  -2  13   13.77    1.34
  -5  -2  13   14.73    2.20
  -4  -2  13    2.79    1.65
  -3  -2  13    6.48    1.08
  -2  -2  13  124.53   14.61
  -1  -2  13   62.78    7.37
   0  -2  13    3.26    0.39
   1  -2  13   65.68    4.16
   2  -2  13   48.65    1.37
   3  -2  13   31.19    1.15
   4  -2  13   22.90    1.59
   5  -2  13    0.21    0.74
   6  -2  13   20.29    1.42
   7  -2  13    5.67    0.98
  -9  -1  13   -0.47    0.77
  -8  -1  13    9.12    1.08
  -7  -1  13    7.74    1.11
  -6  -1  13    9.14    1.02
  -5  -1  13    6.91    0.63
  -4  -1  13    2.69    0.71
  -3  -1  13   10.63    1.08
  -2  -1  13  167.49   12.82
  -1  -1  13   65.80    3.96
   0  -1  13   24.81    0.79
   1  -1  13   79.75    4.25
   2  -1  13   16.99    0.87
   3  -1  13   25.03    1.02
   4  -1  13   14.69    1.28
   5  -1  13  118.86    3.11
   6  -1  13   14.86    1.29
   7  -1  13    8.54    1.21
  -9   0  13    4.15    0.79
  -8   0  13   51.28    1.49
  -7   0  13   12.20    0.85
  -6   0  13  203.02   11.49
  -5   0  13    4.01    0.57
  -4   0  13   15.65    1.40
  -3   0  13   27.52    1.79
  -2   0  13   46.23    1.39
  -1   0  13   16.49    0.61
   0   0  13   13.75    0.39
   1   0  13    0.50    0.31
   2   0  13   14.66    0.57
   3   0  13   14.65    0.57
   4   0  13   24.35    1.11
   5   0  13  130.83    7.28
   6   0  13   30.70    1.20
   7   0  13    5.01    0.85
   8   0  13   35.71    1.38
  -9   1  13    0.10    0.71
  -8   1  13    9.80    1.08
  -7   1  13    5.80    0.92
  -6   1  13   10.01    0.88
  -5   1  13    7.60    0.74
  -4   1  13    3.23    0.49
  -3   1  13   10.83    0.71
  -2   1  13  191.71    2.57
  -1   1  13   69.30    1.58
   0   1  13   26.79    0.90
   1   1  13   84.42    1.97
   2   1  13   15.19    0.84
   3   1  13   26.46    1.14
   4   1  13   14.39    0.91
   5   1  13  119.42    3.08
   6   1  13   14.79    1.21
   7   1  13   10.05    1.14
  -9   2  13   63.18    2.43
  -8   2  13   37.37    1.85
  -7   2  13   37.30    1.82
  -6   2  13   14.45    1.12
  -5   2  13   16.40    0.84
  -4   2  13    1.57    0.42
  -3   2  13    6.77    0.59
  -2   2  13  133.83    2.17
  -1   2  13   69.71    1.57
   0   2  13    1.59    0.32
   1   2  13   63.52    2.36
   2   2  13   48.61    1.38
   3   2  13   27.76    1.29
   4   2  13   22.32    0.98
   5   2  13    0.92    0.74
   6   2  13   22.20    1.45
   7   2  13    4.19    0.74
  -9   3  13   30.92    1.82
  -8   3  13   21.61    1.58
  -7   3  13   30.89    1.82
  -6   3  13   56.27    2.25
  -5   3  13    4.24    0.77
  -4   3  13   47.93    2.70
  -3   3  13   41.06    1.24
  -2   3  13   34.27    1.25
  -1   3  13   27.65    1.04
   0   3  13    6.37    0.44
   1   3  13   32.35    1.19
   2   3  13    7.34    0.63
   3   3  13    4.05    0.57
   4   3  13   21.14    2.12
   5   3  13   48.93    2.03
   6   3  13    3.85    0.74
   7   3  13   12.67    1.29
  -8   4  13   16.13    1.26
  -7   4  13    3.61    0.84
  -6   4  13   12.92    1.21
  -5   4  13   23.39    1.29
  -4   4  13    8.60    1.32
  -3   4  13   49.65    1.95
  -2   4  13   26.84    1.04
  -1   4  13   17.02    0.90
   0   4  13    1.30    0.34
   1   4  13   58.51    4.59
   2   4  13   12.41    0.81
   3   4  13    9.58    0.75
   4   4  13   94.07    2.77
   5   4  13   28.49    1.76
   6   4  13    1.21    0.80
   7   4  13    3.76    0.95
  -8   5  13  186.38    4.10
  -7   5  13   92.15    2.87
  -6   5  13   13.63    1.39
  -5   5  13   27.57    1.69
  -4   5  13   62.93    2.25
  -3   5  13   35.16    1.22
  -2   5  13   19.96    0.94
  -1   5  13  108.89    2.60
   0   5  13    9.14    0.57
   1   5  13   29.44    2.37
   2   5  13  110.11    2.25
   3   5  13   48.07    2.00
   4   5  13   60.80    2.40
   5   5  13   36.60    1.82
   6   5  13   13.01    1.39
  -7   6  13   31.20    1.76
  -6   6  13    0.71    0.74
  -5   6  13   13.07    1.21
  -4   6  13   39.06    1.97
  -3   6  13   10.73    1.24
  -2   6  13   24.91    1.60
  -1   6  13    8.33    0.95
   0   6  13  109.85    4.36
   1   6  13   26.46    1.66
   2   6  13   -0.03    0.74
   3   6  13    4.66    0.80
   4   6  13    3.85    0.98
   5   6  13    8.88    1.14
  -6   7  13   22.35    1.60
  -5   7  13   16.90    1.32
  -4   7  13    8.94    1.11
  -3   7  13   51.74    2.13
  -2   7  13    5.27    1.29
  -1   7  13   34.16    1.85
   0   7  13   29.40    1.14
   1   7  13    1.02    0.71
   2   7  13    3.64    0.71
   3   7  13   12.36    1.32
   4   7  13   42.43    2.16
  -5   8  13   58.86    2.37
  -4   8  13   24.48    1.58
  -3   8  13   37.53    1.92
  -2   8  13    6.66    1.21
  -1   8  13   28.02    1.66
   0   8  13   34.56    1.45
   1   8  13   12.28    1.24
   2   8  13    8.27    1.08
   3   8  13   26.33    1.63
  -2   9  13    0.00    0.89
  -1   9  13    7.83    1.11
   0   9  13    4.24    0.57
  -3  -7  14   11.72    1.14
  -2  -7  14    7.59    1.08
  -1  -7  14   81.52    2.77
   0  -7  14   11.48    1.59
   1  -7  14    2.16    1.02
   2  -7  14    9.28    1.11
  -5  -6  14   16.24    1.29
  -4  -6  14    4.10    0.80
  -3  -6  14   47.08    2.06
  -2  -6  14    3.55    0.87
  -1  -6  14    5.06    1.24
   0  -6  14  164.80    2.64
   1  -6  14   17.85    1.39
   2  -6  14   18.22    1.48
   3  -6  14   25.38    1.58
  -6  -5  14   16.31    1.32
  -5  -5  14   41.57    2.25
  -4  -5  14   25.49    1.60
  -3  -5  14   43.88    2.06
  -2  -5  14   62.96    2.37
  -1  -5  14    0.40    0.74
   0  -5  14   97.45    2.07
   1  -5  14   21.46    1.45
   2  -5  14    9.93    1.11
   3  -5  14    0.87    0.92
   4  -5  14   22.57    1.48
  -7  -4  14  111.33    3.17
  -6  -4  14   38.79    1.92
  -5  -4  14   14.40    1.35
  -4  -4  14   99.13    2.96
  -3  -4  14   51.64    2.13
  -2  -4  14   23.90    1.58
  -1  -4  14    5.17    1.21
   0  -4  14    0.39    0.50
   1  -4  14   20.32    1.35
   2  -4  14   34.29    1.79
   3  -4  14   93.54    2.96
   4  -4  14    1.14    0.80
   5  -4  14    9.93    1.02
  -7  -3  14   76.43    2.68
  -6  -3  14    0.80    0.84
  -5  -3  14  122.35    3.24
  -4  -3  14    1.60    0.92
  -3  -3  14   16.74    1.29
  -2  -3  14   40.17    1.92
  -1  -3  14   23.89    1.97
   0  -3  14   19.54    1.21
   1  -3  14   66.60    2.59
   2  -3  14    3.58    0.84
   3  -3  14   51.92    2.10
   4  -3  14   24.82    1.51
   5  -3  14   13.32    1.26
  -8  -2  14   21.90    1.60
  -7  -2  14    7.28    0.98
  -6  -2  14   64.90    2.37
  -5  -2  14   37.19    1.85
  -4  -2  14   29.07    1.66
  -3  -2  14    3.56    1.12
  -2  -2  14   13.78    2.66
  -1  -2  14   25.93    4.10
   0  -2  14    5.44    0.51
   1  -2  14   61.62    1.80
   2  -2  14    4.35    0.71
   3  -2  14    4.01    0.84
   4  -2  14    7.12    1.05
   5  -2  14   23.86    1.51
   6  -2  14   18.00    1.51
  -8  -1  14   14.95    1.26
  -7  -1  14   21.83    1.48
  -6  -1  14   16.84    1.32
  -5  -1  14   11.47    1.14
  -4  -1  14   14.00    1.17
  -3  -1  14    0.68    0.49
  -2  -1  14   51.43    4.28
  -1  -1  14   21.72    3.58
   0  -1  14    2.34    0.47
   1  -1  14    7.04    0.67
   2  -1  14   23.16    1.39
   3  -1  14   10.05    1.02
   4  -1  14   37.56    1.82
   5  -1  14   40.64    2.00
   6  -1  14   25.75    1.60
  -8   0  14    0.75    0.54
  -7   0  14    1.15    0.59
  -6   0  14   88.33    1.95
  -5   0  14    4.23    0.56
  -4   0  14    0.71    0.61
  -3   0  14   12.53    0.74
  -2   0  14    8.76    0.48
  -1   0  14   52.52    2.07
   0   0  14   47.62    0.87
   1   0  14   75.40    1.23
   2   0  14    9.22    0.81
   3   0  14    0.20    0.87
   4   0  14    2.58    0.84
   5   0  14   24.49    1.10
   6   0  14  164.03    2.68
  -8   1  14   15.69    1.32
  -7   1  14   21.46    1.60
  -6   1  14   17.24    1.45
  -5   1  14   12.15    1.24
  -4   1  14   13.26    1.24
  -3   1  14   -0.14    0.52
  -2   1  14   58.76    1.51
  -1   1  14   26.17    1.05
   0   1  14    3.60    0.40
   1   1  14    5.35    0.61
   2   1  14   24.67    1.45
   3   1  14    9.68    0.98
   4   1  14   37.09    1.79
   5   1  14   42.80    2.10
   6   1  14   25.65    1.60
  -8   2  14   21.06    1.51
  -7   2  14    4.22    0.89
  -6   2  14   65.45    2.34
  -5   2  14   35.74    1.79
  -4   2  14   25.83    1.55
  -3   2  14    2.56    0.50
  -2   2  14   15.56    1.41
  -1   2  14   29.25    1.11
   0   2  14    5.23    0.46
   1   2  14   63.23    1.76
   2   2  14    5.92    0.84
   3   2  14    2.13    0.68
   4   2  14    7.70    1.02
   5   2  14   21.67    1.42
   6   2  14   16.71    1.32
  -7   3  14   77.42    2.62
  -6   3  14    1.21    0.71
  -5   3  14  113.31    3.08
  -4   3  14    3.24    0.74
  -3   3  14   16.13    1.24
  -2   3  14   22.54    1.58
  -1   3  14   30.21    1.17
   0   3  14   21.75    1.19
   1   3  14   34.13    1.92
   2   3  14    4.38    0.87
   3   3  14   48.60    2.10
   4   3  14   25.07    1.66
   5   3  14   11.57    1.14
  -7   4  14   99.87    2.99
  -6   4  14   35.11    1.79
  -5   4  14   13.41    1.17
  -4   4  14   97.77    2.90
  -3   4  14   52.63    2.10
  -2   4  14   10.54    1.35
  -1   4  14    3.17    0.87
   0   4  14   -0.10    0.49
   1   4  14    9.52    1.29
   2   4  14   39.80    1.88
   3   4  14  100.66    2.96
   4   4  14    0.50    0.92
   5   4  14   10.39    1.21
  -6   5  14   15.66    1.42
  -5   5  14   36.51    1.92
  -4   5  14   23.00    1.55
  -3   5  14   41.28    1.95
  -2   5  14   31.94    1.85
  -1   5  14    0.10    0.68
   0   5  14   96.10    2.03
   1   5  14   13.32    1.29
   2   5  14   13.04    1.51
   3   5  14    1.21    0.80
   4   5  14   26.76    1.63
  -5   6  14   15.85    1.26
  -4   6  14    6.96    1.08
  -3   6  14   49.34    2.19
  -2   6  14    4.41    1.08
  -1   6  14    2.19    0.87
   0   6  14  174.88    5.00
   1   6  14    8.73    1.29
   2   6  14   17.45    1.32
   3   6  14   26.91    1.72
  -3   7  14   10.91    1.08
  -2   7  14    1.45    1.02
  -1   7  14   37.58    2.06
   0   7  14   10.82    0.78
   1   7  14    0.89    0.80
   2   7  14    7.89    1.02
  -3  -5  15    6.07    1.14
  -2  -5  15   17.51    1.35
  -1  -5  15    6.78    1.45
   0  -5  15  107.44    2.71
   1  -5  15   39.16    1.92
  -4  -4  15   22.11    1.58
  -3  -4  15    9.83    1.17
  -2  -4  15   12.55    1.14
  -1  -4  15    7.65    1.05
   0  -4  15   23.62    1.14
   1  -4  15   13.38    1.24
   2  -4  15    8.51    1.05
  -5  -3  15    7.56    1.26
  -4  -3  15    8.60    1.11
  -3  -3  15   66.10    2.43
  -2  -3  15   97.65    2.99
  -1  -3  15   55.06    2.22
   0  -3  15   10.81    0.99
   1  -3  15   15.26    1.24
   2  -3  15    7.70    1.17
   3  -3  15   12.70    1.17
  -6  -2  15   14.03    1.21
  -5  -2  15    9.56    1.05
  -4  -2  15    7.70    1.02
  -3  -2  15   67.58    2.47
  -2  -2  15   53.98    2.25
  -1  -2  15  144.67    3.48
   0  -2  15   21.24    3.16
   1  -2  15    0.37    0.71
   2  -2  15    2.50    0.95
   3  -2  15    0.65    0.80
   4  -2  15   48.81    2.19
  -6  -1  15    7.06    0.92
  -5  -1  15   13.10    1.32
  -4  -1  15    4.96    1.17
  -3  -1  15    4.80    0.89
  -2  -1  15    1.26    0.87
  -1  -1  15    6.14    0.87
   0  -1  15    7.56    0.95
   1  -1  15    9.59    1.21
   2  -1  15   36.87    2.00
   3  -1  15   12.42    1.21
   4  -1  15   15.05    1.26
  -6   0  15    3.26    0.67
  -5   0  15   49.96    1.49
  -4   0  15    2.71    0.60
  -3   0  15    4.42    0.59
  -2   0  15    1.42    0.55
  -1   0  15    0.50    0.57
   0   0  15    1.86    0.43
   1   0  15    0.43    0.49
   2   0  15  153.58    3.95
   3   0  15    0.80    0.51
   4   0  15    1.23    0.58
  -6   1  15    9.04    1.45
  -5   1  15   12.21    1.17
  -4   1  15    5.33    1.02
  -3   1  15    6.20    0.89
  -2   1  15    1.11    0.74
  -1   1  15    3.30    0.89
   0   1  15    7.57    0.67
   1   1  15    4.32    0.80
   2   1  15   39.69    1.97
   3   1  15   16.90    1.39
   4   1  15   14.71    1.45
  -6   2  15   13.07    1.26
  -5   2  15    7.74    0.98
  -4   2  15    9.19    1.17
  -3   2  15   64.13    2.43
  -2   2  15   28.99    1.69
  -1   2  15   79.73    2.66
   0   2  15   20.45    1.41
   1   2  15    0.10    0.74
   2   2  15    2.53    0.80
   3   2  15    0.77    0.74
   4   2  15   48.62    2.47
  -5   3  15    5.95    0.92
  -4   3  15    5.46    0.95
  -3   3  15   69.29    2.53
  -2   3  15   52.19    2.22
  -1   3  15   30.40    1.85
   0   3  15    8.04    0.81
   1   3  15    6.54    0.98
   2   3  15   11.44    1.32
   3   3  15   13.41    1.21
  -4   4  15   21.06    1.48
  -3   4  15   13.13    1.35
  -2   4  15    4.47    0.87
  -1   4  15    4.01    1.17
   0   4  15   22.99    1.09
   1   4  15    2.47    1.17
   2   4  15    7.80    0.98
  -3   5  15    6.59    1.11
  -2   5  15   10.23    1.32
  -1   5  15    4.75    0.89
   0   5  15  113.26    4.50
   1   5  15   19.06    1.72
  -2  -1  16   29.78    1.72
  -1  -1  16   30.34    1.76
   0  -1  16   20.35    1.08
  -2   0  16    2.52    1.99
  -1   0  16    8.72    3.38
   0   0  16    1.15    0.48
  -2   1  16   15.63    1.35
  -1   1  16   14.74    1.35
   0   1  16   20.11    1.62
;
_shelx_hkl_checksum   85367
