# Supplementary material for: Benchmarking quantum chemical methods with X-ray structures via structure-specific restraints
Source: IUCrJ. 2025 Jun 17;12(Pt 4):472–87. doi: 10.1107/S2052252525004543 (PMC12224080; doi:10.1107/S2052252525004543)
Supplement: Supplementary file 1 [file m-12-00472-sup1.zip › CIF_final/GLY.cif]

 
data_GLY
 
_audit_creation_method            'SHELXL-2019/3'
_shelx_SHELXL_version_number      '2019/3'
_chemical_name_systematic         ?
_chemical_name_common             ?
_chemical_melting_point           ?
_chemical_formula_moiety          ?
_chemical_formula_sum
 'C2 H5 N O2' 
_chemical_formula_weight          75.07

loop_
 _atom_type_symbol
 _atom_type_description
 _atom_type_scat_dispersion_real
 _atom_type_scat_dispersion_imag
 _atom_type_scat_source
 'O'  'O'   0.0106   0.0060
 'International Tables Vol C Tables 4.2.6.8 and 6.1.1.4'
 'N'  'N'   0.0061   0.0033
 'International Tables Vol C Tables 4.2.6.8 and 6.1.1.4'
 'C'  'C'   0.0033   0.0016
 'International Tables Vol C Tables 4.2.6.8 and 6.1.1.4'
 'H'  'H'   0.0000   0.0000
 'International Tables Vol C Tables 4.2.6.8 and 6.1.1.4'
 
_space_group_crystal_system       monoclinic
_space_group_IT_number            14
_space_group_name_H-M_alt         'P 21/n'
_space_group_name_Hall            '-P 2yn'
 
_shelx_space_group_comment
;
The symmetry employed for this shelxl refinement is uniquely defined
by the following loop, which should always be used as a source of
symmetry information in preference to the above space-group names.
They are only intended as comments.
;
 
loop_
 _space_group_symop_operation_xyz
 'x, y, z'
 '-x+1/2, y+1/2, -z+1/2'
 '-x, -y, -z'
 'x-1/2, -y-1/2, z-1/2'
 
_cell_length_a                    5.087
_cell_length_b                    11.773
_cell_length_c                    5.460
_cell_angle_alpha                 90
_cell_angle_beta                  111.99
_cell_angle_gamma                 90
_cell_volume                      303.2
_cell_formula_units_Z             4
_cell_measurement_temperature     23(2)
_cell_measurement_reflns_used     ?
_cell_measurement_theta_min       ?
_cell_measurement_theta_max       ?
 
_exptl_crystal_description        ?
_exptl_crystal_colour             ?
_exptl_crystal_density_meas       ?
_exptl_crystal_density_method     ?
_exptl_crystal_density_diffrn     1.645          
_exptl_crystal_F_000              160
_exptl_transmission_factor_min    ?
_exptl_transmission_factor_max    ?
_exptl_crystal_size_max           ?
_exptl_crystal_size_mid           ?
_exptl_crystal_size_min           ?
_exptl_absorpt_coefficient_mu     0.146
_shelx_estimated_absorpt_T_min    ?
_shelx_estimated_absorpt_T_max    ?
_exptl_absorpt_correction_type    ?
_exptl_absorpt_correction_T_min   ?
_exptl_absorpt_correction_T_max   ?
_exptl_absorpt_process_details    ?
_exptl_absorpt_special_details    ?
_diffrn_ambient_temperature       23(2)
_diffrn_radiation_wavelength      0.7107
_diffrn_radiation_type            MoK\a
_diffrn_source                    ?
_diffrn_measurement_device_type   ?
_diffrn_measurement_method        ?
_diffrn_detector_area_resol_mean  ?
_diffrn_reflns_number             3821
_diffrn_reflns_av_unetI/netI      0.0204
_diffrn_reflns_av_R_equivalents   ?
_diffrn_reflns_limit_h_min        ?
_diffrn_reflns_limit_h_max        ?
_diffrn_reflns_limit_k_min        ?
_diffrn_reflns_limit_k_max        ?
_diffrn_reflns_limit_l_min        ?
_diffrn_reflns_limit_l_max        ?
_diffrn_reflns_theta_min          3.461
_diffrn_reflns_theta_max          54.509
_diffrn_reflns_theta_full         25.241
_diffrn_measured_fraction_theta_max   1.000
_diffrn_measured_fraction_theta_full  0.998
_diffrn_reflns_Laue_measured_fraction_max    1.000
_diffrn_reflns_Laue_measured_fraction_full   0.998
_diffrn_reflns_point_group_measured_fraction_max   1.000
_diffrn_reflns_point_group_measured_fraction_full  0.998
_reflns_number_total              3821
_reflns_number_gt                 3541
_reflns_threshold_expression      'I > 2\s(I)'
_reflns_Friedel_coverage          0.000
_reflns_Friedel_fraction_max      .
_reflns_Friedel_fraction_full     .
 
_reflns_special_details
;
 Reflections were merged by SHELXL according to the crystal
 class for the calculation of statistics and refinement.
 
 _reflns_Friedel_fraction is defined as the number of unique
 Friedel pairs measured divided by the number that would be
 possible theoretically, ignoring centric projections and
 systematic absences.
;
 
_computing_data_collection        ?
_computing_cell_refinement        ?
_computing_data_reduction         ?
_computing_structure_solution     ?
_computing_structure_refinement 'SHELXL-2019/2 (Sheldrick, 2019)'
_computing_molecular_graphics     ?
_computing_publication_material   ?
_refine_special_details           ?
_refine_ls_structure_factor_coef  Fsqd
_refine_ls_matrix_type            full
_refine_ls_weighting_scheme       calc
_refine_ls_weighting_details
'w=1/[\s^2^(Fo^2^)+(0.0238P)^2^+0.0154P] where P=(Fo^2^+2Fc^2^)/3'
_atom_sites_solution_primary      ?
_atom_sites_solution_secondary    ?
_atom_sites_solution_hydrogens    geom
_refine_ls_hydrogen_treatment     constr
_refine_ls_extinction_method      'SHELXL-2019/2 (Sheldrick 2019)'
_refine_ls_extinction_coef        1.26(3)
_refine_ls_extinction_expression
 'Fc^*^=kFc[1+0.001xFc^2^\l^3^/sin(2\q)]^-1/4^'
_refine_ls_number_reflns          3821
_refine_ls_number_parameters      51
_refine_ls_number_restraints      0
_refine_ls_R_factor_all           0.0214
_refine_ls_R_factor_gt            0.0193
_refine_ls_wR_factor_ref          0.0587
_refine_ls_wR_factor_gt           0.0577
_refine_ls_goodness_of_fit_ref    1.165
_refine_ls_restrained_S_all       1.165
_refine_ls_shift/su_max           0.000
_refine_ls_shift/su_mean          0.000
 
loop_
 _atom_site_label
 _atom_site_type_symbol
 _atom_site_fract_x
 _atom_site_fract_y
 _atom_site_fract_z
 _atom_site_U_iso_or_equiv
 _atom_site_adp_type
 _atom_site_occupancy
 _atom_site_site_symmetry_order  
 _atom_site_calc_flag
 _atom_site_refinement_flags_posn
 _atom_site_refinement_flags_adp
 _atom_site_refinement_flags_occupancy
 _atom_site_disorder_assembly
 _atom_site_disorder_group
O1 O -0.15549(3) 0.14241(2) 0.10661(3) 0.00600(3) Uani 1 1 d . . . . .
O2 O 0.30236(3) 0.09375(2) 0.23658(3) 0.00568(2) Uani 1 1 d . . . . .
N3 N 0.29498(3) 0.08839(2) -0.25953(3) 0.00522(2) Uani 1 1 d . . . . .
H4 H 0.289485 0.012633 -0.228751 0.016 Uiso 1 1 calc R U . . .
H5 H 0.462738 0.117638 -0.148113 0.016 Uiso 1 1 calc R U . . .
H6 H 0.278212 0.099630 -0.429638 0.016 Uiso 1 1 calc R U . . .
C7 C 0.05802(3) 0.14585(2) -0.21407(3) 0.00491(3) Uani 1 1 d . . . . .
H8 H -0.124419 0.117316 -0.342903 0.012 Uiso 1 1 calc R U . . .
H9 H 0.067412 0.228518 -0.243060 0.012 Uiso 1 1 calc R U . . .
C10 C 0.06936(3) 0.12514(2) 0.06585(3) 0.00392(3) Uani 1 1 d . . . . .
 
loop_
 _atom_site_aniso_label
 _atom_site_aniso_U_11
 _atom_site_aniso_U_22
 _atom_site_aniso_U_33
 _atom_site_aniso_U_23
 _atom_site_aniso_U_13
 _atom_site_aniso_U_12
O1 0.00452(4) 0.00847(5) 0.00603(4) -0.00044(3) 0.00313(3) 0.00038(3)
O2 0.00482(4) 0.00796(4) 0.00404(4) 0.00087(3) 0.00141(3) 0.00131(3)
N3 0.00522(4) 0.00661(5) 0.00434(4) 0.00023(3) 0.00239(3) 0.00099(3)
C7 0.00491(5) 0.00600(5) 0.00416(5) 0.00077(3) 0.00206(4) 0.00096(3)
C10 0.00406(4) 0.00421(5) 0.00383(4) -0.00005(3) 0.00187(3) -0.00004(3)
 
_geom_special_details
;
 All esds (except the esd in the dihedral angle between two l.s. planes)
 are estimated using the full covariance matrix.  The cell esds are taken
 into account individually in the estimation of esds in distances, angles
 and torsion angles; correlations between esds in cell parameters are only
 used when they are defined by crystal symmetry.  An approximate (isotropic)
 treatment of cell esds is used for estimating esds involving l.s. planes.
;
 
loop_
 _geom_bond_atom_site_label_1
 _geom_bond_atom_site_label_2
 _geom_bond_distance
 _geom_bond_site_symmetry_2
 _geom_bond_publ_flag
O1 C10 1.26091(19) . ?
O2 C10 1.2582(2) . ?
N3 C7 1.4820(2) . ?
N3 H4 0.9100 . ?
N3 H5 0.9100 . ?
N3 H6 0.9100 . ?
C7 C10 1.5273(2) . ?
C7 H8 0.9900 . ?
C7 H9 0.9900 . ?
 
loop_
 _geom_angle_atom_site_label_1
 _geom_angle_atom_site_label_2
 _geom_angle_atom_site_label_3
 _geom_angle
 _geom_angle_site_symmetry_1
 _geom_angle_site_symmetry_3
 _geom_angle_publ_flag
C7 N3 H4 109.5 . . ?
C7 N3 H5 109.5 . . ?
H4 N3 H5 109.5 . . ?
C7 N3 H6 109.5 . . ?
H4 N3 H6 109.5 . . ?
H5 N3 H6 109.5 . . ?
N3 C7 C10 111.493(13) . . ?
N3 C7 H8 109.3 . . ?
C10 C7 H8 109.3 . . ?
N3 C7 H9 109.3 . . ?
C10 C7 H9 109.3 . . ?
H8 C7 H9 108.0 . . ?
O2 C10 O1 125.574(15) . . ?
O2 C10 C7 117.417(13) . . ?
O1 C10 C7 117.003(14) . . ?
 
loop_
 _geom_torsion_atom_site_label_1
 _geom_torsion_atom_site_label_2
 _geom_torsion_atom_site_label_3
 _geom_torsion_atom_site_label_4
 _geom_torsion
 _geom_torsion_site_symmetry_1
 _geom_torsion_site_symmetry_2
 _geom_torsion_site_symmetry_3
 _geom_torsion_site_symmetry_4
 _geom_torsion_publ_flag
N3 C7 C10 O2 19.55(2) . . . . ?
N3 C7 C10 O1 -161.311(15) . . . . ?
 
_refine_diff_density_max    0.319
_refine_diff_density_min   -0.369
_refine_diff_density_rms    0.081

_shelx_res_file
;
TITL GLY.restrained in space group "P1 21/n1"
    GLY.res
    created by SHELXL-2019/3 at 15:59:23 on 20-Feb-2025
CELL    0.7107    5.0870   11.7730    5.4600   90.0000  111.9900   90.0000
ZERR    4.0000    0.0000    0.0000    0.0000    0.0000    0.0000    0.0000
LATT  1
REM Monoclinic - Centric - P lattice with 4 symmetry generators
SYMM 1/2-x, 1/2+y, 1/2-z
SFAC  O  N  C  H
UNIT  8  4  8  20

REM +GLY.bodd
REM !ATOM O1!
REM !INVARIOMNAME O2c[2c1c]_0!
BEDE O1 C10 0.756 20.213 30.140 40.558
LONE O1 9 20.948 30.324 40.558 0.411 143.04

REM !ATOM O2!
REM !INVARIOMNAME O2c[2c1c]_0!
BEDE O2 C10 0.754 20.213 30.140 40.558
LONE O2 9 20.948 30.324 40.558 0.411 143.04

REM !ATOM N3!
REM !INVARIOMNAME N1c1h1h1h_0!
BEDE N3 C7 0.655 20.610 30.323 40.545
BEDE N3 H4 0.276 20.544 30.408 40.545
BEDE N3 H5 0.276 20.544 30.408 40.545
BEDE N3 H6 0.276 20.544 30.408 40.545

REM !ATOM H4!
REM !INVARIOMNAME H1n[@5c@6c]&N@5c@6c1h_0!
BEDE H4 N3 0.422 20.554 30.443 40.601

REM !ATOM H5!
REM !INVARIOMNAME H1n[@5c@6c]&N@5c@6c1h_0!
BEDE H5 N3 0.422 20.554 30.443 40.601

REM !ATOM H6!
REM !INVARIOMNAME H1n[@5c@6c]&N@5c@6c1h_0!
BEDE H6 N3 0.422 20.554 30.443 40.601

REM !ATOM C7!
REM !INVARIOMNAME C1n1c1h1h_0!
BEDE C7 H8 0.350 20.708 30.435 40.576
BEDE C7 H9 0.350 20.708 30.435 40.576
BEDE C7 N3 1.046 20.488 30.461 40.576
BEDE C7 C10 0.859 20.517 30.317 40.576

REM !ATOM H8!
REM !INVARIOMNAME H1c[@6c1n1h]&C@6c1n1h1h_0!
BEDE H8 C7 0.339 20.439 30.367 40.558

REM !ATOM H9!
REM !INVARIOMNAME H1c[@6c1n1h]&C@6c1n1h1h_0!
BEDE H9 C7 0.339 20.439 30.367 40.558

REM !ATOM C10!
REM !INVARIOMNAME C2o2o@3c_0!
BEDE C10 C7 1.131 20.405 30.243 40.564
BEDE C10 O1 0.795 21.185 30.410 40.564
BEDE C10 O2 0.793 21.185 30.410 40.564

OMIT 1 0 1
LIST 6 ! automatically inserted. Change 6 to 4 for CHECKCIF!!
REM +GLY.rests
L.S. 10
PLAN -20
ACTA
DAMP
WPDB -1
BOND $H
CONF
TEMP -250
FMAP
WGHT    0.023800    0.015400
EXTI    1.258319
FVAR       1.03547   0.23760   0.16105   0.43732
O1    1   -0.155493    0.142412    0.106611    11.00000    0.00452    0.00847 =
         0.00603   -0.00044    0.00313    0.00038
O2    1    0.302362    0.093754    0.236584    11.00000    0.00482    0.00796 =
         0.00404    0.00087    0.00141    0.00131
N3    2    0.294978    0.088395   -0.259529    11.00000    0.00522    0.00661 =
         0.00434    0.00023    0.00239    0.00099
AFIX 137
H4    4    0.289485    0.012633   -0.228751    11.00000   -3.00000
H5    4    0.462738    0.117638   -0.148113    11.00000   -3.00000
H6    4    0.278212    0.099630   -0.429638    11.00000   -3.00000
AFIX   0
C7    3    0.058018    0.145855   -0.214070    11.00000    0.00491    0.00600 =
         0.00416    0.00077    0.00206    0.00096
AFIX  23
H8    4   -0.124419    0.117316   -0.342903    11.00000   -2.40000
H9    4    0.067412    0.228518   -0.243060    11.00000   -2.40000
AFIX   0
C10   3    0.069363    0.125142    0.065848    11.00000    0.00406    0.00421 =
         0.00383   -0.00005    0.00187   -0.00004

REM <hkl>
REM GLY.hkl
REM </hkl>
HKLF 4

L1      4   -0.02068    0.13206    0.08217  !    0.05061    0.02255  O1
L2      4   -0.15549    0.14241    0.10661  !   -0.05061    0.24403  O1
L3      4    0.16273    0.11256    0.13426  !    0.05061    0.02255  O2
L4      4    0.30236    0.09375    0.23658  !   -0.05061    0.24403  O2
L5      4    0.19025    0.11379   -0.23944  !    0.14494    0.05202  N3
L6      4    0.29498    0.08839   -0.25953  !   -0.14494    0.23834  N3
L7      4    0.29331    0.06542   -0.25019  !    0.12926    0.06571  N3
L8      4    0.29498    0.08839   -0.25953  !   -0.12926    0.23834  N3
L9      4    0.34586    0.09726   -0.22574  !    0.12926    0.06571  N3
L10     4    0.29498    0.08839   -0.25953  !   -0.12926    0.23834  N3
L11     4    0.28989    0.09180   -0.31112  !    0.12926    0.06571  N3
L12     4    0.29498    0.08839   -0.25953  !   -0.12926    0.23834  N3
L13     4    0.29203    0.04777   -0.24302  !    0.13163    0.07134  H4
L14     4    0.28948    0.01263   -0.22875  !   -0.13163    0.26283  H4
L15     4    0.38494    0.10408   -0.19978  !    0.13163    0.07134  H5
L16     4    0.46274    0.11764   -0.14811  !   -0.13163    0.26283  H5
L17     4    0.28599    0.09442   -0.35075  !    0.13163    0.07134  H6
L18     4    0.27821    0.09963   -0.42964  !   -0.13163    0.26283  H6
L19     4   -0.00648    0.13577   -0.25962  !    0.16822    0.07006  C7
L20     4    0.05802    0.14585   -0.21407  !   -0.16822    0.25190  C7
L21     4    0.06134    0.17508   -0.22432  !    0.16822    0.07006  C7
L22     4    0.05802    0.14585   -0.21407  !   -0.16822    0.25190  C7
L23     4    0.22527    0.10530   -0.24616  !    0.11595    0.07424  C7
L24     4    0.05802    0.14585   -0.21407  !   -0.11595    0.25190  C7
L25     4    0.06440    0.13421   -0.05663  !    0.12284    0.05105  C7
L26     4    0.05802    0.14585   -0.21407  !   -0.12284    0.25190  C7
L27     4   -0.06195    0.12709   -0.29879  !    0.10431    0.05910  H8
L28     4   -0.12442    0.11732   -0.34290  !   -0.10431    0.24403  H8
L29     4    0.06420    0.20021   -0.23313  !    0.10431    0.05910  H9
L30     4    0.06741    0.22852   -0.24306  !   -0.10431    0.24403  H9
L31     4    0.06096    0.14048   -0.14144  !    0.09623    0.03913  C10
L32     4    0.06936    0.12514    0.06585  !   -0.09623    0.24665  C10
L33     4   -0.07241    0.13603    0.09155  !    0.28156    0.06603  C10
L34     4    0.06936    0.12514    0.06585  !   -0.28156    0.24665  C10
L35     4    0.21622    0.10536    0.17346  !    0.28156    0.06603  C10
L36     4    0.06936    0.12514    0.06585  !   -0.28156    0.24665  C10
L37     4   -0.13969    0.13606    0.18487  !    0.22525    0.05218  O1
L38     4   -0.21776    0.15233    0.03677  !    0.22525    0.05218  O1
L39     4   -0.15549    0.14241    0.10661  !   -0.45050    0.24403  O1
L40     4    0.29266    0.09011    0.30759  !    0.22525    0.05218  O2
L41     4    0.36032    0.09090    0.20093  !    0.22525    0.05218  O2
L42     4    0.30236    0.09375    0.23658  !   -0.45050    0.24403  O2


     d12       A        B1       B2       r     molecule  atom1 atom2

    1.258    0.282    0.066    0.247    0.793   GLY.restrained in s  C10 O2
    1.261    0.282    0.066    0.247    0.795   GLY.restrained in s  C10 O1

    0.910    0.132    0.071    0.263    0.422   GLY.restrained in s  H6 N3
    0.910    0.132    0.071    0.263    0.422   GLY.restrained in s  H4 N3
    0.910    0.132    0.071    0.263    0.422   GLY.restrained in s  H5 N3

    1.258    0.051    0.023    0.244    0.754   GLY.restrained in s  O2 C10
    1.261    0.051    0.023    0.244    0.756   GLY.restrained in s  O1 C10

    1.482    0.145    0.052    0.238    0.655   GLY.restrained in s  N3 C7

    1.527    0.123    0.051    0.252    0.859   GLY.restrained in s  C7 C10

    0.990    0.104    0.059    0.244    0.339   GLY.restrained in s  H8 C7
    0.990    0.104    0.059    0.244    0.339   GLY.restrained in s  H9 C7

    0.910    0.129    0.066    0.238    0.276   GLY.restrained in s  N3 H6
    0.910    0.129    0.066    0.238    0.276   GLY.restrained in s  N3 H4
    0.910    0.129    0.066    0.238    0.276   GLY.restrained in s  N3 H5

    0.990    0.168    0.070    0.252    0.350   GLY.restrained in s  C7 H8
    0.990    0.168    0.070    0.252    0.350   GLY.restrained in s  C7 H9

    1.482    0.116    0.074    0.252    1.046   GLY.restrained in s  C7 N3

    1.527    0.096    0.039    0.247    1.131   GLY.restrained in s  C10 C7


REM  GLY.restrained in space group "P1 21/n1"
REM wR2 = 0.058709, GooF = S = 1.16494, Restrained GooF = 1.16494 for all data
REM R1 = 0.019271 for 3541 Fo > 4sig(Fo) and 0.021391 for all 3821 data
REM 51 parameters refined using 0 restraints

END

WGHT      0.0238      0.0154

REM Highest difference peak  0.319,  deepest hole -0.369,  1-sigma level  0.081
Q1    1  -0.0194  0.1637  0.1052  11.00000  0.05    0.22
Q2    1   0.3764  0.1502  0.2558  11.00000  0.05    0.22
Q3    1  -0.1638  0.0847  0.1124  11.00000  0.05    0.20
Q4    1  -0.0605  0.0959  0.0815  11.00000  0.05    0.20
Q5    1   0.3167  0.0510  0.1988  11.00000  0.05    0.19
Q6    1   0.2609  0.1527  0.1813  11.00000  0.05    0.19
Q7    1  -0.0018  0.0259  0.1837  11.00000  0.05    0.17
Q8    1  -0.3197  0.1211 -0.0265  11.00000  0.05    0.17
Q9    1  -0.2824  0.1616 -0.0765  11.00000  0.05    0.16
Q10   1   0.0599  0.0158  0.1217  11.00000  0.05    0.16
Q11   1  -0.1453  0.2109  0.1767  11.00000  0.05    0.15
Q12   1  -0.2843  0.0770  0.0042  11.00000  0.05    0.15
Q13   1   0.3613  0.1983  0.2574  11.00000  0.05    0.15
Q14   1   0.0035  0.0216 -0.2293  11.00000  0.05    0.15
Q15   1   0.3795  0.2148 -0.2243  11.00000  0.05    0.14
Q16   1  -0.0604  0.0291  0.2487  11.00000  0.05    0.14
Q17   1  -0.0037  0.2375  0.1146  11.00000  0.05    0.13
Q18   1   0.2182  0.2533 -0.2106  11.00000  0.05    0.13
Q19   1   0.1663 -0.0123  0.1013  11.00000  0.05    0.13
Q20   1  -0.0417  0.2754  0.2037  11.00000  0.05    0.13
;
_shelx_res_checksum   74065

_shelx_hkl_file
;
   0  -1   1  593.10   12.45    1.00   -0.05   -0.39    0.05    0.95    0.28
   0  -5   1  124.25    2.33    0.72    0.29    0.32   -0.69    0.45    0.79
   0   7   1  380.72    6.92    0.55   -0.26    0.53    0.81   -0.04   -0.84
   0  -4   2  257.33    4.70    0.93    0.29   -0.12   -0.37    0.81    0.56
   0   5   2  231.09    4.26    0.57   -0.56    0.35    0.81    0.23   -0.81
   0  -6   2  387.31    7.04    0.82    0.35    0.11   -0.55    0.67    0.66
   0   6   3  247.18    4.61    0.58   -0.62    0.27    0.78    0.24   -0.83
   0   6   4  285.52    5.35    0.61   -0.66    0.17    0.75    0.30   -0.83
   0   9   4  226.19    4.77    0.57   -0.59    0.31    0.75    0.11   -0.88
   1   1   0  261.31    4.76    0.04   -0.73    0.62    0.44   -0.61   -0.78
   1   2   0  645.96   11.56    0.29   -0.66    0.54    0.56   -0.48   -0.84
  -1   3   0  646.90   11.62    0.14    0.39    0.79    0.86    0.41   -0.61
   1   4   0  747.72   13.45    0.49   -0.46    0.50    0.64   -0.38   -0.86
   1  11   0  337.16    5.55    0.59   -0.19    0.50    0.66   -0.44   -0.81
   1   1   1  123.00    2.28    0.15   -0.97    0.12    0.74   -0.01   -0.90
   1   2   1   51.78    1.01    0.27   -0.89    0.23    0.73   -0.05   -0.90
   1  -4   1  379.03    8.41    0.43    0.71    0.36   -0.86    0.14    0.77
   1   6   1  231.53    4.28    0.49   -0.55    0.44    0.72   -0.18   -0.89
   1   8   1  156.60    2.99    0.53   -0.45    0.47    0.71   -0.24   -0.88
   1  10   1  192.52    3.68    0.55   -0.37    0.49    0.70   -0.30   -0.87
   1   1   2  174.76    3.24    0.43   -0.90   -0.17    0.74    0.36   -0.81
   1   2   2  290.15    5.29    0.42   -0.90   -0.02    0.75    0.25   -0.85
  -1  -2   2 1673.15   34.88    0.88   -0.18    0.09    0.03    0.94    0.30
  -1  -3   2  223.52    4.09    0.88   -0.09    0.11   -0.13    0.90    0.44
   1   4   2  309.20    5.66    0.45   -0.80    0.20    0.75    0.09   -0.89
  -1  -4   2  285.93    5.20    0.86   -0.02    0.15   -0.26    0.85    0.53
  -1   5   2  261.64    4.80    0.54   -0.33    0.52    0.82    0.41   -0.67
  -1  -6   2  330.51    6.04    0.81    0.05    0.24   -0.42    0.75    0.63
  -1   7   2  306.91    5.65    0.52   -0.26    0.56    0.85    0.24   -0.75
   1   8   2  247.41    4.64    0.51   -0.59    0.40    0.72   -0.11   -0.90
  -1  -8   2  154.87    2.96    0.77    0.08    0.31   -0.50    0.70    0.66
  -1   9   2  143.42    2.77    0.52   -0.21    0.58    0.85    0.10   -0.79
   1  10   2  201.78    3.87    0.52   -0.50    0.44    0.71   -0.19   -0.90
   1  14   2  285.23    6.02    0.54   -0.39    0.49    0.66   -0.35   -0.86
   1  -1   3  312.00    5.74    0.73   -0.61   -0.55    0.53    0.79   -0.49
  -1   4   3  140.45    2.67    0.64   -0.50    0.29    0.75    0.55   -0.62
  -1  -5   3  205.70    3.85    0.92    0.03    0.01   -0.18    0.92    0.40
   1  -2   4 1126.93   24.49    0.85   -0.45   -0.58    0.39    0.89   -0.38
   1  -6   4  369.85    6.89    0.96    0.26   -0.42   -0.25    0.95    0.26
  -2   1   0  207.40    3.38    0.41   -0.36    0.93    0.17    0.87    0.36
  -2   2   0  257.78    4.19    0.40   -0.07    1.00    0.45    0.85    0.07
  -2   6   0  371.06    6.03    0.14    0.39    0.79    0.91    0.31   -0.59
  -2  10   0  174.12    2.93    0.37    0.33    0.67    0.92   -0.02   -0.70
   2  -1   1  165.31    3.08    0.54   -0.72    0.60    0.26   -0.63   -0.78
   2   2   1  191.25    3.55    0.02   -0.91    0.38    0.55   -0.34   -0.91
  -2   2   1  134.85    2.51    0.03   -0.16    0.90    0.54    0.83   -0.09
   2  -3   1  260.19    4.78    0.51    0.33    0.93   -0.67   -0.73    0.14
  -2   1   2  209.03    3.83    0.43   -0.33    0.62    0.46    0.88   -0.06
   2  -2   2   65.75    1.32    0.07   -0.97   -0.20    0.66    0.14   -0.93
   2  -4   2  287.49    5.32    0.34    0.89    0.16   -0.90    0.20    0.70
   2  -5   2   92.73    1.83    0.35    0.85    0.24   -0.91    0.19    0.69
   2   6   2  142.61    2.76    0.36   -0.80    0.31    0.63   -0.17   -0.94
   2   7   2  120.94    2.37    0.39   -0.75    0.35    0.63   -0.20   -0.93
   2   9   2  117.97    2.35    0.44   -0.66    0.39    0.62   -0.26   -0.92
  -2   6   4  200.08    3.81    0.59   -0.41    0.42    0.78    0.50   -0.64
   3   7   0  207.22    3.45    0.34   -0.62    0.53    0.41   -0.58   -0.81
   3   8   0  177.87    2.99    0.39   -0.58    0.52    0.42   -0.57   -0.81
  -3  -5   1  203.40    3.82    0.34   -0.54    0.59   -0.25    0.74    0.68
   3  -1   2  158.19    3.04   -0.35   -0.91    0.32    0.40   -0.35   -0.94
  -3   2   2  490.35   10.92    0.18   -0.27    0.81    0.52    0.84   -0.06
   3  -4   2  279.80    5.24   -0.71    0.07    0.91   -0.49   -0.76   -0.21
   3  -8   2  338.93    7.09    0.13    0.73    0.57   -0.98   -0.02    0.56
  -4   1   0  625.26   11.72   -0.37   -0.48    0.87    0.18    0.80    0.46
   4   3   0  604.21   11.38   -0.05   -0.72    0.66    0.16   -0.69   -0.72
  -4  -6   1  213.87    4.07    0.27   -0.59    0.61   -0.18    0.75    0.66
   4  -1   2  160.80    3.14   -0.43   -0.82    0.51    0.20   -0.49   -0.86
   4  -3   2  193.93    4.11   -0.65   -0.55    0.73   -0.06   -0.65   -0.68
  -5   2   0  341.25    5.64   -0.40   -0.41    0.91    0.33    0.77    0.38
  -5  -5   2  236.54    4.52    0.23   -0.54    0.67    0.05    0.84    0.48
   0   2   0  125.83    2.03    0.59   -0.00    0.53    0.81   -0.06   -0.85
   0   4   0 1729.45   30.64    0.59   -0.00    0.53    0.80   -0.12   -0.84
   0   6   0  195.51    3.20    0.59   -0.00    0.53    0.80   -0.18   -0.83
   0   8   0  442.20    7.17    0.59   -0.00    0.53    0.79   -0.24   -0.82
   0  10   0    2.15    0.09    0.59   -0.00    0.53    0.77   -0.30   -0.81
   0  12   0    8.84    0.21    0.59   -0.00    0.53    0.75   -0.36   -0.79
   0  14   0   85.86    1.59    0.59   -0.00    0.53    0.73   -0.42   -0.77
   0  16   0   62.93    1.21    0.59   -0.00    0.53    0.71   -0.48   -0.74
   0  18   0  157.29    2.89    0.59   -0.00    0.53    0.68   -0.54   -0.71
   0  20   0   21.71    0.52    0.59   -0.00    0.53    0.65   -0.60   -0.68
   0  22   0   90.33    1.74    0.59   -0.00    0.53    0.61   -0.66   -0.64
   0  24   0    0.01    0.11    0.59   -0.00    0.53    0.56   -0.72   -0.59
   0  26   0   10.24    0.31    0.59   -0.00    0.53    0.50   -0.78   -0.53
   0   2   1   35.69    0.60    0.58   -0.62    0.27    0.81    0.38   -0.72
   0   3   1  634.80   11.40    0.56   -0.51    0.40    0.82    0.25   -0.78
   0   4   1    5.19    0.11    0.55   -0.42    0.46    0.83    0.15   -0.81
   0   6   1   78.93    1.34    0.55   -0.30    0.52    0.82    0.01   -0.84
   0   8   1    6.78    0.16    0.55   -0.23    0.53    0.81   -0.09   -0.84
   0   9   1    8.77    0.20    0.56   -0.21    0.54    0.80   -0.14   -0.84
   0  10   1   15.35    0.32    0.56   -0.19    0.54    0.79   -0.18   -0.84
   0  11   1  142.68    2.42    0.56   -0.17    0.54    0.78   -0.22   -0.83
   0  12   1   13.55    0.30    0.56   -0.16    0.54    0.77   -0.26   -0.83
   0  13   1    0.20    0.07    0.56   -0.15    0.54    0.76   -0.30   -0.82
   0  14   1   13.51    0.32    0.56   -0.14    0.54    0.75   -0.34   -0.81
   0  15   1   47.80    0.93    0.56   -0.13    0.54    0.73   -0.37   -0.80
   0  16   1   10.16    0.28    0.57   -0.12    0.54    0.72   -0.41   -0.79
   0  17   1    1.90    0.13    0.57   -0.11    0.54    0.71   -0.45   -0.78
   0  18   1    3.40    0.16    0.57   -0.11    0.54    0.69   -0.48   -0.76
   0  19   1   12.23    0.34    0.57   -0.10    0.54    0.67   -0.52   -0.74
   0  20   1    0.96    0.13    0.57   -0.09    0.54    0.65   -0.55   -0.73
   0  21   1    1.47    0.14    0.57   -0.09    0.54    0.63   -0.58   -0.71
   0  22   1    0.16    0.12    0.57   -0.09    0.54    0.61   -0.62   -0.69
   0  23   1    1.98    0.16    0.57   -0.08    0.54    0.59   -0.65   -0.66
   0  24   1    2.94    0.18    0.57   -0.08    0.54    0.56   -0.69   -0.64
   0  25   1    0.06    0.11    0.57   -0.08    0.54    0.54   -0.72   -0.61
   0  26   1    0.36    0.12    0.57   -0.07    0.54    0.51   -0.75   -0.58
   0   0   2 1244.23   26.06    0.84   -0.54   -0.31    0.54    0.83   -0.33
   0   1   2  464.40    7.46    0.74   -0.66   -0.14    0.67    0.68   -0.52
   0   2   2  181.44    2.96    0.66   -0.69    0.03    0.74    0.54   -0.65
   0   3   2  347.54    5.62    0.61   -0.66    0.17    0.78    0.42   -0.73
   0   7   2   73.78    1.27    0.55   -0.46    0.44    0.81    0.09   -0.85
   0   8   2   25.59    0.48    0.55   -0.42    0.46    0.80    0.02   -0.85
   0   9   2   63.18    1.11    0.55   -0.38    0.48    0.80   -0.03   -0.86
   0  10   2  114.83    1.97    0.55   -0.35    0.50    0.79   -0.08   -0.86
   0  11   2    3.76    0.13    0.55   -0.33    0.51    0.78   -0.13   -0.86
   0  12   2  225.08    4.03    0.55   -0.30    0.52    0.77   -0.18   -0.86
   0  13   2   26.50    0.55    0.55   -0.28    0.52    0.76   -0.22   -0.85
   0  14   2    1.11    0.10    0.55   -0.26    0.53    0.75   -0.27   -0.84
   0  15   2    0.59    0.09    0.55   -0.25    0.53    0.73   -0.31   -0.84
   0  16   2  201.08    3.64    0.55   -0.23    0.53    0.72   -0.35   -0.83
   0  17   2   17.46    0.42    0.55   -0.22    0.54    0.71   -0.39   -0.81
   0  18   2   48.46    0.98    0.56   -0.21    0.54    0.69   -0.43   -0.80
   0  19   2    1.35    0.13    0.56   -0.20    0.54    0.67   -0.47   -0.79
   0  20   2   65.71    1.30    0.56   -0.19    0.54    0.65   -0.50   -0.77
   0  21   2   11.81    0.34    0.56   -0.18    0.54    0.63   -0.54   -0.75
   0  22   2   42.14    0.89    0.56   -0.17    0.54    0.61   -0.58   -0.73
   0  23   2    0.52    0.13    0.56   -0.16    0.54    0.59   -0.61   -0.71
   0  24   2    3.57    0.19    0.56   -0.16    0.54    0.56   -0.65   -0.69
   0  25   2    4.98    0.22    0.56   -0.15    0.54    0.53   -0.69   -0.66
   0  26   2    5.61    0.22    0.56   -0.15    0.54    0.50   -0.72   -0.63
   0   1   3   65.33    1.12    0.77   -0.64   -0.20    0.63    0.71   -0.53
   0   2   3  585.16    9.43    0.71   -0.68   -0.08    0.69    0.60   -0.63
   0   3   3   79.89    1.36    0.66   -0.69    0.03    0.73    0.50   -0.70
   0   4   3  108.31    1.83    0.63   -0.68    0.13    0.76    0.41   -0.76
   0   5   3    2.39    0.08    0.60   -0.65    0.21    0.77    0.32   -0.80
   0   7   3   45.00    0.81    0.57   -0.58    0.32    0.78    0.17   -0.85
   0   8   3  172.28    2.89    0.56   -0.54    0.37    0.78    0.11   -0.86
   0   9   3    6.97    0.18    0.56   -0.51    0.40    0.78    0.05   -0.87
   0  10   3   90.03    1.57    0.55   -0.48    0.42    0.77   -0.01   -0.88
   0  11   3   12.26    0.29    0.55   -0.45    0.45    0.77   -0.06   -0.88
   0  12   3  155.39    2.81    0.55   -0.42    0.46    0.76   -0.11   -0.88
   0  13   3   26.51    0.56    0.55   -0.39    0.48    0.75   -0.16   -0.88
   0  14   3   17.35    0.40    0.55   -0.37    0.49    0.74   -0.21   -0.87
   0  15   3    0.53    0.10    0.55   -0.35    0.50    0.72   -0.25   -0.87
   0  16   3   93.82    1.77    0.55   -0.33    0.50    0.71   -0.30   -0.86
   0  17   3   31.53    0.68    0.55   -0.32    0.51    0.70   -0.34   -0.85
   0  18   3    4.92    0.20    0.55   -0.30    0.52    0.68   -0.38   -0.84
   0  19   3    1.75    0.14    0.55   -0.29    0.52    0.66   -0.42   -0.82
   0  20   3   26.77    0.61    0.55   -0.27    0.52    0.64   -0.46   -0.81
   0  21   3   20.70    0.51    0.55   -0.26    0.53    0.62   -0.50   -0.79
   0  22   3    1.25    0.14    0.55   -0.25    0.53    0.60   -0.54   -0.77
   0  23   3    4.31    0.21    0.55   -0.24    0.53    0.57   -0.58   -0.75
   0  24   3    0.52    0.12    0.55   -0.23    0.53    0.55   -0.62   -0.72
   0  25   3    7.97    0.27    0.55   -0.22    0.54    0.52   -0.66   -0.70
   0  26   3    0.24    0.11    0.56   -0.22    0.54    0.49   -0.70   -0.67
   0   0   4  195.00    3.34    0.84   -0.54   -0.31    0.52    0.81   -0.46
   0   1   4  121.49    2.06    0.78   -0.62   -0.23    0.60    0.72   -0.56
   0   2   4   76.92    1.33    0.74   -0.66   -0.14    0.65    0.63   -0.64
   0   3   4   15.57    0.32    0.69   -0.69   -0.05    0.69    0.54   -0.71
   0   4   4   26.40    0.50    0.66   -0.69    0.03    0.72    0.46   -0.76
   0   5   4  230.55    3.83    0.63   -0.68    0.10    0.73    0.38   -0.80
   0   7   4    0.28    0.08    0.60   -0.64    0.22    0.75    0.24   -0.85
   0   8   4   26.22    0.51    0.58   -0.62    0.27    0.75    0.17   -0.87
   0  10   4  154.97    2.80    0.57   -0.56    0.35    0.75    0.05   -0.89
   0  11   4    0.13    0.07    0.56   -0.53    0.37    0.74   -0.00   -0.90
   0  12   4  116.59    2.14    0.56   -0.51    0.40    0.74   -0.06   -0.90
   0  13   4  109.93    2.03    0.56   -0.48    0.42    0.73   -0.11   -0.90
   0  14   4   11.45    0.31    0.55   -0.46    0.44    0.72   -0.16   -0.90
   0  15   4    0.27    0.10    0.55   -0.44    0.45    0.71   -0.21   -0.89
   0  16   4   81.88    1.56    0.55   -0.42    0.46    0.69   -0.25   -0.89
   0  17   4   24.00    0.55    0.55   -0.40    0.47    0.68   -0.30   -0.88
   0  18   4    9.95    0.30    0.55   -0.38    0.48    0.66   -0.34   -0.87
   0  19   4    0.16    0.11    0.55   -0.37    0.49    0.64   -0.39   -0.85
   0  20   4    9.59    0.31    0.55   -0.35    0.50    0.62   -0.43   -0.84
   0  21   4    0.38    0.12    0.55   -0.34    0.50    0.60   -0.47   -0.82
   0  22   4   18.75    0.48    0.55   -0.33    0.51    0.58   -0.51   -0.80
   0  23   4    0.03    0.12    0.55   -0.31    0.51    0.55   -0.56   -0.78
   0  24   4    4.20    0.20    0.55   -0.30    0.52    0.53   -0.60   -0.76
   0  25   4    1.76    0.15    0.55   -0.29    0.52    0.50   -0.64   -0.73
   0   1   5    6.20    0.17    0.79   -0.60   -0.25    0.57    0.71   -0.60
   0   2   5    5.03    0.15    0.75   -0.65   -0.18    0.61    0.63   -0.67
   0   3   5   15.15    0.32    0.72   -0.67   -0.11    0.65    0.56   -0.72
   0   4   5    3.87    0.13    0.69   -0.69   -0.04    0.68    0.48   -0.77
   0   5   5    4.09    0.14    0.66   -0.69    0.03    0.69    0.41   -0.81
   0   6   5   17.64    0.38    0.64   -0.68    0.09    0.71    0.34   -0.84
   0   7   5   17.14    0.38    0.62   -0.67    0.14    0.72    0.27   -0.86
   0   8   5   13.92    0.33    0.61   -0.66    0.19    0.72    0.21   -0.88
   0   9   5    2.72    0.13    0.59   -0.64    0.23    0.72    0.15   -0.90
   0  10   5   22.73    0.49    0.58   -0.62    0.27    0.72    0.09   -0.91
   0  11   5   16.69    0.39    0.58   -0.59    0.30    0.72    0.04   -0.91
   0  12   5   23.68    0.52    0.57   -0.57    0.33    0.71   -0.02   -0.92
   0  13   5    3.18    0.16    0.57   -0.55    0.36    0.70   -0.07   -0.92
   0  14   5   22.21    0.51    0.56   -0.53    0.38    0.69   -0.12   -0.92
   0  15   5   15.04    0.39    0.56   -0.51    0.40    0.68   -0.17   -0.92
   0  16   5   19.28    0.47    0.56   -0.49    0.42    0.67   -0.22   -0.91
   0  17   5    2.67    0.16    0.55   -0.47    0.43    0.65   -0.27   -0.90
   0  18   5   10.23    0.31    0.55   -0.45    0.44    0.64   -0.31   -0.89
   0  19   5   10.36    0.32    0.55   -0.44    0.45    0.62   -0.36   -0.88
   0  20   5    5.78    0.24    0.55   -0.42    0.46    0.60   -0.40   -0.87
   0  21   5    1.65    0.15    0.55   -0.40    0.47    0.58   -0.45   -0.85
   0  22   5    4.23    0.20    0.55   -0.39    0.48    0.55   -0.49   -0.83
   0  23   5    3.86    0.19    0.55   -0.38    0.49    0.53   -0.54   -0.81
   0  24   5    0.18    0.11    0.55   -0.36    0.49    0.50   -0.58   -0.78
   0   0   6  478.43    8.49    0.84   -0.54   -0.31    0.49    0.76   -0.57
   0   1   6    9.75    0.25    0.80   -0.60   -0.26    0.54    0.70   -0.64
   0   2   6   13.37    0.32    0.77   -0.64   -0.20    0.58    0.63   -0.70
   0   3   6   12.42    0.30    0.74   -0.66   -0.14    0.61    0.56   -0.75
   0   4   6  266.43    4.77    0.71   -0.68   -0.08    0.64    0.49   -0.79
   0   5   6   79.47    1.49    0.68   -0.69   -0.03    0.65    0.42   -0.83
   0   6   6   53.82    1.04    0.66   -0.69    0.03    0.67    0.36   -0.85
   0   7   6   43.30    0.86    0.64   -0.69    0.08    0.68    0.29   -0.88
   0   8   6   32.53    0.67    0.63   -0.68    0.13    0.68    0.23   -0.90
   0   9   6  109.15    2.03    0.61   -0.66    0.17    0.68    0.17   -0.91
   0  10   6   16.32    0.40    0.60   -0.65    0.21    0.68    0.12   -0.92
   0  11   6   37.99    0.79    0.59   -0.63    0.24    0.68    0.06   -0.93
   0  12   6    8.12    0.26    0.58   -0.62    0.27    0.68    0.01   -0.94
   0  13   6   45.04    0.92    0.58   -0.60    0.30    0.67   -0.05   -0.94
   0  14   6    5.15    0.21    0.57   -0.58    0.32    0.66   -0.10   -0.94
   0  15   6   22.89    0.54    0.57   -0.56    0.35    0.65   -0.15   -0.94
   0  16   6   19.14    0.48    0.56   -0.54    0.37    0.63   -0.20   -0.93
   0  17   6    1.16    0.14    0.56   -0.53    0.38    0.62   -0.25   -0.92
   0  18   6   41.17    0.88    0.56   -0.51    0.40    0.60   -0.29   -0.91
   0  19   6   15.30    0.41    0.56   -0.49    0.41    0.58   -0.34   -0.90
   0  20   6    2.45    0.17    0.55   -0.48    0.42    0.56   -0.39   -0.89
   0  21   6   12.54    0.36    0.55   -0.46    0.44    0.54   -0.43   -0.87
   0  22   6   35.93    0.77    0.55   -0.45    0.45    0.52   -0.48   -0.85
   0  23   6   12.58    0.35    0.55   -0.43    0.45    0.49   -0.53   -0.83
   0   1   7   58.93    1.14    0.81   -0.59   -0.27    0.51    0.67   -0.69
   0   2   7   19.40    0.44    0.78   -0.63   -0.22    0.55    0.61   -0.74
   0   3   7   73.49    1.40    0.75   -0.65   -0.17    0.57    0.55   -0.78
   0   4   7    7.90    0.24    0.72   -0.67   -0.12    0.60    0.48   -0.82
   0   5   7   25.02    0.55    0.70   -0.68   -0.07    0.61    0.42   -0.85
   0   6   7   15.40    0.38    0.68   -0.69   -0.02    0.63    0.36   -0.87
   0   7   7   60.21    1.18    0.66   -0.69    0.03    0.64    0.30   -0.90
   0   8   7   13.62    0.35    0.64   -0.69    0.07    0.64    0.24   -0.92
   0   9   7    5.26    0.20    0.63   -0.68    0.11    0.64    0.19   -0.93
   0  10   7    4.72    0.20    0.62   -0.67    0.15    0.64    0.13   -0.94
   0  11   7   29.81    0.66    0.61   -0.66    0.18    0.64    0.07   -0.95
   0  12   7    8.07    0.27    0.60   -0.64    0.22    0.64    0.02   -0.95
   0  13   7   -0.15    0.10    0.59   -0.63    0.25    0.63   -0.03   -0.96
   0  14   7    0.32    0.12    0.58   -0.62    0.27    0.62   -0.08   -0.96
   0  15   7    7.88    0.27    0.58   -0.60    0.30    0.61   -0.14   -0.95
   0  16   7    2.24    0.17    0.57   -0.58    0.32    0.59   -0.19   -0.95
   0  17   7    1.51    0.15    0.57   -0.57    0.34    0.58   -0.23   -0.94
   0  18   7    9.69    0.31    0.57   -0.55    0.35    0.56   -0.28   -0.93
   0  19   7    0.50    0.12    0.56   -0.54    0.37    0.54   -0.33   -0.92
   0  20   7    1.39    0.14    0.56   -0.52    0.39    0.52   -0.38   -0.90
   0  21   7    1.79    0.15    0.56   -0.51    0.40    0.50   -0.43   -0.89
   0   0   8   36.55    0.77    0.84   -0.54   -0.31    0.45    0.69   -0.69
   0   1   8    9.46    0.28    0.81   -0.58   -0.27    0.48    0.64   -0.73
   0   2   8    9.71    0.29    0.78   -0.62   -0.23    0.51    0.58   -0.78
   0   3   8   34.76    0.74    0.76   -0.64   -0.19    0.54    0.53   -0.81
   0   4   8    7.48    0.25    0.74   -0.66   -0.14    0.56    0.47   -0.85
   0   5   8    2.33    0.15    0.71   -0.68   -0.10    0.57    0.41   -0.87
   0   6   8   44.88    0.92    0.69   -0.69   -0.05    0.58    0.35   -0.90
   0   7   8   23.26    0.54    0.68   -0.69   -0.01    0.59    0.30   -0.92
   0   8   8   13.09    0.36    0.66   -0.69    0.03    0.60    0.24   -0.93
   0   9   8   17.22    0.44    0.65   -0.69    0.07    0.60    0.18   -0.95
   0  10   8   22.74    0.54    0.63   -0.68    0.10    0.60    0.13   -0.96
   0  11   8    1.44    0.14    0.62   -0.67    0.14    0.59    0.07   -0.97
   0  12   8   66.16    1.31    0.61   -0.66    0.17    0.59    0.02   -0.97
   0  13   8    9.26    0.30    0.60   -0.65    0.20    0.58   -0.03   -0.97
   0  14   8    0.19    0.12    0.60   -0.64    0.22    0.57   -0.08   -0.97
   0  15   8    2.85    0.18    0.59   -0.63    0.25    0.56   -0.13   -0.97
   0  16   8   61.55    1.23    0.58   -0.62    0.27    0.55   -0.18   -0.96
   0  17   8    0.07    0.12    0.58   -0.60    0.29    0.53   -0.23   -0.95
   0  18   8   17.31    0.44    0.57   -0.59    0.31    0.51   -0.28   -0.94
   0  19   8    5.16    0.21    0.57   -0.57    0.33    0.49   -0.33   -0.93
   0   1   9   10.38    0.32    0.81   -0.58   -0.28    0.45    0.60   -0.78
   0   2   9    2.77    0.17    0.79   -0.61   -0.24    0.47    0.55   -0.82
   0   3   9   22.52    0.54    0.77   -0.64   -0.20    0.49    0.49   -0.85
   0   4   9    1.03    0.13    0.75   -0.65   -0.16    0.51    0.44   -0.88
   0   5   9   -0.09    0.10    0.73   -0.67   -0.12    0.52    0.39   -0.90
   0   6   9    1.10    0.14    0.71   -0.68   -0.08    0.53    0.33   -0.92
   0   7   9   19.97    0.49    0.69   -0.69   -0.05    0.54    0.28   -0.94
   0   8   9    0.74    0.13    0.67   -0.69   -0.01    0.55    0.22   -0.95
   0   9   9    7.98    0.28    0.66   -0.69    0.03    0.55    0.17   -0.97
   0  10   9    0.77    0.13    0.65   -0.69    0.06    0.55    0.12   -0.97
   0  11   9    6.00    0.24    0.64   -0.68    0.09    0.54    0.06   -0.98
   0  12   9    0.38    0.12    0.63   -0.68    0.13    0.54    0.01   -0.98
   0  13   9   28.24    0.64    0.62   -0.67    0.15    0.53   -0.04   -0.98
   0  14   9    2.34    0.16    0.61   -0.66    0.18    0.52   -0.09   -0.98
   0  15   9    0.20    0.12    0.60   -0.65    0.21    0.50   -0.14   -0.98
   0  16   9    1.58    0.14    0.59   -0.64    0.23    0.49   -0.19   -0.97
   0  17   9   38.99    0.82    0.59   -0.63    0.25    0.47   -0.25   -0.96
   0   0  10    5.89    0.24    0.84   -0.54   -0.31    0.39    0.60   -0.79
   0   1  10    0.02    0.11    0.82   -0.58   -0.28    0.41    0.55   -0.83
   0   2  10   13.10    0.37    0.79   -0.60   -0.25    0.43    0.50   -0.86
   0   3  10    7.71    0.27    0.77   -0.63   -0.21    0.45    0.45   -0.88
   0   4  10    0.99    0.14    0.75   -0.65   -0.18    0.46    0.40   -0.91
   0   5  10   21.34    0.52    0.74   -0.66   -0.14    0.47    0.35   -0.93
   0   6  10   73.57    1.45    0.72   -0.67   -0.11    0.48    0.30   -0.94
   0   7  10    4.62    0.21    0.70   -0.68   -0.07    0.49    0.25   -0.96
   0   8  10    2.80    0.17    0.69   -0.69   -0.04    0.49    0.19   -0.97
   0   9  10   47.99    0.99    0.67   -0.69   -0.00    0.49    0.14   -0.98
   0  10  10   72.45    1.42    0.66   -0.69    0.03    0.49    0.09   -0.99
   0  11  10    0.97    0.13    0.65   -0.69    0.06    0.48    0.04   -0.99
   0  12  10    7.73    0.27    0.64   -0.68    0.09    0.47   -0.01   -0.99
   0  13  10   31.62    0.69    0.63   -0.68    0.12    0.46   -0.06   -0.99
   0   1  11    1.74    0.15    0.82   -0.57   -0.29    0.37    0.49   -0.87
   0   2  11    4.57    0.21    0.80   -0.60   -0.26    0.38    0.44   -0.89
   0   3  11    1.00    0.13    0.78   -0.62   -0.22    0.40    0.40   -0.92
   0   4  11    0.27    0.12    0.76   -0.64   -0.19    0.41    0.35   -0.93
   0   5  11    1.70    0.15    0.74   -0.66   -0.16    0.41    0.30   -0.95
   0   6  11    6.67    0.25    0.73   -0.67   -0.13    0.42    0.25   -0.97
   0   7  11    0.22    0.11    0.71   -0.68   -0.09    0.42    0.20   -0.98
   0   8  11   -0.04    0.11    0.70   -0.68   -0.06    0.42    0.15   -0.99
   1   5   0    0.23    0.03    0.53   -0.39    0.50    0.66   -0.37   -0.86
   1   6   0   15.39    0.26    0.56   -0.33    0.50    0.67   -0.37   -0.85
   1   7   0  580.99    8.77    0.57   -0.29    0.50    0.67   -0.37   -0.85
   1   8   0  617.03    9.32    0.58   -0.26    0.50    0.67   -0.38   -0.84
   1   9   0    1.83    0.06    0.59   -0.23    0.50    0.67   -0.40   -0.83
   1  10   0   71.72    1.14    0.59   -0.21    0.50    0.67   -0.42   -0.82
   1  12   0  148.19    2.31    0.59   -0.18    0.50    0.66   -0.46   -0.80
   1  13   0    2.07    0.08    0.60   -0.16    0.51    0.65   -0.48   -0.79
   1  14   0   94.68    1.55    0.60   -0.15    0.51    0.64   -0.50   -0.78
   1  15   0   98.50    1.62    0.60   -0.14    0.51    0.63   -0.53   -0.77
   1  16   0    0.30    0.09    0.60   -0.13    0.51    0.62   -0.55   -0.75
   1  17   0    0.83    0.11    0.60   -0.12    0.51    0.61   -0.58   -0.74
   1  18   0   17.27    0.34    0.60   -0.12    0.51    0.59   -0.60   -0.72
   1  19   0    9.39    0.22    0.60   -0.11    0.51    0.58   -0.63   -0.70
   1  20   0   20.07    0.40    0.60   -0.11    0.51    0.56   -0.65   -0.68
   1  21   0    0.81    0.08    0.60   -0.10    0.51    0.54   -0.68   -0.66
   1  22   0    5.34    0.14    0.60   -0.10    0.51    0.52   -0.71   -0.64
   1  23   0    1.50    0.09    0.60   -0.09    0.51    0.50   -0.73   -0.62
   1  24   0   12.82    0.27    0.60   -0.09    0.52    0.48   -0.76   -0.59
   1  25   0    0.36    0.08    0.60   -0.09    0.52    0.45   -0.79   -0.56
   1  26   0   30.20    0.54    0.60   -0.08    0.52    0.42   -0.81   -0.53
   1   0   1  566.33   10.08    0.02   -1.00   -0.02    0.74    0.03   -0.90
  -1   0   1  136.34    2.28    0.48   -0.36    0.56    0.25    0.93    0.15
  -1   1   1    7.93    0.14    0.40   -0.29    0.66    0.51    0.86   -0.14
  -1   2   1    0.07    0.02    0.37   -0.20    0.70    0.69    0.71   -0.38
   1   3   1    0.09    0.03    0.36   -0.80    0.31    0.73   -0.08   -0.90
  -1   3   1   26.96    0.47    0.39   -0.13    0.70    0.79    0.56   -0.53
  -1   4   1  249.42    4.04    0.41   -0.08    0.69    0.84    0.43   -0.63
   1   5   1   56.86    0.98    0.46   -0.62    0.41    0.73   -0.14   -0.90
  -1   5   1   51.90    0.89    0.43   -0.05    0.67    0.86    0.31   -0.69
  -1   6   1   15.29    0.29    0.45   -0.03    0.66    0.87    0.22   -0.73
   1   7   1   15.05    0.30    0.51   -0.50    0.46    0.72   -0.21   -0.89
  -1   7   1    1.51    0.08    0.47   -0.02    0.64    0.88    0.14   -0.76
  -1   8   1   83.10    1.42    0.48   -0.01    0.63    0.87    0.07   -0.77
   1   9   1   15.23    0.31    0.54   -0.41    0.48    0.70   -0.27   -0.87
  -1   9   1   17.94    0.35    0.49   -0.01    0.62    0.87    0.00   -0.78
  -1  10   1   12.17    0.26    0.50   -0.00    0.61    0.86   -0.05   -0.79
   1  11   1   51.11    0.93    0.55   -0.34    0.50    0.69   -0.33   -0.86
  -1  11   1    0.99    0.07    0.51   -0.00    0.61    0.86   -0.11   -0.79
   1  12   1   25.81    0.51    0.56   -0.32    0.50    0.68   -0.36   -0.85
  -1  12   1   49.99    0.91    0.52    0.00    0.60    0.85   -0.16   -0.79
   1  13   1    0.64    0.08    0.56   -0.29    0.51    0.67   -0.39   -0.84
  -1  13   1    7.61    0.21    0.52    0.00    0.60    0.84   -0.21   -0.79
   1  14   1  128.98    2.36    0.56   -0.27    0.51    0.66   -0.42   -0.83
  -1  14   1   12.76    0.31    0.53    0.00    0.59    0.82   -0.25   -0.78
   1  15   1   57.71    1.11    0.57   -0.26    0.51    0.65   -0.45   -0.81
  -1  15   1    0.27    0.08    0.53    0.00    0.59    0.81   -0.29   -0.77
   1  16   1    4.11    0.17    0.57   -0.24    0.51    0.63   -0.48   -0.80
  -1  16   1   22.06    0.49    0.53    0.00    0.58    0.80   -0.34   -0.76
   1  17   1    4.45    0.18    0.57   -0.23    0.52    0.62   -0.51   -0.79
  -1  17   1    6.90    0.23    0.54    0.00    0.58    0.78   -0.38   -0.75
   1  18   1   54.85    1.09    0.57   -0.22    0.52    0.60   -0.54   -0.77
  -1  18   1    6.66    0.23    0.54    0.00    0.58    0.77   -0.42   -0.74
   1  19   1   45.99    0.94    0.57   -0.21    0.52    0.59   -0.57   -0.75
  -1  19   1    0.11    0.10    0.54    0.00    0.58    0.75   -0.46   -0.73
   1  20   1    1.13    0.13    0.58   -0.20    0.52    0.57   -0.60   -0.73
  -1  20   1    6.37    0.24    0.54    0.00    0.57    0.73   -0.50   -0.71
   1  21   1   12.22    0.35    0.58   -0.19    0.52    0.55   -0.63   -0.71
  -1  21   1    4.29    0.17    0.55    0.00    0.57    0.71   -0.53   -0.69
   1  22   1    7.33    0.27    0.58   -0.18    0.52    0.53   -0.66   -0.69
  -1  22   1    0.21    0.08    0.55    0.00    0.57    0.69   -0.57   -0.67
   1  23   1   25.89    0.60    0.58   -0.17    0.52    0.51   -0.69   -0.67
  -1  23   1    0.02    0.08    0.55    0.00    0.57    0.66   -0.61   -0.65
   1  24   1    0.07    0.13    0.58   -0.16    0.52    0.48   -0.72   -0.64
  -1  24   1    2.74    0.15    0.55    0.00    0.57    0.64   -0.65   -0.63
   1  25   1   12.92    0.37    0.58   -0.16    0.52    0.45   -0.75   -0.61
  -1  25   1    1.08    0.11    0.55    0.00    0.57    0.61   -0.68   -0.60
   1  26   1    1.46    0.14    0.58   -0.15    0.52    0.42   -0.78   -0.58
  -1  26   1    2.17    0.13    0.55    0.00    0.56    0.58   -0.72   -0.57
  -1   1   2   27.23    0.48    0.71   -0.43    0.25    0.54    0.84   -0.25
   1   3   2  106.56    1.79    0.43   -0.86    0.10    0.75    0.16   -0.88
   1   5   2   68.17    1.17    0.46   -0.75    0.27    0.74    0.03   -0.90
   1   6   2    8.13    0.18    0.48   -0.69    0.32    0.74   -0.02   -0.90
   1   7   2   48.43    0.86    0.49   -0.64    0.36    0.73   -0.07   -0.90
   1   9   2    6.62    0.17    0.52   -0.54    0.42    0.71   -0.15   -0.90
  -1  10   2    1.77    0.08    0.52   -0.19    0.58    0.85    0.03   -0.80
   1  11   2    6.52    0.18    0.53   -0.47    0.46    0.70   -0.23   -0.89
  -1  11   2  161.23    2.73    0.52   -0.17    0.58    0.85   -0.03   -0.81
   1  12   2   29.36    0.60    0.54   -0.44    0.47    0.69   -0.27   -0.88
  -1  12   2    6.19    0.18    0.52   -0.16    0.58    0.84   -0.08   -0.81
   1  13   2    0.15    0.07    0.54   -0.41    0.48    0.68   -0.31   -0.87
  -1  13   2   76.81    1.43    0.52   -0.15    0.58    0.83   -0.13   -0.81
  -1  14   2   60.92    1.16    0.53   -0.14    0.58    0.82   -0.18   -0.81
   1  15   2    3.81    0.16    0.55   -0.36    0.49    0.65   -0.38   -0.85
  -1  15   2   18.34    0.42    0.53   -0.13    0.58    0.81   -0.23   -0.81
   1  16   2   12.56    0.33    0.55   -0.34    0.50    0.64   -0.42   -0.84
  -1  16   2   32.12    0.67    0.53   -0.12    0.58    0.79   -0.28   -0.80
   1  17   2    1.45    0.12    0.55   -0.33    0.50    0.62   -0.45   -0.83
  -1  17   2   40.05    0.82    0.53   -0.11    0.58    0.78   -0.32   -0.79
   1  18   2  139.29    2.58    0.56   -0.31    0.51    0.61   -0.49   -0.81
  -1  18   2   26.25    0.58    0.53   -0.10    0.58    0.76   -0.37   -0.78
   1  19   2    4.35    0.20    0.56   -0.30    0.51    0.59   -0.52   -0.80
  -1  19   2    7.93    0.26    0.54   -0.10    0.58    0.75   -0.41   -0.77
   1  20   2   41.75    0.88    0.56   -0.28    0.51    0.57   -0.55   -0.78
  -1  20   2   63.50    1.26    0.54   -0.09    0.57    0.73   -0.45   -0.75
   1  21   2    1.68    0.15    0.56   -0.27    0.52    0.55   -0.59   -0.76
  -1  21   2   27.76    0.56    0.54   -0.09    0.57    0.71   -0.49   -0.74
   1  22   2   22.38    0.54    0.56   -0.26    0.52    0.53   -0.62   -0.74
  -1  22   2    0.21    0.10    0.54   -0.08    0.57    0.68   -0.53   -0.72
   1  23   2    4.33    0.21    0.56   -0.25    0.52    0.50   -0.65   -0.71
  -1  23   2   40.27    0.73    0.54   -0.08    0.57    0.66   -0.57   -0.70
   1  24   2   17.10    0.44    0.56   -0.24    0.52    0.48   -0.69   -0.69
  -1  24   2   29.49    0.60    0.54   -0.08    0.57    0.63   -0.61   -0.67
   1  25   2    0.70    0.13    0.57   -0.23    0.52    0.45   -0.72   -0.66
  -1  25   2   20.38    0.44    0.55   -0.07    0.57    0.61   -0.65   -0.65
   1  26   2    0.01    0.11    0.57   -0.22    0.52    0.42   -0.75   -0.63
  -1  26   2    7.29    0.22    0.55   -0.07    0.57    0.58   -0.69   -0.62
   1   0   3    6.31    0.15    0.64   -0.75   -0.41    0.63    0.64   -0.64
  -1   0   3  153.34    2.61    0.85   -0.41   -0.02    0.45    0.89   -0.20
  -1   1   3  394.51    6.38    0.79   -0.47    0.06    0.56    0.82   -0.33
   1   2   3    1.23    0.06    0.53   -0.84   -0.15    0.71    0.40   -0.80
  -1   2   3   29.03    0.52    0.74   -0.51    0.14    0.64    0.73   -0.45
   1   3   3  112.03    1.90    0.51   -0.84   -0.03    0.72    0.31   -0.85
  -1   3   3  172.22    2.85    0.69   -0.51    0.22    0.71    0.64   -0.54
   1   4   3   16.66    0.33    0.50   -0.82    0.06    0.72    0.23   -0.87
   1   5   3  295.79    4.86    0.50   -0.79    0.14    0.73    0.16   -0.89
   1   6   3    9.66    0.22    0.50   -0.75    0.20    0.72    0.10   -0.90
  -1   6   3   60.69    1.06    0.59   -0.45    0.40    0.81    0.38   -0.72
   1   7   3   23.31    0.45    0.51   -0.71    0.26    0.72    0.04   -0.91
  -1   7   3   41.93    0.76    0.57   -0.42    0.44    0.82    0.30   -0.76
   1   8   3    2.42    0.10    0.51   -0.67    0.30    0.71   -0.01   -0.92
  -1   8   3   11.41    0.25    0.56   -0.39    0.47    0.83    0.23   -0.79
   1   9   3  186.67    3.15    0.52   -0.64    0.34    0.71   -0.06   -0.92
  -1   9   3   95.72    1.66    0.55   -0.36    0.49    0.83    0.16   -0.80
   1  10   3   14.41    0.33    0.52   -0.60    0.37    0.70   -0.11   -0.92
  -1  10   3   57.23    1.03    0.55   -0.34    0.51    0.83    0.10   -0.82
   1  11   3    0.14    0.07    0.52   -0.57    0.39    0.69   -0.15   -0.91
  -1  11   3    0.69    0.08    0.54   -0.31    0.52    0.83    0.04   -0.83
   1  12   3    1.27    0.10    0.53   -0.54    0.41    0.68   -0.20   -0.91
  -1  12   3    2.85    0.12    0.54   -0.29    0.53    0.82   -0.02   -0.84
   1  13   3   88.69    1.66    0.53   -0.51    0.43    0.67   -0.24   -0.90
  -1  13   3   28.67    0.59    0.54   -0.28    0.54    0.81   -0.08   -0.84
   1  14   3   14.54    0.36    0.53   -0.48    0.44    0.66   -0.28   -0.89
  -1  14   3   24.15    0.52    0.54   -0.26    0.54    0.81   -0.13   -0.84
   1  15   3    2.75    0.15    0.54   -0.46    0.46    0.64   -0.32   -0.89
  -1  15   3    3.66    0.16    0.54   -0.24    0.55    0.79   -0.18   -0.84
   1  16   3    0.14    0.10    0.54   -0.43    0.47    0.63   -0.36   -0.87
  -1  16   3   31.36    0.66    0.54   -0.23    0.55    0.78   -0.23   -0.83
   1  17   3   26.11    0.58    0.54   -0.41    0.47    0.61   -0.40   -0.86
  -1  17   3    3.35    0.16    0.54   -0.22    0.56    0.77   -0.28   -0.82
   1  18   3    4.92    0.21    0.54   -0.40    0.48    0.60   -0.44   -0.85
  -1  18   3    8.87    0.28    0.54   -0.21    0.56    0.75   -0.32   -0.81
   1  19   3    4.35    0.20    0.55   -0.38    0.49    0.58   -0.47   -0.83
  -1  19   3    6.93    0.25    0.54   -0.20    0.56    0.74   -0.37   -0.80
   1  20   3    1.22    0.14    0.55   -0.36    0.49    0.56   -0.51   -0.81
  -1  20   3   58.34    1.17    0.54   -0.19    0.56    0.72   -0.41   -0.79
   1  21   3    3.42    0.19    0.55   -0.35    0.50    0.54   -0.55   -0.80
  -1  21   3    0.06    0.09    0.54   -0.18    0.56    0.70   -0.46   -0.77
   1  22   3    0.18    0.12    0.55   -0.33    0.50    0.52   -0.58   -0.77
  -1  22   3    4.01    0.17    0.54   -0.17    0.56    0.67   -0.50   -0.76
   1  23   3    2.56    0.17    0.55   -0.32    0.51    0.49   -0.62   -0.75
  -1  23   3    4.38    0.15    0.54   -0.16    0.56    0.65   -0.54   -0.74
   1  24   3    1.65    0.15    0.55   -0.31    0.51    0.46   -0.66   -0.72
  -1  24   3   49.61    0.93    0.54   -0.16    0.56    0.62   -0.58   -0.71
   1  25   3    0.04    0.11    0.56   -0.30    0.51    0.43   -0.69   -0.70
  -1  25   3    0.37    0.10    0.54   -0.15    0.56    0.59   -0.63   -0.69
  -1  26   3    2.93    0.14    0.54   -0.14    0.56    0.56   -0.67   -0.66
   1   1   4    8.86    0.21    0.65   -0.76   -0.31    0.62    0.58   -0.72
  -1   1   4  107.75    1.83    0.82   -0.49   -0.04    0.56    0.80   -0.41
  -1   2   4  153.54    2.57    0.77   -0.53    0.03    0.63    0.73   -0.50
   1   3   4    2.18    0.09    0.58   -0.81   -0.12    0.68    0.40   -0.83
  -1   3   4    6.82    0.16    0.73   -0.55    0.10    0.68    0.65   -0.58
   1   4   4   30.31    0.57    0.56   -0.81   -0.03    0.69    0.32   -0.86
  -1   4   4  152.84    2.57    0.69   -0.56    0.16    0.72    0.57   -0.64
   1   5   4    9.08    0.22    0.54   -0.80    0.04    0.69    0.25   -0.89
  -1   5   4   96.95    1.67    0.66   -0.55    0.23    0.75    0.49   -0.69
  -1   6   4    0.30    0.08    0.63   -0.53    0.28    0.77    0.41   -0.74
   1   7   4    2.41    0.10    0.53   -0.75    0.17    0.70    0.12   -0.92
  -1   7   4   25.02    0.48    0.61   -0.51    0.33    0.79    0.34   -0.77
   1   8   4   10.18    0.25    0.53   -0.72    0.22    0.69    0.06   -0.93
  -1   8   4  149.72    2.55    0.60   -0.49    0.37    0.80    0.27   -0.80
   1   9   4    8.33    0.22    0.53   -0.69    0.26    0.69    0.01   -0.93
  -1   9   4    4.58    0.14    0.58   -0.47    0.40    0.80    0.20   -0.82
   1  10   4    6.88    0.20    0.53   -0.66    0.29    0.68   -0.04   -0.93
  -1  10   4   98.38    1.81    0.57   -0.44    0.42    0.80    0.14   -0.84
   1  11   4    1.13    0.10    0.53   -0.64    0.32    0.67   -0.09   -0.93
  -1  11   4   49.05    0.95    0.56   -0.42    0.45    0.80    0.08   -0.85
   1  12   4   17.02    0.40    0.53   -0.61    0.35    0.66   -0.14   -0.93
  -1  12   4   29.52    0.61    0.56   -0.40    0.47    0.80    0.02   -0.86
   1  13   4    7.27    0.23    0.53   -0.58    0.37    0.65   -0.18   -0.93
  -1  13   4   10.94    0.29    0.55   -0.38    0.48    0.79   -0.03   -0.86
   1  14   4   40.90    0.83    0.53   -0.55    0.39    0.64   -0.23   -0.92
  -1  14   4  144.83    2.65    0.55   -0.36    0.49    0.78   -0.09   -0.86
   1  15   4    1.55    0.13    0.53   -0.53    0.41    0.63   -0.27   -0.91
  -1  15   4   12.91    0.34    0.55   -0.34    0.50    0.77   -0.14   -0.86
   1  16   4   94.49    1.79    0.54   -0.51    0.42    0.61   -0.31   -0.90
  -1  16   4    5.23    0.20    0.55   -0.33    0.51    0.76   -0.19   -0.86
   1  17   4    4.43    0.20    0.54   -0.49    0.44    0.60   -0.36   -0.89
  -1  17   4   30.50    0.66    0.54   -0.31    0.52    0.75   -0.24   -0.85
   1  18   4   39.88    0.84    0.54   -0.47    0.45    0.58   -0.40   -0.88
  -1  18   4   64.48    1.27    0.54   -0.30    0.53    0.73   -0.29   -0.85
   1  19   4    1.63    0.15    0.54   -0.45    0.46    0.56   -0.44   -0.86
  -1  19   4    0.44    0.12    0.54   -0.28    0.53    0.72   -0.34   -0.84
   1  20   4   99.25    1.90    0.54   -0.43    0.47    0.54   -0.48   -0.85
  -1  20   4   32.18    0.71    0.54   -0.27    0.54    0.70   -0.38   -0.82
   1  21   4    2.10    0.16    0.54   -0.42    0.47    0.52   -0.52   -0.83
  -1  21   4   18.20    0.41    0.54   -0.26    0.54    0.68   -0.43   -0.81
   1  22   4    4.48    0.21    0.55   -0.40    0.48    0.50   -0.55   -0.81
  -1  22   4    7.52    0.23    0.54   -0.25    0.54    0.66   -0.47   -0.79
   1  23   4    1.64    0.15    0.55   -0.39    0.48    0.47   -0.59   -0.78
  -1  23   4    7.48    0.20    0.54   -0.24    0.54    0.63   -0.52   -0.77
   1  24   4   31.32    0.69    0.55   -0.37    0.49    0.44   -0.63   -0.76
  -1  24   4   20.18    0.44    0.54   -0.23    0.55    0.60   -0.56   -0.75
  -1  25   4    3.24    0.15    0.54   -0.22    0.55    0.57   -0.61   -0.72
   1   0   5   24.71    0.51    0.74   -0.66   -0.40    0.53    0.69   -0.65
  -1   0   5    0.98    0.07    0.87   -0.45   -0.15    0.49    0.84   -0.40
   1   1   5   43.30    0.84    0.69   -0.72   -0.32    0.58    0.61   -0.72
  -1   1   5   67.14    1.19    0.83   -0.51   -0.10    0.55    0.78   -0.48
   1   2   5    0.27    0.07    0.65   -0.76   -0.24    0.61    0.52   -0.78
  -1   2   5    1.35    0.11    0.79   -0.54   -0.04    0.61    0.71   -0.55
   1   3   5   27.33    0.56    0.62   -0.78   -0.17    0.63    0.44   -0.83
  -1   3   5    9.39    0.22    0.76   -0.57    0.02    0.65    0.64   -0.62
   1   4   5   34.43    0.68    0.60   -0.79   -0.09    0.65    0.37   -0.86
  -1   4   5    0.27    0.06    0.72   -0.58    0.08    0.69    0.57   -0.67
   1   5   5   42.49    0.83    0.58   -0.79   -0.03    0.66    0.30   -0.89
  -1   5   5   57.42    1.03    0.69   -0.58    0.13    0.72    0.50   -0.72
   1   6   5    2.48    0.12    0.57   -0.78    0.04    0.66    0.24   -0.91
  -1   6   5    2.05    0.10    0.67   -0.58    0.18    0.74    0.43   -0.76
   1   7   5    6.50    0.20    0.56   -0.76    0.09    0.66    0.17   -0.92
  -1   7   5    6.36    0.18    0.65   -0.57    0.23    0.75    0.36   -0.79
   1   8   5   35.61    0.72    0.55   -0.75    0.14    0.66    0.12   -0.93
  -1   8   5    0.88    0.08    0.63   -0.55    0.27    0.76    0.30   -0.82
   1   9   5   28.78    0.60    0.55   -0.73    0.18    0.66    0.06   -0.94
  -1   9   5   25.01    0.52    0.61   -0.54    0.31    0.77    0.23   -0.84
   1  10   5    7.20    0.22    0.54   -0.70    0.22    0.65    0.01   -0.95
  -1  10   5    0.82    0.09    0.60   -0.52    0.34    0.77    0.17   -0.86
   1  11   5    0.20    0.09    0.54   -0.68    0.26    0.65   -0.04   -0.95
  -1  11   5   44.96    0.89    0.59   -0.50    0.37    0.77    0.11   -0.87
   1  12   5   30.99    0.66    0.54   -0.66    0.29    0.64   -0.09   -0.95
  -1  12   5    0.21    0.09    0.58   -0.48    0.40    0.77    0.05   -0.88
   1  13   5   14.57    0.37    0.54   -0.63    0.31    0.63   -0.14   -0.95
  -1  13   5    1.17    0.11    0.57   -0.46    0.42    0.76   -0.00   -0.88
   1  14   5    8.56    0.27    0.54   -0.61    0.34    0.62   -0.19   -0.94
  -1  14   5    0.53    0.10    0.57   -0.44    0.44    0.76   -0.06   -0.89
   1  15   5    0.43    0.11    0.54   -0.59    0.36    0.60   -0.23   -0.93
  -1  15   5   76.65    1.47    0.56   -0.42    0.45    0.75   -0.11   -0.89
   1  16   5   15.43    0.40    0.54   -0.57    0.38    0.59   -0.28   -0.92
  -1  16   5    2.39    0.15    0.56   -0.40    0.46    0.74   -0.16   -0.88
   1  17   5    6.32    0.24    0.54   -0.55    0.39    0.57   -0.32   -0.91
  -1  17   5    4.67    0.20    0.55   -0.39    0.48    0.72   -0.21   -0.88
   1  18   5    2.33    0.16    0.54   -0.53    0.41    0.55   -0.36   -0.90
  -1  18   5    1.69    0.15    0.55   -0.37    0.49    0.71   -0.26   -0.87
   1  19   5    0.89    0.14    0.54   -0.51    0.42    0.54   -0.41   -0.89
  -1  19   5   75.27    1.47    0.55   -0.36    0.49    0.69   -0.31   -0.86
   1  20   5    3.80    0.20    0.54   -0.49    0.43    0.51   -0.45   -0.87
  -1  20   5    7.89    0.28    0.55   -0.34    0.50    0.67   -0.36   -0.85
   1  21   5    2.26    0.16    0.54   -0.47    0.44    0.49   -0.49   -0.85
  -1  21   5   13.90    0.34    0.55   -0.33    0.51    0.65   -0.41   -0.84
   1  22   5    0.51    0.12    0.54   -0.46    0.45    0.47   -0.53   -0.83
  -1  22   5    0.58    0.10    0.55   -0.32    0.51    0.63   -0.45   -0.82
   1  23   5    0.11    0.11    0.54   -0.44    0.46    0.44   -0.57   -0.81
  -1  23   5   50.35    0.88    0.54   -0.31    0.52    0.60   -0.50   -0.80
  -1  24   5    7.14    0.22    0.54   -0.30    0.52    0.58   -0.55   -0.78
   1   1   6   69.17    1.31    0.72   -0.69   -0.33    0.53    0.61   -0.74
  -1   1   6   24.81    0.51    0.84   -0.51   -0.14    0.54    0.75   -0.55
   1   2   6  211.84    3.82    0.69   -0.73   -0.26    0.56    0.54   -0.79
  -1   2   6   10.16    0.25    0.80   -0.55   -0.09    0.59    0.69   -0.61
   1   3   6   73.70    1.39    0.66   -0.75   -0.20    0.59    0.47   -0.83
  -1   3   6    3.94    0.14    0.77   -0.57   -0.04    0.63    0.63   -0.66
   1   4   6   44.50    0.88    0.63   -0.77   -0.14    0.60    0.40   -0.87
  -1   4   6  159.85    2.89    0.74   -0.59    0.01    0.66    0.56   -0.71
   1   5   6   40.76    0.82    0.61   -0.77   -0.08    0.61    0.33   -0.89
  -1   5   6   46.33    0.90    0.72   -0.60    0.06    0.68    0.50   -0.75
   1   6   6   28.93    0.61    0.60   -0.77   -0.02    0.62    0.27   -0.92
  -1   6   6    0.41    0.08    0.69   -0.60    0.11    0.70    0.43   -0.79
   1   7   6   49.57    0.98    0.58   -0.77    0.03    0.62    0.21   -0.93
  -1   7   6   69.52    1.31    0.67   -0.60    0.16    0.72    0.37   -0.82
   1   8   6   50.23    0.99    0.57   -0.76    0.08    0.62    0.15   -0.94
  -1   8   6  263.90    4.73    0.65   -0.59    0.20    0.73    0.31   -0.84
   1   9   6    9.76    0.28    0.57   -0.74    0.12    0.62    0.10   -0.95
  -1   9   6    5.24    0.18    0.63   -0.58    0.24    0.73    0.25   -0.86
   1  10   6   25.75    0.57    0.56   -0.73    0.16    0.62    0.04   -0.96
  -1  10   6    9.22    0.26    0.62   -0.56    0.27    0.74    0.19   -0.88
   1  11   6   33.16    0.71    0.55   -0.71    0.20    0.61   -0.01   -0.96
  -1  11   6   87.47    1.65    0.61   -0.55    0.30    0.74    0.13   -0.89
   1  12   6    2.26    0.15    0.55   -0.69    0.23    0.60   -0.06   -0.96
  -1  12   6  145.48    2.68    0.60   -0.53    0.33    0.74    0.07   -0.90
   1  13   6    0.15    0.11    0.55   -0.67    0.26    0.59   -0.11   -0.96
  -1  13   6    7.63    0.25    0.59   -0.52    0.35    0.73    0.02   -0.91
   1  14   6   94.25    1.80    0.55   -0.65    0.28    0.58   -0.16   -0.96
  -1  14   6    2.73    0.16    0.58   -0.50    0.38    0.72   -0.04   -0.91
   1  15   6   21.10    0.51    0.54   -0.63    0.31    0.57   -0.21   -0.95
  -1  15   6   27.39    0.62    0.58   -0.48    0.40    0.72   -0.09   -0.91
   1  16   6   19.24    0.48    0.54   -0.61    0.33    0.55   -0.25   -0.94
  -1  16   6   22.62    0.54    0.57   -0.47    0.41    0.70   -0.14   -0.91
   1  17   6    1.10    0.14    0.54   -0.59    0.35    0.54   -0.30   -0.93
  -1  17   6   24.48    0.57    0.57   -0.45    0.43    0.69   -0.20   -0.90
   1  18   6   57.73    1.17    0.54   -0.58    0.36    0.52   -0.34   -0.92
  -1  18   6    6.73    0.25    0.56   -0.44    0.44    0.68   -0.25   -0.90
   1  19   6   13.17    0.37    0.54   -0.56    0.38    0.50   -0.39   -0.91
  -1  19   6    0.01    0.11    0.56   -0.42    0.45    0.66   -0.30   -0.89
   1  20   6   38.43    0.82    0.54   -0.54    0.39    0.48   -0.43   -0.89
  -1  20   6    0.49    0.12    0.56   -0.41    0.46    0.64   -0.35   -0.88
   1  21   6    0.90    0.13    0.54   -0.52    0.41    0.45   -0.47   -0.87
  -1  21   6   13.31    0.33    0.55   -0.39    0.47    0.62   -0.39   -0.86
   1  22   6    7.42    0.26    0.54   -0.51    0.42    0.43   -0.52   -0.85
  -1  22   6   41.77    0.79    0.55   -0.38    0.48    0.60   -0.44   -0.84
  -1  23   6    6.30    0.18    0.55   -0.37    0.49    0.57   -0.49   -0.82
   1   0   7  173.07    3.16    0.77   -0.63   -0.39    0.46    0.66   -0.72
  -1   0   7   13.89    0.34    0.87   -0.48   -0.20    0.49    0.78   -0.55
   1   1   7   20.32    0.47    0.74   -0.67   -0.33    0.49    0.60   -0.77
  -1   1   7    4.34    0.17    0.84   -0.52   -0.17    0.53    0.72   -0.61
   1   2   7    3.63    0.17    0.71   -0.71   -0.28    0.52    0.53   -0.81
  -1   2   7    0.75    0.10    0.81   -0.55   -0.12    0.57    0.67   -0.66
   1   3   7   11.00    0.30    0.68   -0.73   -0.22    0.54    0.47   -0.85
  -1   3   7    7.11    0.22    0.78   -0.58   -0.08    0.60    0.61   -0.71
   1   4   7  128.52    2.38    0.66   -0.75   -0.17    0.56    0.41   -0.88
  -1   4   7   17.88    0.41    0.76   -0.59   -0.03    0.63    0.55   -0.75
   1   5   7   21.91    0.50    0.64   -0.76   -0.11    0.57    0.34   -0.91
  -1   5   7    1.00    0.10    0.73   -0.61    0.01    0.65    0.49   -0.78
   1   6   7   30.25    0.65    0.62   -0.76   -0.06    0.57    0.28   -0.93
  -1   6   7    1.85    0.12    0.71   -0.61    0.06    0.67    0.43   -0.82
   1   7   7    1.09    0.12    0.61   -0.76   -0.02    0.58    0.23   -0.94
  -1   7   7   11.84    0.41    0.69   -0.61    0.10    0.68    0.37   -0.84
   1   8   7   57.35    1.14    0.60   -0.76    0.03    0.58    0.17   -0.96
  -1   8   7   19.50    0.45    0.67   -0.61    0.14    0.69    0.31   -0.87
   1   9   7   13.64    0.37    0.59   -0.75    0.07    0.58    0.11   -0.97
  -1   9   7    0.27    0.10    0.65   -0.60    0.18    0.70    0.25   -0.88
   1  10   7   62.37    1.23    0.58   -0.74    0.11    0.57    0.06   -0.97
  -1  10   7    0.12    0.10    0.64   -0.60    0.21    0.70    0.19   -0.90
   1  11   7    1.17    0.13    0.57   -0.72    0.14    0.57    0.01   -0.98
  -1  11   7   11.71    0.33    0.63   -0.59    0.24    0.70    0.13   -0.91
   1  12   7   15.62    0.41    0.56   -0.71    0.18    0.56   -0.04   -0.98
  -1  12   7   12.71    0.35    0.62   -0.57    0.27    0.70    0.08   -0.92
   1  13   7    4.91    0.22    0.56   -0.70    0.21    0.55   -0.09   -0.98
  -1  13   7    0.09    0.11    0.61   -0.56    0.30    0.69    0.02   -0.93
   1  14   7   62.27    1.25    0.56   -0.68    0.23    0.54   -0.14   -0.97
  -1  14   7    1.43    0.14    0.60   -0.55    0.32    0.69   -0.03   -0.93
   1  15   7    5.38    0.23    0.55   -0.66    0.26    0.53   -0.19   -0.97
  -1  15   7    6.61    0.25    0.59   -0.53    0.34    0.68   -0.08   -0.93
   1  16   7    3.78    0.20    0.55   -0.65    0.28    0.51   -0.24   -0.96
  -1  16   7    2.96    0.18    0.58   -0.52    0.36    0.67   -0.14   -0.93
   1  17   7    0.76    0.13    0.55   -0.63    0.30    0.50   -0.28   -0.95
  -1  17   7    0.10    0.12    0.58   -0.50    0.38    0.65   -0.19   -0.92
   1  18   7   30.48    0.68    0.55   -0.61    0.32    0.48   -0.33   -0.93
  -1  18   7    3.51    0.19    0.57   -0.49    0.40    0.64   -0.24   -0.92
   1  19   7    5.84    0.23    0.55   -0.60    0.34    0.46   -0.38   -0.92
  -1  19   7    1.82    0.15    0.57   -0.47    0.41    0.62   -0.29   -0.91
   1  20   7    1.30    0.14    0.55   -0.58    0.35    0.43   -0.42   -0.90
  -1  20   7    0.10    0.11    0.57   -0.46    0.42    0.60   -0.34   -0.90
  -1  21   7    0.04    0.11    0.56   -0.45    0.43    0.58   -0.39   -0.88
  -1  22   7    2.09    0.13    0.56   -0.43    0.45    0.55   -0.44   -0.86
   1   1   8    6.86    0.24    0.75   -0.66   -0.33    0.45    0.58   -0.80
  -1   1   8   41.42    0.85    0.84   -0.52   -0.19    0.51    0.69   -0.67
   1   2   8   27.86    0.62    0.73   -0.69   -0.29    0.47    0.52   -0.84
  -1   2   8    0.06    0.09    0.82   -0.55   -0.15    0.54    0.64   -0.71
   1   3   8   31.22    0.68    0.70   -0.71   -0.24    0.49    0.46   -0.87
  -1   3   8    0.57    0.10    0.79   -0.58   -0.11    0.57    0.58   -0.75
   1   4   8   46.98    0.96    0.68   -0.73   -0.19    0.51    0.40   -0.90
  -1   4   8   51.84    1.03    0.77   -0.60   -0.07    0.59    0.52   -0.79
   1   5   8    0.50    0.12    0.66   -0.74   -0.14    0.52    0.34   -0.92
  -1   5   8   87.24    1.66    0.75   -0.61   -0.03    0.61    0.47   -0.82
   1   6   8    0.34    0.11    0.64   -0.75   -0.10    0.53    0.28   -0.94
  -1   6   8    7.68    0.25    0.72   -0.62    0.01    0.63    0.41   -0.85
   1   7   8   57.12    1.15    0.63   -0.75   -0.05    0.53    0.23   -0.96
  -1   7   8   48.64    0.98    0.70   -0.62    0.05    0.64    0.35   -0.87
   1   8   8   69.81    1.37    0.61   -0.75   -0.01    0.53    0.17   -0.97
  -1   8   8   90.21    1.72    0.69   -0.62    0.09    0.65    0.30   -0.89
   1   9   8    0.14    0.11    0.60   -0.75    0.03    0.53    0.12   -0.98
  -1   9   8   46.39    0.95    0.67   -0.62    0.12    0.65    0.24   -0.91
   1  10   8   47.11    0.98    0.59   -0.74    0.06    0.53    0.07   -0.98
  -1  10   8   26.67    0.61    0.66   -0.62    0.16    0.66    0.18   -0.92
   1  11   8   44.54    0.93    0.59   -0.73    0.10    0.52    0.02   -0.99
  -1  11   8   62.50    1.24    0.64   -0.61    0.19    0.66    0.13   -0.93
   1  12   8   20.52    0.51    0.58   -0.72    0.13    0.51   -0.04   -0.99
  -1  12   8   43.90    0.92    0.63   -0.60    0.22    0.65    0.07   -0.94
   1  13   8    0.64    0.13    0.57   -0.71    0.16    0.50   -0.09   -0.99
  -1  13   8    6.98    0.26    0.62   -0.59    0.25    0.65    0.02   -0.95
   1  14   8   78.85    1.54    0.57   -0.70    0.19    0.49   -0.14   -0.98
  -1  14   8   22.02    0.53    0.61   -0.58    0.27    0.64   -0.03   -0.95
   1  15   8   15.68    0.42    0.56   -0.69    0.21    0.48   -0.18   -0.98
  -1  15   8   14.52    0.40    0.60   -0.57    0.29    0.63   -0.09   -0.95
   1  16   8    0.67    0.13    0.56   -0.67    0.24    0.46   -0.23   -0.97
  -1  16   8    2.88    0.18    0.60   -0.55    0.31    0.62   -0.14   -0.95
   1  17   8    1.01    0.13    0.56   -0.66    0.26    0.44   -0.28   -0.96
  -1  17   8    0.53    0.13    0.59   -0.54    0.33    0.61   -0.19   -0.94
   1  18   8   35.75    0.76    0.56   -0.64    0.28    0.42   -0.33   -0.94
  -1  18   8    3.10    0.18    0.58   -0.53    0.35    0.59   -0.24   -0.93
  -1  19   8    2.47    0.16    0.58   -0.52    0.37    0.57   -0.29   -0.92
  -1  20   8    2.44    0.16    0.58   -0.50    0.38    0.55   -0.35   -0.91
   1   0   9    2.65    0.17    0.79   -0.61   -0.37    0.38    0.60   -0.80
  -1   0   9    6.04    0.23    0.87   -0.49   -0.23    0.46    0.69   -0.69
   1   1   9    6.04    0.24    0.76   -0.64   -0.33    0.41    0.54   -0.83
  -1   1   9    1.74    0.14    0.84   -0.52   -0.20    0.49    0.65   -0.73
   1   2   9    0.33    0.12    0.74   -0.67   -0.29    0.43    0.49   -0.87
  -1   2   9    5.32    0.22    0.82   -0.55   -0.17    0.51    0.60   -0.76
   1   3   9    3.85    0.20    0.72   -0.70   -0.25    0.44    0.43   -0.89
  -1   3   9    0.08    0.11    0.80   -0.58   -0.13    0.54    0.54   -0.80
   1   4   9    0.51    0.13    0.70   -0.72   -0.21    0.46    0.38   -0.92
  -1   4   9    4.25    0.20    0.78   -0.60   -0.10    0.56    0.49   -0.83
   1   5   9    9.57    0.31    0.68   -0.73   -0.17    0.47    0.32   -0.94
  -1   5   9    5.54    0.22    0.76   -0.61   -0.06    0.57    0.44   -0.86
   1   6   9    4.71    0.22    0.66   -0.74   -0.12    0.47    0.27   -0.96
  -1   6   9   31.53    0.70    0.74   -0.62   -0.02    0.59    0.38   -0.88
   1   7   9    3.07    0.18    0.65   -0.74   -0.08    0.47    0.22   -0.97
  -1   7   9    3.16    0.18    0.72   -0.63    0.01    0.60    0.33   -0.90
   1   8   9    0.61    0.13    0.63   -0.75   -0.05    0.48    0.16   -0.98
  -1   8   9    0.47    0.12    0.70   -0.63    0.05    0.60    0.28   -0.92
   1   9   9   12.93    0.37    0.62   -0.75   -0.01    0.47    0.11   -0.99
  -1   9   9    7.48    0.27    0.69   -0.63    0.08    0.61    0.22   -0.93
   1  10   9   13.06    0.37    0.61   -0.74    0.03    0.47    0.06   -0.99
  -1  10   9   35.90    0.78    0.67   -0.63    0.11    0.61    0.17   -0.95
   1  11   9    3.31    0.19    0.60   -0.74    0.06    0.46    0.01   -1.00
  -1  11   9    7.12    0.26    0.66   -0.63    0.14    0.61    0.11   -0.96
   1  12   9    3.54    0.19    0.59   -0.73    0.09    0.45   -0.04   -1.00
  -1  12   9    2.61    0.17    0.65   -0.62    0.17    0.61    0.06   -0.96
   1  13   9   13.75    0.38    0.59   -0.72    0.12    0.44   -0.09   -0.99
  -1  13   9    7.24    0.26    0.64   -0.61    0.20    0.60    0.01   -0.97
   1  14   9   16.89    0.43    0.58   -0.71    0.15    0.43   -0.14   -0.99
  -1  14   9   17.90    0.46    0.63   -0.60    0.22    0.59   -0.05   -0.97
   1  15   9    3.08    0.17    0.58   -0.70    0.17    0.42   -0.19   -0.98
  -1  15   9    6.02    0.24    0.62   -0.59    0.25    0.58   -0.10   -0.97
  -1  16   9   18.88    0.47    0.61   -0.58    0.27    0.57   -0.15   -0.96
  -1  17   9    3.53    0.18    0.60   -0.57    0.29    0.55   -0.20   -0.96
   1   1  10    0.42    0.12    0.77   -0.63   -0.33    0.36    0.50   -0.87
  -1   1  10   23.52    0.56    0.84   -0.53   -0.21    0.46    0.60   -0.78
   1   2  10  156.26    2.90    0.75   -0.66   -0.30    0.37    0.45   -0.89
  -1   2  10    5.05    0.22    0.82   -0.55   -0.18    0.48    0.55   -0.81
   1   3  10   18.66    0.47    0.73   -0.68   -0.26    0.39    0.39   -0.92
  -1   3  10    0.23    0.12    0.80   -0.57   -0.15    0.50    0.50   -0.84
   1   4  10   11.79    0.35    0.71   -0.70   -0.22    0.40    0.34   -0.94
  -1   4  10    9.94    0.32    0.78   -0.59   -0.12    0.52    0.45   -0.87
   1   5  10    5.43    0.23    0.69   -0.72   -0.18    0.41    0.29   -0.95
  -1   5  10   21.17    0.52    0.76   -0.61   -0.09    0.53    0.40   -0.89
   1   6  10   55.09    1.12    0.68   -0.73   -0.15    0.41    0.24   -0.97
  -1   6  10   -0.03    0.11    0.75   -0.62   -0.05    0.54    0.35   -0.91
   1   7  10   45.93    0.96    0.66   -0.74   -0.11    0.41    0.19   -0.98
  -1   7  10   21.38    0.52    0.73   -0.63   -0.02    0.55    0.30   -0.93
   1   8  10   12.84    0.36    0.65   -0.74   -0.07    0.41    0.14   -0.99
  -1   8  10   14.16    0.39    0.71   -0.63    0.01    0.55    0.24   -0.95
   1   9  10    7.76    0.27    0.64   -0.74   -0.04    0.41    0.09   -1.00
  -1   9  10   -0.03    0.11    0.70   -0.64    0.04    0.56    0.19   -0.96
   1  10  10    0.92    0.13    0.62   -0.74   -0.01    0.40    0.04   -1.00
  -1  10  10    8.00    0.28    0.68   -0.64    0.07    0.56    0.14   -0.97
   1  11  10   37.85    0.80    0.62   -0.74    0.03    0.40   -0.01   -1.00
  -1  11  10   42.75    0.90    0.67   -0.64    0.10    0.55    0.09   -0.98
  -1  12  10    3.15    0.18    0.66   -0.63    0.13    0.55    0.03   -0.98
  -1  13  10   24.55    0.57    0.65   -0.63    0.16    0.54   -0.02   -0.98
  -1  14  10   13.18    0.36    0.64   -0.62    0.18    0.53   -0.07   -0.98
   1   0  11    8.29    0.27    0.80   -0.59   -0.36    0.28    0.48   -0.88
  -1   0  11   25.02    0.59    0.86   -0.50   -0.25    0.40    0.58   -0.81
   1   1  11   17.17    0.43    0.78   -0.62   -0.33    0.30    0.44   -0.90
  -1   1  11    0.10    0.12    0.84   -0.53   -0.22    0.42    0.53   -0.84
   1   2  11    0.65    0.12    0.76   -0.65   -0.30    0.31    0.39   -0.92
  -1   2  11    2.32    0.17    0.82   -0.55   -0.20    0.44    0.49   -0.86
   1   3  11   12.77    0.35    0.74   -0.67   -0.27    0.32    0.34   -0.94
  -1   3  11    0.16    0.12    0.81   -0.57   -0.17    0.46    0.44   -0.89
   1   4  11    8.37    0.27    0.72   -0.69   -0.23    0.33    0.29   -0.96
  -1   4  11   24.93    0.58    0.79   -0.59   -0.14    0.47    0.40   -0.91
  -1   5  11    0.15    0.12    0.77   -0.61   -0.11    0.48    0.35   -0.93
  -1   6  11   12.97    0.37    0.75   -0.62   -0.08    0.49    0.30   -0.94
  -1   7  11    0.08    0.11    0.74   -0.63   -0.05    0.49    0.25   -0.96
  -1   8  11   19.86    0.49    0.72   -0.64   -0.02    0.50    0.20   -0.97
  -1   9  11    0.63    0.12    0.71   -0.64    0.01    0.50    0.15   -0.98
  -1  10  11   12.84    0.36    0.69   -0.64    0.04    0.49    0.10   -0.99
   2   0   0  418.98    6.45   -0.30   -0.58    0.81    0.08   -0.80   -0.58
   2   3   0  415.96    6.28    0.18   -0.70    0.57    0.43   -0.57   -0.81
   2   4   0   70.53    1.10    0.29   -0.66    0.54    0.48   -0.53   -0.83
   2   5   0    0.23    0.03    0.36   -0.60    0.52    0.51   -0.51   -0.83
   2   7   0   57.22    0.91    0.46   -0.50    0.50    0.54   -0.49   -0.83
   2   8   0   59.32    0.94    0.49   -0.46    0.50    0.55   -0.49   -0.83
   2   9   0   68.73    1.09    0.52   -0.42    0.50    0.55   -0.50   -0.83
   2  11   0    9.49    0.19    0.55   -0.36    0.50    0.55   -0.52   -0.81
   2  12   0  163.32    2.64    0.56   -0.33    0.50    0.55   -0.54   -0.80
   2  13   0   53.14    0.89    0.57   -0.31    0.50    0.55   -0.55   -0.79
   2  14   0    9.03    0.20    0.57   -0.29    0.50    0.54   -0.57   -0.78
   2  15   0   63.45    1.06    0.58   -0.27    0.50    0.53   -0.59   -0.76
   2  16   0   92.83    1.54    0.58   -0.26    0.50    0.52   -0.61   -0.75
   2  17   0    7.92    0.19    0.58   -0.24    0.50    0.51   -0.63   -0.73
   2  18   0   14.84    0.31    0.59   -0.23    0.50    0.50   -0.65   -0.72
   2  19   0   61.67    1.06    0.59   -0.22    0.50    0.48   -0.68   -0.70
   2  20   0   12.86    0.28    0.59   -0.21    0.50    0.47   -0.70   -0.68
   2  21   0    0.78    0.10    0.59   -0.20    0.50    0.45   -0.72   -0.66
   2  22   0   27.70    0.53    0.59   -0.19    0.50    0.43   -0.74   -0.63
   2  23   0   25.58    0.49    0.59   -0.18    0.50    0.41   -0.77   -0.61
   2  24   0    1.31    0.10    0.59   -0.18    0.50    0.39   -0.79   -0.58
   2  25   0    2.70    0.12    0.60   -0.17    0.51    0.36   -0.82   -0.55
   2  26   0    8.97    0.22    0.60   -0.16    0.51    0.33   -0.84   -0.52
  -2   1   1   52.99    0.90    0.03   -0.29    0.88    0.37    0.89    0.10
  -2   3   1  204.09    3.33    0.07   -0.04    0.90    0.68    0.74   -0.27
   2   4   1   81.92    1.39    0.23   -0.82    0.40    0.59   -0.31   -0.91
  -2   4   1    3.11    0.10    0.13    0.04    0.87    0.77    0.62   -0.40
   2   5   1   38.30    0.68    0.30   -0.76    0.42    0.60   -0.32   -0.91
  -2   5   1    5.53    0.13    0.19    0.09    0.84    0.83    0.51   -0.50
   2   6   1   52.65    0.93    0.36   -0.70    0.43    0.60   -0.33   -0.90
  -2   6   1   62.93    1.09    0.25    0.12    0.80    0.87    0.40   -0.58
   2   7   1   96.79    1.66    0.40   -0.65    0.44    0.60   -0.34   -0.90
  -2   7   1   70.43    1.22    0.29    0.13    0.77    0.90    0.31   -0.63
   2   8   1   79.52    1.38    0.44   -0.60    0.45    0.60   -0.36   -0.89
  -2   8   1    1.35    0.07    0.33    0.14    0.74    0.91    0.22   -0.67
   2   9   1    0.29    0.06    0.46   -0.56    0.46    0.60   -0.38   -0.88
  -2   9   1   40.22    0.73    0.36    0.14    0.72    0.91    0.15   -0.69
   2  10   1    0.12    0.06    0.49   -0.52    0.47    0.59   -0.40   -0.87
  -2  10   1   20.95    0.42    0.39    0.14    0.70    0.91    0.07   -0.71
   2  11   1   39.89    0.75    0.50   -0.48    0.48    0.59   -0.42   -0.86
  -2  11   1   13.87    0.30    0.41    0.13    0.68    0.91    0.01   -0.72
   2  12   1   59.67    1.13    0.52   -0.45    0.48    0.58   -0.44   -0.85
  -2  12   1    0.24    0.07    0.43    0.13    0.67    0.90   -0.05   -0.73
   2  13   1    6.61    0.20    0.53   -0.42    0.49    0.57   -0.47   -0.84
  -2  13   1   69.75    1.31    0.44    0.13    0.66    0.90   -0.11   -0.73
   2  14   1   29.67    0.62    0.54   -0.40    0.49    0.56   -0.49   -0.83
  -2  14   1    3.04    0.13    0.45    0.12    0.65    0.89   -0.16   -0.73
   2  15   1    4.35    0.17    0.54   -0.38    0.49    0.55   -0.52   -0.81
  -2  15   1    1.25    0.11    0.46    0.12    0.64    0.88   -0.21   -0.73
   2  16   1   23.72    0.53    0.55   -0.36    0.50    0.54   -0.54   -0.80
  -2  16   1    1.09    0.11    0.47    0.11    0.63    0.86   -0.26   -0.73
   2  17   1   12.93    0.34    0.55   -0.34    0.50    0.52   -0.57   -0.78
  -2  17   1   74.38    1.42    0.48    0.11    0.63    0.85   -0.31   -0.72
   2  18   1   74.57    1.44    0.56   -0.32    0.50    0.51   -0.59   -0.77
  -2  18   1    0.75    0.11    0.49    0.10    0.62    0.83   -0.35   -0.71
   2  19   1    0.56    0.12    0.56   -0.31    0.50    0.49   -0.62   -0.75
  -2  19   1   13.10    0.36    0.50    0.10    0.61    0.81   -0.40   -0.70
   2  20   1    9.27    0.29    0.56   -0.29    0.50    0.48   -0.65   -0.73
  -2  20   1    1.04    0.13    0.50    0.10    0.61    0.80   -0.44   -0.68
   2  21   1   12.60    0.36    0.57   -0.28    0.51    0.46   -0.67   -0.71
  -2  21   1   61.75    1.23    0.51    0.09    0.61    0.78   -0.48   -0.67
   2  22   1   82.37    1.60    0.57   -0.27    0.51    0.44   -0.70   -0.69
  -2  22   1    3.04    0.18    0.51    0.09    0.60    0.75   -0.53   -0.65
   2  23   1    2.65    0.17    0.57   -0.26    0.51    0.42   -0.73   -0.66
  -2  23   1   16.96    0.44    0.51    0.09    0.60    0.73   -0.57   -0.63
   2  24   1    4.23    0.20    0.57   -0.25    0.51    0.39   -0.76   -0.63
  -2  24   1    0.03    0.12    0.52    0.08    0.59    0.70   -0.61   -0.61
   2  25   1    5.92    0.23    0.58   -0.24    0.51    0.36   -0.78   -0.60
  -2  25   1   34.87    0.76    0.52    0.08    0.59    0.68   -0.65   -0.58
   2  26   1   49.38    1.00    0.58   -0.23    0.51    0.33   -0.81   -0.57
  -2  26   1    1.09    0.13    0.52    0.08    0.59    0.64   -0.69   -0.55
   2   0   2  574.12    9.59    0.02   -1.00   -0.02    0.65    0.03   -0.95
  -2   0   2    9.22    0.18    0.48   -0.36    0.56    0.32    0.92    0.08
   2   1   2    3.26    0.09    0.09   -0.99    0.05    0.65   -0.01   -0.95
  -2   2   2  372.65    6.02    0.40   -0.29    0.66    0.58    0.82   -0.20
   2   3   2   97.55    1.66    0.22   -0.94    0.18    0.65   -0.08   -0.95
  -2   3   2  592.74    9.53    0.38   -0.24    0.69    0.67    0.73   -0.33
  -2   4   2    2.70    0.08    0.37   -0.20    0.70    0.75    0.64   -0.44
  -2   5   2   13.26    0.26    0.38   -0.16    0.70    0.80    0.55   -0.52
  -2   6   2  717.27   11.55    0.39   -0.13    0.70    0.84    0.46   -0.59
  -2   7   2  181.73    3.02    0.40   -0.10    0.70    0.87    0.37   -0.64
   2   8   2    1.08    0.07    0.42   -0.71    0.37    0.62   -0.23   -0.93
  -2   8   2   24.69    0.47    0.41   -0.08    0.69    0.88    0.29   -0.68
  -2   9   2  117.63    2.01    0.42   -0.06    0.68    0.89    0.21   -0.71
   2  10   2   50.78    0.97    0.46   -0.62    0.41    0.61   -0.30   -0.91
  -2  10   2  494.56    8.07    0.43   -0.05    0.67    0.89    0.14   -0.73
   2  11   2   85.76    1.59    0.48   -0.59    0.43    0.60   -0.33   -0.90
  -2  11   2    3.63    0.12    0.44   -0.04    0.66    0.89    0.08   -0.74
   2  12   2   71.18    1.34    0.49   -0.55    0.44    0.59   -0.36   -0.89
  -2  12   2   15.65    0.35    0.45   -0.03    0.66    0.89    0.01   -0.75
   2  13   2   40.84    0.81    0.50   -0.52    0.45    0.58   -0.39   -0.88
  -2  13   2   61.84    1.17    0.46   -0.03    0.65    0.89   -0.04   -0.76
   2  14   2    1.85    0.12    0.51   -0.50    0.46    0.57   -0.42   -0.87
  -2  14   2  136.39    2.49    0.47   -0.02    0.64    0.88   -0.10   -0.76
   2  15   2   41.74    0.84    0.52   -0.47    0.47    0.56   -0.45   -0.86
  -2  15   2   18.72    0.43    0.48   -0.02    0.64    0.87   -0.16   -0.76
   2  16   2   68.72    1.33    0.53   -0.45    0.47    0.54   -0.48   -0.84
  -2  16   2    2.19    0.13    0.48   -0.01    0.63    0.86   -0.21   -0.76
   2  17   2    0.07    0.10    0.53   -0.43    0.48    0.53   -0.51   -0.83
  -2  17   2    3.07    0.16    0.49   -0.01    0.63    0.84   -0.26   -0.76
   2  18   2   44.53    0.92    0.54   -0.41    0.48    0.51   -0.54   -0.81
  -2  18   2    7.79    0.25    0.49   -0.01    0.62    0.83   -0.31   -0.75
   2  19   2   22.87    0.54    0.54   -0.39    0.49    0.50   -0.57   -0.79
  -2  19   2   23.14    0.54    0.50   -0.01    0.62    0.81   -0.35   -0.74
   2  20   2   13.63    0.38    0.55   -0.37    0.49    0.48   -0.60   -0.77
  -2  20   2   47.47    0.98    0.50   -0.00    0.61    0.79   -0.40   -0.73
   2  21   2   21.84    0.53    0.55   -0.36    0.50    0.46   -0.63   -0.75
  -2  21   2    7.87    0.27    0.51   -0.00    0.61    0.77   -0.44   -0.71
   2  22   2   42.86    0.91    0.55   -0.34    0.50    0.43   -0.66   -0.73
  -2  22   2    2.85    0.18    0.51   -0.00    0.61    0.75   -0.49   -0.69
   2  23   2   16.70    0.44    0.55   -0.33    0.50    0.41   -0.69   -0.71
  -2  23   2    4.77    0.22    0.51   -0.00    0.60    0.73   -0.53   -0.68
   2  24   2    0.57    0.12    0.56   -0.32    0.50    0.39   -0.72   -0.68
  -2  24   2   91.58    1.76    0.52    0.00    0.60    0.70   -0.58   -0.65
   2  25   2   37.97    0.81    0.56   -0.30    0.51    0.36   -0.75   -0.65
  -2  25   2   15.05    0.40    0.52    0.00    0.60    0.67   -0.62   -0.63
  -2  26   2    4.17    0.19    0.52    0.00    0.60    0.64   -0.66   -0.60
   2   1   3    1.76    0.08    0.30   -0.95   -0.16    0.66    0.25   -0.91
  -2   1   3    9.27    0.19    0.65   -0.38    0.37    0.50    0.86   -0.19
   2   2   3   89.22    1.54    0.31   -0.95   -0.07    0.66    0.17   -0.93
  -2   2   3   12.26    0.24    0.61   -0.38    0.42    0.59    0.80   -0.30
   2   3   3    1.10    0.07    0.32   -0.93    0.02    0.65    0.11   -0.94
  -2   3   3    0.95    0.05    0.57   -0.37    0.47    0.67    0.73   -0.39
   2   4   3    0.12    0.05    0.34   -0.91    0.09    0.65    0.05   -0.95
  -2   4   3    1.53    0.06    0.54   -0.35    0.51    0.73    0.65   -0.48
   2   5   3    6.56    0.17    0.37   -0.88    0.15    0.65    0.00   -0.95
  -2   5   3   47.98    0.85    0.52   -0.32    0.54    0.78    0.57   -0.55
   2   6   3   69.33    1.23    0.39   -0.84    0.20    0.64   -0.04   -0.95
  -2   6   3   10.95    0.23    0.51   -0.30    0.56    0.81    0.49   -0.61
   2   7   3    0.07    0.06    0.41   -0.81    0.24    0.63   -0.09   -0.95
  -2   7   3   10.38    0.23    0.50   -0.27    0.58    0.84    0.41   -0.66
   2   8   3    0.23    0.09    0.43   -0.77    0.28    0.63   -0.13   -0.95
  -2   8   3    0.71    0.06    0.49   -0.25    0.59    0.85    0.33   -0.69
   2   9   3    6.76    0.19    0.44   -0.73    0.31    0.62   -0.17   -0.94
  -2   9   3   69.24    1.22    0.49   -0.23    0.60    0.86    0.26   -0.72
   2  10   3   43.05    0.84    0.46   -0.70    0.34    0.61   -0.21   -0.94
  -2  10   3    6.92    0.18    0.49   -0.21    0.60    0.87    0.19   -0.75
   2  11   3    0.13    0.08    0.47   -0.66    0.36    0.60   -0.24   -0.93
  -2  11   3    2.93    0.12    0.49   -0.19    0.61    0.87    0.12   -0.76
   2  12   3    0.62    0.09    0.48   -0.63    0.38    0.59   -0.28   -0.92
  -2  12   3    0.30    0.07    0.49   -0.17    0.61    0.87    0.06   -0.78
   2  13   3    4.52    0.17    0.49   -0.60    0.40    0.58   -0.32   -0.91
  -2  13   3   53.54    1.03    0.49   -0.16    0.61    0.87    0.00   -0.79
   2  14   3   16.97    0.41    0.50   -0.57    0.42    0.57   -0.35   -0.90
  -2  14   3    1.09    0.10    0.49   -0.15    0.61    0.86   -0.05   -0.79
   2  15   3    0.65    0.11    0.51   -0.55    0.43    0.55   -0.39   -0.89
  -2  15   3    0.62    0.10    0.50   -0.14    0.61    0.85   -0.11   -0.79
   2  16   3    1.22    0.12    0.51   -0.52    0.44    0.54   -0.42   -0.88
  -2  16   3    2.39    0.14    0.50   -0.13    0.61    0.84   -0.16   -0.79
   2  17   3    2.45    0.16    0.52   -0.50    0.45    0.52   -0.46   -0.86
  -2  17   3   30.68    0.66    0.50   -0.12    0.61    0.83   -0.22   -0.79
   2  18   3    2.18    0.15    0.52   -0.48    0.46    0.51   -0.49   -0.85
  -2  18   3    0.80    0.12    0.50   -0.11    0.61    0.82   -0.27   -0.78
   2  19   3    1.25    0.14    0.53   -0.46    0.46    0.49   -0.52   -0.83
  -2  19   3    0.29    0.11    0.51   -0.11    0.60    0.80   -0.32   -0.77
   2  20   3    0.03    0.11    0.53   -0.44    0.47    0.47   -0.56   -0.81
  -2  20   3    2.37    0.16    0.51   -0.10    0.60    0.78   -0.36   -0.76
   2  21   3    1.21    0.14    0.54   -0.43    0.48    0.45   -0.59   -0.79
  -2  21   3   11.31    0.34    0.51   -0.10    0.60    0.76   -0.41   -0.75
   2  22   3   -0.01    0.12    0.54   -0.41    0.48    0.42   -0.62   -0.77
  -2  22   3    2.90    0.18    0.51   -0.09    0.60    0.74   -0.46   -0.73
   2  23   3    0.60    0.13    0.54   -0.39    0.49    0.40   -0.66   -0.74
  -2  23   3    2.99    0.18    0.52   -0.09    0.60    0.72   -0.50   -0.72
   2  24   3    1.26    0.14    0.54   -0.38    0.49    0.37   -0.69   -0.71
  -2  24   3    0.73    0.13    0.52   -0.08    0.60    0.69   -0.55   -0.70
   2  25   3    0.84    0.13    0.55   -0.37    0.49    0.34   -0.72   -0.68
  -2  25   3    3.07    0.18    0.52   -0.08    0.59    0.66   -0.59   -0.67
  -2  26   3    0.86    0.13    0.52   -0.07    0.59    0.63   -0.64   -0.65
   2   0   4  196.47    3.40    0.48   -0.85   -0.37    0.59    0.49   -0.82
  -2   0   4    4.87    0.13    0.79   -0.38    0.16    0.45    0.89   -0.20
   2   1   4   86.51    1.52    0.45   -0.89   -0.26    0.61    0.39   -0.87
  -2   1   4   14.47    0.29    0.75   -0.41    0.20    0.53    0.84   -0.29
   2   2   4   54.61    0.99    0.43   -0.90   -0.17    0.62    0.31   -0.90
  -2   2   4   78.87    1.36    0.71   -0.43    0.25    0.60    0.78   -0.38
   2   3   4    4.78    0.20    0.42   -0.91   -0.09    0.63    0.23   -0.92
  -2   3   4  228.02    3.77    0.67   -0.44    0.30    0.66    0.72   -0.46
   2   4   4   83.76    1.55    0.42   -0.90   -0.02    0.63    0.17   -0.94
  -2   4   4    5.75    0.15    0.64   -0.43    0.35    0.71    0.64   -0.53
   2   5   4  195.38    3.51    0.42   -0.88    0.04    0.63    0.11   -0.95
  -2   5   4   85.73    1.48    0.61   -0.42    0.39    0.75    0.57   -0.59
   2   6   4  219.65    3.94    0.43   -0.86    0.10    0.62    0.06   -0.96
   2   7   4    2.27    0.11    0.44   -0.83    0.15    0.62    0.00   -0.96
  -2   7   4  159.43    2.69    0.57   -0.39    0.46    0.81    0.43   -0.68
   2   8   4   -0.01    0.07    0.45   -0.80    0.20    0.61   -0.04   -0.96
  -2   8   4   69.51    1.23    0.56   -0.37    0.48    0.82    0.36   -0.72
   2   9   4  197.56    3.57    0.46   -0.78    0.23    0.60   -0.09   -0.96
  -2   9   4  182.84    3.09    0.55   -0.35    0.50    0.84    0.29   -0.75
   2  10   4  152.02    2.77    0.46   -0.75    0.27    0.60   -0.13   -0.96
  -2  10   4  142.17    2.58    0.54   -0.33    0.52    0.84    0.22   -0.77
   2  11   4    7.52    0.23    0.47   -0.72    0.30    0.59   -0.18   -0.95
  -2  11   4   28.47    0.58    0.53   -0.31    0.53    0.85    0.16   -0.79
   2  12   4   27.80    0.60    0.48   -0.69    0.32    0.58   -0.22   -0.95
  -2  12   4   99.24    1.84    0.53   -0.29    0.54    0.85    0.10   -0.80
   2  13   4  104.76    1.96    0.49   -0.66    0.34    0.56   -0.26   -0.94
  -2  13   4   87.85    1.64    0.52   -0.28    0.55    0.84    0.04   -0.81
   2  14   4   19.47    0.46    0.49   -0.64    0.36    0.55   -0.30   -0.93
  -2  14   4   25.25    0.55    0.52   -0.26    0.56    0.84   -0.02   -0.82
   2  15   4    4.85    0.20    0.50   -0.61    0.38    0.54   -0.34   -0.92
  -2  15   4    0.08    0.09    0.52   -0.25    0.56    0.83   -0.08   -0.82
   2  16   4   14.25    0.38    0.51   -0.59    0.40    0.52   -0.37   -0.91
  -2  16   4   44.18    0.90    0.52   -0.23    0.57    0.82   -0.13   -0.82
   2  17   4   19.89    0.49    0.51   -0.56    0.41    0.51   -0.41   -0.89
  -2  17   4    4.05    0.18    0.52   -0.22    0.57    0.81   -0.18   -0.82
   2  18   4    4.29    0.20    0.52   -0.54    0.42    0.49   -0.45   -0.88
  -2  18   4    0.48    0.12    0.52   -0.21    0.58    0.80   -0.24   -0.81
   2  19   4    2.95    0.18    0.52   -0.52    0.43    0.47   -0.49   -0.86
  -2  19   4    0.70    0.12    0.52   -0.20    0.58    0.78   -0.29   -0.81
   2  20   4    1.60    0.15    0.52   -0.50    0.44    0.45   -0.52   -0.84
  -2  20   4    2.72    0.17    0.52   -0.19    0.58    0.76   -0.34   -0.80
   2  21   4    0.03    0.11    0.53   -0.49    0.45    0.43   -0.56   -0.82
  -2  21   4   14.50    0.40    0.52   -0.18    0.58    0.74   -0.39   -0.79
   2  22   4   13.75    0.38    0.53   -0.47    0.46    0.40   -0.59   -0.80
  -2  22   4    8.52    0.29    0.52   -0.17    0.58    0.72   -0.43   -0.77
   2  23   4    1.72    0.15    0.53   -0.45    0.46    0.38   -0.63   -0.77
  -2  23   4    2.07    0.16    0.52   -0.17    0.58    0.70   -0.48   -0.75
   2  24   4   27.65    0.62    0.54   -0.44    0.47    0.35   -0.67   -0.74
  -2  24   4    2.93    0.18    0.52   -0.16    0.58    0.67   -0.53   -0.73
  -2  25   4   29.77    0.66    0.52   -0.15    0.58    0.64   -0.58   -0.71
   2   1   5    0.04    0.07    0.54   -0.83   -0.32    0.56    0.46   -0.85
  -2   1   5   11.83    0.26    0.80   -0.43    0.09    0.54    0.82   -0.38
   2   2   5   63.12    1.20    0.51   -0.86   -0.24    0.58    0.38   -0.88
  -2   2   5   37.48    0.69    0.76   -0.46    0.14    0.60    0.76   -0.45
   2   3   5    6.18    0.19    0.49   -0.87   -0.16    0.59    0.31   -0.91
  -2   3   5   43.74    0.80    0.73   -0.47    0.18    0.65    0.70   -0.52
   2   4   5   12.62    0.31    0.48   -0.87   -0.09    0.59    0.25   -0.93
  -2   4   5   65.40    1.16    0.70   -0.48    0.23    0.69    0.63   -0.58
   2   5   5    6.07    0.19    0.48   -0.87   -0.03    0.59    0.18   -0.95
  -2   5   5    0.04    0.06    0.67   -0.48    0.27    0.73    0.57   -0.63
   2   6   5   29.07    0.61    0.47   -0.85    0.02    0.59    0.13   -0.96
  -2   6   5   13.56    0.30    0.65   -0.47    0.31    0.76    0.50   -0.67
   2   7   5    5.52    0.19    0.47   -0.84    0.08    0.59    0.07   -0.97
  -2   7   5   61.49    1.16    0.63   -0.46    0.35    0.78    0.43   -0.71
   2   8   5   39.28    0.80    0.47   -0.82    0.12    0.59    0.02   -0.97
  -2   8   5   97.28    1.79    0.61   -0.45    0.38    0.79    0.37   -0.75
   2   9   5   22.85    0.51    0.48   -0.80    0.16    0.58   -0.03   -0.97
  -2   9   5    6.44    0.19    0.59   -0.43    0.41    0.81    0.30   -0.77
   2  10   5    5.70    0.20    0.48   -0.78    0.20    0.57   -0.08   -0.97
  -2  10   5    0.16    0.08    0.58   -0.42    0.43    0.81    0.24   -0.80
   2  11   5    1.05    0.12    0.49   -0.75    0.23    0.56   -0.12   -0.97
  -2  11   5   48.96    0.96    0.57   -0.40    0.45    0.82    0.18   -0.81
   2  12   5   52.18    1.04    0.49   -0.73    0.26    0.55   -0.17   -0.96
  -2  12   5   74.08    1.41    0.56   -0.38    0.47    0.82    0.12   -0.83
   2  13   5   33.75    0.72    0.49   -0.70    0.29    0.54   -0.21   -0.96
  -2  13   5   10.63    0.29    0.55   -0.37    0.49    0.82    0.06   -0.84
   2  14   5    0.54    0.12    0.50   -0.68    0.31    0.53   -0.25   -0.95
  -2  14   5   20.85    0.48    0.55   -0.35    0.50    0.81    0.00   -0.84
   2  15   5    2.02    0.15    0.50   -0.66    0.33    0.51   -0.29   -0.94
  -2  15   5   29.53    0.64    0.54   -0.33    0.51    0.81   -0.05   -0.85
   2  16   5   38.37    0.82    0.51   -0.64    0.35    0.50   -0.33   -0.93
  -2  16   5   26.56    0.60    0.54   -0.32    0.52    0.80   -0.11   -0.85
   2  17   5   34.01    0.75    0.51   -0.62    0.37    0.48   -0.37   -0.92
  -2  17   5    6.07    0.23    0.54   -0.31    0.53    0.78   -0.16   -0.85
   2  18   5   -0.06    0.11    0.51   -0.60    0.38    0.46   -0.41   -0.90
  -2  18   5   59.23    1.19    0.53   -0.29    0.54    0.77   -0.21   -0.84
   2  19   5   10.12    0.32    0.52   -0.58    0.39    0.44   -0.45   -0.88
  -2  19   5   10.35    0.32    0.53   -0.28    0.54    0.76   -0.27   -0.84
   2  20   5   11.08    0.33    0.52   -0.56    0.41    0.42   -0.49   -0.86
  -2  20   5    6.51    0.25    0.53   -0.27    0.55    0.74   -0.32   -0.83
   2  21   5   24.45    0.57    0.52   -0.54    0.42    0.40   -0.53   -0.84
  -2  21   5    0.59    0.13    0.53   -0.26    0.55    0.72   -0.37   -0.82
   2  22   5    0.23    0.12    0.53   -0.52    0.43    0.37   -0.57   -0.82
  -2  22   5   70.01    1.38    0.53   -0.25    0.55    0.70   -0.42   -0.80
  -2  23   5    0.28    0.12    0.53   -0.24    0.56    0.67   -0.47   -0.78
  -2  24   5    1.28    0.14    0.53   -0.23    0.56    0.65   -0.52   -0.76
   2   0   6   38.82    0.79    0.64   -0.75   -0.41    0.48    0.57   -0.79
  -2   0   6   84.18    1.55    0.85   -0.41   -0.02    0.49    0.84   -0.40
   2   1   6    0.55    0.10    0.60   -0.79   -0.34    0.51    0.50   -0.84
  -2   1   6   45.70    0.88    0.82   -0.45    0.02    0.55    0.79   -0.46
   2   2   6   20.88    0.47    0.57   -0.82   -0.27    0.53    0.43   -0.88
  -2   2   6   10.86    0.26    0.79   -0.47    0.06    0.60    0.74   -0.52
   2   3   6    3.26    0.15    0.55   -0.84   -0.21    0.54    0.36   -0.91
  -2   3   6   94.73    1.74    0.76   -0.49    0.10    0.64    0.68   -0.58
   2   4   6    4.12    0.17    0.53   -0.84   -0.15    0.55    0.29   -0.93
  -2   4   6   37.56    0.74    0.74   -0.51    0.14    0.67    0.62   -0.63
   2   5   6    0.60    0.10    0.52   -0.85   -0.09    0.55    0.23   -0.95
  -2   5   6    3.74    0.14    0.71   -0.51    0.18    0.70    0.56   -0.67
   2   6   6   94.86    1.78    0.51   -0.84   -0.03    0.55    0.17   -0.96
  -2   6   6   29.98    0.61    0.69   -0.51    0.22    0.73    0.49   -0.71
   2   7   6    1.56    0.13    0.51   -0.83    0.01    0.55    0.12   -0.97
  -2   7   6   12.67    0.31    0.66   -0.51    0.26    0.75    0.43   -0.75
   2   8   6   39.97    0.83    0.50   -0.82    0.06    0.55    0.06   -0.98
  -2   8   6    0.34    0.08    0.64   -0.50    0.29    0.76    0.37   -0.78
   2   9   6    2.17    0.14    0.50   -0.81    0.10    0.54    0.01   -0.98
  -2   9   6   68.97    1.31    0.63   -0.49    0.33    0.77    0.31   -0.80
   2  10   6   57.56    1.14    0.50   -0.79    0.14    0.54   -0.04   -0.98
  -2  10   6   14.73    0.36    0.61   -0.48    0.35    0.78    0.25   -0.82
   2  11   6    0.22    0.11    0.50   -0.77    0.17    0.53   -0.08   -0.98
  -2  11   6   34.20    0.71    0.60   -0.46    0.38    0.79    0.19   -0.84
   2  12   6  133.94    2.50    0.50   -0.75    0.20    0.52   -0.13   -0.98
  -2  12   6   10.08    0.29    0.59   -0.45    0.40    0.79    0.13   -0.85
   2  13   6    1.84    0.15    0.50   -0.73    0.23    0.51   -0.17   -0.97
  -2  13   6   67.43    1.31    0.58   -0.43    0.42    0.79    0.07   -0.86
   2  14   6    1.75    0.15    0.51   -0.71    0.26    0.49   -0.22   -0.97
  -2  14   6    0.32    0.11    0.57   -0.42    0.44    0.78    0.01   -0.87
   2  15   6    0.89    0.13    0.51   -0.69    0.28    0.48   -0.26   -0.96
  -2  15   6  130.79    2.44    0.57   -0.40    0.45    0.77   -0.04   -0.88
   2  16   6  112.39    2.13    0.51   -0.67    0.30    0.46   -0.31   -0.94
  -2  16   6    9.48    0.30    0.56   -0.39    0.47    0.77   -0.10   -0.88
   2  17   6    0.12    0.12    0.51   -0.66    0.32    0.45   -0.35   -0.93
  -2  17   6   18.29    0.46    0.55   -0.38    0.48    0.75   -0.15   -0.88
   2  18   6   11.39    0.34    0.52   -0.64    0.34    0.43   -0.39   -0.92
  -2  18   6   12.86    0.37    0.55   -0.36    0.49    0.74   -0.20   -0.87
   2  19   6    2.16    0.16    0.52   -0.62    0.35    0.41   -0.43   -0.90
  -2  19   6  118.26    2.23    0.55   -0.35    0.50    0.73   -0.25   -0.86
   2  20   6   29.80    0.67    0.52   -0.60    0.37    0.38   -0.47   -0.88
  -2  20   6    0.95    0.14    0.55   -0.34    0.51    0.71   -0.31   -0.86
   2  21   6    0.30    0.11    0.52   -0.58    0.38    0.36   -0.51   -0.86
  -2  21   6    0.47    0.12    0.54   -0.33    0.51    0.69   -0.36   -0.84
  -2  22   6   14.19    0.39    0.54   -0.31    0.52    0.66   -0.41   -0.83
  -2  23   6   37.09    0.79    0.54   -0.30    0.53    0.64   -0.46   -0.81
   2   1   7   48.26    0.97    0.64   -0.76   -0.35    0.46    0.51   -0.85
  -2   1   7    0.26    0.08    0.84   -0.46   -0.03    0.55    0.76   -0.54
   2   2   7    8.42    0.26    0.61   -0.79   -0.29    0.48    0.44   -0.88
  -2   2   7   86.44    1.61    0.81   -0.49    0.00    0.59    0.71   -0.59
   2   3   7   88.29    1.68    0.59   -0.81   -0.24    0.49    0.38   -0.91
  -2   3   7    0.51    0.09    0.78   -0.51    0.04    0.62    0.65   -0.64
   2   4   7    0.33    0.11    0.57   -0.82   -0.18    0.50    0.32   -0.93
  -2   4   7   15.54    0.37    0.76   -0.52    0.08    0.65    0.60   -0.68
   2   5   7   13.61    0.36    0.56   -0.83   -0.13    0.51    0.26   -0.95
  -2   5   7    0.41    0.09    0.73   -0.53    0.11    0.68    0.54   -0.72
   2   6   7    3.99    0.19    0.55   -0.83   -0.08    0.51    0.20   -0.97
  -2   6   7   76.78    1.45    0.71   -0.54    0.15    0.70    0.48   -0.75
   2   7   7   93.21    1.78    0.54   -0.82   -0.03    0.51    0.14   -0.98
  -2   7   7    0.07    0.09    0.69   -0.54    0.19    0.72    0.42   -0.78
   2   8   7    3.11    0.17    0.53   -0.82    0.01    0.51    0.09   -0.98
  -2   8   7   26.39    0.57    0.67   -0.53    0.22    0.73    0.36   -0.81
   2   9   7    0.20    0.11    0.53   -0.81    0.05    0.50    0.04   -0.99
  -2   9   7    0.35    0.10    0.65   -0.53    0.26    0.74    0.30   -0.83
   2  10   7    1.12    0.13    0.52   -0.80    0.09    0.49   -0.01   -0.99
  -2  10   7   53.25    1.06    0.64   -0.52    0.29    0.75    0.24   -0.85
   2  11   7   61.67    1.23    0.52   -0.78    0.12    0.49   -0.06   -0.99
  -2  11   7    0.66    0.11    0.63   -0.51    0.31    0.75    0.19   -0.87
   2  12   7    6.46    0.25    0.52   -0.77    0.15    0.48   -0.11   -0.99
  -2  12   7   16.62    0.42    0.61   -0.50    0.34    0.75    0.13   -0.88
   2  13   7    1.60    0.15    0.52   -0.75    0.18    0.46   -0.15   -0.98
  -2  13   7   -0.14    0.10    0.60   -0.49    0.36    0.75    0.07   -0.89
   2  14   7    1.74    0.15    0.52   -0.74    0.21    0.45   -0.20   -0.98
  -2  14   7   19.28    0.47    0.59   -0.47    0.38    0.74    0.02   -0.90
   2  15   7   22.27    0.54    0.52   -0.72    0.23    0.44   -0.24   -0.97
  -2  15   7    2.13    0.16    0.59   -0.46    0.40    0.74   -0.04   -0.90
   2  16   7    4.27    0.20    0.52   -0.70    0.26    0.42   -0.29   -0.96
  -2  16   7    4.79    0.21    0.58   -0.45    0.42    0.73   -0.09   -0.90
   2  17   7    4.82    0.21    0.52   -0.69    0.28    0.40   -0.33   -0.94
  -2  17   7    1.88    0.16    0.57   -0.43    0.43    0.72   -0.15   -0.90
   2  18   7    4.46    0.20    0.52   -0.67    0.30    0.38   -0.38   -0.93
  -2  18   7    1.55    0.15    0.57   -0.42    0.44    0.70   -0.20   -0.90
   2  19   7    3.00    0.17    0.52   -0.65    0.31    0.36   -0.42   -0.91
  -2  19   7    2.56    0.17    0.56   -0.41    0.46    0.69   -0.25   -0.89
  -2  20   7    0.89    0.13    0.56   -0.40    0.47    0.67   -0.30   -0.88
  -2  21   7    8.22    0.28    0.56   -0.38    0.48    0.65   -0.36   -0.87
  -2  22   7    0.73    0.12    0.55   -0.37    0.48    0.62   -0.41   -0.85
   2   0   8  310.29    5.60    0.70   -0.69   -0.41    0.39    0.56   -0.83
  -2   0   8    7.51    0.24    0.87   -0.44   -0.10    0.50    0.77   -0.56
   2   1   8    2.85    0.17    0.67   -0.73   -0.36    0.41    0.50   -0.86
  -2   1   8  206.66    3.75    0.84   -0.47   -0.07    0.54    0.72   -0.61
   2   2   8    3.74    0.19    0.65   -0.76   -0.31    0.42    0.44   -0.89
  -2   2   8    9.35    0.27    0.82   -0.49   -0.04    0.57    0.67   -0.65
   2   3   8    4.86    0.21    0.62   -0.78   -0.26    0.44    0.38   -0.92
  -2   3   8  235.40    4.25    0.80   -0.52   -0.01    0.60    0.62   -0.69
   2   4   8  185.53    3.41    0.60   -0.80   -0.21    0.45    0.32   -0.94
  -2   4   8    3.32    0.16    0.77   -0.53    0.03    0.63    0.57   -0.73
   2   5   8    2.02    0.16    0.59   -0.81   -0.16    0.45    0.26   -0.96
  -2   5   8   61.26    1.20    0.75   -0.54    0.06    0.65    0.51   -0.76
   2   6   8   12.77    0.36    0.58   -0.81   -0.12    0.46    0.21   -0.97
  -2   6   8   44.62    0.91    0.73   -0.55    0.10    0.67    0.46   -0.79
   2   7   8    7.51    0.27    0.56   -0.81   -0.07    0.46    0.16   -0.98
  -2   7   8   72.71    1.41    0.71   -0.56    0.13    0.68    0.40   -0.82
   2   8   8   19.11    0.48    0.56   -0.81   -0.03    0.45    0.10   -0.99
  -2   8   8    0.17    0.10    0.69   -0.56    0.16    0.69    0.35   -0.85
   2   9   8    1.48    0.15    0.55   -0.80    0.01    0.45    0.05   -1.00
  -2   9   8    2.64    0.16    0.68   -0.55    0.20    0.70    0.29   -0.87
   2  10   8    0.88    0.13    0.54   -0.80    0.04    0.44    0.00   -1.00
  -2  10   8   44.17    0.91    0.66   -0.55    0.23    0.71    0.23   -0.88
   2  11   8    9.10    0.30    0.54   -0.79    0.08    0.43   -0.05   -1.00
  -2  11   8    2.51    0.16    0.65   -0.54    0.25    0.71    0.18   -0.90
   2  12   8   11.81    0.35    0.54   -0.78    0.11    0.42   -0.10   -0.99
  -2  12   8    0.12    0.11    0.63   -0.53    0.28    0.71    0.12   -0.91
   2  13   8    1.52    0.15    0.53   -0.76    0.14    0.41   -0.14   -0.99
  -2  13   8    0.08    0.11    0.62   -0.52    0.30    0.71    0.07   -0.92
   2  14   8   15.42    0.41    0.53   -0.75    0.17    0.40   -0.19   -0.98
  -2  14   8   14.12    0.39    0.61   -0.51    0.33    0.70    0.01   -0.92
   2  15   8    7.21    0.26    0.53   -0.74    0.19    0.38   -0.24   -0.97
  -2  15   8   65.14    1.30    0.60   -0.50    0.35    0.70   -0.04   -0.93
   2  16   8   32.80    0.72    0.53   -0.72    0.22    0.36   -0.28   -0.96
  -2  16   8    2.12    0.16    0.60   -0.49    0.37    0.69   -0.10   -0.93
  -2  17   8    1.53    0.15    0.59   -0.48    0.38    0.67   -0.15   -0.92
  -2  18   8    1.06    0.14    0.58   -0.47    0.40    0.66   -0.21   -0.92
  -2  19   8   71.55    1.41    0.58   -0.46    0.41    0.64   -0.26   -0.91
  -2  20   8   10.05    0.31    0.57   -0.44    0.42    0.62   -0.31   -0.90
   2   1   9    1.91    0.16    0.70   -0.71   -0.36    0.35    0.47   -0.88
  -2   1   9    2.19    0.15    0.85   -0.48   -0.10    0.52    0.68   -0.68
   2   2   9   14.13    0.39    0.67   -0.74   -0.32    0.37    0.42   -0.91
  -2   2   9   34.41    0.74    0.83   -0.50   -0.07    0.55    0.63   -0.71
   2   3   9    1.27    0.14    0.65   -0.76   -0.27    0.38    0.36   -0.93
  -2   3   9    0.10    0.11    0.81   -0.52   -0.04    0.58    0.58   -0.75
   2   4   9    0.35    0.13    0.63   -0.78   -0.23    0.39    0.31   -0.95
  -2   4   9   -0.07    0.10    0.79   -0.54   -0.01    0.60    0.53   -0.78
   2   5   9    1.05    0.14    0.61   -0.79   -0.19    0.39    0.25   -0.97
  -2   5   9   11.80    0.34    0.77   -0.55    0.02    0.62    0.48   -0.81
   2   6   9   17.81    0.46    0.60   -0.79   -0.14    0.40    0.20   -0.98
  -2   6   9   14.79    0.39    0.75   -0.56    0.05    0.63    0.43   -0.84
   2   7   9    0.41    0.12    0.59   -0.80   -0.10    0.40    0.15   -0.99
  -2   7   9    0.11    0.11    0.73   -0.57    0.08    0.65    0.37   -0.86
   2   8   9    1.23    0.14    0.58   -0.80   -0.07    0.39    0.10   -0.99
  -2   8   9    1.22    0.14    0.71   -0.57    0.12    0.65    0.32   -0.88
   2   9   9    0.24    0.12    0.57   -0.80   -0.03    0.39    0.05   -1.00
  -2   9   9   29.48    0.66    0.69   -0.57    0.15    0.66    0.27   -0.90
   2  10   9   18.77    0.47    0.56   -0.79    0.01    0.38   -0.00   -1.00
  -2  10   9    1.88    0.15    0.68   -0.57    0.18    0.67    0.21   -0.91
   2  11   9    0.31    0.12    0.56   -0.79    0.04    0.37   -0.05   -1.00
  -2  11   9    0.07    0.11    0.67   -0.57    0.20    0.67    0.16   -0.92
   2  12   9    2.37    0.16    0.55   -0.78    0.07    0.36   -0.10   -1.00
  -2  12   9    6.67    0.25    0.65   -0.56    0.23    0.67    0.10   -0.93
   2  13   9    0.20    0.11    0.55   -0.77    0.10    0.35   -0.15   -0.99
  -2  13   9   33.17    0.73    0.64   -0.55    0.25    0.66    0.05   -0.94
  -2  14   9    0.06    0.12    0.63   -0.54    0.28    0.66   -0.01   -0.95
  -2  15   9   -0.01    0.11    0.62   -0.54    0.30    0.65   -0.06   -0.95
  -2  16   9   10.22    0.32    0.61   -0.53    0.32    0.64   -0.11   -0.95
  -2  17   9   18.37    0.46    0.60   -0.52    0.34    0.62   -0.17   -0.94
  -2  18   9    0.04    0.11    0.60   -0.51    0.35    0.61   -0.22   -0.93
   2   0  10  111.85    2.12    0.74   -0.66   -0.40    0.28    0.48   -0.88
  -2   0  10   24.08    0.57    0.87   -0.45   -0.15    0.47    0.67   -0.71
   2   1  10   27.18    0.62    0.71   -0.69   -0.36    0.29    0.43   -0.90
  -2   1  10   31.52    0.70    0.85   -0.48   -0.13    0.50    0.63   -0.74
   2   2  10    4.25    0.20    0.69   -0.72   -0.32    0.31    0.38   -0.92
  -2   2  10    2.16    0.16    0.83   -0.51   -0.10    0.52    0.58   -0.77
   2   3  10   19.34    0.48    0.67   -0.74   -0.28    0.32    0.33   -0.94
  -2   3  10   75.33    1.48    0.81   -0.53   -0.07    0.55    0.54   -0.80
   2   4  10   59.05    1.18    0.65   -0.76   -0.24    0.32    0.28   -0.96
  -2   4  10   27.60    0.63    0.79   -0.54   -0.04    0.56    0.49   -0.83
   2   5  10   23.15    0.55    0.64   -0.77   -0.20    0.33    0.23   -0.97
  -2   5  10    1.08    0.14    0.78   -0.56   -0.01    0.58    0.44   -0.85
   2   6  10   18.12    0.46    0.62   -0.78   -0.17    0.33    0.18   -0.98
  -2   6  10   11.94    0.35    0.76   -0.57    0.02    0.59    0.39   -0.88
   2   7  10    6.16    0.23    0.61   -0.79   -0.13    0.33    0.13   -0.99
  -2   7  10   32.78    0.73    0.74   -0.58    0.05    0.60    0.34   -0.90
   2   8  10    2.03    0.15    0.60   -0.79   -0.09    0.32    0.08   -1.00
  -2   8  10   31.26    0.70    0.72   -0.58    0.08    0.61    0.28   -0.91
  -2   9  10   30.78    0.69    0.71   -0.58    0.10    0.62    0.23   -0.93
  -2  10  10   13.57    0.38    0.69   -0.58    0.13    0.62    0.18   -0.94
  -2  11  10    0.21    0.12    0.68   -0.58    0.16    0.62    0.13   -0.95
  -2  12  10   27.30    0.63    0.67   -0.58    0.18    0.61    0.07   -0.96
  -2  13  10   29.41    0.66    0.66   -0.57    0.21    0.61    0.02   -0.96
  -2  14  10    5.88    0.23    0.65   -0.57    0.23    0.60   -0.03   -0.97
  -2  15  10   22.21    0.53    0.64   -0.56    0.25    0.59   -0.09   -0.96
  -2   1  11   34.19    0.75    0.85   -0.49   -0.15    0.47    0.57   -0.80
  -2   2  11    9.29    0.30    0.84   -0.51   -0.12    0.49    0.52   -0.83
  -2   3  11   57.85    1.17    0.82   -0.53   -0.10    0.51    0.48   -0.85
  -2   4  11    1.15    0.14    0.80   -0.55   -0.07    0.52    0.43   -0.88
  -2   5  11    7.12    0.26    0.78   -0.56   -0.04    0.54    0.39   -0.90
  -2   6  11    4.09    0.20    0.77   -0.57   -0.01    0.55    0.34   -0.92
  -2   7  11   59.41    1.19    0.75   -0.58    0.01    0.55    0.29   -0.93
  -2   8  11    1.09    0.14    0.73   -0.59    0.04    0.56    0.24   -0.95
  -2   9  11    0.89    0.13    0.72   -0.59    0.07    0.56    0.19   -0.96
  -2  10  11    0.24    0.12    0.71   -0.59    0.10    0.56    0.13   -0.97
  -2  11  11   46.84    0.96    0.69   -0.59    0.12    0.56    0.08   -0.97
  -2  12  11    0.06    0.17    0.68   -0.59    0.15    0.55    0.03   -0.98
  -2   0  12   34.58    0.75    0.87   -0.47   -0.18    0.42    0.53   -0.84
  -2   1  12    7.36    0.26    0.85   -0.49   -0.16    0.43    0.49   -0.86
  -2   2  12    0.53    0.12    0.84   -0.51   -0.14    0.45    0.45   -0.88
  -2   3  12   25.71    0.59    0.82   -0.53   -0.12    0.46    0.41   -0.90
  -2   4  12   25.94    0.59    0.80   -0.55   -0.09    0.48    0.37   -0.92
  -2   5  12    5.82    0.22    0.79   -0.56   -0.07    0.48    0.32   -0.94
   3   1   0  170.61    2.76   -0.19   -0.67    0.74    0.13   -0.74   -0.66
   3   2   0    2.73    0.06   -0.07   -0.72    0.67    0.22   -0.69   -0.72
   3   3   0   23.77    0.39    0.04   -0.73    0.62    0.28   -0.65   -0.76
   3   4   0  206.33    3.16    0.14   -0.71    0.59    0.33   -0.62   -0.78
   3   5   0  205.40    3.15    0.22   -0.69    0.56    0.37   -0.60   -0.80
   3   6   0   38.54    0.63    0.29   -0.66    0.54    0.39   -0.58   -0.81
   3   9   0   52.81    0.85    0.42   -0.55    0.51    0.43   -0.58   -0.81
   3  10   0  128.17    2.01    0.45   -0.52    0.50    0.44   -0.58   -0.80
   3  11   0  179.12    2.89    0.48   -0.49    0.50    0.44   -0.59   -0.79
   3  12   0   57.85    0.97    0.49   -0.46    0.50    0.44   -0.60   -0.78
   3  13   0    0.97    0.07    0.51   -0.43    0.50    0.44   -0.61   -0.77
   3  14   0  102.56    1.69    0.52   -0.41    0.50    0.43   -0.63   -0.76
   3  15   0   48.94    0.84    0.53   -0.39    0.50    0.43   -0.64   -0.75
   3  16   0    0.51    0.07    0.54   -0.37    0.50    0.42   -0.66   -0.74
   3  17   0   13.92    0.29    0.55   -0.35    0.50    0.41   -0.68   -0.72
   3  18   0   30.72    0.56    0.56   -0.33    0.50    0.40   -0.70   -0.70
   3  19   0   -0.05    0.07    0.56   -0.32    0.50    0.38   -0.72   -0.68
   3  20   0    9.32    0.23    0.57   -0.30    0.50    0.37   -0.74   -0.66
   3  21   0    4.34    0.15    0.57   -0.29    0.50    0.35   -0.76   -0.64
   3  22   0    0.85    0.09    0.58   -0.28    0.50    0.33   -0.78   -0.62
   3  23   0   14.34    0.31    0.58   -0.27    0.50    0.31   -0.80   -0.59
   3  24   0    8.91    0.22    0.58   -0.26    0.50    0.29   -0.82   -0.57
   3  25   0    1.24    0.10    0.58   -0.25    0.50    0.27   -0.84   -0.54
   3   0   1    0.60    0.05   -0.37   -0.78    0.60    0.24   -0.60   -0.80
  -3   0   1  280.70    4.97   -0.06   -0.44    0.85    0.18    0.88    0.35
   3   1   1    0.25    0.04   -0.23   -0.84    0.53    0.33   -0.54   -0.84
  -3   1   1  219.84    3.61   -0.11   -0.34    0.91    0.32    0.88    0.22
   3   2   1    5.18    0.13   -0.11   -0.87    0.49    0.38   -0.49   -0.87
  -3   2   1   58.34    1.01   -0.13   -0.23    0.94    0.45    0.85    0.08
   3   3   1   21.17    0.41   -0.00   -0.86    0.47    0.42   -0.46   -0.88
  -3   3   1   64.04    1.10   -0.12   -0.11    0.96    0.58    0.80   -0.07
   3   4   1    0.45    0.05    0.09   -0.84    0.46    0.44   -0.45   -0.89
  -3   4   1  151.09    2.52   -0.07   -0.01    0.95    0.69    0.72   -0.20
   3   5   1    9.66    0.22    0.17   -0.81    0.46    0.46   -0.44   -0.89
   3   6   1    1.19    0.07    0.24   -0.77    0.46    0.47   -0.44   -0.89
  -3   6   1  100.58    1.72    0.04    0.13    0.90    0.84    0.54   -0.41
   3   7   1   64.02    1.13    0.29   -0.74    0.46    0.47   -0.44   -0.88
  -3   7   1    0.70    0.06    0.10    0.17    0.87    0.88    0.44   -0.48
   3   8   1    0.07    0.06    0.34   -0.70    0.46    0.48   -0.45   -0.88
  -3   8   1   22.91    0.45    0.15    0.19    0.84    0.91    0.35   -0.54
   3   9   1   12.81    0.29    0.37   -0.66    0.46    0.48   -0.47   -0.87
  -3   9   1  149.35    2.53    0.20    0.21    0.81    0.93    0.27   -0.58
   3  10   1    0.75    0.08    0.40   -0.62    0.47    0.48   -0.48   -0.86
  -3  10   1  105.02    1.82    0.24    0.21    0.79    0.94    0.19   -0.62
   3  11   1   74.46    1.39    0.43   -0.59    0.47    0.47   -0.50   -0.85
  -3  11   1    4.81    0.15    0.28    0.22    0.76    0.94    0.12   -0.64
   3  12   1    0.77    0.09    0.45   -0.56    0.47    0.47   -0.51   -0.84
  -3  12   1    1.47    0.10    0.31    0.22    0.74    0.94    0.05   -0.66
   3  13   1    4.63    0.17    0.47   -0.53    0.48    0.46   -0.53   -0.83
  -3  13   1   81.89    1.53    0.33    0.21    0.73    0.94   -0.01   -0.67
   3  14   1    0.28    0.09    0.49   -0.50    0.48    0.46   -0.55   -0.82
  -3  14   1   52.91    1.03    0.36    0.21    0.71    0.93   -0.07   -0.67
   3  15   1   65.27    1.26    0.50   -0.48    0.48    0.45   -0.57   -0.80
  -3  15   1    7.86    0.24    0.38    0.20    0.70    0.93   -0.13   -0.68
   3  16   1    6.23    0.22    0.51   -0.46    0.49    0.44   -0.59   -0.79
  -3  16   1   31.68    0.67    0.39    0.20    0.69    0.91   -0.19   -0.68
   3  17   1    0.46    0.11    0.52   -0.43    0.49    0.42   -0.62   -0.77
  -3  17   1   38.26    0.79    0.41    0.19    0.68    0.90   -0.24   -0.67
   3  18   1    1.13    0.13    0.53   -0.41    0.49    0.41   -0.64   -0.76
  -3  18   1   17.54    0.43    0.42    0.19    0.67    0.89   -0.29   -0.67
   3  19   1   34.66    0.75    0.53   -0.40    0.49    0.40   -0.66   -0.74
  -3  19   1    1.72    0.14    0.43    0.18    0.66    0.87   -0.34   -0.66
   3  20   1   11.10    0.33    0.54   -0.38    0.49    0.38   -0.69   -0.72
  -3  20   1   57.83    1.16    0.44    0.17    0.65    0.85   -0.39   -0.65
   3  21   1    1.19    0.14    0.55   -0.36    0.49    0.36   -0.71   -0.70
  -3  21   1    8.96    0.29    0.45    0.17    0.64    0.83   -0.43   -0.63
   3  22   1    0.64    0.13    0.55   -0.35    0.50    0.34   -0.74   -0.67
  -3  22   1    4.07    0.20    0.46    0.16    0.64    0.81   -0.48   -0.62
   3  23   1   11.02    0.33    0.55   -0.34    0.50    0.32   -0.76   -0.65
  -3  23   1    0.65    0.13    0.47    0.16    0.63    0.79   -0.53   -0.60
   3  24   1    6.90    0.25    0.56   -0.32    0.50    0.29   -0.78   -0.62
  -3  24   1   50.90    1.05    0.47    0.15    0.63    0.76   -0.57   -0.58
   3  25   1    7.64    0.26    0.56   -0.31    0.50    0.27   -0.81   -0.59
  -3  25   1    0.06    0.11    0.48    0.15    0.62    0.73   -0.61   -0.55
  -3  26   1    0.76    0.12    0.48    0.15    0.62    0.70   -0.66   -0.52
  -3   1   2  551.61    8.90    0.20   -0.33    0.78    0.41    0.88    0.05
   3   2   2    2.49    0.09   -0.03   -0.96    0.27    0.50   -0.26   -0.95
   3   3   2   11.10    0.24    0.05   -0.94    0.29    0.51   -0.26   -0.95
  -3   3   2  118.15    1.99    0.17   -0.20    0.83    0.62    0.78   -0.18
  -3   4   2   46.16    0.82    0.18   -0.15    0.84    0.70    0.71   -0.28
   3   5   2  148.56    2.52    0.18   -0.89    0.32    0.51   -0.28   -0.94
  -3   5   2  250.73    4.13    0.19   -0.09    0.83    0.77    0.64   -0.37
   3   6   2    5.99    0.16    0.24   -0.85    0.34    0.51   -0.30   -0.94
  -3   6   2  141.22    2.38    0.22   -0.05    0.82    0.82    0.55   -0.45
   3   7   2   17.27    0.36    0.28   -0.82    0.36    0.51   -0.32   -0.93
  -3   7   2   21.79    0.42    0.24   -0.02    0.81    0.86    0.47   -0.51
  -3   8   2   15.04    0.31    0.27    0.01    0.79    0.89    0.39   -0.56
   3   9   2   37.70    0.74    0.35   -0.74    0.39    0.51   -0.36   -0.92
  -3   9   2    0.12    0.06    0.29    0.03    0.78    0.91    0.31   -0.60
   3  10   2   20.92    0.45    0.38   -0.71    0.41    0.50   -0.38   -0.91
  -3  10   2    2.91    0.11    0.32    0.04    0.76    0.92    0.24   -0.64
   3  11   2   35.28    0.71    0.41   -0.67    0.42    0.49   -0.41   -0.90
  -3  11   2   82.25    1.52    0.34    0.05    0.75    0.93    0.17   -0.66
   3  12   2  196.46    3.55    0.43   -0.64    0.43    0.49   -0.43   -0.89
  -3  12   2    0.08    0.07    0.36    0.06    0.73    0.93    0.10   -0.68
   3  13   2    0.79    0.10    0.45   -0.61    0.44    0.48   -0.46   -0.88
  -3  13   2  143.91    2.62    0.37    0.07    0.72    0.93    0.04   -0.69
   3  14   2    3.25    0.16    0.46   -0.58    0.45    0.47   -0.48   -0.86
  -3  14   2    2.55    0.18    0.39    0.07    0.71    0.92   -0.02   -0.70
   3  15   2    6.02    0.21    0.47   -0.56    0.45    0.45   -0.51   -0.85
  -3  15   2   42.52    0.86    0.40    0.07    0.70    0.91   -0.08   -0.71
   3  16   2   32.32    0.69    0.49   -0.53    0.46    0.44   -0.53   -0.83
  -3  16   2   15.33    0.38    0.41    0.07    0.69    0.91   -0.14   -0.71
   3  17   2   14.51    0.38    0.50   -0.51    0.47    0.43   -0.56   -0.82
  -3  17   2  218.12    3.96    0.42    0.07    0.68    0.89   -0.19   -0.71
   3  18   2   11.75    0.34    0.50   -0.49    0.47    0.41   -0.59   -0.80
  -3  18   2    0.43    0.11    0.43    0.08    0.67    0.88   -0.25   -0.70
   3  19   2    3.24    0.18    0.51   -0.47    0.47    0.40   -0.61   -0.78
  -3  19   2    4.33    0.20    0.44    0.07    0.66    0.86   -0.30   -0.70
   3  20   2    0.05    0.11    0.52   -0.45    0.48    0.38   -0.64   -0.76
  -3  20   2   25.30    0.59    0.45    0.07    0.66    0.85   -0.35   -0.69
   3  21   2    7.95    0.28    0.53   -0.43    0.48    0.36   -0.67   -0.74
  -3  21   2  120.71    2.27    0.46    0.07    0.65    0.83   -0.40   -0.68
   3  22   2   56.71    1.15    0.53   -0.42    0.48    0.34   -0.70   -0.71
  -3  22   2    2.60    0.17    0.46    0.07    0.64    0.81   -0.45   -0.66
   3  23   2   16.35    0.43    0.54   -0.40    0.49    0.31   -0.72   -0.69
  -3  23   2    0.11    0.12    0.47    0.07    0.64    0.78   -0.49   -0.64
   3  24   2    3.86    0.19    0.54   -0.39    0.49    0.29   -0.75   -0.66
  -3  24   2   12.34    0.36    0.48    0.07    0.63    0.76   -0.54   -0.62
  -3  25   2   22.00    0.53    0.48    0.07    0.63    0.73   -0.59   -0.60
  -3  26   2    5.34    0.22    0.49    0.07    0.63    0.70   -0.63   -0.57
   3   0   3   46.13    0.86    0.02   -1.00   -0.02    0.55    0.03   -0.98
  -3   0   3  198.07    3.37    0.48   -0.36    0.56    0.39    0.91    0.01
   3   1   3   23.59    0.47    0.07   -1.00    0.03    0.55   -0.01   -0.98
  -3   1   3   35.92    0.65    0.45   -0.34    0.60    0.48    0.87   -0.08
   3   2   3    1.08    0.08    0.11   -0.99    0.07    0.55   -0.04   -0.98
  -3   2   3   14.55    0.29    0.42   -0.32    0.63    0.56    0.83   -0.18
   3   3   3    5.93    0.17    0.15   -0.97    0.12    0.55   -0.08   -0.98
  -3   3   3   35.74    0.65    0.40   -0.29    0.66    0.64    0.77   -0.27
   3   4   3   41.04    0.77    0.20   -0.95    0.16    0.54   -0.11   -0.98
  -3   4   3  166.89    2.79    0.38   -0.26    0.68    0.70    0.70   -0.35
   3   5   3   24.94    0.51    0.23   -0.92    0.20    0.54   -0.14   -0.97
  -3   5   3   26.18    0.49    0.38   -0.23    0.69    0.76    0.63   -0.43
   3   6   3    0.89    0.08    0.27   -0.89    0.23    0.53   -0.17   -0.97
  -3   6   3   12.17    0.26    0.37   -0.20    0.70    0.80    0.56   -0.49
   3   7   3    0.43    0.08    0.30   -0.86    0.26    0.53   -0.20   -0.96
  -3   7   3   16.72    0.34    0.38   -0.17    0.70    0.84    0.49   -0.55
   3   8   3   32.88    0.67    0.33   -0.83    0.29    0.52   -0.23   -0.96
  -3   8   3  104.27    1.80    0.38   -0.15    0.70    0.86    0.41   -0.59
   3   9   3    9.10    0.25    0.36   -0.80    0.31    0.51   -0.26   -0.95
  -3   9   3    4.19    0.13    0.39   -0.13    0.70    0.88    0.34   -0.63
   3  10   3    0.39    0.09    0.38   -0.77    0.34    0.51   -0.29   -0.94
  -3  10   3   15.20    0.34    0.39   -0.11    0.70    0.89    0.27   -0.66
   3  11   3    9.87    0.27    0.40   -0.74    0.36    0.50   -0.32   -0.93
  -3  11   3    6.41    0.19    0.40   -0.09    0.69    0.90    0.20   -0.69
   3  12   3   14.93    0.37    0.42   -0.71    0.37    0.49   -0.36   -0.92
  -3  12   3   53.71    1.03    0.41   -0.08    0.69    0.91    0.14   -0.71
   3  13   3    0.24    0.10    0.43   -0.68    0.39    0.48   -0.39   -0.91
  -3  13   3    0.28    0.08    0.42   -0.07    0.68    0.91    0.07   -0.72
   3  14   3    0.05    0.10    0.45   -0.65    0.40    0.47   -0.42   -0.90
  -3  14   3    4.66    0.18    0.43   -0.06    0.68    0.90    0.01   -0.73
   3  15   3   18.43    0.45    0.46   -0.62    0.41    0.45   -0.45   -0.89
  -3  15   3    1.65    0.12    0.43   -0.05    0.67    0.90   -0.05   -0.74
   3  16   3    2.46    0.16    0.47   -0.60    0.42    0.44   -0.48   -0.87
  -3  16   3   17.13    0.42    0.44   -0.04    0.67    0.89   -0.10   -0.74
   3  17   3    3.33    0.18    0.48   -0.58    0.43    0.42   -0.51   -0.85
  -3  17   3    0.47    0.11    0.45   -0.04    0.66    0.88   -0.16   -0.74
   3  18   3    0.49    0.12    0.49   -0.55    0.44    0.41   -0.54   -0.84
  -3  18   3    0.72    0.12    0.45   -0.03    0.66    0.87   -0.21   -0.74
   3  19   3   23.17    0.55    0.50   -0.53    0.45    0.39   -0.57   -0.82
  -3  19   3    0.50    0.12    0.46   -0.03    0.65    0.85   -0.27   -0.74
   3  20   3    0.01    0.11    0.50   -0.51    0.45    0.37   -0.60   -0.80
  -3  20   3    2.38    0.16    0.46   -0.02    0.65    0.84   -0.32   -0.73
   3  21   3    7.19    0.26    0.51   -0.50    0.46    0.35   -0.63   -0.78
  -3  21   3    0.01    0.11    0.47   -0.02    0.64    0.82   -0.37   -0.72
   3  22   3    0.19    0.12    0.52   -0.48    0.47    0.32   -0.66   -0.75
  -3  22   3    0.31    0.12    0.47   -0.02    0.64    0.80   -0.42   -0.70
   3  23   3   20.24    0.50    0.52   -0.46    0.47    0.30   -0.69   -0.72
  -3  23   3    5.69    0.23    0.48   -0.01    0.63    0.77   -0.47   -0.69
   3  24   3    0.07    0.11    0.53   -0.45    0.47    0.27   -0.72   -0.69
  -3  24   3    0.08    0.11    0.48   -0.01    0.63    0.75   -0.52   -0.67
  -3  25   3    0.74    0.13    0.49   -0.01    0.63    0.72   -0.56   -0.65
   3   1   4   32.30    0.65    0.23   -0.97   -0.14    0.55    0.18   -0.96
  -3   1   4  802.94   12.94    0.61   -0.36    0.43    0.52    0.86   -0.20
   3   2   4   25.94    0.54    0.24   -0.97   -0.07    0.55    0.12   -0.97
  -3   2   4    0.67    0.08    0.58   -0.36    0.46    0.59    0.81   -0.28
   3   3   4    0.60    0.08    0.26   -0.96   -0.01    0.54    0.07   -0.98
  -3   3   4  445.45    7.26    0.55   -0.36    0.49    0.65    0.75   -0.35
   3   4   4   91.32    1.69    0.28   -0.95    0.04    0.54    0.02   -0.98
  -3   4   4   84.38    1.46    0.53   -0.34    0.52    0.70    0.69   -0.42
   3   5   4   22.14    0.48    0.30   -0.93    0.09    0.54   -0.02   -0.98
  -3   5   4  487.68    7.95    0.51   -0.33    0.55    0.75    0.63   -0.48
   3   6   4    0.71    0.09    0.32   -0.91    0.13    0.53   -0.06   -0.98
  -3   6   4    2.03    0.12    0.49   -0.31    0.57    0.78    0.56   -0.54
   3   7   4   18.29    0.42    0.34   -0.89    0.17    0.52   -0.10   -0.98
  -3   7   4   67.26    1.20    0.48   -0.29    0.59    0.82    0.49   -0.59
   3   8   4  132.36    2.43    0.36   -0.86    0.20    0.52   -0.14   -0.98
  -3   8   4   91.16    1.60    0.48   -0.27    0.60    0.84    0.42   -0.63
   3   9   4    0.03    0.09    0.37   -0.83    0.24    0.51   -0.18   -0.97
  -3   9   4   46.09    0.89    0.47   -0.25    0.61    0.86    0.36   -0.67
   3  10   4   38.78    0.79    0.39   -0.81    0.26    0.50   -0.22   -0.96
  -3  10   4    7.34    0.21    0.47   -0.23    0.62    0.87    0.29   -0.70
   3  11   4   37.92    0.78    0.41   -0.78    0.29    0.49   -0.25   -0.96
  -3  11   4    2.12    0.11    0.47   -0.21    0.62    0.88    0.22   -0.72
   3  12   4   46.08    0.93    0.42   -0.75    0.31    0.48   -0.29   -0.95
  -3  12   4   44.20    0.87    0.47   -0.20    0.63    0.88    0.16   -0.74
   3  13   4   32.45    0.70    0.43   -0.73    0.33    0.47   -0.33   -0.94
  -3  13   4   45.73    0.91    0.47   -0.18    0.63    0.88    0.10   -0.75
   3  14   4   44.08    0.91    0.45   -0.70    0.35    0.45   -0.36   -0.93
  -3  14   4    2.49    0.14    0.47   -0.17    0.63    0.88    0.04   -0.76
   3  15   4   17.22    0.44    0.46   -0.68    0.37    0.44   -0.39   -0.91
  -3  15   4    2.24    0.14    0.47   -0.16    0.63    0.88   -0.02   -0.77
   3  16   4    0.03    0.11    0.47   -0.65    0.38    0.42   -0.43   -0.90
  -3  16   4    5.25    0.20    0.47   -0.15    0.63    0.87   -0.08   -0.78
   3  17   4   61.30    1.23    0.47   -0.63    0.39    0.41   -0.46   -0.88
  -3  17   4  123.62    2.31    0.47   -0.14    0.63    0.86   -0.13   -0.78
   3  18   4    9.22    0.30    0.48   -0.61    0.40    0.39   -0.50   -0.87
  -3  18   4    1.42    0.14    0.48   -0.13    0.63    0.85   -0.19   -0.78
   3  19   4    1.39    0.15    0.49   -0.59    0.41    0.37   -0.53   -0.85
  -3  19   4   14.03    0.38    0.48   -0.12    0.63    0.83   -0.24   -0.77
   3  20   4   13.37    0.38    0.50   -0.57    0.42    0.35   -0.56   -0.83
  -3  20   4    0.12    0.11    0.48   -0.11    0.62    0.82   -0.29   -0.76
   3  21   4   43.53    0.91    0.50   -0.55    0.43    0.32   -0.60   -0.80
  -3  21   4   65.07    1.30    0.48   -0.11    0.62    0.80   -0.35   -0.75
   3  22   4    1.85    0.15    0.51   -0.53    0.44    0.30   -0.63   -0.78
  -3  22   4   11.81    0.35    0.49   -0.10    0.62    0.78   -0.40   -0.74
   3  23   4    0.27    0.11    0.51   -0.52    0.45    0.27   -0.66   -0.75
  -3  23   4   18.46    0.47    0.49   -0.10    0.62    0.76   -0.45   -0.73
  -3  24   4    0.82    0.13    0.49   -0.09    0.62    0.73   -0.50   -0.71
  -3  25   4    4.78    0.21    0.49   -0.09    0.62    0.70   -0.55   -0.69
   3   0   5   23.37    0.51    0.38   -0.91   -0.31    0.51    0.37   -0.91
  -3   0   5  249.46    4.27    0.73   -0.37    0.26    0.48    0.88   -0.23
   3   1   5   14.49    0.35    0.36   -0.93   -0.24    0.51    0.30   -0.94
  -3   1   5    1.54    0.08    0.70   -0.38    0.29    0.54    0.83   -0.30
   3   2   5    5.00    0.18    0.35   -0.93   -0.17    0.52    0.23   -0.96
  -3   2   5    0.07    0.05    0.68   -0.40    0.32    0.60    0.79   -0.36
   3   3   5    3.16    0.15    0.35   -0.94   -0.11    0.52    0.17   -0.97
  -3   3   5    5.91    0.16    0.65   -0.40    0.36    0.65    0.73   -0.43
   3   4   5   14.59    0.36    0.35   -0.93   -0.05    0.52    0.12   -0.98
  -3   4   5  173.47    2.93    0.62   -0.40    0.39    0.70    0.68   -0.49
   3   5   5   21.77    0.49    0.36   -0.92   -0.00    0.51    0.07   -0.99
  -3   5   5    5.88    0.16    0.60   -0.39    0.42    0.73    0.62   -0.54
   3   6   5   26.64    0.58    0.37   -0.91    0.05    0.51    0.02   -0.99
  -3   6   5   11.46    0.27    0.58   -0.38    0.45    0.77    0.55   -0.59
   3   7   5    0.11    0.09    0.38   -0.89    0.09    0.50   -0.03   -0.99
  -3   7   5   33.71    0.67    0.56   -0.37    0.47    0.79    0.49   -0.63
   3   8   5    1.51    0.12    0.39   -0.87    0.13    0.49   -0.07   -0.99
  -3   8   5   64.64    1.22    0.55   -0.36    0.49    0.82    0.43   -0.67
   3   9   5   12.95    0.34    0.40   -0.85    0.16    0.49   -0.12   -0.99
  -3   9   5    6.32    0.19    0.54   -0.34    0.51    0.83    0.36   -0.70
   3  10   5   34.40    0.73    0.41   -0.83    0.20    0.48   -0.16   -0.98
  -3  10   5   22.77    0.49    0.53   -0.33    0.53    0.84    0.30   -0.73
   3  11   5    3.94    0.18    0.42   -0.81    0.22    0.47   -0.20   -0.97
  -3  11   5   60.68    1.17    0.52   -0.31    0.54    0.85    0.24   -0.75
   3  12   5    6.03    0.23    0.43   -0.78    0.25    0.46   -0.24   -0.97
  -3  12   5   13.59    0.34    0.51   -0.29    0.55    0.86    0.17   -0.77
   3  13   5    1.42    0.14    0.44   -0.76    0.27    0.44   -0.28   -0.96
  -3  13   5    2.89    0.15    0.51   -0.28    0.56    0.86    0.11   -0.78
   3  14   5   21.37    0.52    0.45   -0.74    0.30    0.43   -0.31   -0.95
  -3  14   5   32.18    0.68    0.51   -0.27    0.57    0.86    0.05   -0.80
   3  15   5    8.77    0.29    0.46   -0.72    0.32    0.41   -0.35   -0.93
  -3  15   5   52.69    1.05    0.50   -0.25    0.58    0.85   -0.00   -0.80
   3  16   5   33.08    0.73    0.47   -0.70    0.33    0.40   -0.39   -0.92
  -3  16   5    2.22    0.15    0.50   -0.24    0.58    0.85   -0.06   -0.81
   3  17   5    1.06    0.14    0.47   -0.67    0.35    0.38   -0.42   -0.90
  -3  17   5    0.53    0.12    0.50   -0.23    0.59    0.84   -0.12   -0.81
   3  18   5   10.36    0.32    0.48   -0.65    0.36    0.36   -0.46   -0.89
  -3  18   5   22.42    0.54    0.50   -0.22    0.59    0.83   -0.17   -0.81
   3  19   5   11.40    0.34    0.49   -0.63    0.38    0.34   -0.50   -0.87
  -3  19   5   21.83    0.53    0.50   -0.21    0.59    0.81   -0.23   -0.80
   3  20   5   53.67    1.09    0.49   -0.62    0.39    0.32   -0.53   -0.85
  -3  20   5    0.64    0.13    0.50   -0.20    0.59    0.79   -0.28   -0.80
   3  21   5    4.25    0.20    0.50   -0.60    0.40    0.29   -0.57   -0.82
  -3  21   5    1.74    0.15    0.50   -0.19    0.59    0.78   -0.33   -0.79
  -3  22   5    7.58    0.27    0.50   -0.18    0.60    0.76   -0.38   -0.78
  -3  23   5    3.00    0.18    0.50   -0.17    0.60    0.73   -0.44   -0.76
  -3  24   5    0.29    0.12    0.50   -0.17    0.60    0.70   -0.49   -0.74
   3   1   6   10.94    0.31    0.46   -0.88   -0.30    0.46    0.37   -0.92
  -3   1   6  103.84    1.90    0.76   -0.40    0.19    0.56    0.81   -0.39
   3   2   6   48.44    0.97    0.44   -0.90   -0.23    0.47    0.30   -0.95
  -3   2   6   36.19    0.71    0.74   -0.42    0.22    0.60    0.76   -0.45
   3   3   6    2.92    0.16    0.43   -0.90   -0.17    0.48    0.24   -0.96
  -3   3   6    0.70    0.08    0.71   -0.43    0.25    0.65    0.71   -0.50
   3   4   6   40.62    0.84    0.42   -0.91   -0.12    0.48    0.18   -0.98
  -3   4   6   13.04    0.31    0.69   -0.44    0.28    0.69    0.65   -0.55
   3   5   6   36.91    0.78    0.42   -0.90   -0.07    0.47    0.13   -0.99
  -3   5   6  106.41    1.95    0.66   -0.44    0.32    0.72    0.60   -0.60
   3   6   6    1.15    0.13    0.42   -0.90   -0.02    0.47    0.08   -0.99
  -3   6   6   50.09    0.97    0.64   -0.43    0.35    0.75    0.54   -0.64
   3   7   6   27.58    0.61    0.42   -0.89    0.02    0.47    0.03   -0.99
  -3   7   6   81.00    1.52    0.62   -0.43    0.37    0.77    0.48   -0.68
   3   8   6   51.67    1.04    0.42   -0.87    0.06    0.46   -0.02   -1.00
  -3   8   6   16.44    0.38    0.61   -0.42    0.40    0.79    0.42   -0.71
   3   9   6   36.22    0.77    0.43   -0.86    0.10    0.45   -0.07   -0.99
  -3   9   6    6.76    0.21    0.59   -0.41    0.42    0.81    0.36   -0.74
   3  10   6   31.48    0.69    0.43   -0.84    0.14    0.44   -0.11   -0.99
  -3  10   6   57.66    1.12    0.58   -0.40    0.45    0.82    0.30   -0.76
   3  11   6   28.50    0.64    0.44   -0.82    0.17    0.43   -0.15   -0.99
  -3  11   6  130.34    2.40    0.57   -0.38    0.46    0.82    0.24   -0.79
   3  12   6    7.90    0.27    0.45   -0.80    0.20    0.42   -0.20   -0.98
  -3  12   6    8.43    0.26    0.56   -0.37    0.48    0.83    0.18   -0.80
   3  13   6   17.72    0.46    0.45   -0.79    0.22    0.41   -0.24   -0.97
  -3  13   6   33.01    0.70    0.55   -0.36    0.50    0.83    0.12   -0.82
   3  14   6   59.97    1.21    0.46   -0.77    0.25    0.40   -0.28   -0.96
  -3  14   6   42.43    0.88    0.54   -0.34    0.51    0.83    0.06   -0.83
   3  15   6    4.78    0.22    0.46   -0.75    0.27    0.38   -0.32   -0.95
  -3  15   6   54.87    1.10    0.54   -0.33    0.52    0.82    0.00   -0.83
   3  16   6    6.56    0.25    0.47   -0.73    0.29    0.36   -0.36   -0.93
  -3  16   6    0.68    0.12    0.53   -0.32    0.53    0.82   -0.05   -0.84
   3  17   6    6.37    0.25    0.48   -0.71    0.31    0.34   -0.40   -0.92
  -3  17   6   73.87    1.45    0.53   -0.30    0.54    0.81   -0.11   -0.84
   3  18   6   29.32    0.66    0.48   -0.69    0.32    0.32   -0.44   -0.90
  -3  18   6   17.45    0.45    0.53   -0.29    0.54    0.80   -0.16   -0.84
   3  19   6    2.53    0.16    0.49   -0.67    0.34    0.30   -0.47   -0.88
  -3  19   6    1.88    0.16    0.52   -0.28    0.55    0.78   -0.22   -0.83
  -3  20   6    0.02    0.12    0.52   -0.27    0.55    0.77   -0.27   -0.83
  -3  21   6   32.61    0.72    0.52   -0.26    0.56    0.75   -0.33   -0.82
  -3  22   6    3.58    0.19    0.52   -0.25    0.56    0.72   -0.38   -0.81
  -3  23   6    4.97    0.21    0.52   -0.24    0.57    0.70   -0.43   -0.79
   3   0   7   26.75    0.61    0.55   -0.81   -0.39    0.39    0.46   -0.88
  -3   0   7   10.13    0.27    0.82   -0.39    0.08    0.52    0.82   -0.42
   3   1   7    5.10    0.21    0.52   -0.84   -0.33    0.41    0.40   -0.91
  -3   1   7  142.99    2.61    0.80   -0.42    0.11    0.56    0.78   -0.47
   3   2   7    0.23    0.11    0.50   -0.86   -0.27    0.42    0.33   -0.94
  -3   2   7    0.92    0.10    0.77   -0.43    0.14    0.60    0.73   -0.52
   3   3   7    4.16    0.19    0.49   -0.87   -0.22    0.42    0.27   -0.96
  -3   3   7   57.23    1.10    0.75   -0.45    0.17    0.64    0.68   -0.57
   3   4   7   24.94    0.58    0.47   -0.88   -0.17    0.43    0.22   -0.97
  -3   4   7    4.72    0.17    0.73   -0.46    0.20    0.67    0.63   -0.61
   3   5   7    4.93    0.21    0.47   -0.88   -0.12    0.43    0.16   -0.98
  -3   5   7  168.29    3.06    0.70   -0.47    0.23    0.70    0.57   -0.65
   3   6   7    1.33    0.14    0.46   -0.88   -0.07    0.43    0.11   -0.99
  -3   6   7    0.77    0.10    0.68   -0.47    0.26    0.73    0.52   -0.69
   3   7   7    4.43    0.20    0.46   -0.87   -0.03    0.42    0.06   -1.00
  -3   7   7    3.30    0.15    0.66   -0.47    0.29    0.75    0.46   -0.72
   3   8   7   17.14    0.44    0.46   -0.87    0.01    0.42    0.01   -1.00
  -3   8   7    0.09    0.09    0.65   -0.46    0.32    0.76    0.40   -0.75
   3   9   7    2.92    0.18    0.46   -0.86    0.05    0.41   -0.03   -1.00
  -3   9   7  143.18    2.63    0.63   -0.45    0.35    0.78    0.35   -0.78
   3  10   7    1.05    0.14    0.46   -0.84    0.08    0.40   -0.08   -1.00
  -3  10   7    0.28    0.10    0.62   -0.45    0.37    0.79    0.29   -0.80
   3  11   7    5.36    0.23    0.46   -0.83    0.11    0.39   -0.12   -0.99
  -3  11   7    8.12    0.26    0.60   -0.44    0.39    0.79    0.23   -0.82
   3  12   7    5.70    0.23    0.47   -0.82    0.14    0.38   -0.17   -0.99
  -3  12   7    2.15    0.15    0.59   -0.43    0.41    0.80    0.17   -0.84
   3  13   7    0.73    0.13    0.47   -0.80    0.17    0.36   -0.21   -0.98
  -3  13   7   93.05    1.77    0.58   -0.41    0.43    0.80    0.12   -0.85
   3  14   7    0.24    0.12    0.47   -0.78    0.20    0.35   -0.25   -0.97
  -3  14   7    0.94    0.13    0.57   -0.40    0.45    0.79    0.06   -0.86
   3  15   7    5.15    0.22    0.48   -0.77    0.22    0.33   -0.30   -0.96
  -3  15   7   18.51    0.46    0.57   -0.39    0.46    0.79    0.00   -0.86
   3  16   7   -0.18    0.11    0.48   -0.75    0.24    0.32   -0.34   -0.94
  -3  16   7    2.18    0.16    0.56   -0.38    0.47    0.78   -0.05   -0.87
   3  17   7    0.01    0.11    0.48   -0.73    0.26    0.29   -0.38   -0.92
  -3  17   7   42.87    0.91    0.55   -0.37    0.49    0.77   -0.11   -0.87
  -3  18   7    1.57    0.15    0.55   -0.35    0.50    0.76   -0.16   -0.87
  -3  19   7    8.65    0.29    0.54   -0.34    0.51    0.75   -0.22   -0.86
  -3  20   7    0.26    0.12    0.54   -0.33    0.51    0.73   -0.27   -0.86
  -3  21   7    9.65    0.30    0.54   -0.32    0.52    0.71   -0.33   -0.85
  -3  22   7    0.49    0.12    0.54   -0.31    0.53    0.69   -0.38   -0.83
   3   1   8    3.23    0.18    0.57   -0.81   -0.35    0.35    0.40   -0.92
  -3   1   8   68.19    1.31    0.82   -0.43    0.05    0.56    0.74   -0.55
   3   2   8   53.03    1.08    0.55   -0.83   -0.30    0.36    0.34   -0.94
  -3   2   8  164.65    3.01    0.80   -0.45    0.08    0.60    0.70   -0.60
   3   3   8   27.95    0.64    0.53   -0.84   -0.25    0.37    0.29   -0.96
  -3   3   8    2.30    0.14    0.78   -0.46    0.11    0.63    0.65   -0.64
   3   4   8   49.35    1.02    0.52   -0.85   -0.20    0.37    0.23   -0.97
  -3   4   8    9.16    0.27    0.75   -0.48    0.14    0.65    0.60   -0.67
   3   5   8    1.61    0.15    0.51   -0.86   -0.16    0.37    0.18   -0.98
  -3   5   8   66.15    1.28    0.73   -0.49    0.17    0.68    0.55   -0.71
   3   6   8    9.30    0.30    0.50   -0.86   -0.11    0.37    0.13   -0.99
  -3   6   8   97.91    1.85    0.71   -0.49    0.20    0.70    0.49   -0.74
   3   7   8   52.55    1.08    0.49   -0.86   -0.07    0.37    0.08   -1.00
  -3   7   8   42.17    0.87    0.69   -0.49    0.23    0.72    0.44   -0.77
   3   8   8   81.17    1.58    0.49   -0.86   -0.03    0.36    0.03   -1.00
  -3   8   8   28.69    0.63    0.68   -0.49    0.25    0.73    0.38   -0.80
   3   9   8    7.32    0.27    0.49   -0.85    0.00    0.35   -0.02   -1.00
  -3   9   8    2.64    0.16    0.66   -0.49    0.28    0.74    0.33   -0.82
   3  10   8    2.79    0.17    0.48   -0.84    0.04    0.35   -0.06   -1.00
  -3  10   8   33.39    0.72    0.65   -0.48    0.31    0.75    0.27   -0.84
   3  11   8   43.00    0.90    0.48   -0.83    0.07    0.34   -0.11   -0.99
  -3  11   8   80.97    1.56    0.63   -0.48    0.33    0.76    0.22   -0.86
   3  12   8   33.79    0.74    0.48   -0.82    0.10    0.32   -0.15   -0.99
  -3  12   8   36.65    0.79    0.62   -0.47    0.35    0.76    0.16   -0.87
   3  13   8    6.85    0.25    0.49   -0.81    0.13    0.31   -0.20   -0.98
  -3  13   8   31.35    0.70    0.61   -0.46    0.37    0.76    0.10   -0.88
   3  14   8    8.10    0.27    0.49   -0.80    0.15    0.29   -0.24   -0.97
  -3  14   8    5.13    0.22    0.60   -0.45    0.39    0.76    0.05   -0.89
  -3  15   8   35.13    0.77    0.59   -0.44    0.41    0.75   -0.01   -0.89
  -3  16   8   27.07    0.63    0.58   -0.43    0.42    0.74   -0.06   -0.90
  -3  17   8   64.37    1.29    0.58   -0.42    0.44    0.73   -0.12   -0.90
  -3  18   8    0.16    0.12    0.57   -0.41    0.45    0.72   -0.17   -0.89
  -3  19   8    0.87    0.13    0.56   -0.40    0.46    0.70   -0.23   -0.89
  -3  20   8   10.04    0.31    0.56   -0.39    0.47    0.68   -0.28   -0.88
   3   0   9    2.62    0.17    0.64   -0.75   -0.41    0.27    0.44   -0.89
  -3   0   9    5.12    0.21    0.85   -0.41   -0.02    0.52    0.74   -0.59
   3   1   9    0.08    0.11    0.61   -0.78   -0.36    0.28    0.39   -0.92
  -3   1   9    3.97    0.18    0.83   -0.44    0.01    0.55    0.70   -0.63
   3   2   9    0.46    0.12    0.59   -0.80   -0.32    0.29    0.33   -0.94
  -3   2   9    0.67    0.12    0.81   -0.46    0.03    0.58    0.65   -0.66
   3   3   9    1.25    0.14    0.57   -0.82   -0.27    0.30    0.28   -0.96
  -3   3   9    4.47    0.20    0.79   -0.47    0.06    0.61    0.61   -0.70
   3   4   9    1.36    0.14    0.56   -0.83   -0.23    0.31    0.23   -0.97
  -3   4   9    9.32    0.29    0.77   -0.49    0.09    0.63    0.56   -0.73
   3   5   9    1.38    0.14    0.54   -0.84   -0.19    0.31    0.18   -0.98
  -3   5   9    5.60    0.22    0.75   -0.50    0.11    0.65    0.51   -0.76
   3   6   9    5.53    0.23    0.53   -0.84   -0.15    0.31    0.13   -0.99
  -3   6   9    2.89    0.17    0.74   -0.51    0.14    0.67    0.46   -0.79
   3   7   9    4.99    0.22    0.52   -0.85   -0.11    0.30    0.08   -0.99
  -3   7   9    8.84    0.28    0.72   -0.51    0.17    0.69    0.41   -0.82
   3   8   9   -0.21    0.10    0.52   -0.85   -0.07    0.30    0.03   -1.00
  -3   8   9   18.54    0.46    0.70   -0.51    0.20    0.70    0.35   -0.84
   3   9   9    1.00    0.13    0.51   -0.84   -0.03    0.29   -0.02   -1.00
  -3   9   9    4.08    0.20    0.69   -0.51    0.22    0.71    0.30   -0.86
   3  10   9   11.15    0.32    0.51   -0.84   -0.00    0.28   -0.06   -0.99
  -3  10   9    2.32    0.16    0.67   -0.51    0.25    0.71    0.25   -0.87
  -3  11   9   12.90    0.37    0.66   -0.51    0.27    0.72    0.19   -0.89
  -3  12   9   24.04    0.57    0.64   -0.50    0.29    0.72    0.14   -0.90
  -3  13   9    0.78    0.13    0.63   -0.49    0.32    0.72    0.08   -0.91
  -3  14   9    0.53    0.12    0.62   -0.49    0.34    0.71    0.03   -0.92
  -3  15   9    8.47    0.29    0.61   -0.48    0.35    0.71   -0.03   -0.92
  -3  16   9   17.22    0.44    0.60   -0.47    0.37    0.70   -0.08   -0.92
  -3  17   9    0.10    0.11    0.60   -0.46    0.39    0.69   -0.14   -0.92
  -3  18   9    0.14    0.11    0.59   -0.45    0.40    0.67   -0.19   -0.92
  -3   1  10  173.42    3.20    0.84   -0.45   -0.03    0.54    0.65   -0.70
  -3   2  10    6.81    0.25    0.82   -0.47   -0.01    0.56    0.61   -0.73
  -3   3  10   79.79    1.55    0.81   -0.48    0.02    0.59    0.56   -0.76
  -3   4  10    5.95    0.24    0.79   -0.50    0.04    0.61    0.52   -0.79
  -3   5  10  132.06    2.47    0.77   -0.51    0.07    0.62    0.47   -0.81
  -3   6  10    2.34    0.17    0.75   -0.52    0.10    0.64    0.42   -0.84
  -3   7  10    6.87    0.26    0.74   -0.52    0.12    0.65    0.37   -0.86
  -3   8  10   15.44    0.42    0.72   -0.53    0.15    0.66    0.32   -0.88
  -3   9  10   18.96    0.48    0.70   -0.53    0.17    0.67    0.26   -0.90
  -3  10  10    0.04    0.11    0.69   -0.53    0.20    0.67    0.21   -0.91
  -3  11  10    0.39    0.13    0.68   -0.53    0.22    0.67    0.16   -0.92
  -3  12  10   14.41    0.39    0.66   -0.52    0.25    0.67    0.10   -0.93
  -3  13  10   10.71    0.33    0.65   -0.52    0.27    0.67    0.05   -0.94
  -3  14  10    1.26    0.14    0.64   -0.51    0.29    0.66   -0.00   -0.94
  -3  15  10    0.14    0.11    0.63   -0.51    0.31    0.65   -0.06   -0.94
  -3  16  10    6.67    0.24    0.62   -0.50    0.33    0.64   -0.11   -0.94
  -3   0  11  112.71    2.14    0.86   -0.43   -0.08    0.50    0.63   -0.74
  -3   1  11    4.34    0.21    0.85   -0.45   -0.06    0.52    0.59   -0.77
  -3   2  11    0.55    0.13    0.83   -0.47   -0.04    0.54    0.55   -0.79
  -3   3  11    1.84    0.15    0.81   -0.49   -0.01    0.56    0.51   -0.82
  -3   4  11   83.90    1.63    0.80   -0.50    0.01    0.57    0.46   -0.84
  -3   5  11    8.19    0.28    0.78   -0.52    0.03    0.59    0.41   -0.86
  -3   6  11    5.03    0.22    0.76   -0.53    0.06    0.60    0.37   -0.88
  -3   7  11    0.82    0.13    0.75   -0.53    0.08    0.61    0.32   -0.90
  -3   8  11   32.91    0.73    0.73   -0.54    0.11    0.62    0.27   -0.92
  -3   9  11    7.30    0.26    0.72   -0.54    0.13    0.62    0.22   -0.93
  -3  10  11   11.27    0.33    0.71   -0.54    0.16    0.62    0.17   -0.94
  -3  11  11    0.49    0.12    0.69   -0.54    0.18    0.62    0.11   -0.95
  -3  12  11    4.43    0.20    0.68   -0.54    0.20    0.62    0.06   -0.96
  -3   1  12   13.08    0.37    0.85   -0.46   -0.08    0.49    0.52   -0.83
  -3   2  12   10.40    0.32    0.84   -0.48   -0.06    0.51    0.48   -0.85
  -3   3  12    1.25    0.14    0.82   -0.49   -0.04    0.52    0.44   -0.87
  -3   4  12    1.03    0.13    0.80   -0.51   -0.02    0.53    0.39   -0.89
  -3   5  12   19.28    0.47    0.79   -0.52    0.00    0.54    0.35   -0.91
  -3   6  12    5.46    0.22    0.77   -0.53    0.03    0.55    0.30   -0.93
  -3   7  12   34.25    0.74    0.76   -0.54    0.05    0.56    0.26   -0.94
   4   0   0    2.43    0.07   -0.30   -0.58    0.81   -0.07   -0.78   -0.56
   4   2   0   21.70    0.37   -0.13   -0.70    0.70    0.10   -0.71   -0.68
   4   4   0   11.10    0.21    0.04   -0.73    0.62    0.20   -0.67   -0.74
   4   5   0  153.22    2.38    0.11   -0.72    0.59    0.24   -0.65   -0.76
   4   6   0   68.17    1.09    0.18   -0.70    0.57    0.26   -0.64   -0.77
   4   7   0  187.96    2.91    0.24   -0.68    0.55    0.29   -0.63   -0.77
   4   8   0   26.50    0.46    0.29   -0.66    0.54    0.30   -0.63   -0.78
   4   9   0    9.50    0.20    0.33   -0.63    0.53    0.31   -0.63   -0.78
   4  10   0   48.39    0.82    0.36   -0.60    0.52    0.32   -0.63   -0.77
   4  11   0    0.72    0.06    0.40   -0.58    0.51    0.32   -0.64   -0.77
   4  12   0   27.19    0.49    0.42   -0.55    0.51    0.33   -0.65   -0.76
   4  13   0    0.21    0.06    0.44   -0.53    0.51    0.33   -0.66   -0.75
   4  14   0    8.98    0.21    0.46   -0.50    0.50    0.32   -0.67   -0.74
   4  15   0   91.05    1.51    0.48   -0.48    0.50    0.32   -0.69   -0.73
   4  16   0    8.52    0.19    0.49   -0.46    0.50    0.31   -0.70   -0.71
   4  17   0    5.63    0.15    0.51   -0.44    0.50    0.30   -0.72   -0.70
   4  18   0    0.04    0.07    0.52   -0.42    0.50    0.29   -0.73   -0.68
   4  19   0   94.87    1.54    0.53   -0.40    0.50    0.28   -0.75   -0.66
   4  20   0   -0.01    0.07    0.53   -0.39    0.50    0.27   -0.77   -0.64
   4  21   0   17.56    0.34    0.54   -0.37    0.50    0.25   -0.78   -0.62
   4  22   0    0.47    0.08    0.55   -0.36    0.50    0.23   -0.80   -0.60
   4  23   0   23.63    0.44    0.55   -0.35    0.50    0.21   -0.82   -0.57
   4  24   0    4.08    0.13    0.56   -0.33    0.50    0.19   -0.84   -0.54
   4  25   0   13.32    0.27    0.56   -0.32    0.50    0.16   -0.86   -0.51
   4   1   1   31.43    0.59   -0.27   -0.79    0.61    0.17   -0.60   -0.79
  -4   1   1    6.35    0.16   -0.18   -0.39    0.90    0.31    0.85    0.28
   4   2   1   38.46    0.71   -0.18   -0.82    0.57    0.23   -0.57   -0.82
  -4   2   1  409.75    6.68   -0.21   -0.29    0.94    0.42    0.83    0.17
   4   3   1   30.85    0.59   -0.09   -0.83    0.54    0.27   -0.55   -0.84
  -4   3   1   22.05    0.43   -0.21   -0.19    0.97    0.53    0.80    0.06
   4   4   1    5.22    0.15   -0.00   -0.83    0.52    0.30   -0.53   -0.85
  -4   4   1   21.31    0.42   -0.19   -0.09    0.98    0.63    0.75   -0.06
   4   5   1   38.29    0.72    0.07   -0.82    0.50    0.32   -0.52   -0.85
  -4   5   1   12.11    0.26   -0.15   -0.01    0.97    0.72    0.69   -0.16
   4   6   1   39.99    0.75    0.14   -0.80    0.49    0.34   -0.52   -0.86
   4   7   1   15.92    0.35    0.19   -0.78    0.48    0.35   -0.52   -0.85
  -4   7   1   26.58    0.51   -0.05    0.13    0.94    0.85    0.53   -0.34
   4   8   1    4.44    0.15    0.24   -0.75    0.48    0.35   -0.52   -0.85
  -4   8   1   54.47    0.99    0.00    0.17    0.91    0.89    0.45   -0.41
   4   9   1   24.78    0.52    0.29   -0.72    0.48    0.36   -0.53   -0.85
  -4   9   1   33.14    0.66    0.05    0.21    0.89    0.92    0.36   -0.46
   4  10   1   33.49    0.68    0.32   -0.69    0.48    0.36   -0.54   -0.84
  -4  10   1   70.78    1.33    0.10    0.23    0.86    0.94    0.29   -0.51
   4  11   1    6.07    0.20    0.36   -0.66    0.48    0.36   -0.56   -0.83
  -4  11   1   20.02    0.44    0.14    0.24    0.84    0.96    0.21   -0.54
   4  12   1    1.00    0.10    0.38   -0.63    0.48    0.36   -0.57   -0.82
  -4  12   1   59.19    1.14    0.18    0.25    0.81    0.97    0.14   -0.57
   4  13   1   16.61    0.40    0.41   -0.61    0.48    0.35   -0.58   -0.81
  -4  13   1   49.57    0.97    0.22    0.26    0.79    0.97    0.07   -0.59
   4  14   1   17.70    0.43    0.43   -0.58    0.48    0.35   -0.60   -0.80
  -4  14   1   14.93    0.37    0.25    0.26    0.77    0.97    0.00   -0.60
   4  15   1    1.65    0.13    0.45   -0.56    0.48    0.34   -0.62   -0.78
  -4  15   1    9.09    0.27    0.27    0.26    0.76    0.96   -0.06   -0.61
   4  16   1   -0.08    0.10    0.46   -0.54    0.48    0.33   -0.64   -0.77
  -4  16   1   45.14    0.83    0.30    0.25    0.74    0.95   -0.12   -0.61
   4  17   1    3.82    0.19    0.48   -0.51    0.48    0.32   -0.66   -0.75
  -4  17   1   27.96    0.56    0.32    0.25    0.73    0.94   -0.18   -0.61
   4  18   1    6.23    0.24    0.49   -0.49    0.49    0.30   -0.68   -0.73
  -4  18   1    2.52    0.13    0.34    0.25    0.71    0.93   -0.23   -0.61
   4  19   1    0.48    0.12    0.50   -0.47    0.49    0.29   -0.70   -0.72
  -4  19   1    1.36    0.11    0.36    0.24    0.70    0.91   -0.29   -0.61
   4  20   1    0.03    0.12    0.51   -0.46    0.49    0.27   -0.72   -0.69
  -4  20   1   18.56    0.41    0.37    0.24    0.69    0.90   -0.34   -0.60
   4  21   1    0.29    0.12    0.51   -0.44    0.49    0.25   -0.74   -0.67
  -4  21   1    5.69    0.20    0.39    0.23    0.68    0.88   -0.39   -0.59
   4  22   1    1.53    0.15    0.52   -0.42    0.49    0.23   -0.76   -0.65
  -4  22   1    0.26    0.10    0.40    0.22    0.68    0.86   -0.44   -0.57
   4  23   1    1.86    0.15    0.53   -0.41    0.49    0.21   -0.79   -0.62
  -4  23   1    1.24    0.12    0.41    0.22    0.67    0.83   -0.49   -0.56
   4  24   1    0.04    0.11    0.53   -0.39    0.49    0.19   -0.81   -0.59
  -4  24   1    2.63    0.14    0.42    0.21    0.66    0.80   -0.54   -0.54
  -4  25   1    0.14    0.09    0.43    0.21    0.66    0.77   -0.59   -0.51
   4   0   2  248.84    4.28   -0.32   -0.88    0.45    0.27   -0.44   -0.90
  -4   0   2    7.86    0.18    0.09   -0.40    0.81    0.32    0.88    0.21
  -4   1   2   15.07    0.30    0.05   -0.35    0.85    0.41    0.86    0.12
   4   2   2    5.42    0.16   -0.13   -0.92    0.39    0.34   -0.39   -0.92
  -4   2   2    4.95    0.13    0.03   -0.29    0.88    0.50    0.84    0.03
  -4   3   2  131.88    2.23    0.02   -0.22    0.89    0.58    0.79   -0.06
   4   4   2  160.27    2.89    0.02   -0.91    0.38    0.37   -0.38   -0.92
  -4   4   2   20.80    0.41    0.03   -0.16    0.90    0.66    0.74   -0.16
   4   5   2   11.37    0.28    0.08   -0.89    0.38    0.38   -0.38   -0.92
  -4   5   2  149.75    2.53    0.05   -0.10    0.90    0.73    0.68   -0.24
   4   6   2   14.79    0.34    0.14   -0.87    0.39    0.39   -0.39   -0.92
  -4   6   2    7.98    0.19    0.07   -0.04    0.90    0.79    0.61   -0.32
   4   7   2   34.79    0.70    0.19   -0.85    0.39    0.39   -0.40   -0.91
  -4   7   2   42.32    0.78    0.10    0.00    0.89    0.84    0.54   -0.39
   4   8   2   34.64    0.70    0.23   -0.82    0.40    0.39   -0.42   -0.91
  -4   8   2   32.01    0.61    0.13    0.04    0.87    0.88    0.46   -0.45
   4   9   2   12.89    0.32    0.27   -0.79    0.41    0.39   -0.43   -0.90
  -4   9   2  290.24    5.17    0.16    0.06    0.85    0.91    0.39   -0.50
   4  10   2    2.25    0.13    0.30   -0.76    0.42    0.38   -0.45   -0.89
  -4  10   2    3.77    0.14    0.19    0.09    0.84    0.93    0.31   -0.54
   4  11   2   28.24    0.60    0.33   -0.73    0.42    0.38   -0.47   -0.88
  -4  11   2   12.51    0.30    0.22    0.10    0.82    0.94    0.24   -0.57
   4  12   2    1.15    0.11    0.36   -0.70    0.43    0.37   -0.49   -0.87
  -4  12   2   38.75    0.78    0.25    0.12    0.80    0.95    0.17   -0.60
   4  13   2   24.54    0.55    0.38   -0.68    0.44    0.37   -0.51   -0.86
  -4  13   2  189.24    3.43    0.27    0.12    0.78    0.95    0.11   -0.62
   4  14   2    6.45    0.23    0.40   -0.65    0.44    0.36   -0.53   -0.84
  -4  14   2    0.13    0.09    0.29    0.13    0.77    0.95    0.04   -0.63
   4  15   2  140.11    2.60    0.42   -0.63    0.45    0.35   -0.56   -0.83
  -4  15   2   93.31    1.76    0.31    0.14    0.76    0.95   -0.02   -0.64
   4  16   2    0.19    0.11    0.44   -0.60    0.45    0.33   -0.58   -0.81
  -4  16   2   24.11    0.49    0.33    0.14    0.74    0.94   -0.08   -0.65
   4  17   2    5.50    0.22    0.45   -0.58    0.46    0.32   -0.60   -0.80
  -4  17   2   40.33    0.76    0.35    0.14    0.73    0.93   -0.14   -0.65
   4  18   2   22.80    0.55    0.46   -0.56    0.46    0.31   -0.63   -0.78
  -4  18   2    1.12    0.11    0.36    0.14    0.72    0.92   -0.20   -0.65
   4  19   2  132.40    2.48    0.48   -0.54    0.47    0.29   -0.65   -0.76
  -4  19   2   77.72    1.39    0.37    0.14    0.71    0.91   -0.25   -0.65
   4  20   2    2.25    0.16    0.49   -0.52    0.47    0.27   -0.68   -0.74
  -4  20   2    7.76    0.23    0.39    0.14    0.70    0.89   -0.30   -0.64
   4  21   2    0.07    0.11    0.49   -0.50    0.47    0.25   -0.70   -0.71
  -4  21   2    0.14    0.12    0.40    0.14    0.69    0.87   -0.36   -0.63
   4  22   2   17.24    0.45    0.50   -0.48    0.48    0.23   -0.72   -0.69
  -4  22   2    0.45    0.10    0.41    0.13    0.68    0.85   -0.41   -0.62
   4  23   2   45.76    0.95    0.51   -0.47    0.48    0.20   -0.75   -0.66
  -4  23   2   15.91    0.37    0.42    0.13    0.68    0.83   -0.46   -0.61
  -4  24   2    1.16    0.11    0.43    0.13    0.67    0.80   -0.51   -0.59
  -4  25   2    4.18    0.16    0.43    0.13    0.66    0.77   -0.56   -0.56
   4   1   3   48.92    0.95   -0.09   -0.98    0.20    0.40   -0.20   -0.98
  -4   1   3  135.85    2.30    0.28   -0.34    0.73    0.47    0.86   -0.01
   4   2   3   58.12    1.11   -0.03   -0.98    0.21    0.41   -0.21   -0.98
  -4   2   3    0.90    0.06    0.25   -0.31    0.76    0.55    0.83   -0.09
   4   3   3   79.68    1.49    0.02   -0.97    0.22    0.41   -0.22   -0.97
  -4   3   3  234.43    3.89    0.24   -0.27    0.78    0.62    0.78   -0.17
   4   4   3   20.94    0.46    0.08   -0.95    0.24    0.41   -0.23   -0.97
  -4   4   3    0.05    0.05    0.23   -0.23    0.79    0.68    0.73   -0.25
   4   5   3    9.71    0.26    0.12   -0.94    0.26    0.41   -0.25   -0.97
  -4   5   3    9.92    0.23    0.23   -0.19    0.80    0.74    0.67   -0.32
   4   6   3   34.02    0.69    0.17   -0.91    0.28    0.41   -0.27   -0.96
  -4   6   3    6.84    0.18    0.24   -0.15    0.80    0.79    0.61   -0.39
   4   7   3   88.89    1.66    0.21   -0.89    0.30    0.41   -0.30   -0.95
  -4   7   3  223.79    3.75    0.25   -0.12    0.80    0.83    0.54   -0.44
   4   8   3   40.65    0.82    0.24   -0.87    0.31    0.41   -0.32   -0.95
  -4   8   3    0.54    0.07    0.26   -0.09    0.80    0.86    0.47   -0.50
   4   9   3    0.04    0.09    0.27   -0.84    0.33    0.40   -0.34   -0.94
  -4   9   3    3.50    0.13    0.27   -0.07    0.79    0.89    0.40   -0.54
   4  10   3    6.90    0.23    0.30   -0.81    0.35    0.39   -0.37   -0.93
  -4  10   3   14.13    0.33    0.29   -0.04    0.78    0.91    0.33   -0.58
   4  11   3   69.92    1.35    0.33   -0.79    0.36    0.39   -0.39   -0.92
  -4  11   3  156.82    2.85    0.30   -0.03    0.77    0.92    0.26   -0.61
   4  12   3   34.33    0.73    0.35   -0.76    0.37    0.38   -0.42   -0.91
  -4  12   3    1.73    0.11    0.32   -0.01    0.76    0.93    0.20   -0.63
   4  13   3    3.38    0.17    0.37   -0.73    0.39    0.37   -0.44   -0.90
  -4  13   3   23.29    0.51    0.33    0.00    0.75    0.94    0.13   -0.65
   4  14   3    1.26    0.13    0.39   -0.71    0.40    0.36   -0.47   -0.88
  -4  14   3   19.17    0.45    0.34    0.01    0.74    0.94    0.07   -0.67
   4  15   3   42.72    0.89    0.41   -0.68    0.41    0.34   -0.50   -0.87
  -4  15   3   80.99    1.54    0.36    0.02    0.73    0.93    0.01   -0.68
   4  16   3   16.43    0.43    0.42   -0.66    0.42    0.33   -0.53   -0.85
  -4  16   3    2.89    0.13    0.37    0.03    0.72    0.93   -0.05   -0.69
   4  17   3    2.40    0.17    0.44   -0.64    0.42    0.31   -0.55   -0.83
  -4  17   3   17.32    0.38    0.38    0.03    0.72    0.92   -0.11   -0.69
   4  18   3   12.71    0.37    0.45   -0.62    0.43    0.30   -0.58   -0.82
  -4  18   3   12.25    0.30    0.39    0.04    0.71    0.91   -0.17   -0.69
   4  19   3   17.54    0.45    0.46   -0.60    0.44    0.28   -0.61   -0.79
  -4  19   3   28.43    0.57    0.40    0.04    0.70    0.90   -0.22   -0.69
   4  20   3    5.41    0.23    0.47   -0.58    0.44    0.26   -0.63   -0.77
  -4  20   3    1.12    0.11    0.41    0.04    0.69    0.88   -0.28   -0.68
   4  21   3   -0.04    0.11    0.48   -0.56    0.45    0.24   -0.66   -0.75
  -4  21   3    2.90    0.15    0.42    0.04    0.69    0.86   -0.33   -0.68
   4  22   3   19.61    0.48    0.49   -0.54    0.45    0.21   -0.69   -0.72
  -4  22   3    5.29    0.19    0.42    0.05    0.68    0.84   -0.38   -0.66
  -4  23   3    2.35    0.14    0.43    0.05    0.67    0.82   -0.44   -0.65
  -4  24   3    0.03    0.09    0.44    0.05    0.67    0.79   -0.49   -0.63
  -4  25   3    0.24    0.09    0.44    0.05    0.66    0.76   -0.54   -0.61
   4   0   4    0.25    0.09    0.02   -1.00   -0.02    0.44    0.02   -1.00
  -4   0   4  475.66    8.01    0.48   -0.36    0.56    0.45    0.88   -0.06
   4   1   4    8.72    0.25    0.06   -1.00    0.01    0.43   -0.01   -1.00
  -4   1   4  108.83    1.87    0.46   -0.35    0.59    0.52    0.85   -0.13
   4   2   4   12.59    0.32    0.09   -0.99    0.05    0.43   -0.04   -1.00
  -4   2   4    7.76    0.19    0.43   -0.33    0.62    0.58    0.81   -0.20
   4   3   4   52.82    1.03    0.12   -0.98    0.08    0.43   -0.07   -1.00
  -4   3   4  249.15    4.14    0.41   -0.31    0.64    0.64    0.77   -0.27
   4   4   4    3.74    0.16    0.15   -0.97    0.12    0.43   -0.11   -0.99
  -4   4   4  344.65    5.68    0.40   -0.29    0.66    0.69    0.72   -0.33
   4   5   4   22.16    0.50    0.19   -0.95    0.15    0.42   -0.14   -0.99
  -4   5   4   14.02    0.30    0.39   -0.27    0.67    0.74    0.66   -0.39
   4   6   4   57.88    1.13    0.22   -0.94    0.18    0.42   -0.17   -0.98
  -4   6   4   64.55    1.16    0.38   -0.24    0.69    0.78    0.60   -0.45
   4   7   4   28.57    0.62    0.24   -0.92    0.20    0.41   -0.20   -0.98
  -4   7   4  103.85    1.90    0.37   -0.22    0.69    0.82    0.54   -0.50
   4   8   4   36.30    0.76    0.27   -0.89    0.23    0.41   -0.23   -0.97
  -4   8   4  148.36    2.69    0.37   -0.20    0.70    0.85    0.47   -0.55
   4   9   4   84.29    1.61    0.29   -0.87    0.25    0.40   -0.26   -0.96
  -4   9   4  108.78    2.00    0.37   -0.18    0.70    0.87    0.41   -0.58
   4  10   4   37.44    0.78    0.32   -0.85    0.28    0.39   -0.29   -0.96
  -4  10   4   93.48    1.73    0.38   -0.16    0.70    0.89    0.34   -0.62
   4  11   4    0.01    0.11    0.34   -0.82    0.30    0.38   -0.32   -0.95
  -4  11   4    0.46    0.09    0.38   -0.14    0.70    0.90    0.28   -0.65
   4  12   4   61.68    1.22    0.36   -0.80    0.31    0.37   -0.35   -0.94
  -4  12   4   32.64    0.68    0.39   -0.13    0.70    0.91    0.21   -0.67
   4  13   4   67.03    1.32    0.37   -0.78    0.33    0.36   -0.38   -0.92
  -4  13   4   78.16    1.48    0.39   -0.11    0.70    0.91    0.15   -0.69
   4  14   4    2.19    0.16    0.39   -0.75    0.35    0.34   -0.42   -0.91
  -4  14   4   81.54    1.55    0.40   -0.10    0.70    0.92    0.09   -0.71
   4  15   4   18.53    0.47    0.40   -0.73    0.36    0.33   -0.45   -0.90
  -4  15   4   55.33    1.10    0.40   -0.09    0.69    0.91    0.03   -0.72
   4  16   4   37.68    0.81    0.42   -0.71    0.37    0.31   -0.48   -0.88
  -4  16   4    2.45    0.13    0.41   -0.08    0.69    0.91   -0.03   -0.72
   4  17   4   13.17    0.37    0.43   -0.69    0.38    0.30   -0.51   -0.86
  -4  17   4    7.41    0.22    0.42   -0.07    0.68    0.90   -0.09   -0.73
   4  18   4    5.68    0.23    0.44   -0.66    0.39    0.28   -0.54   -0.84
  -4  18   4   40.40    0.77    0.42   -0.06    0.68    0.89   -0.15   -0.73
   4  19   4   20.37    0.50    0.45   -0.64    0.40    0.26   -0.57   -0.82
  -4  19   4   53.58    0.99    0.43   -0.06    0.68    0.88   -0.20   -0.73
   4  20   4    7.16    0.26    0.46   -0.62    0.41    0.24   -0.60   -0.80
  -4  20   4    0.01    0.09    0.43   -0.05    0.67    0.86   -0.26   -0.72
   4  21   4    0.42    0.12    0.47   -0.61    0.42    0.21   -0.63   -0.77
  -4  21   4    5.99    0.20    0.44   -0.04    0.67    0.85   -0.31   -0.72
  -4  22   4    8.47    0.24    0.44   -0.04    0.66    0.83   -0.37   -0.71
  -4  23   4    8.74    0.25    0.45   -0.04    0.66    0.80   -0.42   -0.69
  -4  24   4    0.72    0.10    0.45   -0.03    0.66    0.78   -0.47   -0.67
   4   1   5    0.86    0.11    0.19   -0.98   -0.12    0.42    0.13   -0.99
  -4   1   5   38.42    0.72    0.58   -0.36    0.46    0.55    0.83   -0.23
   4   2   5    2.02    0.14    0.20   -0.98   -0.07    0.42    0.08   -1.00
  -4   2   5    0.30    0.06    0.56   -0.36    0.48    0.60    0.79   -0.29
   4   3   5    7.32    0.24    0.22   -0.97   -0.03    0.42    0.04   -1.00
  -4   3   5   50.32    0.92    0.54   -0.35    0.51    0.65    0.75   -0.35
   4   4   5    1.07    0.12    0.23   -0.97    0.01    0.41   -0.00   -1.00
  -4   4   5    2.86    0.12    0.52   -0.34    0.53    0.70    0.70   -0.41
   4   5   5    4.53    0.19    0.25   -0.95    0.05    0.41   -0.04   -1.00
  -4   5   5   35.63    0.70    0.50   -0.33    0.55    0.74    0.64   -0.46
   4   6   5    2.72    0.16    0.27   -0.94    0.09    0.40   -0.08   -1.00
  -4   6   5    5.59    0.17    0.49   -0.32    0.57    0.78    0.59   -0.51
   4   7   5   10.44    0.31    0.29   -0.92    0.12    0.40   -0.12   -0.99
  -4   7   5   46.91    0.91    0.48   -0.30    0.59    0.81    0.53   -0.56
   4   8   5    0.92    0.12    0.31   -0.91    0.15    0.39   -0.16   -0.99
  -4   8   5    2.51    0.12    0.47   -0.28    0.60    0.83    0.46   -0.60
   4   9   5   23.85    0.55    0.32   -0.89    0.18    0.38   -0.19   -0.98
  -4   9   5   26.84    0.56    0.46   -0.27    0.61    0.85    0.40   -0.63
   4  10   5    4.42    0.20    0.34   -0.87    0.21    0.37   -0.23   -0.97
  -4  10   5   13.44    0.33    0.46   -0.25    0.62    0.87    0.34   -0.66
   4  11   5    8.33    0.28    0.35   -0.85    0.23    0.36   -0.27   -0.96
  -4  11   5   23.41    0.52    0.45   -0.24    0.63    0.88    0.28   -0.69
   4  12   5    0.01    0.11    0.37   -0.83    0.25    0.35   -0.30   -0.95
  -4  12   5    0.74    0.10    0.45   -0.22    0.63    0.89    0.22   -0.71
   4  13   5   38.66    0.83    0.38   -0.81    0.27    0.33   -0.33   -0.94
  -4  13   5   19.28    0.45    0.45   -0.21    0.64    0.89    0.16   -0.73
   4  14   5    8.89    0.30    0.40   -0.78    0.29    0.32   -0.37   -0.93
  -4  14   5   16.59    0.41    0.45   -0.19    0.64    0.89    0.10   -0.74
   4  15   5    4.59    0.21    0.41   -0.76    0.31    0.30   -0.40   -0.91
  -4  15   5    6.08    0.23    0.45   -0.18    0.64    0.89    0.04   -0.75
   4  16   5    0.48    0.12    0.42   -0.74    0.33    0.29   -0.44   -0.90
  -4  16   5    0.03    0.09    0.45   -0.17    0.64    0.89   -0.02   -0.76
   4  17   5   31.33    0.70    0.43   -0.72    0.34    0.27   -0.47   -0.88
  -4  17   5    5.63    0.19    0.45   -0.16    0.64    0.88   -0.08   -0.76
   4  18   5   13.26    0.37    0.44   -0.70    0.35    0.25   -0.50   -0.86
  -4  18   5   10.00    0.27    0.46   -0.15    0.64    0.87   -0.13   -0.77
   4  19   5    0.25    0.12    0.45   -0.68    0.37    0.23   -0.54   -0.84
  -4  19   5    0.59    0.10    0.46   -0.14    0.64    0.86   -0.19   -0.76
   4  20   5    0.53    0.12    0.46   -0.67    0.38    0.20   -0.57   -0.82
  -4  20   5    0.04    0.09    0.46   -0.13    0.64    0.84   -0.25   -0.76
  -4  21   5    0.01    0.09    0.46   -0.13    0.64    0.82   -0.30   -0.75
  -4  22   5    2.74    0.14    0.47   -0.12    0.64    0.80   -0.36   -0.74
  -4  23   5    0.70    0.10    0.47   -0.11    0.64    0.78   -0.41   -0.73
  -4  24   5    0.32    0.09    0.47   -0.11    0.64    0.75   -0.47   -0.71
   4   0   6    0.19    0.11    0.32   -0.93   -0.27    0.38    0.28   -0.96
  -4   0   6    2.08    0.11    0.69   -0.36    0.32    0.52    0.85   -0.28
   4   1   6   45.77    0.94    0.31   -0.95   -0.21    0.39    0.22   -0.97
  -4   1   6  263.27    4.71    0.67   -0.37    0.35    0.57    0.81   -0.33
   4   2   6   21.96    0.52    0.30   -0.95   -0.16    0.39    0.17   -0.99
  -4   2   6    3.39    0.13    0.65   -0.38    0.37    0.62    0.77   -0.38
   4   3   6   82.89    1.60    0.30   -0.95   -0.11    0.38    0.12   -0.99
  -4   3   6  344.35    6.14    0.63   -0.38    0.40    0.66    0.72   -0.43
   4   4   6    1.09    0.13    0.31   -0.95   -0.07    0.38    0.07   -1.00
  -4   4   6    0.08    0.07    0.61   -0.38    0.42    0.70    0.67   -0.48
   4   5   6    2.83    0.17    0.32   -0.94   -0.02    0.38    0.03   -1.00
  -4   5   6   39.67    0.79    0.59   -0.38    0.44    0.73    0.62   -0.53
   4   6   6  118.41    2.23    0.32   -0.93    0.02    0.37   -0.02   -1.00
  -4   6   6   26.39    0.56    0.57   -0.37    0.47    0.76    0.57   -0.57
   4   7   6   48.57    1.00    0.33   -0.92    0.05    0.36   -0.06   -1.00
  -4   7   6  133.05    2.44    0.56   -0.36    0.49    0.79    0.51   -0.61
   4   8   6   11.87    0.35    0.34   -0.91    0.09    0.36   -0.10   -0.99
  -4   8   6    1.01    0.10    0.54   -0.35    0.51    0.81    0.45   -0.65
   4   9   6    4.40    0.21    0.35   -0.90    0.12    0.35   -0.14   -0.99
  -4   9   6    1.48    0.12    0.53   -0.34    0.52    0.83    0.39   -0.68
   4  10   6  114.47    2.17    0.37   -0.88    0.15    0.34   -0.18   -0.98
  -4  10   6   34.27    0.71    0.52   -0.32    0.54    0.84    0.34   -0.70
   4  11   6    4.77    0.22    0.38   -0.86    0.17    0.33   -0.22   -0.97
  -4  11   6    0.05    0.09    0.51   -0.31    0.55    0.85    0.28   -0.73
   4  12   6   13.19    0.37    0.39   -0.84    0.20    0.31   -0.26   -0.97
  -4  12   6    7.31    0.24    0.51   -0.30    0.56    0.86    0.22   -0.75
   4  13   6    4.59    0.21    0.40   -0.83    0.22    0.30   -0.29   -0.95
  -4  13   6    3.94    0.25    0.50   -0.29    0.57    0.87    0.16   -0.76
   4  14   6   37.99    0.82    0.41   -0.81    0.24    0.28   -0.33   -0.94
  -4  14   6   22.98    0.54    0.50   -0.27    0.58    0.87    0.10   -0.78
   4  15   6    3.06    0.18    0.42   -0.79    0.26    0.27   -0.37   -0.93
  -4  15   6   57.56    1.15    0.49   -0.26    0.58    0.86    0.04   -0.79
   4  16   6    0.72    0.13    0.43   -0.77    0.28    0.25   -0.40   -0.91
  -4  16   6   14.17    0.33    0.49   -0.25    0.59    0.86   -0.02   -0.80
   4  17   6    0.16    0.11    0.43   -0.75    0.30    0.23   -0.44   -0.89
  -4  17   6    2.51    0.14    0.49   -0.24    0.59    0.85   -0.07   -0.80
   4  18   6    1.33    0.14    0.44   -0.73    0.31    0.21   -0.48   -0.87
  -4  18   6    6.49    0.21    0.49   -0.23    0.60    0.84   -0.13   -0.80
  -4  19   6   65.24    1.19    0.49   -0.22    0.60    0.83   -0.19   -0.80
  -4  20   6   17.26    0.39    0.49   -0.21    0.60    0.81   -0.24   -0.79
  -4  21   6   19.60    0.43    0.49   -0.20    0.61    0.80   -0.30   -0.79
  -4  22   6    0.26    0.10    0.49   -0.19    0.61    0.78   -0.35   -0.78
  -4  23   6   16.21    0.36    0.49   -0.18    0.61    0.75   -0.41   -0.76
   4   1   7    2.31    0.16    0.39   -0.91   -0.27    0.33    0.28   -0.96
  -4   1   7    2.00    0.12    0.73   -0.39    0.25    0.58    0.78   -0.42
   4   2   7   23.13    0.55    0.38   -0.92   -0.22    0.34    0.22   -0.97
  -4   2   7  268.18    4.81    0.71   -0.40    0.28    0.62    0.74   -0.47
   4   3   7    5.29    0.22    0.38   -0.93   -0.17    0.34    0.17   -0.98
  -4   3   7   10.95    0.29    0.69   -0.40    0.30    0.66    0.70   -0.51
   4   4   7    0.14    0.12    0.37   -0.93   -0.13    0.33    0.12   -0.99
  -4   4   7    8.81    0.25    0.67   -0.41    0.33    0.69    0.65   -0.55
   4   5   7    0.76    0.13    0.37   -0.93   -0.08    0.33    0.07   -1.00
  -4   5   7   -0.01    0.08    0.65   -0.41    0.35    0.72    0.60   -0.59
   4   6   7   19.23    0.49    0.37   -0.92   -0.04    0.33    0.03   -1.00
  -4   6   7  147.56    2.70    0.63   -0.41    0.38    0.75    0.54   -0.63
   4   7   7    5.39    0.23    0.38   -0.91   -0.01    0.32   -0.02   -1.00
  -4   7   7   16.10    0.39    0.61   -0.40    0.40    0.77    0.49   -0.67
   4   8   7    0.21    0.12    0.38   -0.91    0.03    0.31   -0.06   -1.00
  -4   8   7   29.12    0.63    0.60   -0.40    0.42    0.79    0.43   -0.70
   4   9   7    0.01    0.11    0.39   -0.89    0.06    0.30   -0.10   -0.99
  -4   9   7    0.77    0.11    0.58   -0.39    0.44    0.81    0.38   -0.72
   4  10   7   11.21    0.34    0.39   -0.88    0.09    0.29   -0.15   -0.99
  -4  10   7   38.86    0.81    0.57   -0.38    0.46    0.82    0.32   -0.75
   4  11   7    1.55    0.15    0.40   -0.87    0.12    0.28   -0.19   -0.98
  -4  11   7    5.23    0.21    0.56   -0.37    0.48    0.83    0.26   -0.77
   4  12   7    0.12    0.11    0.41   -0.85    0.15    0.27   -0.23   -0.97
  -4  12   7   40.72    0.85    0.55   -0.36    0.49    0.83    0.21   -0.79
   4  13   7    0.18    0.12    0.41   -0.84    0.17    0.25   -0.27   -0.96
  -4  13   7    2.26    0.15    0.54   -0.35    0.50    0.84    0.15   -0.80
   4  14   7    3.30    0.18    0.42   -0.82    0.20    0.24   -0.31   -0.94
  -4  14   7    1.99    0.15    0.54   -0.34    0.52    0.84    0.09   -0.81
   4  15   7    0.07    0.11    0.43   -0.81    0.22    0.22   -0.34   -0.93
  -4  15   7    0.37    0.12    0.53   -0.33    0.53    0.83    0.04   -0.82
  -4  16   7   33.44    0.66    0.53   -0.31    0.54    0.83   -0.02   -0.83
  -4  17   7    7.24    0.22    0.52   -0.30    0.54    0.82   -0.08   -0.83
  -4  18   7    1.39    0.12    0.52   -0.29    0.55    0.81   -0.13   -0.83
  -4  19   7    5.37    0.19    0.52   -0.28    0.56    0.80   -0.19   -0.83
  -4  20   7   14.17    0.34    0.51   -0.27    0.56    0.78   -0.25   -0.83
  -4  21   7   13.87    0.33    0.51   -0.26    0.57    0.76   -0.30   -0.82
  -4  22   7    2.20    0.13    0.51   -0.25    0.57    0.74   -0.36   -0.80
   4   0   8   18.72    0.48    0.48   -0.85   -0.37    0.26    0.36   -0.93
  -4   0   8   10.65    0.30    0.79   -0.38    0.16    0.55    0.79   -0.46
   4   1   8    6.78    0.26    0.46   -0.87   -0.31    0.27    0.30   -0.95
  -4   1   8    0.04    0.09    0.77   -0.40    0.18    0.59    0.75   -0.51
   4   2   8   10.39    0.32    0.45   -0.89   -0.26    0.27    0.25   -0.96
  -4   2   8    0.66    0.10    0.75   -0.41    0.20    0.62    0.71   -0.55
   4   3   8   12.70    0.36    0.43   -0.90   -0.22    0.28    0.20   -0.98
  -4   3   8   32.42    0.69    0.73   -0.42    0.23    0.65    0.66   -0.58
   4   4   8    6.55    0.25    0.43   -0.90   -0.17    0.28    0.15   -0.98
  -4   4   8    7.24    0.24    0.71   -0.43    0.25    0.68    0.62   -0.62
   4   5   8   -0.03    0.11    0.42   -0.91   -0.13    0.27    0.10   -0.99
  -4   5   8   71.63    1.38    0.69   -0.43    0.28    0.71    0.57   -0.66
   4   6   8   50.84    1.04    0.42   -0.91   -0.09    0.27    0.05   -0.99
  -4   6   8    4.64    0.19    0.67   -0.44    0.30    0.73    0.52   -0.69
   4   7   8    2.41    0.17    0.42   -0.90   -0.05    0.26    0.00   -0.99
  -4   7   8   18.48    0.45    0.66   -0.44    0.32    0.75    0.46   -0.72
   4   8   8    1.24    0.14    0.42   -0.90   -0.02    0.25   -0.04   -0.99
  -4   8   8    1.12    0.13    0.64   -0.43    0.35    0.77    0.41   -0.75
   4   9   8    6.88    0.25    0.42   -0.89    0.01    0.25   -0.08   -0.99
  -4   9   8  167.19    3.08    0.63   -0.43    0.37    0.78    0.36   -0.77
   4  10   8   40.55    0.86    0.42   -0.88    0.04    0.23   -0.13   -0.98
  -4  10   8    2.79    0.16    0.61   -0.42    0.39    0.79    0.30   -0.79
   4  11   8    4.49    0.20    0.43   -0.87    0.07    0.22   -0.17   -0.97
  -4  11   8    2.02    0.15    0.60   -0.42    0.41    0.80    0.25   -0.81
  -4  12   8    0.01    0.11    0.59   -0.41    0.42    0.80    0.19   -0.83
  -4  13   8  113.49    2.15    0.58   -0.40    0.44    0.80    0.13   -0.84
  -4  14   8    0.09    0.12    0.57   -0.39    0.46    0.80    0.08   -0.85
  -4  15   8   35.67    0.78    0.56   -0.38    0.47    0.80    0.02   -0.86
  -4  16   8    0.64    0.11    0.56   -0.37    0.48    0.79   -0.03   -0.86
  -4  17   8   17.30    0.39    0.55   -0.36    0.49    0.78   -0.09   -0.86
  -4  18   8    2.66    0.14    0.55   -0.35    0.50    0.77   -0.15   -0.86
  -4  19   8   35.45    0.69    0.54   -0.34    0.51    0.76   -0.20   -0.86
  -4  20   8    0.29    0.09    0.54   -0.33    0.52    0.74   -0.26   -0.85
   4   1   9    0.01    0.11    0.51   -0.84   -0.34    0.20    0.30   -0.94
  -4   1   9    8.59    0.27    0.79   -0.41    0.12    0.59    0.71   -0.59
   4   2   9   10.99    0.32    0.50   -0.86   -0.29    0.20    0.25   -0.95
  -4   2   9   13.23    0.36    0.78   -0.42    0.14    0.62    0.67   -0.62
   4   3   9    1.34    0.14    0.48   -0.87   -0.25    0.20    0.20   -0.97
  -4   3   9    6.00    0.23    0.76   -0.44    0.17    0.64    0.62   -0.65
   4   4   9    4.03    0.19    0.47   -0.88   -0.21    0.20    0.15   -0.97
  -4   4   9    1.46    0.14    0.74   -0.45    0.19    0.67    0.58   -0.69
   4   5   9    0.52    0.12    0.46   -0.89   -0.17    0.20    0.10   -0.98
  -4   5   9    4.33    0.20    0.72   -0.45    0.21    0.69    0.53   -0.72
  -4   6   9    1.29    0.13    0.71   -0.46    0.24    0.71    0.48   -0.75
  -4   7   9    3.15    0.17    0.69   -0.46    0.26    0.72    0.43   -0.77
  -4   8   9    6.56    0.24    0.67   -0.46    0.28    0.74    0.38   -0.79
  -4   9   9    0.08    0.11    0.66   -0.46    0.30    0.75    0.33   -0.82
  -4  10   9    4.77    0.21    0.65   -0.46    0.33    0.76    0.27   -0.83
  -4  11   9    5.16    0.22    0.63   -0.45    0.35    0.76    0.22   -0.85
  -4  12   9   11.44    0.34    0.62   -0.44    0.37    0.76    0.16   -0.86
  -4  13   9    1.20    0.14    0.61   -0.44    0.38    0.76    0.11   -0.88
  -4  14   9   22.08    0.54    0.60   -0.43    0.40    0.76    0.05   -0.88
  -4  15   9   10.21    0.32    0.59   -0.42    0.42    0.76   -0.00   -0.89
  -4  16   9   12.52    0.31    0.58   -0.41    0.43    0.75   -0.06   -0.89
  -4  17   9    0.80    0.11    0.58   -0.40    0.44    0.74   -0.11   -0.89
  -4  18   9   29.06    0.58    0.57   -0.39    0.45    0.73   -0.17   -0.89
  -4   0  10   17.41    0.45    0.83   -0.40    0.05    0.55    0.70   -0.63
  -4   1  10    0.78    0.13    0.81   -0.42    0.07    0.58    0.66   -0.66
  -4   2  10    5.38    0.22    0.80   -0.43    0.09    0.60    0.62   -0.69
  -4   3  10   46.82    0.97    0.78   -0.45    0.11    0.63    0.58   -0.72
  -4   4  10   19.58    0.49    0.76   -0.46    0.14    0.65    0.53   -0.75
  -4   5  10   42.84    0.90    0.75   -0.47    0.16    0.66    0.49   -0.78
  -4   6  10   31.01    0.69    0.73   -0.47    0.18    0.68    0.44   -0.80
  -4   7  10   57.30    1.16    0.72   -0.48    0.21    0.69    0.39   -0.82
  -4   8  10   24.25    0.57    0.70   -0.48    0.23    0.70    0.34   -0.84
  -4   9  10  102.49    1.96    0.69   -0.48    0.25    0.71    0.29   -0.86
  -4  10  10   34.16    0.75    0.67   -0.48    0.27    0.72    0.24   -0.88
  -4  11  10   17.78    0.46    0.66   -0.48    0.29    0.72    0.18   -0.89
  -4  12  10   20.75    0.51    0.65   -0.47    0.31    0.72    0.13   -0.90
  -4  13  10   57.01    1.15    0.64   -0.47    0.33    0.72    0.07   -0.91
  -4  14  10   14.17    0.39    0.63   -0.46    0.35    0.72    0.02   -0.92
  -4  15  10    1.07    0.13    0.62   -0.46    0.37    0.71   -0.04   -0.92
  -4  16  10    8.65    0.28    0.61   -0.45    0.38    0.70   -0.09   -0.92
  -4   1  11    7.99    0.28    0.83   -0.42    0.03    0.56    0.60   -0.74
  -4   2  11    0.60    0.13    0.81   -0.44    0.05    0.58    0.56   -0.76
  -4   3  11   18.99    0.48    0.80   -0.45    0.07    0.60    0.52   -0.79
  -4   4  11    3.62    0.19    0.78   -0.47    0.09    0.62    0.48   -0.81
  -4   5  11    3.25    0.19    0.76   -0.48    0.12    0.63    0.43   -0.83
  -4   6  11    0.19    0.12    0.75   -0.49    0.14    0.65    0.39   -0.85
  -4   7  11   23.75    0.56    0.73   -0.49    0.16    0.66    0.34   -0.87
  -4   8  11    7.62    0.27    0.72   -0.50    0.18    0.66    0.29   -0.89
  -4   9  11    3.39    0.19    0.71   -0.50    0.20    0.67    0.24   -0.90
  -4  10  11    0.23    0.12    0.69   -0.50    0.22    0.67    0.19   -0.92
  -4  11  11   11.94    0.34    0.68   -0.50    0.24    0.67    0.14   -0.93
  -4  12  11    6.02    0.23    0.67   -0.50    0.26    0.67    0.08   -0.93
  -4   0  12    7.96    0.27    0.85   -0.41   -0.02    0.52    0.57   -0.78
  -4   1  12    7.32    0.26    0.84   -0.43    0.00    0.54    0.53   -0.81
  -4   2  12    4.71    0.21    0.82   -0.45    0.02    0.56    0.49   -0.83
  -4   3  12   31.93    0.70    0.81   -0.46    0.04    0.57    0.45   -0.85
  -4   4  12    4.20    0.20    0.79   -0.47    0.06    0.58    0.41   -0.87
  -4   5  12    4.70    0.21    0.78   -0.49    0.08    0.60    0.37   -0.89
  -4   6  12   26.48    0.60    0.76   -0.49    0.10    0.60    0.32   -0.90
  -4   7  12   20.51    0.49    0.75   -0.50    0.12    0.61    0.28   -0.92
   5   1   0  228.28    3.53   -0.24   -0.64    0.76   -0.07   -0.74   -0.60
   5   3   0   20.18    0.36   -0.10   -0.71    0.68    0.04   -0.70   -0.67
   5   4   0   32.04    0.55   -0.03   -0.72    0.65    0.08   -0.69   -0.70
   5   5   0  219.47    3.38    0.04   -0.73    0.62    0.12   -0.68   -0.72
   5   6   0  180.04    2.83    0.10   -0.72    0.60    0.14   -0.67   -0.73
   5   7   0   34.85    0.58    0.15   -0.71    0.58    0.16   -0.67   -0.74
   5   8   0   80.80    1.30    0.20   -0.70    0.56    0.18   -0.67   -0.74
   5   9   0   45.08    0.74    0.25   -0.68    0.55    0.19   -0.67   -0.74
   5  10   0   54.42    0.89    0.29   -0.66    0.54    0.20   -0.67   -0.74
   5  11   0   73.33    1.19    0.32   -0.64    0.53    0.21   -0.68   -0.73
   5  12   0   96.77    1.56    0.35   -0.61    0.52    0.21   -0.68   -0.73
   5  13   0    6.08    0.15    0.38   -0.59    0.52    0.21   -0.69   -0.72
   5  14   0    5.68    0.15    0.40   -0.57    0.51    0.21   -0.70   -0.71
   5  15   0   18.95    0.36    0.42   -0.55    0.51    0.21   -0.72   -0.70
   5  16   0   64.40    1.07    0.44   -0.53    0.51    0.20   -0.73   -0.68
   5  17   0   34.15    0.60    0.46   -0.51    0.50    0.19   -0.74   -0.67
   5  18   0    0.38    0.08    0.47   -0.49    0.50    0.18   -0.76   -0.65
   5  19   0    2.57    0.12    0.48   -0.48    0.50    0.17   -0.77   -0.63
   5  20   0   21.50    0.43    0.49   -0.46    0.50    0.16   -0.79   -0.61
   5  21   0   13.91    0.31    0.50   -0.44    0.50    0.14   -0.81   -0.59
   5  22   0    1.86    0.11    0.51   -0.43    0.50    0.12   -0.82   -0.56
   5  23   0   21.52    0.42    0.52   -0.41    0.50    0.10   -0.84   -0.53
   5   0   1    1.07    0.09   -0.37   -0.70    0.71   -0.02   -0.65   -0.70
  -5   0   1   13.71    0.30   -0.17   -0.49    0.86    0.26    0.81    0.39
   5   1   1   76.16    1.42   -0.29   -0.75    0.66    0.05   -0.63   -0.74
  -5   1   1   83.94    1.47   -0.22   -0.42    0.90    0.34    0.81    0.31
   5   2   1    0.13    0.07   -0.21   -0.79    0.62    0.10   -0.61   -0.77
  -5   2   1    0.37    0.06   -0.24   -0.34    0.93    0.43    0.80    0.23
   5   3   1   22.07    0.47   -0.14   -0.81    0.58    0.13   -0.59   -0.79
  -5   3   1   54.49    0.99   -0.26   -0.26    0.96    0.52    0.78    0.14
   5   4   1    5.14    0.17   -0.07   -0.81    0.56    0.17   -0.58   -0.80
  -5   4   1    4.14    0.13   -0.25   -0.17    0.98    0.60    0.74    0.05
   5   5   1   91.44    1.70   -0.00   -0.81    0.54    0.19   -0.57   -0.81
  -5   5   1  101.90    1.73   -0.23   -0.09    0.99    0.68    0.70   -0.05
   5   6   1    0.04    0.06    0.06   -0.80    0.52    0.21   -0.57   -0.82
  -5   6   1    1.20    0.09   -0.20   -0.01    0.98    0.75    0.64   -0.13
   5   7   1    0.02    0.08    0.12   -0.79    0.51    0.22   -0.57   -0.82
  -5   7   1   31.15    0.63   -0.16    0.06    0.97    0.82    0.57   -0.21
   5   8   1   16.45    0.34    0.16   -0.77    0.51    0.23   -0.57   -0.82
  -5   8   1    0.46    0.08   -0.12    0.12    0.96    0.87    0.50   -0.28
   5   9   1   79.07    1.38    0.21   -0.75    0.50    0.24   -0.58   -0.81
  -5   9   1   66.17    1.25   -0.07    0.17    0.94    0.91    0.42   -0.35
   5  10   1    0.83    0.08    0.25   -0.73    0.50    0.24   -0.59   -0.81
  -5  10   1    0.39    0.09   -0.02    0.20    0.92    0.94    0.35   -0.40
   5  11   1   11.46    0.27    0.28   -0.71    0.49    0.24   -0.60   -0.80
  -5  11   1   16.05    0.38    0.02    0.23    0.89    0.96    0.28   -0.44
   5  12   1   27.38    0.54    0.32   -0.69    0.49    0.24   -0.61   -0.79
  -5  12   1    1.27    0.11    0.06    0.25    0.87    0.97    0.20   -0.47
   5  13   1   51.67    0.94    0.34   -0.66    0.49    0.24   -0.62   -0.78
  -5  13   1   26.95    0.59    0.10    0.26    0.85    0.98    0.13   -0.50
   5  14   1    1.56    0.11    0.37   -0.64    0.49    0.23   -0.64   -0.77
  -5  14   1    0.11    0.10    0.14    0.27    0.83    0.98    0.06   -0.52
   5  15   1   16.59    0.37    0.39   -0.62    0.49    0.22   -0.66   -0.75
  -5  15   1    4.33    0.19    0.17    0.28    0.81    0.98   -0.00   -0.53
   5  16   1   25.16    0.52    0.41   -0.60    0.49    0.21   -0.67   -0.74
  -5  16   1    2.29    0.16    0.20    0.28    0.79    0.98   -0.06   -0.54
   5  17   1   25.08    0.52    0.43   -0.58    0.49    0.20   -0.69   -0.72
  -5  17   1    4.75    0.21    0.23    0.28    0.78    0.97   -0.13   -0.55
   5  18   1    0.85    0.11    0.44   -0.56    0.49    0.19   -0.71   -0.70
  -5  18   1    0.01    0.11    0.25    0.28    0.76    0.96   -0.18   -0.55
   5  19   1    6.11    0.24    0.45   -0.54    0.49    0.18   -0.73   -0.68
  -5  19   1   -0.10    0.11    0.27    0.28    0.75    0.95   -0.24   -0.55
   5  20   1   15.80    0.42    0.47   -0.52    0.49    0.16   -0.74   -0.66
  -5  20   1    1.04    0.14    0.29    0.28    0.74    0.93   -0.30   -0.54
   5  21   1    5.63    0.23    0.48   -0.50    0.49    0.14   -0.76   -0.64
  -5  21   1    0.36    0.12    0.31    0.27    0.73    0.91   -0.35   -0.53
   5  22   1    0.13    0.12    0.49   -0.49    0.49    0.12   -0.78   -0.61
  -5  22   1    0.13    0.12    0.33    0.27    0.72    0.89   -0.41   -0.52
   5  23   1    0.21    0.11    0.50   -0.47    0.49    0.10   -0.80   -0.58
  -5  23   1    2.49    0.17    0.34    0.26    0.71    0.87   -0.46   -0.51
  -5  24   1   -0.06    0.10    0.36    0.26    0.70    0.84   -0.51   -0.49
   5   1   2   24.81    0.53   -0.27   -0.86    0.50    0.16   -0.48   -0.86
  -5   1   2  340.33    5.61   -0.03   -0.37    0.87    0.42    0.83    0.17
   5   2   2    5.98    0.19   -0.20   -0.88    0.47    0.19   -0.47   -0.87
  -5   2   2    6.08    0.17   -0.06   -0.32    0.90    0.50    0.81    0.09
   5   3   2   16.55    0.38   -0.12   -0.89    0.45    0.22   -0.46   -0.88
  -5   3   2   85.13    1.49   -0.07   -0.25    0.92    0.57    0.78    0.01
   5   4   2    0.63    0.13   -0.06   -0.89    0.44    0.23   -0.45   -0.88
  -5   4   2   20.32    0.41   -0.07   -0.19    0.93    0.65    0.74   -0.07
   5   5   2   39.39    0.79    0.00   -0.88    0.43    0.25   -0.46   -0.89
   5   6   2    0.06    0.07    0.06   -0.87    0.43    0.26   -0.46   -0.88
  -5   6   2   10.86    0.26   -0.04   -0.07    0.94    0.77    0.63   -0.22
   5   7   2  151.33    2.57    0.11   -0.85    0.43    0.26   -0.47   -0.88
  -5   7   2    2.91    0.12   -0.01   -0.02    0.93    0.82    0.57   -0.28
   5   8   2    0.50    0.08    0.15   -0.84    0.43    0.26   -0.48   -0.88
  -5   8   2   39.01    0.77    0.01    0.02    0.92    0.86    0.50   -0.34
   5   9   2    0.71    0.09    0.19   -0.82    0.43    0.26   -0.49   -0.87
  -5   9   2   22.86    0.49    0.04    0.06    0.91    0.90    0.44   -0.40
   5  10   2    4.49    0.16    0.23   -0.79    0.43    0.26   -0.51   -0.86
  -5  10   2   14.42    0.35    0.08    0.09    0.89    0.92    0.37   -0.44
   5  11   2  196.79    3.33    0.27   -0.77    0.44    0.26   -0.52   -0.85
  -5  11   2   30.68    0.64    0.11    0.12    0.88    0.95    0.30   -0.48
   5  12   2    1.30    0.11    0.30   -0.75    0.44    0.26   -0.54   -0.84
  -5  12   2   32.05    0.67    0.14    0.13    0.86    0.96    0.23   -0.51
   5  13   2   34.52    0.67    0.32   -0.72    0.44    0.25   -0.56   -0.83
  -5  13   2   34.17    0.71    0.17    0.15    0.84    0.97    0.16   -0.54
   5  14   2    8.63    0.24    0.35   -0.70    0.45    0.24   -0.58   -0.81
  -5  14   2   22.40    0.51    0.19    0.16    0.82    0.97    0.09   -0.56
   5  15   2   88.75    1.57    0.37   -0.68    0.45    0.23   -0.60   -0.80
  -5  15   2    5.65    0.21    0.22    0.17    0.81    0.97    0.03   -0.57
   5  16   2    4.17    0.17    0.39   -0.66    0.46    0.22   -0.62   -0.78
  -5  16   2   12.25    0.34    0.24    0.18    0.79    0.97   -0.03   -0.59
   5  17   2   62.83    1.15    0.40   -0.64    0.46    0.21   -0.64   -0.77
  -5  17   2   89.69    1.72    0.26    0.18    0.78    0.96   -0.09   -0.59
   5  18   2    3.95    0.17    0.42   -0.62    0.46    0.19   -0.66   -0.75
  -5  18   2   23.54    0.56    0.28    0.18    0.77    0.95   -0.15   -0.60
   5  19   2    8.35    0.24    0.43   -0.60    0.46    0.18   -0.68   -0.73
  -5  19   2    5.46    0.23    0.30    0.18    0.76    0.94   -0.21   -0.59
   5  20   2    2.30    0.17    0.45   -0.58    0.47    0.16   -0.70   -0.70
  -5  20   2    1.48    0.15    0.32    0.18    0.74    0.93   -0.27   -0.59
   5  21   2   28.84    0.65    0.46   -0.56    0.47    0.14   -0.72   -0.68
  -5  21   2   49.51    1.02    0.33    0.18    0.73    0.91   -0.32   -0.58
   5  22   2    0.72    0.12    0.47   -0.54    0.47    0.11   -0.75   -0.65
  -5  22   2   20.84    0.51    0.35    0.18    0.72    0.89   -0.38   -0.57
  -5  23   2   19.15    0.48    0.36    0.18    0.72    0.87   -0.43   -0.56
  -5  24   2    0.53    0.12    0.37    0.18    0.71    0.84   -0.49   -0.54
   5   0   3  181.34    3.29   -0.27   -0.93    0.34    0.22   -0.33   -0.94
  -5   0   3  330.67    5.63    0.18   -0.39    0.77    0.42    0.86    0.11
   5   1   3   18.89    0.44   -0.19   -0.94    0.33    0.25   -0.32   -0.94
  -5   1   3   13.35    0.29    0.15   -0.35    0.80    0.49    0.84    0.04
   5   2   3    2.46    0.14   -0.13   -0.95    0.32    0.26   -0.31   -0.94
  -5   2   3    6.02    0.17    0.13   -0.31    0.82    0.55    0.81   -0.03
   5   3   3    3.54    0.16   -0.07   -0.95    0.31    0.27   -0.32   -0.94
  -5   3   3    0.55    0.07    0.12   -0.27    0.84    0.62    0.78   -0.10
   5   4   3  144.20    2.64   -0.01   -0.94    0.32    0.28   -0.33   -0.94
  -5   4   3  217.18    3.65    0.11   -0.23    0.85    0.68    0.73   -0.17
   5   5   3   28.00    0.60    0.04   -0.93    0.32    0.28   -0.34   -0.94
  -5   5   3   27.03    0.50    0.11   -0.19    0.86    0.73    0.68   -0.23
   5   6   3   18.93    0.39    0.08   -0.92    0.33    0.28   -0.35   -0.93
  -5   6   3   36.53    0.72    0.12   -0.14    0.87    0.78    0.63   -0.30
   5   7   3    1.73    0.11    0.13   -0.90    0.34    0.28   -0.37   -0.93
  -5   7   3    3.77    0.14    0.13   -0.11    0.86    0.82    0.57   -0.35
   5   8   3   72.29    1.28    0.16   -0.88    0.35    0.28   -0.39   -0.92
  -5   8   3   81.58    1.52    0.15   -0.07    0.86    0.86    0.50   -0.41
   5   9   3   27.53    0.54    0.20   -0.86    0.36    0.28   -0.41   -0.91
  -5   9   3   11.10    0.28    0.16   -0.04    0.85    0.89    0.44   -0.45
   5  10   3   35.95    0.69    0.23   -0.84    0.37    0.27   -0.43   -0.90
  -5  10   3   57.93    1.12    0.18   -0.02    0.84    0.91    0.37   -0.49
   5  11   3   11.66    0.29    0.26   -0.82    0.38    0.27   -0.45   -0.89
  -5  11   3   11.93    0.31    0.20    0.01    0.83    0.93    0.31   -0.53
   5  12   3   20.92    0.44    0.29   -0.80    0.39    0.26   -0.47   -0.88
  -5  12   3    8.08    0.24    0.22    0.02    0.82    0.95    0.24   -0.56
   5  13   3   19.46    0.42    0.31   -0.77    0.39    0.25   -0.49   -0.87
  -5  13   3    0.03    0.09    0.24    0.04    0.81    0.95    0.18   -0.58
   5  14   3   36.77    0.71    0.34   -0.75    0.40    0.24   -0.52   -0.85
  -5  14   3   54.45    1.08    0.26    0.05    0.80    0.96    0.11   -0.60
   5  15   3   12.16    0.31    0.36   -0.73    0.41    0.23   -0.54   -0.84
  -5  15   3   19.91    0.48    0.27    0.06    0.79    0.96    0.05   -0.62
   5  16   3    3.17    0.15    0.37   -0.71    0.42    0.21   -0.56   -0.82
  -5  16   3    1.49    0.14    0.29    0.07    0.78    0.96   -0.01   -0.63
   5  17   3    9.62    0.26    0.39   -0.69    0.42    0.20   -0.59   -0.80
  -5  17   3    8.17    0.27    0.30    0.08    0.77    0.95   -0.07   -0.63
   5  18   3   20.48    0.45    0.41   -0.67    0.43    0.18   -0.61   -0.78
  -5  18   3   29.16    0.66    0.32    0.08    0.76    0.94   -0.13   -0.64
   5  19   3    3.54    0.16    0.42   -0.65    0.43    0.16   -0.64   -0.76
  -5  19   3   29.67    0.67    0.33    0.09    0.75    0.93   -0.19   -0.64
   5  20   3    0.14    0.11    0.43   -0.63    0.44    0.14   -0.66   -0.74
  -5  20   3    8.12    0.28    0.34    0.09    0.74    0.92   -0.25   -0.63
   5  21   3    1.20    0.13    0.44   -0.61    0.44    0.12   -0.69   -0.71
  -5  21   3   14.46    0.40    0.36    0.09    0.73    0.90   -0.30   -0.63
  -5  22   3    8.40    0.28    0.37    0.10    0.72    0.88   -0.36   -0.62
  -5  23   3   29.95    0.67    0.38    0.10    0.71    0.86   -0.41   -0.61
  -5  24   3    5.54    0.22    0.39    0.10    0.71    0.83   -0.47   -0.59
   5   1   4  207.08    3.76   -0.08   -0.99    0.15    0.29   -0.15   -0.99
  -5   1   4   21.52    0.44    0.32   -0.35    0.70    0.53    0.84   -0.08
   5   2   4    5.00    0.20   -0.03   -0.99    0.17    0.30   -0.17   -0.98
  -5   2   4   13.76    0.30    0.30   -0.32    0.72    0.59    0.80   -0.14
   5   3   4  100.69    1.90    0.01   -0.98    0.18    0.30   -0.19   -0.98
  -5   3   4   55.53    1.05    0.29   -0.30    0.74    0.64    0.76   -0.20
   5   4   4   11.51    0.32    0.05   -0.97    0.20    0.30   -0.21   -0.98
  -5   4   4    3.33    0.13    0.28   -0.27    0.75    0.70    0.72   -0.26
   5   5   4  145.75    2.69    0.09   -0.96    0.21    0.30   -0.23   -0.97
  -5   5   4   58.63    1.02    0.27   -0.24    0.76    0.74    0.67   -0.32
   5   6   4   15.93    0.35    0.13   -0.95    0.23    0.29   -0.25   -0.96
  -5   6   4    1.78    0.10    0.27   -0.21    0.77    0.78    0.61   -0.37
   5   7   4   10.26    0.26    0.16   -0.93    0.25    0.29   -0.28   -0.96
  -5   7   4  267.31    4.78    0.27   -0.19    0.78    0.82    0.56   -0.42
   5   8   4   18.52    0.40    0.19   -0.91    0.27    0.28   -0.30   -0.95
  -5   8   4    3.58    0.14    0.27   -0.16    0.78    0.85    0.50   -0.47
   5   9   4   15.59    0.36    0.22   -0.89    0.28    0.28   -0.33   -0.94
  -5   9   4    8.70    0.24    0.28   -0.14    0.78    0.88    0.44   -0.51
   5  10   4   28.78    0.58    0.25   -0.87    0.30    0.27   -0.35   -0.93
  -5  10   4    3.80    0.16    0.28   -0.11    0.78    0.90    0.37   -0.54
   5  11   4    0.95    0.11    0.27   -0.85    0.31    0.26   -0.38   -0.92
  -5  11   4  278.08    4.99    0.29   -0.09    0.77    0.92    0.31   -0.57
   5  12   4    6.21    0.20    0.29   -0.83    0.33    0.25   -0.41   -0.91
  -5  12   4    0.47    0.10    0.30   -0.08    0.77    0.93    0.25   -0.60
   5  13   4   20.01    0.44    0.32   -0.81    0.34    0.24   -0.43   -0.89
  -5  13   4   13.40    0.35    0.31   -0.06    0.76    0.94    0.19   -0.62
   5  14   4   23.17    0.49    0.33   -0.79    0.35    0.23   -0.46   -0.88
  -5  14   4    9.79    0.29    0.32   -0.05    0.76    0.94    0.13   -0.64
   5  15   4    0.32    0.10    0.35   -0.77    0.36    0.21   -0.49   -0.86
  -5  15   4   94.45    1.80    0.33   -0.04    0.75    0.94    0.06   -0.66
   5  16   4    0.06    0.10    0.37   -0.75    0.37    0.20   -0.52   -0.85
  -5  16   4    1.92    0.15    0.34   -0.03    0.74    0.94    0.00   -0.67
   5  17   4   59.81    1.10    0.38   -0.73    0.38    0.18   -0.54   -0.83
  -5  17   4   36.13    0.78    0.35   -0.02    0.74    0.93   -0.06   -0.68
   5  18   4    7.11    0.22    0.40   -0.71    0.39    0.16   -0.57   -0.81
  -5  18   4    9.30    0.30    0.36   -0.01    0.73    0.93   -0.11   -0.68
   5  19   4    3.62    0.16    0.41   -0.69    0.40    0.14   -0.60   -0.78
  -5  19   4    1.12    0.14    0.37   -0.00    0.72    0.92   -0.17   -0.68
  -5  20   4    6.13    0.24    0.38    0.00    0.72    0.90   -0.23   -0.68
  -5  21   4   17.15    0.45    0.38    0.01    0.71    0.89   -0.29   -0.67
  -5  22   4    4.49    0.21    0.39    0.01    0.71    0.87   -0.34   -0.66
  -5  23   4   11.31    0.33    0.40    0.02    0.70    0.84   -0.40   -0.65
   5   0   5    0.78    0.12    0.02   -1.00   -0.02    0.30    0.02   -1.00
  -5   0   5   12.94    0.30    0.48   -0.36    0.56    0.52    0.85   -0.13
   5   1   5   12.28    0.34    0.05   -1.00    0.01    0.30   -0.01   -1.00
  -5   1   5    1.36    0.09    0.46   -0.35    0.58    0.57    0.82   -0.18
   5   2   5   -0.10    0.10    0.08   -0.99    0.04    0.30   -0.04   -1.00
  -5   2   5    0.69    0.08    0.44   -0.34    0.61    0.62    0.79   -0.24
   5   3   5   13.62    0.37    0.10   -0.99    0.06    0.30   -0.08   -0.99
  -5   3   5    0.64    0.08    0.42   -0.33    0.63    0.66    0.75   -0.29
   5   4   5    1.11    0.13    0.13   -0.98    0.09    0.29   -0.11   -0.99
  -5   4   5    1.60    0.10    0.41   -0.31    0.64    0.71    0.70   -0.34
   5   5   5   11.22    0.33    0.15   -0.97    0.12    0.29   -0.14   -0.99
  -5   5   5    0.10    0.06    0.40   -0.29    0.66    0.75    0.65   -0.39
   5   6   5   -0.03    0.09    0.18   -0.96    0.14    0.28   -0.17   -0.98
  -5   6   5    5.21    0.18    0.39   -0.27    0.67    0.78    0.60   -0.44
   5   7   5   16.74    0.38    0.20   -0.94    0.17    0.28   -0.20   -0.98
  -5   7   5    0.64    0.09    0.38   -0.25    0.68    0.82    0.55   -0.48
   5   8   5    2.24    0.13    0.23   -0.93    0.19    0.27   -0.23   -0.97
  -5   8   5    4.03    0.16    0.38   -0.23    0.69    0.84    0.49   -0.53
   5   9   5    8.27    0.24    0.25   -0.91    0.21    0.26   -0.26   -0.96
  -5   9   5    0.18    0.09    0.37   -0.22    0.70    0.87    0.43   -0.56
   5  10   5    0.56    0.10    0.27   -0.89    0.23    0.25   -0.29   -0.95
  -5  10   5   10.01    0.28    0.37   -0.20    0.70    0.88    0.37   -0.59
   5  11   5   16.37    0.38    0.29   -0.88    0.25    0.24   -0.32   -0.94
  -5  11   5    5.06    0.19    0.37   -0.18    0.70    0.90    0.31   -0.62
   5  12   5    2.45    0.14    0.31   -0.86    0.27    0.23   -0.35   -0.93
  -5  12   5   27.27    0.60    0.38   -0.17    0.70    0.91    0.25   -0.65
   5  13   5    3.79    0.16    0.33   -0.84    0.28    0.22   -0.38   -0.91
  -5  13   5    2.51    0.15    0.38   -0.15    0.70    0.92    0.19   -0.67
   5  14   5    1.35    0.12    0.34   -0.82    0.30    0.20   -0.42   -0.90
  -5  14   5   11.78    0.33    0.38   -0.14    0.70    0.92    0.13   -0.68
   5  15   5    7.81    0.23    0.36   -0.80    0.31    0.19   -0.45   -0.88
  -5  15   5    5.33    0.21    0.39   -0.13    0.70    0.92    0.07   -0.70
   5  16   5    1.66    0.12    0.37   -0.78    0.33    0.17   -0.48   -0.86
  -5  16   5   44.29    0.92    0.39   -0.11    0.70    0.92    0.01   -0.71
   5  17   5    1.54    0.12    0.38   -0.76    0.34    0.15   -0.51   -0.84
  -5  17   5    7.45    0.26    0.40   -0.10    0.70    0.91   -0.05   -0.72
   5  18   5    1.20    0.11    0.40   -0.74    0.35    0.13   -0.54   -0.82
  -5  18   5    8.77    0.29    0.40   -0.09    0.69    0.91   -0.11   -0.72
  -5  19   5    1.15    0.14    0.41   -0.09    0.69    0.90   -0.16   -0.72
  -5  20   5   39.56    0.85    0.41   -0.08    0.69    0.88   -0.22   -0.72
  -5  21   5    5.94    0.24    0.42   -0.07    0.69    0.86   -0.28   -0.71
  -5  22   5    3.48    0.19    0.42   -0.07    0.68    0.84   -0.34   -0.70
  -5  23   5    0.10    0.11    0.42   -0.06    0.68    0.82   -0.39   -0.69
   5   1   6   91.34    1.76    0.17   -0.99   -0.11    0.28    0.09   -0.99
  -5   1   6   43.20    0.85    0.57   -0.36    0.48    0.59    0.80   -0.28
   5   2   6   92.92    1.79    0.18   -0.98   -0.07    0.27    0.05   -0.99
  -5   2   6    7.50    0.22    0.55   -0.35    0.50    0.64    0.77   -0.33
   5   3   6   40.44    0.86    0.19   -0.98   -0.03    0.27    0.01   -0.99
  -5   3   6   22.17    0.48    0.53   -0.35    0.52    0.68    0.72   -0.38
   5   4   6    3.68    0.19    0.20   -0.98    0.00    0.27   -0.03   -0.99
  -5   4   6   36.55    0.74    0.51   -0.34    0.54    0.71    0.68   -0.42
   5   5   6   59.13    1.19    0.22   -0.97    0.03    0.26   -0.06   -0.99
  -5   5   6  138.98    2.36    0.50   -0.33    0.56    0.75    0.63   -0.47
   5   6   6   41.15    0.79    0.23   -0.96    0.06    0.25   -0.10   -0.99
  -5   6   6   13.13    0.33    0.48   -0.32    0.57    0.78    0.58   -0.51
   5   7   6    1.50    0.12    0.25   -0.95    0.09    0.25   -0.14   -0.98
  -5   7   6  163.82    2.99    0.47   -0.31    0.59    0.81    0.53   -0.55
   5   8   6    2.21    0.13    0.27   -0.93    0.12    0.24   -0.17   -0.98
  -5   8   6   71.15    1.36    0.46   -0.30    0.60    0.83    0.47   -0.58
   5   9   6    1.69    0.12    0.28   -0.92    0.14    0.23   -0.21   -0.97
  -5   9   6   93.56    1.76    0.46   -0.28    0.61    0.85    0.42   -0.62
   5  10   6    5.77    0.20    0.30   -0.91    0.17    0.22   -0.24   -0.96
  -5  10   6   20.82    0.48    0.45   -0.27    0.62    0.87    0.36   -0.64
   5  11   6    3.45    0.16    0.31   -0.89    0.19    0.21   -0.28   -0.95
  -5  11   6  161.40    2.96    0.45   -0.25    0.63    0.88    0.30   -0.67
   5  12   6    0.83    0.11    0.33   -0.87    0.21    0.19   -0.31   -0.94
  -5  12   6   45.51    0.93    0.44   -0.24    0.63    0.89    0.24   -0.69
   5  13   6   27.96    0.57    0.34   -0.86    0.23    0.18   -0.34   -0.92
  -5  13   6   22.41    0.53    0.44   -0.23    0.64    0.90    0.18   -0.71
   5  14   6    0.12    0.09    0.35   -0.84    0.25    0.16   -0.38   -0.91
  -5  14   6   13.22    0.36    0.44   -0.22    0.64    0.90    0.13   -0.73
   5  15   6    2.83    0.14    0.37   -0.82    0.27    0.14   -0.41   -0.89
  -5  15   6   31.64    0.70    0.44   -0.20    0.65    0.90    0.07   -0.74
  -5  16   6    9.43    0.30    0.44   -0.19    0.65    0.90    0.01   -0.75
  -5  17   6    3.79    0.20    0.44   -0.18    0.65    0.89   -0.05   -0.75
  -5  18   6    2.14    0.16    0.44   -0.17    0.65    0.88   -0.11   -0.76
  -5  19   6    6.76    0.25    0.44   -0.16    0.65    0.87   -0.16   -0.76
  -5  20   6   -0.07    0.11    0.44   -0.15    0.65    0.86   -0.22   -0.75
  -5  21   6    6.09    0.24    0.45   -0.14    0.65    0.84   -0.28   -0.75
  -5  22   6    0.69    0.12    0.45   -0.14    0.65    0.82   -0.34   -0.74
   5   0   7   28.95    0.66    0.27   -0.95   -0.24    0.23    0.21   -0.97
  -5   0   7    1.82    0.12    0.66   -0.36    0.36    0.57    0.81   -0.33
   5   1   7   21.23    0.52    0.26   -0.96   -0.19    0.23    0.16   -0.98
  -5   1   7   28.78    0.61    0.64   -0.37    0.38    0.61    0.78   -0.38
   5   2   7    0.95    0.13    0.26   -0.96   -0.15    0.23    0.12   -0.98
  -5   2   7    2.61    0.14    0.63   -0.37    0.40    0.65    0.74   -0.42
   5   3   7    8.89    0.30    0.27   -0.96   -0.11    0.23    0.07   -0.99
  -5   3   7    8.72    0.25    0.61   -0.37    0.42    0.68    0.70   -0.46
   5   4   7   24.09    0.57    0.27   -0.96   -0.07    0.22    0.03   -0.99
  -5   4   7    1.19    0.11    0.59   -0.37    0.44    0.71    0.65   -0.50
   5   5   7   26.60    0.62    0.28   -0.96   -0.04    0.22   -0.01   -0.99
  -5   5   7   53.75    0.97    0.58   -0.37    0.46    0.74    0.61   -0.54
   5   6   7    6.26    0.21    0.29   -0.95   -0.00    0.21   -0.05   -0.98
  -5   6   7   18.60    0.44    0.56   -0.36    0.48    0.77    0.56   -0.58
   5   7   7    0.61    0.10    0.30   -0.94    0.03    0.20   -0.09   -0.98
  -5   7   7    2.85    0.15    0.55   -0.35    0.50    0.79    0.50   -0.61
   5   8   7   12.33    0.31    0.31   -0.93    0.06    0.19   -0.13   -0.97
  -5   8   7    1.04    0.12    0.53   -0.35    0.51    0.81    0.45   -0.64
   5   9   7   24.71    0.51    0.32   -0.92    0.09    0.18   -0.17   -0.97
  -5   9   7   44.10    0.90    0.52   -0.34    0.53    0.83    0.40   -0.67
   5  10   7    7.96    0.23    0.33   -0.91    0.11    0.17   -0.21   -0.96
  -5  10   7   25.50    0.58    0.51   -0.33    0.54    0.85    0.34   -0.70
   5  11   7    1.08    0.11    0.34   -0.90    0.14    0.16   -0.24   -0.95
  -5  11   7    1.68    0.14    0.51   -0.31    0.55    0.86    0.29   -0.72
   5  12   7    2.54    0.13    0.35   -0.88    0.16    0.14   -0.28   -0.93
  -5  12   7    1.36    0.13    0.50   -0.30    0.57    0.86    0.23   -0.74
  -5  13   7   12.66    0.36    0.49   -0.29    0.57    0.87    0.17   -0.75
  -5  14   7   16.88    0.44    0.49   -0.28    0.58    0.87    0.12   -0.77
  -5  15   7    0.08    0.11    0.49   -0.27    0.59    0.87    0.06   -0.78
  -5  16   7    2.51    0.17    0.48   -0.26    0.60    0.87    0.00   -0.79
  -5  17   7    0.12    0.11    0.48   -0.25    0.60    0.86   -0.06   -0.79
  -5  18   7    5.47    0.23    0.48   -0.24    0.60    0.85   -0.11   -0.79
  -5  19   7    0.37    0.12    0.48   -0.23    0.61    0.84   -0.17   -0.79
  -5  20   7    5.26    0.22    0.48   -0.22    0.61    0.82   -0.23   -0.79
  -5  21   7    2.18    0.16    0.48   -0.21    0.61    0.80   -0.29   -0.78
   5   1   8    8.19    0.28    0.35   -0.93   -0.25    0.16    0.20   -0.96
  -5   1   8   30.19    0.65    0.70   -0.38    0.30    0.62    0.74   -0.46
   5   2   8    2.76    0.17    0.34   -0.94   -0.21    0.16    0.15   -0.97
  -5   2   8   24.82    0.56    0.68   -0.38    0.32    0.65    0.71   -0.50
   5   3   8    0.49    0.12    0.33   -0.94   -0.17    0.16    0.10   -0.97
  -5   3   8    1.42    0.13    0.67   -0.39    0.34    0.68    0.66   -0.54
   5   4   8    9.48    0.30    0.33   -0.94   -0.13    0.16    0.06   -0.97
  -5   4   8   28.16    0.62    0.65   -0.39    0.36    0.71    0.62   -0.57
   5   5   8   11.47    0.33    0.33   -0.94   -0.09    0.16    0.02   -0.97
  -5   5   8   46.11    0.85    0.63   -0.39    0.38    0.74    0.57   -0.61
   5   6   8    0.48    0.10    0.34   -0.94   -0.06    0.15   -0.02   -0.97
  -5   6   8    7.28    0.25    0.62   -0.39    0.40    0.76    0.53   -0.64
   5   7   8   20.89    0.44    0.34   -0.93   -0.03    0.14   -0.07   -0.97
  -5   7   8   57.58    1.14    0.60   -0.39    0.42    0.78    0.48   -0.67
  -5   8   8   53.45    1.08    0.59   -0.38    0.44    0.80    0.43   -0.70
  -5   9   8    6.45    0.24    0.58   -0.38    0.45    0.81    0.37   -0.72
  -5  10   8   -0.02    0.10    0.57   -0.37    0.47    0.82    0.32   -0.75
  -5  11   8   72.64    1.42    0.56   -0.36    0.49    0.83    0.26   -0.77
  -5  12   8   30.55    0.68    0.55   -0.35    0.50    0.84    0.21   -0.78
  -5  13   8    8.19    0.28    0.54   -0.34    0.51    0.84    0.15   -0.80
  -5  14   8    0.44    0.12    0.53   -0.33    0.52    0.84    0.10   -0.81
  -5  15   8   20.35    0.50    0.53   -0.32    0.53    0.84    0.04   -0.82
  -5  16   8    4.41    0.21    0.52   -0.31    0.54    0.83   -0.02   -0.82
  -5  17   8   26.63    0.62    0.52   -0.30    0.55    0.83   -0.07   -0.83
  -5  18   8    0.60    0.13    0.51   -0.30    0.56    0.81   -0.13   -0.83
  -5  19   8    0.50    0.12    0.51   -0.29    0.56    0.80   -0.19   -0.83
  -5   0   9    1.86    0.15    0.76   -0.37    0.22    0.59    0.74   -0.52
  -5   1   9   11.89    0.34    0.74   -0.38    0.23    0.62    0.71   -0.55
  -5   2   9    0.41    0.11    0.72   -0.39    0.25    0.65    0.67   -0.58
  -5   3   9    0.17    0.11    0.71   -0.40    0.27    0.67    0.63   -0.61
  -5   4   9    0.94    0.13    0.69   -0.41    0.29    0.70    0.58   -0.65
  -5   5   9   41.86    0.79    0.68   -0.41    0.31    0.72    0.54   -0.67
  -5   6   9    3.05    0.17    0.66   -0.41    0.33    0.74    0.49   -0.70
  -5   7   9   12.92    0.36    0.65   -0.41    0.35    0.76    0.44   -0.73
  -5   8   9    0.06    0.11    0.63   -0.41    0.37    0.77    0.39   -0.75
  -5   9   9   37.94    0.81    0.62   -0.41    0.39    0.78    0.34   -0.77
  -5  10   9    3.97    0.20    0.61   -0.41    0.40    0.79    0.29   -0.79
  -5  11   9   25.04    0.59    0.60   -0.40    0.42    0.80    0.23   -0.81
  -5  12   9    0.52    0.13    0.59   -0.39    0.44    0.80    0.18   -0.83
  -5  13   9    7.16    0.26    0.58   -0.39    0.45    0.81    0.13   -0.84
  -5  14   9    1.50    0.15    0.57   -0.38    0.46    0.80    0.07   -0.85
  -5  15   9   32.70    0.72    0.56   -0.37    0.48    0.80    0.01   -0.86
  -5  16   9    1.69    0.15    0.55   -0.36    0.49    0.79   -0.04   -0.86
  -5  17   9    2.23    0.16    0.55   -0.35    0.50    0.78   -0.10   -0.86
  -5  18   9    0.20    0.11    0.54   -0.34    0.51    0.77   -0.16   -0.86
  -5   1  10   15.03    0.41    0.77   -0.39    0.18    0.62    0.66   -0.63
  -5   2  10   39.35    0.84    0.76   -0.41    0.19    0.64    0.62   -0.66
  -5   3  10    1.51    0.15    0.74   -0.42    0.21    0.66    0.58   -0.69
  -5   4  10    2.19    0.16    0.73   -0.42    0.23    0.68    0.54   -0.71
  -5   5  10   26.44    0.54    0.71   -0.43    0.25    0.70    0.49   -0.74
  -5   6  10    3.72    0.20    0.70   -0.43    0.27    0.72    0.45   -0.76
  -5   7  10   35.13    0.77    0.68   -0.44    0.29    0.73    0.40   -0.79
  -5   8  10    1.12    0.14    0.67   -0.44    0.31    0.74    0.35   -0.81
  -5   9  10    4.73    0.21    0.65   -0.44    0.33    0.75    0.30   -0.82
  -5  10  10   13.76    0.38    0.64   -0.43    0.35    0.76    0.25   -0.84
  -5  11  10   42.66    0.90    0.63   -0.43    0.36    0.76    0.20   -0.86
  -5  12  10    2.35    0.17    0.62   -0.43    0.38    0.77    0.14   -0.87
  -5  13  10    3.65    0.19    0.61   -0.42    0.40    0.77    0.09   -0.88
  -5  14  10   46.90    0.97    0.60   -0.41    0.41    0.76    0.03   -0.88
  -5  15  10   10.64    0.32    0.59   -0.41    0.42    0.76   -0.02   -0.89
  -5   0  11    0.22    0.12    0.81   -0.39    0.11    0.58    0.64   -0.68
  -5   1  11    4.87    0.22    0.79   -0.40    0.13    0.61    0.60   -0.71
  -5   2  11   -0.07    0.11    0.78   -0.41    0.14    0.63    0.57   -0.73
  -5   3  11    0.67    0.13    0.76   -0.43    0.16    0.64    0.53   -0.76
  -5   4  11    0.01    0.11    0.75   -0.43    0.18    0.66    0.48   -0.78
  -5   5  11   14.15    0.34    0.74   -0.44    0.20    0.68    0.44   -0.80
  -5   6  11    0.38    0.12    0.72   -0.45    0.22    0.69    0.40   -0.82
  -5   7  11    0.77    0.13    0.71   -0.45    0.24    0.70    0.35   -0.84
  -5   8  11    0.44    0.12    0.69   -0.45    0.26    0.71    0.30   -0.86
  -5   9  11   15.34    0.41    0.68   -0.46    0.28    0.72    0.25   -0.87
  -5  10  11    0.33    0.12    0.67   -0.46    0.29    0.72    0.20   -0.89
  -5  11  11    2.47    0.16    0.66   -0.45    0.31    0.72    0.15   -0.90
  -5  12  11    2.84    0.17    0.65   -0.45    0.33    0.72    0.10   -0.91
  -5   1  12    7.26    0.26    0.81   -0.41    0.09    0.59    0.54   -0.78
  -5   2  12   76.97    1.50    0.80   -0.42    0.10    0.60    0.50   -0.80
  -5   3  12    3.82    0.19    0.78   -0.43    0.12    0.62    0.46   -0.82
  -5   4  12    4.16    0.20    0.77   -0.44    0.14    0.63    0.42   -0.84
  -5   5  12   26.17    0.53    0.76   -0.45    0.16    0.64    0.38   -0.86
  -5   6  12   23.46    0.55    0.74   -0.46    0.17    0.65    0.33   -0.88
  -5   7  12   31.21    0.68    0.73   -0.47    0.19    0.66    0.29   -0.89
   6   0   0    2.90    0.10   -0.30   -0.58    0.81   -0.22   -0.73   -0.52
   6   1   0    1.36    0.07   -0.25   -0.63    0.77   -0.16   -0.72   -0.57
   6   2   0    0.64    0.06   -0.19   -0.67    0.74   -0.11   -0.71   -0.60
   6   3   0   46.81    0.80   -0.13   -0.70    0.70   -0.07   -0.70   -0.63
   6   4   0    0.74    0.09   -0.07   -0.72    0.67   -0.03   -0.69   -0.66
   6   5   0  131.78    2.15   -0.02   -0.72    0.64    0.00   -0.69   -0.67
   6   6   0    2.70    0.10    0.04   -0.73    0.62    0.03   -0.69   -0.68
   6   7   0   42.28    0.73    0.09   -0.72    0.60    0.05   -0.68   -0.69
   6   8   0    3.61    0.12    0.14   -0.71    0.59    0.06   -0.68   -0.70
   6   9   0  248.18    4.01    0.18   -0.70    0.57    0.07   -0.69   -0.70
   6  10   0    1.08    0.08    0.22   -0.69    0.56    0.08   -0.69   -0.70
   6  11   0    1.85    0.10    0.25   -0.67    0.55    0.09   -0.70   -0.69
   6  12   0   15.54    0.32    0.29   -0.66    0.54    0.09   -0.71   -0.69
   6  13   0  147.84    2.43    0.31   -0.64    0.53    0.10   -0.71   -0.68
   6  14   0    0.64    0.09    0.34   -0.62    0.53    0.09   -0.72   -0.67
   6  15   0    9.14    0.23    0.36   -0.60    0.52    0.09   -0.74   -0.66
   6  16   0   21.36    0.42    0.39   -0.58    0.52    0.09   -0.75   -0.64
   6  17   0   17.43    0.36    0.41   -0.57    0.51    0.08   -0.76   -0.63
   6  18   0    4.47    0.16    0.42   -0.55    0.51    0.07   -0.77   -0.61
   6  19   0   10.17    0.25    0.44   -0.53    0.51    0.06   -0.79   -0.59
   6  20   0   16.47    0.35    0.45   -0.52    0.50    0.04   -0.80   -0.57
   6  21   0    6.07    0.16    0.46   -0.50    0.50    0.02   -0.82   -0.54
   6  22   0    6.68    0.18    0.48   -0.49    0.50    0.01   -0.83   -0.52
   6   1   1    0.26    0.09   -0.30   -0.73    0.69   -0.07   -0.63   -0.69
  -6   1   1    0.82    0.09   -0.24   -0.45    0.89    0.38    0.78    0.33
   6   2   1  119.80    2.21   -0.24   -0.76    0.65   -0.03   -0.62   -0.72
  -6   2   1    2.16    0.12   -0.26   -0.38    0.92    0.45    0.76    0.26
   6   3   1    7.13    0.22   -0.17   -0.78    0.62    0.01   -0.61   -0.74
  -6   3   1    3.08    0.13   -0.28   -0.31    0.95    0.52    0.74    0.19
   6   4   1    9.22    0.26   -0.11   -0.80    0.59    0.04   -0.60   -0.75
  -6   4   1    0.52    0.08   -0.29   -0.23    0.97    0.60    0.72    0.11
   6   5   1    2.82    0.14   -0.05   -0.80    0.57    0.06   -0.60   -0.76
  -6   5   1    2.84    0.13   -0.28   -0.15    0.98    0.67    0.68    0.04
   6   6   1   55.89    1.09    0.00   -0.80    0.56    0.08   -0.60   -0.77
  -6   6   1    0.69    0.09   -0.26   -0.08    0.99    0.73    0.63   -0.04
   6   7   1    8.06    0.25    0.05   -0.79    0.54    0.10   -0.60   -0.77
  -6   7   1    3.22    0.15   -0.23   -0.01    0.99    0.79    0.58   -0.11
   6   8   1   25.61    0.57    0.10   -0.78    0.53    0.11   -0.60   -0.77
  -6   8   1    1.24    0.11   -0.20    0.05    0.98    0.84    0.52   -0.18
   6   9   1   10.42    0.30    0.14   -0.77    0.52    0.11   -0.61   -0.77
  -6   9   1    7.52    0.23   -0.16    0.11    0.97    0.89    0.45   -0.24
   6  10   1    8.49    0.27    0.18   -0.76    0.51    0.12   -0.62   -0.76
  -6  10   1   10.19    0.29   -0.12    0.15    0.96    0.92    0.38   -0.29
   6  11   1    1.17    0.13    0.22   -0.74    0.51    0.12   -0.63   -0.76
  -6  11   1    0.92    0.11   -0.08    0.19    0.94    0.95    0.31   -0.34
   6  12   1   33.75    0.73    0.25   -0.72    0.50    0.12   -0.64   -0.75
  -6  12   1    2.53    0.15   -0.04    0.22    0.92    0.97    0.24   -0.38
   6  13   1   18.41    0.46    0.28   -0.70    0.50    0.12   -0.65   -0.74
  -6  13   1   10.70    0.31    0.00    0.25    0.90    0.98    0.18   -0.41
   6  14   1    1.20    0.14    0.31   -0.68    0.50    0.11   -0.67   -0.73
  -6  14   1   22.57    0.53    0.04    0.26    0.88    0.99    0.11   -0.44
   6  15   1    2.97    0.18    0.33   -0.66    0.50    0.11   -0.68   -0.71
  -6  15   1    0.62    0.12    0.07    0.28    0.86    1.00    0.04   -0.45
   6  16   1   23.41    0.56    0.36   -0.64    0.49    0.10   -0.69   -0.70
  -6  16   1    2.35    0.16    0.11    0.29    0.84    0.99   -0.02   -0.47
   6  17   1   27.27    0.63    0.38   -0.63    0.49    0.09   -0.71   -0.68
  -6  17   1    5.75    0.23    0.14    0.29    0.83    0.99   -0.09   -0.48
   6  18   1   10.00    0.32    0.39   -0.61    0.49    0.07   -0.73   -0.66
  -6  18   1   25.17    0.59    0.16    0.30    0.81    0.98   -0.15   -0.48
   6  19   1   12.76    0.37    0.41   -0.59    0.49    0.06   -0.74   -0.64
  -6  19   1    2.48    0.17    0.19    0.30    0.80    0.97   -0.21   -0.48
   6  20   1    9.39    0.30    0.42   -0.57    0.49    0.04   -0.76   -0.62
  -6  20   1    1.71    0.15    0.21    0.30    0.78    0.95   -0.27   -0.48
   6  21   1   30.09    0.67    0.44   -0.56    0.49    0.02   -0.78   -0.59
  -6  21   1    1.07    0.14    0.24    0.30    0.77    0.94   -0.33   -0.47
  -6  22   1   17.83    0.45    0.26    0.30    0.76    0.91   -0.38   -0.46
   6   0   2    8.57    0.26   -0.37   -0.78    0.60   -0.02   -0.53   -0.78
  -6   0   2    2.30    0.11   -0.06   -0.44    0.85    0.39    0.81    0.25
   6   1   2   51.21    1.01   -0.30   -0.82    0.56    0.02   -0.52   -0.80
  -6   1   2    1.69    0.14   -0.09   -0.40    0.88    0.45    0.80    0.20
   6   2   2    1.79    0.13   -0.23   -0.84    0.53    0.05   -0.51   -0.82
  -6   2   2   11.93    0.29   -0.11   -0.34    0.91    0.52    0.78    0.13
   6   3   2  112.20    2.09   -0.17   -0.86    0.51    0.08   -0.50   -0.83
  -6   3   2  111.23    2.04   -0.13   -0.29    0.93    0.58    0.75    0.07
   6   4   2   10.21    0.29   -0.11   -0.87    0.49    0.10   -0.50   -0.84
  -6   4   2    0.51    0.08   -0.13   -0.23    0.94    0.64    0.72   -0.00
   6   5   2    1.05    0.12   -0.05   -0.87    0.48    0.11   -0.50   -0.84
  -6   5   2  103.52    1.91   -0.13   -0.17    0.95    0.70    0.68   -0.07
   6   6   2   10.19    0.29   -0.00   -0.86    0.47    0.12   -0.50   -0.84
  -6   6   2   59.65    1.14   -0.12   -0.11    0.96    0.76    0.63   -0.13
   6   7   2   42.23    0.87    0.05   -0.85    0.46    0.13   -0.51   -0.84
  -6   7   2  136.26    2.49   -0.10   -0.06    0.96    0.81    0.58   -0.20
   6   8   2   12.40    0.34    0.09   -0.84    0.46    0.14   -0.52   -0.83
  -6   8   2    2.50    0.13   -0.07   -0.01    0.95    0.85    0.52   -0.25
   6   9   2   41.54    0.86    0.13   -0.83    0.46    0.14   -0.53   -0.83
  -6   9   2  199.39    3.61   -0.05    0.03    0.94    0.89    0.46   -0.31
   6  10   2   14.42    0.38    0.17   -0.81    0.46    0.14   -0.54   -0.82
  -6  10   2   59.33    1.15   -0.02    0.07    0.93    0.92    0.39   -0.35
   6  11   2    2.53    0.16    0.20   -0.79    0.46    0.14   -0.56   -0.81
  -6  11   2   55.53    1.09    0.01    0.10    0.92    0.94    0.33   -0.39
   6  12   2   12.88    0.36    0.24   -0.77    0.46    0.13   -0.57   -0.80
  -6  12   2    5.01    0.20    0.04    0.13    0.90    0.96    0.26   -0.43
   6  13   2   33.70    0.74    0.26   -0.76    0.46    0.13   -0.59   -0.79
  -6  13   2   94.09    1.78    0.07    0.15    0.89    0.98    0.19   -0.46
   6  14   2    8.57    0.29    0.29   -0.74    0.46    0.12   -0.61   -0.77
  -6  14   2   21.05    0.50    0.10    0.17    0.87    0.98    0.13   -0.48
   6  15   2   51.13    1.05    0.31   -0.72    0.46    0.11   -0.62   -0.76
  -6  15   2    9.64    0.30    0.13    0.18    0.86    0.99    0.06   -0.50
   6  16   2   12.18    0.36    0.34   -0.70    0.46    0.10   -0.64   -0.74
  -6  16   2    1.66    0.15    0.15    0.19    0.84    0.99    0.00   -0.52
   6  17   2    1.90    0.16    0.36   -0.68    0.46    0.09   -0.66   -0.72
  -6  17   2    0.93    0.13    0.18    0.20    0.83    0.98   -0.06   -0.53
   6  18   2    1.98    0.16    0.37   -0.66    0.46    0.07   -0.68   -0.70
  -6  18   2    1.13    0.14    0.20    0.21    0.81    0.98   -0.12   -0.53
   6  19   2   52.98    1.08    0.39   -0.64    0.47    0.05   -0.70   -0.68
  -6  19   2    4.34    0.21    0.22    0.21    0.80    0.97   -0.18   -0.53
   6  20   2    9.97    0.31    0.40   -0.62    0.47    0.03   -0.72   -0.66
  -6  20   2    0.57    0.13    0.24    0.21    0.79    0.95   -0.24   -0.53
  -6  21   2   32.54    0.72    0.26    0.22    0.77    0.93   -0.30   -0.53
  -6  22   2    1.12    0.14    0.28    0.22    0.76    0.91   -0.36   -0.52
  -6  23   2   11.35    0.33    0.29    0.22    0.75    0.89   -0.42   -0.50
   6   1   3   33.97    0.72   -0.25   -0.90    0.42    0.10   -0.38   -0.89
  -6   1   3   10.38    0.26    0.06   -0.37    0.84    0.51    0.81    0.07
   6   2   3   21.73    0.51   -0.19   -0.91    0.40    0.12   -0.38   -0.89
  -6   2   3    0.11    0.07    0.05   -0.33    0.86    0.57    0.78    0.02
   6   3   3   52.43    1.05   -0.13   -0.92    0.39    0.13   -0.38   -0.90
  -6   3   3   38.78    0.77    0.03   -0.29    0.88    0.62    0.75   -0.04
   6   4   3    0.01    0.10   -0.08   -0.92    0.38    0.14   -0.39   -0.90
  -6   4   3   20.94    0.45    0.03   -0.24    0.89    0.68    0.72   -0.10
   6   5   3   17.51    0.43   -0.03   -0.92    0.38    0.15   -0.40   -0.90
  -6   5   3    1.06    0.10    0.02   -0.20    0.90    0.73    0.67   -0.16
   6   6   3   11.88    0.33    0.02   -0.91    0.38    0.15   -0.41   -0.89
  -6   6   3    0.74    0.09    0.03   -0.16    0.90    0.78    0.62   -0.22
   6   7   3   50.61    1.03    0.06   -0.90    0.38    0.15   -0.42   -0.89
  -6   7   3   43.69    0.87    0.04   -0.12    0.91    0.82    0.57   -0.28
   6   8   3    0.13    0.11    0.10   -0.89    0.38    0.15   -0.44   -0.88
  -6   8   3   49.01    0.96    0.05   -0.08    0.90    0.86    0.51   -0.33
   6   9   3    6.69    0.25    0.14   -0.87    0.39    0.15   -0.45   -0.87
  -6   9   3    0.09    0.09    0.07   -0.04    0.90    0.89    0.46   -0.37
   6  10   3    3.30    0.18    0.17   -0.85    0.39    0.15   -0.47   -0.86
  -6  10   3    3.78    0.17    0.09   -0.01    0.89    0.92    0.39   -0.41
   6  11   3   27.13    0.62    0.20   -0.84    0.40    0.14   -0.49   -0.85
  -6  11   3   21.25    0.49    0.11    0.01    0.88    0.94    0.33   -0.45
   6  12   3    0.34    0.12    0.23   -0.82    0.40    0.14   -0.51   -0.84
  -6  12   3   45.48    0.92    0.13    0.04    0.87    0.95    0.27   -0.48
   6  13   3    0.78    0.13    0.26   -0.80    0.41    0.13   -0.53   -0.83
  -6  13   3    1.43    0.13    0.15    0.06    0.86    0.97    0.21   -0.51
   6  14   3    0.61    0.13    0.28   -0.78    0.41    0.12   -0.55   -0.81
  -6  14   3    8.16    0.27    0.17    0.07    0.85    0.97    0.14   -0.53
   6  15   3    6.29    0.24    0.30   -0.76    0.42    0.10   -0.57   -0.79
  -6  15   3    0.67    0.12    0.19    0.09    0.84    0.98    0.08   -0.55
   6  16   3    0.14    0.12    0.32   -0.74    0.42    0.09   -0.59   -0.78
  -6  16   3   23.77    0.56    0.21    0.10    0.82    0.98    0.02   -0.56
   6  17   3    0.89    0.13    0.34   -0.72    0.43    0.08   -0.61   -0.76
  -6  17   3    3.64    0.19    0.23    0.11    0.81    0.97   -0.04   -0.57
   6  18   3    0.29    0.12    0.36   -0.70    0.43    0.06   -0.64   -0.73
  -6  18   3   12.93    0.37    0.25    0.12    0.80    0.97   -0.10   -0.58
   6  19   3    0.51    0.12    0.38   -0.69    0.44    0.04   -0.66   -0.71
  -6  19   3    3.75    0.20    0.26    0.12    0.79    0.96   -0.16   -0.58
  -6  20   3    6.18    0.24    0.28    0.13    0.78    0.94   -0.22   -0.58
  -6  21   3    6.24    0.24    0.29    0.13    0.77    0.93   -0.28   -0.58
  -6  22   3   16.12    0.42    0.31    0.13    0.76    0.91   -0.34   -0.57
  -6  23   3    5.46    0.22    0.32    0.14    0.75    0.88   -0.40   -0.56
   6   0   4  102.72    1.95   -0.22   -0.95    0.28    0.13   -0.24   -0.94
  -6   0   4   37.98    0.75    0.24   -0.38    0.74    0.51    0.83    0.01
   6   1   4   51.43    1.04   -0.17   -0.96    0.27    0.14   -0.25   -0.94
  -6   1   4    5.47    0.18    0.22   -0.35    0.76    0.56    0.81   -0.04
   6   2   4    3.40    0.18   -0.12   -0.96    0.26    0.15   -0.25   -0.94
  -6   2   4   10.85    0.28    0.20   -0.33    0.78    0.61    0.78   -0.09
   6   3   4  119.81    2.25   -0.07   -0.96    0.27    0.16   -0.27   -0.94
  -6   3   4   57.03    1.09    0.18   -0.30    0.80    0.66    0.75   -0.15
   6   4   4   75.32    1.47   -0.03   -0.96    0.27    0.16   -0.28   -0.94
  -6   4   4   22.19    0.48    0.18   -0.27    0.81    0.70    0.71   -0.20
   6   5   4    0.06    0.11    0.02   -0.95    0.28    0.16   -0.30   -0.93
  -6   5   4   39.08    0.78    0.17   -0.24    0.82    0.75    0.66   -0.25
   6   6   4   22.83    0.54    0.05   -0.94    0.29    0.16   -0.32   -0.93
  -6   6   4   51.52    1.00    0.17   -0.20    0.83    0.79    0.61   -0.30
   6   7   4   71.45    1.40    0.09   -0.93    0.29    0.16   -0.34   -0.92
  -6   7   4   20.48    0.46    0.17   -0.17    0.84    0.83    0.56   -0.35
   6   8   4   28.22    0.64    0.12   -0.92    0.30    0.16   -0.36   -0.91
  -6   8   4    0.33    0.09    0.18   -0.15    0.84    0.86    0.51   -0.39
   6   9   4   25.47    0.60    0.15   -0.90    0.31    0.15   -0.38   -0.90
  -6   9   4  115.70    2.14    0.18   -0.12    0.84    0.89    0.45   -0.44
   6  10   4   43.57    0.92    0.18   -0.89    0.32    0.14   -0.40   -0.89
  -6  10   4   42.76    0.87    0.19   -0.09    0.83    0.91    0.39   -0.47
   6  11   4    5.49    0.23    0.21   -0.87    0.33    0.13   -0.43   -0.88
  -6  11   4    4.83    0.19    0.20   -0.07    0.83    0.93    0.33   -0.50
   6  12   4    3.01    0.18    0.24   -0.85    0.34    0.13   -0.45   -0.87
  -6  12   4    3.78    0.17    0.22   -0.05    0.82    0.94    0.27   -0.53
   6  13   4   20.34    0.51    0.26   -0.83    0.35    0.11   -0.47   -0.85
  -6  13   4   73.98    1.43    0.23   -0.03    0.82    0.95    0.21   -0.56
   6  14   4   42.14    0.89    0.28   -0.82    0.36    0.10   -0.50   -0.84
  -6  14   4    9.28    0.29    0.24   -0.02    0.81    0.96    0.15   -0.58
   6  15   4    6.14    0.24    0.30   -0.80    0.37    0.09   -0.52   -0.82
  -6  15   4   45.76    0.95    0.25   -0.00    0.80    0.96    0.09   -0.60
   6  16   4    0.46    0.12    0.32   -0.78    0.38    0.07   -0.55   -0.80
  -6  16   4    3.09    0.18    0.27    0.01    0.79    0.96    0.03   -0.61
   6  17   4    0.21    0.12    0.34   -0.76    0.39    0.05   -0.57   -0.78
  -6  17   4    6.52    0.25    0.28    0.02    0.78    0.96   -0.03   -0.62
  -6  18   4    0.05    0.11    0.29    0.03    0.78    0.95   -0.09   -0.62
  -6  19   4   45.48    0.95    0.30    0.04    0.77    0.94   -0.15   -0.63
  -6  20   4    0.14    0.12    0.32    0.04    0.76    0.93   -0.21   -0.63
  -6  21   4    4.05    0.20    0.33    0.05    0.75    0.91   -0.27   -0.62
  -6  22   4    2.82    0.17    0.34    0.05    0.75    0.89   -0.33   -0.61
   6   1   5    3.78    0.19   -0.06   -0.99    0.12    0.16   -0.12   -0.97
  -6   1   5    7.47    0.22    0.35   -0.35    0.67    0.59    0.80   -0.15
   6   2   5    3.89    0.20   -0.03   -0.99    0.14    0.16   -0.14   -0.97
  -6   2   5    4.90    0.17    0.33   -0.33    0.69    0.64    0.77   -0.19
   6   3   5    8.62    0.29    0.01   -0.99    0.15    0.16   -0.16   -0.96
  -6   3   5   56.64    1.09    0.32   -0.31    0.71    0.68    0.73   -0.24
   6   4   5    0.18    0.12    0.04   -0.98    0.17    0.16   -0.19   -0.96
  -6   4   5    3.65    0.15    0.31   -0.29    0.72    0.72    0.69   -0.29
   6   5   5   -0.12    0.11    0.07   -0.97    0.18    0.16   -0.21   -0.95
  -6   5   5    3.72    0.16    0.30   -0.27    0.74    0.76    0.65   -0.34
   6   6   5    7.14    0.26    0.10   -0.96    0.20    0.15   -0.24   -0.95
  -6   6   5    6.98    0.22    0.29   -0.25    0.75    0.80    0.60   -0.38
   6   7   5    9.90    0.31    0.13   -0.95    0.21    0.15   -0.26   -0.94
  -6   7   5   71.64    1.37    0.29   -0.23    0.75    0.83    0.55   -0.42
   6   8   5    0.47    0.13    0.16   -0.94    0.23    0.14   -0.29   -0.93
  -6   8   5    8.35    0.25    0.29   -0.21    0.76    0.86    0.50   -0.46
   6   9   5    4.17    0.20    0.18   -0.92    0.24    0.13   -0.32   -0.92
  -6   9   5   23.96    0.54    0.29   -0.19    0.76    0.88    0.44   -0.50
   6  10   5   11.70    0.35    0.21   -0.91    0.26    0.12   -0.34   -0.91
  -6  10   5    8.38    0.26    0.29   -0.17    0.77    0.90    0.38   -0.53
   6  11   5    9.89    0.31    0.23   -0.89    0.27    0.11   -0.37   -0.90
  -6  11   5   33.69    0.72    0.29   -0.15    0.77    0.92    0.33   -0.56
   6  12   5    0.65    0.13    0.25   -0.88    0.29    0.10   -0.40   -0.88
  -6  12   5    7.08    0.24    0.30   -0.13    0.76    0.93    0.27   -0.59
   6  13   5    8.34    0.28    0.27   -0.86    0.30    0.09   -0.42   -0.87
  -6  13   5   40.09    0.84    0.30   -0.11    0.76    0.94    0.21   -0.61
   6  14   5   13.57    0.37    0.29   -0.84    0.31    0.07   -0.45   -0.85
  -6  14   5    9.00    0.29    0.31   -0.10    0.76    0.94    0.15   -0.63
   6  15   5    7.96    0.27    0.31   -0.83    0.32    0.05   -0.48   -0.83
  -6  15   5    0.65    0.12    0.32   -0.08    0.76    0.95    0.09   -0.64
  -6  16   5    2.22    0.16    0.33   -0.07    0.75    0.95    0.03   -0.65
  -6  17   5   46.92    0.98    0.33   -0.06    0.75    0.94   -0.03   -0.66
  -6  18   5    6.70    0.25    0.34   -0.05    0.74    0.93   -0.09   -0.67
  -6  19   5    9.14    0.30    0.35   -0.04    0.74    0.92   -0.15   -0.67
  -6  20   5    0.02    0.12    0.35   -0.03    0.73    0.91   -0.21   -0.67
  -6  21   5   45.85    0.95    0.36   -0.03    0.73    0.90   -0.27   -0.67
  -6  22   5    3.79    0.19    0.37   -0.02    0.72    0.88   -0.33   -0.66
   6   0   6   19.43    0.49    0.02   -1.00   -0.02    0.15    0.02   -0.97
  -6   0   6  124.21    2.29    0.48   -0.36    0.56    0.58    0.82   -0.20
   6   1   6    0.10    0.11    0.04   -1.00    0.00    0.14   -0.01   -0.97
  -6   1   6   19.07    0.44    0.46   -0.35    0.58    0.62    0.78   -0.25
   6   2   6    0.05    0.11    0.07   -1.00    0.03    0.14   -0.05   -0.97
  -6   2   6    0.63    0.10    0.45   -0.34    0.60    0.66    0.75   -0.29
   6   3   6   15.14    0.41    0.09   -0.99    0.05    0.14   -0.08   -0.97
  -6   3   6   79.21    1.50    0.43   -0.33    0.62    0.70    0.71   -0.33
   6   4   6   11.86    0.35    0.11   -0.99    0.07    0.14   -0.11   -0.96
  -6   4   6   60.78    1.18    0.42   -0.32    0.63    0.73    0.67   -0.37
   6   5   6   33.50    0.74    0.13   -0.98    0.09    0.13   -0.14   -0.96
  -6   5   6    8.63    0.25    0.41   -0.31    0.65    0.77    0.63   -0.42
   6   6   6    0.14    0.12    0.15   -0.97    0.12    0.12   -0.17   -0.95
  -6   6   6    0.66    0.10    0.40   -0.29    0.66    0.80    0.58   -0.45
   6   7   6    8.17    0.28    0.18   -0.96    0.14    0.12   -0.20   -0.95
  -6   7   6   46.91    0.94    0.39   -0.28    0.67    0.82    0.53   -0.49
   6   8   6    1.79    0.15    0.20   -0.95    0.16    0.11   -0.23   -0.94
  -6   8   6    0.31    0.10    0.38   -0.26    0.68    0.85    0.48   -0.53
   6   9   6   88.18    1.70    0.22   -0.94    0.18    0.10   -0.26   -0.93
  -6   9   6   47.62    0.96    0.38   -0.24    0.69    0.87    0.42   -0.56
   6  10   6    1.13    0.14    0.23   -0.92    0.20    0.09   -0.29   -0.92
  -6  10   6    2.53    0.15    0.38   -0.23    0.69    0.89    0.37   -0.59
   6  11   6    1.37    0.14    0.25   -0.91    0.21    0.07   -0.32   -0.90
  -6  11   6    1.62    0.14    0.37   -0.21    0.70    0.90    0.31   -0.61
   6  12   6    0.21    0.12    0.27   -0.89    0.23    0.06   -0.35   -0.89
  -6  12   6   53.66    1.08    0.37   -0.20    0.70    0.91    0.26   -0.64
  -6  13   6   25.92    0.60    0.37   -0.18    0.70    0.92    0.20   -0.66
  -6  14   6   23.27    0.55    0.38   -0.17    0.70    0.92    0.14   -0.67
  -6  15   6    8.67    0.29    0.38   -0.16    0.70    0.93    0.08   -0.69
  -6  16   6   93.62    1.80    0.38   -0.15    0.70    0.92    0.02   -0.70
  -6  17   6    0.05    0.12    0.38   -0.14    0.70    0.92   -0.03   -0.71
  -6  18   6   39.22    0.84    0.39   -0.13    0.70    0.91   -0.09   -0.71
  -6  19   6   11.29    0.34    0.39   -0.12    0.70    0.90   -0.15   -0.71
  -6  20   6   62.37    1.24    0.39   -0.11    0.70    0.89   -0.21   -0.71
  -6  21   6   13.04    0.36    0.40   -0.10    0.70    0.87   -0.27   -0.71
   6   1   7    6.92    0.25    0.14   -0.99   -0.10    0.10    0.06   -0.96
  -6   1   7    4.36    0.18    0.55   -0.36    0.49    0.64    0.76   -0.34
   6   2   7   46.21    0.96    0.16   -0.99   -0.07    0.10    0.02   -0.96
  -6   2   7    2.60    0.15    0.54   -0.35    0.51    0.67    0.73   -0.38
   6   3   7   11.61    0.34    0.17   -0.99   -0.04    0.09   -0.01   -0.96
  -6   3   7   14.87    0.37    0.52   -0.35    0.53    0.71    0.69   -0.42
   6   4   7    4.57    0.21    0.18   -0.98   -0.01    0.09   -0.05   -0.96
  -6   4   7    0.37    0.10    0.51   -0.34    0.54    0.74    0.65   -0.46
   6   5   7    1.29    0.14    0.19   -0.98    0.02    0.08   -0.09   -0.95
  -6   5   7    3.44    0.17    0.49   -0.34    0.56    0.77    0.60   -0.49
   6   6   7   29.28    0.65    0.21   -0.97    0.05    0.08   -0.12   -0.95
  -6   6   7    0.80    0.11    0.48   -0.33    0.57    0.79    0.56   -0.53
   6   7   7   13.54    0.37    0.22   -0.96    0.07    0.07   -0.16   -0.94
  -6   7   7   24.22    0.55    0.47   -0.32    0.59    0.82    0.51   -0.56
  -6   8   7    1.48    0.13    0.46   -0.31    0.60    0.84    0.46   -0.59
  -6   9   7    8.94    0.28    0.46   -0.29    0.61    0.86    0.40   -0.62
  -6  10   7    0.01    0.10    0.45   -0.28    0.62    0.87    0.35   -0.64
  -6  11   7   17.18    0.44    0.44   -0.27    0.63    0.88    0.30   -0.67
  -6  12   7    0.74    0.13    0.44   -0.26    0.63    0.89    0.24   -0.69
  -6  13   7   14.50    0.40    0.44   -0.25    0.64    0.90    0.18   -0.71
  -6  14   7    0.92    0.14    0.43   -0.23    0.64    0.90    0.13   -0.72
  -6  15   7    3.98    0.20    0.43   -0.22    0.65    0.90    0.07   -0.73
  -6  16   7    0.06    0.11    0.43   -0.21    0.65    0.90    0.01   -0.74
  -6  17   7   10.20    0.32    0.43   -0.20    0.65    0.89   -0.05   -0.75
  -6  18   7    2.91    0.18    0.43   -0.19    0.66    0.88   -0.10   -0.75
  -6  19   7    0.01    0.11    0.43   -0.18    0.66    0.87   -0.16   -0.75
  -6  20   7    1.69    0.15    0.43   -0.17    0.66    0.86   -0.22   -0.75
  -6   0   8  245.68    4.45    0.64   -0.36    0.39    0.62    0.77   -0.40
  -6   1   8    0.21    0.10    0.62   -0.36    0.41    0.65    0.73   -0.43
  -6   2   8    2.36    0.15    0.61   -0.36    0.43    0.68    0.70   -0.47
  -6   3   8   29.80    0.65    0.59   -0.37    0.44    0.71    0.66   -0.50
  -6   4   8  159.55    2.94    0.58   -0.36    0.46    0.74    0.62   -0.53
  -6   5   8   39.44    0.83    0.56   -0.36    0.48    0.76    0.57   -0.57
  -6   6   8    9.23    0.29    0.55   -0.36    0.49    0.79    0.53   -0.60
  -6   7   8   39.16    0.83    0.54   -0.35    0.51    0.81    0.48   -0.63
  -6   8   8   28.04    0.63    0.53   -0.34    0.52    0.82    0.43   -0.65
  -6   9   8   80.99    1.57    0.52   -0.34    0.53    0.84    0.38   -0.68
  -6  10   8    1.25    0.14    0.51   -0.33    0.55    0.85    0.33   -0.70
  -6  11   8   15.23    0.41    0.50   -0.32    0.56    0.86    0.27   -0.72
  -6  12   8    1.37    0.14    0.49   -0.31    0.57    0.87    0.22   -0.74
  -6  13   8   39.57    0.85    0.49   -0.30    0.58    0.87    0.16   -0.75
  -6  14   8    6.19    0.24    0.48   -0.29    0.59    0.87    0.11   -0.77
  -6  15   8    2.75    0.18    0.48   -0.28    0.59    0.87    0.05   -0.78
  -6  16   8   11.87    0.35    0.48   -0.27    0.60    0.87   -0.01   -0.78
  -6  17   8    0.75    0.13    0.47   -0.26    0.60    0.86   -0.06   -0.79
  -6  18   8   21.41    0.51    0.47   -0.25    0.61    0.85   -0.12   -0.79
  -6  19   8    2.19    0.15    0.47   -0.24    0.61    0.84   -0.18   -0.79
  -6   1   9   22.92    0.54    0.68   -0.37    0.34    0.66    0.70   -0.52
  -6   2   9    2.95    0.17    0.66   -0.37    0.35    0.68    0.66   -0.55
  -6   3   9   15.90    0.42    0.65   -0.38    0.37    0.71    0.62   -0.58
  -6   4   9   16.26    0.42    0.63   -0.38    0.39    0.73    0.58   -0.61
  -6   5   9   12.05    0.35    0.62   -0.38    0.40    0.75    0.54   -0.64
  -6   6   9   -0.08    0.11    0.61   -0.38    0.42    0.77    0.49   -0.66
  -6   7   9    6.40    0.24    0.59   -0.38    0.44    0.79    0.44   -0.69
  -6   8   9   43.46    0.91    0.58   -0.37    0.45    0.80    0.39   -0.71
  -6   9   9    0.40    0.12    0.57   -0.37    0.47    0.82    0.34   -0.73
  -6  10   9    2.12    0.16    0.56   -0.36    0.48    0.83    0.29   -0.75
  -6  11   9    4.34    0.21    0.55   -0.36    0.49    0.83    0.24   -0.77
  -6  12   9   47.33    0.98    0.54   -0.35    0.51    0.84    0.19   -0.79
  -6  13   9    2.66    0.17    0.53   -0.34    0.52    0.84    0.13   -0.80
  -6  14   9    8.28    0.28    0.53   -0.33    0.53    0.84    0.08   -0.81
  -6  15   9    6.36    0.24    0.52   -0.32    0.54    0.84    0.02   -0.82
  -6  16   9   24.88    0.58    0.52   -0.32    0.55    0.83   -0.04   -0.82
  -6  17   9    3.90    0.19    0.51   -0.31    0.55    0.82   -0.09   -0.83
  -6   0  10   33.71    0.74    0.73   -0.37    0.26    0.63    0.68   -0.57
  -6   1  10    0.03    0.11    0.72   -0.38    0.27    0.66    0.65   -0.60
  -6   2  10    7.04    0.26    0.70   -0.38    0.29    0.68    0.61   -0.63
  -6   3  10    3.40    0.19    0.69   -0.39    0.31    0.70    0.58   -0.65
  -6   4  10   11.96    0.35    0.68   -0.40    0.32    0.72    0.53   -0.68
  -6   5  10   12.78    0.37    0.66   -0.40    0.34    0.74    0.49   -0.70
  -6   6  10   37.27    0.81    0.65   -0.40    0.36    0.75    0.45   -0.73
  -6   7  10    0.17    0.12    0.64   -0.40    0.37    0.77    0.40   -0.75
  -6   8  10    2.94    0.18    0.62   -0.40    0.39    0.78    0.35   -0.77
  -6   9  10   34.61    0.76    0.61   -0.40    0.40    0.79    0.30   -0.79
  -6  10  10   26.70    0.62    0.60   -0.39    0.42    0.80    0.25   -0.81
  -6  11  10    7.97    0.28    0.59   -0.39    0.43    0.80    0.20   -0.82
  -6  12  10   27.58    0.63    0.58   -0.38    0.45    0.81    0.15   -0.83
  -6  13  10   25.47    0.59    0.57   -0.38    0.46    0.81    0.09   -0.84
  -6  14  10    2.66    0.17    0.56   -0.37    0.47    0.80    0.04   -0.85
  -6   1  11    1.34    0.14    0.75   -0.38    0.22    0.65    0.60   -0.68
  -6   2  11   52.64    1.08    0.74   -0.39    0.24    0.67    0.56   -0.70
  -6   3  11    1.09    0.14    0.72   -0.40    0.25    0.69    0.52   -0.73
  -6   4  11    8.82    0.29    0.71   -0.41    0.27    0.70    0.48   -0.75
  -6   5  11    3.27    0.18    0.70   -0.41    0.28    0.72    0.44   -0.77
  -6   6  11   35.72    0.78    0.68   -0.42    0.30    0.73    0.39   -0.79
  -6   7  11    6.69    0.25    0.67   -0.42    0.32    0.74    0.35   -0.81
  -6   8  11   24.87    0.58    0.66   -0.42    0.33    0.75    0.30   -0.83
  -6   9  11    1.27    0.14    0.65   -0.42    0.35    0.76    0.25   -0.84
  -6  10  11   17.57    0.45    0.64   -0.42    0.37    0.76    0.20   -0.86
  -6  11  11    5.68    0.22    0.62   -0.41    0.38    0.76    0.15   -0.87
  -6   0  12   51.65    1.05    0.79   -0.38    0.16    0.62    0.57   -0.74
  -6   1  12   43.79    0.91    0.77   -0.39    0.17    0.63    0.53   -0.76
  -6   2  12    2.91    0.17    0.76   -0.40    0.19    0.65    0.49   -0.78
  -6   3  12   37.71    0.80    0.75   -0.41    0.20    0.66    0.46   -0.80
  -6   4  12   21.21    0.51    0.74   -0.42    0.22    0.68    0.42   -0.82
  -6   5  12   24.70    0.57    0.72   -0.42    0.23    0.69    0.37   -0.83
  -6   6  12   10.08    0.30    0.71   -0.43    0.25    0.70    0.33   -0.85
   7   1   0   22.62    0.41   -0.26   -0.63    0.78   -0.25   -0.69   -0.53
   7   2   0   28.02    0.49   -0.21   -0.66    0.75   -0.21   -0.69   -0.57
   7   3   0    2.97    0.11   -0.16   -0.69    0.72   -0.17   -0.69   -0.59
   7   4   0   16.03    0.32   -0.11   -0.71    0.69   -0.14   -0.69   -0.61
   7   5   0   28.73    0.53   -0.06   -0.72    0.66   -0.11   -0.68   -0.63
   7   6   0    3.94    0.13   -0.01   -0.73    0.64   -0.09   -0.68   -0.64
   7   7   0   58.55    1.00    0.04   -0.73    0.62   -0.07   -0.69   -0.65
   7   8   0   25.42    0.48    0.08   -0.72    0.60   -0.05   -0.69   -0.65
   7   9   0    0.16    0.07    0.12   -0.72    0.59   -0.04   -0.69   -0.65
   7  10   0    4.11    0.14    0.16   -0.71    0.58   -0.03   -0.70   -0.65
   7  11   0   76.11    1.29    0.20   -0.70    0.57   -0.03   -0.71   -0.65
   7  12   0    9.23    0.23    0.23   -0.69    0.56   -0.02   -0.71   -0.64
   7  13   0   26.98    0.49    0.26   -0.67    0.55   -0.02   -0.72   -0.63
   7  14   0   14.75    0.32    0.29   -0.66    0.54   -0.02   -0.73   -0.62
   7  15   0   23.68    0.46    0.31   -0.64    0.53   -0.03   -0.74   -0.61
   7  16   0    0.07    0.08    0.33   -0.63    0.53   -0.03   -0.75   -0.59
   7  17   0   53.24    0.93    0.35   -0.61    0.52   -0.04   -0.77   -0.58
   7  18   0    8.92    0.23    0.37   -0.60    0.52   -0.05   -0.78   -0.56
   7  19   0    0.07    0.08    0.39   -0.58    0.52   -0.06   -0.79   -0.54
   7  20   0    2.98    0.12    0.41   -0.56    0.51   -0.08   -0.80   -0.52
   7   0   1    0.84    0.11   -0.36   -0.66    0.74   -0.22   -0.62   -0.61
  -7   0   1   19.15    0.39   -0.22   -0.51    0.85    0.38    0.74    0.37
   7   1   1    7.60    0.25   -0.31   -0.71    0.71   -0.18   -0.62   -0.64
  -7   1   1   26.03    0.51   -0.25   -0.46    0.88    0.43    0.73    0.33
   7   2   1    3.94    0.18   -0.25   -0.74    0.67   -0.14   -0.61   -0.67
  -7   2   1    1.05    0.09   -0.28   -0.41    0.91    0.49    0.72    0.27
   7   3   1    0.27    0.10   -0.20   -0.76    0.65   -0.11   -0.61   -0.69
  -7   3   1    1.29    0.11   -0.30   -0.35    0.94    0.55    0.70    0.22
   7   4   1    0.13    0.10   -0.14   -0.78    0.62   -0.08   -0.61   -0.70
  -7   4   1   18.60    0.44   -0.31   -0.28    0.96    0.61    0.68    0.15
   7   5   1   17.55    0.43   -0.09   -0.79    0.60   -0.06   -0.61   -0.71
  -7   5   1   56.38    1.11   -0.31   -0.21    0.98    0.67    0.64    0.09
   7   6   1   26.04    0.59   -0.04   -0.79    0.58   -0.04   -0.61   -0.72
  -7   6   1    6.45    0.22   -0.30   -0.14    0.99    0.73    0.61    0.03
   7   7   1    1.37    0.13    0.01   -0.79    0.57   -0.03   -0.61   -0.72
  -7   7   1    3.96    0.18   -0.28   -0.08    0.99    0.78    0.56   -0.04
   7   8   1    0.40    0.11    0.05   -0.79    0.55   -0.02   -0.62   -0.72
  -7   8   1   16.99    0.42   -0.26   -0.01    0.99    0.83    0.51   -0.10
   7   9   1   12.31    0.30    0.09   -0.78    0.54   -0.01   -0.63   -0.72
  -7   9   1   45.04    0.92   -0.23    0.04    0.99    0.87    0.45   -0.15
   7  10   1   40.78    0.86    0.13   -0.77    0.53   -0.01   -0.63   -0.72
  -7  10   1    9.08    0.28   -0.20    0.09    0.98    0.91    0.39   -0.21
   7  11   1    3.77    0.19    0.17   -0.76    0.53   -0.00   -0.64   -0.71
  -7  11   1   14.70    0.39   -0.16    0.14    0.97    0.94    0.33   -0.25
   7  12   1    3.36    0.19    0.20   -0.74    0.52   -0.00   -0.65   -0.70
  -7  12   1   14.86    0.39   -0.12    0.18    0.95    0.96    0.26   -0.29
   7  13   1    0.90    0.13    0.23   -0.73    0.51   -0.01   -0.67   -0.69
  -7  13   1   10.60    0.28   -0.09    0.21    0.94    0.98    0.19   -0.32
   7  14   1   32.34    0.72    0.26   -0.71    0.51   -0.01   -0.68   -0.68
  -7  14   1    5.47    0.23   -0.05    0.23    0.92    0.99    0.13   -0.35
   7  15   1    7.18    0.26    0.28   -0.70    0.51   -0.02   -0.69   -0.66
  -7  15   1   22.81    0.55   -0.01    0.26    0.90    1.00    0.06   -0.38
   7  16   1    8.21    0.28    0.31   -0.68    0.50   -0.03   -0.71   -0.65
  -7  16   1   12.07    0.35    0.02    0.27    0.88    1.00   -0.00   -0.39
   7  17   1    2.77    0.17    0.33   -0.66    0.50   -0.04   -0.72   -0.63
  -7  17   1    0.39    0.12    0.05    0.29    0.87    1.00   -0.07   -0.40
   7  18   1   13.73    0.38    0.35   -0.65    0.50   -0.05   -0.74   -0.61
  -7  18   1    1.25    0.14    0.08    0.30    0.85    0.99   -0.13   -0.41
   7  19   1    9.53    0.30    0.37   -0.63    0.50   -0.07   -0.75   -0.59
  -7  19   1   27.48    0.63    0.11    0.30    0.84    0.98   -0.19   -0.41
  -7  20   1    7.94    0.27    0.14    0.31    0.82    0.97   -0.25   -0.41
  -7  21   1    7.62    0.26    0.16    0.31    0.81    0.95   -0.32   -0.41
   7   1   2   22.23    0.52   -0.32   -0.79    0.61   -0.11   -0.52   -0.74
  -7   1   2   82.58    1.44   -0.13   -0.42    0.88    0.49    0.76    0.21
   7   2   2   12.83    0.35   -0.26   -0.81    0.58   -0.08   -0.52   -0.76
  -7   2   2  159.85    2.71   -0.15   -0.37    0.91    0.55    0.74    0.16
   7   3   2   10.79    0.32   -0.20   -0.83    0.55   -0.05   -0.52   -0.77
  -7   3   2    7.14    0.22   -0.17   -0.32    0.93    0.60    0.72    0.10
   7   4   2   14.35    0.38   -0.15   -0.84    0.53   -0.03   -0.52   -0.78
  -7   4   2    0.54    0.10   -0.18   -0.26    0.95    0.66    0.69    0.04
   7   5   2   70.84    1.38   -0.10   -0.85    0.52   -0.02   -0.52   -0.78
  -7   5   2   97.05    1.82   -0.18   -0.21    0.96    0.71    0.65   -0.01
   7   6   2    4.63    0.20   -0.05   -0.85    0.51   -0.01   -0.53   -0.79
  -7   6   2   34.79    0.73   -0.17   -0.15    0.97    0.76    0.61   -0.07
   7   7   2   92.36    1.77   -0.00   -0.85    0.50    0.00   -0.53   -0.78
  -7   7   2   12.02    0.32   -0.16   -0.10    0.97    0.81    0.56   -0.13
   7   8   2   28.47    0.64    0.04   -0.84    0.49    0.01   -0.54   -0.78
  -7   8   2    0.48    0.10   -0.14   -0.05    0.97    0.85    0.51   -0.18
   7   9   2   44.05    0.83    0.08   -0.83    0.48    0.01   -0.55   -0.78
  -7   9   2   28.09    0.62   -0.12   -0.01    0.97    0.88    0.45   -0.23
   7  10   2    0.13    0.12    0.12   -0.82    0.48    0.01   -0.57   -0.77
  -7  10   2    8.94    0.28   -0.09    0.03    0.96    0.92    0.39   -0.27
   7  11   2   96.80    1.85    0.15   -0.81    0.48    0.01   -0.58   -0.76
  -7  11   2   22.35    0.52   -0.07    0.07    0.95    0.94    0.33   -0.32
   7  12   2   18.23    0.47    0.18   -0.79    0.47    0.01   -0.59   -0.75
  -7  12   2   15.52    0.40   -0.04    0.10    0.94    0.96    0.27   -0.35
   7  13   2    7.89    0.28    0.21   -0.78    0.47    0.00   -0.61   -0.74
  -7  13   2    0.17    0.09   -0.01    0.13    0.92    0.98    0.21   -0.38
   7  14   2    0.42    0.13    0.24   -0.76    0.47   -0.01   -0.62   -0.72
  -7  14   2   70.69    1.39    0.02    0.15    0.91    0.99    0.14   -0.41
   7  15   2   19.67    0.49    0.26   -0.74    0.47   -0.02   -0.64   -0.71
  -7  15   2    1.49    0.15    0.05    0.17    0.89    0.99    0.08   -0.43
   7  16   2    3.10    0.18    0.29   -0.73    0.47   -0.03   -0.66   -0.69
  -7  16   2   39.52    0.85    0.07    0.19    0.88    1.00    0.02   -0.45
   7  17   2    0.52    0.12    0.31   -0.71    0.47   -0.04   -0.67   -0.67
  -7  17   2    7.64    0.27    0.10    0.20    0.87    0.99   -0.05   -0.46
   7  18   2    0.09    0.11    0.33   -0.69    0.47   -0.06   -0.69   -0.65
  -7  18   2   78.76    1.54    0.12    0.21    0.85    0.99   -0.11   -0.47
  -7  19   2   10.05    0.31    0.15    0.22    0.84    0.98   -0.17   -0.47
  -7  20   2   37.71    0.81    0.17    0.23    0.83    0.97   -0.23   -0.47
  -7  21   2    2.90    0.17    0.19    0.23    0.81    0.95   -0.29   -0.46
   7   0   3    0.18    0.11   -0.35   -0.84    0.52   -0.07   -0.42   -0.81
  -7   0   3   13.91    0.30    0.02   -0.42    0.83    0.50    0.79    0.14
   7   1   3    5.34    0.22   -0.29   -0.87    0.49   -0.05   -0.41   -0.83
  -7   1   3    2.29    0.11    0.00   -0.38    0.86    0.55    0.77    0.09
   7   2   3    0.12    0.11   -0.23   -0.88    0.47   -0.03   -0.41   -0.83
  -7   2   3    0.44    0.07   -0.02   -0.35    0.88    0.60    0.75    0.04
   7   3   3    4.41    0.20   -0.18   -0.89    0.45   -0.01   -0.42   -0.84
  -7   3   3    1.54    0.12   -0.03   -0.31    0.89    0.65    0.72   -0.01
   7   4   3    0.04    0.11   -0.13   -0.90    0.44    0.00   -0.42   -0.84
  -7   4   3   12.45    0.32   -0.04   -0.26    0.91    0.69    0.69   -0.06
   7   5   3    6.02    0.24   -0.08   -0.90    0.43    0.01   -0.43   -0.84
  -7   5   3    6.93    0.22   -0.04   -0.22    0.92    0.74    0.65   -0.11
   7   6   3    0.29    0.12   -0.04   -0.90    0.42    0.02   -0.44   -0.84
  -7   6   3    2.23    0.14   -0.04   -0.18    0.93    0.78    0.61   -0.16
   7   7   3    6.03    0.24    0.01   -0.89    0.42    0.02   -0.45   -0.83
  -7   7   3    7.78    0.24   -0.03   -0.14    0.93    0.82    0.56   -0.21
   7   8   3    0.70    0.13    0.05   -0.88    0.42    0.02   -0.47   -0.83
  -7   8   3    7.22    0.24   -0.02   -0.10    0.93    0.86    0.51   -0.26
   7   9   3    3.47    0.16    0.08   -0.87    0.42    0.02   -0.48   -0.82
  -7   9   3    8.41    0.26   -0.01   -0.06    0.93    0.89    0.45   -0.30
   7  10   3    0.37    0.12    0.12   -0.86    0.42    0.02   -0.50   -0.81
  -7  10   3    3.38    0.17    0.01   -0.03    0.92    0.92    0.40   -0.34
   7  11   3    7.96    0.28    0.15   -0.85    0.42    0.01   -0.52   -0.80
  -7  11   3   18.85    0.46    0.03    0.00    0.92    0.94    0.34   -0.38
   7  12   3    2.88    0.18    0.18   -0.83    0.42    0.01   -0.53   -0.79
  -7  12   3    2.70    0.16    0.05    0.03    0.91    0.96    0.28   -0.41
   7  13   3    0.33    0.12    0.21   -0.82    0.42   -0.00   -0.55   -0.77
  -7  13   3    3.30    0.15    0.07    0.05    0.90    0.97    0.22   -0.44
   7  14   3    0.29    0.12    0.23   -0.80    0.43   -0.01   -0.57   -0.76
  -7  14   3    1.36    0.14    0.09    0.07    0.89    0.98    0.15   -0.46
   7  15   3    5.97    0.23    0.25   -0.78    0.43   -0.03   -0.59   -0.74
  -7  15   3   21.69    0.53    0.11    0.09    0.88    0.99    0.09   -0.48
   7  16   3    4.53    0.20    0.28   -0.77    0.43   -0.04   -0.61   -0.72
  -7  16   3    0.28    0.12    0.13    0.11    0.86    0.99    0.03   -0.50
  -7  17   3    0.19    0.12    0.15    0.12    0.85    0.99   -0.03   -0.51
  -7  18   3    0.02    0.11    0.17    0.13    0.84    0.98   -0.09   -0.52
  -7  19   3   11.83    0.35    0.19    0.14    0.83    0.97   -0.16   -0.52
  -7  20   3    0.02    0.11    0.21    0.15    0.82    0.96   -0.22   -0.52
  -7  21   3   -0.12    0.11    0.23    0.15    0.81    0.94   -0.28   -0.52
   7   1   4    9.73    0.31   -0.23   -0.93    0.36   -0.01   -0.30   -0.88
  -7   1   4    6.13    0.17    0.13   -0.37    0.80    0.59    0.78   -0.02
   7   2   4    0.33    0.12   -0.18   -0.94    0.35    0.01   -0.31   -0.89
  -7   2   4  309.22    5.17    0.12   -0.34    0.82    0.63    0.75   -0.06
   7   3   4   13.25    0.38   -0.13   -0.94    0.34    0.01   -0.32   -0.88
  -7   3   4   22.62    0.50    0.10   -0.31    0.84    0.68    0.72   -0.11
   7   4   4    0.49    0.12   -0.09   -0.94    0.34    0.02   -0.33   -0.88
  -7   4   4   10.74    0.29    0.10   -0.27    0.85    0.72    0.68   -0.15
   7   5   4   35.73    0.78   -0.05   -0.94    0.33    0.02   -0.34   -0.88
  -7   5   4   31.13    0.66    0.09   -0.24    0.86    0.76    0.64   -0.20
   7   6   4    0.56    0.13   -0.01   -0.93    0.34    0.02   -0.36   -0.87
  -7   6   4  121.37    2.25    0.09   -0.21    0.87    0.80    0.60   -0.25
   7   7   4   86.23    1.67    0.03   -0.93    0.34    0.02   -0.38   -0.87
  -7   7   4   94.78    1.79    0.09   -0.18    0.87    0.83    0.55   -0.29
   7   8   4    0.73    0.13    0.07   -0.92    0.34    0.02   -0.40   -0.86
  -7   8   4    9.69    0.28    0.10   -0.15    0.88    0.87    0.50   -0.33
   7   9   4   16.55    0.35    0.10   -0.90    0.35    0.01   -0.42   -0.85
  -7   9   4   15.51    0.39    0.10   -0.12    0.88    0.89    0.45   -0.37
   7  10   4    5.19    0.22    0.13   -0.89    0.35    0.01   -0.44   -0.84
  -7  10   4    6.90    0.24    0.11   -0.09    0.87    0.92    0.39   -0.41
   7  11   4   93.54    1.80    0.16   -0.88    0.36    0.00   -0.46   -0.83
  -7  11   4   90.38    1.73    0.13   -0.06    0.87    0.94    0.33   -0.44
   7  12   4    0.19    0.12    0.18   -0.86    0.36   -0.01   -0.48   -0.81
  -7  12   4    0.12    0.11    0.14   -0.04    0.87    0.95    0.28   -0.47
   7  13   4    0.23    0.12    0.21   -0.85    0.37   -0.02   -0.50   -0.80
  -7  13   4    0.66    0.10    0.15   -0.02    0.86    0.97    0.22   -0.50
   7  14   4   12.58    0.35    0.23   -0.83    0.38   -0.04   -0.52   -0.78
  -7  14   4    6.12    0.24    0.17   -0.00    0.85    0.97    0.16   -0.52
  -7  15   4   21.76    0.53    0.18    0.01    0.84    0.98    0.10   -0.54
  -7  16   4   16.37    0.43    0.20    0.03    0.84    0.98    0.04   -0.55
  -7  17   4    0.35    0.12    0.21    0.04    0.83    0.98   -0.03   -0.56
  -7  18   4    7.04    0.26    0.22    0.05    0.82    0.97   -0.09   -0.57
  -7  19   4    0.62    0.13    0.24    0.06    0.81    0.96   -0.15   -0.57
  -7  20   4   24.14    0.57    0.25    0.07    0.80    0.95   -0.21   -0.57
  -7  21   4    0.72    0.12    0.27    0.08    0.79    0.93   -0.27   -0.57
   7   0   5   18.94    0.48   -0.19   -0.97    0.23    0.00   -0.17   -0.91
  -7   0   5   24.47    0.48    0.28   -0.37    0.72    0.58    0.80   -0.08
   7   1   5    1.47    0.15   -0.15   -0.97    0.23    0.01   -0.19   -0.91
  -7   1   5   59.35    1.06    0.26   -0.35    0.74    0.62    0.77   -0.12
   7   2   5    1.04    0.14   -0.11   -0.97    0.23    0.01   -0.20   -0.91
  -7   2   5    7.38    0.20    0.24   -0.34    0.75    0.66    0.74   -0.16
   7   3   5    0.10    0.11   -0.07   -0.97    0.23    0.02   -0.22   -0.91
  -7   3   5   50.30    1.00    0.23   -0.31    0.77    0.70    0.71   -0.20
   7   4   5   12.71    0.36   -0.03   -0.97    0.24    0.02   -0.24   -0.91
  -7   4   5   14.24    0.36    0.22   -0.29    0.78    0.74    0.67   -0.25
   7   5   5    3.55    0.19    0.00   -0.96    0.24    0.01   -0.26   -0.90
  -7   5   5   43.41    0.88    0.21   -0.27    0.79    0.78    0.63   -0.29
   7   6   5    5.51    0.23    0.04   -0.96    0.25    0.01   -0.28   -0.89
  -7   6   5   47.15    0.95    0.21   -0.24    0.80    0.81    0.58   -0.33
   7   7   5    1.77    0.15    0.07   -0.95    0.26    0.01   -0.31   -0.89
  -7   7   5   13.29    0.35    0.21   -0.22    0.81    0.84    0.54   -0.37
   7   8   5    2.27    0.16    0.10   -0.94    0.27    0.00   -0.33   -0.88
  -7   8   5    1.58    0.13    0.21   -0.19    0.81    0.87    0.49   -0.41
   7   9   5    1.85    0.15    0.12   -0.93    0.28   -0.01   -0.35   -0.86
  -7   9   5   26.19    0.59    0.21   -0.17    0.82    0.89    0.44   -0.44
   7  10   5    9.67    0.30    0.15   -0.92    0.29   -0.02   -0.38   -0.85
  -7  10   5   75.50    1.46    0.21   -0.15    0.82    0.91    0.38   -0.47
   7  11   5    5.02    0.21    0.17   -0.90    0.30   -0.03   -0.40   -0.84
  -7  11   5    0.03    0.11    0.22   -0.13    0.82    0.93    0.33   -0.50
  -7  12   5    2.01    0.15    0.22   -0.11    0.81    0.94    0.27   -0.53
  -7  13   5   20.28    0.44    0.23   -0.09    0.81    0.95    0.21   -0.55
  -7  14   5   60.27    1.21    0.24   -0.07    0.81    0.96    0.15   -0.57
  -7  15   5    3.73    0.19    0.25   -0.06    0.80    0.97    0.09   -0.59
  -7  16   5    8.30    0.28    0.26   -0.04    0.80    0.97    0.03   -0.60
  -7  17   5   17.45    0.45    0.27   -0.03    0.79    0.96   -0.03   -0.61
  -7  18   5   22.54    0.54    0.28   -0.02    0.79    0.96   -0.09   -0.62
  -7  19   5    2.22    0.16    0.29   -0.01    0.78    0.95   -0.15   -0.62
  -7  20   5   12.39    0.35    0.30   -0.00    0.77    0.93   -0.21   -0.62
   7   1   6   20.68    0.50   -0.05   -0.99    0.10   -0.01   -0.09   -0.92
  -7   1   6   11.22    0.27    0.37   -0.35    0.66    0.65    0.76   -0.22
   7   2   6    3.82    0.19   -0.02   -0.99    0.12   -0.01   -0.12   -0.92
  -7   2   6   13.64    0.31    0.36   -0.34    0.67    0.69    0.73   -0.26
   7   3   6    0.26    0.11    0.01   -0.99    0.13   -0.01   -0.14   -0.92
  -7   3   6    0.01    0.10    0.34   -0.32    0.69    0.72    0.69   -0.30
   7   4   6    0.97    0.13    0.03   -0.99    0.14   -0.01   -0.17   -0.91
  -7   4   6   40.98    0.84    0.33   -0.31    0.70    0.76    0.65   -0.33
   7   5   6   24.00    0.56    0.06   -0.98    0.16   -0.01   -0.19   -0.90
  -7   5   6    6.09    0.22    0.32   -0.29    0.71    0.79    0.61   -0.37
   7   6   6    3.85    0.19    0.08   -0.97    0.17   -0.02   -0.22   -0.90
  -7   6   6    2.09    0.14    0.31   -0.27    0.72    0.82    0.57   -0.41
  -7   7   6   15.27    0.39    0.31   -0.26    0.73    0.84    0.52   -0.44
  -7   8   6   64.07    1.26    0.30   -0.24    0.74    0.87    0.47   -0.48
  -7   9   6    3.39    0.18    0.30   -0.22    0.75    0.89    0.42   -0.51
  -7  10   6   50.03    1.02    0.30   -0.20    0.75    0.91    0.37   -0.54
  -7  11   6   26.45    0.61    0.30   -0.19    0.75    0.92    0.31   -0.56
  -7  12   6   22.32    0.53    0.30   -0.17    0.76    0.93    0.26   -0.59
  -7  13   6   33.68    0.74    0.31   -0.15    0.76    0.94    0.20   -0.61
  -7  14   6   78.29    1.53    0.31   -0.14    0.76    0.95    0.14   -0.62
  -7  15   6   10.77    0.33    0.31   -0.13    0.75    0.95    0.09   -0.64
  -7  16   6    0.02    0.12    0.32   -0.11    0.75    0.95    0.03   -0.65
  -7  17   6   44.92    0.94    0.32   -0.10    0.75    0.94   -0.03   -0.66
  -7  18   6   39.04    0.83    0.33   -0.09    0.75    0.94   -0.09   -0.66
  -7  19   6    0.90    0.13    0.34   -0.08    0.74    0.93   -0.15   -0.67
  -7  20   6    5.72    0.22    0.34   -0.07    0.74    0.91   -0.21   -0.67
  -7   0   7   94.53    1.65    0.48   -0.36    0.56    0.64    0.77   -0.28
  -7   1   7    1.70    0.11    0.47   -0.35    0.58    0.67    0.74   -0.31
  -7   2   7    3.40    0.17    0.45   -0.35    0.59    0.70    0.70   -0.35
  -7   3   7    0.47    0.11    0.44   -0.34    0.61    0.73    0.67   -0.38
  -7   4   7   75.60    1.46    0.43   -0.33    0.62    0.76    0.63   -0.42
  -7   5   7   11.84    0.33    0.41   -0.32    0.64    0.79    0.59   -0.45
  -7   6   7   23.42    0.54    0.41   -0.30    0.65    0.82    0.54   -0.48
  -7   7   7    0.06    0.11    0.40   -0.29    0.66    0.84    0.50   -0.52
  -7   8   7   42.94    0.89    0.39   -0.28    0.67    0.86    0.45   -0.54
  -7   9   7   17.65    0.45    0.38   -0.26    0.68    0.88    0.40   -0.57
  -7  10   7   40.21    0.85    0.38   -0.25    0.68    0.89    0.35   -0.60
  -7  11   7    0.45    0.12    0.38   -0.24    0.69    0.91    0.29   -0.62
  -7  12   7   19.42    0.49    0.37   -0.22    0.69    0.92    0.24   -0.64
  -7  13   7    9.28    0.30    0.37   -0.21    0.70    0.92    0.18   -0.66
  -7  14   7   35.06    0.77    0.37   -0.20    0.70    0.93    0.13   -0.67
  -7  15   7    1.31    0.14    0.37   -0.19    0.70    0.93    0.07   -0.69
  -7  16   7    7.97    0.28    0.37   -0.17    0.70    0.93    0.01   -0.70
  -7  17   7    1.02    0.14    0.38   -0.16    0.70    0.92   -0.05   -0.70
  -7  18   7   13.92    0.38    0.38   -0.15    0.70    0.91   -0.11   -0.71
  -7  19   7    0.18    0.11    0.38   -0.14    0.70    0.90   -0.17   -0.71
  -7   1   8  115.90    2.01    0.54   -0.35    0.50    0.69    0.71   -0.40
  -7   2   8  113.65    2.14    0.53   -0.35    0.52    0.71    0.68   -0.44
  -7   3   8  102.86    1.95    0.52   -0.35    0.53    0.74    0.64   -0.47
  -7   4   8   13.23    0.37    0.50   -0.34    0.55    0.77    0.60   -0.50
  -7   5   8   58.30    1.17    0.49   -0.34    0.56    0.79    0.56   -0.53
  -7   6   8   20.28    0.50    0.48   -0.33    0.57    0.81    0.51   -0.56
  -7   7   8   54.57    1.10    0.47   -0.32    0.58    0.83    0.47   -0.59
  -7   8   8   13.78    0.38    0.46   -0.31    0.60    0.85    0.42   -0.61
  -7   9   8    3.12    0.18    0.45   -0.30    0.61    0.87    0.37   -0.64
  -7  10   8   10.36    0.32    0.45   -0.29    0.62    0.88    0.32   -0.66
  -7  11   8   24.43    0.58    0.44   -0.28    0.62    0.89    0.27   -0.68
  -7  12   8    0.14    0.11    0.44   -0.27    0.63    0.90    0.21   -0.70
  -7  13   8   10.57    0.32    0.43   -0.26    0.64    0.90    0.16   -0.71
  -7  14   8   51.57    1.06    0.43   -0.25    0.64    0.90    0.10   -0.72
  -7  15   8   15.94    0.42    0.43   -0.24    0.65    0.90    0.05   -0.74
  -7  16   8   14.54    0.39    0.43   -0.23    0.65    0.90   -0.01   -0.74
  -7  17   8   21.77    0.52    0.42   -0.22    0.66    0.89   -0.07   -0.75
  -7   0   9   42.38    0.81    0.62   -0.36    0.42    0.67    0.71   -0.46
  -7   1   9    0.77    0.11    0.61   -0.36    0.43    0.69    0.68   -0.49
  -7   2   9    0.15    0.11    0.59   -0.36    0.44    0.72    0.64   -0.52
  -7   3   9    1.06    0.14    0.58   -0.36    0.46    0.74    0.60   -0.55
  -7   4   9   39.73    0.85    0.57   -0.36    0.47    0.76    0.56   -0.58
  -7   5   9    0.32    0.12    0.56   -0.36    0.49    0.79    0.52   -0.60
  -7   6   9    0.58    0.13    0.54   -0.35    0.50    0.80    0.48   -0.63
  -7   7   9    0.60    0.13    0.53   -0.35    0.51    0.82    0.43   -0.65
  -7   8   9   28.24    0.65    0.52   -0.34    0.53    0.84    0.39   -0.68
  -7   9   9    3.98    0.20    0.51   -0.34    0.54    0.85    0.34   -0.70
  -7  10   9    0.28    0.12    0.51   -0.33    0.55    0.86    0.29   -0.72
  -7  11   9   10.71    0.33    0.50   -0.32    0.56    0.87    0.24   -0.73
  -7  12   9   12.15    0.35    0.49   -0.31    0.57    0.87    0.18   -0.75
  -7  13   9    4.37    0.21    0.48   -0.30    0.58    0.87    0.13   -0.76
  -7  14   9    0.45    0.12    0.48   -0.29    0.59    0.87    0.07   -0.77
  -7  15   9   18.20    0.45    0.47   -0.29    0.59    0.87    0.02   -0.78
  -7  16   9    2.02    0.15    0.47   -0.28    0.60    0.87   -0.04   -0.79
  -7   1  10    1.42    0.12    0.66   -0.37    0.36    0.70    0.63   -0.58
  -7   2  10  192.87    3.55    0.64   -0.37    0.38    0.72    0.60   -0.60
  -7   3  10    0.06    0.12    0.63   -0.37    0.39    0.74    0.56   -0.63
  -7   4  10   11.98    0.35    0.62   -0.37    0.41    0.76    0.52   -0.65
  -7   5  10    0.83    0.13    0.61   -0.37    0.42    0.77    0.48   -0.67
  -7   6  10   71.09    1.40    0.60   -0.37    0.44    0.79    0.44   -0.70
  -7   7  10    3.57    0.19    0.58   -0.37    0.45    0.80    0.39   -0.72
  -7   8  10   11.74    0.35    0.57   -0.37    0.46    0.82    0.34   -0.74
  -7   9  10    1.32    0.14    0.56   -0.36    0.48    0.82    0.29   -0.76
  -7  10  10    1.64    0.15    0.55   -0.36    0.49    0.83    0.25   -0.77
  -7  11  10    5.76    0.23    0.55   -0.35    0.50    0.84    0.19   -0.79
  -7  12  10    0.07    0.11    0.54   -0.35    0.51    0.84    0.14   -0.80
  -7  13  10    7.58    0.26    0.53   -0.34    0.52    0.84    0.09   -0.81
  -7   0  11    0.29    0.10    0.71   -0.36    0.29    0.67    0.61   -0.64
  -7   1  11   76.66    1.37    0.70   -0.37    0.31    0.69    0.58   -0.66
  -7   2  11   -0.04    0.11    0.69   -0.38    0.32    0.71    0.54   -0.68
  -7   3  11   50.03    1.03    0.67   -0.38    0.33    0.73    0.51   -0.70
  -7   4  11    0.08    0.11    0.66   -0.39    0.35    0.74    0.47   -0.72
  -7   5  11   64.83    1.29    0.65   -0.39    0.36    0.76    0.43   -0.74
  -7   6  11    0.20    0.11    0.64   -0.39    0.38    0.77    0.38   -0.76
  -7   7  11    9.92    0.31    0.63   -0.39    0.39    0.78    0.34   -0.78
  -7   8  11    0.43    0.12    0.61   -0.39    0.41    0.79    0.29   -0.80
  -7   9  11   37.00    0.79    0.60   -0.39    0.42    0.80    0.24   -0.81
  -7  10  11    0.93    0.13    0.59   -0.38    0.43    0.80    0.19   -0.83
  -7   1  12    0.07    0.09    0.73   -0.38    0.26    0.68    0.51   -0.74
  -7   2  12    0.02    0.11    0.72   -0.39    0.27    0.69    0.48   -0.76
   8   0   0  203.93    3.23   -0.30   -0.58    0.81   -0.38   -0.65   -0.47
   8   1   0    1.39    0.09   -0.26   -0.62    0.78   -0.34   -0.65   -0.50
   8   2   0    3.28    0.12   -0.22   -0.65    0.75   -0.31   -0.66   -0.52
   8   3   0    8.94    0.19   -0.18   -0.68    0.73   -0.27   -0.66   -0.55
   8   4   0  128.73    1.99   -0.13   -0.70    0.70   -0.25   -0.66   -0.56
   8   5   0   42.39    0.69   -0.09   -0.71    0.68   -0.22   -0.67   -0.58
   8   6   0   12.93    0.25   -0.05   -0.72    0.66   -0.20   -0.67   -0.59
   8   7   0    7.54    0.17   -0.00   -0.73    0.64   -0.18   -0.68   -0.59
   8   8   0   23.09    0.41    0.04   -0.73    0.62   -0.17   -0.68   -0.60
   8   9   0   78.54    1.26    0.08   -0.72    0.61   -0.16   -0.69   -0.60
   8  10   0    4.62    0.13    0.11   -0.72    0.59   -0.15   -0.69   -0.60
   8  11   0    0.09    0.07    0.15   -0.71    0.58   -0.15   -0.70   -0.59
   8  12   0    1.04    0.08    0.18   -0.70    0.57   -0.14   -0.71   -0.58
   8  13   0   45.46    0.76    0.21   -0.69    0.56   -0.14   -0.72   -0.58
   8  14   0    1.76    0.09    0.24   -0.68    0.55   -0.15   -0.73   -0.57
   8  15   0    4.66    0.13    0.26   -0.67    0.55   -0.15   -0.74   -0.55
   8  16   0    8.27    0.19    0.29   -0.66    0.54   -0.16   -0.75   -0.54
   8  17   0    4.98    0.14    0.31   -0.64    0.53   -0.17   -0.76   -0.52
   8  18   0   12.90    0.25    0.33   -0.63    0.53   -0.18   -0.77   -0.50
   8   1   1    0.08    0.11   -0.31   -0.69    0.72   -0.28   -0.59   -0.60
  -8   1   1   52.36    0.96   -0.26   -0.48    0.88    0.49    0.68    0.32
   8   2   1   14.79    0.40   -0.26   -0.72    0.69   -0.25   -0.59   -0.62
  -8   2   1   35.60    0.68   -0.28   -0.43    0.90    0.54    0.67    0.27
   8   3   1    0.22    0.11   -0.21   -0.74    0.67   -0.22   -0.59   -0.63
  -8   3   1   53.26    0.92   -0.30   -0.37    0.93    0.59    0.65    0.23
   8   4   1    1.41    0.14   -0.17   -0.76    0.64   -0.20   -0.60   -0.65
  -8   4   1   19.24    0.36   -0.32   -0.32    0.95    0.64    0.63    0.18
   8   5   1    0.71    0.13   -0.12   -0.77    0.62   -0.18   -0.60   -0.66
  -8   5   1   25.66    0.46   -0.32   -0.26    0.97    0.69    0.60    0.12
   8   6   1   12.94    0.37   -0.08   -0.78    0.60   -0.16   -0.60   -0.66
  -8   6   1   17.73    0.34   -0.32   -0.19    0.98    0.74    0.56    0.07
   8   7   1    0.06    0.11   -0.03   -0.78    0.59   -0.15   -0.61   -0.66
  -8   7   1   39.37    0.71   -0.31   -0.13    0.99    0.78    0.52    0.02
   8   8   1    3.23    0.18    0.01   -0.78    0.57   -0.14   -0.62   -0.66
  -8   8   1   51.05    0.89   -0.30   -0.07    0.99    0.83    0.48   -0.04
   8   9   1    6.39    0.25    0.05   -0.78    0.56   -0.13   -0.63   -0.66
  -8   9   1    3.09    0.13   -0.28   -0.02    0.99    0.87    0.43   -0.09
   8  10   1    9.13    0.30    0.08   -0.77    0.55   -0.13   -0.63   -0.66
  -8  10   1    3.03    0.13   -0.25    0.03    0.99    0.90    0.37   -0.13
   8  11   1    0.04    0.11    0.12   -0.76    0.54   -0.13   -0.64   -0.65
  -8  11   1   26.91    0.51   -0.22    0.08    0.98    0.93    0.31   -0.18
   8  12   1    2.76    0.18    0.15   -0.75    0.54   -0.13   -0.66   -0.64
  -8  12   1   57.95    1.01   -0.19    0.12    0.97    0.96    0.25   -0.21
   8  13   1   14.16    0.39    0.18   -0.74    0.53   -0.13   -0.67   -0.63
  -8  13   1    1.03    0.10   -0.16    0.16    0.96    0.97    0.19   -0.25
   8  14   1    4.63    0.21    0.21   -0.73    0.52   -0.14   -0.68   -0.62
  -8  14   1    0.27    0.08   -0.12    0.19    0.95    0.99    0.13   -0.28
   8  15   1    0.27    0.12    0.24   -0.72    0.52   -0.15   -0.69   -0.60
  -8  15   1   19.57    0.40   -0.09    0.22    0.93    0.99    0.06   -0.30
   8  16   1    0.89    0.13    0.26   -0.71    0.51   -0.16   -0.70   -0.58
  -8  16   1   32.64    0.60   -0.06    0.24    0.92    1.00   -0.00   -0.32
  -8  17   1    2.55    0.12   -0.03    0.26    0.90    1.00   -0.07   -0.33
  -8  18   1    2.18    0.11    0.00    0.28    0.89    0.99   -0.13   -0.34
   8   0   2  123.76    2.33   -0.37   -0.73    0.67   -0.26   -0.51   -0.66
  -8   0   2    7.11    0.21   -0.13   -0.47    0.86    0.50    0.73    0.25
   8   1   2   29.79    0.67   -0.32   -0.76    0.64   -0.23   -0.51   -0.68
  -8   1   2   19.34    0.41   -0.16   -0.43    0.88    0.54    0.71    0.21
   8   2   2    0.19    0.12   -0.27   -0.79    0.61   -0.20   -0.51   -0.70
  -8   2   2   12.50    0.29   -0.18   -0.39    0.90    0.59    0.69    0.17
   8   3   2   66.74    1.33   -0.22   -0.81    0.59   -0.18   -0.51   -0.71
  -8   3   2   25.83    0.48   -0.20   -0.34    0.92    0.63    0.67    0.12
   8   4   2   73.17    1.44   -0.18   -0.82    0.57   -0.16   -0.52   -0.72
  -8   4   2    0.33    0.07   -0.21   -0.29    0.94    0.68    0.64    0.07
   8   5   2    0.37    0.12   -0.13   -0.83    0.55   -0.15   -0.52   -0.72
  -8   5   2    0.69    0.07   -0.21   -0.24    0.96    0.73    0.61    0.02
   8   6   2    0.03    0.11   -0.09   -0.83    0.54   -0.14   -0.53   -0.72
  -8   6   2   63.27    1.05   -0.21   -0.19    0.97    0.77    0.57   -0.03
   8   7   2   39.61    0.85   -0.04   -0.83    0.52   -0.13   -0.54   -0.72
  -8   7   2    2.26    0.11   -0.20   -0.14    0.97    0.81    0.53   -0.07
   8   8   2    5.86    0.24   -0.00   -0.83    0.52   -0.12   -0.55   -0.72
  -8   8   2   34.47    0.63   -0.19   -0.09    0.98    0.85    0.48   -0.12
   8   9   2    7.06    0.26    0.03   -0.83    0.51   -0.12   -0.56   -0.71
  -8   9   2    4.37    0.15   -0.17   -0.05    0.98    0.88    0.43   -0.17
   8  10   2    2.75    0.18    0.07   -0.82    0.50   -0.12   -0.57   -0.71
  -8  10   2   49.76    0.87   -0.15   -0.01    0.97    0.91    0.38   -0.21
   8  11   2    3.88    0.20    0.10   -0.81    0.50   -0.12   -0.59   -0.70
  -8  11   2   13.90    0.30   -0.13    0.03    0.97    0.94    0.32   -0.25
   8  12   2   11.39    0.34    0.14   -0.80    0.49   -0.13   -0.60   -0.69
  -8  12   2   87.20    1.47   -0.11    0.07    0.96    0.96    0.26   -0.28
   8  13   2    3.48    0.19    0.17   -0.79    0.49   -0.13   -0.61   -0.67
  -8  13   2    4.82    0.16   -0.08    0.10    0.95    0.98    0.20   -0.31
   8  14   2   15.94    0.42    0.19   -0.78    0.48   -0.14   -0.63   -0.66
  -8  14   2    7.64    0.21   -0.05    0.13    0.94    0.99    0.14   -0.34
   8  15   2    2.54    0.16    0.22   -0.76    0.48   -0.15   -0.64   -0.64
  -8  15   2   43.01    0.77   -0.03    0.15    0.93    1.00    0.08   -0.36
  -8  16   2   72.86    1.24    0.00    0.17    0.91    1.00    0.01   -0.38
  -8  17   2    0.43    0.09    0.03    0.19    0.90    1.00   -0.05   -0.39
  -8  18   2    1.40    0.10    0.05    0.21    0.89    0.99   -0.11   -0.40
  -8  19   2   32.04    0.59    0.08    0.22    0.87    0.98   -0.18   -0.40
   8   1   3    7.47    0.27   -0.31   -0.83    0.54   -0.18   -0.42   -0.76
  -8   1   3    2.86    0.13   -0.05   -0.40    0.87    0.59    0.73    0.10
   8   2   3    9.59    0.31   -0.26   -0.85    0.51   -0.16   -0.42   -0.77
  -8   2   3   50.87    0.93   -0.06   -0.36    0.89    0.63    0.71    0.06
   8   3   3   20.28    0.50   -0.21   -0.87    0.50   -0.15   -0.43   -0.77
  -8   3   3   11.81    0.28   -0.08   -0.33    0.90    0.67    0.68    0.02
   8   4   3    1.76    0.15   -0.16   -0.88    0.48   -0.13   -0.44   -0.78
  -8   4   3    8.04    0.20   -0.09   -0.29    0.92    0.72    0.65   -0.03
   8   5   3    0.82    0.13   -0.12   -0.88    0.47   -0.13   -0.44   -0.78
  -8   5   3    1.24    0.08   -0.09   -0.25    0.93    0.76    0.61   -0.07
   8   6   3    8.83    0.29   -0.08   -0.88    0.46   -0.12   -0.46   -0.77
  -8   6   3   32.45    0.57   -0.09   -0.20    0.94    0.80    0.57   -0.12
   8   7   3   23.29    0.56   -0.04   -0.88    0.45   -0.12   -0.47   -0.77
  -8   7   3   22.19    0.43   -0.09   -0.16    0.94    0.83    0.53   -0.16
   8   8   3    4.18    0.20    0.00   -0.87    0.45   -0.12   -0.48   -0.76
  -8   8   3   22.78    0.44   -0.08   -0.12    0.95    0.87    0.48   -0.20
   8   9   3    0.41    0.12    0.04   -0.87    0.45   -0.12   -0.50   -0.75
  -8   9   3    3.43    0.13   -0.07   -0.09    0.95    0.90    0.43   -0.24
   8  10   3    7.70    0.27    0.07   -0.86    0.44   -0.12   -0.51   -0.74
  -8  10   3   16.25    0.34   -0.05   -0.05    0.94    0.92    0.38   -0.28
   8  11   3   11.74    0.34    0.10   -0.85    0.44   -0.13   -0.53   -0.73
  -8  11   3   19.99    0.40   -0.04   -0.02    0.94    0.95    0.32   -0.32
   8  12   3    4.44    0.20    0.13   -0.84    0.44   -0.13   -0.54   -0.72
  -8  12   3   27.65    0.52   -0.02    0.01    0.93    0.96    0.27   -0.35
   8  13   3    2.57    0.16    0.16   -0.83    0.44   -0.14   -0.56   -0.70
  -8  13   3    5.67    0.17    0.00    0.04    0.93    0.98    0.21   -0.38
  -8  14   3    7.78    0.21    0.02    0.06    0.92    0.99    0.15   -0.40
  -8  15   3    8.09    0.21    0.04    0.09    0.91    1.00    0.09   -0.42
  -8  16   3   16.47    0.35    0.06    0.10    0.90    1.00    0.02   -0.44
  -8  17   3    3.48    0.14    0.08    0.12    0.89    1.00   -0.04   -0.45
  -8  18   3    4.38    0.15    0.10    0.13    0.87    0.99   -0.10   -0.46
  -8  19   3    1.61    0.10    0.12    0.15    0.86    0.98   -0.16   -0.46
   8   0   4   11.65    0.34   -0.32   -0.88    0.45   -0.17   -0.31   -0.80
  -8   0   4  211.09    3.57    0.09   -0.40    0.81    0.59    0.76    0.04
   8   1   4    4.39    0.21   -0.27   -0.90    0.43   -0.15   -0.32   -0.81
  -8   1   4  146.26    2.50    0.07   -0.38    0.83    0.63    0.73   -0.00
   8   2   4    1.54    0.15   -0.22   -0.91    0.41   -0.14   -0.33   -0.81
  -8   2   4    6.04    0.18    0.05   -0.35    0.85    0.67    0.71   -0.04
   8   3   4   18.54    0.47   -0.18   -0.92    0.40   -0.13   -0.34   -0.81
  -8   3   4  109.94    1.90    0.04   -0.32    0.86    0.71    0.68   -0.08
   8   4   4    4.44    0.21   -0.13   -0.92    0.39   -0.13   -0.35   -0.81
  -8   4   4  116.46    1.92    0.03   -0.29    0.88    0.75    0.65   -0.12
   8   5   4    5.58    0.23   -0.09   -0.92    0.38   -0.12   -0.37   -0.81
  -8   5   4  100.09    1.62    0.03   -0.25    0.89    0.78    0.61   -0.16
   8   6   4    7.08    0.26   -0.05   -0.92    0.38   -0.12   -0.38   -0.81
  -8   6   4   25.40    0.46    0.02   -0.22    0.89    0.82    0.57   -0.20
   8   7   4    6.12    0.24   -0.02   -0.92    0.38   -0.12   -0.40   -0.80
  -8   7   4   24.06    0.46    0.03   -0.19    0.90    0.85    0.52   -0.24
   8   8   4    0.85    0.13    0.02   -0.91    0.38   -0.12   -0.41   -0.79
  -8   8   4    6.27    0.18    0.03   -0.16    0.90    0.88    0.48   -0.28
   8   9   4   25.41    0.58    0.05   -0.90    0.38   -0.13   -0.43   -0.78
  -8   9   4   48.64    0.85    0.04   -0.13    0.91    0.90    0.43   -0.32
   8  10   4    5.30    0.21    0.08   -0.89    0.38   -0.14   -0.45   -0.77
  -8  10   4    7.96    0.21    0.05   -0.10    0.90    0.93    0.37   -0.35
  -8  11   4    2.12    0.11    0.06   -0.07    0.90    0.95    0.32   -0.38
  -8  12   4   17.80    0.37    0.07   -0.04    0.90    0.96    0.26   -0.41
  -8  13   4   24.99    0.48    0.08   -0.02    0.89    0.98    0.21   -0.44
  -8  14   4    3.38    0.14    0.10    0.00    0.89    0.98    0.15   -0.46
  -8  15   4   25.62    0.49    0.11    0.02    0.88    0.99    0.09   -0.48
  -8  16   4   33.75    0.62    0.13    0.04    0.87    0.99    0.03   -0.49
  -8  17   4   16.35    0.34    0.14    0.05    0.86    0.99   -0.03   -0.50
  -8  18   4   24.26    0.47    0.16    0.06    0.85    0.98   -0.09   -0.51
  -8  19   4   21.79    0.43    0.18    0.08    0.84    0.97   -0.16   -0.52
   8   1   5    0.17    0.11   -0.21   -0.95    0.31   -0.15   -0.22   -0.84
  -8   1   5   12.24    0.29    0.19   -0.36    0.78    0.66    0.73   -0.10
   8   2   5    2.68    0.16   -0.16   -0.95    0.30   -0.14   -0.24   -0.84
  -8   2   5   95.75    1.67    0.17   -0.34    0.79    0.70    0.70   -0.14
   8   3   5    1.89    0.15   -0.12   -0.95    0.30   -0.14   -0.25   -0.84
  -8   3   5    7.76    0.22    0.16   -0.32    0.81    0.73    0.67   -0.18
   8   4   5    5.78    0.22   -0.09   -0.95    0.30   -0.14   -0.27   -0.83
  -8   4   5    2.38    0.11    0.15   -0.29    0.82    0.77    0.64   -0.21
  -8   5   5    3.07    0.11    0.14   -0.27    0.83    0.80    0.60   -0.25
  -8   6   5   75.67    1.24    0.14   -0.24    0.84    0.83    0.56   -0.29
  -8   7   5    1.36    0.10    0.13   -0.22    0.85    0.86    0.51   -0.32
  -8   8   5    4.65    0.15    0.13   -0.19    0.85    0.88    0.47   -0.36
  -8   9   5    2.00    0.11    0.14   -0.17    0.85    0.91    0.42   -0.39
  -8  10   5   41.98    0.75    0.14   -0.14    0.85    0.93    0.36   -0.42
  -8  11   5   -0.03    0.08    0.15   -0.12    0.85    0.94    0.31   -0.45
  -8  12   5    3.48    0.14    0.16   -0.10    0.85    0.96    0.26   -0.48
  -8  13   5   13.81    0.31    0.16   -0.08    0.85    0.97    0.20   -0.50
  -8  14   5   12.00    0.28    0.17   -0.06    0.85    0.98    0.14   -0.52
  -8  15   5    0.13    0.08    0.18   -0.04    0.84    0.98    0.08   -0.53
  -8  16   5    2.85    0.13    0.19   -0.03    0.84    0.98    0.03   -0.55
  -8  17   5   14.41    0.31    0.21   -0.02    0.83    0.98   -0.03   -0.56
  -8  18   5    0.68    0.09    0.22   -0.00    0.82    0.97   -0.10   -0.56
  -8  19   5    0.12    0.08    0.23    0.01    0.82    0.96   -0.16   -0.57
  -8   0   6  221.96    3.60    0.31   -0.37    0.70    0.66    0.75   -0.17
  -8   1   6    0.94    0.10    0.29   -0.36    0.71    0.69    0.72   -0.20
  -8   2   6    7.59    0.22    0.28   -0.34    0.73    0.72    0.69   -0.23
  -8   3   6    0.15    0.09    0.27   -0.32    0.74    0.75    0.66   -0.27
  -8   4   6  130.72    2.16    0.25   -0.31    0.76    0.78    0.62   -0.30
  -8   5   6    8.32    0.19    0.25   -0.29    0.77    0.81    0.58   -0.34
  -8   6   6   33.07    0.58    0.24   -0.27    0.78    0.84    0.54   -0.37
  -8   7   6    2.56    0.12    0.24   -0.25    0.78    0.86    0.50   -0.40
  -8   8   6   12.11    0.27    0.23   -0.23    0.79    0.89    0.45   -0.43
  -8   9   6   16.58    0.35    0.23   -0.21    0.79    0.91    0.40   -0.46
  -8  10   6   12.56    0.28    0.23   -0.19    0.80    0.92    0.35   -0.49
  -8  11   6   13.39    0.30    0.23   -0.17    0.80    0.94    0.30   -0.51
  -8  12   6    8.47    0.22    0.24   -0.15    0.80    0.95    0.24   -0.54
  -8  13   6   12.34    0.28    0.24   -0.14    0.80    0.96    0.19   -0.56
  -8  14   6    2.32    0.12    0.25   -0.12    0.80    0.96    0.13   -0.57
  -8  15   6   18.61    0.38    0.25   -0.10    0.80    0.97    0.07   -0.59
  -8  16   6   18.37    0.38    0.26   -0.09    0.80    0.97    0.02   -0.60
  -8  17   6    4.22    0.15    0.26   -0.08    0.79    0.96   -0.04   -0.61
  -8  18   6   26.10    0.49    0.27   -0.07    0.79    0.96   -0.10   -0.62
  -8   1   7   98.76    1.73    0.39   -0.35    0.65    0.71    0.70   -0.29
  -8   2   7    1.68    0.12    0.37   -0.34    0.66    0.74    0.67   -0.32
  -8   3   7  113.23    1.97    0.36   -0.33    0.67    0.77    0.64   -0.36
  -8   4   7    0.04    0.08    0.35   -0.32    0.69    0.79    0.60   -0.39
  -8   5   7   35.83    0.62    0.34   -0.31    0.70    0.82    0.56   -0.42
  -8   6   7    0.86    0.08    0.33   -0.29    0.71    0.84    0.52   -0.45
  -8   7   7   81.93    1.39    0.33   -0.28    0.72    0.86    0.47   -0.48
  -8   8   7    0.14    0.08    0.32   -0.26    0.72    0.88    0.43   -0.50
  -8   9   7    0.27    0.08    0.32   -0.25    0.73    0.90    0.38   -0.53
  -8  10   7    0.90    0.10    0.31   -0.23    0.74    0.92    0.33   -0.56
  -8  11   7   43.00    0.77    0.31   -0.22    0.74    0.93    0.28   -0.58
  -8  12   7    0.92    0.10    0.31   -0.20    0.74    0.94    0.22   -0.60
  -8  13   7   13.19    0.30    0.31   -0.19    0.75    0.94    0.17   -0.62
  -8  14   7    3.32    0.14    0.31   -0.17    0.75    0.95    0.11   -0.63
  -8  15   7   18.68    0.38    0.32   -0.16    0.75    0.95    0.06   -0.64
  -8  16   7    0.97    0.09    0.32   -0.15    0.75    0.95   -0.00   -0.65
  -8  17   7   23.73    0.46    0.32   -0.14    0.75    0.94   -0.06   -0.66
  -8   0   8    1.84    0.11    0.48   -0.36    0.56    0.70    0.71   -0.36
  -8   1   8    2.22    0.13    0.47   -0.35    0.58    0.72    0.68   -0.38
  -8   2   8   21.14    0.45    0.46   -0.35    0.59    0.75    0.65   -0.41
  -8   3   8    2.41    0.14    0.44   -0.34    0.60    0.77    0.61   -0.44
  -8   4   8   12.12    0.28    0.43   -0.33    0.62    0.80    0.57   -0.47
  -8   5   8    0.42    0.08    0.42   -0.32    0.63    0.82    0.53   -0.50
  -8   6   8  115.52    1.87    0.41   -0.31    0.64    0.84    0.49   -0.52
  -8   7   8    0.04    0.08    0.40   -0.30    0.65    0.86    0.45   -0.55
  -8   8   8   55.55    0.97    0.40   -0.29    0.66    0.88    0.40   -0.57
  -8   9   8    0.08    0.08    0.39   -0.28    0.67    0.89    0.35   -0.60
  -8  10   8  104.91    1.75    0.39   -0.27    0.67    0.90    0.30   -0.62
  -8  11   8    1.56    0.11    0.38   -0.26    0.68    0.91    0.25   -0.64
  -8  12   8   84.70    1.43    0.38   -0.24    0.69    0.92    0.20   -0.66
  -8  13   8    0.13    0.08    0.38   -0.23    0.69    0.93    0.14   -0.67
  -8  14   8   26.28    0.50    0.37   -0.22    0.69    0.93    0.09   -0.68
  -8  15   8    2.19    0.11    0.37   -0.21    0.70    0.93    0.03   -0.69
  -8  16   8   45.44    0.80    0.37   -0.20    0.70    0.92   -0.03   -0.70
  -8   1   9    0.09    0.09    0.54   -0.35    0.51    0.73    0.65   -0.47
  -8   2   9    6.62    0.21    0.52   -0.35    0.52    0.76    0.61   -0.50
  -8   3   9    0.78    0.11    0.51   -0.35    0.53    0.78    0.58   -0.52
  -8   4   9    0.14    0.08    0.50   -0.35    0.55    0.80    0.54   -0.55
  -8   5   9    0.06    0.07    0.49   -0.34    0.56    0.82    0.50   -0.57
  -8   6   9    3.15    0.12    0.48   -0.33    0.57    0.84    0.46   -0.60
  -8   7   9    6.90    0.19    0.47   -0.33    0.58    0.85    0.41   -0.62
  -8   8   9    1.89    0.11    0.46   -0.32    0.59    0.87    0.37   -0.64
  -8   9   9    4.18    0.15    0.46   -0.31    0.60    0.88    0.32   -0.66
  -8  10   9    1.20    0.10    0.45   -0.30    0.61    0.89    0.27   -0.68
  -8  11   9   10.34    0.25    0.44   -0.29    0.62    0.89    0.22   -0.70
  -8  12   9    6.40    0.18    0.44   -0.28    0.63    0.90    0.16   -0.71
  -8  13   9   13.19    0.29    0.43   -0.27    0.63    0.90    0.11   -0.73
  -8  14   9    1.39    0.10    0.43   -0.26    0.64    0.90    0.06   -0.74
  -8   0  10   34.78    0.68    0.61   -0.36    0.43    0.72    0.64   -0.54
  -8   1  10   34.44    0.68    0.59   -0.36    0.45    0.74    0.60   -0.56
  -8   2  10   14.88    0.35    0.58   -0.36    0.46    0.76    0.57   -0.58
  -8   3  10   13.40    0.33    0.57   -0.36    0.47    0.77    0.53   -0.60
  -8   4  10   14.17    0.31    0.56   -0.36    0.48    0.79    0.50   -0.63
  -8   5  10   43.60    0.75    0.55   -0.36    0.50    0.81    0.45   -0.65
  -8   6  10   78.67    1.29    0.54   -0.35    0.51    0.82    0.41   -0.67
  -8   7  10    0.77    0.09    0.53   -0.35    0.52    0.84    0.37   -0.69
  -8   8  10    0.26    0.08    0.52   -0.34    0.53    0.85    0.32   -0.71
  -8   9  10   37.56    0.68    0.51   -0.34    0.54    0.86    0.27   -0.73
  -8  10  10   67.57    1.15    0.50   -0.33    0.55    0.86    0.23   -0.74
  -8  11  10    2.88    0.12    0.50   -0.32    0.56    0.87    0.17   -0.76
  -8   1  11    2.55    0.14    0.64   -0.36    0.39    0.73    0.55   -0.64
  -8   2  11   48.75    0.91    0.63   -0.37    0.40    0.75    0.52   -0.66
  -8   3  11    0.20    0.09    0.62   -0.37    0.41    0.77    0.48   -0.68
  -8   4  11    6.48    0.18    0.61   -0.37    0.42    0.78    0.44   -0.70
  -8   5  11    5.61    0.15    0.60   -0.37    0.44    0.79    0.40   -0.72
  -8   6  11   38.80    0.67    0.59   -0.37    0.45    0.81    0.36   -0.74
  -8   7  11    4.39    0.15    0.58   -0.37    0.46    0.82    0.32   -0.76
   9   1   0   71.06    1.15   -0.27   -0.62    0.79   -0.43   -0.61   -0.45
   9   2   0  137.89    2.17   -0.23   -0.65    0.76   -0.40   -0.62   -0.48
   9   3   0   63.89    1.04   -0.19   -0.67    0.74   -0.38   -0.62   -0.50
   9   4   0   14.30    0.28   -0.15   -0.69    0.71   -0.35   -0.63   -0.51
   9   5   0   30.20    0.52   -0.11   -0.71    0.69   -0.33   -0.64   -0.52
   9   6   0   43.61    0.73   -0.07   -0.72    0.67   -0.31   -0.64   -0.53
   9   7   0   33.17    0.57   -0.04   -0.72    0.65   -0.30   -0.65   -0.53
   9   8   0   17.74    0.33    0.00   -0.73    0.64   -0.29   -0.66   -0.54
   9   9   0    0.34    0.07    0.04   -0.73    0.62   -0.28   -0.67   -0.54
   9  10   0    0.13    0.07    0.07   -0.72    0.61   -0.27   -0.67   -0.53
   9  11   0   14.95    0.29    0.10   -0.72    0.60   -0.27   -0.68   -0.53
   9  12   0    1.36    0.08    0.14   -0.71    0.59   -0.27   -0.69   -0.52
   9  13   0   13.40    0.26    0.16   -0.71    0.58   -0.27   -0.70   -0.51
   9  14   0   11.38    0.23    0.19   -0.70    0.57   -0.27   -0.71   -0.50
   9   0   1    5.48    0.23   -0.35   -0.64    0.76   -0.42   -0.54   -0.52
  -9   0   1   85.51    1.44   -0.24   -0.53    0.85    0.52    0.64    0.33
   9   1   1    5.10    0.22   -0.31   -0.68    0.73   -0.39   -0.55   -0.54
  -9   1   1   20.38    0.41   -0.27   -0.49    0.87    0.55    0.63    0.30
   9   2   1    0.59    0.13   -0.27   -0.71    0.71   -0.36   -0.56   -0.56
  -9   2   1    0.84    0.09   -0.29   -0.45    0.89    0.59    0.61    0.26
   9   3   1    2.78    0.18   -0.23   -0.73    0.68   -0.34   -0.56   -0.57
  -9   3   1   13.77    0.30   -0.31   -0.40    0.92    0.63    0.59    0.23
   9   4   1    3.87    0.20   -0.18   -0.75    0.66   -0.32   -0.57   -0.59
  -9   4   1   75.13    1.28   -0.32   -0.35    0.94    0.68    0.57    0.18
   9   5   1   10.76    0.33   -0.14   -0.76    0.64   -0.30   -0.58   -0.59
  -9   5   1   13.53    0.30   -0.33   -0.29    0.96    0.72    0.54    0.14
   9   6   1    4.56    0.21   -0.10   -0.77    0.62   -0.29   -0.58   -0.60
  -9   6   1    4.83    0.16   -0.33   -0.24    0.97    0.76    0.51    0.10
   9   7   1    3.58    0.19   -0.06   -0.78    0.61   -0.28   -0.59   -0.60
  -9   7   1    1.90    0.11   -0.33   -0.18    0.98    0.80    0.47    0.05
   9   8   1    2.27    0.16   -0.03   -0.78    0.59   -0.27   -0.60   -0.60
  -9   8   1   46.41    0.82   -0.32   -0.13    0.99    0.84    0.43    0.01
   9   9   1   14.16    0.39    0.01   -0.78    0.58   -0.26   -0.61   -0.60
  -9   9   1    5.42    0.17   -0.31   -0.07    0.99    0.87    0.38   -0.04
   9  10   1    8.19    0.28    0.05   -0.77    0.57   -0.26   -0.62   -0.59
  -9  10   1    6.07    0.18   -0.29   -0.02    1.00    0.90    0.33   -0.08
   9  11   1    5.61    0.23    0.08   -0.77    0.56   -0.26   -0.63   -0.58
  -9  11   1    1.79    0.11   -0.27    0.03    0.99    0.93    0.28   -0.12
   9  12   1    1.77    0.15    0.11   -0.76    0.55   -0.26   -0.64   -0.57
  -9  12   1   16.61    0.35   -0.24    0.07    0.99    0.95    0.22   -0.15
   9  13   1    9.67    0.30    0.14   -0.75    0.54   -0.27   -0.65   -0.56
  -9  13   1    1.98    0.11   -0.21    0.11    0.98    0.97    0.16   -0.18
  -9  14   1    5.32    0.17   -0.18    0.15    0.97    0.98    0.10   -0.21
  -9  15   1    6.49    0.18   -0.15    0.18    0.96    0.99    0.04   -0.23
  -9  16   1    1.37    0.10   -0.12    0.21    0.95    0.99   -0.03   -0.25
   9   1   2   29.06    0.66   -0.33   -0.74    0.66   -0.35   -0.48   -0.62
  -9   1   2    1.61    0.10   -0.18   -0.45    0.88    0.60    0.66    0.20
   9   2   2    0.45    0.12   -0.28   -0.77    0.64   -0.32   -0.48   -0.63
  -9   2   2   88.12    1.48   -0.20   -0.41    0.90    0.64    0.64    0.16
   9   3   2   15.06    0.41   -0.24   -0.79    0.61   -0.30   -0.49   -0.64
  -9   3   2    7.95    0.21   -0.22   -0.37    0.92    0.68    0.61    0.13
   9   4   2   22.03    0.53   -0.20   -0.80    0.59   -0.29   -0.50   -0.65
  -9   4   2   26.31    0.50   -0.23   -0.32    0.94    0.71    0.59    0.09
   9   5   2   14.64    0.40   -0.16   -0.81    0.58   -0.28   -0.51   -0.65
  -9   5   2    1.85    0.11   -0.23   -0.27    0.95    0.75    0.55    0.05
   9   6   2    6.53    0.25   -0.11   -0.82    0.56   -0.27   -0.52   -0.65
  -9   6   2   16.13    0.34   -0.24   -0.23    0.96    0.79    0.52    0.00
   9   7   2    1.66    0.15   -0.08   -0.82    0.55   -0.26   -0.53   -0.65
  -9   7   2   19.41    0.39   -0.23   -0.18    0.97    0.83    0.48   -0.04
   9   8   2   39.44    0.84   -0.04   -0.82    0.54   -0.26   -0.54   -0.65
  -9   8   2   35.65    0.65   -0.23   -0.13    0.98    0.86    0.44   -0.08
   9   9   2    0.03    0.12   -0.00   -0.82    0.53   -0.26   -0.55   -0.64
  -9   9   2    8.49    0.22   -0.21   -0.09    0.98    0.89    0.39   -0.12
   9  10   2   35.86    0.77    0.03   -0.82    0.52   -0.26   -0.56   -0.63
  -9  10   2    5.59    0.17   -0.20   -0.05    0.98    0.92    0.34   -0.16
   9  11   2    0.03    0.12    0.06   -0.81    0.51   -0.26   -0.58   -0.62
  -9  11   2   19.41    0.39   -0.18   -0.01    0.98    0.94    0.29   -0.19
  -9  12   2    5.72    0.18   -0.16    0.03    0.97    0.96    0.23   -0.22
  -9  13   2   16.01    0.34   -0.14    0.07    0.97    0.98    0.17   -0.25
  -9  14   2   27.56    0.52   -0.11    0.10    0.96    0.99    0.11   -0.28
  -9  15   2    9.15    0.23   -0.09    0.12    0.95    1.00    0.05   -0.30
  -9  16   2    5.53    0.17   -0.06    0.15    0.94    1.00   -0.01   -0.31
   9   0   3   24.31    0.57   -0.37   -0.78    0.60   -0.34   -0.39   -0.67
  -9   0   3    4.19    0.15   -0.06   -0.44    0.85    0.60    0.70    0.13
   9   1   3   21.67    0.52   -0.32   -0.81    0.58   -0.32   -0.40   -0.68
  -9   1   3   74.69    1.27   -0.08   -0.41    0.87    0.64    0.68    0.10
   9   2   3    2.00    0.15   -0.28   -0.83    0.55   -0.30   -0.41   -0.69
  -9   2   3    0.04    0.08   -0.10   -0.38    0.89    0.68    0.65    0.07
   9   3   3   13.59    0.38   -0.23   -0.84    0.53   -0.28   -0.41   -0.70
  -9   3   3   40.61    0.73   -0.11   -0.34    0.91    0.71    0.63    0.03
   9   4   3   19.38    0.48   -0.19   -0.86    0.52   -0.27   -0.42   -0.70
  -9   4   3    3.34    0.13   -0.12   -0.31    0.92    0.75    0.60   -0.01
   9   5   3   21.15    0.51   -0.15   -0.86    0.50   -0.27   -0.44   -0.70
  -9   5   3   66.39    1.14   -0.13   -0.27    0.93    0.78    0.56   -0.05
   9   6   3   14.64    0.39   -0.11   -0.87    0.49   -0.26   -0.45   -0.69
  -9   6   3    0.06    0.08   -0.13   -0.23    0.94    0.82    0.53   -0.09
   9   7   3    3.29    0.18   -0.07   -0.87    0.48   -0.26   -0.46   -0.69
  -9   7   3    4.15    0.15   -0.13   -0.19    0.95    0.85    0.48   -0.12
  -9   8   3    3.76    0.14   -0.13   -0.15    0.96    0.88    0.44   -0.16
  -9   9   3   38.26    0.69   -0.12   -0.11    0.96    0.91    0.39   -0.20
  -9  10   3    0.04    0.08   -0.11   -0.08    0.96    0.93    0.34   -0.23
  -9  11   3    5.62    0.17   -0.09   -0.04    0.96    0.95    0.29   -0.26
  -9  12   3    6.63    0.19   -0.07   -0.01    0.95    0.97    0.24   -0.29
  -9  13   3   17.19    0.36   -0.06    0.02    0.95    0.98    0.18   -0.32
  -9  14   3    0.54    0.09   -0.04    0.05    0.94    0.99    0.12   -0.34
  -9  15   3   22.03    0.43   -0.02    0.07    0.93    1.00    0.06   -0.36
  -9  16   3   11.85    0.27    0.00    0.09    0.92    1.00   -0.00   -0.38
  -9  17   3    5.23    0.16    0.02    0.11    0.91    1.00   -0.06   -0.39
  -9   1   4    8.05    0.21    0.02   -0.39    0.85    0.67    0.69    0.00
  -9   2   4    5.82    0.17    0.01   -0.36    0.86    0.71    0.66   -0.03
  -9   3   4    5.10    0.16   -0.01   -0.33    0.88    0.74    0.63   -0.07
  -9   4   4   85.15    1.44   -0.02   -0.30    0.89    0.78    0.60   -0.10
  -9   5   4    4.62    0.15   -0.02   -0.27    0.90    0.81    0.56   -0.14
  -9   6   4   33.04    0.61   -0.03   -0.24    0.91    0.84    0.52   -0.17
  -9   7   4    1.79    0.11   -0.03   -0.20    0.92    0.87    0.48   -0.21
  -9   8   4  152.68    2.51   -0.02   -0.17    0.92    0.89    0.44   -0.24
  -9   9   4    0.63    0.09   -0.02   -0.14    0.92    0.92    0.39   -0.28
  -9  10   4   74.54    1.27   -0.01   -0.11    0.93    0.94    0.34   -0.31
  -9  11   4    0.95    0.10   -0.00   -0.08    0.92    0.96    0.29   -0.34
  -9  12   4   82.05    1.39    0.01   -0.06    0.92    0.97    0.23   -0.36
  -9  13   4    0.44    0.09    0.02   -0.03    0.92    0.98    0.18   -0.38
  -9  14   4   62.02    1.07    0.04   -0.01    0.91    0.99    0.12   -0.41
  -9  15   4    1.49    0.10    0.05    0.01    0.91    1.00    0.06   -0.42
  -9  16   4    9.37    0.23    0.07    0.03    0.90    1.00    0.00   -0.44
  -9  17   4    0.14    0.08    0.08    0.05    0.89    0.99   -0.06   -0.45
  -9   0   5    0.09    0.10    0.14   -0.39    0.79    0.67    0.71   -0.06
  -9   1   5    2.16    0.11    0.12   -0.37    0.81    0.71    0.69   -0.09
  -9   2   5   -0.03    0.07    0.11   -0.35    0.82    0.74    0.66   -0.13
  -9   3   5    0.26    0.08    0.10   -0.33    0.83    0.77    0.63   -0.16
  -9   4   5    0.11    0.08    0.09   -0.30    0.85    0.80    0.59   -0.19
  -9   5   5   10.09    0.24    0.08   -0.28    0.86    0.83    0.56   -0.23
  -9   6   5    0.07    0.08    0.08   -0.25    0.87    0.85    0.52   -0.26
  -9   7   5    1.27    0.10    0.07   -0.22    0.87    0.88    0.47   -0.29
  -9   8   5    0.48    0.09    0.07   -0.20    0.88    0.90    0.43   -0.32
  -9   9   5   17.95    0.37    0.08   -0.17    0.88    0.92    0.38   -0.35
  -9  10   5    2.05    0.11    0.08   -0.15    0.88    0.94    0.33   -0.38
  -9  11   5    6.62    0.19    0.09   -0.12    0.88    0.96    0.28   -0.40
  -9  12   5    0.36    0.09    0.09   -0.10    0.88    0.97    0.23   -0.43
  -9  13   5   15.28    0.33    0.10   -0.08    0.88    0.98    0.17   -0.45
  -9  14   5    5.12    0.16    0.11   -0.06    0.88    0.99    0.12   -0.47
  -9  15   5   10.42    0.25    0.12   -0.04    0.87    0.99    0.06   -0.48
  -9  16   5   -0.07    0.07    0.13   -0.02    0.87    0.99   -0.00   -0.50
  -9   1   6   15.26    0.33    0.22   -0.36    0.76    0.73    0.68   -0.19
  -9   2   6   44.83    0.80    0.21   -0.35    0.77    0.76    0.65   -0.22
  -9   3   6   29.50    0.55    0.20   -0.33    0.78    0.79    0.62   -0.25
  -9   4   6   64.39    1.11    0.19   -0.31    0.79    0.81    0.58   -0.28
  -9   5   6    1.37    0.10    0.18   -0.29    0.80    0.84    0.54   -0.31
  -9   6   6    7.40    0.20    0.18   -0.27    0.81    0.86    0.50   -0.34
  -9   7   6   32.35    0.60    0.17   -0.25    0.82    0.89    0.46   -0.37
  -9   8   6  109.61    1.83    0.17   -0.23    0.83    0.91    0.42   -0.40
  -9   9   6    3.20    0.13    0.17   -0.20    0.83    0.93    0.37   -0.42
  -9  10   6    2.70    0.13    0.17   -0.18    0.83    0.94    0.32   -0.45
  -9  11   6   23.39    0.46    0.17   -0.16    0.84    0.96    0.27   -0.47
  -9  12   6   49.09    0.87    0.18   -0.15    0.84    0.97    0.21   -0.49
  -9  13   6   11.23    0.26    0.18   -0.13    0.84    0.97    0.16   -0.51
  -9  14   6    5.92    0.17    0.19   -0.11    0.84    0.98    0.10   -0.53
  -9  15   6   11.46    0.26    0.19   -0.09    0.83    0.98    0.05   -0.54
  -9  16   6    1.80    0.10    0.20   -0.08    0.83    0.98   -0.01   -0.55
  -9   0   7   66.60    1.14    0.33   -0.37    0.68    0.72    0.69   -0.25
  -9   1   7    0.99    0.10    0.32   -0.36    0.70    0.75    0.66   -0.28
  -9   2   7    3.62    0.14    0.30   -0.34    0.71    0.78    0.63   -0.31
  -9   3   7    9.17    0.23    0.29   -0.33    0.72    0.80    0.60   -0.34
  -9   4   7   59.32    1.03    0.28   -0.32    0.73    0.83    0.56   -0.36
  -9   5   7    1.83    0.11    0.27   -0.30    0.74    0.85    0.52   -0.39
  -9   6   7   20.98    0.42    0.27   -0.29    0.75    0.87    0.48   -0.42
  -9   7   7   12.94    0.29    0.26   -0.27    0.76    0.89    0.44   -0.45
  -9   8   7   34.76    0.64    0.26   -0.25    0.77    0.91    0.39   -0.47
  -9   9   7    6.45    0.19    0.25   -0.24    0.78    0.92    0.35   -0.50
  -9  10   7   23.10    0.45    0.25   -0.22    0.78    0.94    0.30   -0.52
  -9  11   7    8.19    0.21    0.25   -0.20    0.78    0.95    0.25   -0.54
  -9  12   7    7.97    0.21    0.25   -0.19    0.79    0.96    0.20   -0.56
  -9  13   7    3.66    0.14    0.25   -0.17    0.79    0.96    0.14   -0.57
  -9  14   7   11.23    0.26    0.26   -0.16    0.79    0.97    0.09   -0.59
  -9  15   7    4.31    0.15    0.26   -0.14    0.79    0.97    0.03   -0.60
  -9   1   8   10.99    0.26    0.40   -0.35    0.64    0.76    0.64   -0.37
  -9   2   8   31.72    0.59    0.39   -0.35    0.65    0.79    0.61   -0.40
  -9   3   8    7.98    0.21    0.37   -0.34    0.66    0.81    0.57   -0.42
  -9   4   8   27.70    0.53    0.36   -0.33    0.67    0.83    0.54   -0.45
  -9   5   8   11.26    0.26    0.36   -0.31    0.68    0.85    0.50   -0.47
  -9   6   8    1.28    0.10    0.35   -0.30    0.69    0.87    0.46   -0.50
  -9   7   8    3.27    0.14    0.34   -0.29    0.70    0.89    0.41   -0.52
  -9   8   8   37.34    0.68    0.33   -0.28    0.71    0.90    0.37   -0.54
  -9   9   8    7.09    0.20    0.33   -0.26    0.72    0.92    0.32   -0.56
  -9  10   8   18.07    0.37    0.33   -0.25    0.72    0.93    0.27   -0.58
  -9  11   8    0.74    0.09    0.32   -0.24    0.73    0.94    0.22   -0.60
  -9  12   8    5.62    0.17    0.32   -0.23    0.73    0.94    0.17   -0.62
  -9  13   8    2.35    0.11    0.32   -0.21    0.74    0.95    0.11   -0.63
  -9   0   9    3.11    0.13    0.48   -0.36    0.56    0.75    0.64   -0.44
  -9   1   9    6.45    0.19    0.47   -0.35    0.57    0.77    0.61   -0.46
  -9   2   9    2.82    0.13    0.46   -0.35    0.59    0.79    0.57   -0.48
  -9   3   9    6.94    0.19    0.45   -0.34    0.60    0.81    0.54   -0.51
  -9   4   9    2.61    0.12    0.44   -0.34    0.61    0.83    0.50   -0.53
  -9   5   9    1.50    0.11    0.43   -0.33    0.62    0.85    0.46   -0.55
  -9   6   9   16.94    0.35    0.42   -0.32    0.63    0.87    0.42   -0.57
  -9   7   9    1.72    0.11    0.41   -0.31    0.64    0.88    0.38   -0.59
  -9   8   9    0.62    0.09    0.40   -0.30    0.65    0.89    0.33   -0.61
  -9   9   9    0.01    0.08    0.40   -0.29    0.66    0.90    0.29   -0.63
  -9  10   9   17.65    0.36    0.39   -0.28    0.67    0.91    0.24   -0.65
  -9  11   9    0.82    0.09    0.39   -0.27    0.67    0.92    0.19   -0.67
  -9   1  10    8.43    0.22    0.53   -0.35    0.51    0.78    0.56   -0.55
  -9   2  10    2.98    0.13    0.52   -0.35    0.53    0.80    0.53   -0.57
  -9   3  10    9.81    0.24    0.51   -0.35    0.54    0.81    0.50   -0.59
  -9   4  10   39.43    0.71    0.50   -0.35    0.55    0.83    0.46   -0.61
  -9   5  10    1.10    0.10    0.49   -0.34    0.56    0.84    0.42   -0.63
  -9   6  10    1.75    0.11    0.48   -0.34    0.57    0.86    0.38   -0.65
  -9   7  10    3.41    0.13    0.47   -0.33    0.58    0.87    0.33   -0.66
  -9   8  10   66.02    1.13    0.46   -0.32    0.59    0.88    0.29   -0.68
  10   0   0    0.27    0.07   -0.30   -0.58    0.81   -0.55   -0.54   -0.38
  10   1   0    5.98    0.15   -0.27   -0.61    0.79   -0.53   -0.55   -0.41
  10   2   0   16.64    0.32   -0.24   -0.64    0.76   -0.50   -0.56   -0.42
  10   3   0    6.25    0.16   -0.20   -0.66    0.74   -0.48   -0.57   -0.44
  10   4   0    3.92    0.12   -0.17   -0.68    0.72   -0.46   -0.58   -0.45
  10   5   0    2.80    0.11   -0.13   -0.70    0.70   -0.44   -0.59   -0.46
  10   6   0   89.17    1.42   -0.10   -0.71    0.68   -0.43   -0.60   -0.46
  10   7   0    2.82    0.10   -0.06   -0.72    0.67   -0.42   -0.61   -0.47
  10   8   0   23.01    0.41   -0.03   -0.72    0.65   -0.41   -0.62   -0.47
  10   9   0    1.61    0.09    0.01   -0.73    0.63   -0.40   -0.63   -0.46
  10  10   0   87.22    1.42    0.04   -0.73    0.62   -0.40   -0.64   -0.46
  10   1   1   16.29    0.42   -0.31   -0.67    0.74   -0.49   -0.49   -0.48
 -10   1   1    0.86    0.10   -0.27   -0.50    0.87    0.62    0.56    0.27
  10   2   1    1.97    0.15   -0.27   -0.70    0.72   -0.47   -0.50   -0.50
 -10   2   1    5.51    0.17   -0.29   -0.46    0.89    0.65    0.54    0.24
  10   3   1   20.62    0.50   -0.24   -0.72    0.69   -0.45   -0.51   -0.51
 -10   3   1    6.00    0.18   -0.31   -0.42    0.91    0.69    0.52    0.21
  10   4   1    0.08    0.11   -0.20   -0.74    0.67   -0.44   -0.52   -0.51
 -10   4   1    0.06    0.08   -0.33   -0.37    0.93    0.72    0.50    0.18
  10   5   1    3.48    0.18   -0.16   -0.75    0.66   -0.42   -0.54   -0.52
 -10   5   1    0.29    0.08   -0.34   -0.32    0.95    0.76    0.47    0.14
  10   6   1    2.24    0.16   -0.12   -0.76    0.64   -0.41   -0.55   -0.52
 -10   6   1    5.44    0.17   -0.34   -0.27    0.96    0.79    0.43    0.11
  10   7   1   14.15    0.38   -0.09   -0.77    0.62   -0.40   -0.56   -0.52
 -10   7   1   13.47    0.30   -0.34   -0.22    0.97    0.82    0.40    0.07
 -10   8   1    0.33    0.08   -0.34   -0.17    0.98    0.85    0.36    0.03
 -10   9   1    0.49    0.10   -0.33   -0.12    0.99    0.88    0.31   -0.00
 -10  10   1    3.91    0.16   -0.32   -0.07    1.00    0.91    0.27   -0.04
 -10  11   1   13.64    0.32   -0.30   -0.02    1.00    0.93    0.21   -0.07
 -10   0   2   43.58    0.78   -0.17   -0.49    0.86    0.63    0.61    0.21
 -10   1   2    5.00    0.16   -0.20   -0.46    0.88    0.66    0.59    0.18
 -10   2   2   14.48    0.32   -0.22   -0.42    0.90    0.69    0.57    0.15
 -10   3   2    0.48    0.09   -0.23   -0.38    0.92    0.72    0.55    0.12
 -10   4   2   20.44    0.41   -0.24   -0.34    0.93    0.76    0.52    0.09
 -10   5   2    8.21    0.22   -0.25   -0.30    0.95    0.79    0.49    0.05
 -10   6   2   73.99    1.26   -0.26   -0.26    0.96    0.82    0.45    0.02
 -10   7   2    2.45    0.12   -0.26   -0.21    0.97    0.85    0.42   -0.02
 -10   8   2    0.11    0.09   -0.25   -0.17    0.98    0.88    0.37   -0.05
 -10   9   2    8.64    0.24   -0.24   -0.13    0.98    0.90    0.33   -0.09
 -10  10   2   61.11    1.11   -0.23   -0.09    0.99    0.93    0.28   -0.12
 -10  11   2    9.08    0.25   -0.22   -0.04    0.99    0.95    0.23   -0.15
 -10  12   2    5.37    0.18   -0.20   -0.01    0.98    0.96    0.18   -0.18
 -10  13   2    5.55    0.18   -0.18    0.03    0.98    0.98    0.12   -0.20
 -10   1   3    3.56    0.14   -0.11   -0.43    0.87    0.69    0.61    0.09
 -10   2   3   38.57    0.70   -0.13   -0.39    0.89    0.72    0.59    0.06
 -10   3   3    0.16    0.08   -0.14   -0.36    0.91    0.75    0.56    0.03
 -10   4   3   10.03    0.24   -0.15   -0.33    0.92    0.79    0.53   -0.00
 -10   5   3   10.87    0.26   -0.16   -0.29    0.93    0.82    0.50   -0.04
 -10   6   3   25.45    0.49   -0.16   -0.25    0.95    0.84    0.46   -0.07
 -10   7   3    4.39    0.15   -0.16   -0.22    0.95    0.87    0.42   -0.10
 -10   8   3   20.70    0.41   -0.16   -0.18    0.96    0.90    0.38   -0.13
 -10   9   3   12.45    0.31   -0.15   -0.14    0.96    0.92    0.34   -0.16
 -10  10   3    7.02    0.22   -0.15   -0.11    0.97    0.94    0.29   -0.19
 -10  11   3    4.97    0.18   -0.13   -0.07    0.97    0.96    0.24   -0.22
 -10  12   3   15.73    0.36   -0.12   -0.04    0.97    0.97    0.18   -0.25
 -10  13   3    9.43    0.25   -0.11   -0.01    0.96    0.99    0.13   -0.27
 -10   0   4   28.77    0.54   -0.00   -0.43    0.84    0.70    0.65    0.02
 -10   1   4   11.57    0.27   -0.02   -0.40    0.86    0.73    0.63   -0.00
 -10   2   4    8.44    0.22   -0.03   -0.37    0.87    0.75    0.60   -0.03
 -10   3   4   10.58    0.25   -0.05   -0.35    0.89    0.78    0.57   -0.06
 -10   4   4    8.01    0.21   -0.06   -0.32    0.90    0.81    0.54   -0.09
 -10   5   4    7.51    0.20   -0.06   -0.29    0.91    0.84    0.50   -0.12
 -10   6   4   36.02    0.66   -0.07   -0.25    0.92    0.86    0.47   -0.15
 -10   7   4    4.93    0.16   -0.07   -0.22    0.93    0.89    0.43   -0.18
 -10   8   4    7.17    0.20   -0.07   -0.19    0.93    0.91    0.38   -0.21
 -10   9   4    2.50    0.14   -0.06   -0.16    0.94    0.93    0.34   -0.24
 -10  10   4   19.11    0.42   -0.06   -0.13    0.94    0.95    0.29   -0.27
 -10  11   4    0.39    0.10   -0.05   -0.10    0.94    0.97    0.24   -0.30
 -10  12   4   40.22    0.77   -0.04   -0.07    0.94    0.98    0.19   -0.32
 -10  13   4    0.26    0.09   -0.03   -0.05    0.94    0.99    0.13   -0.34
 -10   1   5    1.76    0.11    0.07   -0.38    0.83    0.75    0.63   -0.10
 -10   2   5    3.40    0.14    0.06   -0.36    0.84    0.78    0.60   -0.12
 -10   3   5    0.10    0.08    0.05   -0.34    0.85    0.81    0.57   -0.15
 -10   4   5    7.75    0.21    0.04   -0.31    0.87    0.83    0.54   -0.18
 -10   5   5    0.83    0.09    0.03   -0.29    0.88    0.86    0.50   -0.21
 -10   6   5    2.22    0.12    0.03   -0.26    0.88    0.88    0.46   -0.24
 -10   7   5    0.71    0.09    0.02   -0.23    0.89    0.90    0.42   -0.27
 -10   8   5   14.71    0.32    0.02   -0.21    0.90    0.92    0.38   -0.29
 -10   9   5    0.30    0.10    0.03   -0.18    0.90    0.94    0.33   -0.32
 -10  10   5    0.08    0.09    0.03   -0.16    0.90    0.96    0.28   -0.34
 -10  11   5    2.48    0.14    0.03   -0.13    0.91    0.97    0.23   -0.37
 -10  12   5    9.74    0.26    0.04   -0.11    0.91    0.98    0.18   -0.39
 -10  13   5    5.04    0.18    0.05   -0.09    0.90    0.99    0.13   -0.41
 -10   0   6   16.74    0.35    0.18   -0.39    0.77    0.75    0.65   -0.16
 -10   1   6   17.86    0.37    0.17   -0.37    0.79    0.78    0.62   -0.19
 -10   2   6   13.69    0.30    0.15   -0.35    0.80    0.80    0.59   -0.21
 -10   3   6    7.89    0.21    0.14   -0.33    0.81    0.82    0.56   -0.24
 -10   4   6    4.81    0.16    0.13   -0.31    0.82    0.85    0.53   -0.27
 -10   5   6   13.19    0.30    0.13   -0.29    0.83    0.87    0.49   -0.29
 -10   6   6   72.12    1.23    0.12   -0.27    0.84    0.89    0.45   -0.32
 -10   7   6    0.28    0.08    0.12   -0.25    0.85    0.91    0.41   -0.34
 -10   8   6    3.03    0.13    0.11   -0.23    0.85    0.93    0.37   -0.37
 -10   9   6    3.13    0.15    0.11   -0.21    0.86    0.95    0.32   -0.39
 -10  10   6   58.40    1.07    0.11   -0.19    0.86    0.96    0.27   -0.42
 -10  11   6   13.20    0.32    0.12   -0.16    0.86    0.97    0.22   -0.44
 -10  12   6   14.16    0.33    0.12   -0.14    0.87    0.98    0.17   -0.46
 -10  13   6    0.14    0.09    0.13   -0.13    0.87    0.99    0.11   -0.47
 -10   1   7    0.29    0.09    0.25   -0.36    0.74    0.79    0.61   -0.28
 -10   2   7    0.07    0.08    0.24   -0.35    0.75    0.82    0.58   -0.30
 -10   3   7    1.57    0.11    0.23   -0.33    0.76    0.84    0.54   -0.33
 -10   4   7    0.05    0.08    0.22   -0.32    0.77    0.86    0.51   -0.35
 -10   5   7    2.98    0.13    0.21   -0.30    0.78    0.88    0.47   -0.37
 -10   6   7    2.08    0.12    0.21   -0.28    0.79    0.90    0.43   -0.40
 -10   7   7    6.76    0.19    0.20   -0.27    0.80    0.92    0.39   -0.42
 -10   8   7    1.09    0.10    0.20   -0.25    0.80    0.93    0.35   -0.44
 -10   9   7    2.60    0.14    0.20   -0.23    0.81    0.95    0.30   -0.47
 -10  10   7    7.14    0.22    0.19   -0.21    0.81    0.96    0.25   -0.49
 -10  11   7    6.55    0.20    0.19   -0.20    0.82    0.97    0.20   -0.51
 -10  12   7    5.45    0.30    0.20   -0.18    0.82    0.97    0.15   -0.52
 -10   0   8   10.79    0.26    0.35   -0.36    0.67    0.79    0.61   -0.35
 -10   1   8   17.77    0.37    0.33   -0.36    0.68    0.81    0.59   -0.37
 -10   2   8   11.39    0.27    0.32   -0.35    0.70    0.83    0.55   -0.39
 -10   3   8   25.63    0.49    0.31   -0.34    0.71    0.85    0.52   -0.41
 -10   4   8    2.55    0.12    0.30   -0.32    0.72    0.87    0.48   -0.43
 -10   5   8    3.99    0.15    0.29   -0.31    0.73    0.88    0.45   -0.46
 -10   6   8   60.70    1.05    0.29   -0.30    0.74    0.90    0.41   -0.48
 -10   7   8   16.53    0.34    0.28   -0.28    0.74    0.92    0.36   -0.50
 -10   8   8    3.19    0.13    0.28   -0.27    0.75    0.93    0.32   -0.52
 -10   9   8    0.02    0.09    0.27   -0.26    0.76    0.94    0.27   -0.54
 -10  10   8   51.90    0.95    0.27   -0.24    0.76    0.95    0.23   -0.56
 -10   1   9    0.66    0.09    0.41   -0.35    0.63    0.82    0.55   -0.46
 -10   2   9    8.52    0.22    0.40   -0.35    0.64    0.83    0.52   -0.47
 -10   3   9   15.19    0.32    0.39   -0.34    0.65    0.85    0.49   -0.49
 -10   4   9    1.16    0.10    0.38   -0.33    0.66    0.87    0.45   -0.51
 -10   5   9    4.99    0.16    0.37   -0.32    0.67    0.88    0.41   -0.53
 -10   6   9    3.11    0.13    0.36   -0.31    0.68    0.90    0.37   -0.55
 -10   7   9   29.59    0.55    0.35   -0.30    0.69    0.91    0.33   -0.57
 -11   0   1    3.21    0.15   -0.25   -0.54    0.84    0.67    0.50    0.25
 -11   1   1    0.03    0.09   -0.28   -0.50    0.86    0.70    0.48    0.23
 -11   2   1    0.61    0.10   -0.30   -0.47    0.88    0.72    0.46    0.21
 -11   3   1    0.15    0.09   -0.31   -0.43    0.90    0.75    0.44    0.19
 -11   4   1    2.99    0.14   -0.33   -0.39    0.92    0.77    0.41    0.16
 -11   1   2   14.88    0.35   -0.21   -0.47    0.87    0.72    0.52    0.15
 -11   2   2   19.57    0.42   -0.23   -0.43    0.89    0.75    0.49    0.13
 -11   3   2   16.98    0.38   -0.24   -0.40    0.91    0.78    0.47    0.10
 -11   4   2   29.72    0.59   -0.26   -0.36    0.93    0.80    0.44    0.08
 -11   5   2    3.65    0.15   -0.26   -0.32    0.94    0.83    0.41    0.05
 -11   6   2    2.39    0.13   -0.27   -0.28    0.95    0.85    0.37    0.02
 -11   0   3    1.16    0.11   -0.11   -0.46    0.86    0.73    0.56    0.09
 -11   1   3    0.04    0.09   -0.13   -0.44    0.87    0.75    0.54    0.07
 -11   2   3    0.05    0.09   -0.15   -0.41    0.89    0.78    0.51    0.04
 -11   3   3    3.35    0.15   -0.16   -0.38    0.91    0.80    0.49    0.02
 -11   4   3    0.18    0.09   -0.17   -0.34    0.92    0.83    0.46   -0.01
 -11   5   3    1.92    0.13   -0.18   -0.31    0.93    0.85    0.42   -0.03
 -11   6   3    1.35    0.11   -0.19   -0.27    0.94    0.88    0.39   -0.06
 -11   7   3    6.64    0.20   -0.19   -0.24    0.95    0.90    0.35   -0.09
 -11   8   3    1.11    0.11   -0.19   -0.20    0.96    0.92    0.31   -0.12
 -11   1   4   21.99    0.47   -0.05   -0.41    0.86    0.78    0.55   -0.02
 -11   2   4    4.77    0.18   -0.07   -0.39    0.88    0.80    0.53   -0.04
 -11   3   4    8.68    0.24   -0.08   -0.36    0.89    0.83    0.50   -0.07
 -11   4   4   27.19    0.55   -0.09   -0.33    0.90    0.85    0.47   -0.09
 -11   5   4   22.96    0.48   -0.10   -0.30    0.92    0.87    0.43   -0.12
 -11   6   4    0.79    0.10   -0.10   -0.27    0.93    0.90    0.39   -0.14
 -11   7   4    0.47    0.10   -0.10   -0.24    0.93    0.92    0.35   -0.17
 -11   8   4   45.43    0.85   -0.10   -0.21    0.94    0.94    0.31   -0.20
 -11   0   5   17.49    0.39    0.05   -0.41    0.83    0.78    0.58   -0.09
 -11   1   5   10.72    0.28    0.03   -0.39    0.84    0.80    0.56   -0.11
 -11   2   5    0.14    0.09    0.02   -0.37    0.85    0.83    0.53   -0.13
 -11   3   5    0.08    0.09    0.01   -0.35    0.87    0.85    0.50   -0.15
 -11   4   5   12.56    0.31   -0.00   -0.32    0.88    0.87    0.47   -0.18
 -11   5   5   30.72    0.61   -0.01   -0.30    0.89    0.89    0.43   -0.20
 -11   6   5    0.52    0.10   -0.01   -0.27    0.90    0.91    0.39   -0.23
 -11   7   5    6.21    0.20   -0.02   -0.25    0.90    0.93    0.35   -0.25
 -11   8   5    4.97    0.17   -0.02   -0.22    0.91    0.95    0.31   -0.27
 -11   1   6    3.43    0.15    0.12   -0.38    0.81    0.82    0.55   -0.19
 -11   2   6   43.43    0.82    0.11   -0.36    0.82    0.84    0.52   -0.22
 -11   3   6    0.20    0.09    0.09   -0.34    0.83    0.87    0.49   -0.24
 -11   4   6    3.04    0.15    0.09   -0.32    0.84    0.89    0.46   -0.26
 -11   5   6    3.67    0.16    0.08   -0.30    0.85    0.90    0.42   -0.28
 -11   6   6    4.86    0.18    0.07   -0.28    0.86    0.92    0.38   -0.31
 -11   7   6    9.81    0.26    0.07   -0.26    0.87    0.94    0.34   -0.33
 -11   8   6    1.23    0.11    0.07   -0.23    0.87    0.95    0.30   -0.35
 -11   0   7    2.43    0.13    0.21   -0.38    0.75    0.82    0.57   -0.26
 -11   1   7    3.17    0.15    0.20   -0.37    0.77    0.84    0.54   -0.28
 -11   2   7    0.97    0.11    0.19   -0.35    0.78    0.86    0.51   -0.30
 -11   3   7    0.28    0.09    0.18   -0.34    0.79    0.88    0.48   -0.32
 -11   4   7    4.00    0.16    0.17   -0.32    0.80    0.90    0.44   -0.34
 -11   5   7    8.47    0.24    0.16   -0.30    0.81    0.91    0.41   -0.37
 -11   6   7    4.80    0.21    0.16   -0.29    0.82    0.93    0.37   -0.39
 -11   1   8   40.13    0.76    0.28   -0.36    0.72    0.85    0.52   -0.37
 -11   2   8   94.36    1.80    0.27   -0.35    0.73    0.87    0.49   -0.39
 -11   3   8   25.33    0.51    0.26   -0.34    0.74    0.89    0.46   -0.41
;
_shelx_hkl_checksum   80813
