# Supplementary material for: Benchmarking quantum chemical methods with X-ray structures via structure-specific restraints
Source: IUCrJ. 2025 Jun 17;12(Pt 4):472–87. doi: 10.1107/S2052252525004543 (PMC12224080; doi:10.1107/S2052252525004543)
Supplement: Supplementary file 1 [file m-12-00472-sup1.zip › CIF_final/POULAIN_APFD_6-31Gdp_UFF+CPCM.rests]

DFIX 1.2363 0.0005 O1 N3 
DFIX 1.2230 0.0005 O2 N3 
DFIX 1.4157 0.0005 N3 C14 
DFIX 1.3751 0.0005 N4 C13 
DFIX 1.4260 0.0005 N4 C15 
DFIX 1.3579 0.0005 N4 C17 
DFIX 1.3593 0.0005 N5 C16 
DFIX 1.3148 0.0005 N8 C13 
DFIX 1.3600 0.0005 N8 C14 
DFIX 1.4823 0.0005 C9 C13 
DFIX 1.3710 0.0005 C14 C17 
DFIX 1.4082 0.0005 C15 C16 
DFIX 1.3920 0.0005 C15 C19 
DFIX 1.4115 0.0005 C16 C21 
DFIX 1.3844 0.0005 C19 C23 
DFIX 1.3856 0.0005 C21 C25 
DFIX 1.3963 0.0005 C23 C25 
DFIX 1.2324 0.0005 O27 N29 
DFIX 1.2268 0.0005 O28 N29 
DFIX 1.4177 0.0005 N29 C40 
DFIX 1.3785 0.0005 N30 C39 
DFIX 1.4333 0.0005 N30 C41 
DFIX 1.3610 0.0005 N30 C43 
DFIX 1.3644 0.0005 N31 C42 
DFIX 1.3120 0.0005 N34 C39 
DFIX 1.3623 0.0005 N34 C40 
DFIX 1.4753 0.0005 C35 C39 
DFIX 1.3726 0.0005 C40 C43 
DFIX 1.4117 0.0005 C41 C42 
DFIX 1.3925 0.0005 C41 C45 
DFIX 1.4109 0.0005 C42 C47 
DFIX 1.3868 0.0005 C45 C49 
DFIX 1.3866 0.0005 C47 C51 
DFIX 1.3961 0.0005 C49 C51 
DANG 2.1765 0.0020 O1 O2
DANG 2.2642 0.0020 C14 O1
DANG 2.2687 0.0020 C14 O2
DANG 2.4298 0.0020 N3 N8
DANG 2.4808 0.0020 C17 N3
DANG 2.2157 0.0020 N4 N8
DANG 2.5077 0.0020 N4 C9
DANG 2.4822 0.0020 C13 C15
DANG 2.2110 0.0020 C13 C17
DANG 2.1539 0.0020 N4 C14
DANG 2.4566 0.0020 C16 N4
DANG 2.4905 0.0020 C15 C17
DANG 2.4066 0.0020 C19 N4
DANG 2.4293 0.0020 N5 C15
DANG 2.4156 0.0020 C21 N5
DANG 2.4976 0.0020 N8 C9
DANG 2.1200 0.0020 C13 C14
DANG 2.2644 0.0020 C17 N8
DANG 2.4547 0.0020 C16 C19
DANG 2.3904 0.0020 C21 C15
DANG 2.4287 0.0020 C21 C23
DANG 2.1724 0.0020 O27 O28
DANG 2.2790 0.0020 C40 O27
DANG 2.2622 0.0020 C40 O28
DANG 2.4379 0.0020 N29 N34
DANG 2.4816 0.0020 C43 N29
DANG 2.2245 0.0020 N30 N34
DANG 2.4990 0.0020 N30 C35
DANG 2.4941 0.0020 C39 C41
DANG 2.2062 0.0020 C39 C43
DANG 2.1633 0.0020 N30 C40
DANG 2.4728 0.0020 C42 N30
DANG 2.5020 0.0020 C41 C43
DANG 2.4193 0.0020 C45 N30
DANG 2.4315 0.0020 N31 C41
DANG 2.4149 0.0020 C47 N31
DANG 2.4871 0.0020 N34 C35
DANG 2.1174 0.0020 C39 C40
DANG 2.2656 0.0020 C43 N34
DANG 2.4456 0.0020 C42 C45
DANG 2.4024 0.0020 C47 C41
DANG 2.4244 0.0020 C47 C49
