# Supplementary material for: Benchmarking quantum chemical methods with X-ray structures via structure-specific restraints
Source: IUCrJ. 2025 Jun 17;12(Pt 4):472–87. doi: 10.1107/S2052252525004543 (PMC12224080; doi:10.1107/S2052252525004543)
Supplement: Supplementary file 1 [file m-12-00472-sup1.zip › CIF_final/CODEINE.cif]

 
data_CODEINE
 
_audit_creation_method            'SHELXL-2019/3'
_shelx_SHELXL_version_number      '2019/3'
_chemical_name_systematic         ?
_chemical_name_common             ?
_chemical_melting_point           ?
_chemical_formula_moiety          ?
_chemical_formula_sum
 'C18 H21 N O3' 
_chemical_formula_weight          299.36

loop_
 _atom_type_symbol
 _atom_type_description
 _atom_type_scat_dispersion_real
 _atom_type_scat_dispersion_imag
 _atom_type_scat_source
 'O'  'O'   0.0106   0.0060
 'International Tables Vol C Tables 4.2.6.8 and 6.1.1.4'
 'N'  'N'   0.0061   0.0033
 'International Tables Vol C Tables 4.2.6.8 and 6.1.1.4'
 'C'  'C'   0.0033   0.0016
 'International Tables Vol C Tables 4.2.6.8 and 6.1.1.4'
 'H'  'H'   0.0000   0.0000
 'International Tables Vol C Tables 4.2.6.8 and 6.1.1.4'
 
_space_group_crystal_system       orthorhombic
_space_group_IT_number            19
_space_group_name_H-M_alt         'P 21 21 21'
_space_group_name_Hall            'P 2ac 2ab'
 
_shelx_space_group_comment
;
The symmetry employed for this shelxl refinement is uniquely defined
by the following loop, which should always be used as a source of
symmetry information in preference to the above space-group names.
They are only intended as comments.
;
 
loop_
 _space_group_symop_operation_xyz
 'x, y, z'
 'x+1/2, -y+1/2, -z'
 '-x, y+1/2, -z+1/2'
 '-x+1/2, -y, z+1/2'
 
_cell_length_a                    7.335
_cell_length_b                    13.647
_cell_length_c                    14.735
_cell_angle_alpha                 90
_cell_angle_beta                  90
_cell_angle_gamma                 90
_cell_volume                      1475.0
_cell_formula_units_Z             4
_cell_measurement_temperature     20(2)
_cell_measurement_reflns_used     ?
_cell_measurement_theta_min       ?
_cell_measurement_theta_max       ?
 
_exptl_crystal_description        ?
_exptl_crystal_colour             ?
_exptl_crystal_density_meas       ?
_exptl_crystal_density_method     ?
_exptl_crystal_density_diffrn     1.348          
_exptl_crystal_F_000              640
_exptl_transmission_factor_min    ?
_exptl_transmission_factor_max    ?
_exptl_crystal_size_max           ?
_exptl_crystal_size_mid           ?
_exptl_crystal_size_min           ?
_exptl_absorpt_coefficient_mu     0.091
_shelx_estimated_absorpt_T_min    ?
_shelx_estimated_absorpt_T_max    ?
_exptl_absorpt_correction_type    ?
_exptl_absorpt_correction_T_min   ?
_exptl_absorpt_correction_T_max   ?
_exptl_absorpt_process_details    ?
_exptl_absorpt_special_details    ?
_diffrn_ambient_temperature       20(2)
_diffrn_radiation_wavelength      0.7107
_diffrn_radiation_type            MoK\a
_diffrn_source                    ?
_diffrn_measurement_device_type   ?
_diffrn_measurement_method        ?
_diffrn_detector_area_resol_mean  ?
_diffrn_reflns_number             7523
_diffrn_reflns_av_unetI/netI      0.0360
_diffrn_reflns_av_R_equivalents   ?
_diffrn_reflns_limit_h_min        ?
_diffrn_reflns_limit_h_max        ?
_diffrn_reflns_limit_k_min        ?
_diffrn_reflns_limit_k_max        ?
_diffrn_reflns_limit_l_min        ?
_diffrn_reflns_limit_l_max        ?
_diffrn_reflns_theta_min          2.034
_diffrn_reflns_theta_max          51.420
_diffrn_reflns_theta_full         25.241
_diffrn_measured_fraction_theta_max   0.838
_diffrn_measured_fraction_theta_full  1.000
_diffrn_reflns_Laue_measured_fraction_max    0.838
_diffrn_reflns_Laue_measured_fraction_full   1.000
_diffrn_reflns_point_group_measured_fraction_max   0.458
_diffrn_reflns_point_group_measured_fraction_full  0.582
_reflns_number_total              7523
_reflns_number_gt                 6892
_reflns_threshold_expression      'I > 2\s(I)'
_reflns_Friedel_coverage          0.000
_reflns_Friedel_fraction_max      0.000
_reflns_Friedel_fraction_full     0.000
 
_reflns_special_details
;
 Reflections were merged by SHELXL according to the crystal
 class for the calculation of statistics and refinement.
 
 _reflns_Friedel_fraction is defined as the number of unique
 Friedel pairs measured divided by the number that would be
 possible theoretically, ignoring centric projections and
 systematic absences.
;
 
_computing_data_collection        ?
_computing_cell_refinement        ?
_computing_data_reduction         ?
_computing_structure_solution     ?
_computing_structure_refinement 'SHELXL-2019/2 (Sheldrick, 2019)'
_computing_molecular_graphics     ?
_computing_publication_material   ?
_refine_special_details           ?
_refine_ls_structure_factor_coef  Fsqd
_refine_ls_matrix_type            full
_refine_ls_weighting_scheme       calc
_refine_ls_weighting_details
'w=1/[\s^2^(Fo^2^)+(0.0367P)^2^] where P=(Fo^2^+2Fc^2^)/3'
_atom_sites_solution_primary      ?
_atom_sites_solution_secondary    ?
_atom_sites_solution_hydrogens    mixed
_refine_ls_hydrogen_treatment     constr
_refine_ls_extinction_method      none
_refine_ls_extinction_coef        .
_refine_ls_abs_structure_details
;
No quotients, so Flack parameter determined by classical intensity fit
;
_refine_ls_abs_structure_Flack    0.5(4)
_chemical_absolute_configuration  ?
_refine_ls_number_reflns          7523
_refine_ls_number_parameters      204
_refine_ls_number_restraints      0
_refine_ls_R_factor_all           0.0334
_refine_ls_R_factor_gt            0.0298
_refine_ls_wR_factor_ref          0.0721
_refine_ls_wR_factor_gt           0.0703
_refine_ls_goodness_of_fit_ref    1.059
_refine_ls_restrained_S_all       1.059
_refine_ls_shift/su_max           0.001
_refine_ls_shift/su_mean          0.000
 
loop_
 _atom_site_label
 _atom_site_type_symbol
 _atom_site_fract_x
 _atom_site_fract_y
 _atom_site_fract_z
 _atom_site_U_iso_or_equiv
 _atom_site_adp_type
 _atom_site_occupancy
 _atom_site_site_symmetry_order  
 _atom_site_calc_flag
 _atom_site_refinement_flags_posn
 _atom_site_refinement_flags_adp
 _atom_site_refinement_flags_occupancy
 _atom_site_disorder_assembly
 _atom_site_disorder_group
O1 O 0.70673(6) 0.01521(3) 0.49696(3) 0.00728(6) Uani 1 1 d . . . . .
O2 O 0.94803(6) -0.14677(3) 0.48399(3) 0.00881(6) Uani 1 1 d . . . . .
O3 O 0.90078(7) 0.17739(3) 0.51367(3) 0.01112(7) Uani 1 1 d . . . . .
H4 H 0.925885 0.117929 0.521445 0.027 Uiso 1 1 calc R U . . .
N5 N 0.22568(7) 0.08098(3) 0.24013(3) 0.00749(6) Uani 1 1 d . . . . .
C6 C 0.50245(7) 0.07545(3) 0.38027(3) 0.00578(6) Uani 1 1 d . . . . .
C7 C 0.61102(7) 0.10474(3) 0.46643(3) 0.00652(6) Uani 1 1 d . . . . .
H8 H 0.524265 0.126630 0.514696 0.016 Uiso 1 1 calc R U . . .
C9 C 0.75481(7) 0.18604(4) 0.44965(4) 0.00767(7) Uani 1 1 d . . . . .
H10 H 0.693095 0.249880 0.462543 0.018 Uiso 1 1 calc R U . . .
C11 C 0.42032(7) 0.09573(4) 0.21746(3) 0.00685(6) Uani 1 1 d . . . . .
H12 H 0.424938 0.142573 0.165321 0.016 Uiso 1 1 calc R U . . .
C13 C 0.51159(7) 0.14735(3) 0.29935(3) 0.00673(6) Uani 1 1 d . . . . .
H14 H 0.439324 0.207200 0.314811 0.016 Uiso 1 1 calc R U . . .
C15 C 0.19955(8) 0.01561(4) 0.31812(4) 0.00806(7) Uani 1 1 d . . . . .
H16 H 0.244738 -0.050681 0.302677 0.019 Uiso 1 1 calc R U . . .
H17 H 0.067822 0.010451 0.331947 0.019 Uiso 1 1 calc R U . . .
C18 C 0.30078(8) 0.05351(4) 0.40184(3) 0.00754(7) Uani 1 1 d . . . . .
H19 H 0.293943 0.003915 0.450751 0.018 Uiso 1 1 calc R U . . .
H20 H 0.240902 0.114008 0.423891 0.018 Uiso 1 1 calc R U . . .
C21 C 0.52448(8) 0.00120(4) 0.18735(3) 0.00804(7) Uani 1 1 d . . . . .
H22 H 0.435108 -0.045681 0.146353 0.019 Uiso 1 1 d R U . . .
H23 H 0.630438 0.027272 0.140962 0.019 Uiso 1 1 d R U . . .
C24 C 1.09422(9) -0.21379(4) 0.46715(4) 0.01077(8) Uani 1 1 d . . . . .
H25 H 1.044181 -0.278234 0.451654 0.032 Uiso 1 1 calc R U . . .
H26 H 1.170061 -0.219406 0.521657 0.032 Uiso 1 1 calc R U . . .
H27 H 1.168524 -0.189613 0.416616 0.032 Uiso 1 1 calc R U . . .
C28 C 0.11722(8) 0.04709(4) 0.16306(4) 0.01027(8) Uani 1 1 d . . . . .
H29 H -0.012610 0.050989 0.178333 0.031 Uiso 1 1 calc R U . . .
H30 H 0.149310 -0.020947 0.149008 0.031 Uiso 1 1 calc R U . . .
H31 H 0.142260 0.088503 0.110178 0.031 Uiso 1 1 calc R U . . .
C32 C 0.71924(7) -0.04477(3) 0.42157(3) 0.00628(6) Uani 1 1 d . . . . .
C33 C 0.84060(7) -0.12282(3) 0.41073(3) 0.00662(6) Uani 1 1 d . . . . .
C34 C 0.60750(7) -0.01442(3) 0.35136(3) 0.00601(6) Uani 1 1 d . . . . .
C35 C 0.62086(7) -0.05179(3) 0.26376(3) 0.00656(6) Uani 1 1 d . . . . .
C36 C 0.82183(8) 0.19126(4) 0.35232(4) 0.00871(7) Uani 1 1 d . . . . .
H37 H 0.962908 0.213940 0.343605 0.021 Uiso 1 1 d R U . . .
C38 C 0.70698(8) 0.17726(4) 0.28241(4) 0.00843(7) Uani 1 1 d . . . . .
H39 H 0.748932 0.186234 0.221982 0.020 Uiso 1 1 calc R U . . .
C40 C 0.84567(8) -0.16723(4) 0.32458(4) 0.00764(7) Uani 1 1 d . . . . .
H41 H 0.920867 -0.223023 0.315334 0.018 Uiso 1 1 calc R U . . .
C42 C 0.74163(8) -0.13069(4) 0.25185(3) 0.00749(7) Uani 1 1 d . . . . .
H43 H 0.753235 -0.159893 0.193610 0.018 Uiso 1 1 calc R U . . .
 
loop_
 _atom_site_aniso_label
 _atom_site_aniso_U_11
 _atom_site_aniso_U_22
 _atom_site_aniso_U_33
 _atom_site_aniso_U_23
 _atom_site_aniso_U_13
 _atom_site_aniso_U_12
O1 0.00902(15) 0.00689(11) 0.00592(11) -0.00079(9) -0.00106(10) 0.00126(10)
O2 0.00929(16) 0.00934(13) 0.00779(13) -0.00019(10) -0.00217(11) 0.00327(10)
O3 0.00927(17) 0.01308(15) 0.01101(15) -0.00028(12) -0.00356(12) -0.00218(12)
N5 0.00594(16) 0.00956(13) 0.00697(13) 0.00049(10) -0.00068(11) -0.00025(10)
C6 0.00545(17) 0.00616(13) 0.00572(13) 0.00013(10) 0.00013(11) 0.00015(11)
C7 0.00625(17) 0.00678(13) 0.00651(14) -0.00077(11) -0.00009(12) 0.00042(11)
C9 0.00672(18) 0.00741(14) 0.00890(16) -0.00097(12) -0.00089(13) -0.00015(12)
C11 0.00644(18) 0.00792(14) 0.00619(14) 0.00108(11) -0.00017(12) 0.00008(11)
C13 0.00598(17) 0.00707(14) 0.00715(15) 0.00083(11) -0.00027(12) -0.00035(11)
C15 0.00665(18) 0.00947(15) 0.00804(15) 0.00047(12) -0.00027(13) -0.00146(12)
C18 0.00601(17) 0.00965(15) 0.00694(15) 0.00036(12) 0.00069(12) -0.00061(12)
C21 0.00803(19) 0.01022(16) 0.00588(14) -0.00016(12) -0.00046(12) 0.00188(12)
C24 0.0103(2) 0.00994(16) 0.01204(19) -0.00062(14) -0.00223(15) 0.00355(14)
C28 0.0087(2) 0.01281(18) 0.00932(17) -0.00018(13) -0.00248(14) -0.00025(14)
C32 0.00699(18) 0.00616(13) 0.00569(14) -0.00037(10) -0.00021(11) 0.00049(11)
C33 0.00691(18) 0.00624(13) 0.00670(15) 0.00023(11) -0.00078(12) 0.00080(11)
C34 0.00586(17) 0.00650(13) 0.00567(14) -0.00006(10) -0.00027(11) 0.00062(11)
C35 0.00684(18) 0.00698(14) 0.00586(14) -0.00051(11) -0.00005(12) 0.00076(11)
C36 0.00692(19) 0.00951(15) 0.00969(17) 0.00107(13) -0.00025(13) -0.00137(12)
C38 0.00723(19) 0.00988(16) 0.00818(15) 0.00166(12) 0.00020(13) -0.00151(13)
C40 0.00841(18) 0.00675(13) 0.00776(15) -0.00048(11) -0.00087(13) 0.00138(12)
C42 0.00812(19) 0.00759(14) 0.00674(15) -0.00109(11) -0.00048(12) 0.00103(12)
 
_geom_special_details
;
 All esds (except the esd in the dihedral angle between two l.s. planes)
 are estimated using the full covariance matrix.  The cell esds are taken
 into account individually in the estimation of esds in distances, angles
 and torsion angles; correlations between esds in cell parameters are only
 used when they are defined by crystal symmetry.  An approximate (isotropic)
 treatment of cell esds is used for estimating esds involving l.s. planes.
;
 
loop_
 _geom_bond_atom_site_label_1
 _geom_bond_atom_site_label_2
 _geom_bond_distance
 _geom_bond_site_symmetry_2
 _geom_bond_publ_flag
O1 C32 1.3830(6) . ?
O1 C7 1.4793(6) . ?
O2 C33 1.3758(6) . ?
O2 C24 1.4310(7) . ?
O3 C9 1.4319(7) . ?
O3 H4 0.8400 . ?
N5 C28 1.4616(7) . ?
N5 C15 1.4674(7) . ?
N5 C11 1.4801(7) . ?
C6 C34 1.5097(7) . ?
C6 C18 1.5423(7) . ?
C6 C13 1.5457(7) . ?
C6 C7 1.5510(7) . ?
C7 C9 1.5507(7) . ?
C7 H8 1.0000 . ?
C9 C36 1.5179(8) . ?
C9 H10 1.0000 . ?
C11 C13 1.5494(7) . ?
C11 C21 1.5635(7) . ?
C11 H12 1.0000 . ?
C13 C38 1.5109(8) . ?
C13 H14 1.0000 . ?
C15 C18 1.5299(7) . ?
C15 H16 0.9900 . ?
C15 H17 0.9900 . ?
C18 H19 0.9900 . ?
C18 H20 0.9900 . ?
C21 C35 1.5134(7) . ?
C21 H22 1.0973 . ?
C21 H23 1.0945 . ?
C24 H25 0.9800 . ?
C24 H26 0.9800 . ?
C24 H27 0.9800 . ?
C28 H29 0.9800 . ?
C28 H30 0.9800 . ?
C28 H31 0.9800 . ?
C32 C34 1.3832(7) . ?
C32 C33 1.3973(7) . ?
C33 C40 1.4073(7) . ?
C34 C35 1.3914(7) . ?
C35 C42 1.4053(7) . ?
C36 C38 1.3443(8) . ?
C36 H37 1.0877 . ?
C38 H39 0.9500 . ?
C40 C42 1.4069(7) . ?
C40 H41 0.9500 . ?
C42 H43 0.9500 . ?
 
loop_
 _geom_angle_atom_site_label_1
 _geom_angle_atom_site_label_2
 _geom_angle_atom_site_label_3
 _geom_angle
 _geom_angle_site_symmetry_1
 _geom_angle_site_symmetry_3
 _geom_angle_publ_flag
C32 O1 C7 106.02(4) . . ?
C33 O2 C24 116.43(4) . . ?
C9 O3 H4 109.5 . . ?
C28 N5 C15 110.18(4) . . ?
C28 N5 C11 113.12(4) . . ?
C15 N5 C11 112.67(4) . . ?
C34 C6 C18 112.95(4) . . ?
C34 C6 C13 106.01(4) . . ?
C18 C6 C13 108.89(4) . . ?
C34 C6 C7 100.27(4) . . ?
C18 C6 C7 111.95(4) . . ?
C13 C6 C7 116.46(4) . . ?
O1 C7 C9 108.46(4) . . ?
O1 C7 C6 106.24(4) . . ?
C9 C7 C6 113.78(4) . . ?
O1 C7 H8 109.4 . . ?
C9 C7 H8 109.4 . . ?
C6 C7 H8 109.4 . . ?
O3 C9 C36 112.59(5) . . ?
O3 C9 C7 110.16(4) . . ?
C36 C9 C7 113.86(4) . . ?
O3 C9 H10 106.6 . . ?
C36 C9 H10 106.6 . . ?
C7 C9 H10 106.6 . . ?
N5 C11 C13 107.62(4) . . ?
N5 C11 C21 115.04(4) . . ?
C13 C11 C21 112.64(4) . . ?
N5 C11 H12 107.0 . . ?
C13 C11 H12 107.0 . . ?
C21 C11 H12 107.0 . . ?
C38 C13 C6 109.88(4) . . ?
C38 C13 C11 113.83(4) . . ?
C6 C13 C11 107.06(4) . . ?
C38 C13 H14 108.6 . . ?
C6 C13 H14 108.6 . . ?
C11 C13 H14 108.6 . . ?
N5 C15 C18 111.26(4) . . ?
N5 C15 H16 109.4 . . ?
C18 C15 H16 109.4 . . ?
N5 C15 H17 109.4 . . ?
C18 C15 H17 109.4 . . ?
H16 C15 H17 108.0 . . ?
C15 C18 C6 111.41(4) . . ?
C15 C18 H19 109.3 . . ?
C6 C18 H19 109.3 . . ?
C15 C18 H20 109.3 . . ?
C6 C18 H20 109.3 . . ?
H19 C18 H20 108.0 . . ?
C35 C21 C11 114.30(4) . . ?
C35 C21 H22 114.2 . . ?
C11 C21 H22 110.2 . . ?
C35 C21 H23 106.8 . . ?
C11 C21 H23 104.8 . . ?
H22 C21 H23 105.7 . . ?
O2 C24 H25 109.5 . . ?
O2 C24 H26 109.5 . . ?
H25 C24 H26 109.5 . . ?
O2 C24 H27 109.5 . . ?
H25 C24 H27 109.5 . . ?
H26 C24 H27 109.5 . . ?
N5 C28 H29 109.5 . . ?
N5 C28 H30 109.5 . . ?
H29 C28 H30 109.5 . . ?
N5 C28 H31 109.5 . . ?
H29 C28 H31 109.5 . . ?
H30 C28 H31 109.5 . . ?
O1 C32 C34 112.60(4) . . ?
O1 C32 C33 125.82(4) . . ?
C34 C32 C33 121.35(4) . . ?
O2 C33 C32 117.15(4) . . ?
O2 C33 C40 126.18(5) . . ?
C32 C33 C40 116.63(5) . . ?
C32 C34 C35 122.84(4) . . ?
C32 C34 C6 109.55(4) . . ?
C35 C34 C6 126.55(4) . . ?
C34 C35 C42 116.18(4) . . ?
C34 C35 C21 118.82(4) . . ?
C42 C35 C21 124.59(4) . . ?
C38 C36 C9 120.96(5) . . ?
C38 C36 H37 123.1 . . ?
C9 C36 H37 115.7 . . ?
C36 C38 C13 120.41(5) . . ?
C36 C38 H39 119.8 . . ?
C13 C38 H39 119.8 . . ?
C42 C40 C33 121.34(5) . . ?
C42 C40 H41 119.3 . . ?
C33 C40 H41 119.3 . . ?
C35 C42 C40 121.22(5) . . ?
C35 C42 H43 119.4 . . ?
C40 C42 H43 119.4 . . ?
 
loop_
 _geom_torsion_atom_site_label_1
 _geom_torsion_atom_site_label_2
 _geom_torsion_atom_site_label_3
 _geom_torsion_atom_site_label_4
 _geom_torsion
 _geom_torsion_site_symmetry_1
 _geom_torsion_site_symmetry_2
 _geom_torsion_site_symmetry_3
 _geom_torsion_site_symmetry_4
 _geom_torsion_publ_flag
C32 O1 C7 C9 -100.29(5) . . . . ?
C32 O1 C7 C6 22.39(5) . . . . ?
C34 C6 C7 O1 -21.78(5) . . . . ?
C18 C6 C7 O1 98.24(5) . . . . ?
C13 C6 C7 O1 -135.57(4) . . . . ?
C34 C6 C7 C9 97.48(5) . . . . ?
C18 C6 C7 C9 -142.50(4) . . . . ?
C13 C6 C7 C9 -16.31(6) . . . . ?
O1 C7 C9 O3 -34.65(5) . . . . ?
C6 C7 C9 O3 -152.64(4) . . . . ?
O1 C7 C9 C36 92.93(5) . . . . ?
C6 C7 C9 C36 -25.06(6) . . . . ?
C28 N5 C11 C13 170.81(4) . . . . ?
C15 N5 C11 C13 -63.40(5) . . . . ?
C28 N5 C11 C21 -62.73(5) . . . . ?
C15 N5 C11 C21 63.06(6) . . . . ?
C34 C6 C13 C38 -63.38(5) . . . . ?
C18 C6 C13 C38 174.82(4) . . . . ?
C7 C6 C13 C38 47.11(6) . . . . ?
C34 C6 C13 C11 60.71(5) . . . . ?
C18 C6 C13 C11 -61.10(5) . . . . ?
C7 C6 C13 C11 171.20(4) . . . . ?
N5 C11 C13 C38 -173.79(4) . . . . ?
C21 C11 C13 C38 58.35(5) . . . . ?
N5 C11 C13 C6 64.58(5) . . . . ?
C21 C11 C13 C6 -63.28(5) . . . . ?
C28 N5 C15 C18 -175.91(4) . . . . ?
C11 N5 C15 C18 56.72(6) . . . . ?
N5 C15 C18 C6 -51.77(6) . . . . ?
C34 C6 C18 C15 -62.43(5) . . . . ?
C13 C6 C18 C15 55.06(5) . . . . ?
C7 C6 C18 C15 -174.73(4) . . . . ?
N5 C11 C21 C35 -93.02(5) . . . . ?
C13 C11 C21 C35 30.82(6) . . . . ?
C7 O1 C32 C34 -13.73(6) . . . . ?
C7 O1 C32 C33 160.73(5) . . . . ?
C24 O2 C33 C32 -168.66(5) . . . . ?
C24 O2 C33 C40 8.92(8) . . . . ?
O1 C32 C33 O2 5.08(8) . . . . ?
C34 C32 C33 O2 179.09(5) . . . . ?
O1 C32 C33 C40 -172.73(5) . . . . ?
C34 C32 C33 C40 1.27(8) . . . . ?
O1 C32 C34 C35 167.92(5) . . . . ?
C33 C32 C34 C35 -6.82(8) . . . . ?
O1 C32 C34 C6 -0.99(6) . . . . ?
C33 C32 C34 C6 -175.72(5) . . . . ?
C18 C6 C34 C32 -105.07(5) . . . . ?
C13 C6 C34 C32 135.77(4) . . . . ?
C7 C6 C34 C32 14.23(5) . . . . ?
C18 C6 C34 C35 86.54(6) . . . . ?
C13 C6 C34 C35 -32.63(7) . . . . ?
C7 C6 C34 C35 -154.17(5) . . . . ?
C32 C34 C35 C42 6.79(7) . . . . ?
C6 C34 C35 C42 173.75(5) . . . . ?
C32 C34 C35 C21 -166.17(5) . . . . ?
C6 C34 C35 C21 0.78(8) . . . . ?
C11 C21 C35 C34 0.86(7) . . . . ?
C11 C21 C35 C42 -171.47(5) . . . . ?
O3 C9 C36 C38 164.81(5) . . . . ?
C7 C9 C36 C38 38.49(7) . . . . ?
C9 C36 C38 C13 -5.30(8) . . . . ?
C6 C13 C38 C36 -37.21(6) . . . . ?
C11 C13 C38 C36 -157.27(5) . . . . ?
O2 C33 C40 C42 -173.84(5) . . . . ?
C32 C33 C40 C42 3.76(8) . . . . ?
C34 C35 C42 C40 -1.62(8) . . . . ?
C21 C35 C42 C40 170.89(5) . . . . ?
C33 C40 C42 C35 -3.61(8) . . . . ?
 
_refine_diff_density_max    0.376
_refine_diff_density_min   -0.283
_refine_diff_density_rms    0.055

_shelx_res_file
;
TITL CODEINE.restrained in space group "P21 21 21"
    CODEINE.res
    created by SHELXL-2019/3 at 15:59:19 on 20-Feb-2025
CELL    0.7107    7.3350   13.6470   14.7350   90.0000   90.0000   90.0000
ZERR    4.0000    0.0000    0.0000    0.0000    0.0000    0.0000    0.0000
LATT  -1
REM Orthorhombic - Acentric - P lattice with 4 symmetry generators
SYMM 1/2+x, 1/2-y, -z
SYMM -x, 1/2+y, 1/2-z
SYMM 1/2-x, -y, 1/2+z
SFAC  O  N  C  H
UNIT  12  4  72  84

REM +CODEINE.bodd
REM !ATOM O1!
REM !INVARIOMNAME O@6c1c_0!
BEDE O1 C7 0.680 20.211 30.302 40.550
BEDE O1 C32 0.635 20.449 30.241 40.550
LONE O1 2 20.972 30.314 40.550 0.455 138.30

REM !ATOM O2!
REM !INVARIOMNAME O@6c1c_0!
BEDE O2 C24 0.658 20.211 30.302 40.550
BEDE O2 C33 0.632 20.449 30.241 40.550
LONE O2 2 20.972 30.314 40.550 0.455 138.30

REM !ATOM O3!
REM !INVARIOMNAME O1c1h_0!
BEDE O3 H4 0.215 20.524 30.216 40.569
BEDE O3 C9 0.597 20.364 30.271 40.569
LONE O3 2 21.316 30.325 40.569 0.389 141.59

REM !ATOM H4!
REM !INVARIOMNAME H1o[1c]&O1c1h_0!
BEDE H4 O3 0.269 21.280 30.715 40.569

REM !ATOM N5!
REM !INVARIOMNAME N1c1c1c_0!
BEDE N5 C11 0.768 20.032 30.023 40.568
BEDE N5 C15 0.761 20.032 30.023 40.568
BEDE N5 C28 0.758 20.032 30.023 40.568
LONE N5 6 21.542 30.373 40.568 0.294

REM !ATOM C6!
REM !INVARIOMNAME 3-C#3c[#3c1c1h]#3c[#3c@6c1h]1c1c_0!
BEDE C6 C13 1.024 20.449 30.344 40.567
BEDE C6 C7 1.179 20.385 30.442 40.567
BEDE C6 C18 0.981 20.500 30.261 40.567
BEDE C6 C34 0.960 20.500 30.261 40.567

REM !ATOM C7!
REM !INVARIOMNAME 3-C#3o[#3c]#3c[#3o1c1h]1c1h_0!
BEDE C7 H8 0.331 20.815 30.373 40.558
BEDE C7 O1 0.787 20.423 30.549 40.558
BEDE C7 C6 1.061 20.405 30.259 40.558
BEDE C7 C9 0.657 20.719 30.351 40.558

REM !ATOM H8!
REM !INVARIOMNAME H1c[1o1c1c]&C1o1c1c1h_0!
BEDE H8 C7 0.503 20.385 30.254 40.554

REM !ATOM C9!
REM !INVARIOMNAME 3-C#3o[#3c]#3c[#3o1c1h]1c1h_0!
BEDE C9 H10 0.331 20.815 30.373 40.558
BEDE C9 O3 0.762 20.423 30.549 40.558
BEDE C9 C36 1.039 20.405 30.259 40.558
BEDE C9 C7 0.657 20.719 30.351 40.558

REM !ATOM H10!
REM !INVARIOMNAME H1c[@5n1o1c]&C@5n1o1c1h_0!
BEDE H10 C9 0.350 20.411 30.268 40.562

REM !ATOM C11!
REM !INVARIOMNAME C@3c1n1c1h_0!
BEDE C11 C21 0.761 20.566 30.313 40.557
BEDE C11 N5 0.801 20.437 30.494 40.557
BEDE C11 H12 0.312 20.777 30.433 40.557
BEDE C11 C13 0.899 20.484 30.243 40.557

REM !ATOM H12!
REM !INVARIOMNAME H1c[@5c1c1c]&C@5c1c1c1h_0!
BEDE H12 C11 0.363 20.456 30.306 40.570

REM !ATOM C13!
REM !INVARIOMNAME 3-C#3c[#3c1c1h]#3c[#3c1c1h]1c1h_0!
BEDE C13 C6 0.823 20.463 30.436 40.572
BEDE C13 C11 0.825 20.463 30.436 40.572
BEDE C13 C38 0.720 20.562 30.276 40.572
BEDE C13 H14 0.378 20.677 30.354 40.572

REM !ATOM H14!
REM !INVARIOMNAME H@3c&3-C#3c[#3c@6n1h]#3c[#3c1h1h]1cl1h_0!
BEDE H14 C13 0.534 20.555 30.365 40.571

REM !ATOM C15!
REM !INVARIOMNAME C1n1c1h1h_0!
BEDE C15 H16 0.350 20.708 30.435 40.576
BEDE C15 H17 0.350 20.708 30.435 40.576
BEDE C15 N5 1.036 20.488 30.461 40.576
BEDE C15 C18 0.861 20.517 30.317 40.576

REM !ATOM H16!
REM !INVARIOMNAME H1c[@3n1c1h]&C@3n1c1h1h_0!
BEDE H16 C15 0.335 20.471 30.311 40.560

REM !ATOM H17!
REM !INVARIOMNAME H1c[@3n1c1h]&C@3n1c1h1h_0!
BEDE H17 C15 0.335 20.471 30.311 40.560

REM !ATOM C18!
REM !INVARIOMNAME 3-C#3c[#3c1c1c]#3c[#3c1c1c]1h1h_0!
BEDE C18 C6 0.729 20.476 30.386 40.563
BEDE C18 C15 0.723 20.476 30.386 40.563
BEDE C18 H19 0.375 20.872 30.416 40.563
BEDE C18 H20 0.375 20.872 30.416 40.563

REM !ATOM H19!
REM !INVARIOMNAME H@3c&3-C#3c[#3c1n1h]#3c[#3c1h1h]1h1h_0!
BEDE H19 C18 0.427 20.432 30.333 40.544

REM !ATOM H20!
REM !INVARIOMNAME H@3c&3-C#3c[#3c1n1h]#3c[#3c1h1h]1h1h_0!
BEDE H20 C18 0.427 20.432 30.333 40.544

REM !ATOM C21!
REM !INVARIOMNAME C@6c1c1h1h_0!
BEDE C21 C11 1.105 20.484 30.373 40.569
BEDE C21 H22 0.375 20.768 30.390 40.569
BEDE C21 H23 0.374 20.768 30.390 40.569
BEDE C21 C35 0.776 20.499 30.309 40.569

REM !ATOM H22!
REM !INVARIOMNAME H1c[1s1h1h]&C1s[1s]1h1h1h_0!
BEDE H22 C21 0.531 20.570 30.375 40.606

REM !ATOM H23!
REM !INVARIOMNAME H1c[1s1h1h]&C1s[1s]1h1h1h_0!
BEDE H23 C21 0.530 20.570 30.375 40.606

REM !ATOM C24!
REM !INVARIOMNAME C1o1h1h1h_0!
BEDE C24 O2 0.946 20.457 30.622 40.573
BEDE C24 H25 0.338 20.723 30.425 40.573
BEDE C24 H26 0.338 20.723 30.425 40.573
BEDE C24 H27 0.338 20.723 30.425 40.573

REM !ATOM H25!
REM !INVARIOMNAME H1c[1o1h1h]&C1o1h1h1h_0!
BEDE H25 C24 0.332 20.534 30.355 40.573

REM !ATOM H26!
REM !INVARIOMNAME H1c[1o1h1h]&C1o1h1h1h_0!
BEDE H26 C24 0.332 20.534 30.355 40.573

REM !ATOM H27!
REM !INVARIOMNAME H1c[1o1h1h]&C1o1h1h1h_0!
BEDE H27 C24 0.332 20.534 30.355 40.573

REM !ATOM C28!
REM !INVARIOMNAME C@3n1h1h1h_0!
BEDE C28 H29 0.450 20.690 30.412 40.556
BEDE C28 H30 0.450 20.690 30.412 40.556
BEDE C28 H31 0.450 20.690 30.412 40.556
BEDE C28 N5 1.029 20.404 30.433 40.556

REM !ATOM H29!
REM !INVARIOMNAME H1c[@3n1h1h]&C@3n1h1h1h_0!
BEDE H29 C28 0.332 20.466 30.366 40.556

REM !ATOM H30!
REM !INVARIOMNAME H1c[@3n1h1h]&C@3n1h1h1h_0!
BEDE H30 C28 0.332 20.466 30.366 40.556

REM !ATOM H31!
REM !INVARIOMNAME H1c[@3n1h1h]&C@3n1h1h1h_0!
BEDE H31 C28 0.332 20.466 30.366 40.556

REM !ATOM C32!
REM !INVARIOMNAME 6-C#6c[#6c1c]#6c[#6c1c]1o_0!
BEDE C32 O1 0.838 20.514 30.589 40.559
BEDE C32 C33 0.779 20.602 30.256 40.559
BEDE C32 C34 0.771 20.602 30.256 40.559

REM !ATOM C33!
REM !INVARIOMNAME 6-C#6c[2c#6c]#6c[#6c1h]1o_0!
BEDE C33 O2 0.621 20.445 30.475 40.554
BEDE C33 C32 0.669 20.660 30.261 40.554
BEDE C33 C40 0.951 20.558 30.313 40.554

REM !ATOM C34!
REM !INVARIOMNAME 6-C#6c[#6c@6c]#6c[#6c@6c]1c_0!
BEDE C34 C32 0.986 20.487 30.227 40.565
BEDE C34 C35 0.992 20.487 30.227 40.565
BEDE C34 C6 1.117 20.520 30.378 40.565

REM !ATOM C35!
REM !INVARIOMNAME 6-C#6c[#6c@6c]#6c[#6c@6c]1c_0!
BEDE C35 C34 0.992 20.487 30.227 40.565
BEDE C35 C42 1.003 20.487 30.227 40.565
BEDE C35 C21 1.119 20.520 30.378 40.565

REM !ATOM C36!
REM !INVARIOMNAME C2c@3c1h_0!
BEDE C36 C9 0.942 20.481 30.304 40.551
BEDE C36 H37 0.525 20.656 30.428 40.551
BEDE C36 C38 0.715 20.729 30.228 40.551

REM !ATOM H37!
REM !INVARIOMNAME H@3c&3-C#43si[#4n#4n#3c]#3c[#43si1h]1h_0!
BEDE H37 C36 0.403 20.604 30.322 40.583

REM !ATOM C38!
REM !INVARIOMNAME C2c@3c1h_0!
BEDE C38 C13 0.938 20.481 30.304 40.551
BEDE C38 H39 0.458 20.656 30.428 40.551
BEDE C38 C36 0.715 20.729 30.228 40.551

REM !ATOM H39!
REM !INVARIOMNAME H1c[3c]&C3c[2c]1h_0!
BEDE H39 C38 0.425 20.557 30.484 40.546

REM !ATOM C40!
REM !INVARIOMNAME 6-C#6c[#6c1br]#6c[#6c1c]1h_0!
BEDE C40 C33 0.798 20.409 30.078 40.405
BEDE C40 C42 0.902 20.590 30.108 40.405
BEDE C40 H41 0.317 20.788 30.319 40.405

REM !ATOM H41!
REM !INVARIOMNAME H@6c&6-C#6c[2s#6n]#6c[#6n1h]1h_0!
BEDE H41 C40 0.504 20.455 30.341 40.558

REM !ATOM C42!
REM !INVARIOMNAME 6-C#6c[#6c1br]#6c[#6c1c]1h_0!
BEDE C42 C35 0.797 20.409 30.078 40.405
BEDE C42 C40 0.902 20.590 30.108 40.405
BEDE C42 H43 0.317 20.788 30.319 40.405

REM !ATOM H43!
REM !INVARIOMNAME H@6c&6-C#6c[2s#6n]#6c[#6n1h]1h_0!
BEDE H43 C42 0.504 20.455 30.341 40.558

LIST 6 ! automatically inserted. Change 6 to 4 for CHECKCIF!!
REM +CODEINE.rests
L.S. 10
PLAN -20
ACTA
DAMP
WPDB -1
BOND $H
CONF
FMAP
TEMP -253
WGHT    0.036700
FVAR       1.00297   0.18538   0.27040   0.47236
O1    1    0.706730    0.015207    0.496964    11.00000    0.00902    0.00689 =
         0.00592   -0.00079   -0.00106    0.00126
O2    1    0.948032   -0.146774    0.483986    11.00000    0.00929    0.00934 =
         0.00779   -0.00019   -0.00217    0.00327
O3    1    0.900785    0.177395    0.513673    11.00000    0.00927    0.01308 =
         0.01101   -0.00028   -0.00356   -0.00218
AFIX 143
H4    4    0.925885    0.117929    0.521445    11.00000   -2.40000
AFIX   0
N5    2    0.225677    0.080984    0.240133    11.00000    0.00594    0.00956 =
         0.00697    0.00049   -0.00068   -0.00025
C6    3    0.502454    0.075447    0.380274    11.00000    0.00545    0.00616 =
         0.00572    0.00013    0.00013    0.00015
C7    3    0.611018    0.104740    0.466428    11.00000    0.00625    0.00678 =
         0.00651   -0.00077   -0.00009    0.00042
AFIX  13
H8    4    0.524265    0.126630    0.514696    11.00000   -2.40000
AFIX   0
C9    3    0.754810    0.186041    0.449654    11.00000    0.00672    0.00741 =
         0.00890   -0.00097   -0.00089   -0.00015
AFIX  13
H10   4    0.693095    0.249880    0.462543    11.00000   -2.40000
AFIX   0
C11   3    0.420324    0.095727    0.217456    11.00000    0.00644    0.00792 =
         0.00619    0.00108   -0.00017    0.00008
AFIX  13
H12   4    0.424938    0.142573    0.165321    11.00000   -2.40000
AFIX   0
C13   3    0.511592    0.147350    0.299350    11.00000    0.00598    0.00707 =
         0.00715    0.00083   -0.00027   -0.00035
AFIX  13
H14   4    0.439324    0.207200    0.314811    11.00000   -2.40000
AFIX   0
C15   3    0.199554    0.015611    0.318123    11.00000    0.00665    0.00947 =
         0.00804    0.00047   -0.00027   -0.00146
AFIX  23
H16   4    0.244738   -0.050681    0.302677    11.00000   -2.40000
H17   4    0.067822    0.010451    0.331947    11.00000   -2.40000
AFIX   0
C18   3    0.300781    0.053512    0.401838    11.00000    0.00601    0.00965 =
         0.00694    0.00036    0.00069   -0.00061
AFIX  23
H19   4    0.293943    0.003915    0.450751    11.00000   -2.40000
H20   4    0.240902    0.114008    0.423891    11.00000   -2.40000
AFIX   0
C21   3    0.524480    0.001198    0.187351    11.00000    0.00803    0.01022 =
         0.00588   -0.00016   -0.00046    0.00188
AFIX   3
H22   4    0.435108   -0.045681    0.146353    11.00000   -2.40000
AFIX   3
H23   4    0.630438    0.027272    0.140962    11.00000   -2.40000
AFIX   0
C24   3    1.094216   -0.213786    0.467152    11.00000    0.01032    0.00994 =
         0.01204   -0.00062   -0.00223    0.00355
AFIX 137
H25   4    1.044181   -0.278234    0.451654    11.00000   -3.00000
H26   4    1.170061   -0.219406    0.521657    11.00000   -3.00000
H27   4    1.168524   -0.189613    0.416616    11.00000   -3.00000
AFIX   0
C28   3    0.117225    0.047090    0.163064    11.00000    0.00869    0.01281 =
         0.00932   -0.00018   -0.00248   -0.00025
AFIX 137
H29   4   -0.012610    0.050989    0.178333    11.00000   -3.00000
H30   4    0.149310   -0.020947    0.149008    11.00000   -3.00000
H31   4    0.142260    0.088503    0.110178    11.00000   -3.00000
AFIX   0
C32   3    0.719239   -0.044768    0.421566    11.00000    0.00699    0.00616 =
         0.00569   -0.00037   -0.00021    0.00049
C33   3    0.840604   -0.122818    0.410730    11.00000    0.00691    0.00624 =
         0.00670    0.00023   -0.00078    0.00080
C34   3    0.607498   -0.014416    0.351365    11.00000    0.00586    0.00650 =
         0.00567   -0.00006   -0.00027    0.00062
C35   3    0.620864   -0.051792    0.263760    11.00000    0.00684    0.00698 =
         0.00586   -0.00051   -0.00005    0.00076
C36   3    0.821830    0.191259    0.352315    11.00000    0.00692    0.00951 =
         0.00969    0.00107   -0.00025   -0.00137
AFIX   3
H37   4    0.962908    0.213940    0.343605    11.00000   -2.40000
AFIX   0
C38   3    0.706982    0.177263    0.282410    11.00000    0.00723    0.00988 =
         0.00818    0.00166    0.00020   -0.00151
AFIX  43
H39   4    0.748932    0.186234    0.221982    11.00000   -2.40000
AFIX   0
C40   3    0.845668   -0.167231    0.324576    11.00000    0.00841    0.00675 =
         0.00776   -0.00048   -0.00087    0.00138
AFIX  43
H41   4    0.920867   -0.223023    0.315334    11.00000   -2.40000
AFIX   0
C42   3    0.741629   -0.130689    0.251849    11.00000    0.00812    0.00759 =
         0.00674   -0.00109   -0.00048    0.00103
AFIX  43
H43   4    0.753235   -0.159893    0.193610    11.00000   -2.40000

REM <hkl>
REM CODEINE.hkl
REM </hkl>
AFIX   0
HKLF 4

L1      4    0.66273    0.05636    0.48293  !    0.03912    0.08166  O1
L2      4    0.70673    0.01521    0.49696  !   -0.03912    0.25980  O1
L3      4    0.71247   -0.01233    0.46234  !    0.08324    0.06517  O1
L4      4    0.70673    0.01521    0.49696  !   -0.08324    0.25980  O1
L5      4    1.01525   -0.17759    0.47624  !    0.03912    0.08166  O2
L6      4    0.94803   -0.14677    0.48399  !   -0.03912    0.25980  O2
L7      4    0.89868   -0.13577    0.45034  !    0.08324    0.06517  O2
L8      4    0.94803   -0.14677    0.48399  !   -0.08324    0.25980  O2
L9      4    0.90721    0.16217    0.51566  !    0.09714    0.05841  O3
L10     4    0.90078    0.17739    0.51367  !   -0.09714    0.26877  O3
L11     4    0.83992    0.18100    0.48698  !    0.06748    0.07328  O3
L12     4    0.90078    0.17739    0.51367  !   -0.06748    0.26877  O3
L13     4    0.91785    0.13697    0.51896  !    0.23729    0.19334  H4
L14     4    0.92588    0.11793    0.52145  !   -0.23729    0.26877  H4
L15     4    0.32668    0.08863    0.22837  !    0.00593    0.00622  N5
L16     4    0.22568    0.08098    0.24013  !   -0.00593    0.26830  N5
L17     4    0.21213    0.04708    0.28058  !    0.00593    0.00622  N5
L18     4    0.22568    0.08098    0.24013  !   -0.00593    0.26830  N5
L19     4    0.16943    0.06341    0.20017  !    0.00593    0.00622  N5
L20     4    0.22568    0.08098    0.24013  !   -0.00593    0.26830  N5
L21     4    0.50851    0.12308    0.32666  !    0.08324    0.09302  C6
L22     4    0.50245    0.07545    0.38027  !   -0.08324    0.26783  C6
L23     4    0.58498    0.09771    0.44577  !    0.07137    0.11952  C6
L24     4    0.50245    0.07545    0.38027  !   -0.07137    0.26783  C6
L25     4    0.37418    0.06150    0.39399  !    0.09269    0.07057  C6
L26     4    0.50245    0.07545    0.38027  !   -0.09269    0.26783  C6
L27     4    0.56925    0.01830    0.36189  !    0.09269    0.07057  C6
L28     4    0.50245    0.07545    0.38027  !   -0.09269    0.26783  C6
L29     4    0.58230    0.11199    0.48240  !    0.15109    0.10086  C7
L30     4    0.61102    0.10474    0.46643  !   -0.15109    0.26358  C7
L31     4    0.66194    0.05711    0.48267  !    0.07842    0.14845  C7
L32     4    0.61102    0.10474    0.46643  !   -0.07842    0.26358  C7
L33     4    0.53675    0.08470    0.40749  !    0.07508    0.07003  C7
L34     4    0.61102    0.10474    0.46643  !   -0.07508    0.26358  C7
L35     4    0.67194    0.13919    0.45932  !    0.13329    0.09491  C7
L36     4    0.61102    0.10474    0.46643  !   -0.13329    0.26358  C7
L37     4    0.56790    0.11562    0.49042  !    0.07137    0.06868  H8
L38     4    0.52426    0.12663    0.51470  !   -0.07137    0.26169  H8
L39     4    0.73438    0.20717    0.45392  !    0.15109    0.10086  C9
L40     4    0.75481    0.18604    0.44965  !   -0.15109    0.26358  C9
L41     4    0.83249    0.18144    0.48372  !    0.07842    0.14845  C9
L42     4    0.75481    0.18604    0.44965  !   -0.07842    0.26358  C9
L43     4    0.80069    0.18961    0.38302  !    0.07508    0.07003  C9
L44     4    0.75481    0.18604    0.44965  !   -0.07508    0.26358  C9
L45     4    0.69389    0.15159    0.45676  !    0.13329    0.09491  C9
L46     4    0.75481    0.18604    0.44965  !   -0.13329    0.26358  C9
L47     4    0.71470    0.22754    0.45803  !    0.07619    0.07247  H10
L48     4    0.69309    0.24988    0.46254  !   -0.07619    0.26547  H10
L49     4    0.47102    0.04972    0.20280  !    0.10493    0.08464  C11
L50     4    0.42032    0.09573    0.21746  !   -0.10493    0.26310  C11
L51     4    0.31498    0.08775    0.22973  !    0.08101    0.13358  C11
L52     4    0.42032    0.09573    0.21746  !   -0.08101    0.26310  C11
L53     4    0.42176    0.11034    0.20119  !    0.14404    0.11708  C11
L54     4    0.42032    0.09573    0.21746  !   -0.14404    0.26310  C11
L55     4    0.47328    0.12568    0.26497  !    0.08972    0.06571  C11
L56     4    0.42032    0.09573    0.21746  !   -0.08972    0.26310  C11
L57     4    0.42326    0.12557    0.18425  !    0.08453    0.08274  H12
L58     4    0.42494    0.14257    0.16532  !   -0.08453    0.26924  H12
L59     4    0.50673    0.10907    0.34244  !    0.08583    0.11790  C13
L60     4    0.51159    0.14735    0.29935  !   -0.08583    0.27019  C13
L61     4    0.46299    0.11986    0.25574  !    0.08583    0.11790  C13
L62     4    0.51159    0.14735    0.29935  !   -0.08583    0.27019  C13
L63     4    0.60470    0.16160    0.29128  !    0.10418    0.07463  C13
L64     4    0.51159    0.14735    0.29935  !   -0.10418    0.27019  C13
L65     4    0.48427    0.16997    0.30519  !    0.12550    0.09572  C13
L66     4    0.51159    0.14735    0.29935  !   -0.12550    0.27019  C13
L67     4    0.47792    0.17524    0.30655  !    0.10289    0.09870  H14
L68     4    0.43932    0.20720    0.31481  !   -0.10289    0.26972  H14
L69     4    0.21553   -0.00783    0.31266  !    0.13125    0.11762  C15
L70     4    0.19955    0.01561    0.31812  !   -0.13125    0.27208  C15
L71     4    0.15298    0.01379    0.32301  !    0.13125    0.11762  C15
L72     4    0.19955    0.01561    0.31812  !   -0.13125    0.27208  C15
L73     4    0.21800    0.06177    0.26306  !    0.09047    0.12465  C15
L74     4    0.19955    0.01561    0.31812  !   -0.09047    0.27208  C15
L75     4    0.25652    0.03694    0.36524  !    0.09584    0.08572  C15
L76     4    0.19955    0.01561    0.31812  !   -0.09584    0.27208  C15
L77     4    0.22945   -0.02825    0.30790  !    0.08731    0.08409  H16
L78     4    0.24474   -0.05068    0.30268  !   -0.08731    0.26452  H16
L79     4    0.11240    0.01220    0.32727  !    0.08731    0.08409  H17
L80     4    0.06782    0.01045    0.33195  !   -0.08731    0.26452  H17
L81     4    0.39610    0.06388    0.39165  !    0.08824    0.10437  C18
L82     4    0.30078    0.05351    0.40184  !   -0.08824    0.26594  C18
L83     4    0.25294    0.03560    0.36228  !    0.08824    0.10437  C18
L84     4    0.30078    0.05351    0.40184  !   -0.08824    0.26594  C18
L85     4    0.29819    0.03472    0.42037  !    0.16165    0.11249  C18
L86     4    0.30078    0.05351    0.40184  !   -0.16165    0.26594  C18
L87     4    0.27810    0.07643    0.41019  !    0.16165    0.11249  C18
L88     4    0.30078    0.05351    0.40184  !   -0.16165    0.26594  C18
L89     4    0.29689    0.02531    0.42965  !    0.08009    0.09004  H19
L90     4    0.29394    0.00391    0.45075  !   -0.08009    0.25696  H19
L91     4    0.26673    0.08792    0.41438  !    0.08009    0.09004  H20
L92     4    0.24090    0.11401    0.42389  !   -0.08009    0.25696  H20
L93     4    0.45087    0.06800    0.20863  !    0.08972    0.10086  C21
L94     4    0.52448    0.00120    0.18735  !   -0.08972    0.26877  C21
L95     4    0.49394   -0.01482    0.17334  !    0.14237    0.10546  C21
L96     4    0.52448    0.00120    0.18735  !   -0.14237    0.26877  C21
L97     4    0.56069    0.01011    0.17150  !    0.14237    0.10546  C21
L98     4    0.52448    0.00120    0.18735  !   -0.14237    0.26877  C21
L99     4    0.57390   -0.02597    0.22653  !    0.09251    0.08355  C21
L100    4    0.52448    0.00120    0.18735  !   -0.09251    0.26877  C21
L101    4    0.47836   -0.02299    0.16619  !    0.10567    0.10140  H22
L102    4    0.43511   -0.04568    0.14635  !   -0.10567    0.28625  H22
L103    4    0.57913    0.01465    0.16343  !    0.10567    0.10140  H23
L104    4    0.63044    0.02727    0.14096  !   -0.10567    0.28625  H23
L105    4    0.99757   -0.16948    0.47828  !    0.08472    0.16819  C24
L106    4    1.09422   -0.21379    0.46715  !   -0.08472    0.27066  C24
L107    4    1.07696   -0.23601    0.46181  !    0.13403    0.11492  C24
L108    4    1.09422   -0.21379    0.46715  !   -0.13403    0.27066  C24
L109    4    1.12038   -0.21572    0.48595  !    0.13403    0.11492  C24
L110    4    1.09422   -0.21379    0.46715  !   -0.13403    0.27066  C24
L111    4    1.11984   -0.20545    0.44972  !    0.13403    0.11492  C24
L112    4    1.09422   -0.21379    0.46715  !   -0.13403    0.27066  C24
L113    4    1.06113   -0.25640    0.45690  !    0.09899    0.09599  H25
L114    4    1.04418   -0.27823    0.45165  !   -0.09899    0.27066  H25
L115    4    1.14437   -0.21750    0.50319  !    0.09899    0.09599  H26
L116    4    1.17006   -0.21941    0.52166  !   -0.09899    0.27066  H26
L117    4    1.14335   -0.19780    0.43374  !    0.09899    0.09599  H27
L118    4    1.16852   -0.18961    0.41662  !   -0.09899    0.27066  H27
L119    4    0.05761    0.04888    0.17007  !    0.12791    0.11141  C28
L120    4    0.11722    0.04709    0.16306  !   -0.12791    0.26263  C28
L121    4    0.13196    0.01585    0.15661  !    0.12791    0.11141  C28
L122    4    0.11722    0.04709    0.16306  !   -0.12791    0.26263  C28
L123    4    0.12872    0.06611    0.13878  !    0.12791    0.11141  C28
L124    4    0.11722    0.04709    0.16306  !   -0.12791    0.26263  C28
L125    4    0.19358    0.07095    0.21732  !    0.07489    0.11708  C28
L126    4    0.11722    0.04709    0.16306  !   -0.07489    0.26263  C28
L127    4    0.03137    0.04967    0.17316  !    0.08639    0.09897  H29
L128    4   -0.01261    0.05099    0.17833  !   -0.08639    0.26263  H29
L129    4    0.13844    0.00210    0.15377  !    0.08639    0.09897  H30
L130    4    0.14931   -0.02095    0.14901  !   -0.08639    0.26263  H30
L131    4    0.13378    0.07447    0.12809  !    0.08639    0.09897  H31
L132    4    0.14226    0.08850    0.11018  !   -0.08639    0.26263  H31
L133    4    0.71166   -0.00843    0.46725  !    0.09529    0.15927  C32
L134    4    0.71924   -0.04477    0.42157  !   -0.09529    0.26405  C32
L135    4    0.78690   -0.08828    0.41553  !    0.11160    0.06922  C32
L136    4    0.71924   -0.04477    0.42157  !   -0.11160    0.26405  C32
L137    4    0.65696   -0.02785    0.38244  !    0.11160    0.06922  C32
L138    4    0.71924   -0.04477    0.42157  !   -0.11160    0.26405  C32
L139    4    0.88909   -0.13363    0.44379  !    0.08249    0.12844  C33
L140    4    0.84060   -0.12282    0.41073  !   -0.08249    0.26169  C33
L141    4    0.78250   -0.08545    0.41592  !    0.12235    0.07057  C33
L142    4    0.84060   -0.12282    0.41073  !   -0.12235    0.26169  C33
L143    4    0.84403   -0.15283    0.35251  !    0.10344    0.08464  C33
L144    4    0.84060   -0.12282    0.41073  !   -0.10344    0.26169  C33
L145    4    0.68715   -0.03605    0.40141  !    0.09028    0.06138  C34
L146    4    0.60750   -0.01442    0.35136  !   -0.09028    0.26688  C34
L147    4    0.61703   -0.04106    0.28891  !    0.09028    0.06138  C34
L148    4    0.60750   -0.01442    0.35136  !   -0.09028    0.26688  C34
L149    4    0.52978    0.05207    0.37276  !    0.09640    0.10221  C34
L150    4    0.60750   -0.01442    0.35136  !   -0.09640    0.26688  C34
L151    4    0.61133   -0.02515    0.32622  !    0.09028    0.06138  C35
L152    4    0.62086   -0.05179    0.26376  !   -0.09028    0.26688  C35
L153    4    0.70706   -0.10810    0.25526  !    0.09028    0.06138  C35
L154    4    0.62086   -0.05179    0.26376  !   -0.09028    0.26688  C35
L155    4    0.54960   -0.01261    0.20726  !    0.09640    0.10221  C35
L156    4    0.62086   -0.05179    0.26376  !   -0.09640    0.26688  C35
L157    4    0.78024    0.18802    0.41272  !    0.08917    0.08220  C36
L158    4    0.82183    0.19126    0.35232  !   -0.08917    0.26027  C36
L159    4    0.88992    0.20221    0.34811  !    0.12161    0.11573  C36
L160    4    0.82183    0.19126    0.35232  !   -0.12161    0.26027  C36
L161    4    0.76074    0.18381    0.31513  !    0.13514    0.06165  C36
L162    4    0.82183    0.19126    0.35232  !   -0.13514    0.26027  C36
L163    4    0.91064    0.20554    0.34683  !    0.11197    0.08707  H37
L164    4    0.96291    0.21394    0.34361  !   -0.11197    0.27539  H37
L165    4    0.58568    0.15869    0.29293  !    0.08917    0.08220  C38
L166    4    0.70698    0.17726    0.28241  !   -0.08917    0.26027  C38
L167    4    0.72721    0.18159    0.25328  !    0.12161    0.11573  C38
L168    4    0.70698    0.17726    0.28241  !   -0.12161    0.26027  C38
L169    4    0.76807    0.18471    0.31959  !    0.13514    0.06165  C38
L170    4    0.70698    0.17726    0.28241  !   -0.13514    0.26027  C38
L171    4    0.73016    0.18222    0.24902  !    0.10326    0.13087  H39
L172    4    0.74893    0.18623    0.22198  !   -0.10326    0.25791  H39
L173    4    0.84280   -0.14205    0.37343  !    0.07582    0.02109  C40
L174    4    0.84567   -0.16723    0.32458  !   -0.07582    0.19131  C40
L175    4    0.77897   -0.14380    0.27795  !    0.10938    0.02920  C40
L176    4    0.84567   -0.16723    0.32458  !   -0.10938    0.19131  C40
L177    4    0.87076   -0.18585    0.32149  !    0.14608    0.08626  C40
L178    4    0.84567   -0.16723    0.32458  !   -0.14608    0.19131  C40
L179    4    0.88097   -0.19342    0.32024  !    0.08435    0.09221  H41
L180    4    0.92087   -0.22302    0.31533  !   -0.08435    0.26358  H41
L181    4    0.67314   -0.08594    0.25860  !    0.07582    0.02109  C42
L182    4    0.74163   -0.13069    0.25185  !   -0.07582    0.19131  C42
L183    4    0.80833   -0.15412    0.29847  !    0.10938    0.02920  C42
L184    4    0.74163   -0.13069    0.25185  !   -0.10938    0.19131  C42
L185    4    0.74550   -0.14043    0.23242  !    0.14608    0.08626  C42
L186    4    0.74163   -0.13069    0.25185  !   -0.14608    0.19131  C42
L187    4    0.74708   -0.14440    0.22451  !    0.08435    0.09221  H43
L188    4    0.75323   -0.15989    0.19361  !   -0.08435    0.26358  H43
L189    4    0.76510    0.02591    0.50029  !    0.18019    0.08491  O1
L190    4    0.66334   -0.00012    0.51387  !    0.18019    0.08491  O1
L191    4    0.70673    0.01521    0.49696  !   -0.36038    0.25980  O1
L192    4    0.90921   -0.16616    0.50004  !    0.18019    0.08491  O2
L193    4    0.97945   -0.11834    0.48792  !    0.18019    0.08491  O2
L194    4    0.94803   -0.14677    0.48399  !   -0.36038    0.25980  O2
L195    4    0.87556    0.18336    0.53623  !    0.24396    0.08788  O3
L196    4    0.94198    0.18578    0.49898  !    0.24396    0.08788  O3
L197    4    0.90078    0.17739    0.51367  !   -0.48792    0.26877  O3
L198    4    0.19492    0.09310    0.24629  !    0.28586    0.10086  N5
L199    4    0.25643    0.06887    0.23398  !    0.28586    0.10086  N5
L200    4    0.22568    0.08098    0.24013  !   -0.57172    0.26830  N5


     d12       A        B1       B2       r     molecule  atom1 atom2

    1.376    0.082    0.128    0.262    0.621   CODEINE.restrained  C33 O2
    1.383    0.095    0.159    0.264    0.838   CODEINE.restrained  C32 O1
    1.431    0.085    0.168    0.271    0.946   CODEINE.restrained  C24 O2
    1.432    0.078    0.148    0.264    0.762   CODEINE.restrained  C9 O3
    1.479    0.078    0.148    0.264    0.787   CODEINE.restrained  C7 O1

    0.840    0.237    0.193    0.269    0.269   CODEINE.restrained  H4 O3

    1.480    0.081    0.134    0.263    0.801   CODEINE.restrained  C11 N5

    1.376    0.083    0.065    0.260    0.632   CODEINE.restrained  O2 C33
    1.383    0.083    0.065    0.260    0.635   CODEINE.restrained  O1 C32
    1.431    0.039    0.082    0.260    0.658   CODEINE.restrained  O2 C24
    1.432    0.067    0.073    0.269    0.597   CODEINE.restrained  O3 C9
    1.479    0.039    0.082    0.260    0.680   CODEINE.restrained  O1 C7

    1.462    0.006    0.006    0.268    0.758   CODEINE.restrained  N5 C28
    1.467    0.006    0.006    0.268    0.761   CODEINE.restrained  N5 C15
    1.480    0.006    0.006    0.268    0.768   CODEINE.restrained  N5 C11

    1.344    0.135    0.062    0.260    0.715   CODEINE.restrained  C38 C36
    1.344    0.135    0.062    0.260    0.715   CODEINE.restrained  C36 C38
    1.383    0.090    0.061    0.267    0.986   CODEINE.restrained  C34 C32
    1.383    0.112    0.069    0.264    0.771   CODEINE.restrained  C32 C34
    1.391    0.090    0.061    0.267    0.992   CODEINE.restrained  C35 C34
    1.391    0.090    0.061    0.267    0.992   CODEINE.restrained  C34 C35
    1.397    0.122    0.071    0.262    0.669   CODEINE.restrained  C33 C32
    1.397    0.112    0.069    0.264    0.779   CODEINE.restrained  C32 C33
    1.405    0.076    0.021    0.191    0.797   CODEINE.restrained  C42 C35
    1.407    0.109    0.029    0.191    0.902   CODEINE.restrained  C42 C40
    1.407    0.109    0.029    0.191    0.902   CODEINE.restrained  C40 C42
    1.407    0.076    0.021    0.191    0.798   CODEINE.restrained  C40 C33
    1.407    0.103    0.085    0.262    0.951   CODEINE.restrained  C33 C40
    1.510    0.093    0.071    0.268    0.960   CODEINE.restrained  C6 C34
    1.511    0.089    0.082    0.260    0.938   CODEINE.restrained  C38 C13
    1.511    0.104    0.075    0.270    0.720   CODEINE.restrained  C13 C38
    1.513    0.093    0.084    0.269    0.776   CODEINE.restrained  C21 C35
    1.518    0.089    0.082    0.260    0.942   CODEINE.restrained  C36 C9
    1.530    0.088    0.104    0.266    0.723   CODEINE.restrained  C18 C15
    1.530    0.096    0.086    0.272    0.861   CODEINE.restrained  C15 C18
    1.542    0.088    0.104    0.266    0.729   CODEINE.restrained  C18 C6
    1.542    0.093    0.071    0.268    0.981   CODEINE.restrained  C6 C18
    1.546    0.086    0.118    0.270    0.823   CODEINE.restrained  C13 C6
    1.549    0.086    0.118    0.270    0.825   CODEINE.restrained  C13 C11
    1.549    0.090    0.066    0.263    0.899   CODEINE.restrained  C11 C13
    1.551    0.133    0.095    0.264    0.657   CODEINE.restrained  C9 C7
    1.551    0.133    0.095    0.264    0.657   CODEINE.restrained  C7 C9
    1.564    0.105    0.085    0.263    0.761   CODEINE.restrained  C11 C21

    0.950    0.084    0.092    0.264    0.504   CODEINE.restrained  H43 C42
    0.950    0.103    0.131    0.258    0.425   CODEINE.restrained  H39 C38
    0.950    0.084    0.092    0.264    0.504   CODEINE.restrained  H41 C40
    0.980    0.099    0.096    0.271    0.332   CODEINE.restrained  H27 C24
    0.980    0.086    0.099    0.263    0.332   CODEINE.restrained  H29 C28
    0.980    0.099    0.096    0.271    0.332   CODEINE.restrained  H26 C24
    0.980    0.099    0.096    0.271    0.332   CODEINE.restrained  H25 C24
    0.980    0.086    0.099    0.263    0.332   CODEINE.restrained  H30 C28
    0.980    0.086    0.099    0.263    0.332   CODEINE.restrained  H31 C28
    0.990    0.087    0.084    0.265    0.335   CODEINE.restrained  H17 C15
    0.990    0.087    0.084    0.265    0.335   CODEINE.restrained  H16 C15
    0.990    0.080    0.090    0.257    0.427   CODEINE.restrained  H20 C18
    0.990    0.080    0.090    0.257    0.427   CODEINE.restrained  H19 C18
    1.000    0.071    0.069    0.262    0.503   CODEINE.restrained  H8 C7
    1.000    0.076    0.072    0.265    0.350   CODEINE.restrained  H10 C9
    1.000    0.103    0.099    0.270    0.534   CODEINE.restrained  H14 C13
    1.000    0.085    0.083    0.269    0.363   CODEINE.restrained  H12 C11
    1.088    0.112    0.087    0.275    0.403   CODEINE.restrained  H37 C36
    1.094    0.106    0.101    0.286    0.530   CODEINE.restrained  H23 C21
    1.097    0.106    0.101    0.286    0.531   CODEINE.restrained  H22 C21

    0.840    0.097    0.058    0.269    0.215   CODEINE.restrained  O3 H4

    0.950    0.146    0.086    0.191    0.317   CODEINE.restrained  C42 H43
    0.950    0.122    0.116    0.260    0.458   CODEINE.restrained  C38 H39
    0.950    0.146    0.086    0.191    0.317   CODEINE.restrained  C40 H41
    0.980    0.134    0.115    0.271    0.338   CODEINE.restrained  C24 H27
    0.980    0.128    0.111    0.263    0.450   CODEINE.restrained  C28 H29
    0.980    0.134    0.115    0.271    0.338   CODEINE.restrained  C24 H26
    0.980    0.134    0.115    0.271    0.338   CODEINE.restrained  C24 H25
    0.980    0.128    0.111    0.263    0.450   CODEINE.restrained  C28 H30
    0.980    0.128    0.111    0.263    0.450   CODEINE.restrained  C28 H31
    0.990    0.131    0.118    0.272    0.350   CODEINE.restrained  C15 H17
    0.990    0.131    0.118    0.272    0.350   CODEINE.restrained  C15 H16
    0.990    0.162    0.112    0.266    0.375   CODEINE.restrained  C18 H20
    0.990    0.162    0.112    0.266    0.375   CODEINE.restrained  C18 H19
    1.000    0.151    0.101    0.264    0.331   CODEINE.restrained  C7 H8
    1.000    0.151    0.101    0.264    0.331   CODEINE.restrained  C9 H10
    1.000    0.126    0.096    0.270    0.378   CODEINE.restrained  C13 H14
    1.000    0.144    0.117    0.263    0.312   CODEINE.restrained  C11 H12
    1.088    0.122    0.116    0.260    0.525   CODEINE.restrained  C36 H37
    1.094    0.142    0.105    0.269    0.374   CODEINE.restrained  C21 H23
    1.097    0.142    0.105    0.269    0.375   CODEINE.restrained  C21 H22

    1.462    0.075    0.117    0.263    1.029   CODEINE.restrained  C28 N5
    1.467    0.090    0.125    0.272    1.036   CODEINE.restrained  C15 N5

    1.405    0.090    0.061    0.267    1.003   CODEINE.restrained  C35 C42
    1.510    0.096    0.102    0.267    1.117   CODEINE.restrained  C34 C6
    1.513    0.096    0.102    0.267    1.119   CODEINE.restrained  C35 C21
    1.518    0.075    0.070    0.264    1.039   CODEINE.restrained  C9 C36
    1.546    0.083    0.093    0.268    1.024   CODEINE.restrained  C6 C13
    1.551    0.075    0.070    0.264    1.061   CODEINE.restrained  C7 C6
    1.551    0.071    0.120    0.268    1.179   CODEINE.restrained  C6 C7
    1.564    0.090    0.101    0.269    1.105   CODEINE.restrained  C21 C11


REM  CODEINE.restrained in space group "P21 21 21"
REM wR2 = 0.072142, GooF = S = 1.05889, Restrained GooF = 1.05889 for all data
REM R1 = 0.029826 for 6892 Fo > 4sig(Fo) and 0.033427 for all 7523 data
REM 204 parameters refined using 0 restraints

END

WGHT      0.0367      0.0000

REM Highest difference peak  0.376,  deepest hole -0.283,  1-sigma level  0.055
Q1    1   0.5976 -0.0203  0.3045  11.00000  0.05    0.38
Q2    1   0.6441 -0.0388  0.3095  11.00000  0.05    0.37
Q3    1   0.7658  0.1802  0.4097  11.00000  0.05    0.32
Q4    1   0.6693 -0.0167  0.3724  11.00000  0.05    0.31
Q5    1   0.8472 -0.1190  0.3619  11.00000  0.05    0.29
Q6    1   0.8547 -0.1617  0.3739  11.00000  0.05    0.29
Q7    1   0.5947 -0.0253  0.2341  11.00000  0.05    0.28
Q8    1   0.6205  0.0012  0.1345  11.00000  0.05    0.28
Q9    1   0.5243 -0.0402  0.2197  11.00000  0.05    0.27
Q10   1   0.1996  0.1219  0.2429  11.00000  0.05    0.27
Q11   1   0.5948  0.1030  0.4224  11.00000  0.05    0.27
Q12   1   0.2399  0.0392  0.2872  11.00000  0.05    0.26
Q13   1   0.5143  0.0988  0.3554  11.00000  0.05    0.26
Q14   1   0.5704  0.0362  0.3593  11.00000  0.05    0.26
Q15   1   0.4483  0.1157  0.2489  11.00000  0.05    0.26
Q16   1   0.5043  0.1353  0.3466  11.00000  0.05    0.25
Q17   1   0.4765  0.1172  0.3391  11.00000  0.05    0.25
Q18   1   0.8112  0.1950  0.3949  11.00000  0.05    0.25
Q19   1   0.5650  0.0956  0.4427  11.00000  0.05    0.25
Q20   1   0.5216  0.0813  0.4267  11.00000  0.05    0.25
;
_shelx_res_checksum    9098

_shelx_hkl_file
;
   2   0   0 3513.92   61.75
   4   0   0  220.65    4.97
   6   0   0  393.32    2.94
   8   0   0  184.81    2.58
  10   0   0  770.42    7.44
   1   1   0 4820.53   87.70
   2   1   0  102.18    3.64
   3   1   0  614.85   13.70
   4   1   0  262.37    5.27
   5   1   0   27.80    2.38
   6   1   0  136.34    4.60
   7   1   0    1.98    0.99
   8   1   0  406.01   15.23
   9   1   0  374.40   15.51
  10   1   0   97.68    3.41
   0   2   0 9097.39   87.75
   1   2   0 6613.73   84.60
   2   2   0  443.62    9.83
   3   2   0  674.06   14.61
   4   2   0  190.10    5.29
   5   2   0  214.08    5.15
   6   2   0   27.58    2.57
   7   2   0  113.89    4.02
   8   2   0   44.54    1.90
   1   3   0 9220.09  126.42
   2   3   0 1352.05   27.11
   3   3   0   54.94    3.45
   4   3   0    4.88    1.51
   5   3   0   26.70    2.58
   6   3   0    7.86    2.24
   7   3   0   55.68   17.00
   8   3   0   30.70    3.41
   0   4   0  264.83    8.40
   1   4   0  365.30   10.68
   2   4   0  546.18   13.67
   3   4   0  355.70    8.11
   4   4   0   46.73    2.35
   5   4   0    5.33    1.52
   6   4   0    9.12    2.16
   7   4   0    2.30    1.70
   8   4   0   70.82    4.04
   1   5   0 3815.56   71.08
   2   5   0 1120.87   25.01
   3   5   0  244.33    7.61
   4   5   0    4.45    2.22
   5   5   0  386.72    9.14
   6   5   0   61.08    4.00
   7   5   0    0.84    1.11
   8   5   0  128.10    5.28
   0   6   0 6265.17  103.18
   1   6   0 3712.69   77.65
   2   6   0  242.52    7.56
   3   6   0  109.35    4.74
   4   6   0   40.97    2.57
   5   6   0  240.27    6.11
   6   6   0   47.02    2.10
   7   6   0  122.89    3.72
   8   6   0   62.83    8.07
   1   7   0 3185.72   61.21
   2   7   0  595.66   15.33
   3   7   0  317.75   11.38
   4   7   0    5.64    1.61
   5   7   0  440.24    7.06
   6   7   0  203.50    4.02
   7   7   0    0.73    1.21
   8   7   0   39.04    1.77
   9   7   0   19.13    1.58
  10   7   0   34.21    2.15
   0   8   0  397.48   11.21
   1   8   0  300.59    9.48
   2   8   0  584.28   13.46
   3   8   0   43.98    3.03
   4   8   0   39.15    3.05
   5   8   0 1710.96   25.57
   6   8   0   25.99    2.76
   7   8   0    0.84    1.40
   8   8   0   30.03    2.92
   9   8   0  339.45    4.66
   1   9   0  138.29    5.12
   2   9   0  901.03   18.49
   3   9   0   40.71    2.87
   4   9   0   61.28    3.06
   5   9   0   28.22    2.53
   6   9   0   71.12    3.09
   7   9   0   20.21    2.29
   8   9   0  121.83    3.09
   9   9   0   56.38    2.32
   0  10   0   68.63    7.29
   1  10   0   50.86    3.95
   2  10   0   50.10    3.97
   3  10   0   67.50    2.91
   4  10   0   28.07    2.62
   5  10   0  132.64    4.02
   6  10   0   74.41    3.41
   7  10   0   28.89    2.02
   8  10   0   29.80    2.11
   9  10   0   18.73    2.18
  10  10   0   69.88    2.39
   1  11   0  186.03    5.51
   2  11   0   33.52    2.45
   3  11   0   60.79    2.81
   4  11   0  218.16    6.49
   5  11   0  178.25    5.58
   6  11   0    1.26    1.99
   7  11   0   10.15    1.68
   8  11   0    8.05    1.40
   9  11   0   68.22    2.29
  10  11   0    1.26    1.27
  11  11   0  181.74    3.43
   0  12   0   64.41    3.07
   1  12   0  312.07    8.00
   2  12   0  115.96    3.70
   3  12   0  130.17    4.64
   4  12   0  190.00    5.58
   5  12   0  109.72    3.73
   6  12   0   34.02    2.15
   7  12   0   15.89    2.02
   8  12   0    6.80    1.55
   9  12   0   27.01    3.41
  10  12   0   45.66    2.46
  11  12   0  132.91    3.42
   1  13   0  553.74    9.27
   2  13   0   80.32    3.40
   3  13   0  462.30    9.30
   4  13   0 1110.34   19.26
   5  13   0    8.38    2.09
   6  13   0  292.79    4.96
   7  13   0  206.84    4.34
   8  13   0  161.75   10.23
   9  13   0   20.01    2.18
  10  13   0  107.91    3.08
  11  13   0   54.56    2.96
  12  13   0    0.84    1.87
   0  14   0    0.73    1.74
   1  14   0  238.19    5.88
   2  14   0  668.40   12.10
   3  14   0    0.42    1.81
   4  14   0  605.12   17.08
   5  14   0    3.66    1.33
   6  14   0  100.68    3.41
   7  14   0    1.05    1.43
   8  14   0    4.50    1.31
   9  14   0   15.84    2.24
  10  14   0    0.00    0.85
  11  14   0   12.09    1.90
  12  14   0    1.47    2.05
   1  15   0    0.63    1.43
   2  15   0   44.63    2.83
   3  15   0    0.63    1.40
   4  15   0  234.40    4.66
   5  15   0  107.27    3.72
   6  15   0  943.11   12.41
   7  15   0   48.44    2.98
   8  15   0   25.57    2.33
   9  15   0   44.22    2.68
  10  15   0  101.25    9.98
  11  15   0   29.73    3.11
  12  15   0    4.99    1.92
  13  15   0   43.19    3.33
   0  16   0  194.03    4.66
   1  16   0  155.07    3.72
   2  16   0  370.75    5.89
   3  16   0  426.44    8.07
   4  16   0   85.53    3.41
   5  16   0    8.05    1.61
   6  16   0   87.35    3.72
   7  16   0   47.52    2.51
   8  16   0   32.10    2.52
   9  16   0   42.07    2.87
  10  16   0    6.94    1.78
  12  16   0    0.72    1.87
   1  17   0  430.77    6.52
   2  17   0    0.42    1.71
   3  17   0   12.13    2.38
   4  17   0   73.73    3.09
   5  17   0   17.57    2.42
   6  17   0  526.46   16.13
   7  17   0  134.92    3.41
   8  17   0   90.03    3.11
   9  17   0    1.16    1.84
  10  17   0    1.89    2.09
  11  17   0    0.31    1.89
  12  17   0   10.17    2.28
  13  17   0   41.53    3.00
   0  18   0   31.05    2.85
   1  18   0  152.86    4.65
   2  18   0    9.62    2.18
   3  18   0   32.94    3.72
   4  18   0  536.55    9.30
   5  18   0  372.83    4.96
   6  18   0    4.30    1.81
   7  18   0   60.16    3.05
   8  18   0    3.36    1.87
   9  18   0    4.41    1.87
  10  18   0   28.67    7.78
  11  18   0   59.26    7.68
  12  18   0   58.51    3.33
   1  19   0  122.80    3.72
   2  19   0   40.80    3.04
   3  19   0   41.33    3.04
   4  19   0  688.99    7.44
   5  19   0    8.07    1.59
   6  19   0  155.64    4.36
   7  19   0   17.24    3.42
   8  19   0    1.89    2.03
   9  19   0   47.70    3.42
  10  19   0   18.77    2.91
  11  19   0   38.49   13.12
  12  19   0   41.19    3.31
   0  20   0   19.46    3.10
   1  20   0   13.71    2.29
   2  20   0  219.23    3.72
   3  20   0  227.63    4.04
   4  20   0   34.17    2.52
   5  20   0   40.72    2.61
   6  20   0    2.31    1.65
   7  20   0   13.04    1.97
   8  20   0    0.21    2.03
   9  20   0   11.63    2.20
  10  20   0   13.87    7.06
  11  20   0   19.10    3.33
  12  20   0   97.33    4.21
   1  21   0   12.99    3.41
   2  21   0    1.78    1.49
   3  21   0    7.55    2.52
   4  21   0   23.31    2.74
   5  21   0  160.64    5.92
   6  21   0   13.88    2.43
   8  21   0    3.78    2.12
   9  21   0   32.14    3.08
  10  21   0    1.44    2.11
  11  21   0   39.16    3.31
   0  22   0  277.15    4.67
   1  22   0    1.15    1.56
   2  22   0   32.34    3.73
   3  22   0  119.89    5.30
   4  22   0   36.18    4.68
   5  22   0    8.10    1.75
   6  22   0   97.32    3.42
   7  22   0  168.71    4.36
   8  22   0   12.42    3.40
   9  22   0   22.29    7.04
  10  22   0    3.98    2.33
   1  23   0    3.26    1.72
   2  23   0   95.91    3.43
   3  23   0  111.77    3.74
   4  23   0   19.24    3.74
   5  23   0    2.10    1.78
   6  23   0   53.05    5.61
   7  23   0   13.27    4.34
   8  23   0    3.41    2.55
   9  23   0   28.15    3.64
   0  24   0    0.63    1.91
   1  24   0   36.27    3.08
   2  24   0   12.40    2.06
   3  24   0    6.62    1.94
   4  24   0    4.10    2.24
   5  24   0   58.82    8.40
   6  24   0   19.42    2.69
   7  24   0  136.27    4.61
   8  24   0   41.95    3.95
   9  24   0   83.43    4.53
   1  25   0   14.08    4.36
   2  25   0   32.78    6.55
   3  25   0    1.26    1.75
   4  25   0  209.50    9.33
   5  25   0   21.47    2.78
   6  25   0   21.21    2.85
   7  25   0  122.12    5.48
   8  25   0   66.72    3.93
   0  26   0   41.04    2.93
   1  26   0   79.39    3.42
   2  26   0   40.72    3.10
   3  26   0    8.76    2.08
   4  26   0  141.10    5.54
   5  26   0   17.45    6.43
   6  26   0  110.50    3.95
   7  26   0   14.47    2.93
   8  26   0   21.67    4.51
   3  27   0    7.44    1.81
   4  27   0   18.61    2.38
   5  27   0   74.84    3.02
   0  28   0    8.12    1.86
   1  28   0    6.68    1.77
   2  28   0  212.92    7.91
   3  28   0  146.31    3.94
   1   0   1 3794.25   62.25
   2   0   1  237.98    9.26
   3   0   1 2815.95   48.53
   4   0   1  215.72    4.68
   5   0   1   14.05    1.91
   6   0   1   11.87    1.44
   7   0   1    1.67    0.99
   8   0   1  633.37    5.28
   9   0   1  555.53    8.68
  10   0   1  129.05    3.41
   0   1   1  365.13   10.78
   1   1   1 1041.47   21.19
   2   1   1 2876.18   39.24
   3   1   1  717.77   14.87
   4   1   1  231.18    5.86
   5   1   1  422.56   11.47
   6   1   1   25.09    1.53
   7   1   1  151.15    2.59
   8   1   1  354.39    4.04
   9   1   1  795.02   17.37
  10   1   1 1087.21   10.54
   0   2   1 3664.65   59.38
   1   2   1 2740.11   39.45
   2   2   1 1177.32   20.51
   3   2   1  258.33    7.73
   4   2   1  893.28   18.22
   5   2   1   88.27    4.24
   6   2   1  130.91    2.73
   7   2   1  800.44    7.72
   8   2   1  136.04    5.90
   9   2   1   15.80    1.96
  10   2   1  423.77    4.96
   0   3   1   35.61    4.79
   1   3   1 15155.6   174.1
   2   3   1 4489.93   70.68
   3   3   1 2667.57   48.97
   4   3   1   10.96    2.12
   5   3   1   57.51    4.85
   6   3   1   81.53    2.92
   7   3   1  479.76    6.18
   8   3   1   69.69    2.55
   9   3   1   30.76    1.52
  10   3   1  257.60    3.72
   0   4   1  277.97   11.21
   1   4   1 2927.85   47.86
   2   4   1 1886.02   34.20
   3   4   1  360.75    8.99
   4   4   1  109.60    4.76
   5   4   1   36.71    2.13
   6   4   1  223.99    6.45
   7   4   1  181.48    5.26
   8   4   1   24.62    2.58
   9   4   1  113.80    2.15
  10   4   1   19.04    1.74
   0   5   1    4.11    2.50
   1   5   1 2566.79   48.39
   2   5   1  492.44   12.08
   3   5   1   37.75    3.80
   4   5   1  393.39    9.31
   5   5   1  252.12    7.02
   6   5   1  406.54    8.62
   7   5   1   63.51    4.34
   8   5   1  330.98    6.21
   9   5   1  141.59    2.32
  10   5   1   57.53    2.11
   0   6   1  510.04   12.34
   1   6   1  454.77   10.93
   2   6   1 1871.21   37.82
   3   6   1  312.94    9.19
   4   6   1 1184.78   26.95
   5   6   1   37.65    2.63
   6   6   1  109.35    4.01
   7   6   1   19.14    2.76
   8   6   1   70.36    5.28
   9   6   1  252.48    7.43
  10   6   1   43.73    2.15
   0   7   1  599.84   17.15
   1   7   1  399.06   10.50
   2   7   1  487.62   12.98
   3   7   1  641.18   14.09
   4   7   1  153.90    4.57
   5   7   1  431.13   11.65
   6   7   1  228.85    4.33
   7   7   1   76.25    3.72
   8   7   1  120.16    2.32
   9   7   1   63.99   11.78
  10   7   1    5.55    1.68
   0   8   1  648.60   15.65
   1   8   1  415.52   11.25
   2   8   1  653.53   15.87
   3   8   1  491.30   11.52
   4   8   1  152.73    4.59
   5   8   1   43.54    3.02
   6   8   1  164.84    4.65
   7   8   1   28.50    2.73
   8   8   1  321.93    4.35
   9   8   1    8.26    1.68
   0   9   1  998.43   27.32
   1   9   1  693.72   16.86
   2   9   1  153.76    5.76
   3   9   1   71.68    3.66
   4   9   1   28.58    2.36
   5   9   1  292.51    7.72
   6   9   1   69.35    2.95
   7   9   1    3.67    1.52
   8   9   1  128.63    4.03
   9   9   1    4.50    1.24
  10   9   1   55.28    2.26
   0  10   1 1025.17   24.30
   1  10   1  185.86    6.39
   2  10   1  799.46   17.08
   3  10   1  115.59    3.68
   4  10   1  338.13    6.16
   5  10   1  424.47   13.61
   6  10   1  105.02    4.97
   7  10   1   15.18    1.80
   8  10   1  117.94    4.96
   9  10   1   57.96    3.72
  10  10   1   10.27    2.95
   0  11   1   50.00    3.67
   1  11   1    8.77    1.72
   2  11   1  190.12    4.61
   3  11   1   80.13    3.04
   4  11   1   75.99    3.40
   5  11   1   61.31    4.03
   6  11   1  284.90    6.53
   7  11   1    9.21    1.52
   8  11   1   53.86    2.39
   9  11   1   52.53    2.73
  10  11   1   45.93    2.33
  11  11   1   10.73    1.56
   0  12   1  184.77    4.92
   1  12   1  916.05   15.39
   2  12   1  359.77    7.71
   3  12   1  213.25    4.94
   4  12   1  146.54    4.65
   5  12   1  143.35    4.04
   6  12   1   81.23    2.67
   7  12   1   60.01    2.63
   8  12   1  166.94    3.72
   9  12   1   13.29    1.74
  10  12   1   15.75    2.30
  11  12   1  156.56    3.42
  12  12   1   10.61    1.81
   0  13   1 1092.35   14.82
   1  13   1   55.75    3.03
   2  13   1   36.10    2.82
   3  13   1  159.72    4.96
   4  13   1   21.59    2.67
   5  13   1   62.83    2.61
   6  13   1  340.48    5.27
   7  13   1  127.05    3.09
   8  13   1   28.56    2.57
   9  13   1   48.41    2.39
  10  13   1   32.05    2.55
  11  13   1   91.98    3.11
  12  13   1   27.94    4.98
   0  14   1  179.61    4.65
   1  14   1  136.09    4.34
   2  14   1   49.39    3.41
   3  14   1  262.11    7.15
   4  14   1  185.99    5.28
   5  14   1   38.82    2.45
   6  14   1  142.82    3.72
   7  14   1  481.88    7.14
   8  14   1   32.96    2.26
   9  14   1   39.24    2.52
  10  14   1   21.45    2.78
  11  14   1   53.91    3.11
  12  14   1   26.14    2.88
  13  14   1   26.64    2.78
   0  15   1  121.26    5.90
   1  15   1   60.15    3.10
   2  15   1   75.43    3.41
   3  15   1  141.99    3.72
   4  15   1  190.76    4.35
   5  15   1   42.66    2.60
   6  15   1  349.41    5.89
   7  15   1    2.51    1.58
   8  15   1   10.16    1.49
   9  15   1  109.03    3.11
  10  15   1   12.30    1.91
  11  15   1   20.07    2.96
  12  15   1   11.64    2.16
  13  15   1   24.04    3.03
   0  16   1  120.31    3.41
   1  16   1   25.76    2.67
   2  16   1  199.92    4.66
   3  16   1  451.54    7.75
   4  16   1   91.06    3.41
   5  16   1   16.10    2.26
   6  16   1  180.46    6.82
   7  16   1  105.00    2.98
   8  16   1   23.50    2.52
   9  16   1   56.69    2.87
  10  16   1    1.37    1.87
  11  16   1   40.62    3.10
  12  16   1   30.91    3.06
  13  16   1   29.85   10.58
   0  17   1  364.06    6.82
   1  17   1    2.51    1.43
   2  17   1  125.60    3.72
   3  17   1   77.68    3.41
   4  17   1  236.03    6.20
   5  17   1   62.35    3.72
   6  17   1    1.88    1.71
   7  17   1  122.03    3.41
   8  17   1   23.22    2.90
   9  17   1    2.94    2.27
  10  17   1    9.67    2.19
  11  17   1    6.36    2.19
  12  17   1   14.28    2.80
  13  17   1   36.76    3.31
   0  18   1    6.90    1.61
   1  18   1   47.78    2.82
   2  18   1   98.09    4.03
   3  18   1  235.43    6.20
   4  18   1  108.80    5.27
   5  18   1  212.00    4.96
   6  18   1   31.54    2.52
   7  18   1   93.23    4.36
   8  18   1   44.59    3.03
   9  18   1   15.34    2.52
  10  18   1    9.35    2.00
  11  18   1    9.64    2.24
  12  18   1   56.17    5.15
   0  19   1   67.46    3.72
   1  19   1   19.98    2.73
   2  19   1   13.29    2.70
   3  19   1  173.36    4.66
   4  19   1  133.95    3.72
   5  19   1   79.95    3.10
   6  19   1  143.16    4.36
   7  19   1   39.53    3.00
   8  19   1   91.88    3.74
   9  19   1   19.54    2.90
  10  19   1   34.21    4.64
  11  19   1    1.23    2.16
  12  19   1  118.69    7.84
   0  20   1  129.43    4.03
   1  20   1  105.99    3.04
   2  20   1   18.84    2.29
   3  20   1    9.42    1.59
   4  20   1   74.00    2.95
   5  20   1   19.63    2.49
   6  20   1  109.85    3.74
   7  20   1    2.10    1.94
   8  20   1   14.82    2.68
   9  20   1   14.89    2.70
  10  20   1    1.97    2.06
  11  20   1   34.12    4.55
  12  20   1   26.53    6.91
   0  21   1    7.65    1.49
   1  21   1    1.68    1.43
   2  21   1   98.42    3.73
   3  21   1  163.95    3.73
   4  21   1    1.89    1.56
   5  21   1   50.78    3.03
   6  21   1   82.85    3.11
   7  21   1    2.42    1.90
   8  21   1  106.82    3.73
   9  21   1   67.09    4.32
  10  21   1  104.08    5.49
  11  21   1   52.88    9.04
   0  22   1   92.67    3.10
   1  22   1   56.57    3.02
   2  22   1   51.35    2.93
   3  22   1   83.64    3.11
   4  22   1    5.26    1.69
   5  22   1   81.80    3.42
   6  22   1   40.67    3.11
   7  22   1   27.10    3.74
   8  22   1   37.45    3.71
   9  22   1   28.27    3.67
  10  22   1   30.00    3.32
   0  23   1  131.95    3.74
   1  23   1   38.28    2.93
   2  23   1  211.39    4.37
   3  23   1   76.65    3.42
   4  23   1    9.67    2.21
   5  23   1   51.07    2.99
   6  23   1   26.58    4.36
   7  23   1   58.82    3.40
   8  23   1   31.03    4.30
   9  23   1   76.03    3.94
  10  23   1   54.72    4.81
   0  24   1    7.89    1.81
   1  24   1   21.66    2.65
   2  24   1   22.91    2.74
   3  24   1   28.38    3.74
   4  24   1   14.29    5.30
   5  24   1   31.62    3.42
   6  24   1   40.63    3.01
   7  24   1   37.37    3.68
   8  24   1  118.66    4.57
   9  24   1   20.55    3.62
   0  25   1   76.50    5.61
   1  25   1  265.21    5.61
   2  25   1    8.19    2.09
   3  25   1   37.82    3.06
   4  25   1   33.34    3.73
   5  25   1   14.17    2.78
   6  25   1   27.20    3.68
   7  25   1   28.93    4.86
   8  25   1  110.39    4.83
   0  26   1   92.44    3.42
   1  26   1   96.78    3.42
   2  26   1   29.51    2.82
   3  26   1   78.84    3.40
   5  26   1   48.31    2.97
   6  26   1   26.44    2.98
   7  26   1  106.13   10.27
   8  26   1   45.27    7.81
   0  27   1   19.11    2.65
   1  27   1   74.94    3.38
   3  27   1   12.80    6.12
   4  27   1   36.90    3.35
   5  27   1    1.02    2.70
   0  28   1   50.89   21.93
   1  28   1   24.24    3.35
   2  28   1   17.44   17.03
   3  28   1   32.72    3.02
   0   0   2  266.40    8.78
   1   0   2 6298.31   95.94
   2   0   2  173.07    5.05
   3   0   2  578.09   12.02
   4   0   2  554.42   10.28
   5   0   2  264.18    7.56
   6   0   2  210.38    4.90
   7   0   2   87.21    4.94
   8   0   2  156.26    2.70
   9   0   2  109.13    2.73
  10   0   2    0.42    1.65
   0   1   2 10456.2   144.3
   1   1   2 5943.01   78.93
   2   1   2 2318.69   36.50
   3   1   2    7.83    2.26
   4   1   2  371.96    8.81
   5   1   2  343.05    9.07
   6   1   2  141.32    2.97
   7   1   2  125.77    3.39
   8   1   2  183.73    4.04
   9   1   2  280.82    4.03
  10   1   2  201.63    5.89
   0   2   2 3404.24   47.95
   1   2   2  410.32    9.85
   2   2   2 2089.04   33.82
   3   2   2 1474.37   31.61
   4   2   2  658.17   16.50
   5   2   2   29.86    4.25
   6   2   2  433.42    6.75
   7   2   2  774.10    8.04
   8   2   2  315.97    8.69
   9   2   2    4.60    1.49
  10   2   2    7.32    4.66
   0   3   2 2386.24   44.95
   1   3   2 2456.31   39.24
   2   3   2 2566.06   48.22
   3   3   2 5525.81   95.28
   4   3   2  896.67   18.07
   5   3   2  340.60    8.80
   6   3   2  579.46    7.36
   7   3   2  330.54    6.18
   8   3   2   40.86    2.09
   9   3   2   90.27    2.42
  10   3   2  234.60    4.03
   0   4   2  114.49   11.25
   1   4   2 1943.25   39.54
   2   4   2 3712.58   65.73
   3   4   2 1307.31   25.60
   4   4   2  861.11   18.19
   5   4   2   40.64    3.96
   6   4   2   40.66    2.13
   7   4   2  321.83   12.38
   8   4   2   47.77    2.23
   9   4   2  564.56   16.13
  10   4   2  158.15    3.41
   0   5   2  904.11   27.00
   1   5   2   89.92    6.57
   2   5   2 1203.04   24.80
   3   5   2 1240.15   25.26
   4   5   2  126.34    4.22
   5   5   2    9.47    1.90
   6   5   2  456.27    8.01
   7   5   2    8.78    1.52
   8   5   2  118.24    3.01
   9   5   2   20.18    2.29
  10   5   2   13.29    1.83
   0   6   2  410.92   12.08
   1   6   2  233.49    7.21
   2   6   2 2677.78   55.42
   3   6   2  144.30    5.05
   4   6   2   78.14    3.33
   5   6   2   63.58    2.85
   6   6   2  770.70   11.41
   7   6   2   13.92    1.83
   8   6   2   44.50    2.09
   9   6   2   49.87    3.72
  10   6   2   29.92   12.10
   0   7   2    3.15    1.99
   1   7   2   16.48    3.22
   2   7   2 1287.81   28.98
   3   7   2  623.43   13.23
   4   7   2  350.66    7.92
   5   7   2  170.60    4.30
   6   7   2    9.28    1.42
   7   7   2  115.04    3.10
   8   7   2  127.58    2.89
   9   7   2  300.52    4.34
  10   7   2   29.51    2.51
   0   8   2   88.40    4.74
   1   8   2  154.87    6.24
   2   8   2  144.67    5.41
   3   8   2  210.32    7.28
   4   8   2  194.40    5.80
   5   8   2   59.98    2.43
   6   8   2  176.69    3.71
   7   8   2   87.80    3.73
   8   8   2  205.57    3.41
   9   8   2  204.24    5.89
   0   9   2  114.12    5.12
   1   9   2  153.29    5.73
   2   9   2  348.11    9.41
   3   9   2   68.54    4.58
   4   9   2  630.86   10.75
   5   9   2  334.79    6.80
   6   9   2  225.78    7.14
   7   9   2  113.31    3.41
   8   9   2  128.41    2.89
   9   9   2  276.03    7.44
  10   9   2   81.98    2.45
   0  10   2   77.63    4.57
   1  10   2  677.41   16.73
   2  10   2   73.72    3.66
   3  10   2  518.04    9.82
   4  10   2  328.05    6.16
   5  10   2   36.64    2.85
   6  10   2   58.48    2.99
   7  10   2   95.66    2.54
   8  10   2  669.16    8.36
   9  10   2  138.51    4.03
  10  10   2   57.63    3.73
  11  10   2   57.81    2.55
   0  11   2    1.96    1.56
   1  11   2  853.26   18.06
   2  11   2  149.13    4.30
   3  11   2   10.71    1.67
   4  11   2  256.10    6.80
   5  11   2  276.37    6.20
   6  11   2    7.54    1.46
   7  11   2  731.48    8.37
   8  11   2   71.01    2.76
   9  11   2   62.36    3.72
  10  11   2   32.09    2.36
  11  11   2   38.49    2.46
   0  12   2  197.56    4.92
   1  12   2  113.57    4.00
   2  12   2   20.81    2.44
   3  12   2   10.11    2.01
   4  12   2   74.34    3.41
   5  12   2  241.00    6.21
   6  12   2   38.83    2.36
   7  12   2   94.30    3.04
   8  12   2  147.70    3.41
   9  12   2   51.19    2.39
  10  12   2    4.62    1.43
  11  12   2   32.80    4.05
  12  12   2    2.10    1.65
   0  13   2   54.70    4.02
   1  13   2  178.33    4.94
   2  13   2  453.22    9.28
   3  13   2  100.69    4.03
   4  13   2   44.65    2.83
   5  13   2   18.22    2.12
   6  13   2    6.48    1.46
   7  13   2   38.38    2.48
   8  13   2  132.25    4.03
   9  13   2   68.44    2.58
  10  13   2   60.53    2.74
  11  13   2   47.93    2.93
  12  13   2   32.45    3.73
   0  14   2   63.75    3.40
   1  14   2  327.36    7.13
   2  14   2  161.72    5.28
   3  14   2    2.93    1.81
   4  14   2  250.27    7.76
   5  14   2  173.68    4.03
   6  14   2  144.70    3.72
   7  14   2  221.86    4.34
   8  14   2  377.92    4.66
   9  14   2   24.03    2.36
  10  14   2    5.57    1.65
  11  14   2   16.18    2.68
  12  14   2   16.30    2.45
   0  15   2   35.95    2.48
   1  15   2   51.24    2.99
   2  15   2   11.52    2.12
   3  15   2  410.96    8.07
   4  15   2    1.26    1.43
   5  15   2  141.34    4.34
   6  15   2  119.44    3.72
   7  15   2  160.50    3.72
   8  15   2   47.89    2.52
   9  15   2    1.89    1.53
  10  15   2   29.54    3.06
  11  15   2   13.66    1.97
  12  15   2   24.11    3.04
  13  15   2  134.50    3.94
   0  16   2    5.24    1.40
   1  16   2   73.81    2.83
   2  16   2   18.73    2.26
   3  16   2  170.41    4.34
   4  16   2   22.48    2.60
   5  16   2  266.25    5.58
   6  16   2  148.55    6.52
   7  16   2  547.14    7.45
   8  16   2    8.81    1.56
   9  16   2    8.20    1.75
  10  16   2   24.70    2.71
  11  16   2   64.62    3.42
  12  16   2   41.02    5.21
  13  16   2   30.97    8.76
   0  17   2   18.41    2.26
   1  17   2  103.24    3.41
   2  17   2  260.79    5.27
   3  17   2  265.88    5.27
   4  17   2   96.95    4.03
   5  17   2  117.90    5.27
   6  17   2   29.82    2.32
   7  17   2   61.54    2.74
   8  17   2   30.58    2.71
   9  17   2    0.63    1.75
  10  17   2   12.19    2.84
  11  17   2    8.23    3.71
  12  17   2    1.95    1.98
  13  17   2  180.59    7.22
   0  18   2    8.78    1.86
   1  18   2   16.73    2.32
   2  18   2   54.69    2.95
   3  18   2   14.12    2.48
   4  18   2  158.59    6.52
   5  18   2  376.61    4.66
   6  18   2   59.11    3.73
   7  18   2   47.77    2.83
   8  18   2    2.52    1.75
   9  18   2    7.88    1.94
  10  18   2   54.39    4.36
  11  18   2    5.28    2.16
  12  18   2   34.10    3.33
   0  19   2   39.12    2.89
   1  19   2   34.31    2.89
   2  19   2   88.29    4.03
   3  19   2   62.57    4.35
   4  19   2  115.43    3.10
   5  19   2   48.21    3.41
   6  19   2   37.47    2.61
   7  19   2    1.26    1.72
   8  19   2   15.14    2.65
   9  19   2   49.48    3.74
  10  19   2   61.92    3.40
  11  19   2   11.73    2.22
  12  19   2   40.47    9.03
   0  20   2    1.78    1.33
   1  20   2   66.45    2.64
   2  20   2  232.11    4.03
   3  20   2   62.73    3.72
   4  20   2  206.52    3.73
   5  20   2   14.28    2.18
   6  20   2   32.59    2.87
   7  20   2   92.94    3.42
   8  20   2   38.56    3.11
   9  20   2   82.99    3.73
  10  20   2   26.28    3.37
  11  20   2   53.62    8.17
   0  21   2   36.67    2.77
   1  21   2   34.89    2.73
   2  21   2  284.51    4.67
   3  21   2   42.91    2.64
   4  21   2   68.47    3.11
   5  21   2   34.59    2.93
   6  21   2   21.76    3.11
   7  21   2   53.81    3.11
   8  21   2  165.22    4.36
   9  21   2    5.61    2.59
  10  21   2   30.61    6.70
  11  21   2   58.77   11.15
   0  22   2   71.06    3.02
   1  22   2   58.89    2.86
   2  22   2   85.17    3.08
   3  22   2  127.69    3.74
   4  22   2   74.35    4.05
   5  22   2   13.77    2.27
   6  22   2    7.25    2.03
   7  22   2   22.16    3.74
   8  22   2   20.54    5.26
   9  22   2    3.92    2.44
  10  22   2   10.30    2.54
   0  23   2   35.65    2.81
   1  23   2  121.89    3.74
   2  23   2  131.04    5.30
   3  23   2   18.93    2.78
   4  23   2   12.93    2.84
   5  23   2   11.35    3.42
   6  23   2    4.83    3.06
   7  23   2   25.06    6.50
   8  23   2   32.78    6.75
   9  23   2    5.42    2.64
  10  23   2   30.66    3.61
   0  24   2  111.65    3.74
   1  24   2    9.04    1.97
   2  24   2   50.45    3.11
   3  24   2   23.75    2.87
   4  24   2   26.06    4.05
   5  24   2   41.17    2.80
   6  24   2   60.22    3.40
   7  24   2   21.73    3.99
   8  24   2   27.78    3.65
   9  24   2   22.38    3.62
   0  25   2    4.41    1.97
   1  25   2    5.78    2.00
   2  25   2   11.24    2.06
   3  25   2  117.12    4.36
   4  25   2    3.56    2.20
   5  25   2    5.62    2.19
   6  25   2   26.47    4.29
   7  25   2    4.21    2.52
   8  25   2    3.36    2.90
   0  26   2    3.14    1.81
   1  26   2   22.75    7.15
   2  26   2   14.33    6.52
   3  26   2   58.47    6.18
   4  26   2   12.45    3.38
   5  26   2   35.59    3.36
   6  26   2   13.52    2.67
   7  26   2   10.28    2.51
   8  26   2   44.15    6.00
   1  27   2   31.64    7.08
   2  27   2   33.44    4.61
   3  27   2   10.12    7.34
   4  27   2   46.75   12.49
   5  27   2    5.52    1.85
   0  28   2   50.97   20.41
   1  28   2   22.39   18.87
   2  28   2   36.08   30.09
   3  28   2   58.76   13.32
   1   0   3 1103.13   23.06
   2   0   3  256.92    7.89
   3   0   3   52.06    3.45
   4   0   3 2083.81   32.43
   5   0   3  291.94    6.67
   6   0   3   39.81    3.37
   7   0   3  121.97    5.25
   8   0   3   96.10    2.52
   9   0   3  256.00   11.16
  10   0   3    9.94    4.96
   0   1   3    1.90    1.84
   1   1   3  926.13   20.51
   2   1   3  684.69   18.07
   3   1   3  592.10   14.39
   4   1   3 1631.99   29.50
   5   1   3 1059.49   19.72
   6   1   3  447.63    8.58
   7   1   3  509.93    6.49
   8   1   3  224.05    3.41
   9   1   3  142.49    3.09
  10   1   3   73.63    2.98
   0   2   3  422.50   10.96
   1   2   3  730.75   19.92
   2   2   3  152.75    6.52
   3   2   3  346.47    9.24
   4   2   3    8.29    2.22
   5   2   3 1281.43   29.44
   6   2   3  114.38    2.83
   7   2   3  762.71    8.04
   8   2   3  246.56    6.84
   9   2   3  157.43    4.96
  10   2   3  212.53    4.34
   0   3   3 1936.71   33.62
   1   3   3 1837.76   33.77
   2   3   3   94.88    5.99
   3   3   3  695.87   19.72
   4   3   3 1261.07   25.88
   5   3   3  664.16   14.28
   6   3   3  367.85    6.45
   7   3   3  943.28   16.09
   8   3   3    5.66    1.74
   9   3   3   99.47    5.58
  10   3   3   34.83    2.57
   0   4   3  312.46   13.57
   1   4   3  186.56    7.95
   2   4   3 1602.36   34.44
   3   4   3  613.67   18.41
   4   4   3  838.05   17.08
   5   4   3  188.76    7.31
   6   4   3  803.08   12.62
   7   4   3  629.15   11.14
   8   4   3   14.56    2.80
   9   4   3   78.74    4.96
  10   4   3  320.60   18.91
   0   5   3  450.75   12.57
   1   5   3   23.79    3.72
   2   5   3  115.33    5.21
   3   5   3 1156.05   23.90
   4   5   3  178.99    6.04
   5   5   3 3243.53   51.93
   6   5   3   26.83    2.04
   7   5   3   31.36    3.72
   8   5   3    1.15    1.46
   9   5   3  131.00    3.09
  10   5   3   13.81    2.73
   0   6   3  172.20    6.06
   1   6   3  699.02   15.35
   2   6   3  799.28   19.34
   3   6   3  174.08    5.37
   4   6   3  588.96   12.75
   5   6   3 1409.78   27.26
   6   6   3  393.93    7.10
   7   6   3    7.12    2.32
   8   6   3  400.32    4.66
   9   6   3  179.52    9.61
  10   6   3   27.62   17.68
   0   7   3  133.85    5.56
   1   7   3  375.67   12.35
   2   7   3   23.05    3.56
   3   7   3  416.97    9.67
   4   7   3  364.57    8.22
   5   7   3  540.39    7.68
   6   7   3   63.83    3.09
   7   7   3   30.39    2.09
   8   7   3  348.69    9.93
   9   7   3  305.03    9.30
   0   8   3    3.81    1.76
   1   8   3  468.15   14.63
   2   8   3  209.27    7.23
   3   8   3  344.70    8.20
   4   8   3   90.24    3.05
   5   8   3  471.13    6.47
   6   8   3  154.73    3.72
   7   8   3   10.48    1.84
   8   8   3   37.97    2.85
   9   8   3   57.00    3.41
   0   9   3    1.94    2.63
   1   9   3 1576.13   39.38
   2   9   3  486.25   12.46
   3   9   3   15.87    2.29
   4   9   3  105.18    3.69
   5   9   3  112.87    4.02
   6   9   3  123.73    4.03
   7   9   3   89.21    3.10
   8   9   3  179.42    3.72
   9   9   3  228.03    4.03
  10   9   3   78.65    2.36
   0  10   3   21.36    3.34
   1  10   3  346.80   10.97
   2  10   3  246.39    7.03
   3  10   3  162.62    5.83
   4  10   3  159.53    4.32
   5  10   3  147.90    4.65
   6  10   3  484.01    8.08
   7  10   3  207.94    4.03
   8  10   3   90.34    4.34
   9  10   3  228.38    4.03
  10  10   3   12.58    2.15
  11  10   3  143.18    3.11
   0  11   3  149.89    5.51
   1  11   3  580.88   13.48
   2  11   3  317.79    6.45
   3  11   3   17.48    2.37
   4  11   3  293.90    6.49
   5  11   3  133.80    5.59
   6  11   3  259.29    5.59
   7  11   3    3.97    1.40
   8  11   3   93.18    4.03
   9  11   3   79.84    4.96
  10  11   3   57.38    4.36
  11  11   3   17.46    2.40
  12  11   3   45.81    2.74
   0  12   3   55.28    3.04
   1  12   3  568.57   10.17
   2  12   3  212.36    5.56
   3  12   3  136.65    4.64
   4  12   3  102.20    4.34
   5  12   3  145.84    5.28
   6  12   3   47.93    3.72
   7  12   3  208.06    4.65
   8  12   3  326.26    6.52
   9  12   3   25.34    2.23
  10  12   3   67.94    2.83
  11  12   3  151.82    3.42
  12  12   3   49.37    2.90
   0  13   3 1210.41   25.65
   1  13   3   67.57    3.71
   2  13   3   79.56    4.34
   3  13   3   74.59    3.41
   4  13   3  103.95    4.35
   5  13   3    6.18    1.52
   6  13   3  199.23    4.66
   7  13   3  122.77    4.34
   8  13   3   58.38    3.72
   9  13   3   29.14    2.39
  10  13   3  122.56    3.42
  11  13   3   36.79    2.68
  12  13   3   29.91    2.90
   0  14   3  436.76   11.47
   1  14   3  389.75    8.37
   2  14   3   84.20    4.35
   3  14   3   14.04    2.36
   4  14   3   30.57    2.36
   5  14   3  212.57    4.34
   6  14   3  208.91    7.13
   7  14   3   10.57    1.90
   8  14   3  119.23    3.72
   9  14   3   41.98    3.73
  10  14   3   13.88    2.13
  11  14   3   82.07    3.11
  12  14   3    7.62    1.86
  13  14   3   16.13    2.93
   0  15   3  272.65    6.53
   1  15   3  211.75    5.90
   2  15   3  529.37   10.56
   3  15   3  122.28    3.41
   4  15   3    4.39    1.55
   5  15   3   46.42    2.92
   6  15   3   26.77    2.92
   7  15   3   63.20    2.89
   8  15   3  115.71    4.04
   9  15   3  172.84    3.74
  10  15   3    3.05    1.65
  11  15   3   10.08    2.00
  12  15   3   21.80    2.96
  13  15   3   43.64    3.33
   0  16   3   39.05    2.42
   1  16   3   32.55    2.26
   2  16   3    5.96    1.46
   3  16   3  226.46    5.27
   4  16   3  111.87    4.34
   5  16   3   38.49    2.79
   6  16   3  144.38    4.96
   7  16   3   37.28    2.51
   8  16   3  104.00    3.10
   9  16   3   84.87    3.11
  10  16   3   15.13    2.68
  11  16   3  143.91    5.28
  12  16   3   33.14    3.36
  13  16   3   30.65   10.86
   0  17   3   45.92    2.42
   1  17   3  204.05    4.66
   2  17   3  135.30    4.03
   3  17   3  928.06   12.40
   4  17   3   85.03    4.34
   5  17   3  259.86    5.89
   6  17   3  158.35    3.41
   7  17   3   68.27    2.89
   8  17   3    2.52    1.59
   9  17   3   39.53    2.87
  10  17   3    5.99    1.97
  11  17   3    8.43    2.07
  12  17   3    6.26    2.34
  13  17   3   11.26    9.63
   0  18   3   33.04    3.41
   1  18   3  235.48    5.27
   2  18   3  107.40    3.72
   3  18   3   34.31    3.06
   4  18   3  316.68    8.37
   5  18   3   60.38    2.73
   6  18   3   75.99    2.83
   7  18   3   18.06    2.61
   8  18   3   57.63    3.03
   9  18   3   24.07    2.90
  10  18   3   24.02    4.04
  11  18   3   28.86    3.99
  12  18   3   65.51    6.35
   0  19   3  218.20    5.58
   1  19   3   44.46    3.09
   2  19   3   29.61    3.41
   3  19   3   45.93    3.72
   4  19   3   33.29    2.64
   5  19   3   21.59    2.42
   6  19   3   45.25    2.68
   7  19   3   14.41    2.40
   8  19   3   68.33    3.11
   9  19   3   30.78    3.11
  10  19   3    4.48    2.14
  11  19   3    6.16    2.19
  12  19   3   50.30    3.31
   0  20   3    0.63    1.27
   1  20   3  446.71    6.20
   2  20   3   27.84    2.42
   3  20   3  228.96    4.97
   4  20   3    7.55    1.65
   5  20   3   45.88    2.68
   6  20   3   22.08    2.59
   7  20   3   63.60    3.11
   8  20   3   48.86    4.05
   9  20   3   64.29    4.66
  10  20   3   47.25    4.29
  11  20   3   76.87    5.14
   0  21   3    1.47    1.43
   1  21   3    4.93    1.49
   2  21   3    2.73    1.46
   3  21   3   93.07    3.42
   4  21   3   23.32    2.65
   5  21   3  114.52    3.43
   6  21   3    2.31    1.81
   7  21   3    8.62    2.19
   8  21   3   19.12    3.11
   9  21   3   32.20    3.38
  10  21   3   21.14    4.87
  11  21   3   86.27   11.44
   0  22   3   79.47    4.05
   1  22   3   48.72    3.42
   2  22   3  188.33    4.36
   3  22   3  102.90    3.11
   4  22   3   52.79    3.08
   5  22   3    4.00    1.81
   6  22   3    5.46    1.94
   7  22   3   51.99    3.42
   8  22   3   24.06    4.33
   9  22   3    8.55    3.00
  10  22   3    1.22    2.26
   0  23   3   29.97    2.81
   1  23   3    2.84    1.75
   2  23   3    7.15    1.87
   3  23   3  178.42    4.37
   4  23   3   28.80    2.90
   5  23   3   23.33    3.74
   6  23   3  110.08    4.68
   7  23   3   62.49    5.87
   8  23   3   70.25    8.26
   9  23   3   50.80    4.85
  10  23   3   66.24    3.90
   0  24   3    2.31    1.97
   1  24   3   78.31    3.42
   2  24   3   97.75    3.74
   3  24   3   18.60    3.42
   4  24   3   27.32    4.05
   5  24   3   53.88    4.05
   6  24   3    4.80    2.29
   7  24   3   21.09    3.37
   8  24   3   33.50    3.34
   9  24   3   32.64    3.92
   0  25   3  187.65    5.30
   1  25   3   26.48    3.74
   2  25   3   46.85    4.36
   3  25   3   30.04    4.68
   4  25   3   28.48    4.04
   5  25   3   16.65    2.47
   6  25   3   53.00    3.37
   7  25   3   24.59    2.92
   0  26   3    8.38    7.45
   1  26   3   19.59    4.96
   2  26   3   32.50   10.53
   3  26   3    5.10    1.86
   4  26   3    2.49    1.85
   5  26   3    3.19    3.05
   6  26   3    1.54    1.73
   7  26   3  110.02    3.92
   0  27   3    8.61    1.91
   1  27   3   29.43   20.90
   2  27   3    4.86    1.88
   3  27   3   16.39    3.36
   4  27   3   20.94    7.30
   5  27   3   62.90    3.63
   0  28   3   23.92   16.13
   1  28   3    6.98    2.28
   2  28   3   32.68    2.80
   3  28   3   20.63    6.36
   0   0   4 8212.90  126.30
   1   0   4  183.26    8.69
   2   0   4  294.81    8.80
   3   0   4 2029.15   37.57
   4   0   4  234.64    9.50
   5   0   4  405.79    6.68
   6   0   4 2320.10   58.32
   7   0   4   80.85    2.85
   8   0   4    5.03    1.43
   9   0   4  169.66   11.16
  10   0   4    4.39    1.74
   0   1   4 2855.52   47.69
   1   1   4 2287.06   50.52
   2   1   4  126.71    6.25
   3   1   4  124.82    6.36
   4   1   4  376.80   11.88
   5   1   4  491.28    9.42
   6   1   4  835.59   18.73
   7   1   4   58.32    2.66
   8   1   4   25.67    2.20
   9   1   4   32.01    2.48
  10   1   4   22.70    2.60
   0   2   4 1408.33   24.40
   1   2   4  584.24   17.19
   2   2   4 1152.82   28.53
   3   2   4  181.34    6.38
   4   2   4  172.48    5.36
   5   2   4   63.29    3.34
   6   2   4  363.90    6.45
   7   2   4  426.66    8.05
   8   2   4   68.83    2.83
   9   2   4  137.75    3.72
  10   2   4   81.27    4.34
   0   3   4  782.00   18.92
   1   3   4  142.34    6.81
   2   3   4  358.21   10.61
   3   3   4  562.78   12.84
   4   3   4  115.27    5.09
   5   3   4  917.55   17.97
   6   3   4  780.45   14.16
   7   3   4  288.74    7.43
   8   3   4  190.64    4.35
   9   3   4   80.00    2.98
  10   3   4   79.71    3.41
   0   4   4 2259.54   45.55
   1   4   4  226.16    8.86
   2   4   4  444.57   12.42
   3   4   4  415.34   11.77
   4   4   4   16.15    2.71
   5   4   4 1280.43   19.52
   6   4   4  931.61   16.64
   7   4   4  205.78    4.34
   8   4   4   38.02    2.61
   9   4   4    1.67    1.49
  10   4   4  104.61    3.41
   0   5   4 1654.98   37.36
   1   5   4  463.36   11.82
   2   5   4  140.42    6.71
   3   5   4  389.13   10.68
   4   5   4 1529.86   28.50
   5   5   4  315.38    9.18
   6   5   4   67.02    3.08
   7   5   4   34.52    2.92
   8   5   4  297.56    6.83
   9   5   4   34.29    2.54
  10   5   4   80.76    9.30
   0   6   4  512.22   13.94
   1   6   4  128.80    5.83
   2   6   4  176.61    6.79
   3   6   4  636.34   14.41
   4   6   4  862.85   16.12
   5   6   4  714.94    9.83
   6   6   4  248.54    4.33
   7   6   4   20.74    2.83
   8   6   4   66.05    6.20
   9   6   4    0.10    1.49
  10   6   4   42.79    2.79
   0   7   4  599.76   16.50
   1   7   4 1059.42   23.37
   2   7   4  146.85    6.28
   3   7   4  247.84    6.98
   4   7   4  552.34   14.04
   5   7   4  963.11   13.54
   6   7   4  810.00   10.83
   7   7   4   28.08    2.86
   8   7   4   33.06    2.51
   9   7   4   27.92    2.57
   0   8   4  180.91    8.97
   1   8   4  685.42   16.80
   2   8   4    7.25    2.33
   3   8   4  318.21    8.22
   4   8   4 1407.57   23.61
   5   8   4 1066.62   12.96
   6   8   4  366.65    6.20
   7   8   4  267.51    5.89
   8   8   4   67.98    2.48
   9   8   4   66.52    3.09
  10   8   4   57.88    2.20
   0   9   4  236.04    7.58
   1   9   4  280.12    8.80
   2   9   4  344.37    9.44
   3   9   4 1031.76   17.14
   4   9   4  647.00   10.16
   5   9   4   47.14    3.09
   6   9   4   82.75    3.72
   7   9   4   99.98    3.41
   8   9   4   26.35    2.92
   9   9   4   75.00    2.85
  10   9   4    5.03    1.46
  11   9   4   84.69    2.74
   0  10   4   46.08    3.66
   1  10   4  698.41   18.01
   2  10   4  341.29    7.96
   3  10   4    6.22    1.73
   4  10   4   22.60    3.03
   5  10   4   24.46    2.95
   6  10   4   91.36    3.73
   7  10   4   23.23    2.39
   8  10   4   65.56    2.73
   9  10   4  589.25    8.68
  10  10   4  123.71    2.92
  11  10   4  126.92    3.42
   0  11   4  142.68    5.21
   1  11   4  455.26   10.75
   2  11   4  367.61    7.70
   3  11   4  282.53    6.17
   4  11   4  287.21    7.12
   5  11   4   36.88    3.73
   6  11   4  129.31    3.41
   7  11   4   15.06    2.35
   8  11   4  186.27    4.34
   9  11   4   85.39    2.51
  10  11   4   46.48   11.19
  11  11   4   35.12    2.62
  12  11   4  167.90    3.74
   0  12   4  156.10    4.63
   1  12   4  108.93    4.01
   2  12   4  298.56    7.11
   3  12   4  506.90   11.45
   4  12   4    9.21    2.20
   5  12   4  177.97    5.28
   6  12   4   59.33    3.41
   7  12   4   23.53    2.92
   8  12   4  216.86    6.52
   9  12   4  167.89    3.41
  10  12   4   19.85    3.73
  11  12   4  122.06    5.61
  12  12   4  100.53    3.42
   0  13   4  190.79    6.18
   1  13   4   89.74    3.71
   2  13   4  239.57    5.88
   3  13   4   27.22    2.86
   4  13   4  129.28    4.66
   5  13   4   40.93    2.61
   6  13   4   41.30    3.72
   7  13   4  407.98    7.44
   8  13   4  187.82    4.35
   9  13   4  102.65    2.92
  10  13   4  126.90    3.11
  11  13   4   63.48    3.42
  12  13   4    4.09    1.81
  13  13   4   20.52    2.88
   0  14   4    2.62    1.93
   1  14   4  119.54    4.66
   2  14   4  228.55    6.21
   3  14   4  130.53    5.28
   4  14   4   70.56    3.07
   5  14   4   28.87    2.60
   6  14   4   29.91    2.63
   7  14   4  216.44    4.03
   8  14   4  143.24    3.10
   9  14   4   19.94    2.96
  10  14   4  182.65    3.74
  11  14   4    1.79    1.75
  12  14   4    5.42    1.98
  13  14   4   34.79    3.04
   0  15   4   24.72    2.67
   1  15   4   13.51    2.30
   2  15   4  201.59    5.59
   3  15   4   62.59    2.73
   4  15   4   58.26    3.09
   5  15   4   97.34    4.03
   6  15   4  121.33    4.96
   7  15   4  245.17    3.72
   8  15   4    8.39    1.52
   9  15   4   52.02    2.74
  10  15   4  156.95    3.74
  11  15   4   50.00    3.08
  12  15   4   10.99    2.18
  13  15   4   11.03    2.06
   0  16   4   96.19    3.10
   1  16   4  105.08    3.41
   2  16   4   62.67    2.86
   3  16   4  103.75    4.34
   4  16   4   87.41    3.72
   5  16   4   89.74    3.09
   6  16   4  168.55    3.72
   7  16   4    7.23    1.49
   8  16   4   98.89    3.07
   9  16   4  116.41    3.43
  10  16   4    9.88    1.94
  11  16   4   54.65    3.41
  12  16   4   81.56    3.67
  13  16   4  152.33   16.58
   0  17   4    7.74    1.71
   1  17   4  203.18    4.34
   2  17   4  178.15    4.65
   3  17   4  116.80    3.72
   4  17   4  114.11    3.72
   5  17   4  124.18    4.03
   6  17   4  106.36    2.89
   7  17   4  189.22    3.73
   8  17   4   57.39    3.42
   9  17   4   53.09    3.08
  10  17   4    0.42    1.78
  11  17   4   70.32    5.85
  12  17   4   15.58    3.03
  13  17   4    2.84    2.40
   0  18   4    5.54    1.83
   1  18   4  218.45    4.96
   2  18   4  122.78    4.03
   3  18   4   74.89    4.03
   4  18   4  167.08    4.96
   5  18   4   68.87    4.03
   6  18   4   18.56    2.33
   7  18   4   20.27    2.58
   8  18   4    6.52    1.81
   9  18   4    5.04    1.94
  10  18   4   67.17    3.41
  11  18   4   19.74    3.37
  12  18   4    6.73    2.97
   0  19   4  150.74    4.34
   1  19   4   35.67    3.41
   2  19   4   12.14    2.20
   3  19   4   26.16    2.82
   4  19   4   29.94    2.42
   5  19   4   93.20    2.96
   6  19   4    9.66    1.65
   7  19   4   17.25    2.68
   8  19   4  110.36    3.74
   9  19   4  107.36    3.74
  10  19   4  142.32    6.79
  11  19   4   26.99    3.65
  12  19   4   42.15    3.31
   1  20   4    2.30    1.37
   2  20   4  436.03    5.28
   3  20   4    9.32    1.65
   4  20   4   87.26    2.99
   5  20   4   40.64    4.36
   6  20   4   64.89    3.03
   7  20   4   38.37    3.08
   8  20   4   27.00    3.11
   9  20   4  130.82    5.27
  10  20   4   26.95    5.21
  11  20   4    5.41    4.84
   0  21   4  175.35    5.90
   1  21   4   50.21    2.74
   2  21   4  129.94    3.42
   3  21   4  167.71    3.73
   4  21   4   14.50    2.19
   5  21   4    6.31    1.75
   6  21   4   45.94    3.11
   7  21   4   92.57    3.74
   8  21   4    9.55    2.61
   9  21   4   84.88    4.92
  10  21   4    6.57    3.34
  11  21   4   16.45    5.72
   0  22   4   82.74    3.11
   1  22   4  215.50    4.36
   2  22   4   42.55    2.87
   3  22   4   31.65    2.87
   4  22   4   15.98    2.43
   5  22   4   64.65    3.11
   6  22   4   65.89    3.42
   7  22   4    2.42    2.19
   8  22   4   26.64    3.08
   9  22   4   65.46    3.66
  10  22   4    3.98    2.32
   0  23   4   97.70    4.05
   1  23   4   19.77    2.84
   2  23   4   37.33    4.05
   3  23   4   34.17    2.68
   4  23   4   57.81    3.42
   5  23   4   19.12    2.49
   6  23   4   40.65    2.99
   7  23   4   37.41    3.08
   8  23   4   13.41    2.75
   9  23   4    1.94    2.36
  10  23   4   19.98    2.95
   0  24   4   37.53    4.05
   1  24   4   31.85    2.74
   2  24   4   47.72    4.68
   3  24   4    4.94    2.46
   4  24   4   37.71    4.36
   5  24   4   17.74    5.91
   6  24   4   83.54    4.33
   7  24   4   51.03    3.98
   8  24   4   12.79    2.46
   9  24   4   11.48    3.92
   0  25   4   48.75    3.11
   1  25   4  174.40    4.36
   2  25   4   69.96    4.98
   3  25   4   55.88    3.11
   4  25   4   58.98    3.09
   5  25   4    5.82    1.92
   6  25   4   59.86    3.36
   7  25   4    6.96    2.40
   8  25   4   15.46    8.74
   0  26   4  124.55    9.93
   1  26   4   63.80    5.27
   2  26   4    2.40    1.86
   3  26   4   17.17    6.48
   4  26   4    6.74    1.91
   5  26   4   19.98    3.66
   6  26   4    4.81    1.82
   7  26   4   10.98    2.14
   0  27   4   42.89   20.89
   1  27   4   28.89    2.98
   2  27   4    2.69    2.15
   3  27   4  105.07   14.35
   4  27   4    4.62    2.58
   5  27   4   39.59    3.02
   0  28   4   34.05   26.45
   1  28   4    6.77    1.98
   2  28   4   27.21    3.94
   3  28   4   25.31    2.66
   1   0   5  172.98    7.93
   2   0   5  530.97   14.90
   3   0   5 3320.22   64.14
   4   0   5 2127.28   44.83
   5   0   5    6.78    1.80
   6   0   5  128.27    5.23
   7   0   5    1.57    1.39
   8   0   5  198.72    5.89
   9   0   5   15.27    8.36
  10   0   5   35.35    6.82
   0   1   5   44.85    4.80
   1   1   5 1172.21   31.18
   2   1   5  139.55    6.60
   3   1   5  430.49   10.80
   4   1   5  402.63   11.36
   5   1   5   47.46    3.96
   6   1   5   39.55    2.62
   7   1   5  219.71    5.57
   8   1   5  118.37    4.35
   9   1   5   13.80    2.15
  10   1   5  134.73    4.34
   0   2   5  406.58   12.47
   1   2   5 2679.31   54.05
   2   2   5 1611.37   40.25
   3   2   5   17.98    2.52
   4   2   5  199.66    7.50
   5   2   5  146.91    4.87
   6   2   5   50.59    3.69
   7   2   5  134.13    5.26
   8   2   5   80.86    4.04
   9   2   5  161.77    4.03
  10   2   5   71.13    3.41
   0   3   5  342.48   10.82
   1   3   5 1566.64   37.18
   2   3   5 2949.57   63.55
   3   3   5  480.99   11.78
   4   3   5  143.95    4.53
   5   3   5 2121.24   33.58
   6   3   5  102.61    3.70
   7   3   5   91.46    4.34
   8   3   5   48.70    4.35
   9   3   5   65.66    3.09
  10   3   5   18.31    2.76
   0   4   5    2.90    1.90
   1   4   5  707.89   17.29
   2   4   5  139.72    5.53
   3   4   5  261.72    8.30
   4   4   5  241.01    7.57
   5   4   5  547.38   11.01
   6   4   5  232.97    4.63
   7   4   5   57.01    2.73
   8   4   5  381.75    5.28
   9   4   5   45.58    2.82
  10   4   5   32.01    4.66
   0   5   5  855.93   20.55
   1   5   5  268.51    8.14
   2   5   5  197.23    7.65
   3   5   5  370.56    8.67
   4   5   5   24.80    2.80
   5   5   5  158.33    4.90
   6   5   5   56.46    2.44
   7   5   5  120.52    5.28
   8   5   5  246.10   14.90
   9   5   5   10.56    1.93
  10   5   5  626.17    8.68
   0   6   5  413.82   10.84
   1   6   5  403.55   11.17
   2   6   5  706.04   17.24
   3   6   5  347.73    8.15
   4   6   5 1957.45   36.58
   5   6   5  955.68   13.22
   6   6   5  272.44    6.18
   7   6   5   16.45    3.73
   8   6   5   59.54    2.70
   9   6   5   94.01    3.41
   0   7   5  389.05   10.40
   1   7   5  337.69    9.83
   2   7   5  797.53   18.35
   3   7   5  372.75    9.73
   4   7   5  274.04    6.12
   5   7   5  289.29    5.24
   6   7   5  258.33    4.95
   7   7   5   39.18    2.58
   8   7   5   90.07    3.09
   9   7   5  162.10    3.41
  10   7   5  233.99    3.10
   0   8   5  411.18   13.25
   1   8   5  408.59   10.58
   2   8   5  341.56    9.42
   3   8   5  731.23   15.57
   4   8   5  105.19    3.99
   5   8   5   86.78    2.94
   6   8   5  251.76    5.59
   7   8   5   56.23    3.41
   8   8   5   32.31    2.60
   9   8   5   21.76    2.15
  10   8   5    0.63    1.43
   0   9   5  459.78   15.50
   1   9   5   17.14    3.34
   2   9   5  260.33    7.02
   3   9   5  447.05    8.58
   4   9   5  382.61    9.87
   5   9   5  195.62    4.65
   6   9   5  164.86    4.97
   7   9   5   41.87    3.10
   8   9   5   19.55    2.15
   9   9   5  145.41    7.14
  10   9   5  100.59    2.73
  11   9   5   69.47    2.71
   0  10   5  449.88   11.92
   1  10   5   27.86    3.67
   2  10   5 1008.95   18.41
   3  10   5   46.46    2.90
   4  10   5  289.16    7.11
   5  10   5  151.27    4.34
   6  10   5  133.23    4.04
   7  10   5   46.45    2.64
   8  10   5  133.96    5.58
   9  10   5  328.13    4.35
  10  10   5  184.89    3.73
  11  10   5  118.95    3.11
  12  10   5   85.96    3.02
   0  11   5  858.46   17.52
   1  11   5  358.43    8.30
   2  11   5  199.22    5.55
   3  11   5  269.88    6.49
   4  11   5   74.92    4.34
   5  11   5  237.79    5.90
   6  11   5   94.42    3.72
   7  11   5  742.32    9.30
   8  11   5   63.80    3.09
   9  11   5   10.26    2.05
  10  11   5   17.32    2.93
  11  11   5  240.58    4.37
  12  11   5   34.99    2.71
   0  12   5  705.15   12.96
   1  12   5  115.28    4.01
   2  12   5  150.98    4.33
   3  12   5  195.17    5.88
   4  12   5   23.15    2.83
   5  12   5   65.24    3.72
   6  12   5  436.66    7.44
   7  12   5   54.16    2.67
   8  12   5  419.94    6.52
   9  12   5  256.27    4.04
  10  12   5    4.83    1.59
  11  12   5   71.69    2.96
  12  12   5    9.14    1.78
  13  12   5   15.52    2.70
   0  13   5  609.42   12.39
   1  13   5  643.71   11.14
   2  13   5  221.79    6.20
   3  13   5  111.37    5.59
   4  13   5    4.29    1.71
   5  13   5    9.21    1.68
   6  13   5   56.24    2.92
   7  13   5   87.75    3.09
   8  13   5   32.02    3.41
   9  13   5  112.96    3.10
  10  13   5  295.84    6.56
  11  13   5    9.88    1.81
  12  13   5  280.45    4.96
  13  13   5    1.75    1.77
   0  14   5 1016.11   24.52
   1  14   5  723.26   15.84
   2  14   5   93.05    4.35
   3  14   5   61.79    4.35
   4  14   5  217.70    4.66
   5  14   5   90.98    3.41
   6  14   5   83.76    3.01
   7  14   5   97.09    3.72
   8  14   5  106.73    2.92
   9  14   5  106.47    3.11
  10  14   5    6.20    1.72
  11  14   5   12.29    2.27
  12  14   5   11.45    4.64
  13  14   5    7.28    1.92
   0  15   5   40.74    4.35
   1  15   5   12.99    2.51
   2  15   5  100.83    3.41
   3  15   5  226.67    5.59
   4  15   5   31.58    3.04
   5  15   5  184.56    6.20
   6  15   5   98.22    3.41
   7  15   5    4.50    1.43
   8  15   5    9.33    1.59
   9  15   5   99.87    8.10
  10  15   5   83.67    3.11
  11  15   5   29.30    2.93
  12  15   5   42.05    3.06
  13  15   5   64.58    3.32
   0  16   5    3.03    1.40
   1  16   5   93.34    3.06
   2  16   5    8.26    1.58
   3  16   5   36.49    3.41
   4  16   5  335.44    8.36
   5  16   5   32.11    3.41
   6  16   5   79.94    2.82
   7  16   5   24.41    3.10
   8  16   5   62.90    2.90
   9  16   5   53.21    2.96
  10  16   5   12.40    2.12
  11  16   5   20.91    2.95
  12  16   5   90.21    5.19
  13  16   5   15.56    2.93
   0  17   5  168.86    4.03
   1  17   5   27.71    2.35
   2  17   5  114.38    4.34
   3  17   5   42.98    3.72
   4  17   5  118.93    4.34
   5  17   5   75.44    3.72
   6  17   5    4.82    1.40
   7  17   5   27.18    2.58
   8  17   5  109.77    3.42
   9  17   5   69.69    3.11
  10  17   5   11.77    2.30
  11  17   5   22.02    3.38
  12  17   5    6.96    2.21
  13  17   5   18.14   16.22
   0  18   5   34.82    3.41
   1  18   5   67.66    3.41
   2  18   5   14.75    2.60
   3  18   5   27.41    2.76
   4  18   5    9.31    1.87
   5  18   5   29.95    2.33
   6  18   5   63.56    2.74
   7  18   5   10.61    2.03
   8  18   5   43.53    3.03
   9  18   5   95.62    3.74
  10  18   5    2.09    1.96
  11  18   5   53.77    3.67
  12  18   5   40.14    3.32
   0  19   5  154.41    7.75
   1  19   5  145.73    5.59
   2  19   5   68.53    4.35
   3  19   5   57.66    2.67
   4  19   5   47.76    3.41
   5  19   5  102.15    3.07
   6  19   5  158.72    3.74
   7  19   5  128.19    3.74
   8  19   5  130.64    4.05
   9  19   5   61.13    3.42
  10  19   5    4.37    2.07
  11  19   5   23.57    3.65
  12  19   5   29.02    3.31
   0  20   5   20.62    4.03
   1  20   5   68.56    4.03
   2  20   5    2.93    1.40
   3  20   5   34.37    2.70
   4  20   5   83.09    4.04
   5  20   5   20.38    2.99
   6  20   5  103.27    5.30
   7  20   5    4.62    1.91
   8  20   5   19.65    3.11
   9  20   5   88.23    3.71
  10  20   5    3.81    2.32
  11  20   5    0.41    2.20
   0  21   5    0.42    1.46
   1  21   5   92.70    3.02
   2  21   5    1.47    1.43
   3  21   5    9.97    1.62
   4  21   5   97.63    4.68
   5  21   5   19.24    2.71
   6  21   5   16.82    2.43
   7  21   5  217.60    4.98
   8  21   5   11.74    2.92
   9  21   5   24.77    4.30
  10  21   5   12.69    2.58
  11  21   5   50.73    3.31
   0  22   5    6.83    1.62
   1  22   5   42.44    2.71
   2  22   5   37.83    3.42
   3  22   5   27.87    4.68
   4  22   5    3.05    1.78
   5  22   5   15.24    2.43
   6  22   5   86.05    3.74
   7  22   5    3.15    2.30
   8  22   5   71.71    4.01
   9  22   5   36.49    3.35
  10  22   5   42.24    7.24
   0  23   5   22.40    3.43
   1  23   5   65.09    3.03
   2  23   5   14.62    4.05
   3  23   5   62.44    3.06
   4  23   5   43.93    3.11
   5  23   5   19.02    2.74
   6  23   5   39.36    3.11
   7  23   5   31.53    3.39
   8  23   5   78.31    9.78
   9  23   5   34.48    3.32
  10  23   5   70.51    3.60
   0  24   5    6.94    1.94
   1  24   5   78.62    3.42
   2  24   5   34.05    4.05
   3  24   5    2.42    1.75
   4  24   5   28.36    2.90
   5  24   5   22.74    2.67
   6  24   5   62.51    3.39
   7  24   5    2.37    2.05
   8  24   5   26.46    3.33
   9  24   5   70.65    5.42
   0  25   5    2.00    1.78
   1  25   5    3.68    1.87
   2  25   5   21.64    3.74
   3  25   5   63.26    3.42
   4  25   5   34.56    3.09
   5  25   5   96.84    3.69
   6  25   5   23.19    4.28
   7  25   5   54.08    3.64
   8  25   5   25.51    3.01
   0  26   5   28.84    7.74
   1  26   5   24.54    4.03
   2  26   5   74.73    5.25
   3  26   5   18.80    2.74
   4  26   5    8.68    2.00
   5  26   5   25.40    3.96
   6  26   5  112.03    6.97
   7  26   5   13.41    2.74
   0  27   5    4.66    2.00
   1  27   5   38.57    7.66
   2  27   5    6.50    2.02
   3  27   5   24.68    3.66
   4  27   5    2.66    1.95
   0  28   5   14.34    2.86
   1  28   5   26.92    3.00
   2  28   5   36.48    3.33
   0   0   6 3346.84   76.98
   1   0   6  574.28   18.03
   2   0   6 4271.54   83.81
   3   0   6  292.56    7.95
   4   0   6 1175.46   29.54
   5   0   6  262.47    6.41
   6   0   6   39.72    4.32
   7   0   6   27.59    5.27
   8   0   6  104.72    4.66
   9   0   6   24.15   12.40
  10   0   6  153.88    9.93
   0   1   6   11.55    3.14
   1   1   6 1776.67   42.96
   2   1   6  492.09   13.31
   3   1   6  155.43    5.60
   4   1   6   58.53    3.62
   5   1   6  186.02    7.63
   6   1   6   42.84    2.93
   7   1   6  165.06    6.52
   8   1   6   34.03    2.95
   9   1   6   97.55    3.41
  10   1   6   55.97    3.41
   0   2   6   12.65    6.59
   1   2   6   24.13    3.73
   2   2   6 1634.54   34.82
   3   2   6  352.52   10.06
   4   2   6  134.01    5.14
   5   2   6  126.80    5.20
   6   2   6   48.58    3.39
   7   2   6   99.45    3.72
   8   2   6   23.14    2.54
   9   2   6  158.70    4.65
  10   2   6   30.96    3.72
   0   3   6 1568.52   37.40
   1   3   6  750.50   18.47
   2   3   6 1450.28   32.10
   3   3   6 1399.80   29.71
   4   3   6  476.97   10.01
   5   3   6   85.48    3.36
   6   3   6   13.95    1.79
   7   3   6   15.28    2.48
   8   3   6  239.55    4.66
   9   3   6    7.32    2.02
  10   3   6   21.55    3.04
   0   4   6 2936.53   63.71
   1   4   6  730.42   16.57
   2   4   6 1384.01   27.94
   3   4   6  904.23   19.14
   4   4   6  197.23    7.90
   5   4   6  190.52    5.82
   6   4   6   65.21    2.97
   7   4   6  117.69    4.66
   8   4   6   73.48    3.72
   9   4   6  134.46    4.03
  10   4   6   59.74    3.41
   0   5   6  379.17   10.53
   1   5   6 1564.66   38.18
   2   5   6  996.71   32.65
   3   5   6  142.38    4.53
   4   5   6  743.46   14.63
   5   5   6  404.14    6.76
   6   5   6   73.62    3.08
   7   5   6   53.77    3.41
   8   5   6  230.13    4.35
   9   5   6   70.37    3.41
   0   6   6 8017.60  210.14
   1   6   6  423.47   11.58
   2   6   6   79.03    4.20
   3   6   6  366.61    9.10
   4   6   6  538.56   10.09
   5   6   6   43.55    2.87
   6   6   6   45.21    2.63
   7   6   6   58.36    3.05
   8   6   6   43.73    3.06
   9   6   6   77.39   11.78
  10   6   6  113.64    2.48
   0   7   6  389.66   10.49
   1   7   6  178.01    6.92
   2   7   6  295.57   11.21
   3   7   6  925.33   19.49
   4   7   6 1154.03   19.02
   5   7   6   12.08    2.07
   6   7   6  349.38    7.44
   7   7   6    7.44    1.80
   8   7   6   36.71    2.11
   9   7   6   54.49    2.70
  10   7   6  119.65    2.76
   0   8   6  444.49   13.64
   1   8   6  258.53    8.19
   2   8   6   88.54    4.57
   3   8   6  348.27    9.49
   4   8   6  528.17    9.55
   5   8   6  170.21    5.26
   6   8   6  109.04    4.35
   7   8   6    6.49    1.80
   8   8   6   13.70    2.26
   9   8   6  129.29    4.03
  10   8   6  238.52    3.41
  11   8   6   46.23    2.68
   0   9   6   52.12    4.27
   1   9   6  163.83    7.93
   2   9   6  487.99   11.94
   3   9   6  649.86   11.06
   4   9   6  194.60    5.25
   5   9   6   38.77    3.09
   6   9   6  609.68   10.87
   7   9   6  218.48    4.96
   8   9   6  169.50    4.03
   9   9   6   17.79    2.32
  10   9   6  173.91    3.41
  11   9   6  253.08    4.37
   0  10   6  325.68    9.50
   1  10   6   86.18    5.52
   2  10   6  400.75    9.54
   3  10   6  103.64    4.32
   4  10   6   13.25    2.19
   5  10   6    2.62    1.65
   6  10   6    7.64    1.74
   7  10   6  391.25    5.89
   8  10   6    6.17    1.49
   9  10   6   50.33    2.36
  10  10   6  285.57    4.36
  11  10   6  116.20    3.11
  12  10   6   70.50    3.02
   0  11   6  343.76   13.86
   1  11   6 1332.93   23.73
   2  11   6  969.58   17.60
   3  11   6   66.87    3.71
   4  11   6   48.33    3.72
   5  11   6  124.67    4.04
   6  11   6  187.54    4.03
   7  11   6  317.11    6.20
   8  11   6  234.42    4.66
   9  11   6  118.53    2.86
  10  11   6   70.35    2.77
  11  11   6   70.23    3.03
  12  11   6   36.24    2.74
   0  12   6  772.96   12.66
   1  12   6  354.48    8.96
   2  12   6  537.79   11.14
   3  12   6    3.97    1.90
   4  12   6    8.80    2.36
   5  12   6   55.59    2.70
   6  12   6  119.02    3.72
   7  12   6    8.78    1.74
   8  12   6  231.96    5.89
   9  12   6   32.91    2.39
  10  12   6   15.77    2.62
  11  12   6   35.84   10.28
  12  12   6   47.98    2.93
  13  12   6    1.86    1.72
   0  13   6   59.16    3.40
   1  13   6  464.35    9.30
   2  13   6   39.88    3.10
   3  13   6  246.68    7.77
   4  13   6  145.55    4.96
   5  13   6   70.10    3.01
   6  13   6   56.67    3.41
   7  13   6   24.16    3.41
   8  13   6  314.61    4.35
   9  13   6  221.81    3.73
  10  13   6  129.14    3.43
  11  13   6    9.25    1.94
  12  13   6   13.79    2.70
  13  13   6   51.61    3.04
   0  14   6   20.54    2.95
   1  14   6  197.12    5.90
   2  14   6  188.04    5.90
   3  14   6  152.14    4.66
   4  14   6  152.66    4.66
   5  14   6  160.06    4.65
   6  14   6   24.58    2.79
   7  14   6   93.96    3.41
   8  14   6   75.44    4.04
   9  14   6  108.72    3.11
  10  14   6    4.63    2.24
  11  14   6   13.45    2.33
  12  14   6   39.50   11.40
  13  14   6    9.10    1.92
   0  15   6   79.27    4.66
   1  15   6   63.76    3.72
   2  15   6    1.47    1.31
   3  15   6   13.91    2.29
   4  15   6    7.53    1.96
   5  15   6   48.84    2.95
   6  15   6  252.11    6.52
   7  15   6   72.75    7.76
   8  15   6  140.90    4.04
   9  15   6   18.72    2.56
  10  15   6  183.30    4.05
  11  15   6  126.71    3.73
  12  15   6   10.44    2.12
  13  15   6   20.59    2.93
   0  16   6   96.78    3.41
   1  16   6   13.81    3.09
   2  16   6   64.21    3.04
   3  16   6  167.70    4.03
   4  16   6    2.82    1.58
   5  16   6   16.11    2.73
   6  16   6    8.16    1.40
   7  16   6  175.89    3.73
   8  16   6   51.79    2.80
   9  16   6    2.94    2.19
  10  16   6   47.91    3.08
  11  16   6    7.31    1.95
  12  16   6    4.22    1.96
  13  16   6    3.05    1.93
   0  17   6   12.23    2.29
   1  17   6   46.00    2.73
   2  17   6  504.00   10.54
   3  17   6   43.30    3.09
   4  17   6    5.33    1.77
   5  17   6   16.01    2.05
   6  17   6  170.77    4.66
   7  17   6   33.48    2.61
   8  17   6    1.37    1.78
   9  17   6   36.89    2.99
  10  17   6    9.24    1.94
  11  17   6   19.70    3.04
  12  17   6    0.51    1.94
   0  18   6    6.48    1.74
   1  18   6  153.64    4.03
   2  18   6    7.32    1.77
   3  18   6   24.90    3.09
   4  18   6   75.34    4.03
   5  18   6  159.96    4.04
   6  18   6   30.32    3.42
   7  18   6    3.05    1.65
   8  18   6  140.24    4.05
   9  18   6   25.43    4.36
  10  18   6   21.72    3.09
  11  18   6   21.01    3.02
  12  18   6   47.43    3.32
   0  19   6   73.44    3.72
   1  19   6    1.88    1.77
   2  19   6  136.97    2.98
   3  19   6   85.93    4.03
   4  19   6  315.91    7.15
   5  19   6  166.51    4.36
   6  19   6   43.71    3.42
   7  19   6  127.44    3.74
   8  19   6   61.48    3.42
   9  19   6   17.85    2.71
  10  19   6   45.31    3.38
  11  19   6   31.41    3.33
  12  19   6    0.10    1.87
   0  20   6   16.23    2.20
   1  20   6   15.71    2.18
   2  20   6   17.18    2.23
   3  20   6  196.90    4.04
   4  20   6   89.21    2.99
   5  20   6   14.50    2.21
   6  20   6    7.68    1.75
   7  20   6   44.35    3.11
   8  20   6   27.42    3.42
   9  20   6   32.41    3.39
  10  20   6   85.96    3.97
  11  20   6   17.72    3.01
   0  21   6    4.93    1.49
   1  21   6   44.79    2.55
   2  21   6  119.96    4.05
   3  21   6   46.00    2.65
   4  21   6   91.99    3.11
   5  21   6   25.24    2.71
   6  21   6   67.80    3.11
   7  21   6  207.07    4.98
   8  21   6  152.28    4.34
   9  21   6   12.62    2.92
  10  21   6    1.22    2.18
  11  21   6    5.07    2.49
   0  22   6   94.88    3.11
   1  22   6   67.05    2.90
   2  22   6  330.65    7.17
   3  22   6   55.74    2.93
   4  22   6   45.95    2.84
   5  22   6   20.92    2.71
   6  22   6   32.36    3.11
   7  22   6   21.06    3.07
   8  22   6    8.40    2.27
   9  22   6    6.36    2.31
   0  23   6   17.66    2.59
   1  23   6  127.12    4.68
   2  23   6  109.55    3.74
   3  23   6   40.78    5.61
   4  23   6   32.79    4.68
   5  23   6   20.59    3.42
   6  23   6   82.88    3.73
   7  23   6   60.65    3.69
   8  23   6   24.58    3.04
   9  23   6    2.75    3.62
   0  24   6  206.83    7.47
   1  24   6   12.30    2.16
   2  24   6   98.15    4.98
   3  24   6   32.57    3.02
   4  24   6   44.22    2.99
   5  24   6   64.53    3.72
   6  24   6   16.82    2.71
   7  24   6   22.65    2.72
   8  24   6   25.41    2.99
   9  24   6   13.49    4.52
   0  25   6  121.85    8.10
   1  25   6   35.19    3.11
   2  25   6   36.03    2.99
   3  25   6   23.04    2.92
   4  25   6  181.88    5.87
   5  25   6    5.49    2.55
   6  25   6   22.54    2.75
   7  25   6    3.06    1.94
   8  25   6   10.66    6.62
   0  26   6   15.86    6.49
   1  26   6    7.61    2.81
   2  26   6   33.09    4.63
   3  26   6    8.50    2.10
   4  26   6    4.03    1.87
   5  26   6   17.76    3.65
   7  26   6   29.84    2.92
   0  27   6   17.97    7.05
   1  27   6   25.70    5.51
   2  27   6    2.99    2.26
   3  27   6    5.65    1.98
   4  27   6    0.92    1.82
   0  28   6   21.98    4.55
   1  28   6    7.66    2.04
   2  28   6   17.76    8.77
   1   0   7  386.14   11.27
   2   0   7 1073.76   26.62
   3   0   7  130.00    5.06
   4   0   7  331.63    6.68
   5   0   7   55.06    3.67
   6   0   7    5.73    1.86
   7   0   7   66.56    5.27
   8   0   7   15.49    4.04
   9   0   7    2.30    1.96
  10   0   7    8.26    6.82
   0   1   7  132.77    6.06
   1   1   7  776.38   20.84
   2   1   7  430.86   11.42
   3   1   7  495.15   11.93
   4   1   7  365.73    8.50
   5   1   7  136.38    4.29
   6   1   7    3.85    1.61
   7   1   7  227.02    5.89
   8   1   7   17.80    2.36
   9   1   7   10.87    2.08
  10   1   7   13.91    3.41
   0   2   7   21.08    3.18
   1   2   7   91.42    4.65
   2   2   7  778.96   21.15
   3   2   7  166.50    5.68
   4   2   7  102.59    4.56
   5   2   7  576.59    7.97
   6   2   7  228.11    6.17
   7   2   7    7.64    1.80
   8   2   7  235.74    4.66
   9   2   7   52.91    3.41
  10   2   7   22.91    3.41
   0   3   7  717.55   16.87
   1   3   7 4040.08   99.32
   2   3   7  339.05    9.75
   3   3   7  292.31    7.81
   4   3   7  212.36    5.48
   5   3   7   49.50    3.68
   6   3   7  578.45    9.58
   7   3   7   80.66    3.41
   8   3   7   47.52    2.98
   9   3   7   78.00    3.41
  10   3   7    8.06    2.29
   0   4   7  155.60    6.16
   1   4   7  311.95    8.54
   2   4   7  695.41   15.76
   3   4   7 1226.68   21.46
   4   4   7 2320.95   45.74
   5   4   7  103.53    4.62
   6   4   7  198.50    6.18
   7   4   7   14.25    2.02
   8   4   7   51.17    2.82
   9   4   7  163.55    4.34
   0   5   7 1143.51   26.94
   1   5   7  521.63   13.66
   2   5   7   20.14    2.70
   3   5   7  149.89    4.85
   4   5   7 1058.60   19.26
   5   5   7   30.97    2.59
   6   5   7  189.52    4.95
   7   5   7   22.00    3.10
   8   5   7  113.30    3.72
   9   5   7  140.03    4.96
  10   5   7   72.83    2.23
   0   6   7   73.68    4.19
   1   6   7  572.71   15.31
   2   6   7   32.29    3.02
   3   6   7  756.77   16.14
   4   6   7   17.48    2.36
   5   6   7   46.63    3.39
   6   6   7   52.48    3.41
   7   6   7  152.40    4.66
   8   6   7   32.84    3.09
   9   6   7  113.79    3.09
  10   6   7   36.95    2.23
   0   7   7   23.08    2.91
   1   7   7  445.05   12.13
   2   7   7   35.39    3.34
   3   7   7 1250.52   26.90
   4   7   7   84.69    4.31
   5   7   7  137.19    4.02
   6   7   7   66.90    4.96
   7   7   7   94.96    2.95
   8   7   7   26.03    3.41
   9   7   7   23.95    3.41
  10   7   7   97.61    2.73
  11   7   7    2.10    1.37
   0   8   7  155.38    7.00
   1   8   7  746.46   20.11
   2   8   7 1175.11   22.91
   3   8   7  132.32    5.22
   4   8   7  435.53    9.25
   5   8   7   20.05    2.51
   6   8   7   21.17    2.67
   7   8   7  399.57    5.27
   8   8   7  128.29    3.41
   9   8   7   93.42    3.41
  10   8   7   85.41    2.67
  11   8   7   18.61    1.87
   0   9   7  403.88   11.61
   1   9   7  937.37   21.73
   2   9   7 1311.37   24.86
   3   9   7  336.48    8.62
   4   9   7   85.08    4.02
   5   9   7   90.09    4.03
   6   9   7    9.74    2.02
   7   9   7  206.28    4.34
   8   9   7   21.23    2.64
   9   9   7   82.03    2.61
  10   9   7   43.10    2.61
  11   9   7    7.57    1.53
  12   9   7   53.91    2.77
   0  10   7 1301.24   22.12
   1  10   7  765.35   16.30
   2  10   7  322.42    6.47
   3  10   7  683.20   11.43
   4  10   7   55.17    3.72
   5  10   7   50.30    3.10
   6  10   7   95.99    3.72
   7  10   7   22.69    2.57
   8  10   7   24.58    3.41
   9  10   7   48.04    2.57
  10  10   7  352.56    4.67
  11  10   7   95.69    3.42
  12  10   7    4.10    1.65
   0  11   7  234.25    7.71
   1  11   7  209.47    8.03
   2  11   7   35.55    4.64
   3  11   7  385.22    9.60
   4  11   7  266.65    7.15
   5  11   7   24.30    2.48
   6  11   7   77.73    3.72
   7  11   7   54.69    3.04
   8  11   7  155.35    7.75
   9  11   7   79.30    4.04
  10  11   7   42.76    5.91
  11  11   7   86.94    3.06
  12  11   7   21.74    2.80
  13  11   7   41.20    2.82
   0  12   7  285.61    8.04
   1  12   7   86.65    4.02
   2  12   7   49.23    3.72
   3  12   7    2.83    1.90
   4  12   7   77.52    4.97
   5  12   7   38.83    2.54
   6  12   7    3.66    1.40
   7  12   7  414.27    6.20
   8  12   7   74.92    3.10
   9  12   7  282.19    6.21
  10  12   7  172.02    5.61
  11  12   7   21.55    2.77
  12  12   7    7.23    1.81
  13  12   7   45.34    2.94
   0  13   7   54.73    4.35
   1  13   7  413.41   10.24
   2  13   7  200.91    5.90
   3  13   7   80.35    4.04
   4  13   7    7.12    1.80
   5  13   7   91.73    3.09
   6  13   7   50.51    3.41
   7  13   7   17.78    2.79
   8  13   7   58.43    2.58
   9  13   7   63.93    2.77
  10  13   7   15.98    2.49
  11  13   7   28.58   10.28
  12  13   7   25.24    2.81
  13  13   7   15.29    2.74
   0  14   7  432.59    8.38
   1  14   7  321.08    8.08
   2  14   7  231.97    5.89
   3  14   7  198.04    4.96
   4  14   7   81.90    3.41
   5  14   7  209.95    6.20
   6  14   7   42.15    2.64
   7  14   7   12.87    2.18
   8  14   7  399.94    7.15
   9  14   7    8.93    1.72
  10  14   7  156.21    3.74
  11  14   7   38.13    3.42
  12  14   7   54.56    3.07
  13  14   7    7.96    1.91
   0  15   7   73.80    4.66
   1  15   7  138.69    5.28
   2  15   7  194.42    4.96
   3  15   7   45.29    2.64
   4  15   7  210.78    5.88
   5  15   7   34.09    2.95
   6  15   7   21.45    2.86
   7  15   7   36.03    2.48
   8  15   7  110.95    4.67
   9  15   7   26.82    3.43
  10  15   7    7.36    2.49
  11  15   7    3.04    1.99
  12  15   7    9.19    7.34
  13  15   7    5.19    1.94
   0  16   7   39.43    3.09
   1  16   7   65.36    3.72
   2  16   7  115.63    4.34
   3  16   7  232.23    6.52
   4  16   7   86.60    3.09
   5  16   7   36.09    2.86
   6  16   7   81.12    3.72
   7  16   7  109.90    6.21
   8  16   7  174.78    4.98
   9  16   7  114.59    3.42
  10  16   7    3.47    1.87
  11  16   7   10.52    2.62
  12  16   7   18.77    5.77
  13  16   7    5.28    1.90
   0  17   7    3.87    1.68
   1  17   7   18.40    4.03
   2  17   7   25.73    2.98
   3  17   7  240.25    6.52
   4  17   7    8.58    1.74
   5  17   7   47.93    3.72
   6  17   7  256.70    6.84
   7  17   7   62.69    3.42
   8  17   7   20.61    2.93
   9  17   7  164.15    4.05
  10  17   7    6.19    2.00
  11  17   7  189.86    4.30
   0  18   7    9.20    1.80
   1  18   7    1.46    1.77
   2  18   7  149.80    5.58
   3  18   7  237.19    7.75
   4  18   7   31.71    2.26
   5  18   7    2.10    1.32
   6  18   7   36.42    2.52
   7  18   7  119.05    3.43
   8  18   7  172.08    4.05
   9  18   7   20.07    3.02
  10  18   7  117.86    4.02
  11  18   7   25.91    3.04
  12  18   7   13.72    2.90
   0  19   7    0.84    1.21
   1  19   7   38.61    2.26
   2  19   7   79.74    5.27
   3  19   7   23.46    2.42
   4  19   7   26.21    2.95
   5  19   7   17.42    2.24
   6  19   7   87.47    3.11
   7  19   7    5.47    1.75
   8  19   7   64.94    3.74
   9  19   7    6.18    2.02
  10  19   7   54.12    4.91
  11  19   7   10.11    2.24
   0  20   7   22.63    2.26
   1  20   7   14.14    2.20
   2  20   7  102.93    3.73
   3  20   7  172.24    3.42
   4  20   7    2.31    1.46
   5  20   7   95.99    3.42
   6  20   7   11.99    1.94
   7  20   7   72.72    3.11
   8  20   7   21.11    2.99
   9  20   7    3.64    2.13
  10  20   7    7.81    2.19
  11  20   7   27.25    3.62
   0  21   7   29.38    2.49
   1  21   7   66.75    3.73
   2  21   7   64.05    3.11
   3  21   7  181.46    3.74
   4  21   7    9.68    1.65
   5  21   7  219.32    4.37
   6  21   7    2.63    1.72
   7  21   7    5.25    1.84
   8  21   7   32.04    3.40
   9  21   7    3.81    2.82
  10  21   7    6.32    2.12
   0  22   7  219.60    4.05
   1  22   7   15.35    2.43
   2  22   7  152.29    3.74
   3  22   7  198.63    4.05
   4  22   7    7.15    1.72
   5  22   7   28.90    4.05
   6  22   7    1.47    1.78
   7  22   7   19.66    4.34
   8  22   7  126.07    3.99
   9  22   7   14.13    2.58
  10  22   7   64.70    4.22
   0  23   7   20.71    2.65
   1  23   7    8.83    1.81
   2  23   7    4.52    1.72
   3  23   7   54.23    3.11
   4  23   7  100.03    4.05
   5  23   7    2.42    1.81
   6  23   7    9.20    2.02
   7  23   7   62.19    4.00
   8  23   7   27.20    4.87
   9  23   7   80.93    4.23
   0  24   7   21.02    2.81
   1  24   7    9.56    1.90
   2  24   7    4.73    1.84
   3  24   7    5.25    2.52
   4  24   7   43.89    5.61
   5  24   7   55.73    4.95
   6  24   7    5.08    1.88
   7  24   7   35.35    2.90
   8  24   7  114.98    6.35
   9  24   7   34.94    2.97
   0  25   7   38.34    3.11
   1  25   7   10.92    2.19
   2  25   7   23.17    3.10
   3  25   7   13.06    2.20
   4  25   7   35.68    3.05
   5  25   7   21.92    2.98
   6  25   7   17.46    3.04
   7  25   7   53.22    3.32
   8  25   7   63.06    8.41
   0  26   7    3.85    1.98
   1  26   7   78.02    5.24
   2  26   7    2.29    2.01
   3  26   7   52.88    5.22
   4  26   7   19.47    2.78
   5  26   7   13.62    2.83
   7  26   7   27.59    2.89
   0  27   7   37.93    7.64
   1  27   7   44.29    5.80
   2  27   7   52.63    3.96
   3  27   7   29.21    6.99
   4  27   7   45.52    6.97
   0  28   7    5.61    3.02
   1  28   7   19.49    4.24
   0   0   8  535.12   14.33
   1   0   8    0.69    1.94
   2   0   8   28.11    3.85
   3   0   8    5.19    1.69
   4   0   8   28.87    3.35
   5   0   8   63.64    2.92
   6   0   8  221.06    4.94
   7   0   8   11.21    2.39
   9   0   8   46.32    2.95
   0   1   8   28.42    3.51
   1   1   8  918.30   22.91
   2   1   8  394.79   10.39
   3   1   8  171.08    5.73
   4   1   8   47.28    3.04
   5   1   8 1434.08   17.82
   6   1   8  396.60    8.04
   7   1   8   59.43    3.41
   8   1   8   34.53    3.10
   9   1   8  174.52    4.66
   0   2   8  179.21    7.34
   1   2   8   62.81    5.01
   2   2   8  280.67    8.63
   3   2   8  889.14   19.97
   4   2   8   28.29    2.53
   5   2   8   66.09    3.02
   6   2   8    2.61    1.36
   7   2   8  173.86    4.97
   8   2   8  140.32    3.72
   9   2   8   94.53    4.03
   0   3   8  181.15    6.79
   1   3   8  512.51   15.40
   2   3   8    4.34    2.04
   3   3   8  392.65    9.40
   4   3   8   22.05    2.44
   5   3   8  520.51    8.62
   6   3   8  208.14    5.26
   7   3   8    7.44    1.77
   8   3   8   27.31    2.45
   9   3   8   14.64    2.45
   0   4   8  391.93   10.99
   1   4   8  645.80   15.80
   2   4   8   76.37    3.61
   3   4   8   24.29    2.58
   4   4   8 1253.40   18.36
   5   4   8  215.68    4.63
   6   4   8  487.44   10.22
   7   4   8   27.13    3.41
   8   4   8  118.83    3.41
   9   4   8   24.47    3.09
   0   5   8   72.49    3.89
   1   5   8  478.66   12.93
   2   5   8   68.09    3.94
   3   5   8   48.51    3.01
   4   5   8  190.20    5.52
   5   5   8   87.97    3.70
   6   5   8  221.90    5.88
   7   5   8   33.62    3.41
   8   5   8   13.28    2.54
   9   5   8  499.22    8.06
  10   5   8   40.30    2.12
   0   6   8  293.30    8.47
   1   6   8   86.20    4.55
   2   6   8   48.01    3.34
   3   6   8   77.74    3.36
   4   6   8  854.65   14.15
   5   6   8  509.56   10.20
   6   6   8  415.03   11.17
   7   6   8   31.93    2.70
   8   6   8  229.49   11.78
   9   6   8  113.81    5.89
  10   6   8    2.20    1.37
  11   6   8  197.50    3.42
   0   7   8   11.08    2.34
   1   7   8  819.29   20.10
   2   7   8  307.40    7.94
   3   7   8  529.18    8.89
   4   7   8   16.85    2.59
   5   7   8  356.86    9.29
   6   7   8  134.56    4.67
   7   7   8  253.38    6.20
   8   7   8    2.30    1.55
   9   7   8  103.15    5.27
  10   7   8    6.08    1.31
  11   7   8  110.15    3.06
   0   8   8   39.25    3.36
   1   8   8   14.23    2.72
   2   8   8  703.82   14.10
   3   8   8  334.40    7.39
   4   8   8   54.81    3.71
   5   8   8  178.10    5.58
   6   8   8  380.14    7.45
   7   8   8  879.21   10.23
   8   8   8    3.24    1.61
   9   8   8    8.37    2.08
  10   8   8  344.78    4.67
  11   8   8  245.89    4.05
  12   8   8   30.90    2.74
   0   9   8 1676.17   29.14
   1   9   8  300.84    8.90
   2   9   8    7.38    1.73
   3   9   8  810.55   16.05
   4   9   8  170.62    6.81
   5   9   8  373.01    9.63
   6   9   8  324.05    5.59
   7   9   8   43.92    2.79
   8   9   8   40.06    2.67
   9   9   8   23.96    7.44
  10   9   8  850.18    8.39
  11   9   8  104.84    3.74
  12   9   8  105.80    3.74
   0  10   8    6.55    1.70
   1  10   8   32.14    2.68
   2  10   8  246.08    6.48
   3  10   8  570.18   10.83
   4  10   8   44.47    3.41
   5  10   8   44.10    3.73
   6  10   8  285.05    4.66
   7  10   8  237.97    4.96
   8  10   8    1.67    1.80
   9  10   8   70.79    3.41
  10  10   8   50.41    6.22
  11  10   8   29.02    3.08
  12  10   8    2.73    1.65
  13  10   8   34.31    2.74
   0  11   8 1106.80   22.25
   1  11   8   27.11    3.71
   2  11   8  195.33    5.26
   3  11   8   78.77    4.03
   4  11   8   46.11    4.04
   5  11   8  110.14    4.66
   6  11   8   25.20    2.23
   7  11   8   96.63    5.89
   8  11   8   58.70    3.06
   9  11   8  499.05    6.54
  10  11   8    6.52    3.42
  11  11   8   46.25    2.96
  13  11   8    1.55    1.72
   0  12   8    5.43    2.02
   1  12   8   30.01    3.72
   2  12   8   92.21    4.03
   3  12   8   57.32    3.41
   4  12   8   43.77    3.10
   5  12   8  215.64    6.20
   6  12   8  187.36    4.96
   7  12   8    9.10    2.15
   8  12   8    0.52    1.49
   9  12   8  105.66    3.02
  10  12   8  118.42    5.30
  11  12   8   44.98    2.96
  12  12   8    8.25    1.89
  13  12   8    4.12    1.77
   0  13   8  224.89    6.53
   1  13   8    1.36    2.23
   2  13   8   58.15    3.73
   3  13   8   32.25    3.41
   4  13   8   82.36    3.10
   5  13   8   16.83    2.79
   6  13   8   34.09    3.09
   7  13   8   16.74    2.70
   8  13   8   20.12    2.48
   9  13   8  111.75    5.91
  10  13   8   39.32    5.30
  11  13   8   53.89   25.86
  12  13   8   54.60    3.08
  13  13   8   58.24    3.03
   0  14   8  111.12    6.53
   1  14   8    5.24    2.45
   2  14   8  190.84    4.35
   3  14   8   27.73    2.61
   4  14   8  145.04    3.72
   5  14   8   62.53    3.41
   6  14   8   34.94    2.64
   7  14   8   47.72    2.82
   8  14   8  135.10    5.29
   9  14   8   29.65    2.84
  10  14   8   43.09    3.11
  11  14   8    3.78    1.84
  12  14   8   10.14    1.97
  13  14   8   91.37    3.32
   0  15   8   14.75    3.41
   1  15   8   87.79    3.72
   2  15   8  180.96    4.03
   3  15   8   55.41    2.88
   4  15   8   40.99    3.41
   5  15   8  127.30    4.66
   6  15   8    4.60    1.31
   7  15   8   95.25    2.99
   8  15   8   15.75    2.83
   9  15   8  325.44    5.30
  10  15   8    3.68    2.52
  11  15   8   22.88    2.76
  12  15   8   20.79    6.10
  13  15   8   13.82    2.84
   0  16   8   18.61    2.76
   1  16   8  101.10    4.65
   2  16   8  132.79    4.65
   3  16   8   24.57    2.64
   4  16   8   29.81    2.98
   5  16   8   69.16    3.10
   6  16   8  110.38    2.89
   7  16   8   14.69    2.12
   8  16   8   25.45    3.42
   9  16   8   44.15    3.11
  10  16   8   20.80    3.42
  11  16   8   20.77    2.71
  12  16   8   85.37    3.33
  13  16   8   28.77    3.00
   0  17   8  482.09   11.16
   1  17   8  472.17    8.99
   2  17   8   22.80    2.89
   3  17   8  230.45    5.58
   4  17   8   55.87    3.72
   5  17   8   96.33    2.70
   6  17   8   50.76    2.86
   7  17   8   88.57    6.85
   8  17   8   53.94    3.11
   9  17   8   69.04    4.68
  10  17   8   33.39    3.41
  11  17   8   21.06    2.76
  12  17   8   26.59    4.83
   0  18   8  184.53    6.82
   1  18   8    1.46    1.86
   2  18   8   24.90    2.76
   3  18   8    8.58    1.40
   4  18   8  171.32    3.41
   5  18   8  159.49    4.97
   6  18   8   24.89    3.42
   7  18   8   17.67    2.59
   8  18   8    5.46    1.87
   9  18   8   15.34    2.52
  10  18   8   15.39    2.74
  11  18   8   32.62    2.98
  12  18   8    4.37    1.93
   1  19   8   55.99    2.42
   2  19   8  157.99    3.41
   3  19   8   23.99    2.39
   4  19   8   72.16    2.74
   5  19   8   13.55    2.33
   6  19   8    5.05    1.62
   7  19   8   78.53    3.74
   8  19   8    1.79    1.78
   9  19   8    3.24    1.89
  10  19   8    3.51    1.90
  11  19   8   22.95    7.25
   0  20   8  145.59    4.04
   1  20   8  110.38    3.07
   2  20   8   18.77    2.33
   3  20   8   14.90    2.55
   4  20   8  274.83    4.36
   5  20   8  106.01    3.11
   6  20   8    6.41    1.94
   7  20   8   65.67    4.98
   8  20   8  106.41    6.22
   9  20   8   23.76    2.92
  10  20   8   59.97    4.26
  11  20   8   11.37    2.08
   0  21   8    5.98    1.56
   1  21   8    3.57    1.53
   2  21   8    5.46    1.56
   3  21   8   65.18    4.05
   4  21   8    5.57    1.62
   5  21   8   95.03    3.11
   6  21   8    0.84    1.65
   7  21   8    2.52    1.72
   8  21   8   33.00    3.70
   9  21   8    1.03    1.90
  10  21   8   65.12    3.32
   0  22   8    6.31    1.69
   1  22   8   17.67    2.52
   2  22   8   22.82    2.59
   3  22   8  138.57    3.74
   4  22   8   80.09    3.11
   5  22   8   19.12    3.11
   6  22   8    3.15    1.84
   7  22   8  158.62    8.04
   8  22   8    1.03    1.93
   9  22   8   17.27    2.79
  10  22   8    3.34    2.08
   0  23   8  182.49    4.05
   1  23   8   44.89    2.90
   2  23   8   46.67    2.99
   3  23   8   13.98    2.37
   4  23   8   18.60    2.74
   5  23   8   40.12    3.73
   6  23   8    5.11    2.41
   7  23   8   74.45    4.29
   8  23   8    8.70    3.03
   9  23   8    5.89    3.62
   0  24   8    3.99    1.84
   1  24   8  158.65    4.05
   2  24   8   11.14    1.94
   3  24   8   28.26    3.74
   4  24   8  100.45    4.04
   5  24   8   66.21    4.94
   6  24   8   18.29    2.70
   7  24   8   33.83    3.03
   8  24   8   57.10    3.32
   0  25   8   50.75    7.77
   1  25   8  110.24    4.67
   2  25   8   40.26    4.66
   3  25   8    1.04    1.98
   4  25   8   28.74    2.77
   5  25   8    4.03    1.96
   6  25   8   21.61    2.67
   7  25   8    7.23    2.03
   0  26   8   20.35    3.07
   1  26   8    5.81    2.13
   2  26   8   17.92    2.92
   3  26   8   19.20    2.88
   4  26   8   43.07    5.18
   5  26   8   21.05    2.88
   7  26   8   11.34    2.05
   0  27   8    1.13    1.93
   1  27   8  119.00    5.78
   2  27   8   12.92    2.89
   3  27   8   51.64    5.46
   1   0   9   28.62    3.86
   2   0   9   49.40    3.61
   3   0   9  832.89   20.05
   4   0   9  193.06    7.04
   5   0   9  775.54   11.09
   6   0   9    0.94    1.36
   7   0   9  294.71    6.53
   8   0   9   30.13    3.41
   9   0   9   20.29    5.58
   0   1   9   12.52    2.96
   1   1   9   62.43    4.77
   2   1   9  849.94   18.35
   3   1   9  141.95    6.38
   4   1   9   72.04    3.00
   5   1   9 2124.86   28.67
   6   1   9  795.27   11.46
   7   1   9   25.04    2.55
   8   1   9  203.46    4.34
   9   1   9  139.20    4.34
   0   2   9   77.08    4.76
   1   2   9  166.77    7.47
   2   2   9  808.49   19.62
   3   2   9   24.11    3.34
   4   2   9  315.69    5.81
   5   2   9  119.00    4.01
   6   2   9  280.16    5.58
   7   2   9    9.64    1.99
   8   2   9    1.36    1.61
   9   2   9   79.80    3.41
   0   3   9    7.07    2.61
   1   3   9  149.52    6.00
   2   3   9   26.67    3.02
   3   3   9   22.50    2.87
   4   3   9  218.06    6.13
   5   3   9  151.45    5.56
   6   3   9  173.35    4.34
   7   3   9  193.66    4.97
   8   3   9   58.57    3.09
   9   3   9   55.43    3.09
   0   4   9  468.81   11.75
   1   4   9    2.04    1.97
   2   4   9  135.91    4.86
   3   4   9  406.85    8.54
   4   4   9  155.87    4.61
   5   4   9  530.59    9.58
   6   4   9  236.79    5.59
   7   4   9   60.00    2.98
   8   4   9  118.58    3.09
   9   4   9    2.51    2.26
   0   5   9  128.03    5.15
   1   5   9  216.32    6.37
   2   5   9   55.25    3.35
   3   5   9  338.12    7.96
   4   5   9  539.23    8.93
   5   5   9  795.53   13.30
   6   5   9  298.19    8.38
   7   5   9  180.38    3.72
   8   5   9   24.26    2.38
   9   5   9   78.25    4.66
  10   5   9   20.95    2.09
  11   5   9   30.89    2.55
   0   6   9    1.95    1.77
   1   6   9  119.67    4.87
   2   6   9   34.82    3.00
   3   6   9  606.42    9.83
   4   6   9 2139.20   33.93
   5   6   9  107.03    4.34
   6   6   9  218.50    6.21
   7   6   9  365.46    5.27
   8   6   9   11.40    1.99
   9   6   9   52.20    4.03
  10   6   9  177.74    3.41
  11   6   9    5.26    1.43
   0   7   9 1241.49   30.53
   1   7   9   77.74    3.97
   2   7   9  113.22    3.99
   3   7   9 1221.85   20.02
   4   7   9  447.03    9.27
   5   7   9  109.91    4.34
   6   7   9  216.84    5.28
   7   7   9  165.09    3.72
   8   7   9   25.93    3.41
   9   7   9    4.92    2.23
  10   7   9  223.87    3.73
  11   7   9   26.61    2.65
  12   7   9   57.38    2.99
   0   8   9  776.36   19.32
   1   8   9   81.27    3.99
   2   8   9  192.98    5.54
   3   8   9 1223.11   19.75
   4   8   9   32.88    3.06
   5   8   9  163.31    5.59
   6   8   9  106.91    4.04
   7   8   9  260.71    5.27
   8   8   9   67.77    3.72
   9   8   9   13.18    1.74
  10   8   9   41.86    2.71
  11   8   9   40.17    2.62
  12   8   9   13.34    2.12
   0   9   9  108.99    4.32
   1   9   9   14.66    2.22
   2   9   9  285.08    6.79
   3   9   9  340.12    6.80
   4   9   9   18.41    3.41
   5   9   9   53.96    3.41
   6   9   9  125.27    4.35
   7   9   9   40.98    2.98
   8   9   9   64.75    4.34
   9   9   9   48.37    4.35
  10   9   9    4.09    3.42
  11   9   9    4.42    1.87
  12   9   9   12.71    2.12
  13   9   9  108.21    3.38
   0  10   9  234.64    6.48
   1  10   9   57.51    3.08
   2  10   9   30.77    2.91
   3  10   9  143.93    5.27
   4  10   9  195.88    6.53
   5  10   9   40.31    3.41
   6  10   9  634.73   10.23
   7  10   9   26.77    2.73
   8  10   9   30.97    4.03
   9  10   9   55.64    2.64
  10  10   9   80.91    9.35
  11  10   9    7.67    1.75
  12  10   9   27.62    3.05
  13  10   9   17.06    2.79
   0  11   9  102.63    4.65
   1  11   9  244.93    8.05
   2  11   9    3.35    1.80
   3  11   9  100.47    4.35
   4  11   9  111.24    5.28
   5  11   9  525.56    9.93
   6  11   9  128.80    4.03
   7  11   9    2.82    1.77
   8  11   9   71.78    4.03
   9  11   9    9.33    1.68
  10  11   9   25.66    2.71
  11  11   9   82.29    3.74
  12  11   9   77.47    3.41
  13  11   9    3.50    1.74
   0  12   9  242.22   11.17
   1  12   9  323.15   10.24
   2  12   9   13.52    2.36
   3  12   9  151.47    5.28
   4  12   9   80.91    3.10
   5  12   9   21.34    2.45
   6  12   9  153.40    4.96
   7  12   9   25.00    2.76
   8  12   9   22.31    2.51
   9  12   9  246.72    4.36
  10  12   9   37.43    2.87
  11  12   9  179.99    4.05
  12  12   9    6.99    1.95
  13  12   9   88.71    3.34
   0  13   9   25.98    3.05
   1  13   9   89.36    4.66
   2  13   9   52.15    4.04
   3  13   9   19.78    2.70
   4  13   9  193.31    5.58
   5  13   9   38.27    2.92
   6  13   9   37.13    2.82
   7  13   9   52.74    2.61
   8  13   9  124.55    3.41
   9  13   9  192.64    4.05
  10  13   9    9.46    1.78
  11  13   9   10.08    2.46
  12  13   9   60.16    3.07
  13  13   9   22.16    2.82
   0  14   9   43.24    3.72
   1  14   9 1439.49   17.69
   2  14   9   81.20    3.06
   3  14   9   43.51    3.06
   4  14   9   42.34    3.41
   5  14   9   89.94    4.66
   6  14   9   50.01    3.04
   7  14   9   18.95    2.51
   8  14   9   79.35    3.07
   9  14   9   18.51    2.68
  10  14   9    6.10    1.81
  11  14   9   40.45    3.73
  12  14   9   41.38    2.97
  13  14   9    7.43    1.88
   0  15   9    3.35    2.08
   1  15   9  208.87    4.96
   2  15   9   44.75    2.70
   3  15   9   61.17    4.03
   4  15   9   65.47    2.89
   5  15   9   21.13    2.64
   6  15   9   27.73    2.26
   7  15   9   86.09    2.96
   8  15   9  174.96    3.74
   9  15   9   80.11    5.30
  10  15   9    1.68    1.81
  11  15   9   40.00    3.39
  12  15   9   85.92    3.34
  13  15   9    0.40    1.81
   0  16   9  194.58    5.58
   1  16   9  129.55    4.03
   2  16   9    8.47    2.11
   3  16   9   10.88    2.20
   4  16   9    8.05    1.80
   5  16   9   42.49    2.95
   6  16   9   22.43    2.26
   7  16   9   26.35    3.42
   8  16   9    6.10    1.78
   9  16   9    7.04    1.94
  10  16   9   18.48    2.83
  11  16   9  130.30    3.68
  12  16   9    2.15    1.91
   0  17   9    6.17    1.93
   1  17   9  105.54    3.72
   2  17   9  278.77    5.89
   3  17   9   16.22    2.51
   4  17   9    1.99    1.24
   5  17   9  110.01    2.98
   6  17   9   10.39    1.78
   7  17   9  229.92    6.86
   8  17   9   24.60    2.74
   9  17   9   17.55    2.68
  10  17   9   74.83    3.71
  11  17   9   18.94    2.69
  12  17   9    3.35    1.87
   0  18   9    0.42    2.76
   1  18   9  149.30    5.59
   2  18   9  128.39    3.72
   3  18   9   58.09    2.64
   4  18   9    3.77    1.37
   5  18   9   28.85    2.39
   6  18   9  118.12    3.42
   7  18   9   12.30    2.68
   8  18   9   21.65    3.11
   9  18   9   43.16    4.05
  10  18   9   43.96    3.04
  11  18   9  187.92    4.55
  12  18   9   61.63    3.30
   0  19   9  310.65    5.28
   1  19   9    3.87    1.37
   2  19   9   43.27    2.80
   3  19   9    1.57    1.37
   4  19   9    0.84    1.40
   5  19   9   40.67    2.59
   6  19   9  111.15    4.37
   7  19   9  105.84    3.42
   8  19   9   18.70    2.84
   9  19   9   33.15    2.97
  10  19   9   26.97    2.90
  11  19   9    5.80    2.26
   0  20   9   52.65    2.67
   1  20   9  267.69    4.67
   2  20   9   54.46    4.04
   3  20   9   34.66    2.55
   4  20   9   62.02    4.05
   5  20   9  169.30    4.99
   6  20   9   95.23    3.42
   7  20   9    5.15    1.84
   8  20   9    6.27    1.96
   9  20   9    7.24    2.03
  10  20   9   38.24    3.64
  11  20   9   11.45    2.11
   0  21   9    0.21    1.50
   1  21   9  107.70    4.36
   2  21   9  115.21    3.42
   3  21   9   65.94    3.43
   4  21   9   19.35    2.52
   5  21   9    6.41    1.69
   6  21   9   55.90    2.99
   7  21   9   30.73    4.04
   8  21   9   16.71    3.07
   9  21   9   10.99    2.53
  10  21   9    6.62    2.03
   0  22   9  119.67   11.22
   1  22   9   75.92    4.05
   2  22   9   39.32    2.84
   3  22   9    4.10    1.84
   4  22   9   26.27    2.77
   5  22   9   81.63    3.11
   6  22   9   69.03    3.10
   7  22   9    2.91    1.95
   8  22   9    1.03    1.90
   9  22   9   17.14    2.88
  10  22   9    0.20    1.96
   0  23   9   17.97    2.71
   1  23   9    0.63    1.69
   2  23   9   64.32    3.11
   3  23   9  131.55   14.64
   4  23   9    0.84    1.72
   5  23   9   17.60    2.73
   6  23   9    1.04    1.82
   8  23   9   13.08    2.39
   9  23   9   29.53    4.52
   0  24   9  260.22    6.55
   1  24   9   24.58    2.90
   2  24   9   13.03    2.24
   3  24   9    6.08    1.87
   4  24   9   28.20    3.40
   5  24   9   19.00    4.92
   6  24   9   25.98    2.81
   7  24   9   29.96    4.85
   8  24   9   15.95    6.02
   0  25   9   91.70    5.88
   1  25   9   19.86    2.85
   2  25   9   73.42    4.94
   3  25   9   49.79    3.39
   4  25   9   27.53    5.21
   5  25   9   41.36    2.93
   6  25   9   11.64    2.15
   7  25   9   80.51    3.31
   0  26   9   10.25    2.21
   1  26   9   45.74    3.37
   2  26   9    4.14    2.20
   3  26   9   20.90    2.87
   4  26   9   16.50    3.65
   5  26   9   28.56    2.75
   0  27   9    1.34    2.01
   1  27   9    9.13    2.04
   2  27   9   61.99    3.33
   3  27   9   86.83   14.83
   0   0  10  176.17    7.23
   1   0  10  153.98    5.74
   2   0  10  388.10   15.79
   3   0  10   22.24    3.05
   4   0  10  325.96    7.37
   5   0  10  330.16    6.49
   6   0  10  653.27   11.79
   7   0  10  111.52    3.72
   8   0  10  622.16    8.36
   9   0  10   11.92    2.11
   0   1  10   13.53    3.31
   1   1  10  314.97   11.49
   2   1  10 1105.94   33.41
   3   1  10   55.20    3.97
   4   1  10   37.32    2.61
   5   1  10   50.64    3.39
   6   1  10  102.24    3.72
   7   1  10  399.16    5.89
   8   1  10  339.10    6.20
   9   1  10  241.41    7.14
   0   2  10  154.26    6.35
   1   2  10  886.36   20.01
   2   2  10  609.57   17.33
   3   2  10  292.01    8.55
   4   2  10  990.11   14.77
   5   2  10  595.17   10.82
   6   2  10  190.63    5.28
   7   2  10   13.82    2.05
   8   2  10  423.65    6.20
   9   2  10   13.39    3.41
   0   3  10    7.67    2.39
   1   3  10   61.84    4.25
   2   3  10  167.62    5.18
   3   3  10 1018.35   16.52
   4   3  10  297.63    5.85
   5   3  10  512.92    9.28
   6   3  10   87.77    3.72
   7   3  10    1.05    1.27
   8   3  10  362.36    6.82
   9   3  10  136.62    7.44
   0   4  10   15.48    2.95
   1   4  10  115.84    5.17
   2   4  10  872.23   18.00
   3   4  10  206.21    5.52
   4   4  10  494.46   10.17
   5   4  10  351.24    7.12
   6   4  10   53.45    3.41
   7   4  10  210.17    4.03
   8   4  10    7.11    1.77
   9   4  10  220.11    5.89
  11   4  10    1.26    1.34
   0   5  10    6.17    2.08
   1   5  10  110.59    4.27
   2   5  10   44.47    3.36
   3   5  10  106.36    3.38
   4   5  10   93.49    4.32
   5   5  10  479.81   10.84
   6   5  10  314.96    6.84
   7   5  10   15.80    2.08
   8   5  10   83.13    3.72
   9   5  10   26.47    2.82
  11   5  10   76.12    2.87
   0   6  10  472.19   10.39
   1   6  10   18.89    3.05
   2   6  10   42.43    3.37
   3   6  10  420.82    7.70
   4   6  10  335.56    7.72
   5   6  10  113.61    4.03
   6   6  10   29.64    3.02
   7   6  10  277.95    5.27
   8   6  10    1.67    1.43
   9   6  10   66.23    2.70
  10   6  10   71.94    2.64
  11   6  10   48.69    2.71
  12   6  10  116.96    3.42
   0   7  10    0.72    1.69
   1   7  10   61.52    3.37
   2   7  10   45.28    2.90
   3   7  10   22.28    2.47
   4   7  10  275.62    6.19
   5   7  10  127.60    5.90
   6   7  10  131.40    4.35
   7   7  10  981.42   12.09
   8   7  10   92.14    3.41
  10   7  10   94.44    3.07
  11   7  10   11.25    1.81
  12   7  10   41.29    2.74
   0   8  10  210.97    5.24
   1   8  10  297.47    6.16
   2   8  10   10.62    1.95
   3   8  10  110.13    4.02
   4   8  10   30.54    3.06
   5   8  10   47.88    3.41
   6   8  10  294.72    5.89
   7   8  10   21.01    2.63
   8   8  10   62.66    4.66
   9   8  10   71.41    5.59
  10   8  10   93.97    3.11
  11   8  10   28.07    2.68
  12   8  10    7.77    2.09
   0   9  10    0.94    1.48
   1   9  10   14.17    2.22
   2   9  10  173.85    5.57
   3   9  10  159.67    6.52
   4   9  10   31.01    3.41
   5   9  10   27.75    3.10
   6   9  10   56.07    3.06
   7   9  10  329.18    6.52
   8   9  10   71.66    4.66
   9   9  10  159.58    4.35
  10   9  10   61.99    4.98
  11   9  10   13.46    1.84
  12   9  10    9.35    1.90
  13   9  10    9.10    1.87
   0  10  10  162.47    5.57
   1  10  10  216.82    6.19
   2  10  10   61.98    3.72
   3  10  10   21.05    2.86
   4  10  10   49.76    4.35
   5  10  10   70.65    3.10
   6  10  10    6.69    2.11
   7  10  10   16.00    2.15
   8  10  10   64.46    4.35
   9  10  10   10.59    1.87
  10  10  10   32.70    2.65
  11  10  10   33.63    3.42
  12  10  10   69.68    4.04
  13  10  10    5.46    1.84
   0  11  10  138.28    5.89
   1  11  10    9.42    2.23
   2  11  10  235.28    7.15
   3  11  10  354.02    8.38
   4  11  10  612.36    9.94
   5  11  10   79.81    3.72
   6  11  10  235.27    4.96
   7  11  10    0.94    1.71
   8  11  10   87.52    3.07
   9  11  10   11.34    1.78
  10  11  10    9.46    1.87
  11  11  10   53.27    3.74
  12  11  10    6.68    1.92
  13  11  10   79.36    3.34
   0  12  10  186.75    5.90
   1  12  10  271.08    7.45
   2  12  10  134.50    4.35
   3  12  10  140.30    4.66
   4  12  10   30.76    2.36
   5  12  10  157.76    5.88
   6  12  10  123.93    4.96
   7  12  10   40.91    3.10
   8  12  10  135.82    3.41
   9  12  10   49.59    2.93
  10  12  10   27.23    2.77
  11  12  10   37.19    9.34
  12  12  10    8.52    1.98
  13  12  10    2.76    1.79
   0  13  10   53.61    3.41
   1  13  10  174.65    4.04
   2  13  10  142.88    4.35
   3  13  10  202.45    4.35
   4  13  10  446.04    9.61
   5  13  10  193.15    5.27
   6  13  10  101.58    5.89
   7  13  10   17.17    2.51
   8  13  10   32.94    2.64
   9  13  10  140.60    3.74
  10  13  10    3.89    1.91
  11  13  10    3.04    1.75
  12  13  10   29.99    2.98
  13  13  10  112.02    3.62
   0  14  10   59.12    2.86
   1  14  10   21.24    2.48
   2  14  10  105.43    3.41
   3  14  10  149.19    4.34
   4  14  10  197.11    5.27
   5  14  10   32.74    3.09
   6  14  10  147.33    4.35
   7  14  10   71.37    4.35
   8  14  10   21.64    2.65
   9  14  10  122.92    3.42
  10  14  10   22.38    2.74
  11  14  10    3.13    1.83
  12  14  10    2.57    1.87
  13  14  10    9.25    1.90
   0  15  10  182.87    4.03
   1  15  10  204.91    5.27
   2  15  10  196.77    5.27
   3  15  10  102.06    4.03
   4  15  10   57.21    3.01
   5  15  10    6.80    1.83
   6  15  10   16.76    2.58
   7  15  10   48.27    3.42
   8  15  10   60.57    3.11
   9  15  10    4.10    1.78
  10  15  10   17.75    2.74
  11  15  10    5.61    1.88
  12  15  10  135.42   13.65
  13  15  10    1.32    1.81
   0  16  10   21.12    3.09
   1  16  10  104.47    3.72
   2  16  10   83.88    3.41
   3  16  10   44.35    3.04
   4  16  10   89.35    3.10
   5  16  10   20.73    2.23
   6  16  10   63.34    3.02
   7  16  10   16.71    3.11
   8  16  10  407.76    5.92
   9  16  10   67.99    3.11
  10  16  10   63.87    3.10
  11  16  10   25.82    2.79
  12  16  10   52.69    3.02
   0  17  10    2.09    2.02
   1  17  10   81.18    4.03
   2  17  10  275.57    7.14
   3  17  10   32.65    2.82
   4  17  10  124.59    2.98
   5  17  10   76.64    2.80
   6  17  10   36.75    2.71
   7  17  10   25.66    4.05
   8  17  10   35.74    2.90
   9  17  10    9.14    1.97
  10  17  10   16.43    2.71
  11  17  10    4.01    1.86
  12  17  10   43.57    3.00
   0  18  10   58.91    2.51
   1  18  10   45.10    3.41
   2  18  10  288.89    5.28
   3  18  10  135.13    3.10
   4  18  10   98.25    2.92
   5  18  10   26.25    2.43
   6  18  10   21.03    2.49
   7  18  10   13.46    2.68
   8  18  10   14.71    2.43
   9  18  10   15.28    2.57
  10  18  10    7.75    2.00
  11  18  10   41.03    2.97
   0  19  10   62.34    4.97
   1  19  10    4.51    1.43
   2  19  10   65.42    2.99
   3  19  10    6.92    1.49
   4  19  10  176.96    3.73
   5  19  10   51.42    3.74
   6  19  10   51.62    2.84
   7  19  10   25.64    2.93
   8  19  10   79.93    3.42
   9  19  10  107.23    3.70
  10  19  10    6.46    1.98
  11  19  10   97.88    3.61
   0  20  10    5.04    1.56
   1  20  10    3.46    1.49
   2  20  10  104.80    3.73
   3  20  10  361.07    5.30
   4  20  10  250.83    4.37
   5  20  10   16.19    2.40
   6  20  10   12.19    3.42
   7  20  10    1.16    1.84
   8  20  10    2.61    1.92
   9  20  10    5.57    1.99
  10  20  10    7.45    2.03
   0  21  10   27.23    2.65
   1  21  10  126.80    4.68
   2  21  10   36.07    2.74
   3  21  10   30.60    2.62
   4  21  10   66.96    2.99
   5  21  10   16.50    2.52
   6  21  10   46.01    3.42
   7  21  10    6.37    2.11
   8  21  10   21.11    2.89
   9  21  10   51.91    3.34
  10  21  10   59.72    3.31
   0  22  10    6.83    1.75
   1  22  10  104.92    3.42
   2  22  10  144.12    3.74
   3  22  10   11.77    2.03
   4  22  10   27.00    3.11
   5  22  10    0.84    1.72
   6  22  10    0.42    1.80
   7  22  10   19.60    2.89
   8  22  10   20.13    2.89
   9  22  10    8.96    2.09
   0  23  10   24.07    2.77
   1  23  10   23.22    2.77
   2  23  10    7.57    2.00
   3  23  10   60.83    3.11
   4  23  10    3.89    1.90
   5  23  10   31.64    3.40
   6  23  10   23.33    2.86
   7  23  10    1.23    1.96
   8  23  10    4.69    2.00
   9  23  10   33.74    7.21
   0  24  10    1.89    1.84
   1  24  10  131.92    4.05
   2  24  10    4.93    1.90
   3  24  10   62.24    3.09
   4  24  10   38.52    2.87
   5  24  10    9.83    2.18
   6  24  10    9.66    2.16
   7  24  10    8.97    4.24
   8  24  10    8.01    2.05
   0  25  10   19.07    2.91
   1  25  10   91.35    3.70
   2  25  10   64.67    3.39
   4  25  10    0.41    1.78
   5  25  10   21.03    2.58
   6  25  10   27.54    2.97
   7  25  10   56.33    3.31
   0  26  10    2.79    1.96
   1  26  10   23.11    3.00
   2  26  10  155.09    7.32
   3  26  10   99.06    4.87
   4  26  10    3.57    1.82
   0  27  10   98.27    3.64
   1  27  10   26.47    3.33
   2  27  10   63.58    3.32
   1   0  11  559.73   14.61
   2   0  11 1516.86   33.58
   3   0  11   68.71    3.99
   4   0  11  746.51   16.04
   5   0  11  230.11    5.26
   6   0  11  498.01    9.32
   7   0  11   88.44    3.10
   8   0  11   29.69    2.70
   9   0  11  156.09    4.96
   0   1  11  145.16    6.08
   1   1  11  469.42   18.27
   2   1  11  339.00   10.08
   3   1  11  160.53    5.22
   4   1  11    9.36    2.01
   5   1  11   43.02    3.71
   6   1  11  184.55    4.97
   7   1  11  319.84    6.53
   8   1  11  177.43    4.34
   9   1  11   50.32    3.41
   0   2  11   89.23    4.57
   1   2  11 1142.06   28.03
   2   2  11   43.40    3.36
   3   2  11  168.94    6.14
   4   2  11  351.95    7.40
   5   2  11    3.13    1.71
   6   2  11  308.91    6.53
   7   2  11   52.43    3.06
   8   2  11  299.15    5.88
   9   2  11    6.38    2.76
   0   3  11   89.05    5.18
   1   3  11  505.01   11.59
   2   3  11 1072.96   21.73
   3   3  11  475.66   11.37
   4   3  11   89.03    4.94
   5   3  11   27.07    2.88
   6   3  11  205.46    5.28
   7   3  11  249.14    4.66
   8   3  11  170.34    4.34
   9   3  11  140.51    4.66
   0   4  11  827.83   15.58
   1   4  11  149.35    5.51
   2   4  11  462.98   11.34
   3   4  11   30.44    2.62
   4   4  11  409.37    7.72
   5   4  11  129.17    4.66
   6   4  11  118.68    4.04
   7   4  11   12.34    2.08
   8   4  11   21.86    2.67
   9   4  11  247.14    3.41
   0   5  11  998.60   22.36
   1   5  11  180.12    5.21
   2   5  11  465.96    8.91
   3   5  11  380.83    7.71
   4   5  11   90.04    3.71
   5   5  11   31.20    2.92
   6   5  11  209.02    5.28
   7   5  11  102.81    3.41
   8   5  11   96.42    3.72
   9   5  11    6.28    1.21
  11   5  11   38.07    2.52
  12   5  11   42.35    2.68
   0   6  11   74.39    4.91
   1   6  11   21.98    2.68
   2   6  11    5.30    1.70
   3   6  11  495.31    8.95
   4   6  11  160.87    4.95
   5   6  11  140.65    4.35
   6   6  11   51.82    2.73
   7   6  11   66.81    3.41
   8   6  11  163.69    4.34
   9   6  11   44.27    2.48
  10   6  11   32.12    2.43
  11   6  11   12.51    1.84
  12   6  11  136.37    3.74
   0   7  11    5.82    1.82
   1   7  11  294.56    6.78
   2   7  11   37.58    3.70
   3   7  11   64.27    3.40
   4   7  11  306.52    7.14
   5   7  11   14.25    2.45
   6   7  11   31.71    2.98
   7   7  11   15.47    2.42
   8   7  11    3.35    1.74
   9   7  11   65.03    2.64
  10   7  11  215.58    8.40
  11   7  11   39.22    2.84
  12   7  11   48.85    2.87
  13   7  11   54.03    3.69
   0   8  11   25.82    2.81
   1   8  11  219.80    5.56
   2   8  11  311.65    7.42
   3   8  11  263.04    6.82
   4   8  11  198.04    5.90
   5   8  11   17.17    2.58
   6   8  11   12.76    2.57
   7   8  11  305.55    7.44
   8   8  11  170.32    5.59
   9   8  11   30.07    5.28
  10   8  11   11.66    4.36
  11   8  11   25.02    2.81
  12   8  11   23.32    3.02
  13   8  11   35.47    3.68
   0   9  11   77.94    4.02
   1   9  11  117.11    4.34
   2   9  11  216.32    5.88
   3   9  11    3.04    1.80
   4   9  11   72.29    4.97
   5   9  11  140.05    4.03
   6   9  11   61.59    3.41
   7   9  11   68.50    4.34
   8   9  11   19.57    2.26
   9   9  11    4.72    1.46
  10   9  11  121.23    5.92
  11   9  11    0.84    1.69
  12   9  11    7.34    2.20
  13   9  11   93.60    3.97
   0  10  11   57.09    3.72
   1  10  11  187.03    5.58
   2  10  11  248.30    8.38
   3  10  11  250.53    7.76
   4  10  11  366.25    7.45
   5  10  11   40.49    3.09
   6  10  11  222.29    5.58
   7  10  11  155.34    4.96
   8  10  11   34.23    2.45
   9  10  11   18.58    2.39
  10  10  11   10.73    1.84
  11  10  11   53.59    3.74
  12  10  11    7.21    2.32
  13  10  11    7.81    1.99
   0  11  11   51.46    3.73
   1  11  11   87.82    4.04
   2  11  11  287.59    7.15
   3  11  11   82.83    4.04
   4  11  11   58.91    2.95
   5  11  11   91.17    4.03
   6  11  11    9.73    2.05
   7  11  11   82.55    4.35
   8  11  11   38.66    2.92
   9  11  11  214.27    4.05
  10  11  11  105.56    3.74
  11  11  11    4.31    2.55
  12  11  11   12.17    2.13
  13  11  11    8.39    1.95
   0  12  11    0.42    1.02
   1  12  11  195.11    7.45
   2  12  11   15.81    2.05
   3  12  11    3.45    1.46
   4  12  11  224.21    4.96
   5  12  11   77.80    3.41
   6  12  11  160.15    5.58
   7  12  11   40.39    2.51
   8  12  11   71.42    3.42
   9  12  11  131.31    4.68
  10  12  11    4.73    1.78
  11  12  11   14.60    6.85
  12  12  11   54.87    3.37
  13  12  11  108.64    3.63
   0  13  11   14.86    1.96
   1  13  11   51.70    2.95
   2  13  11   14.44    2.18
   3  13  11   32.42    2.64
   4  13  11    5.23    1.71
   5  13  11  144.65    4.66
   6  13  11   12.97    2.57
   7  13  11  146.66    6.21
   8  13  11   74.86    3.11
   9  13  11    9.46    1.87
  10  13  11   52.75    3.11
  11  13  11   22.50    4.35
  12  13  11    6.39    1.99
  13  13  11   44.66    2.96
   0  14  11    8.58    1.80
   1  14  11  108.24    3.72
   2  14  11  180.55    5.58
   3  14  11  336.90    8.68
   4  14  11  144.12    4.03
   5  14  11  407.49    8.99
   6  14  11   54.22    2.73
   7  14  11  109.81    3.42
   8  14  11   41.20    4.98
   9  14  11   23.65    2.84
  10  14  11   32.15    4.36
  11  14  11    2.29    1.82
  12  14  11    9.54    2.04
  13  14  11   61.88    3.00
   0  15  11  678.49   13.33
   1  15  11   11.82    2.02
   2  15  11  433.98    7.44
   3  15  11  126.76    4.66
   4  15  11   34.52    3.09
   5  15  11    2.62    1.40
   6  15  11   16.35    2.55
   7  15  11    1.58    1.56
   8  15  11    8.94    1.84
   9  15  11    7.25    1.87
  10  15  11   33.59    2.96
  11  15  11    8.90    1.94
  12  15  11    2.86    1.82
   0  16  11    7.53    2.45
   1  16  11   91.73    4.34
   2  16  11  149.69    4.96
   3  16  11   49.59    3.72
   4  16  11   34.11    2.42
   5  16  11   17.08    2.83
   6  16  11   20.04    2.55
   7  16  11   10.62    1.84
   8  16  11  134.46    3.74
   9  16  11   16.49    2.80
  10  16  11   74.07    3.40
  11  16  11    6.59    1.96
  12  16  11   64.49    3.01
   0  17  11   30.03    4.03
   1  17  11  157.57    4.96
   2  17  11  107.04    2.82
   3  17  11   61.02    2.51
   4  17  11    6.39    1.40
   5  17  11   92.33    2.96
   6  17  11   34.78    2.74
   7  17  11   34.28    2.87
   8  17  11    3.05    1.84
   9  17  11    2.10    1.90
  10  17  11   39.19    2.98
  11  17  11   18.72    2.73
  12  17  11  106.74   10.52
   0  18  11    7.43    1.40
   1  18  11    0.42    1.31
   2  18  11  280.74    4.35
   3  18  11  117.10    3.05
   4  18  11   58.66    3.73
   5  18  11   60.10    3.74
   6  18  11    2.52    1.69
   7  18  11   57.28    3.08
   8  18  11    1.26    1.84
   9  18  11   74.47    3.40
  10  18  11   17.00    3.66
  11  18  11   28.72    2.87
   0  19  11   31.67    2.42
   1  19  11   16.47    2.74
   2  19  11   49.84    2.77
   3  19  11   29.19    2.49
   4  19  11   19.13    2.43
   5  19  11   32.18    3.11
   6  19  11   44.88    2.96
   7  19  11   78.49    3.42
   8  19  11   11.74    2.33
   9  19  11   16.05    2.76
  10  19  11   75.72    3.33
  11  19  11   35.10    3.00
   0  20  11   33.50    2.49
   1  20  11   22.58    2.71
   2  20  11    8.83    1.62
   3  20  11   44.38    2.71
   4  20  11   73.61    5.92
   5  20  11   75.26    3.42
   6  20  11    9.14    1.97
   7  20  11   18.79    2.61
   8  20  11   18.81    2.84
   9  20  11    1.34    1.89
  10  20  11   23.11    2.93
   0  21  11  158.07    3.74
   1  21  11   25.98    2.65
   2  21  11  169.40    4.37
   3  21  11  291.63    9.35
   4  21  11   20.28    2.59
   5  21  11  109.06    3.42
   6  21  11   24.68    2.93
   7  21  11   22.30    2.84
   8  21  11   30.33    2.94
   9  21  11    6.22    2.00
  10  21  11   31.12    3.00
   0  22  11   18.71    2.71
   1  22  11   28.28    2.81
   2  22  11   19.02    2.71
   3  22  11    2.73    1.75
   4  22  11   47.91    2.90
   5  22  11   70.44    3.11
   6  22  11   53.35    3.39
   7  22  11    4.65    1.97
   8  22  11   17.00    2.85
   9  22  11   12.40    2.14
   0  23  11  131.02    4.36
   1  23  11    9.25    1.94
   2  23  11    0.95    1.81
   3  23  11    7.04    1.87
   4  23  11   86.06    3.41
   5  23  11   72.12    4.01
   6  23  11   42.36    3.37
   7  23  11   16.09    2.83
   8  23  11    9.67    2.09
   0  24  11   32.09    2.96
   1  24  11    1.04    1.84
   2  24  11  110.23    3.72
   3  24  11   20.12    2.78
   4  24  11   44.92    2.99
   5  24  11   21.76    2.85
   6  24  11   18.85    2.86
   7  24  11   14.15    2.87
   8  24  11   59.14    3.30
   0  25  11  143.87    4.00
   1  25  11  106.30    3.69
   2  25  11    8.91    2.00
   3  25  11    3.10    1.84
   4  25  11    7.40    2.02
   5  25  11   17.59    3.02
   6  25  11   30.94    2.96
   7  25  11   11.14    2.08
   0  26  11   22.74    2.87
   1  26  11   11.10    2.05
   2  26  11   50.70    3.34
   3  26  11   16.06    3.33
   1  27  11    6.84    2.51
   0   0  12  965.99   18.35
   1   0  12 1647.02   36.72
   2   0  12 1319.20   23.94
   3   0  12    6.96    2.10
   4   0  12   45.04    4.02
   5   0  12   36.20    3.41
   6   0  12    1.68    2.18
   7   0  12  180.97    5.27
   8   0  12   49.36    2.95
   0   1  12  140.63    4.89
   1   1  12 1231.06   26.63
   2   1  12   85.86    4.30
   3   1  12   33.89    3.70
   4   1  12   57.35    3.40
   5   1  12   68.44    4.66
   6   1  12   38.65    3.72
   7   1  12    6.17    1.83
   8   1  12  182.17    4.66
   0   2  12 1092.53   23.87
   1   2  12  610.66   16.84
   2   2  12 1261.31   20.90
   3   2  12   50.34    3.08
   4   2  12   57.89    4.33
   5   2  12    5.76    1.96
   6   2  12   87.76    4.66
   7   2  12   70.71    3.09
   8   2  12   22.90    2.92
   9   2  12  789.50    6.52
   0   3  12   19.85    3.68
   1   3  12  187.65    5.53
   2   3  12 1127.31   19.38
   3   3  12  430.65   10.80
   4   3  12   23.17    2.91
   5   3  12   87.46    3.72
   6   3  12   12.78    1.99
   7   3  12    5.75    1.80
   8   3  12  103.44    3.72
   9   3  12   12.77    1.93
  12   3  12   31.84    2.52
   0   4  12   92.20    3.68
   1   4  12  324.35    7.07
   2   4  12   56.75    3.39
   3   4  12  275.93    8.95
   4   4  12    8.15    2.02
   5   4  12   12.47    2.30
   6   4  12   36.85    2.70
   7   4  12   96.93    3.41
   8   4  12  101.66    3.72
   9   4  12   75.98    2.45
  12   4  12   86.05    3.42
   0   5  12 1033.75   16.31
   1   5  12   86.98    4.01
   2   5  12   20.81    2.53
   3   5  12  108.86    4.02
   4   5  12   31.27    2.98
   5   5  12   22.11    2.64
   6   5  12   17.16    2.26
   7   5  12   25.20    2.57
   8   5  12  159.94    4.66
   9   5  12  125.84    2.89
  11   5  12  158.76    3.42
  12   5  12   51.48    2.90
   0   6  12  240.60    5.85
   1   6  12  169.10    4.93
   2   6  12  176.72    5.86
   3   6  12   82.80    3.71
   4   6  12  208.23    6.20
   5   6  12   62.11    3.41
   6   6  12   57.55    2.98
   7   6  12   17.88    2.48
   8   6  12   55.97    3.41
   9   6  12    6.08    1.37
  10   6  12   35.50    2.62
  11   6  12  123.42    3.42
  12   6  12   22.16    2.96
  13   6  12   83.48    3.37
   0   7  12    5.00    2.01
   1   7  12  341.45    7.41
   2   7  12   20.45    2.72
   3   7  12  269.35    6.82
   4   7  12    4.19    1.84
   5   7  12    6.07    1.62
   6   7  12  163.90    4.66
   7   7  12    2.51    1.49
   8   7  12   76.17    3.41
   9   7  12   37.73    2.61
  10   7  12   87.44    3.11
  11   7  12   13.88    2.59
  12   7  12   10.71    1.94
  13   7  12    6.09    2.23
   0   8  12   61.68    3.71
   1   8  12  570.72   11.45
   2   8  12  437.59    9.61
   3   8  12   18.22    2.70
   4   8  12  488.47    9.94
   5   8  12   14.86    2.26
   6   8  12    6.80    1.86
   7   8  12   45.39    3.09
   8   8  12    4.92    1.49
   9   8  12   30.94    2.58
  10   8  12   26.50    2.59
  11   8  12    8.72    2.00
  12   8  12   44.31    3.10
  13   8  12   21.43    3.05
   0   9  12   20.60    3.41
   1   9  12   84.21    4.34
   2   9  12  138.45    5.28
   3   9  12   57.21    3.41
   4   9  12  160.72    5.28
   5   9  12   41.74    3.01
   6   9  12  153.18    4.34
   7   9  12    6.07    1.80
   8   9  12   23.34    2.95
   9   9  12   15.01    2.52
  10   9  12   60.89    3.03
  11   9  12  117.90    3.74
  12   9  12   26.93    3.71
  13   9  12    6.36    2.44
   0  10  12  399.77    8.69
   1  10  12   78.71    4.04
   2  10  12   11.84    2.20
   3  10  12   77.70    4.04
   4  10  12  177.37    4.35
   5  10  12  298.93    6.52
   6  10  12  287.28    5.58
   7  10  12  107.66    3.72
   8  10  12   26.93    2.45
   9  10  12    8.82    1.65
  10  10  12    2.00    1.78
  11  10  12   23.32    5.29
  12  10  12   10.30    2.22
  13  10  12   61.94    3.33
   0  11  12  300.94    7.15
   1  11  12  199.00    7.15
   2  11  12   72.14    2.89
   3  11  12  418.83    6.52
   4  11  12   40.06    2.92
   5  11  12  202.64    5.88
   6  11  12   78.03    4.03
   7  11  12   67.70    2.70
   8  11  12   19.92    2.45
   9  11  12   69.06    4.05
  10  11  12    7.15    1.81
  11  11  12   12.39    3.73
  12  11  12   20.93    3.68
  13  11  12    4.09    1.94
   0  12  12  188.53    4.03
   1  12  12    2.93    1.37
   2  12  12   89.15    4.03
   3  12  12   23.01    2.42
   4  12  12  213.60    6.52
   5  12  12  211.89    5.27
   6  12  12   16.95    2.67
   7  12  12   53.73    4.66
   8  12  12  123.02    3.42
   9  12  12   44.59    2.93
  10  12  12    8.30    2.06
  11  12  12   10.47    3.72
  12  12  12   80.57    3.67
  13  12  12   42.24    2.98
   0  13  12  267.48    4.96
   1  13  12    1.88    1.33
   2  13  12   45.80    2.82
   3  13  12   52.49    3.04
   4  13  12  184.06    4.03
   5  13  12  338.94    9.30
   6  13  12  189.62    4.66
   7  13  12   51.90    4.04
   8  13  12    3.68    1.75
   9  13  12    7.25    2.13
  10  13  12    8.30    2.03
  11  13  12   13.24    2.38
  12  13  12   36.25    3.04
  13  13  12   13.30    2.59
   0  14  12    5.85    1.40
   1  14  12   14.53    2.35
   2  14  12  192.71    6.52
   3  14  12   39.43    3.41
   4  14  12   17.99    3.09
   5  14  12   16.01    2.64
   6  14  12  179.25    3.73
   7  14  12    6.30    1.68
   8  14  12   62.16    3.43
   9  14  12   25.54    3.03
  10  14  12   39.39    4.68
  11  14  12   48.53    3.69
  12  14  12   32.71    2.97
   0  15  12   41.41    3.09
   1  15  12   25.52    2.73
   2  15  12  134.93    3.72
   3  15  12  284.44    8.37
   4  15  12   77.32    2.67
   5  15  12   58.02    3.72
   6  15  12  182.10    5.90
   7  15  12   20.07    3.42
   8  15  12  343.80    5.61
   9  15  12    8.72    2.00
  10  15  12   14.64    3.04
  11  15  12   11.44    2.02
  12  15  12    9.17    3.62
   0  16  12  118.42    4.03
   1  16  12  113.93    4.66
   2  16  12   19.15    3.09
   3  16  12   84.76    3.41
   4  16  12  105.46    3.41
   5  16  12   86.72    3.42
   6  16  12  321.29    5.91
   7  16  12  128.72    3.74
   8  16  12   11.35    2.00
   9  16  12   34.87    3.05
  10  16  12   10.08    2.07
  11  16  12   51.79    3.03
  12  16  12   14.42    3.90
   0  17  12  384.67    8.99
   1  17  12    6.38    1.58
   2  17  12   97.56    2.89
   3  17  12   14.46    2.02
   4  17  12  152.48    4.04
   5  17  12   34.13    2.55
   6  17  12  140.19    3.74
   7  17  12   54.66    3.11
   8  17  12   45.18    3.11
   9  17  12   41.84    3.09
  10  17  12   40.28    3.36
  11  17  12    8.77    2.00
   0  18  12   25.04    2.30
   1  18  12   53.03    2.73
   2  18  12   88.91    2.96
   3  18  12  123.17    4.36
   4  18  12   12.50    1.84
   5  18  12   36.38    2.90
   6  18  12   90.42    3.42
   7  18  12    6.10    1.94
   8  18  12   60.08    3.11
   9  18  12    6.02    1.98
  10  18  12   17.45    2.74
  11  18  12   62.50    3.31
   0  19  12   41.03    2.58
   1  19  12    5.88    1.56
   2  19  12   27.20    2.49
   3  19  12   25.22    2.49
   4  19  12  182.68    3.74
   5  19  12  121.54    4.05
   6  19  12   51.39    3.42
   7  19  12   40.97    3.42
   8  19  12   34.22    2.97
   9  19  12   12.49    3.02
  10  19  12    8.36    2.03
   0  20  12   16.82    2.46
   1  20  12    9.46    1.69
   2  20  12    9.99    1.69
   3  20  12   37.65    2.71
   4  20  12    7.67    1.75
   5  20  12  146.71    4.68
   6  20  12   36.35    2.99
   7  20  12   30.96    3.01
   8  20  12    2.80    1.94
   9  20  12    7.48    2.01
  10  20  12   13.81    2.77
   0  21  12   67.08    3.08
   1  21  12   55.20    3.42
   2  21  12   46.36    2.90
   3  21  12   13.24    2.00
   4  21  12   10.93    3.42
   5  21  12   36.56    2.93
   6  21  12   85.63    3.72
   7  21  12    7.58    2.07
   8  21  12   33.41    2.96
   9  21  12   35.86    3.01
   0  22  12   10.72    4.68
   1  22  12   99.21    3.42
   2  22  12   54.01    3.08
   3  22  12    8.62    1.90
   4  22  12    9.56    1.90
   5  22  12   53.55    4.03
   6  22  12    3.01    1.88
   7  22  12  117.05    3.97
   8  22  12   43.27    3.02
   9  22  12   25.45    3.00
   0  23  12   35.82    2.96
   1  23  12   82.88    3.42
   2  23  12   52.41    3.11
   3  23  12    9.43    1.93
   4  23  12   35.14    2.94
   5  23  12   14.62    2.67
   6  23  12   15.96    4.28
   7  23  12   33.40    3.02
   8  23  12    3.15    1.96
   0  24  12  155.55    4.03
   1  24  12   16.18    2.72
   2  24  12   37.50    2.97
   3  24  12   37.17    3.02
   4  24  12    4.14    1.94
   5  24  12  137.83    4.87
   6  24  12   52.07    3.33
   7  24  12   14.94    2.86
   0  25  12    0.10    1.85
   1  25  12    3.51    1.94
   2  25  12   46.76    3.05
   3  25  12   43.22    3.04
   4  25  12    9.01    2.10
   5  25  12   43.65    3.63
   6  25  12    6.91    2.05
   0  26  12   14.97    2.80
   1  26  12   23.47    2.89
   2  26  12    7.77    2.04
   3  26  12   41.22    3.32
   1   0  13  450.36   10.78
   2   0  13   33.70    4.01
   3   0  13    2.61    1.89
   4   0  13   19.65    2.70
   5   0  13   17.81    2.70
   6   0  13   74.32    4.03
   7   0  13    1.46    2.05
   8   0  13   30.75    4.34
   9   0  13   48.26    2.20
   0   1  13  129.61    4.92
   1   1  13 1205.79   29.87
   2   1  13   41.82    4.01
   3   1  13  453.04   10.82
   4   1  13  123.46    5.88
   5   1  13   68.84    5.59
   6   1  13    7.22    2.39
   7   1  13  215.78    5.27
   8   1  13  417.35    7.44
   9   1  13  318.65    4.03
   0   2  13 1717.65   26.78
   1   2  13    4.88    1.88
   2   2  13  403.55    9.88
   3   2  13   38.27    4.02
   4   2  13   16.10    2.54
   5   2  13   75.96    3.41
   6   2  13   28.36    2.76
   7   2  13   40.77    3.06
   8   2  13   36.82    3.72
   9   2  13  122.39    2.79
   0   3  13 2045.14   28.97
   1   3  13 1089.73   18.50
   2   3  13   69.45    4.32
   3   3  13  201.07    5.87
   4   3  13   88.62    4.03
   5   3  13   65.37    3.41
   6   3  13  147.34    3.72
   7   3  13    9.31    2.08
   8   3  13  334.64    6.20
   9   3  13  132.78    2.86
  12   3  13   22.06    2.52
   0   4  13 2004.40   27.45
   1   4  13  192.03    5.56
   2   4  13  509.71    9.27
   3   4  13   55.35    3.40
   4   4  13    4.71    1.99
   5   4  13  257.35    6.21
   6   4  13   37.25    2.76
   7   4  13   17.15    2.54
   8   4  13    2.30    1.93
   9   4  13  102.66    2.76
  12   4  13   33.51    2.90
   0   5  13  211.85    5.86
   1   5  13  699.27   15.14
   2   5  13   63.33    3.40
   3   5  13   65.02    3.72
   4   5  13   53.45    3.41
   5   5  13   74.76    3.10
   6   5  13   10.46    1.96
   7   5  13    7.22    1.83
   8   5  13   82.34    3.41
   9   5  13  255.07    3.73
  10   5  13   67.99    2.93
  11   5  13  151.26    3.74
  12   5  13   88.96    3.42
  13   5  13   44.35    3.03
   0   6  13  294.20    6.80
   1   6  13   40.06    3.40
   2   6  13   34.26    3.09
   3   6  13   54.32    3.41
   4   6  13   49.03    3.10
   5   6  13  104.47    3.72
   6   6  13   17.36    2.45
   7   6  13  182.81    4.34
   8   6  13   48.97    2.26
   9   6  13   34.28    2.55
  10   6  13  157.48    5.92
  11   6  13   13.45    2.00
  12   6  13    1.89    1.87
  13   6  13   52.40    2.97
   0   7  13   45.02    3.40
   1   7  13  543.97   12.08
   2   7  13  231.92    6.52
   3   7  13   95.06    4.04
   4   7  13  137.41    4.66
   5   7  13  160.83    5.27
   6   7  13   57.29    3.72
   7   7  13   13.81    2.32
   8   7  13  102.03    2.70
   9   7  13   76.47    3.02
  10   7  13    6.84    1.72
  11   7  13   80.82    3.11
  12   7  13   41.01    3.09
  13   7  13   19.45    3.35
   0   8  13   60.58    3.72
   1   8  13   60.08    4.35
   2   8  13    6.92    2.20
   3   8  13   62.75    3.41
   4   8  13   58.73    2.89
   5   8  13   67.05    4.03
   6   8  13    8.78    1.77
   7   8  13    0.73    1.68
   8   8  13   38.64    3.10
   9   8  13   63.71    3.42
  10   8  13   79.08    3.11
  11   8  13   53.69    3.42
  12   8  13   42.35    3.03
  13   8  13   28.74    3.34
   0   9  13   55.13    3.10
   1   9  13   39.61    2.95
   2   9  13   38.45    2.95
   3   9  13  343.97    6.21
   4   9  13  195.99    4.35
   5   9  13  104.86    3.72
   6   9  13  337.59    5.89
   7   9  13   32.22    4.03
   8   9  13   16.87    3.41
   9   9  13    3.47    1.84
  10   9  13   17.35    2.68
  11   9  13   95.29    3.74
  12   9  13    4.89    2.22
  13   9  13    5.22    2.49
   0  10  13  142.67    5.28
   1  10  13  137.00    4.97
   2  10  13   36.02    2.79
   3  10  13  205.64    4.96
   4  10  13  195.16    4.66
   5  10  13    5.44    1.96
   6  10  13   24.16    2.92
   7  10  13  163.25    3.41
   8  10  13   72.15    3.73
   9  10  13   21.44    4.05
  10  10  13   98.81    3.42
  11  10  13   11.03    2.09
  12  10  13    8.29    2.16
  13  10  13   19.80    2.33
   0  11  13   77.78    3.04
   1  11  13   58.20    2.95
   2  11  13   87.48    3.10
   3  11  13  196.43    4.66
   4  11  13  208.79    6.20
   5  11  13  288.02    5.58
   6  11  13  168.44    4.35
   7  11  13    9.53    1.59
   8  11  13    1.26    1.53
   9  11  13   20.09    2.96
  10  11  13   30.48    3.03
  11  11  13   35.21    5.59
  12  11  13   10.94    2.63
  13  11  13    1.22    1.97
   0  12  13    2.20    2.02
   1  12  13   93.20    3.09
   2  12  13  220.24    4.66
   3  12  13   65.66    3.41
   4  12  13   30.43    2.92
   5  12  13  144.46    4.34
   6  12  13   32.34    2.48
   7  12  13  239.85    4.04
   8  12  13   51.37    2.87
   9  12  13   78.64    3.42
  10  12  13   20.59    3.42
  11  12  13   27.44    5.26
  12  12  13   54.15    3.65
  13  12  13   16.04    2.80
   0  13  13   43.18    2.67
   1  13  13    8.26    1.71
   2  13  13   68.07    3.04
   3  13  13  145.68    5.89
   4  13  13  116.32    4.03
   5  13  13   30.87    3.41
   6  13  13  115.53    3.72
   7  13  13   21.83    2.83
   8  13  13    3.58    1.75
   9  13  13   45.41    3.11
  10  13  13    3.15    2.03
  11  13  13    1.77    1.82
  12  13  13   18.62    3.03
  13  13  13   11.44    1.99
   0  14  13   36.60    2.60
   1  14  13  273.99    6.20
   2  14  13  216.39    5.89
   3  14  13  184.63    5.58
   4  14  13   43.32    3.41
   5  14  13   35.91    4.04
   6  14  13   82.74    3.10
   7  14  13    1.16    1.56
   8  14  13   68.87    3.42
   9  14  13   21.33    3.42
  10  14  13    7.96    2.05
  11  14  13    4.14    1.87
  12  14  13   37.92    3.02
   0  15  13    6.90    2.39
   1  15  13  280.55    7.14
   2  15  13  116.12    5.59
   3  15  13    5.65    1.68
   4  15  13  145.19    4.35
   5  15  13  147.59    7.45
   6  15  13   56.38    3.11
   7  15  13   90.66    3.43
   8  15  13   15.45    2.33
   9  15  13   23.74    3.42
  10  15  13   24.67    2.90
  11  15  13    2.98    1.83
  12  15  13   54.57    6.63
   0  16  13   21.14    5.27
   1  16  13  245.37    3.72
   2  16  13  126.10    4.35
   3  16  13  194.76    3.72
   4  16  13   81.34    2.89
   5  16  13    2.94    1.71
   6  16  13    2.10    1.75
   7  16  13   39.85    2.96
   8  16  13    5.36    1.94
   9  16  13    5.45    2.03
  10  16  13   66.98    3.37
  11  16  13   10.32    2.76
  12  16  13   10.03    4.21
   0  17  13   17.17    4.96
   1  17  13  118.77    3.72
   2  17  13   50.40    2.61
   3  17  13  115.24    3.10
   4  17  13  259.06    4.36
   5  17  13  114.45    3.42
   6  17  13    9.46    1.94
   7  17  13   23.75    2.87
   8  17  13   32.35    2.99
   9  17  13    5.10    2.01
  10  17  13   20.07    2.84
  11  17  13   18.22    2.69
   0  18  13    5.77    1.49
   1  18  13  132.06    3.10
   2  18  13  118.79    3.10
   3  18  13   71.72    2.90
   4  18  13   27.75    2.62
   5  18  13   22.08    2.65
   6  18  13   72.84    3.42
   7  18  13   27.21    2.90
   8  18  13   68.65    3.41
   9  18  13   58.68    3.37
  10  18  13   22.60    2.79
  11  18  13   64.09    3.30
   0  19  13   66.49    3.11
   1  19  13   94.86    3.08
   2  19  13    2.42    1.56
   3  19  13    4.10    1.59
   4  19  13   86.96    3.11
   5  19  13   47.83    2.99
   6  19  13   76.70    3.42
   7  19  13   61.41    3.42
   8  19  13    7.17    1.95
   9  19  13   16.44    2.74
   0  20  13  120.84    3.43
   1  20  13    0.74    1.59
   2  20  13   19.66    2.81
   3  20  13  311.61    4.98
   4  20  13   52.55    2.99
   5  20  13  157.19    4.05
   6  20  13   28.46    3.02
   7  20  13   51.15    3.08
   8  20  13    1.13    1.84
   9  20  13    1.74    1.91
  10  20  13    8.01    2.02
   0  21  13    4.41    1.72
   1  21  13   90.72    3.42
   2  21  13  106.16    3.42
   3  21  13   23.64    2.77
   4  21  13  131.54    3.74
   5  21  13    9.35    1.97
   6  21  13   70.26    3.40
   7  21  13  122.07    3.98
   8  21  13    8.19    3.03
   9  21  13   17.69    3.92
   0  22  13   53.90    3.11
   1  22  13    4.41    1.84
   2  22  13   62.83    5.61
   3  22  13   32.56    2.99
   4  22  13   33.63    3.07
   5  22  13    3.54    2.04
   6  22  13   27.19    3.03
   7  22  13   87.16    3.65
   8  22  13    1.22    1.94
   0  23  13   16.69    2.83
   1  23  13   69.36    3.42
   2  23  13    5.76    1.93
   3  23  13   13.36    2.26
   4  23  13  154.65   15.09
   5  23  13   29.12    2.91
   6  23  13   62.86    3.34
   7  23  13    0.81    1.94
   8  23  13   31.00    3.00
   0  24  13    4.79    2.01
   1  24  13    0.52    1.88
   2  24  13    0.83    1.88
   3  24  13  101.87    3.99
   4  24  13    1.23    1.68
   5  24  13    0.92    1.64
   6  24  13   62.54    3.32
   7  24  13   34.56    3.00
   1  25  13   30.50    3.05
   2  25  13   42.46    3.35
   3  25  13   26.04    3.03
   4  25  13   30.43    7.87
   6  25  13   29.48    3.00
   0  26  13   27.89    8.48
   1  26  13    1.43    1.88
   2  26  13   18.56    2.72
   0   0  14   78.93    3.70
   1   0  14  560.46   13.28
   2   0  14    1.88    1.86
   3   0  14   69.60    3.72
   4   0  14    2.72    2.39
   5   0  14   22.20    4.04
   6   0  14    2.93    2.20
   7   0  14   17.36    4.34
   8   0  14  279.65    7.14
   9   0  14   18.23    2.09
   0   1  14   61.44    3.08
   1   1  14  511.76   12.97
   2   1  14   98.79    4.02
   3   1  14  460.11    9.61
   4   1  14   66.02    4.04
   5   1  14   64.92    4.35
   6   1  14   55.02    3.72
   7   1  14  122.97    4.66
   8   1  14  120.94    7.14
   9   1  14  334.91    4.35
   0   2  14    2.08    1.86
   1   2  14  382.50    8.34
   2   2  14   44.45    4.33
   3   2  14   80.09    4.03
   4   2  14  137.71    5.59
   5   2  14   55.39    3.10
   6   2  14  181.47    6.52
   7   2  14  436.49    8.06
   8   2  14   43.42    4.96
   9   2  14   37.62    9.32
   0   3  14   81.31    3.71
   1   3  14  411.83    8.65
   2   3  14  128.74    5.88
   3   3  14  352.97    8.68
   4   3  14  155.71    5.90
   5   3  14    7.96    1.80
   6   3  14   63.79    3.09
   7   3  14  123.09    4.96
   8   3  14  363.48    5.59
   9   3  14   63.00    2.52
  12   3  14    2.31    1.65
   0   4  14   48.20    3.40
   1   4  14   66.07    3.40
   2   4  14  814.44   14.56
   3   4  14   84.38    4.66
   4   4  14    4.61    1.84
   5   4  14  104.98    3.72
   6   4  14   24.68    2.73
   7   4  14   20.60    2.79
   8   4  14  301.04    5.89
   9   4  14   82.52    2.77
  10   4  14  140.36    3.42
  12   4  14    3.99    1.87
  13   4  14   23.30    2.84
   0   5  14   14.20    2.29
   1   5  14  918.69   16.11
   2   5  14   83.16    4.03
   3   5  14   69.17    4.04
   4   5  14   82.85    4.04
   5   5  14   59.33    3.04
   6   5  14  122.84    3.72
   7   5  14   88.28    3.41
   8   5  14   63.73    2.67
   9   5  14  417.28    4.97
  10   5  14  104.96    3.11
  11   5  14  101.73    3.42
  12   5  14    7.64    1.96
  13   5  14    2.47    1.96
   0   6  14  259.75    6.52
   1   6  14   86.41    4.03
   2   6  14  564.06   12.73
   3   6  14    4.51    1.77
   4   6  14   12.56    2.18
   5   6  14    2.09    1.74
   6   6  14   17.04    2.51
   7   6  14  319.67    8.37
   8   6  14    6.91    1.37
   9   6  14    9.66    1.56
  10   6  14  221.36    4.37
  11   6  14   21.86    2.99
  12   6  14   38.32    3.06
  13   6  14   61.01    3.01
   0   7  14  257.29    7.45
   1   7  14   39.81    3.73
   2   7  14   19.49    2.83
   3   7  14   46.40    3.10
   4   7  14   61.02    3.41
   5   7  14   23.63    2.67
   6   7  14   14.12    2.35
   7   7  14   42.68    3.09
   8   7  14   87.04    3.41
   9   7  14   58.07    2.96
  10   7  14   76.23    3.08
  11   7  14   33.94    2.96
  12   7  14    3.12    2.04
  13   7  14   32.07    3.34
   0   8  14   11.11    2.26
   1   8  14   77.43    3.41
   2   8  14   37.08    2.70
   3   8  14    1.47    1.37
   4   8  14   60.58    2.82
   5   8  14   62.62    3.72
   6   8  14   67.25    3.41
   7   8  14   10.46    1.55
   8   8  14   13.73    2.09
   9   8  14   42.03    2.93
  10   8  14   19.66    4.37
  11   8  14   34.46    6.23
  12   8  14   38.42    3.04
  13   8  14  107.32    4.25
   0   9  14   90.28    3.41
   1   9  14   34.14    2.83
   2   9  14  129.92    3.41
   3   9  14    8.06    1.65
   4   9  14    1.25    1.46
   5   9  14  143.05    4.03
   6   9  14   25.42    3.09
   7   9  14   16.64    2.64
   8   9  14  141.07    3.73
   9   9  14  160.12    3.74
  10   9  14    8.30    1.84
  11   9  14   19.22    2.68
  12   9  14   76.39    3.99
  13   9  14    8.97    2.54
   0  10  14    7.22    1.93
   1  10  14   17.27    2.29
   2  10  14   57.34    2.92
   3  10  14   45.18    2.89
   4  10  14  127.35    4.03
   5  10  14  169.64    4.66
   6  10  14   31.49    3.09
   7  10  14  168.83    3.72
   8  10  14  125.54    3.73
   9  10  14   69.30    3.03
  10  10  14    2.52    1.81
  11  10  14   30.58   10.24
  12  10  14   34.45    3.67
  13  10  14   37.35    3.62
   0  11  14  305.06    8.68
   1  11  14   44.56    2.92
   2  11  14  143.27    6.52
   3  11  14  220.81    5.58
   4  11  14   16.73    2.29
   5  11  14   43.31    4.03
   6  11  14  135.93    3.10
   7  11  14  148.23    3.41
   8  11  14    5.46    1.68
   9  11  14   14.93    2.37
  10  11  14   10.82    3.11
  11  11  14   26.39    8.96
  12  11  14   73.77    4.87
  13  11  14   18.89    3.31
   0  12  14   14.43    3.06
   1  12  14   23.00    3.06
   2  12  14   60.43    3.09
   3  12  14   57.20    3.06
   4  12  14   78.55    4.03
   5  12  14  322.26    8.37
   6  12  14  219.73    4.04
   7  12  14  219.31    4.04
   8  12  14   43.01    2.87
   9  12  14   11.88    2.52
  10  12  14   95.17    4.98
  11  12  14    7.06    2.52
  12  12  14   10.23    2.30
  13  12  14    4.16    1.96
   0  13  14   32.21    2.76
   1  13  14    2.09    1.74
   2  13  14  433.08    7.44
   3  13  14    1.88    1.74
   4  13  14  111.53    3.72
   5  13  14   20.72    2.48
   6  13  14  248.38    4.67
   7  13  14  117.54    3.42
   8  13  14   25.55    2.96
   9  13  14   95.73    4.98
  10  13  14   54.50    4.35
  11  13  14    1.03    1.94
  12  13  14   21.92    3.32
   0  14  14  144.66    4.03
   1  14  14    8.58    2.39
   2  14  14   63.18    4.03
   3  14  14   62.46    5.27
   4  14  14  114.28    4.35
   5  14  14  413.52    5.59
   6  14  14   15.64    2.64
   7  14  14  282.24    5.61
   8  14  14   40.47    3.11
   9  14  14    6.51    3.42
  10  14  14   20.43    3.08
  11  14  14    9.57    1.96
   0  15  14   24.59    2.86
   1  15  14   70.52    3.41
   2  15  14    7.95    1.52
   3  15  14  131.68    3.10
   4  15  14   53.02    2.77
   5  15  14  103.77    3.42
   6  15  14    3.26    1.84
   7  15  14  129.75    3.74
   8  15  14   14.08    2.49
   9  15  14   60.90    3.73
  10  15  14    7.36    1.97
  11  15  14   98.42    3.64
   0  16  14    4.19    1.83
   1  16  14    6.91    1.77
   2  16  14    9.22    1.59
   3  16  14  123.37    3.41
   4  16  14  127.17    3.10
   5  16  14  222.83    4.36
   6  16  14   18.40    2.68
   7  16  14  115.41    3.74
   8  16  14   11.14    2.06
   9  16  14   14.61    2.51
  10  16  14   17.22    2.81
  11  16  14   27.00   12.69
   0  17  14   81.55    3.02
   1  17  14   19.08    2.55
   2  17  14    4.51    1.59
   3  17  14   22.57    2.58
   4  17  14   13.87    2.52
   5  17  14   10.52    1.97
   6  17  14  156.32    4.05
   7  17  14   34.78    3.02
   8  17  14   13.53    2.24
   9  17  14   73.32    3.38
  10  17  14   22.95    3.64
  11  17  14   41.02    2.95
   0  18  14  108.02    3.11
   1  18  14    9.55    1.68
   2  18  14   74.79    2.96
   3  18  14  152.62    3.74
   4  18  14  149.44    3.74
   5  18  14  189.97    4.37
   6  18  14   39.83    3.08
   7  18  14  121.22    3.74
   8  18  14    3.75    1.95
   9  18  14   94.69    4.59
  10  18  14   15.80    3.63
   0  19  14  193.87    6.55
   1  19  14   14.62    2.27
   2  19  14    1.79    1.59
   3  19  14   87.80    3.42
   4  19  14   59.50    3.42
   5  19  14   68.52    3.11
   6  19  14   86.77    3.42
   7  19  14    7.73    1.99
   8  19  14   89.79    4.61
   9  19  14    1.34    1.92
  10  19  14    5.18    1.96
   0  20  14    7.46    1.81
   1  20  14   48.78    3.74
   2  20  14    5.15    1.78
   3  20  14  151.25    4.05
   4  20  14   66.31    3.11
   5  20  14  151.37    5.61
   6  20  14    2.30    1.93
   7  20  14   47.91    3.07
   8  20  14    3.18    1.95
   9  20  14    5.80    3.32
   0  21  14    4.94    1.84
   1  21  14    7.57    1.90
   2  21  14   22.59    2.87
   3  21  14   62.20    4.05
   4  21  14   23.74    3.42
   5  21  14   51.85    3.09
   6  21  14   18.68    2.93
   7  21  14   46.93    3.04
   8  21  14    6.12    2.00
   9  21  14   19.26    2.80
   0  22  14    9.35    2.33
   1  22  14    9.24    2.33
   2  22  14   39.28    4.36
   3  22  14   12.06    2.83
   4  22  14   43.50    4.33
   5  22  14    1.66    1.88
   6  22  14   32.85    4.28
   7  22  14    1.74    1.88
   8  22  14   15.23    2.80
   0  23  14    1.88    1.96
   1  23  14    3.86    2.11
   2  23  14    6.99    2.11
   3  23  14   30.65    3.07
   4  23  14   87.60   10.73
   5  23  14   12.03    2.08
   6  23  14   66.08    3.33
   7  23  14   32.73    3.01
   0  24  14   90.53   12.90
   1  24  14   44.71    3.37
   2  24  14   15.09    2.94
   3  24  14   43.77    3.00
   4  24  14    1.95    1.71
   5  24  14   31.63    3.32
   6  24  14   12.40    2.20
   0  25  14    1.02    1.86
   1  25  14   11.08    3.34
   2  25  14    1.12    1.86
   3  25  14    0.51    1.82
   1   0  15    5.02    2.26
   2   0  15    1.88    2.26
   3   0  15  571.98   12.12
   4   0  15  513.84   12.73
   5   0  15   54.52    4.03
   6   0  15  320.13    9.61
   7   0  15  644.93   10.86
   8   0  15    4.39    1.33
   9   0  15  325.28    4.36
   0   1  15  378.73   10.53
   1   1  15   23.93    3.40
   2   1  15   24.90    3.41
   3   1  15  307.19    8.38
   4   1  15    7.33    2.55
   5   1  15  264.01    7.14
   6   1  15  201.57    6.82
   7   1  15   50.10    4.66
   8   1  15  130.70    4.66
   9   1  15   58.85    6.22
   0   2  15   78.78    5.27
   1   2  15    7.21    2.23
   2   2  15  216.72    6.20
   3   2  15  195.35    5.59
   4   2  15  114.67    4.66
   5   2  15   39.45    3.41
   6   2  15  113.23    4.65
   7   2  15  449.67    9.62
   8   2  15  269.89    4.03
   9   2  15    7.66    3.42
  10   2  15    1.16    1.40
  13   2  15    7.30    1.96
   0   3  15   25.51    3.09
   1   3  15  135.75    6.20
   2   3  15    2.83    2.05
   3   3  15  188.30    6.53
   4   3  15   31.31    2.86
   5   3  15   17.79    2.82
   6   3  15   22.17    2.95
   7   3  15  297.18    6.20
   8   3  15   84.26    2.70
   9   3  15   47.12    2.52
  10   3  15   44.59    2.62
  12   3  15   33.53    2.73
  13   3  15    0.51    1.83
   0   4  15   69.68    4.03
   1   4  15   18.63    2.83
   2   4  15  159.69    6.21
   3   4  15   74.07    4.66
   4   4  15  122.80    3.72
   5   4  15   33.68    2.82
   6   4  15  386.58    7.13
   7   4  15   25.53    3.09
   8   4  15  142.50    3.05
   9   4  15   52.59    4.05
  10   4  15   55.52    2.78
  12   4  15    5.73    1.92
  13   4  15   21.45    2.80
   0   5  15    1.05    2.02
   1   5  15   63.17    4.04
   2   5  15  287.54    6.84
   3   5  15  280.58    7.76
   4   5  15  144.33    4.03
   5   5  15   16.31    2.42
   6   5  15  158.64    4.96
   7   5  15  102.32    3.72
   8   5  15  271.39    4.04
   9   5  15  104.48    6.22
  10   5  15    8.62    1.65
  11   5  15   11.66    1.94
  12   5  15   75.80    3.39
  13   5  15    3.68    2.07
   0   6  15   34.27    3.41
   1   6  15   29.24    3.41
   2   6  15   85.06    4.35
   3   6  15  181.34    4.35
   4   6  15  156.00    4.03
   5   6  15    7.00    1.90
   6   6  15  353.39    7.14
   7   6  15   37.56    3.41
   8   6  15  131.20    3.41
   9   6  15  219.98    8.10
  10   6  15   12.41    1.91
  11   6  15   55.26    3.42
  12   6  15   31.28    3.02
  13   6  15   32.73    2.76
   0   7  15  136.71    4.35
   1   7  15   59.39    3.41
   2   7  15   37.17    2.61
   3   7  15  160.03    4.35
   4   7  15  234.60    4.96
   5   7  15  328.84    7.75
   6   7  15  133.99    4.34
   7   7  15  415.01    5.27
   8   7  15  148.89    3.42
   9   7  15  114.78    4.37
  10   7  15   23.65    2.74
  11   7  15   10.40    1.94
  12   7  15   13.47    2.24
  13   7  15   20.31    2.99
   0   8  15   66.18    2.64
   1   8  15  277.04    4.96
   2   8  15   54.22    2.64
   3   8  15   11.72    2.02
   4   8  15   32.62    2.48
   5   8  15   21.33    3.01
   6   8  15  163.62    4.34
   7   8  15   50.77    2.58
   8   8  15  105.13    4.67
   9   8  15    4.00    1.75
  10   8  15   15.77    2.12
  11   8  15  151.34    8.71
  12   8  15    5.17    1.94
  13   8  15   38.93    3.93
   0   9  15    6.59    1.62
   1   9  15   28.05    2.39
   2   9  15  179.32    4.03
   3   9  15  207.16    4.34
   4   9  15   65.35    3.01
   5   9  15   60.14    3.09
   6   9  15   84.64    3.41
   7   9  15  220.84    5.28
   8   9  15   15.54    2.61
   9   9  15   13.14    2.13
  10   9  15   13.35    2.40
  11   9  15   11.09    2.20
  12   9  15    6.38    2.17
  13   9  15   56.05    4.22
   0  10  15   16.42    2.11
   1  10  15   52.93    2.79
   2  10  15  117.01    3.72
   3  10  15  194.47    4.34
   4  10  15  242.73    4.66
   5  10  15  195.10    5.89
   6  10  15  144.83    4.66
   7  10  15   97.09    3.41
   8  10  15  248.40    4.68
   9  10  15    7.46    1.87
  10  10  15    8.62    2.00
  11  10  15    5.83    3.71
  12  10  15  118.81    4.57
  13  10  15   24.26    3.90
   0  11  15    8.47    1.74
   1  11  15    4.91    1.58
   2  11  15   96.40    3.41
   3  11  15   95.48    3.41
   4  11  15    1.78    1.71
   5  11  15   45.93    2.73
   6  11  15   50.17    3.72
   7  11  15   50.37    2.93
   8  11  15  129.56    4.05
   9  11  15   31.01    2.87
  10  11  15    1.47    2.03
  11  11  15   21.17    9.54
  13  11  15   47.60    3.60
   0  12  15    1.36    1.49
   1  12  15   30.54    3.72
   2  12  15   74.57    3.41
   3  12  15  482.83    8.06
   4  12  15   22.28    3.72
   5  12  15   66.26    2.86
   6  12  15   60.91    2.89
   7  12  15   32.88    2.77
   8  12  15  165.19    4.05
   9  12  15   25.85    4.36
  10  12  15    5.45    3.02
  11  12  15   35.87    3.68
  12  12  15    4.39    2.39
   0  13  15   12.24    2.18
   1  13  15  117.15    5.27
   2  13  15  147.50    5.89
   3  13  15  142.08    4.03
   4  13  15  172.88    3.72
   5  13  15   60.36    2.83
   6  13  15  176.64    3.73
   7  13  15  389.99    5.61
   8  13  15  193.11    5.30
   9  13  15   34.88    5.29
  10  13  15  112.01    4.64
  11  13  15   54.12    3.66
  12  13  15    5.19    2.17
   0  14  15   45.72    4.66
   1  14  15  264.38    7.75
   2  14  15    1.46    1.55
   3  14  15   48.87    3.72
   4  14  15    3.98    1.43
   5  14  15   29.69    2.67
   6  14  15    2.00    1.84
   7  14  15   28.60    3.00
   8  14  15    7.15    2.30
   9  14  15   25.42    5.29
  10  14  15   56.55    4.92
  12  14  15   14.40    2.19
   0  15  15  129.55    6.20
   1  15  15   73.47    4.35
   2  15  15  102.82    3.10
   3  15  15  185.89    3.73
   4  15  15  322.45    4.97
   5  15  15   30.88    2.93
   6  15  15   47.33    3.43
   7  15  15   27.44    4.98
   8  15  15   25.42    3.42
   9  15  15   17.66    3.04
  10  15  15  103.40    4.59
  11  15  15    5.30    2.17
   0  16  15  175.20    3.73
   1  16  15   56.80    3.73
   2  16  15   47.71    3.07
   3  16  15    9.65    1.75
   4  16  15    2.52    1.59
   5  16  15   27.55    2.96
   6  16  15   23.97    2.99
   7  16  15   18.29    2.46
   8  16  15    9.66    2.21
   9  16  15    3.42    2.37
  10  16  15   19.39    3.01
  11  16  15   34.45    3.01
   0  17  15   45.23    2.99
   1  17  15  162.04    4.98
   2  17  15  150.04    3.73
   3  17  15  120.30    3.42
   4  17  15  118.21    3.43
   5  17  15   40.27    3.74
   6  17  15   14.71    2.19
   7  17  15    8.61    2.93
   8  17  15   83.19    3.40
   9  17  15  119.64    3.98
  10  17  15   12.56    2.15
  11  17  15   19.65    2.70
   0  18  15   89.95    3.42
   1  18  15   97.95    3.42
   2  18  15   54.99    3.11
   3  18  15   14.62    2.40
   4  18  15  143.72    3.74
   5  18  15   15.03    2.77
   6  18  15    3.05    1.94
   7  18  15   11.20    2.80
   8  18  15   54.64    3.07
   9  18  15   24.93    2.92
  10  18  15   56.33    3.92
   0  19  15    6.10    1.91
   1  19  15   57.41    3.11
   2  19  15   37.01    5.30
   3  19  15   49.51    3.06
   4  19  15   85.44    3.42
   5  19  15   86.36    3.42
   7  19  15   28.49    3.08
   8  19  15   20.80    3.35
   9  19  15   11.01    3.32
  10  19  15    1.83    1.96
   0  20  15    6.41    2.71
   1  20  15   49.61    4.68
   2  20  15   28.48    2.93
   3  20  15   66.93    4.05
   4  20  15   37.61    3.06
   5  20  15    2.94    1.84
   6  20  15   24.67    3.70
   7  20  15   25.60    3.05
   8  20  15   11.55    3.03
   9  20  15    0.10    1.84
   0  21  15    7.88    2.12
   1  21  15   67.45    3.42
   2  21  15   44.54    3.11
   3  21  15   96.00    6.55
   4  21  15   59.14    3.41
   5  21  15   38.08    3.70
   6  21  15   10.23    2.09
   7  21  15    4.92    2.21
   8  21  15    4.99    2.41
   1  22  15   37.12    3.07
   2  22  15    5.23    3.41
   3  22  15   34.41    4.33
   4  22  15    1.56    1.94
   5  22  15   26.62    2.94
   6  22  15   27.16    3.64
   7  22  15   18.43    2.98
   8  22  15    2.84    2.11
   0  23  15    6.03    2.01
   1  23  15   12.48    3.39
   2  23  15   25.01    3.04
   3  23  15   36.71    3.06
   4  23  15   11.63    2.14
   5  23  15   71.76    3.33
   0  24  15   11.44    8.86
   1  24  15   28.44    3.05
   2  24  15   21.08    2.90
   3  24  15   10.35    2.89
   4  24  15   28.08    3.02
   0  25  15   20.95   10.90
   1  25  15    5.92    1.97
   2  25  15   10.30    2.00
   0   0  16   24.62    4.66
   1   0  16    3.56    2.30
   2   0  16    7.02    2.18
   3   0  16    4.61    2.26
   4   0  16 1373.52   15.21
   5   0  16   43.50    3.41
   6   0  16   46.54    3.41
   7   0  16  583.05   10.86
   8   0  16   84.01    2.76
   9   0  16  132.42    3.11
  10   0  16   45.84    2.62
   0   1  16   53.95    4.97
   1   1  16   84.99    5.28
   2   1  16    8.38    2.55
   3   1  16  124.94    7.14
   4   1  16   91.78    4.66
   5   1  16  156.54    4.96
   6   1  16   12.03    2.51
   7   1  16    6.59    2.39
   8   1  16    6.49    1.49
   9   1  16    6.83    1.46
  10   1  16   43.11    2.62
  13   1  16    4.82    1.67
   0   2  16  209.58    9.63
   1   2  16  155.21    5.28
   2   2  16  136.31    6.21
   3   2  16  273.31    6.53
   4   2  16  383.11    8.68
   5   2  16   35.34    3.41
   6   2  16  111.59    4.34
   7   2  16  242.52    5.89
   8   2  16   63.49    2.70
   9   2  16   31.09    2.90
  10   2  16   89.68    3.03
   0   3  16   17.61    2.89
   1   3  16   42.02    3.73
   2   3  16  183.85    5.59
   3   3  16   11.73    2.05
   4   3  16   71.88    3.41
   5   3  16   48.93    3.72
   6   3  16  531.08   14.89
   7   3  16  315.77    9.31
   8   3  16  160.54    7.45
   9   3  16  129.21    3.42
  10   3  16    4.63    1.56
  12   3  16    6.55    1.82
  13   3  16   29.45    2.94
   0   4  16  119.55    6.21
   1   4  16  130.75    5.90
   2   4  16   26.60    3.05
   3   4  16  139.75    4.03
   4   4  16  144.05    4.34
   5   4  16    6.38    1.93
   6   4  16  124.36    4.34
   7   4  16   77.12    4.35
   8   4  16  147.70    6.84
   9   4  16  109.81    3.42
  10   4  16   15.87    2.49
  12   4  16   37.99    3.07
  13   4  16    2.05    1.76
   0   5  16   45.15    4.04
   1   5  16  281.85    6.83
   2   5  16  142.71    4.04
   3   5  16  103.82    3.72
   4   5  16  116.30    4.96
   5   5  16   53.85    3.41
   6   5  16  235.14    6.52
   7   5  16   92.51    4.96
   8   5  16  119.34    3.10
   9   5  16  162.20   28.36
  10   5  16   41.73    2.84
  11   5  16   15.34    2.74
  12   5  16    4.56    2.06
  13   5  16    8.37    2.14
   0   6  16  224.93    5.28
   1   6  16   77.27    3.41
   2   6  16    1.47    1.52
   3   6  16   27.41    2.61
   4   6  16   14.85    2.38
   5   6  16   49.15    3.41
   6   6  16  221.15    6.20
   7   6  16   75.47    2.83
   8   6  16   64.31    2.93
   9   6  16    3.26    2.62
  10   6  16   13.14    5.30
  11   6  16   75.69    4.98
  12   6  16    9.93    2.00
  13   6  16   21.20    2.69
   0   7  16  121.32    3.41
   1   7  16   10.15    1.77
   2   7  16  428.06    6.83
   3   7  16  245.36    4.96
   4   7  16  148.68    4.96
   5   7  16  126.65    4.66
   6   7  16    4.50    2.18
   7   7  16   34.25    2.55
   8   7  16   41.78    2.86
   9   7  16  136.08    3.74
  10   7  16    6.73    1.84
  11   7  16    0.83    1.87
  12   7  16   22.07    3.36
  13   7  16    6.72    1.97
   0   8  16  145.96    4.96
   1   8  16  337.09    6.52
   2   8  16  186.80    4.03
   3   8  16  148.24    3.72
   4   8  16  311.20    5.58
   5   8  16  274.47    6.52
   6   8  16    2.62    1.40
   7   8  16  109.52    3.41
   8   8  16  116.06    4.36
   9   8  16   80.02    4.68
  10   8  16   37.20    3.74
  11   8  16    5.22    2.05
  12   8  16  111.50    3.66
  13   8  16   21.23    3.61
   0   9  16   44.45    3.01
   1   9  16  133.23    4.03
   2   9  16    7.11    1.65
   3   9  16   42.35    2.70
   4   9  16  154.37    4.03
   5   9  16  446.30    8.37
   6   9  16   20.62    3.01
   7   9  16   18.46    3.42
   8   9  16   46.77    3.74
   9   9  16   17.14    2.99
  10   9  16   14.29    4.05
  11   9  16    6.03    2.14
  12   9  16   39.58    3.65
  13   9  16   24.44    3.90
   0  10  16    2.40    1.52
   1  10  16   19.34    2.35
   2  10  16   47.37    2.92
   3  10  16   72.69    3.41
   4  10  16  222.29    4.66
   5  10  16  317.36    5.89
   6  10  16   75.95    3.41
   7  10  16  198.91    4.05
   8  10  16  243.79    4.68
   9  10  16   42.99    3.74
  10  10  16   31.93    3.11
  11  10  16   28.52    6.76
  12  10  16   90.04    4.24
   0  11  16  195.86    4.66
   1  11  16  225.88    7.13
   2  11  16   47.06    3.04
   3  11  16   85.67    4.34
   4  11  16   35.26    2.92
   5  11  16  126.46    3.10
   6  11  16   36.60    2.74
   7  11  16   74.80    3.42
   8  11  16   79.28    3.42
   9  11  16   18.49    2.99
  10  11  16    5.97    2.73
  11  11  16   74.47   10.72
  12  11  16   50.15    4.83
   0  12  16  310.65    7.14
   1  12  16  131.69    4.03
   2  12  16  128.56    4.03
   3  12  16   95.84    4.35
   4  12  16    4.92    1.52
   5  12  16   20.12    2.89
   6  12  16  159.02    3.73
   7  12  16   22.19    2.78
   8  12  16   14.51    2.33
   9  12  16    7.88    2.84
  10  12  16   34.40    7.41
  11  12  16   25.20    3.66
  12  12  16   20.54    3.92
   0  13  16   26.57    3.06
   1  13  16   38.50    3.41
   2  13  16   62.99    2.76
   3  13  16   34.74    2.48
   4  13  16   32.69    2.51
   5  13  16   34.51    2.71
   6  13  16   92.04    3.11
   7  13  16  205.26    4.37
   8  13  16   29.11    3.42
   9  13  16   23.74    4.68
  10  13  16    7.37    2.55
  11  13  16   12.60    2.46
  12  13  16   15.11    2.40
   0  14  16  370.45    4.96
   1  14  16   23.02    2.61
   2  14  16   77.27    4.66
   3  14  16  194.05    5.28
   4  14  16   70.69    3.10
   5  14  16   42.85    3.73
   6  14  16  187.00    4.37
   7  14  16   23.23    4.68
   8  14  16   21.33    5.91
   9  14  16   23.52    4.65
  10  14  16   41.40    3.98
  11  14  16    2.04    2.23
   0  15  16   34.99    2.64
   1  15  16   12.57    3.07
   2  15  16  336.92    5.28
   3  15  16   39.34    2.67
   4  15  16   47.89    2.87
   5  15  16  213.13    4.37
   6  15  16   14.93    3.42
   7  15  16   36.15    4.68
   8  15  16  133.81    5.91
   9  15  16   62.17    3.70
  10  15  16   36.05    3.34
  11  15  16   49.71    3.62
   0  16  16   41.33    2.96
   1  16  16   82.47    3.10
   2  16  16   94.99    3.11
   3  16  16    9.24    2.33
   4  16  16   19.24    2.49
   5  16  16  103.89    4.37
   6  16  16  322.46    9.03
   7  16  16   45.70    3.42
   8  16  16   48.71    4.95
   9  16  16   38.86    3.37
  10  16  16    6.85    2.15
  11  16  16   25.54    2.95
   0  17  16  276.07    4.68
   1  17  16    0.74    1.75
   2  17  16   41.73    3.11
   3  17  16   53.22    3.43
   4  17  16   27.65    2.96
   5  17  16   33.11    4.05
   6  17  16    6.62    2.03
   7  17  16   22.24    2.99
   8  17  16   23.99    4.00
   9  17  16   13.76    2.77
  10  17  16   39.89    3.01
   0  18  16   99.49    3.74
   1  18  16   57.21    3.11
   2  18  16   61.30    3.11
   3  18  16  184.61    4.37
   4  18  16   50.03    3.08
   5  18  16  104.86    4.36
   6  18  16   33.19    3.11
   7  18  16   11.78    3.39
   8  18  16   38.18    3.05
   9  18  16   12.46    2.18
  10  18  16   22.51    2.80
   1  19  16   55.71    3.42
   2  19  16   16.19    2.43
   3  19  16   93.32    3.42
   4  19  16   58.73    3.11
   5  19  16   11.66    2.40
   6  19  16   11.16    2.11
   7  19  16  113.81    4.61
   8  19  16   14.35    2.40
   9  19  16   26.03    2.87
   0  20  16   77.97   10.28
   1  20  16   29.95    3.42
   2  20  16   28.47    2.96
   3  20  16   11.14    2.80
   4  20  16    8.71    2.00
   5  20  16   82.11    4.02
   6  20  16   35.11    4.30
   7  20  16   23.52    3.04
   8  20  16    3.98    1.94
   9  20  16    4.66    1.96
   0  21  16   54.10    6.55
   1  21  16   19.96    2.96
   2  21  16   69.61    3.11
   3  21  16    9.21    2.05
   4  21  16   67.58    3.39
   5  21  16   54.56    3.37
   6  21  16  100.02    3.66
   7  21  16    2.04    1.85
   0  22  16    4.39    4.95
   1  22  16    9.50    3.40
   2  22  16    5.62    2.07
   3  22  16   36.21    3.07
   4  22  16    8.57    2.26
   5  22  16    3.08    1.68
   6  22  16    9.80    3.93
   0  23  16   19.45    7.67
   1  23  16   55.84    3.99
   2  23  16   64.83    4.60
   3  23  16   63.38    4.27
   4  23  16   27.25    2.98
   5  23  16   11.73    2.12
   0  24  16   13.54    2.68
   1  24  16   32.09    3.03
   2  24  16   26.81    3.03
   3  24  16   20.11    2.91
   1   0  17   23.14    4.04
   2   0  17   14.24    2.45
   3   0  17   23.44    2.92
   4   0  17  424.68   10.23
   5   0  17   11.61    2.76
   6   0  17   56.38    3.72
   7   0  17  229.18    4.03
   8   0  17   98.90    3.02
   9   0  17  128.37    3.42
  10   0  17   70.42    2.93
   0   1  17   32.68    5.59
   1   1  17  291.76   10.24
   2   1  17   55.91    4.66
   3   1  17   18.84    2.95
   4   1  17   84.91    3.72
   5   1  17  155.18    4.96
   6   1  17  367.48    7.14
   7   1  17   63.21    2.73
   8   1  17   54.75    2.86
   9   1  17    2.73    1.47
  10   1  17   14.29    2.43
  13   1  17   44.67    2.75
   0   2  17  944.10   18.00
   1   2  17    6.28    2.54
   2   2  17   85.32    4.03
   3   2  17  232.29    5.89
   4   2  17   70.48    3.72
   5   2  17   95.16    4.66
   6   2  17  337.05    8.68
   7   2  17   12.98    1.87
   8   2  17   10.80    1.56
   9   2  17    1.89    1.53
  10   2  17    3.26    1.56
  13   2  17    3.98    2.00
   0   3  17    8.90    2.39
   1   3  17    2.30    1.65
   2   3  17   14.86    2.36
   3   3  17  138.73    4.03
   4   3  17   82.91    4.34
   5   3  17   27.92    3.72
   6   3  17  628.31    8.99
   7   3  17   22.72    5.89
   8   3  17   55.50    2.96
   9   3  17   68.05    3.43
  10   3  17    8.30    1.69
  12   3  17   32.14    2.82
  13   3  17   20.48    2.87
   0   4  17   11.10    1.93
   1   4  17  355.91    9.00
   2   4  17   17.58    2.98
   3   4  17   70.19    3.72
   4   4  17  151.28    4.34
   5   4  17   13.39    2.48
   6   4  17   77.63    5.27
   7   4  17  109.85    3.01
   8   4  17   32.53    2.58
   9   4  17   25.35    2.68
  10   4  17   31.11    2.68
  11   4  17   13.00    2.15
  12   4  17    4.96    2.03
  13   4  17    6.62    1.91
   0   5  17  111.99    4.03
   1   5  17  229.82    4.96
   2   5  17   22.08    2.89
   3   5  17   41.83    2.85
   4   5  17   55.94    3.41
   5   5  17   70.91    3.72
   6   5  17   38.92    6.20
   7   5  17   31.11    2.61
   8   5  17   33.60    3.11
   9   5  17    9.15    1.81
  10   5  17   79.44    3.11
  11   5  17    9.63    2.70
  12   5  17   40.19    3.36
  13   5  17   38.15    3.31
   0   6  17   17.16    2.45
   1   6  17   73.03    3.41
   2   6  17   56.48    3.41
   3   6  17   52.06    3.72
   4   6  17   57.93    3.41
   5   6  17  148.43    4.96
   6   6  17  125.98    3.10
   7   6  17   54.92    3.73
   8   6  17  131.71    3.42
   9   6  17   37.85    5.30
  10   6  17   42.03    3.11
  11   6  17   42.18    3.09
  12   6  17   17.69    3.04
  13   6  17   14.74    2.65
   0   7  17    0.52    1.55
   1   7  17  441.45    8.36
   2   7  17   26.87    2.70
   3   7  17   28.96    2.73
   4   7  17   83.98    4.03
   5   7  17   54.30    4.66
   6   7  17  286.25    4.35
   7   7  17   47.08    2.80
   8   7  17   27.22    2.84
   9   7  17  182.72    6.55
  10   7  17   59.78    3.11
  11   7  17   43.84   10.19
  12   7  17   70.49    3.65
  13   7  17    8.82    2.02
   0   8  17  114.49    3.41
   1   8  17   25.09    2.51
   2   8  17   42.97    2.73
   3   8  17   78.01    3.09
   4   8  17  137.34    4.34
   5   8  17  261.89    6.20
   6   8  17  132.27    3.41
   7   8  17   66.32    4.04
   8   8  17    9.04    1.91
   9   8  17  108.58    5.61
  10   8  17    2.73    2.21
  11   8  17   22.95    5.23
  12   8  17  144.91    3.94
  13   8  17    8.91    2.49
   0   9  17  105.61    3.72
   1   9  17   12.76    2.29
   2   9  17  393.41    7.13
   3   9  17   57.84    3.09
   4   9  17   58.90    3.09
   5   9  17  147.45    3.41
   6   9  17   26.62    2.67
   7   9  17   56.91    3.42
   8   9  17  157.00    5.61
   9   9  17   78.72    4.36
  10   9  17    3.04    2.00
  11   9  17   49.58    3.99
  12   9  17   82.58    3.93
   0  10  17   62.43    3.01
   1  10  17   29.49    2.76
   2  10  17   57.21    3.41
   3  10  17   70.82    3.41
   4  10  17  193.89    5.27
   5  10  17  229.02    5.89
   6  10  17  130.59    3.73
   7  10  17   46.55    3.08
   8  10  17   84.64    3.42
   9  10  17   87.11    3.74
  10  10  17  100.92    3.72
  11  10  17    5.16    2.82
  12  10  17   24.44    3.93
   0  11  17  420.81    8.06
   1  11  17   33.05    2.89
   2  11  17  221.89    5.89
   3  11  17   56.19    2.92
   4  11  17  291.52    4.66
   5  11  17  282.69    4.35
   6  11  17   24.46    2.96
   7  11  17   33.23    3.06
   8  11  17    9.04    2.03
   9  11  17    3.78    1.97
  10  11  17    8.75    2.38
  11  11  17   22.51   10.66
  12  11  17   32.41    4.82
   0  12  17    0.52    1.77
   1  12  17    1.05    1.83
   2  12  17  131.21    3.10
   3  12  17   98.60    4.03
   4  12  17   34.68    3.41
   5  12  17   14.48    2.96
   6  12  17   25.33    2.87
   7  12  17  150.36    4.05
   8  12  17   92.69    4.68
   9  12  17   68.06    5.29
  10  12  17   27.79    5.23
  11  12  17   41.75    3.94
  12  12  17   81.60    4.51
   0  13  17   38.93    2.64
   1  13  17   22.92    2.92
   2  13  17    6.81    1.65
   3  13  17   34.16    2.55
   4  13  17   19.82    2.49
   5  13  17   56.50    3.11
   6  13  17   17.67    2.78
   7  13  17   95.87    4.05
   8  13  17    9.88    2.58
   9  13  17  116.32    4.34
  10  13  17   97.12    4.89
  11  13  17   92.18    4.84
   0  14  17  230.17   15.22
   1  14  17    3.88    1.65
   2  14  17  218.56    6.84
   3  14  17   21.72    2.83
   4  14  17   89.26    3.11
   5  14  17   31.65    4.37
   6  14  17    1.89    2.13
   7  14  17   73.46    4.05
   8  14  17   43.06    3.42
   9  14  17   10.71    2.43
  10  14  17   13.66    2.62
  11  14  17   75.24    4.22
   0  15  17  220.70    8.09
   1  15  17   64.94    2.89
   2  15  17    1.78    1.65
   3  15  17  111.65    4.36
   4  15  17  145.29    4.98
   5  15  17   14.20    2.43
   6  15  17    8.51    2.16
   7  15  17   57.05    7.17
   8  15  17   24.26    4.66
   9  15  17    4.04    2.20
  10  15  17  236.44    5.46
   0  16  17  415.39    5.91
   1  16  17  113.97    3.42
   2  16  17  216.69    4.36
   3  16  17   36.39    3.00
   4  16  17   16.93    2.74
   5  16  17   43.73    4.98
   6  16  17   13.76    4.68
   7  16  17   63.31    4.05
   8  16  17    6.76    2.53
   9  16  17   12.55    2.50
  10  16  17  196.60    5.13
   0  17  17  251.56    8.73
   1  17  17   41.86    2.96
   2  17  17   10.94    1.91
   3  17  17    9.25    1.84
   4  17  17   46.78    3.11
   5  17  17   10.51    2.00
   6  17  17   22.06    3.74
   7  17  17   71.78    4.02
   8  17  17   61.88    3.36
   9  17  17    5.62    2.18
  10  17  17   33.88    3.00
   0  18  17   26.60    3.11
   1  18  17   89.26    3.74
   2  18  17   23.02    3.11
   3  18  17   79.25    4.36
   4  18  17   15.55    2.46
   5  18  17    8.93    2.12
   7  18  17   43.63    3.69
   8  18  17   48.55    3.04
   9  18  17    3.15    2.00
   0  19  17  179.61    6.55
   1  19  17   25.43    2.74
   2  19  17    7.67    1.87
   3  19  17   14.29    3.42
   4  19  17    5.67    2.90
   5  19  17  135.70    4.03
   6  19  17   63.83    3.38
   7  19  17   18.11    2.84
   8  19  17   11.74    2.12
   9  19  17   19.67    2.77
   0  20  17  129.32    7.17
   1  20  17    8.72    2.00
   2  20  17   18.59    2.84
   3  20  17    1.25    1.90
   4  20  17   10.75    5.87
   5  20  17   54.17    3.38
   6  20  17   26.17    3.36
   7  20  17   31.89    4.25
   8  20  17    6.91    1.99
   0  21  17    1.89    1.99
   1  21  17  112.98    4.03
   2  21  17   63.58    3.09
   3  21  17   98.85    5.86
   4  21  17    5.49    3.68
   5  21  17   76.10    3.35
   6  21  17   26.08    2.88
   0  22  17   10.17    2.13
   1  22  17   13.80    2.65
   2  22  17    9.32    2.09
   3  22  17    2.89    1.93
   4  22  17   10.99    4.58
   0  23  17    3.60    2.02
   1  23  17   18.83    3.01
   2  23  17   75.48    3.65
   3  23  17    4.92    2.76
   4  23  17   16.12    2.85
   0  24  17  111.81    3.94
   1  24  17   42.76    3.32
   0   0  18   92.93    6.20
   1   0  18    4.60    2.23
   2   0  18   11.93    2.60
   3   0  18  112.61    4.34
   4   0  18    3.76    2.67
   5   0  18   24.68    3.41
   6   0  18    0.94    1.43
   7   0  18    4.51    1.65
   8   0  18   44.21    2.80
   9   0  18   11.46    1.72
  10   0  18    6.41    1.72
   0   1  18    3.77    3.10
   1   1  18   83.60    3.72
   2   1  18   13.49    2.35
   3   1  18  226.05    6.52
   4   1  18   54.37    4.34
   5   1  18    5.02    2.51
   6   1  18    4.19    1.58
   7   1  18   40.34    2.64
   8   1  18   21.95    2.61
   9   1  18   80.55    3.08
  10   1  18   10.09    1.78
  13   1  18   49.41    2.90
   0   2  18    1.05    1.58
   1   2  18   62.36    4.35
   2   2  18   41.73    3.41
   3   2  18  213.70    6.20
   4   2  18   51.55    4.34
   5   2  18   98.85    4.66
   6   2  18    4.92    2.67
   7   2  18  140.64    3.41
   8   2  18   31.40    2.77
   9   2  18    8.10    1.69
  10   2  18   91.94    4.36
  13   2  18   19.00    3.01
   0   3  18  156.62    4.66
   1   3  18    3.35    1.80
   2   3  18  227.16    5.27
   3   3  18  244.22    5.88
   4   3  18   20.91    3.09
   5   3  18    4.29    2.23
   6   3  18    0.63    1.33
   7   3  18   60.06    3.41
   8   3  18    9.66    1.75
   9   3  18    2.31    1.75
  10   3  18  177.46    9.66
  11   3  18    5.94    1.80
  12   3  18    4.32    1.86
  13   3  18   72.32    3.31
   0   4  18   59.41    3.41
   1   4  18   31.06    2.89
   2   4  18  352.17    6.82
   3   4  18   94.20    4.03
   4   4  18   52.92    4.66
   5   4  18   59.52    4.96
   6   4  18   58.39    4.03
   7   4  18   83.67    2.92
   8   4  18   28.48    2.77
   9   4  18   48.99    3.42
  10   4  18    7.46    2.16
  12   4  18   20.64    3.04
  13   4  18   63.53    3.31
   0   5  18   95.17    3.72
   1   5  18  390.25    7.44
   2   5  18  257.92    6.20
   3   5  18  178.91    4.96
   4   5  18   13.39    2.23
   5   5  18   51.58    3.41
   6   5  18   23.97    6.20
   7   5  18   93.77    3.10
   8   5  18   14.72    2.09
   9   5  18   40.58    8.72
  10   5  18   33.93    2.90
  11   5  18   21.32    6.79
  12   5  18   51.76    3.34
  13   5  18   58.71    3.61
   0   6  18    2.40    1.77
   1   6  18  225.40    6.82
   2   6  18  635.40    9.92
   3   6  18   81.57    3.72
   4   6  18   54.18    3.72
   5   6  18  244.94   10.86
   6   6  18   25.98    2.58
   7   6  18   19.31    3.42
   8   6  18   27.34    2.59
   9   6  18    6.31    1.84
  10   6  18   13.97    4.98
  11   6  18  154.56    4.62
  12   6  18  102.81    3.94
  13   6  18   36.16    2.92
   0   7  18    5.96    1.65
   1   7  18   15.68    2.60
   2   7  18  831.45   11.16
   3   7  18   12.34    2.29
   4   7  18   77.41    4.96
   5   7  18  184.28    3.72
   6   7  18   50.72    2.86
   7   7  18   59.01    7.78
   8   7  18  288.99    6.86
   9   7  18  136.00    4.05
  10   7  18   28.88    4.68
  11   7  18   15.43    2.52
  12   7  18   22.16    3.33
   0   8  18  384.41    7.13
   1   8  18   77.81    3.41
   2   8  18  208.76    4.96
   3   8  18  196.97    4.66
   4   8  18   11.30    2.54
   5   8  18   27.22    2.76
   6   8  18    7.55    1.93
   7   8  18   37.51    2.90
   8   8  18  169.49    4.37
   9   8  18   20.91    3.42
  10   8  18    8.79    2.18
  11   8  18   71.77   10.10
  12   8  18   20.39    2.93
   0   9  18   84.82    3.72
   1   9  18   64.01    3.09
   2   9  18  133.68    4.03
   3   9  18   29.40    2.92
   4   9  18  149.01    3.10
   5   9  18  164.28    3.41
   6   9  18   10.07    1.78
   7   9  18    4.42    1.87
   8   9  18  321.27    6.55
   9   9  18   55.47    3.42
  10   9  18   66.58    3.40
  11   9  18   51.47    4.88
  12   9  18   23.40    3.31
   0  10  18    0.63    3.09
   1  10  18  466.47   11.16
   2  10  18   27.93    2.98
   3  10  18   51.48    3.41
   4  10  18  245.66    4.04
   5  10  18    2.83    1.62
   6  10  18   69.63    3.42
   7  10  18   47.43    3.11
   8  10  18  107.10    3.74
   9  10  18   11.77    2.77
  10  10  18   32.33    6.16
  11  10  18   36.32    3.65
  12  10  18   23.65    3.90
   0  11  18  245.15    6.83
   1  11  18  318.19    4.96
   2  11  18    5.76    1.46
   3  11  18  352.32    4.66
   4  11  18    5.76    1.56
   5  11  18   31.17    2.58
   6  11  18  175.33    4.05
   7  11  18    5.26    2.00
   8  11  18   92.89    3.74
   9  11  18   34.50    3.10
  10  11  18   10.87    3.68
  11  11  18    7.97    2.61
  12  11  18   61.18    5.11
   0  12  18  223.98    6.53
   1  12  18   66.89    2.76
   2  12  18  122.01    3.10
   3  12  18   39.20    2.67
   4  12  18   57.39    2.83
   5  12  18   54.52    3.11
   6  12  18   15.99    3.43
   7  12  18   50.98    3.11
   8  12  18   21.22    3.42
   9  12  18   28.71    4.34
  10  12  18   24.86    4.59
  11  12  18  126.17    5.14
   0  13  18   45.37    2.77
   1  13  18  245.01    4.35
   2  13  18    3.77    1.81
   3  13  18  122.75    4.67
   4  13  18  115.84    4.05
   5  13  18  103.47    3.42
   6  13  18   48.26    3.11
   7  13  18    7.99    2.03
   8  13  18  102.72    4.36
   9  13  18   85.41    4.01
  11  13  18   10.47    2.98
   0  14  18  142.87   11.19
   1  14  18  130.30    3.73
   2  14  18   65.18    2.93
   3  14  18   65.33    3.11
   4  14  18   21.34    2.77
   5  14  18   26.29    4.05
   6  14  18   55.29    6.86
   7  14  18   50.64    5.29
   8  14  18    2.93    2.15
   9  14  18   29.46    3.98
  10  14  18   11.13    2.64
  11  14  18    2.53    2.31
   0  15  18   34.66    3.11
   1  15  18   85.40    3.11
   2  15  18   13.56    2.30
   3  15  18   69.72    4.99
   4  15  18    1.47    1.81
   5  15  18    0.84    1.87
   6  15  18   45.29    4.36
   7  15  18   69.53    4.98
   8  15  18   13.41    2.62
   9  15  18   75.48    3.96
  10  15  18   23.32    3.62
   0  16  18    0.95    1.81
   1  16  18   53.53    3.11
   2  16  18   43.96    2.93
   3  16  18   13.46    2.16
   4  16  18    8.62    2.62
   5  16  18   11.87    3.11
   6  16  18   12.08    3.42
   7  16  18   10.02    2.44
   8  16  18   22.54    3.68
   9  16  18   36.51    4.25
  10  16  18   24.66    3.31
   0  17  18   76.12    5.30
   1  17  18   71.39    3.11
   2  17  18    4.31    1.84
   3  17  18    7.25    1.87
   4  17  18    4.31    1.97
   5  17  18    7.67    3.11
   6  17  18    6.07    4.35
   7  17  18    2.39    2.07
   8  17  18   56.51    4.87
   9  17  18  155.92    4.53
   0  18  18    0.95    1.97
   1  18  18   63.27    3.42
   2  18  18   59.27    3.11
   3  18  18    3.15    2.00
   4  18  18    0.42    1.59
   5  18  18   75.90    3.72
   6  18  18    8.62    2.16
   7  18  18    4.64    2.05
   8  18  18   52.59    3.33
   9  18  18   86.64    3.61
   0  19  18   20.80    2.84
   1  19  18   28.16    2.74
   2  19  18   72.06    3.11
   3  19  18    2.21    1.75
   4  19  18   44.03    4.66
   5  19  18   30.04    3.39
   6  19  18   42.11    3.05
   7  19  18   39.82    3.03
   8  19  18   16.27    2.78
   0  20  18   28.64    5.60
   1  20  18   24.21    4.04
   2  20  18   35.99    2.95
   3  20  18    4.69    2.25
   4  20  18   76.80    7.08
   5  20  18    7.12    2.02
   6  20  18   54.62    3.34
   0  21  18    3.53    1.95
   1  21  18   69.69    3.39
   2  21  18    3.53    1.88
   3  21  18   33.01    2.92
   4  21  18   65.92    9.16
   5  21  18   10.14    2.10
   0  22  18    1.86    1.93
   1  22  18    4.95    2.02
   2  22  18    9.06    2.05
   3  22  18   40.13    4.87
   4  22  18  100.16   16.97
   0  23  18    3.89    2.01
   1  23  18   14.12    2.85
   2  23  18    2.45    1.94
   1   0  19   10.98    2.60
   2   0  19   18.71    4.03
   3   0  19   27.08    4.66
   4   0  19   15.90    3.41
   5   0  19   10.78    2.82
   6   0  19  122.10    3.41
   7   0  19   20.88    2.71
   8   0  19   72.65    3.11
  10   0  19    2.21    1.72
  13   0  19   68.09    3.00
   0   1  19  348.69   16.12
   1   1  19   70.78    4.96
   2   1  19  125.47    5.58
   3   1  19  410.45    8.06
   4   1  19  302.50    7.44
   5   1  19  131.31    8.07
   6   1  19    9.43    2.15
   7   1  19    3.99    1.71
   8   1  19    0.11    1.59
   9   1  19   17.66    2.65
  10   1  19   20.17    2.68
  13   1  19  100.41    3.60
   0   2  19   22.37    4.96
   1   2  19  169.05    6.20
   2   2  19   46.84    4.65
   3   2  19  120.47    5.89
   4   2  19   83.89    5.27
   5   2  19   55.35    5.89
   6   2  19   20.95    2.83
   7   2  19   26.13    2.68
   8   2  19   13.57    3.74
   9   2  19   32.16    2.87
  10   2  19   11.76    4.68
  11   2  19   39.13    2.80
  13   2  19   75.36    3.60
   0   3  19   13.28    3.09
   1   3  19   85.21    4.96
   2   3  19  136.98    7.75
   3   3  19  137.94    7.44
   4   3  19  113.71    6.82
   5   3  19   28.77    6.52
   6   3  19   49.97    4.35
   7   3  19   30.12    2.80
   8   3  19    5.78    1.69
   9   3  19    9.35    1.87
  10   3  19   18.17    5.29
  11   3  19   13.69    2.68
  12   3  19   64.70    3.33
   0   4  19  312.73    7.44
   1   4  19    8.47    1.99
   2   4  19  196.49    5.88
   3   4  19  191.82    5.27
   4   4  19   21.45    3.41
   5   4  19   39.87    8.68
   6   4  19   28.71    2.52
   7   4  19   21.21    2.58
   8   4  19   24.40    2.96
   9   4  19   10.09    2.06
  10   4  19   13.44    5.29
  11   4  19   41.95   14.43
  12   4  19  102.00    3.94
   0   5  19    1.67    1.96
   1   5  19  274.29    5.88
   2   5  19   83.66    4.34
   3   5  19  105.43    4.03
   4   5  19    8.47    2.67
   5   5  19   18.32    3.72
   6   5  19   82.29    5.28
   7   5  19  131.60    3.42
   8   5  19  115.14    5.30
   9   5  19  135.35    4.68
  10   5  19   28.00    4.35
  11   5  19    8.37    2.06
  12   5  19   37.43    3.02
   0   6  19    2.09    2.08
   1   6  19  335.18    8.99
   2   6  19  352.58    8.06
   3   6  19  182.75    6.20
   4   6  19    5.86    1.49
   5   6  19   14.14    2.61
   6   6  19    8.08    1.74
   7   6  19   87.95    3.42
   8   6  19   44.26    4.68
   9   6  19    4.83    2.03
  10   6  19  101.90    4.96
  11   6  19   44.58    7.65
  12   6  19   85.78    3.93
   0   7  19  368.05    7.44
   1   7  19  230.53    6.52
   2   7  19   93.10    5.27
   3   7  19    9.73    2.12
   4   7  19   29.09    3.41
   5   7  19  170.25    4.35
   6   7  19   38.93    2.80
   7   7  19   10.83    2.62
   8   7  19   31.12    2.99
   9   7  19   92.25    4.68
  10   7  19   26.40    3.40
  11   7  19   71.86   14.04
  12   7  19   12.41    2.32
   0   8  19   88.81    4.96
   1   8  19  546.37    9.93
   2   8  19  336.77    6.20
   3   8  19   61.21    2.57
   4   8  19    9.21    1.49
   5   8  19    6.50    1.52
   6   8  19   21.84    4.05
   7   8  19    9.68    1.94
   8   8  19    6.83    2.06
   9   8  19  128.68    4.05
  10   8  19   23.41    4.01
  11   8  19   82.34    8.21
  12   8  19   79.02    3.61
   0   9  19    1.88    1.77
   1   9  19  127.96    4.66
   2   9  19  185.20    4.35
   3   9  19    1.78    1.37
   4   9  19   40.97    2.58
   5   9  19   71.24    2.89
   6   9  19   20.49    2.84
   7   9  19   89.06    3.74
   8   9  19  250.54    5.30
   9   9  19   29.20    3.11
  10   9  19   16.70    3.69
  11   9  19   24.15    9.09
  12   9  19  108.69    4.51
   0  10  19  290.27    4.03
   1  10  19  150.16    3.41
   2  10  19  253.40    4.96
   3  10  19   93.54    2.98
   4  10  19  122.37    3.42
   5  10  19   59.74    3.02
   6  10  19   56.79    3.42
   7  10  19   46.05    3.11
   8  10  19   39.30    3.42
   9  10  19   11.73    2.29
  10  10  19   75.35   13.78
  11  10  19   28.78    7.26
   0  11  19   44.81    2.58
   1  11  19    4.71    1.46
   2  11  19    7.54    1.55
   3  11  19   22.44    2.42
   4  11  19    9.66    1.62
   5  11  19   55.17    2.93
   6  11  19   59.94    3.42
   7  11  19    3.05    2.03
   8  11  19    3.26    2.09
   9  11  19   57.02    4.02
  10  11  19    6.59    2.96
  11  11  19   44.39    4.23
   0  12  19   30.71    2.55
   1  12  19   98.32    3.07
   2  12  19  253.58    4.36
   3  12  19  225.63    4.36
   4  12  19   22.48    3.11
   5  12  19   47.22    3.11
   6  12  19   23.02    3.11
   7  12  19  103.08    4.36
   8  12  19  133.41    4.05
   9  12  19  185.03    5.23
  10  12  19  124.06    4.86
  11  12  19   12.70    3.00
   0  13  19   92.12    3.10
   1  13  19  100.63    3.10
   2  13  19  168.39    4.98
   3  13  19    3.78    1.72
   4  13  19   53.52    3.74
   5  13  19   12.20    3.11
   6  13  19   33.63    3.08
   7  13  19    2.94    2.06
   8  13  19   22.77    3.71
   9  13  19    8.88    2.42
  10  13  19   43.60    8.47
  11  13  19   62.80    4.80
   0  14  19    0.73    1.78
   1  14  19   35.82    2.90
   2  14  19   11.25    1.84
   3  14  19    4.42    1.87
   4  14  19    1.37    2.09
   5  14  19    6.94    2.43
   6  14  19   18.49    4.36
   7  14  19  192.20    6.54
   8  14  19   40.63    3.38
   9  14  19  104.84    5.18
  10  14  19  202.17    5.73
   0  15  19   38.28    3.43
   1  15  19   35.02    2.81
   2  15  19   90.65    3.43
   3  15  19    9.25    1.91
   4  15  19   15.14    2.62
   5  15  19   15.03    4.68
   6  15  19   15.02    8.40
   7  15  19  117.62    4.95
   8  15  19   21.60    3.67
   9  15  19    6.55    2.30
  10  15  19   36.03    3.61
   0  16  19   86.01    4.68
   1  16  19   42.90    3.42
   2  16  19    5.57    1.87
   3  16  19   15.45    3.06
   4  16  19   27.85    3.11
   5  16  19   18.17    4.68
   6  16  19    3.87    3.06
   7  16  19  145.36    4.62
   8  16  19   45.63    3.65
   9  16  19   34.73    3.32
   0  17  19    7.99    1.91
   1  17  19   98.06    3.42
   2  17  19  111.40    3.74
   3  17  19   50.65    3.42
   4  17  19   13.45    2.12
   5  17  19   32.90    4.66
   6  17  19   33.90    6.78
   7  17  19  102.60    6.42
   8  17  19   19.72    4.55
   9  17  19    4.67    2.16
   0  18  19  149.09   10.28
   1  18  19   32.78    3.42
   2  18  19   31.52    2.96
   3  18  19   93.27    3.73
   4  18  19   54.54    3.10
   5  18  19   21.95    2.68
   6  18  19   41.12    6.74
   7  18  19   25.01    3.03
   0  19  19    0.73    1.72
   1  19  19   49.55    2.96
   2  19  19   62.24    3.07
   3  19  19   28.51    4.02
   4  19  19   35.24    2.90
   5  19  19   29.14    3.06
   6  19  19    5.95    2.04
   0  20  19   24.70    2.63
   1  20  19  139.72    4.02
   2  20  19   63.22    5.85
   3  20  19   25.50    4.61
   4  20  19   89.04    7.34
   5  20  19   38.78    3.04
   0  21  19   27.00    2.92
   1  21  19   18.50    3.68
   2  21  19   35.60    2.97
   3  21  19  109.85    3.96
   4  21  19   36.77    6.68
   0  22  19  106.44    3.65
   1  22  19   39.08    3.65
   2  22  19   20.07    2.86
   3  22  19   21.03    4.55
   0   0  20   32.10    4.34
   1   0  20   12.24    3.06
   2   0  20  192.23    6.52
   3   0  20   16.32    2.92
   4   0  20  112.16    5.59
   5   0  20  149.40    3.72
   6   0  20    3.36    1.81
   7   0  20  165.17    4.05
   8   0  20    7.68    1.81
   9   0  20   36.78    2.87
  10   0  20    0.52    1.74
  11   0  20   19.93    2.63
   0   1  20  130.09    6.52
   1   1  20   25.73    5.58
   2   1  20   63.38    5.27
   3   1  20   10.25    2.76
   4   1  20  727.70   19.85
   5   1  20   19.16    2.67
   6   1  20   51.49    2.96
   7   1  20   20.38    4.05
   8   1  20   12.30    1.87
   9   1  20    5.25    1.81
  10   1  20   29.09    2.82
  11   1  20    3.09    1.75
   0   2  20    6.59    4.34
   1   2  20   53.44    4.03
   2   2  20   55.12    4.66
   3   2  20   23.01    5.58
   4   2  20  126.19    7.44
   5   2  20   11.94    1.65
   6   2  20  150.83    3.73
   7   2  20   47.08    2.99
   8   2  20  125.12    3.74
   9   2  20    6.41    1.84
  10   2  20   22.39    2.76
  11   2  20   11.77    1.93
  12   2  20   47.97    3.01
   0   3  20   10.04    2.51
   1   3  20   11.82    2.82
   2   3  20   37.34    4.66
   3   3  20  119.57    6.20
   4   3  20   10.25    2.79
   5   3  20   85.78    5.89
   6   3  20   12.69    2.06
   7   3  20   36.26    3.03
   8   3  20   14.82    4.37
   9   3  20   54.22    3.11
  10   3  20    1.78    1.74
  11   3  20   53.80    3.05
  12   3  20   94.27    3.62
   0   4  20   29.18    3.72
   1   4  20  142.35    4.96
   2   4  20   60.25    4.96
   3   4  20  403.21    7.75
   4   4  20  157.49   10.86
   5   4  20  138.30    3.41
   6   4  20   10.28    1.71
   7   4  20  133.63    4.05
   8   4  20   19.87    2.84
   9   4  20   24.69    3.11
  10   4  20   33.71    4.95
  11   4  20   36.23   15.87
  12   4  20   61.55    3.62
   0   5  20    7.85    3.72
   1   5  20  133.89    5.27
   2   5  20   29.08    3.04
   3   5  20   52.31    3.10
   4   5  20   24.60    2.92
   5   5  20    3.14    3.10
   6   5  20   26.35    2.58
   7   5  20  149.45    3.74
   8   5  20    8.94    2.06
   9   5  20   53.58    4.98
  10   5  20   16.25    4.02
  11   5  20   52.51    5.49
  12   5  20  103.36    3.61
   0   6  20  134.84    4.96
   1   6  20  103.99    4.66
   2   6  20  153.90    4.96
   3   6  20  124.31    3.10
   4   6  20   69.43    2.89
   5   6  20   62.18    3.05
   6   6  20   41.59    2.96
   7   6  20  175.94    9.35
   8   6  20   92.70    6.23
   9   6  20   38.23    3.42
  10   6  20   56.03    3.70
  11   6  20   88.00    8.51
  12   6  20   47.61    3.61
   0   7  20   75.85    4.96
   1   7  20  464.02    8.37
   2   7  20  227.38    4.35
   3   7  20  345.93    4.66
   4   7  20   58.15    2.86
   5   7  20   48.37    2.71
   6   7  20   24.38    2.90
   7   7  20   40.48    3.03
   8   7  20   10.93    2.06
   9   7  20   80.45    6.55
  10   7  20   59.83    3.69
  11   7  20   99.36    7.89
  12   7  20   28.18    3.30
   0   8  20   71.47    7.75
   1   8  20   68.33    3.72
   2   8  20   16.85    3.10
   3   8  20    3.56    1.43
   4   8  20    2.10    1.46
   5   8  20  165.56    4.36
   7   8  20   37.74    3.11
   8   8  20   84.16    6.23
   9   8  20  102.51    4.04
  10   8  20   26.26   13.79
  11   8  20   55.02    7.26
   0   9  20    3.35    2.29
   1   9  20  416.45    6.53
   2   9  20    8.38    2.23
   3   9  20   12.79    2.89
   4   9  20   84.25    3.05
   5   9  20    7.98    1.75
   6   9  20   28.60    3.11
   7   9  20  124.35    5.61
   8   9  20   54.10    3.42
   9   9  20   66.80   21.04
  10   9  20    2.99    2.11
  11   9  20   66.44    3.62
   0  10  20    9.74    1.55
   1  10  20   24.31    2.67
   2  10  20  176.52    4.97
   3  10  20   41.64    2.71
   4  10  20   46.62    3.73
   5  10  20  291.44    9.04
   6  10  20    3.79    1.97
   7  10  20    1.89    1.87
   8  10  20    7.98    2.36
   9  10  20    1.77    2.16
  10  10  20   32.46    3.35
   0  11  20  120.69    3.10
   1  11  20  172.41    4.04
   2  11  20   59.38    2.77
   3  11  20   17.74    2.87
   4  11  20   45.19    2.84
   5  11  20  102.85    3.43
   6  11  20   51.61    4.68
   7  11  20   29.31    3.42
   8  11  20   62.54    4.35
   9  11  20   50.13    4.61
  10  11  20   12.89    2.58
  11  11  20   29.72    4.21
   0  12  20   36.21    2.64
   1  12  20   49.86    2.83
   2  12  20    8.09    1.75
   3  12  20    9.98    1.84
   4  12  20    1.89    1.78
   5  12  20    5.89    2.40
   6  12  20   46.98    3.42
   7  12  20   97.17    4.98
   8  12  20    6.05    2.78
   9  12  20   21.86    3.98
  10  12  20   38.36    4.24
   0  13  20  494.96   46.72
   1  13  20    8.30    1.84
   2  13  20   42.79    3.11
   3  13  20   28.71    3.06
   4  13  20    1.47    1.75
   5  13  20   51.40    5.91
   6  13  20   60.41    3.42
   7  13  20   22.11    3.41
   8  13  20   46.81    4.00
   9  13  20   32.33    3.96
   0  14  20   42.70    3.11
   1  14  20   42.07    3.11
   2  14  20   30.60    3.74
   3  14  20  151.82    4.05
   4  14  20   11.77    2.19
   5  14  20   54.54    4.98
   6  14  20    7.67    2.62
   7  14  20    3.02    2.72
   8  14  20    5.57    2.63
   9  14  20   12.37    3.33
  10  14  20   19.78    2.97
   0  15  20   78.44    3.42
   1  15  20  127.85    3.74
   2  15  20   87.57    3.42
   3  15  20   45.41    3.74
   4  15  20   37.62    3.11
   5  15  20   78.26   11.83
   6  15  20   64.33   12.10
   7  15  20   16.49    3.07
   8  15  20   21.36    3.65
   9  15  20  107.43    4.53
   0  16  20  179.73    7.17
   1  16  20   20.28    2.93
   2  16  20   85.54    3.74
   3  16  20   67.77    3.42
   4  16  20   11.34    2.30
   5  16  20   16.03    2.89
   6  16  20   36.60    6.47
   7  16  20    8.35    6.42
   8  16  20    8.58    2.42
   9  16  20   28.01    3.31
   0  17  20   46.97    2.93
   1  17  20   38.35    2.90
   2  17  20    8.40    2.00
   3  17  20    6.93    3.73
   4  17  20   29.00    2.95
   5  17  20    8.12    3.70
   6  17  20    3.82    3.03
   7  17  20   12.00    5.77
   8  17  20   27.58    3.01
   0  18  20   96.21    3.73
   1  18  20    4.62    2.46
   2  18  20   35.86    4.35
   3  18  20   49.84    5.58
   4  18  20    1.77    2.04
   5  18  20   37.95    7.66
   6  18  20   15.61    8.21
   0  19  20   86.00    3.40
   1  19  20  124.95    3.71
   2  19  20   28.52    3.03
   3  19  20   50.21    3.07
   4  19  20   12.19    6.12
   5  19  20    2.57    1.98
   6  19  20   19.90    2.91
   0  20  20    3.73    1.82
   1  20  20   13.04    2.86
   2  20  20   27.49    4.60
   3  20  20   40.06    4.88
   4  20  20   17.23    8.51
   5  20  20   92.04    3.63
   0  21  20    7.92    1.96
   1  21  20    6.06    1.89
   2  21  20   30.77    3.34
   3  21  20    7.87    1.91
   0  22  20    5.92    1.97
   1  22  20   14.70    2.78
   1   0  21   11.09    2.02
   2   0  21    4.81    4.66
   3   0  21   34.84    2.54
   4   0  21   48.06    2.95
   5   0  21    4.61    1.87
   6   0  21  275.27    4.68
   7   0  21   17.56    2.87
   8   0  21    3.68    1.84
   9   0  21    3.89    1.87
  10   0  21   17.88    2.78
  11   0  21   65.34    3.03
   0   1  21   31.38    4.66
   1   1  21    7.11    2.29
   2   1  21    2.41    4.96
   3   1  21  139.49    7.44
   4   1  21    3.67    1.65
   5   1  21  116.19    3.42
   6   1  21   87.38    4.36
   7   1  21  266.90    4.99
   8   1  21   30.90    3.03
   9   1  21   22.69    2.87
  10   1  21   13.93    2.50
  11   1  21   29.12    2.71
   0   2  21    1.99    3.41
   1   2  21   47.39    4.34
   2   2  21   94.79    4.35
   3   2  21  163.24    6.20
   4   2  21   22.31    2.64
   5   2  21  122.71    3.42
   6   2  21  315.13    4.98
   7   2  21   43.54    4.99
   8   2  21   44.98    3.11
   9   2  21   48.84    3.11
  10   2  21    2.39    1.82
  11   2  21   24.39    2.77
  12   2  21   23.14    2.77
   0   3  21   34.11    4.03
   1   3  21   13.08    3.41
   2   3  21    2.30    2.57
   3   3  21  259.53    8.37
   4   3  21   44.52    6.83
   5   3  21   13.22    2.20
   6   3  21   17.23    2.84
   7   3  21   38.70    3.00
   8   3  21  157.75    8.41
   9   3  21   22.58    2.96
  10   3  21   15.15    2.68
  12   3  21   20.39    3.00
   0   4  21    0.73    2.48
   1   4  21   55.35    7.75
   2   4  21  124.41    4.35
   3   4  21  156.08    3.41
   4   4  21   54.81    2.73
   5   4  21   95.17    3.10
   6   4  21   53.81    3.03
   7   4  21  132.59    4.05
   8   4  21  104.98    5.61
   9   4  21   15.22    2.39
  10   4  21    4.25    2.24
  11   4  21    3.68    2.04
  12   4  21   49.05    3.30
   1   5  21   16.43    2.76
   2   5  21  147.55    5.89
   3   5  21   17.49    2.39
   4   5  21   45.50    3.73
   5   5  21  166.06    8.40
   6   5  21  125.74    3.42
   7   5  21   99.98    3.74
   8   5  21   85.11    7.47
   9   5  21   20.96    3.41
  10   5  21   44.18    6.13
  11   5  21   15.93   15.44
   1   6  21   90.73    2.95
   2   6  21  134.21    3.41
   3   6  21  193.83    3.73
   4   6  21    3.99    1.71
   5   6  21   29.40    2.90
   6   6  21  152.82    6.23
   7   6  21   11.35    1.94
   8   6  21   84.05    5.61
   9   6  21  108.75    4.03
  10   6  21    4.13    1.96
  11   6  21  108.43    3.93
   0   7  21  154.00    3.41
   1   7  21   55.18    2.58
   2   7  21  216.31   13.97
   3   7  21  126.84    7.15
   4   7  21   86.36    3.42
   5   7  21    4.94    1.65
   6   7  21   46.80    3.11
   7   7  21   17.87    2.74
   8   7  21    7.35    2.12
   9   7  21   17.94    5.26
  10   7  21    8.34    2.20
  11   7  21    7.74    2.38
   0   8  21    1.89    1.40
   1   8  21    5.97    1.52
   2   8  21    2.20    1.46
   3   8  21   88.01    2.96
   4   8  21  168.21    6.22
   5   8  21  140.46    6.23
   6   8  21  350.33    5.61
   7   8  21   24.38    3.08
   8   8  21  194.21    5.29
   9   8  21   20.18    2.96
  10   8  21    0.31    2.16
  11   8  21   28.68    3.62
   0   9  21   34.70    2.49
   1   9  21    7.76    1.52
   2   9  21   19.30    2.39
   3   9  21    2.73    1.56
   4   9  21  157.82    3.74
   5   9  21   20.09    3.11
   6   9  21   88.51    3.74
   7   9  21   71.66    4.36
   8   9  21    5.14    2.03
   9   9  21   42.29   20.29
  10   9  21   61.66    5.76
  11   9  21   72.17    3.61
   0  10  21    5.88    1.53
   1  10  21   32.11    3.10
   2  10  21  138.15    6.55
   3  10  21   11.45    2.00
   4  10  21  125.66    3.42
   5  10  21   17.87    4.98
   6  10  21   30.48    4.68
   7  10  21   64.61    3.74
   8  10  21   26.95    6.19
   9  10  21   35.95    3.36
  10  10  21   41.66    5.45
  11  10  21   88.23    4.21
   0  11  21   42.00    2.61
   1  11  21   21.43    2.43
   2  11  21   36.46    2.74
   3  11  21   82.96    3.11
   4  11  21  100.42    5.30
   5  11  21   91.03    3.42
   6  11  21    2.63    2.00
   7  11  21   93.37    4.05
   8  11  21   45.99    4.01
   9  11  21   45.27    4.88
  10  11  21   48.08    3.93
   0  12  21   97.12    3.42
   1  12  21   22.39    3.08
   2  12  21   17.56    4.37
   3  12  21   97.59    4.05
   4  12  21  108.70    3.74
   5  12  21    7.67    3.42
   6  12  21    3.26    2.00
   7  12  21    5.86    2.05
   8  12  21   37.60    3.37
   9  12  21   16.19    5.16
  10  12  21  239.80    6.02
   0  13  21    3.05    1.97
   1  13  21   20.51    3.43
   2  13  21    4.52    2.71
   3  13  21  198.27    4.37
   4  13  21   31.85    4.68
   5  13  21   11.35    2.90
   6  13  21    4.62    2.03
   7  13  21   93.81    4.32
   8  13  21   28.25    4.28
   9  13  21    4.39    2.57
  10  13  21   51.38    5.11
   0  14  21   89.68    3.74
   1  14  21   46.47    3.42
   2  14  21    5.57    1.91
   3  14  21   17.76    2.87
   4  14  21   48.54    3.42
   5  14  21   24.79    2.96
   6  14  21   21.62   16.72
   7  14  21    8.18    2.36
   8  14  21   40.01    4.57
   9  14  21   95.46    5.43
   0  15  21    1.68    1.78
   1  15  21   35.84    2.96
   2  15  21   16.29    2.68
   3  15  21   25.85    2.90
   4  15  21   46.85    3.05
   5  15  21    4.92    5.59
   6  15  21    7.90    2.71
   7  15  21   28.13   22.61
   8  15  21   56.87    4.55
   9  15  21   30.23    3.61
   0  16  21   15.23    2.24
   1  16  21   81.74    4.36
   2  16  21   24.90    2.90
   3  16  21    6.41    2.87
   4  16  21   30.46    5.59
   5  16  21   12.49    2.53
   6  16  21   39.25    8.26
   7  16  21   18.54   16.09
   8  16  21   59.83    3.62
   0  17  21   46.64    2.96
   1  17  21   30.88    2.83
   2  17  21   50.22    3.10
   3  17  21   10.03    3.72
   4  17  21    5.41    2.01
   5  17  21   21.50    3.03
   6  17  21   22.18   10.04
   0  18  21   45.84    3.40
   1  18  21    4.91    2.08
   2  18  21    5.83    3.05
   3  18  21    9.24    2.16
   4  18  21   10.85    2.09
   5  18  21    1.44    2.05
   6  18  21   40.63    3.32
   0  19  21   71.53    3.07
   1  19  21   16.68    2.58
   2  19  21   59.15    3.37
   3  19  21   12.47    2.69
   4  19  21   14.99    7.91
   5  19  21   16.33    2.91
   0  20  21    5.66    1.80
   1  20  21   89.69    3.96
   2  20  21    4.11    3.65
   3  20  21   54.35    3.64
   4  20  21    2.85    2.03
   0  21  21   64.88    3.33
   1  21  21   18.79    2.76
   2  21  21   63.96    3.32
   2   0  22  240.17    4.35
   3   0  22    7.44    1.90
   4   0  22   11.12    2.03
   5   0  22   11.97    1.90
   6   0  22   42.49    3.11
   7   0  22    9.67    1.97
   8   0  22  133.01    4.05
   9   0  22   40.04    3.09
  10   0  22    1.35    1.78
   1   1  22   12.98    2.26
   2   1  22   12.35    4.35
   3   1  22  120.39    3.73
   4   1  22  163.00    4.04
   5   1  22   39.28    3.11
   6   1  22   30.39    3.08
   7   1  22   39.21    3.11
   8   1  22   20.38    2.93
   9   1  22   19.23    2.88
  10   1  22    7.95    2.09
   1   2  22    1.26    1.80
   2   2  22  124.30    7.14
   3   2  22  274.77   15.84
   4   2  22  139.73    5.29
   5   2  22   43.70    2.96
   6   2  22    9.57    2.00
   7   2  22   48.14    6.23
   8   2  22   81.42    3.74
   9   2  22    3.24    1.92
  10   2  22   40.45    4.89
   1   3  22    5.03    1.52
   2   3  22   32.57    3.01
   3   3  22   56.29    2.89
   4   3  22  435.75    5.90
   5   3  22  179.44    4.36
   6   3  22   22.82    2.96
   7   3  22  309.98    8.41
   8   3  22   10.19    2.06
   9   3  22   31.93    3.40
  10   3  22  130.08    5.20
  11   3  22   48.91    3.01
   1   4  22   37.80    2.48
   2   4  22   80.04    2.89
   3   4  22  123.82    3.10
   4   4  22  515.53    6.54
   5   4  22   82.60    3.11
   6   4  22   44.16    5.30
   7   4  22  129.80    8.41
   8   4  22   56.73    5.29
   9   4  22   53.78    3.39
  10   4  22   40.56    3.66
  11   4  22    7.03    2.14
   1   5  22  125.92    3.41
   2   5  22  116.55    3.10
   3   5  22  187.22    3.73
   4   5  22   32.02    2.68
   5   5  22  357.43    5.30
   6   5  22   93.68    3.42
   7   5  22  102.57    5.61
   8   5  22   48.11    3.42
   9   5  22   16.33    2.59
  10   5  22    1.65    1.92
  11   5  22   22.89    3.31
   0   6  22  108.25    3.02
   1   6  22    6.71    1.71
   2   6  22   56.83    2.92
   3   6  22   47.75    2.86
   4   6  22   51.26    4.05
   5   6  22    4.10    1.81
   6   6  22   33.85    2.96
   7   6  22    6.62    2.03
   8   6  22   65.01    8.10
   9   6  22   24.50    3.38
  10   6  22    4.01    2.10
   0   7  22   52.64    2.70
   1   7  22    9.96    1.65
   2   7  22    6.92    1.62
   3   7  22   23.10    2.55
   4   7  22   56.23    5.61
   5   7  22   45.53    2.90
   6   7  22   58.66    3.11
   7   7  22   44.44    3.11
   8   7  22   33.10    3.72
   9   7  22   18.85    5.83
  10   7  22   14.64    4.56
   0   8  22   16.05    2.42
   1   8  22   10.60    2.03
   2   8  22   26.04    2.99
   3   8  22   42.34    4.05
   4   8  22   37.96    2.81
   5   8  22    5.78    1.84
   6   8  22  135.68    4.05
   7   8  22    1.26    2.21
   8   8  22   36.03    3.71
   9   8  22   64.55    4.29
  10   8  22   37.57    7.57
  11   8  22   24.00    3.30
   0   9  22    2.42    1.53
   1   9  22   18.27    2.46
   2   9  22   48.96    4.98
   3   9  22    5.15    2.06
   4   9  22  113.05    4.99
   5   9  22  171.77    4.68
   6   9  22   22.70    3.42
   7   9  22   84.55    6.22
   8   9  22   41.12    3.08
   9   9  22    5.97    4.28
   0  10  22  181.15    3.74
   1  10  22   59.17    4.05
   2  10  22   22.81    2.65
   3  10  22  232.42   11.22
   4  10  22  170.01    4.68
   5  10  22   16.08    3.42
   6  10  22  133.64    4.05
   7  10  22    4.09    2.23
   8  10  22    5.29    2.99
   9  10  22   31.40    5.17
  10  10  22    7.63    2.20
   0  11  22  116.73    3.43
   1  11  22   56.58    4.37
   2  11  22   60.36    3.06
   3  11  22  105.98    3.42
   4  11  22   21.76    4.68
   5  11  22  173.38    6.85
   6  11  22   70.80    3.74
   7  11  22   30.78    3.40
   8  11  22   39.77    3.37
   9  11  22   36.80    4.85
  10  11  22   32.88    4.21
   0  12  22   26.92    2.87
   1  12  22   55.62    3.11
   2  12  22  101.46    3.74
   3  12  22  147.69    4.37
   4  12  22   40.88    3.11
   5  12  22    7.67    3.42
   6  12  22   26.30    3.41
   7  12  22   10.49    4.00
   8  12  22    6.17    2.29
   0  13  22   11.67    2.13
   1  13  22    3.36    2.46
   2  13  22   62.54    5.61
   3  13  22   11.77    2.06
   4  13  22   43.71   19.63
   5  13  22   69.85    3.42
   6  13  22   45.15    3.40
   7  13  22    4.14    3.03
   8  13  22   27.86    4.25
   9  13  22   19.51    3.92
   0  14  22   53.28    3.42
   1  14  22  200.51    4.68
   2  14  22    4.94    1.97
   3  14  22   42.13    3.11
   4  14  22   58.82    3.73
   5  14  22   21.21    2.95
   6  14  22    8.19    7.08
   7  14  22   62.45    3.66
   8  14  22   37.64    4.84
   9  14  22   43.39    4.81
   0  15  22   48.43    2.99
   1  15  22   10.51    2.06
   2  15  22   77.42    5.61
   3  15  22   18.28    2.96
   4  15  22   43.49    3.09
   5  15  22    8.21    2.13
   6  15  22    7.53    2.94
   7  15  22    1.85    3.03
   8  15  22   69.15    4.22
   0  16  22   42.43    3.42
   1  16  22   65.19    5.29
   2  16  22   12.89    2.15
   3  16  22    2.82    1.89
   4  16  22    0.72    2.07
   5  16  22   29.03    2.91
   6  16  22   16.41   17.34
   0  17  22   36.32    2.75
   1  17  22   17.42    2.91
   2  17  22   79.42    3.39
   3  17  22   26.76    2.92
   4  17  22   18.69    2.94
   5  17  22   45.49    3.35
   6  17  22    5.71    2.09
   0  18  22   64.80    3.69
   1  18  22  144.42    4.91
   2  18  22   10.55    2.12
   3  18  22   24.53    3.67
   4  18  22   26.27    2.86
   5  18  22   15.62    2.94
   0  19  22    7.00    1.80
   1  19  22   61.95    3.04
   2  19  22   97.78    3.35
   3  19  22   16.89    2.34
   4  19  22   16.22    2.91
   0  20  22   14.42    2.45
   1  20  22   21.35    2.73
   2  20  22   22.35    3.93
   2   0  23    6.19    1.78
   3   0  23   11.86    1.90
   4   0  23   10.82    1.87
   5   0  23  196.99    4.37
   6   0  23  448.80    6.55
   7   0  23    3.15    1.90
   8   0  23  160.07    4.36
   9   0  23    8.09    2.04
  10   0  23    0.92    1.80
   2   1  23   52.02    6.84
   3   1  23  301.63   17.11
   4   1  23   87.20    3.42
   5   1  23   81.09    3.43
   6   1  23   85.47    3.42
   7   1  23   23.01    3.06
   8   1  23    9.24    2.03
   9   1  23   33.51    3.04
  10   1  23    5.33    1.92
   2   2  23  403.30   10.26
   3   2  23   28.45    3.11
   4   2  23  120.62    6.23
   5   2  23   95.07    3.74
   6   2  23  134.66    9.98
   7   2  23   41.82    3.11
   8   2  23   34.50    3.10
   9   2  23   26.03    3.69
  10   2  23   22.95    6.07
   2   3  23   92.43    4.36
   3   3  23   13.86    2.36
   4   3  23    2.00    1.84
   5   3  23   78.45    3.43
   6   3  23   44.68    4.05
   7   3  23   58.00    3.74
   8   3  23   37.61    6.53
   9   3  23    4.87    2.67
  10   3  23   11.56    4.25
  11   3  23    5.58    1.99
   1   4  23  278.81    4.67
   2   4  23   26.24    2.58
   3   4  23  226.83    4.36
   4   4  23  160.52    4.05
   5   4  23  123.03    4.05
   6   4  23   22.18    3.11
   7   4  23   23.43    4.05
   8   4  23  187.19    4.66
   9   4  23   24.21    3.06
  10   4  23    3.57    1.79
   1   5  23   44.07    9.33
   2   5  23   66.03    4.98
   3   5  23  108.94    3.42
   4   5  23   64.57    3.74
   5   5  23   89.48    5.30
   6   5  23   68.63    8.41
   7   5  23   74.69    9.03
   8   5  23   43.87    3.71
   9   5  23    4.86    2.91
  10   5  23   34.00    4.55
   0   6  23  146.96    3.42
   1   6  23   49.66    2.80
   2   6  23   29.51    2.74
   3   6  23   37.00    2.77
   4   6  23   46.06    3.74
   5   6  23   45.42    2.90
   6   6  23   51.70    3.42
   7   6  23   39.92    7.17
   8   6  23   80.88    4.64
   9   6  23   61.65    3.67
  10   6  23   10.50    2.48
   0   7  23   72.99    3.05
   1   7  23    8.51    1.87
   2   7  23   60.53    2.96
   3   7  23    5.99    1.75
   4   7  23   29.02    2.81
   5   7  23    1.58    1.62
   6   7  23   41.19    3.11
   7   7  23   91.06    4.05
   8   7  23   53.33    6.47
   9   7  23   18.10    3.04
  10   7  23   21.48    2.98
   0   8  23    1.16    1.59
   1   8  23   27.43    3.11
   2   8  23  125.23    3.74
   3   8  23  108.95    3.43
   4   8  23  113.34    3.74
   5   8  23   84.61    3.42
   6   8  23    9.67    2.30
   7   8  23   12.36    2.48
   8   8  23    3.00    2.24
   9   8  23    5.43    2.46
  10   8  23    7.73    2.56
   0   9  23   16.09    2.46
   1   9  23    0.74    1.53
   2   9  23   17.04    4.05
   3   9  23    1.37    1.65
   4   9  23  120.88    3.74
   5   9  23    5.25    2.21
   6   9  23  179.94    6.23
   7   9  23  114.80    4.02
   8   9  23   41.13    4.60
   9   9  23    0.10    2.39
  10   9  23   31.46    3.31
   0  10  23   87.70    3.11
   1  10  23   29.34    4.37
   2  10  23   60.04    3.74
   3  10  23  141.07    4.37
   4  10  23   44.67    3.03
   5  10  23   19.02    4.36
   6  10  23    3.88    2.12
   7  10  23   10.71    3.39
   8  10  23    1.65    2.35
   9  10  23    3.87    2.17
  10  10  23   42.23    3.30
   0  11  23    1.79    1.69
   1  11  23    2.73    1.69
   2  11  23   93.97    4.05
   3  11  23   38.15    3.11
   4  11  23    2.42    2.24
   5  11  23   61.97    4.98
   6  11  23   65.29    4.03
   7  11  23   64.12    3.37
   8  11  23   38.99    3.34
   9  11  23   21.57    3.31
   0  12  23   28.06    3.08
   1  12  23   16.71    4.98
   2  12  23   25.33    5.61
   3  12  23    3.68    2.03
   4  12  23   89.61    3.74
   5  12  23   43.38    3.10
   6  12  23   71.24    6.79
   7  12  23   43.22    3.36
   8  12  23   36.58    3.94
   9  12  23   20.71    4.22
   0  13  23   12.19    2.16
   1  13  23    7.67    2.09
   2  13  23  101.28    3.74
   3  13  23    6.62    2.43
   4  13  23   88.12   12.44
   5  13  23    9.07    2.19
   6  13  23   12.32    6.13
   7  13  23   67.35   13.39
   8  13  23   28.53    3.93
   0  14  23   59.77    3.74
   1  14  23   10.08    2.24
   2  14  23    9.03    2.09
   3  14  23   39.00    4.97
   4  14  23   39.03    5.87
   5  14  23    7.16    2.10
   6  14  23   13.59   14.66
   7  14  23   25.65   28.17
   8  14  23   21.33    3.61
   0  15  23   58.64    3.10
   1  15  23   27.25    3.10
   2  15  23   39.23    3.09
   3  15  23    0.83    1.83
   4  15  23    1.87    1.91
   5  15  23   28.37    4.29
   6  15  23    2.66    2.37
   1  16  23   13.96    3.39
   2  16  23   21.83    4.63
   3  16  23   17.41    2.80
   4  16  23  120.30    5.51
   5  16  23    4.21    2.11
   0  17  23  110.34    3.68
   1  17  23   18.53    3.37
   2  17  23   35.35    2.97
   3  17  23   14.43    7.33
   4  17  23   78.86    3.95
   5  17  23   14.70    2.94
   0  18  23    3.92    2.19
   1  18  23   59.67    3.35
   2  18  23   53.40    3.34
   3  18  23   58.44    4.56
   0  19  23   33.34    2.64
   1  19  23   43.94    3.94
   2  19  23   52.35    5.74
   2   0  24   94.44    3.42
   4   0  24   47.85    3.08
   5   0  24    2.52    1.87
   6   0  24    4.94    1.97
   7   0  24   53.36    3.11
   8   0  24   63.73    3.39
   9   0  24    1.65    1.96
   2   1  24  326.39   13.70
   3   1  24  471.17    9.98
   4   1  24   75.82    3.43
   5   1  24    8.10    2.37
   6   1  24   33.00    3.11
   7   1  24   15.65    3.73
   8   1  24   98.50    3.70
   9   1  24   77.03    3.66
   2   2  24  265.81    4.68
   3   2  24   16.30    4.68
   4   2  24    6.84    2.00
   5   2  24    0.53    1.97
   6   2  24    6.20    2.30
   7   2  24   79.72    7.78
   8   2  24   30.91    3.08
   9   2  24    3.09    1.96
   2   3  24   50.65    3.74
   3   3  24   66.35    3.11
   4   3  24    1.05    1.72
   5   3  24    0.53    1.91
   6   3  24   42.24    3.42
   7   3  24   59.44    7.47
   8   3  24    1.67    1.95
   9   3  24  154.04    4.27
   2   4  24   14.19    6.23
   3   4  24   78.04    5.61
   4   4  24    3.36    3.42
   5   4  24   22.70    5.30
   6   4  24    7.14    2.09
   7   4  24   35.97    3.73
   8   4  24   43.82   13.54
   9   4  24    1.44    1.98
  10   4  24   51.38    3.31
   1   5  24   22.49    2.49
   2   5  24   21.98    5.92
   3   5  24   86.23    3.43
   4   5  24   37.22    3.11
   5   5  24   14.92    8.41
   6   5  24    0.63    1.84
   7   5  24    6.28    4.35
   8   5  24    6.95    2.24
   9   5  24   58.24    3.65
  10   5  24   10.17    2.41
   0   6  24  114.60    3.42
   1   6  24  113.88    3.42
   2   6  24  177.63    5.61
   3   6  24  102.52    3.42
   4   6  24    4.41    2.62
   5   6  24    3.47    2.09
   6   6  24   26.26   10.90
   7   6  24    4.49    2.14
   8   6  24   65.78    3.99
   9   6  24   23.94    3.33
  10   6  24   67.62    3.61
   0   7  24   55.42    3.00
   1   7  24  178.04    4.05
   2   7  24   73.08    3.11
   3   7  24  137.62    4.05
   4   7  24   60.54    5.61
   5   7  24   32.99    2.84
   6   7  24   11.97    3.11
   7   7  24   70.54    3.71
   8   7  24   28.17    3.98
   9   7  24   72.09    4.24
  10   7  24    1.21    2.22
   0   8  24    0.11    1.62
   1   8  24   14.09    2.52
   2   8  24  175.05    4.05
   3   8  24   22.50    2.84
   4   8  24   32.89    2.93
   5   8  24    6.41    1.84
   6   8  24    5.03    2.33
   7   8  24    0.10    2.28
   8   8  24   18.93    4.58
   9   8  24    7.65    2.29
   0   9  24   37.01    2.74
   1   9  24   47.94    2.87
   2   9  24    3.89    1.84
   3   9  24    3.99    1.87
   4   9  24   17.13    3.42
   5   9  24   17.65    4.98
   6   9  24   78.97   16.72
   7   9  24   46.19    3.06
   8   9  24    4.72    3.34
   9   9  24    7.23    2.50
   0  10  24   17.13    2.55
   1  10  24   36.26    2.81
   2  10  24    2.10    2.00
   3  10  24   29.84    3.74
   4  10  24    4.41    2.00
   5  10  24    9.13    2.70
   6  10  24   20.82    7.71
   7  10  24    7.95    2.51
   8  10  24   26.78    3.33
   0  11  24   12.61    1.94
   1  11  24   25.43    2.77
   2  11  24  162.23   18.69
   3  11  24   53.58    3.74
   4  11  24  128.66    6.85
   5  11  24   67.04    3.71
   6  11  24    1.46    2.07
   7  11  24   45.33   13.71
   8  11  24   34.06    3.32
   9  11  24   18.04    3.90
   0  12  24   57.58    3.42
   1  12  24   57.15    4.98
   2  12  24    4.62    1.94
   3  12  24  109.55    6.22
   4  12  24   28.24    7.44
   5  12  24    6.23    2.13
   6  12  24   71.74   14.69
   7  12  24   96.24    8.19
   8  12  24   25.13    4.22
   0  13  24    1.26    1.90
   1  13  24    6.62    2.19
   2  13  24   26.44    4.04
   3  13  24    1.99    1.83
   4  13  24   14.05    6.17
   5  13  24   31.97    3.37
   6  13  24   41.20   13.40
   8  13  24   51.03    4.21
   0  14  24   18.42    3.41
   1  14  24   16.42    3.06
   2  14  24    5.32    2.08
   3  14  24  106.11    4.01
   4  14  24    3.31    3.06
   5  14  24   22.55    3.97
   6  14  24   74.03   48.50
   0  15  24    4.17    1.95
   1  15  24   65.00    3.39
   2  15  24   31.86    3.38
   3  15  24   32.80    3.37
   4  15  24    2.47    1.99
   5  15  24   55.92   12.15
   2  16  24    8.56    2.20
   3  16  24   63.47    3.35
   4  16  24    3.68    1.89
   0  17  24   25.51    2.56
   1  17  24   10.28    3.65
   2  17  24   10.36    3.65
   3  17  24    9.21    4.55
   1  18  24   26.35    4.84
   2  18  24    1.43    2.14
   2   0  25   70.35    3.11
   5   0  25   33.73    3.02
   6   0  25    5.88    2.00
   7   0  25  132.41    4.02
   8   0  25   25.11    3.06
   9   0  25    3.06    2.01
   2   1  25  319.27    5.30
   3   1  25   98.31    5.30
   4   1  25   16.19    2.40
   5   1  25   46.76    4.98
   6   1  25   30.67    4.36
   7   1  25    4.70    1.98
   8   1  25    8.47    2.09
   9   1  25  149.22    5.15
   2   2  25    2.73    2.30
   3   2  25    1.26    1.78
   4   2  25   53.92    4.98
   5   2  25   52.54    6.55
   6   2  25   54.41    7.47
   7   2  25   23.35    4.94
   8   2  25    4.24    2.03
   9   2  25   60.37    5.45
   2   3  25  255.20   12.78
   3   3  25   64.24    4.68
   4   3  25    3.05    2.03
   5   3  25   50.54    3.74
   6   3  25    6.93    3.73
   7   3  25   34.79   26.25
   8   3  25    4.75    4.28
   9   3  25   46.66    3.33
  10   3  25   16.32    2.83
   1   4  25   51.42    2.84
   2   4  25    1.58    1.91
   3   4  25  142.34    4.37
   4   4  25   81.76    3.42
   5   4  25    4.31    2.09
   6   4  25   28.96    3.42
   7   4  25    0.00    0.98
   8   4  25   42.13    3.36
   9   4  25   53.14    3.32
  10   4  25    4.26    2.22
   0   5  25  238.90    4.37
   1   5  25   91.27    3.42
   2   5  25   23.13    4.37
   3   5  25   40.68    3.74
   4   5  25   28.37    5.30
   5   5  25   35.82    4.98
   7   5  25    0.31    2.74
   8   5  25    1.96    2.11
   9   5  25   23.24    3.01
   0   6  25  318.56    5.30
   1   6  25   13.25    1.87
   2   6  25   55.50    2.99
   3   6  25   38.89    2.84
   4   6  25   24.06    2.80
   5   6  25    3.99    2.36
   6   6  25   61.46    3.40
   7   6  25    6.53    2.58
   8   6  25   43.22    5.17
   9   6  25   33.08    3.32
   1   7  25   69.90    3.11
   2   7  25   19.34    2.65
   3   7  25   11.35    1.87
   4   7  25   17.97    2.74
   5   7  25   54.40    3.11
   6   7  25   35.03   11.12
   7   7  25   45.17    4.29
   8   7  25   43.12    4.86
   9   7  25   43.30    3.01
   1   8  25   71.78    3.11
   2   8  25   20.49    2.65
   3   8  25   38.25    2.84
   4   8  25   11.13    2.03
   5   8  25    2.20    1.68
   6   8  25   24.32   24.34
   7   8  25   88.86    3.67
   8   8  25   29.51    3.33
   9   8  25    7.41    2.56
   0   9  25    6.94    1.81
   1   9  25   21.44    2.65
   2   9  25   68.61    3.42
   3   9  25   55.36    3.11
   4   9  25   48.73    3.73
   5   9  25   75.88    3.71
   6   9  25   29.94    9.22
   7   9  25   92.70    3.96
   8   9  25    2.24    2.42
   9   9  25   65.23    3.60
   0  10  25    0.21    1.72
   1  10  25    9.88    1.90
   2  10  25   67.76    3.42
   3  10  25   33.30    4.36
   4  10  25   57.55    3.41
   6  10  25   72.59   36.73
   7  10  25   23.45   30.36
   8  10  25   17.40    2.98
   1  11  25    0.95    1.94
   2  11  25   65.01    4.36
   3  11  25    5.44    3.10
   4  11  25   24.81    3.08
   5  11  25    5.39    2.80
   6  11  25   89.91   14.95
   7  11  25   30.83    9.98
   0  12  25    1.79    2.27
   1  12  25    2.93    2.20
   2  12  25    8.78    2.23
   3  12  25   26.16    4.94
   4  12  25   71.90    4.00
   5  12  25   35.79    3.98
   6  12  25   94.75    6.68
   0  13  25   68.24    3.40
   1  13  25   67.78    3.40
   2  13  25   16.65    2.75
   3  13  25   84.12    3.69
   4  13  25   53.49    6.74
   5  13  25  137.28    4.87
   6  13  25   32.66    2.91
   0  14  25    6.75    2.31
   1  14  25   89.42    7.69
   2  14  25    5.18    2.16
   3  14  25   52.22    3.36
   4  14  25   28.05    5.18
   5  14  25    0.81    1.76
   0  15  25  281.15    5.51
   1  15  25   10.22    7.65
   2  15  25    9.68    2.53
   3  15  25   32.44    5.17
   4  15  25   11.96    2.27
   1  16  25   67.62    3.65
   2  16  25    8.09    2.18
   3  16  25    2.04    2.10
   0  17  25    8.78    1.85
   1  17  25   16.73    6.96
   3   0  26   81.55    3.42
   4   0  26    1.37    1.87
   5   0  26   58.19    3.42
   6   0  26   14.93    2.91
   7   0  26    7.55    2.09
   8   0  26   62.32    3.64
   3   1  26    8.93    1.97
   4   1  26   73.44    3.42
   5   1  26    8.19    4.05
   6   1  26   34.12    3.71
   7   1  26    4.35    2.03
   8   1  26   31.77    3.34
   3   2  26   74.40    7.17
   4   2  26    8.09    6.23
   5   2  26    6.20    7.78
   6   2  26    4.38    1.98
   7   2  26   43.64   12.27
   8   2  26  112.05    9.10
   2   3  26    7.25    1.78
   3   3  26    4.10    1.97
   4   3  26    9.98    4.98
   5   3  26   42.51    3.42
   6   3  26    3.85    2.11
   7   3  26    4.34    2.79
   8   3  26   11.25    2.76
   1   4  26   10.83    1.84
   2   4  26  141.35    7.47
   3   4  26   18.28    2.93
   4   4  26   29.94    3.42
   5   4  26   27.04    3.41
   6   4  26   24.97    3.39
   7   4  26   25.79    3.36
   8   4  26   20.95    3.02
   9   4  26   66.81    3.61
   0   5  26   74.62    3.11
   1   5  26   12.51    3.42
   2   5  26   12.82    3.08
   3   5  26   52.85    3.74
   4   5  26   97.48    3.42
   5   5  26    9.21    2.39
   6   5  26   47.67    7.09
   7   5  26   35.54    3.35
   8   5  26   82.08    3.63
   9   5  26   15.22    2.56
   0   6  26   11.35    1.94
   1   6  26    7.15    2.12
   2   6  26    3.36    1.97
   3   6  26   46.33    4.05
   4   6  26   10.40    1.97
   5   6  26   43.12    4.34
   6   6  26    3.73    2.83
   7   6  26   16.44    3.01
   8   6  26   33.85    3.63
   9   6  26   41.13    3.30
   0   7  26   64.41    3.11
   1   7  26   25.01    2.74
   2   7  26   41.18    2.93
   3   7  26    0.95    1.75
   4   7  26   26.72    2.89
   5   7  26   21.56    2.78
   6   7  26   12.20    2.67
   7   7  26    8.20    3.03
   8   7  26    8.95    2.06
   0   8  26    2.00    1.78
   1   8  26   41.39    2.90
   2   8  26    2.73    2.03
   3   8  26    6.50    1.90
   4   8  26   43.98   27.56
   5   8  26    1.98    1.70
   6   8  26   28.66    4.59
   7   8  26  210.80    6.06
   8   8  26   11.38    2.53
   0   9  26    4.52    1.84
   1   9  26    9.77    1.94
   2   9  26   16.79    2.68
   3   9  26   48.23    3.09
   4   9  26   65.70   25.93
   6   9  26   28.17   10.97
   8   9  26   22.01    3.30
   0  10  26   61.67    3.10
   1  10  26   18.13    2.73
   2  10  26   22.28    2.89
   3  10  26  157.60    4.33
   4  10  26    6.95    1.88
   5  10  26   18.77   19.88
   6  10  26   14.96   26.42
   0  11  26   58.91    3.40
   1  11  26    2.19    2.11
   2  11  26   26.04    3.39
   3  11  26  137.14    5.23
   4  11  26    3.72    2.12
   5  11  26   35.97    3.04
   6  11  26   28.79    7.57
   0  12  26    1.04    2.31
   1  12  26   38.55    3.38
   2  12  26    1.46    2.30
   3  12  26   75.25    3.98
   4  12  26   71.21    3.66
   5  12  26   26.91    3.03
   0  13  26    7.66    2.48
   1  13  26   10.96    2.45
   2  13  26  119.84   12.54
   3  13  26   11.84    2.50
   4  13  26   16.29    2.55
   0  14  26   10.20    2.16
   1  14  26   31.49    3.04
   2  14  26    5.85    2.16
   3  14  26   21.50    3.34
   0  15  26   31.34    3.03
   1  15  26   23.85    8.49
   2  15  26    1.22    2.01
   3   0  27   20.06    2.90
   4   0  27   25.90    2.96
   5   0  27   21.26    2.97
   6   0  27   26.90    3.06
   7   0  27   45.25    3.34
   3   1  27   58.61    3.42
   4   1  27    3.99    1.96
   5   1  27   17.40    4.33
   6   1  27   14.49    7.06
   7   1  27    3.59    4.57
   2   2  27   39.61    2.87
   3   2  27   50.73    3.42
   4   2  27  196.33    9.01
   5   2  27   75.50    9.57
   6   2  27   32.46   11.96
   7   2  27   22.36    9.43
   1   3  27   19.96    2.71
   2   3  27   16.07    2.71
   3   3  27    6.41    2.12
   4   3  27   22.51    3.04
   5   3  27   27.15    3.08
   6   3  27   34.09    3.36
   7   3  27    4.82    2.46
   0   4  27   45.18    3.08
   1   4  27   40.45    2.99
   2   4  27   45.48    3.02
   3   4  27   39.28    4.36
   4   4  27   49.96    3.40
   5   4  27    3.95    1.98
   6   4  27    7.02    2.17
   7   4  27   60.37    4.56
   0   5  27    0.74    1.81
   1   5  27   12.08    2.00
   2   5  27   10.50    1.97
   3   5  27    6.29    2.18
   4   5  27    4.39    2.14
   5   5  27    2.49    2.16
   6   5  27    6.60    4.59
   7   5  27  115.13    4.24
   8   5  27   56.28    3.61
   0   6  27    2.31    1.84
   1   6  27   38.13    2.99
   2   6  27   44.51    3.02
   3   6  27   44.04    3.04
   4   6  27   27.49    2.93
   5   6  27   13.14    2.52
   6   6  27    4.42    2.96
   7   6  27   35.20    3.93
   8   6  27   10.85    2.28
   0   7  27    1.79    1.81
   1   7  27   25.50    2.83
   2   7  27    7.54    1.93
   3   7  27  136.48    6.18
   4   7  27    6.65    5.54
   5   7  27   46.98   21.11
   6   7  27   15.28    3.34
   8   7  27   64.44    3.30
   0   8  27    0.73    1.80
   1   8  27   21.55    2.76
   2   8  27   22.86    2.76
   3   8  27   76.89    3.39
   4   8  27   18.12    4.61
   5   8  27   36.86    3.97
   6   8  27   34.16    5.15
   0   9  27    2.19    1.83
   1   9  27    4.69    1.89
   2   9  27   94.89    3.70
   3   9  27   59.32    4.92
   4   9  27   28.19   19.90
   5   9  27   13.55    2.46
   0  10  27    0.93    1.92
   1  10  27   12.88    2.37
   2  10  27   16.89    5.53
   3  10  27    4.14    1.97
   4  10  27    0.61    1.80
   5  10  27   12.38   14.25
   0  11  27    3.00    2.36
   1  11  27    3.41    2.27
   2  11  27   18.79    2.97
   3  11  27   23.47    3.35
   4  11  27   44.89   36.46
   0  12  27   15.26    3.05
   1  12  27   20.30    3.36
   2  12  27   22.83    6.40
   3  12  27    8.71    2.07
   4  12  27    5.21    1.94
   1  13  27    9.85    2.49
   2  13  27   52.72    3.95
   3  13  27    6.33    2.51
   0  14  27   11.33    2.10
   1  14  27   37.47    3.02
   4   0  28    0.62    1.91
   6   0  28   16.51    2.28
   2   1  28   75.40    3.41
   4   1  28   32.83   10.78
   5   1  28    4.65    5.51
   6   1  28   21.94    7.91
   2   2  28   25.22    2.86
   3   2  28   61.54    3.40
   4   2  28   26.47    3.02
   5   2  28  125.71    4.60
   6   2  28   24.70    6.08
   0   3  28   25.69    2.89
   1   3  28    2.62    1.87
   2   3  28    1.78    1.83
   3   3  28   86.80    3.71
   4   3  28   14.21    2.52
   5   3  28   28.67    3.05
   6   3  28   29.19    3.34
   0   4  28   49.21    3.10
   1   4  28   34.42    3.01
   2   4  28   16.60    2.79
   3   4  28   13.21    6.48
   4   4  28   47.03    3.06
   5   4  28   19.88    2.93
   6   4  28   42.45    3.33
   0   5  28    8.57    2.02
   1   5  28    3.97    1.92
   2   5  28   58.79    3.08
   3   5  28   39.89    3.38
   4   5  28   22.65    3.06
   5   5  28   14.60    2.71
   6   5  28   41.67    6.05
   0   6  28   12.10    2.05
   1   6  28   50.86    3.08
   2   6  28   90.49    3.39
   3   6  28   24.78    3.07
   4   6  28    0.31    1.81
   5   6  28    1.44    2.65
   0   7  28    8.73    1.98
   1   7  28    7.59    1.98
   2   7  28   34.44    2.92
   3   7  28   14.38   17.48
   4   7  28  157.73   14.04
   5   7  28   32.55    3.64
   0   8  28   49.68    3.07
   1   8  28   32.44    2.89
   2   8  28    5.69    1.94
   3   8  28   79.62   12.23
   4   8  28    3.90    1.83
   5   8  28   32.06    9.39
   1   9  28    8.16    2.03
   2   9  28   11.55    2.15
   3   9  28   19.74    3.04
   4   9  28   50.36    3.64
   0  10  28  213.28    4.89
   1  10  28    8.03    2.23
   2  10  28   37.93    5.49
   3  10  28   74.80    8.50
   4  10  28   39.50    3.32
   0  11  28   20.94    3.65
   1  11  28   20.52    3.34
   2  11  28   55.59    3.64
   3  11  28   10.11    2.57
   0  12  28   17.08    3.02
   1  12  28   56.19    6.05
   2  12  28   18.77    2.97
   2   0  29   76.67    3.38
   4   0  29   38.30    3.05
   5   0  29   20.48    2.92
   2   1  29   29.25    2.86
   4   1  29   79.05    5.50
   5   1  29   24.26    7.89
   1   2  29   18.80    2.74
   2   2  29    1.35    1.82
   4   2  29   23.76    2.96
   5   2  29    2.76    1.95
   0   3  29   21.91    2.87
   1   3  29    5.19    2.18
   2   3  29   24.23    2.92
   3   3  29   14.46    2.79
   4   3  29   62.70    4.27
   5   3  29   68.38    3.33
   0   4  29    7.88    2.03
   1   4  29   61.98    3.38
   2   4  29   85.13    3.68
   3   4  29   55.16    3.36
   4   4  29   18.07    5.48
   5   4  29    2.65    2.45
   0   5  29    5.69    2.00
   1   5  29    6.20    2.00
   2   5  29  106.88    3.67
   3   5  29   63.51    3.35
   4   5  29   16.91    8.20
   0   6  29    1.45    1.87
   1   6  29   17.45    2.79
   2   6  29    2.37    1.87
   3   6  29   10.89    2.08
   4   6  29   31.30    9.71
   0   7  29   44.94    3.02
   1   7  29   89.72    3.66
   2   7  29   54.39    3.04
   3   7  29   52.68    3.03
   4   7  29   59.82    3.02
   0   8  29   70.62    3.35
   1   8  29   25.48    2.87
   2   8  29   34.76    2.95
   3   8  29   15.64    2.73
   0   9  29  213.98    4.86
   1   9  29   37.68    3.03
   2   9  29   11.86    5.15
   0  10  29    3.06    2.39
   1  10  29  105.36   11.20
   1   1  30   21.21    2.75
   2   1  30    1.75    1.83
   0   2  30    4.53    1.96
   1   2  30   24.69    2.93
   2   2  30   81.65    3.35
   0   3  30   37.44    3.04
   1   3  30  119.26    3.96
   2   3  30    9.96    2.01
   3   3  30   45.21    3.33
   0   4  30    9.46    2.08
   1   4  30   40.14    3.04
   2   4  30   26.03    2.92
   3   4  30   17.68    2.97
   0   5  30   94.98    3.65
   1   5  30   41.93    3.03
   2   5  30    8.80    2.04
   3   5  30  135.13    4.24
   0   6  30  122.85    3.95
   1   6  30    3.68    1.92
   2   6  30   28.09    2.91
   0   7  30   42.28    3.02
   1   7  30    5.00    1.94
   0   1  31    4.70    1.94
   1   1  31    8.98    2.03
   0   2  31    2.14    1.91
;
_shelx_hkl_checksum   60818
