# Supplementary material for: Benchmarking quantum chemical methods with X-ray structures via structure-specific restraints
Source: IUCrJ. 2025 Jun 17;12(Pt 4):472–87. doi: 10.1107/S2052252525004543 (PMC12224080; doi:10.1107/S2052252525004543)
Supplement: Supplementary file 1 [file m-12-00472-sup1.zip › CIF_final/ALA.cif]

 
data_ALA
 
_audit_creation_method            'SHELXL-2019/3'
_shelx_SHELXL_version_number      '2019/3'
_chemical_name_systematic         ?
_chemical_name_common             ?
_chemical_melting_point           ?
_chemical_formula_moiety          ?
_chemical_formula_sum
 'C3 H7 N O2' 
_chemical_formula_weight          89.10

loop_
 _atom_type_symbol
 _atom_type_description
 _atom_type_scat_dispersion_real
 _atom_type_scat_dispersion_imag
 _atom_type_scat_source
 'O'  'O'   0.0106   0.0060
 'International Tables Vol C Tables 4.2.6.8 and 6.1.1.4'
 'N'  'N'   0.0061   0.0033
 'International Tables Vol C Tables 4.2.6.8 and 6.1.1.4'
 'C'  'C'   0.0033   0.0016
 'International Tables Vol C Tables 4.2.6.8 and 6.1.1.4'
 'H'  'H'   0.0000   0.0000
 'International Tables Vol C Tables 4.2.6.8 and 6.1.1.4'
 
_space_group_crystal_system       orthorhombic
_space_group_IT_number            19
_space_group_name_H-M_alt         'P 21 21 21'
_space_group_name_Hall            'P 2ac 2ab'
 
_shelx_space_group_comment
;
The symmetry employed for this shelxl refinement is uniquely defined
by the following loop, which should always be used as a source of
symmetry information in preference to the above space-group names.
They are only intended as comments.
;
 
loop_
 _space_group_symop_operation_xyz
 'x, y, z'
 'x+1/2, -y+1/2, -z'
 '-x, y+1/2, -z+1/2'
 '-x+1/2, -y, z+1/2'
 
_cell_length_a                    5.928
_cell_length_b                    12.260
_cell_length_c                    5.794
_cell_angle_alpha                 90
_cell_angle_beta                  90
_cell_angle_gamma                 90
_cell_volume                      421.1
_cell_formula_units_Z             4
_cell_measurement_temperature     20(2)
_cell_measurement_reflns_used     ?
_cell_measurement_theta_min       ?
_cell_measurement_theta_max       ?
 
_exptl_crystal_description        ?
_exptl_crystal_colour             ?
_exptl_crystal_density_meas       ?
_exptl_crystal_density_method     ?
_exptl_crystal_density_diffrn     1.405          
_exptl_crystal_F_000              192
_exptl_transmission_factor_min    ?
_exptl_transmission_factor_max    ?
_exptl_crystal_size_max           ?
_exptl_crystal_size_mid           ?
_exptl_crystal_size_min           ?
_exptl_absorpt_coefficient_mu     0.117
_shelx_estimated_absorpt_T_min    ?
_shelx_estimated_absorpt_T_max    ?
_exptl_absorpt_correction_type    ?
_exptl_absorpt_correction_T_min   ?
_exptl_absorpt_correction_T_max   ?
_exptl_absorpt_process_details    ?
_exptl_absorpt_special_details    ?
_diffrn_ambient_temperature       20(2)
_diffrn_radiation_wavelength      0.7107
_diffrn_radiation_type            MoK\a
_diffrn_source                    ?
_diffrn_measurement_device_type   ?
_diffrn_measurement_method        ?
_diffrn_detector_area_resol_mean  ?
_diffrn_reflns_number             2535
_diffrn_reflns_av_unetI/netI      0.0243
_diffrn_reflns_av_R_equivalents   ?
_diffrn_reflns_limit_h_min        ?
_diffrn_reflns_limit_h_max        ?
_diffrn_reflns_limit_k_min        ?
_diffrn_reflns_limit_k_max        ?
_diffrn_reflns_limit_l_min        ?
_diffrn_reflns_limit_l_max        ?
_diffrn_reflns_theta_min          3.323
_diffrn_reflns_theta_max          50.134
_diffrn_reflns_theta_full         25.241
_diffrn_measured_fraction_theta_max   1.000
_diffrn_measured_fraction_theta_full  1.000
_diffrn_reflns_Laue_measured_fraction_max    1.000
_diffrn_reflns_Laue_measured_fraction_full   1.000
_diffrn_reflns_point_group_measured_fraction_max   0.570
_diffrn_reflns_point_group_measured_fraction_full  0.622
_reflns_number_total              2535
_reflns_number_gt                 2392
_reflns_threshold_expression      'I > 2\s(I)'
_reflns_Friedel_coverage          0.000
_reflns_Friedel_fraction_max      0.000
_reflns_Friedel_fraction_full     0.000
 
_reflns_special_details
;
 Reflections were merged by SHELXL according to the crystal
 class for the calculation of statistics and refinement.
 
 _reflns_Friedel_fraction is defined as the number of unique
 Friedel pairs measured divided by the number that would be
 possible theoretically, ignoring centric projections and
 systematic absences.
;
 
_computing_data_collection        ?
_computing_cell_refinement        ?
_computing_data_reduction         ?
_computing_structure_solution     ?
_computing_structure_refinement 'SHELXL-2019/2 (Sheldrick, 2019)'
_computing_molecular_graphics     ?
_computing_publication_material   ?
_refine_special_details           ?
_refine_ls_structure_factor_coef  Fsqd
_refine_ls_matrix_type            full
_refine_ls_weighting_scheme       calc
_refine_ls_weighting_details
'w=1/[\s^2^(Fo^2^)+(0.0369P)^2^] where P=(Fo^2^+2Fc^2^)/3'
_atom_sites_solution_primary      ?
_atom_sites_solution_secondary    ?
_atom_sites_solution_hydrogens    geom
_refine_ls_hydrogen_treatment     constr
_refine_ls_extinction_method      none
_refine_ls_extinction_coef        .
_refine_ls_abs_structure_details
;
No quotients, so Flack parameter determined by classical intensity fit
;
_refine_ls_abs_structure_Flack    0.1(5)
_chemical_absolute_configuration  ?
_refine_ls_number_reflns          2535
_refine_ls_number_parameters      60
_refine_ls_number_restraints      0
_refine_ls_R_factor_all           0.0263
_refine_ls_R_factor_gt            0.0239
_refine_ls_wR_factor_ref          0.0653
_refine_ls_wR_factor_gt           0.0642
_refine_ls_goodness_of_fit_ref    1.099
_refine_ls_restrained_S_all       1.099
_refine_ls_shift/su_max           0.000
_refine_ls_shift/su_mean          0.000
 
loop_
 _atom_site_label
 _atom_site_type_symbol
 _atom_site_fract_x
 _atom_site_fract_y
 _atom_site_fract_z
 _atom_site_U_iso_or_equiv
 _atom_site_adp_type
 _atom_site_occupancy
 _atom_site_site_symmetry_order  
 _atom_site_calc_flag
 _atom_site_refinement_flags_posn
 _atom_site_refinement_flags_adp
 _atom_site_refinement_flags_occupancy
 _atom_site_disorder_assembly
 _atom_site_disorder_group
O1 O 0.44071(5) 0.18412(2) 0.76129(6) 0.00660(5) Uani 1 1 d . . . . .
O2 O 0.72705(5) 0.08372(2) 0.62444(6) 0.00675(5) Uani 1 1 d . . . . .
N3 N 0.64712(5) 0.13752(3) 0.18309(6) 0.00556(5) Uani 1 1 d . . . . .
H4 H 0.591967 0.147041 0.037911 0.017 Uiso 1 1 calc R U . . .
H5 H 0.694760 0.067422 0.200198 0.017 Uiso 1 1 calc R U . . .
H6 H 0.765068 0.183730 0.206396 0.017 Uiso 1 1 calc R U . . .
C7 C 0.46638(6) 0.16102(3) 0.35455(7) 0.00476(5) Uani 1 1 d . . . . .
H8 H 0.422551 0.239506 0.340534 0.011 Uiso 1 1 calc R U . . .
C9 C 0.25990(7) 0.09076(3) 0.30326(8) 0.00716(6) Uani 1 1 d . . . . .
H10 H 0.202407 0.108214 0.149036 0.021 Uiso 1 1 calc R U . . .
H11 H 0.142574 0.105415 0.418307 0.021 Uiso 1 1 calc R U . . .
H12 H 0.302127 0.013534 0.309484 0.021 Uiso 1 1 calc R U . . .
C13 C 0.55398(6) 0.14080(3) 0.59983(6) 0.00450(5) Uani 1 1 d . . . . .
 
loop_
 _atom_site_aniso_label
 _atom_site_aniso_U_11
 _atom_site_aniso_U_22
 _atom_site_aniso_U_33
 _atom_site_aniso_U_23
 _atom_site_aniso_U_13
 _atom_site_aniso_U_12
O1 0.00773(9) 0.00786(9) 0.00422(10) -0.00084(7) 0.00087(8) 0.00191(8)
O2 0.00671(9) 0.00721(9) 0.00633(11) 0.00055(8) -0.00069(8) 0.00250(7)
N3 0.00593(9) 0.00633(9) 0.00442(10) -0.00020(8) 0.00055(8) 0.00023(8)
C7 0.00536(10) 0.00519(9) 0.00374(11) -0.00001(8) -0.00016(8) 0.00043(8)
C9 0.00609(11) 0.00911(12) 0.00628(13) -0.00041(10) -0.00057(9) -0.00124(9)
C13 0.00522(10) 0.00441(9) 0.00387(11) -0.00001(8) -0.00026(8) 0.00011(8)
 
_geom_special_details
;
 All esds (except the esd in the dihedral angle between two l.s. planes)
 are estimated using the full covariance matrix.  The cell esds are taken
 into account individually in the estimation of esds in distances, angles
 and torsion angles; correlations between esds in cell parameters are only
 used when they are defined by crystal symmetry.  An approximate (isotropic)
 treatment of cell esds is used for estimating esds involving l.s. planes.
;
 
loop_
 _geom_bond_atom_site_label_1
 _geom_bond_atom_site_label_2
 _geom_bond_distance
 _geom_bond_site_symmetry_2
 _geom_bond_publ_flag
O1 C13 1.2681(5) . ?
O2 C13 1.2501(5) . ?
N3 C7 1.4893(5) . ?
N3 H4 0.9100 . ?
N3 H5 0.9100 . ?
N3 H6 0.9100 . ?
C7 C9 1.5259(5) . ?
C7 C13 1.5332(5) . ?
C7 H8 1.0000 . ?
C9 H10 0.9800 . ?
C9 H11 0.9800 . ?
C9 H12 0.9800 . ?
 
loop_
 _geom_angle_atom_site_label_1
 _geom_angle_atom_site_label_2
 _geom_angle_atom_site_label_3
 _geom_angle
 _geom_angle_site_symmetry_1
 _geom_angle_site_symmetry_3
 _geom_angle_publ_flag
C7 N3 H4 109.5 . . ?
C7 N3 H5 109.5 . . ?
H4 N3 H5 109.5 . . ?
C7 N3 H6 109.5 . . ?
H4 N3 H6 109.5 . . ?
H5 N3 H6 109.5 . . ?
N3 C7 C9 109.75(3) . . ?
N3 C7 C13 110.08(3) . . ?
C9 C7 C13 111.16(3) . . ?
N3 C7 H8 108.6 . . ?
C9 C7 H8 108.6 . . ?
C13 C7 H8 108.6 . . ?
C7 C9 H10 109.5 . . ?
C7 C9 H11 109.5 . . ?
H10 C9 H11 109.5 . . ?
C7 C9 H12 109.5 . . ?
H10 C9 H12 109.5 . . ?
H11 C9 H12 109.5 . . ?
O2 C13 O1 125.80(4) . . ?
O2 C13 C7 118.31(3) . . ?
O1 C13 C7 115.89(3) . . ?
 
loop_
 _geom_torsion_atom_site_label_1
 _geom_torsion_atom_site_label_2
 _geom_torsion_atom_site_label_3
 _geom_torsion_atom_site_label_4
 _geom_torsion
 _geom_torsion_site_symmetry_1
 _geom_torsion_site_symmetry_2
 _geom_torsion_site_symmetry_3
 _geom_torsion_site_symmetry_4
 _geom_torsion_publ_flag
N3 C7 C13 O2 -18.20(5) . . . . ?
C9 C7 C13 O2 103.62(4) . . . . ?
N3 C7 C13 O1 162.13(3) . . . . ?
C9 C7 C13 O1 -76.05(4) . . . . ?
 
_refine_diff_density_max    0.336
_refine_diff_density_min   -0.217
_refine_diff_density_rms    0.051

_shelx_res_file
;
TITL ALA.restrained in space group "P21 21 21"
    ALA.res
    created by SHELXL-2019/3 at 15:59:17 on 20-Feb-2025
CELL    0.7107    5.9280   12.2600    5.7940   90.0000   90.0000   90.0000
ZERR    4.0000    0.0000    0.0000    0.0000    0.0000    0.0000    0.0000
LATT  -1
REM Orthorhombic - Acentric - P lattice with 4 symmetry generators
SYMM 1/2+x, 1/2-y, -z
SYMM -x, 1/2+y, 1/2-z
SYMM 1/2-x, -y, 1/2+z
SFAC  O  N  C  H
UNIT  8  4  12  28

REM +ALA.bodd
REM !ATOM O1!
REM !INVARIOMNAME O2c[2o2o]_0!
BEDE O1 C13 0.445 20.424 30.319 40.560
LONE O1 9 20.988 30.387 40.560 0.284 137.21

REM !ATOM O2!
REM !INVARIOMNAME O2c[2n1c]_0!
BEDE O2 C13 0.455 20.455 30.165 40.572
LONE O2 9 21.214 30.369 40.572 0.342 159.48

REM !ATOM N3!
REM !INVARIOMNAME N1c1h1h1h_0!
BEDE N3 C7 0.658 20.610 30.323 40.545
BEDE N3 H4 0.276 20.544 30.408 40.545
BEDE N3 H5 0.276 20.544 30.408 40.545
BEDE N3 H6 0.276 20.544 30.408 40.545

REM !ATOM H4!
REM !INVARIOMNAME H1n[@5c@6c]&N@5c@6c1h_0!
BEDE H4 N3 0.422 20.554 30.443 40.601

REM !ATOM H5!
REM !INVARIOMNAME H1n[@5c@6c]&N@5c@6c1h_0!
BEDE H5 N3 0.422 20.554 30.443 40.601

REM !ATOM H6!
REM !INVARIOMNAME H1n[@5c@6c]&N@5c@6c1h_0!
BEDE H6 N3 0.422 20.554 30.443 40.601

REM !ATOM C7!
REM !INVARIOMNAME C1n1c1c1h_0!
BEDE C7 C9 0.796 20.598 30.330 40.578
BEDE C7 C13 0.800 20.598 30.330 40.578
BEDE C7 H8 0.483 20.614 30.371 40.578
BEDE C7 N3 0.774 20.470 30.377 40.578

REM !ATOM H8!
REM !INVARIOMNAME H1c[1n1c1c]&C1n1c1c1h_0!
BEDE H8 C7 0.443 20.548 30.343 40.578

REM !ATOM C9!
REM !INVARIOMNAME C@3c1h1h1h_0!
BEDE C9 H10 0.369 20.852 30.430 40.561
BEDE C9 H11 0.369 20.852 30.430 40.561
BEDE C9 H12 0.369 20.852 30.430 40.561
BEDE C9 C7 1.124 20.422 30.272 40.561

REM !ATOM H10!
REM !INVARIOMNAME H1c[@5c1h1h]&C@5c1h1h1h_0!
BEDE H10 C9 0.503 20.493 30.406 40.589

REM !ATOM H11!
REM !INVARIOMNAME H1c[@5c1h1h]&C@5c1h1h1h_0!
BEDE H11 C9 0.503 20.493 30.406 40.589

REM !ATOM H12!
REM !INVARIOMNAME H1c[@5c1h1h]&C@5c1h1h1h_0!
BEDE H12 C9 0.503 20.493 30.406 40.589

REM !ATOM C13!
REM !INVARIOMNAME C2o2o@3c_0!
BEDE C13 C7 1.135 20.405 30.243 40.564
BEDE C13 O1 0.799 21.185 30.410 40.564
BEDE C13 O2 0.788 21.185 30.410 40.564

LIST 6 ! automatically inserted. Change 6 to 4 for CHECKCIF!!
REM +ALA.rests
L.S. 10
PLAN -20
ACTA
DAMP
WPDB -1
BOND $H
CONF
FMAP
TEMP -253
WGHT    0.036900
FVAR       1.00985   0.03425   0.08229   0.06592
O1    1    0.440713    0.184119    0.761285    11.00000    0.00773    0.00786 =
         0.00422   -0.00084    0.00087    0.00191
O2    1    0.727054    0.083716    0.624443    11.00000    0.00671    0.00721 =
         0.00633    0.00055   -0.00069    0.00250
N3    2    0.647119    0.137518    0.183092    11.00000    0.00593    0.00633 =
         0.00442   -0.00020    0.00055    0.00023
AFIX 137
H4    4    0.591967    0.147041    0.037911    11.00000   -3.00000
H5    4    0.694760    0.067422    0.200198    11.00000   -3.00000
H6    4    0.765068    0.183730    0.206396    11.00000   -3.00000
AFIX   0
C7    3    0.466383    0.161021    0.354554    11.00000    0.00536    0.00519 =
         0.00374   -0.00001   -0.00016    0.00043
AFIX  13
H8    4    0.422551    0.239506    0.340534    11.00000   -2.40000
AFIX   0
C9    3    0.259905    0.090762    0.303257    11.00000    0.00609    0.00911 =
         0.00628   -0.00041   -0.00057   -0.00124
AFIX 137
H10   4    0.202407    0.108214    0.149036    11.00000   -3.00000
H11   4    0.142574    0.105415    0.418307    11.00000   -3.00000
H12   4    0.302127    0.013534    0.309484    11.00000   -3.00000
AFIX   0
C13   3    0.553984    0.140796    0.599831    11.00000    0.00522    0.00441 =
         0.00387   -0.00001   -0.00026    0.00011

REM <hkl>
REM ALA.hkl
REM </hkl>
HKLF 4

L1      4    0.48046    0.16892    0.70463  !    0.01452    0.02625  O1
L2      4    0.44071    0.18412    0.76129  !   -0.01452    0.03691  O1
L3      4    0.66406    0.10449    0.61548  !    0.01558    0.01358  O2
L4      4    0.72705    0.08372    0.62444  !   -0.01558    0.03771  O2
L5      4    0.56726    0.14790    0.25885  !    0.02089    0.02658  N3
L6      4    0.64712    0.13752    0.18309  !   -0.02089    0.03593  N3
L7      4    0.63039    0.14041    0.13906  !    0.01863    0.03357  N3
L8      4    0.64712    0.13752    0.18309  !   -0.01863    0.03593  N3
L9      4    0.66157    0.11626    0.18828  !    0.01863    0.03357  N3
L10     4    0.64712    0.13752    0.18309  !   -0.01863    0.03593  N3
L11     4    0.68289    0.15153    0.19016  !    0.01863    0.03357  N3
L12     4    0.64712    0.13752    0.18309  !   -0.01863    0.03593  N3
L13     4    0.61754    0.14262    0.10524  !    0.01897    0.03645  H4
L14     4    0.59197    0.14704    0.03791  !   -0.01897    0.03962  H4
L15     4    0.67267    0.09993    0.19227  !    0.01897    0.03645  H5
L16     4    0.69476    0.06742    0.20020  !   -0.01897    0.03962  H5
L17     4    0.71037    0.16230    0.19559  !    0.01897    0.03645  H6
L18     4    0.76507    0.18373    0.20640  !   -0.01897    0.03962  H6
L19     4    0.35867    0.12437    0.32780  !    0.02048    0.02715  C7
L20     4    0.46638    0.16102    0.35455  !   -0.02048    0.03810  C7
L21     4    0.51209    0.15047    0.48253  !    0.02048    0.02715  C7
L22     4    0.46638    0.16102    0.35455  !   -0.02048    0.03810  C7
L23     4    0.44521    0.19893    0.34778  !    0.02103    0.03053  C7
L24     4    0.46638    0.16102    0.35455  !   -0.02103    0.03810  C7
L25     4    0.56032    0.14881    0.26544  !    0.01610    0.03102  C7
L26     4    0.46638    0.16102    0.35455  !   -0.01610    0.03810  C7
L27     4    0.44197    0.20474    0.34674  !    0.01877    0.02822  H8
L28     4    0.42255    0.23951    0.34053  !   -0.01877    0.03810  H8
L29     4    0.23826    0.09733    0.24519  !    0.02918    0.03538  C9
L30     4    0.25990    0.09076    0.30326  !   -0.02918    0.03698  C9
L31     4    0.21573    0.09628    0.34658  !    0.02918    0.03538  C9
L32     4    0.25990    0.09076    0.30326  !   -0.02918    0.03698  C9
L33     4    0.27580    0.06168    0.30560  !    0.02918    0.03538  C9
L34     4    0.25990    0.09076    0.30326  !   -0.02918    0.03698  C9
L35     4    0.41200    0.14251    0.34104  !    0.01445    0.02238  C9
L36     4    0.25990    0.09076    0.30326  !   -0.01445    0.03698  C9
L37     4    0.23192    0.09926    0.22819  !    0.01688    0.03341  H10
L38     4    0.20241    0.10821    0.14904  !   -0.01688    0.03883  H10
L39     4    0.20280    0.09789    0.35926  !    0.01688    0.03341  H11
L40     4    0.14257    0.10542    0.41831  !   -0.01688    0.03883  H11
L41     4    0.28046    0.05317    0.30629  !    0.01688    0.03341  H12
L42     4    0.30213    0.01353    0.30948  !   -0.01688    0.03883  H12
L43     4    0.48914    0.15577    0.41826  !    0.01387    0.02000  C13
L44     4    0.55398    0.14080    0.59983  !   -0.01387    0.03718  C13
L45     4    0.48261    0.16809    0.70156  !    0.04059    0.03374  C13
L46     4    0.55398    0.14080    0.59983  !   -0.04059    0.03718  C13
L47     4    0.66308    0.10481    0.61535  !    0.04059    0.03374  C13
L48     4    0.55398    0.14080    0.59983  !   -0.04059    0.03718  C13
L49     4    0.45956    0.17929    0.80517  !    0.03384    0.03185  O1
L50     4    0.40336    0.19603    0.74378  !    0.03384    0.03185  O1
L51     4    0.44071    0.18412    0.76129  !   -0.06768    0.03691  O1
L52     4    0.73203    0.08403    0.68325  !    0.04158    0.03036  O2
L53     4    0.73895    0.07784    0.56804  !    0.04158    0.03036  O2
L54     4    0.72705    0.08372    0.62444  !   -0.08316    0.03771  O2


     d12       A        B1       B2       r     molecule  atom1 atom2

    1.250    0.041    0.034    0.037    0.788   ALA.restrained in s  C13 O2
    1.268    0.041    0.034    0.037    0.799   ALA.restrained in s  C13 O1

    1.489    0.016    0.031    0.038    0.774   ALA.restrained in s  C7 N3

    0.910    0.019    0.036    0.040    0.422   ALA.restrained in s  H6 N3
    0.910    0.019    0.036    0.040    0.422   ALA.restrained in s  H4 N3
    0.910    0.019    0.036    0.040    0.422   ALA.restrained in s  H5 N3

    1.250    0.016    0.014    0.038    0.455   ALA.restrained in s  O2 C13
    1.268    0.015    0.026    0.037    0.445   ALA.restrained in s  O1 C13

    1.489    0.021    0.027    0.036    0.658   ALA.restrained in s  N3 C7

    1.526    0.020    0.027    0.038    0.796   ALA.restrained in s  C7 C9
    1.533    0.020    0.027    0.038    0.800   ALA.restrained in s  C7 C13

    0.980    0.017    0.033    0.039    0.503   ALA.restrained in s  H10 C9
    0.980    0.017    0.033    0.039    0.503   ALA.restrained in s  H12 C9
    0.980    0.017    0.033    0.039    0.503   ALA.restrained in s  H11 C9
    1.000    0.019    0.028    0.038    0.443   ALA.restrained in s  H8 C7

    0.910    0.019    0.034    0.036    0.276   ALA.restrained in s  N3 H6
    0.910    0.019    0.034    0.036    0.276   ALA.restrained in s  N3 H4
    0.910    0.019    0.034    0.036    0.276   ALA.restrained in s  N3 H5

    0.980    0.029    0.035    0.037    0.369   ALA.restrained in s  C9 H10
    0.980    0.029    0.035    0.037    0.369   ALA.restrained in s  C9 H12
    0.980    0.029    0.035    0.037    0.369   ALA.restrained in s  C9 H11
    1.000    0.021    0.031    0.038    0.483   ALA.restrained in s  C7 H8

    1.526    0.014    0.022    0.037    1.124   ALA.restrained in s  C9 C7
    1.533    0.014    0.020    0.037    1.135   ALA.restrained in s  C13 C7


REM  ALA.restrained in space group "P21 21 21"
REM wR2 = 0.065292, GooF = S = 1.09852, Restrained GooF = 1.09852 for all data
REM R1 = 0.023920 for 2392 Fo > 4sig(Fo) and 0.026269 for all 2535 data
REM 60 parameters refined using 0 restraints

END

WGHT      0.0369      0.0000

REM Highest difference peak  0.336,  deepest hole -0.217,  1-sigma level  0.051
Q1    1   0.4941  0.1531  0.6612  11.00000  0.05    0.34
Q2    1   0.6309  0.1288  0.6215  11.00000  0.05    0.31
Q3    1   0.5280  0.1443  0.5162  11.00000  0.05    0.25
Q4    1   0.5006  0.1391  0.4692  11.00000  0.05    0.24
Q5    1   0.3426  0.1811  0.7179  11.00000  0.05    0.21
Q6    1   0.7762  0.0900  0.7034  11.00000  0.05    0.21
Q7    1   0.3582  0.1177  0.3396  11.00000  0.05    0.21
Q8    1   0.4938  0.1523  0.8222  11.00000  0.05    0.20
Q9    1   0.3749  0.2197  0.7619  11.00000  0.05    0.19
Q10   1   0.7054  0.0442  0.5626  11.00000  0.05    0.18
Q11   1   0.7809  0.0655  0.5847  11.00000  0.05    0.18
Q12   1   0.4948  0.2123  0.6890  11.00000  0.05    0.18
Q13   1   0.4860  0.2153  0.7963  11.00000  0.05    0.17
Q14   1   0.3988  0.1456  0.7073  11.00000  0.05    0.17
Q15   1   0.2250  0.1585  0.8864  11.00000  0.05    0.16
Q16   1   0.3772  0.1561  0.3184  11.00000  0.05    0.16
Q17   1   0.7129  0.0926  0.5224  11.00000  0.05    0.16
Q18   1   0.6120  0.0808  0.5902  11.00000  0.05    0.16
Q19   1   0.2026 -0.0107  0.1270  11.00000  0.05    0.15
Q20   1   0.5256  0.1807  0.8255  11.00000  0.05    0.15
;
_shelx_res_checksum   11565

_shelx_hkl_file
;
   0   2   0  179.82    1.72
   0   4   0 5073.71   43.49
   0   6   0   87.76    1.02
   0   8   0   44.37    0.70
   0  10   0    0.78    0.33
   0  12   0  227.75    2.60
   0  14   0   57.30    1.10
   0  16   0   24.70    0.84
   0  18   0  222.73    2.91
   0  20   0    0.21    0.34
   0  22   0  132.62    2.31
   0  24   0    0.22    0.37
   0  26   0    6.31    0.60
   0   1   1  708.79    7.17
   0   2   1  116.96    1.19
   0   3   1  693.29    6.26
   0   4   1   96.15    1.04
   0   5   1    0.23    0.16
   0   6   1  464.73    4.48
   0   7   1   36.13    0.60
   0   8   1   43.40    0.72
   0   9   1   31.39    0.65
   0  10   1  134.35    1.66
   0  11   1   65.28    1.08
   0  12   1   74.70    1.20
   0  13   1   18.43    0.68
   0  14   1   37.09    0.92
   0  15   1   89.01    1.53
   0  16   1    2.33    9.00
   0  17   1    1.11    0.34
   0  18   1   58.59    1.34
   0  19   1   15.81    0.87
   0  20   1   26.85    1.03
   0  21   1    2.63    0.41
   0  22   1   -0.00    0.36
   0  23   1    1.69    0.41
   0  24   1    0.16    0.38
   0  25   1    2.92    0.55
   0  26   1   19.36    1.21
   0   0   2 2781.12   32.59
   0   1   2  521.67    6.41
   0   2   2  177.65    2.03
   0   3   2   54.98    0.78
   0   4   2  167.52    1.75
   0   5   2  554.60    5.21
   0   6   2   94.63    1.14
   0   7   2    5.30    0.33
   0   8   2  109.31    1.37
   0   9   2   23.18    0.58
   0  10   2   45.26    0.84
   0  11   2   81.97    1.23
   0  12   2   27.64    0.73
   0  13   2   21.03    0.68
   0  14   2   20.83    0.74
   0  15   2  177.41    2.34
   0  16   2    4.35    0.40
   0  17   2   59.75    1.35
   0  18   2   19.96    0.89
   0  19   2  117.29    2.05
   0  20   2    0.96    0.40
   0  21   2   44.95    1.33
   0  22   2   36.02    1.26
   0  23   2   17.63    1.01
   0  24   2    2.44    0.44
   0  25   2   21.98    1.23
   0  26   2    2.50    0.49
   0   1   3   82.18    1.71
   0   2   3  154.36    2.86
   0   3   3  201.00    2.40
   0   4   3  723.07    7.61
   0   5   3   79.56    1.17
   0   6   3  266.47    2.78
   0   7   3   21.92    0.56
   0   8   3   60.32    0.97
   0   9   3  139.65    1.74
   0  10   3   38.76    0.81
   0  11   3   68.85    1.15
   0  12   3  116.35    1.66
   0  13   3  142.37    1.96
   0  14   3   27.22    0.84
   0  15   3   88.51    1.55
   0  16   3  151.45    2.21
   0  17   3   46.19    1.21
   0  18   3   26.42    0.97
   0  19   3    2.45    0.40
   0  20   3   43.48    1.31
   0  21   3    0.85    0.38
   0  22   3    1.13    0.40
   0  23   3   27.55    1.14
   0  24   3   12.44    0.89
   0  25   3    4.87    0.56
   0   0   4  205.15    3.82
   0   1   4   38.96    1.17
   0   2   4   91.05    2.01
   0   3   4    7.83    0.44
   0   4   4  224.51    2.78
   0   5   4    0.66    0.37
   0   6   4   69.40    1.20
   0   7   4   28.59    0.76
   0   8   4   63.09    1.05
   0   9   4    7.04    0.45
   0  10   4   88.39    1.35
   0  11   4   95.86    1.48
   0  12   4   38.16    0.94
   0  13   4   11.24    0.64
   0  14   4  139.35    2.04
   0  15   4   44.29    1.16
   0  16   4   92.63    1.70
   0  17   4    5.58    0.45
   0  18   4    9.42    0.73
   0  19   4    3.29    0.43
   0  20   4    1.79    0.40
   0  21   4    0.18    0.36
   0  22   4    4.26    0.48
   0  23   4    0.12    0.39
   0  24   4   26.00    1.11
   0  25   4    2.84    0.50
   0   1   5  231.01    4.42
   0   2   5  134.31    2.89
   0   3   5   48.15    1.50
   0   4   5  380.68    4.48
   0   5   5  173.89    2.38
   0   6   5    0.76    0.40
   0   7   5    6.48    0.52
   0   8   5  142.09    2.13
   0   9   5   67.86    1.39
   0  10   5    7.78    0.54
   0  11   5   20.30    0.76
   0  12   5    1.46    0.32
   0  13   5   77.47    1.47
   0  14   5    3.44    0.40
   0  15   5   13.79    0.77
   0  16   5   13.00    0.78
   0  17   5   75.35    1.62
   0  18   5    2.28    0.41
   0  19   5   13.33    0.88
   0  20   5    0.29    0.39
   0  21   5   19.21    1.02
   0  22   5    5.38    0.51
   0  23   5   12.25    0.94
   0  24   5    0.25    0.37
   0   0   6    0.77    0.61
   0   1   6   91.72    2.40
   0   2   6   15.85    1.01
   0   3   6    1.46    0.63
   0   4   6   15.64    1.06
   0   5   6   84.39    1.54
   0   6   6   10.94    0.64
   0   7   6  138.98    2.19
   0   8   6   29.35    0.96
   0   9   6   14.04    0.76
   0  10   6   15.27    0.80
   0  11   6  114.68    1.86
   0  12   6    6.18    0.55
   0  13   6    4.67    0.48
   0  14   6   11.44    0.72
   0  15   6    0.09    0.33
   0  16   6   40.64    1.25
   0  17   6   28.49    1.08
   0  18   6    7.63    0.67
   0  19   6   43.26    1.36
   0  20   6    1.80    0.42
   0  21   6   20.84    1.06
   0  22   6   10.35    0.76
   0  23   6   16.64    0.97
   0   1   7   57.51    2.01
   0   2   7  529.53    9.52
   0   3   7    0.46    0.75
   0   4   7   11.53    1.08
   0   5   7   23.56    1.40
   0   6   7   42.24    1.19
   0   7   7   45.64    1.25
   0   8   7    1.91    0.42
   0   9   7    4.83    0.51
   0  10   7    9.02    0.79
   0  11   7   30.72    1.16
   0  12   7    5.71    0.63
   0  13   7   11.39    0.78
   0  14   7    1.45    0.38
   0  15   7   -0.17    0.34
   0  16   7   79.93    1.77
   0  17   7    1.03    0.39
   0  18   7    2.26    0.43
   0  19   7    6.71    0.54
   0  20   7  132.31    2.40
   0  21   7    0.89    0.39
   0   0   8   23.95    1.48
   0   1   8    3.51    0.93
   0   2   8    8.52    1.12
   0   3   8   15.38    1.32
   0   4   8    1.69    0.93
   0   5   8   -0.10    0.88
   0   6   8   10.05    0.80
   0   7   8   58.35    1.53
   0   8   8   85.61    1.89
   0   9   8   12.00    0.85
   0  10   8    6.40    0.68
   0  11   8   39.23    1.37
   0  12   8   39.36    1.41
   0  13   8   31.46    1.32
   0  14   8   12.27    0.96
   0  15   8    0.54    0.38
   0  16   8    0.98    0.39
   0  17   8    6.43    0.54
   0  18   8    0.57    0.39
   0  19   8    9.03    0.75
   0  20   8    6.03    0.52
   0   1   9    8.34    1.14
   0   2   9   45.38    2.15
   0   3   9   61.98    2.48
   0   4   9   21.74    1.59
   0   5   9    1.62    0.94
   0   6   9    1.55    0.96
   0   7   9   45.52    1.49
   0   8   9   77.94    1.90
   0   9   9   16.12    1.05
   0  10   9   13.55    1.00
   0  11   9    2.20    0.51
   0  12   9   34.14    1.37
   0  13   9   28.52    1.31
   0  14   9    0.28    0.48
   0  15   9   46.28    1.61
   0  16   9   14.15    1.07
   0  17   9   15.19    0.97
   0  18   9    8.40    0.63
   0   0  10    4.71    1.20
   0   1  10    0.01    0.99
   0   2  10   20.26    1.70
   0   3  10   47.91    2.36
   0   4  10   27.73    1.90
   0   5  10   32.00    2.01
   0   6  10   40.72    2.28
   0   7  10   53.18    2.55
   0   8  10   58.90    1.76
   0   9  10    6.59    0.64
   0  10  10    1.82    0.51
   0  11  10   16.03    1.12
   0  12  10   13.13    0.91
   0  13  10   12.27    1.03
   0  14  10   42.64    1.59
   0  15  10    5.73    0.63
   0   1  11    0.47    1.19
   0   2  11    2.64    1.21
   0   3  11    6.65    1.45
   0   4  11    0.90    1.26
   0   5  11    0.87    1.26
   0   6  11    7.55    1.50
   0   7  11    3.03    1.32
   0   8  11    8.21    1.50
   0   9  11    7.83    0.75
   0  10  11    1.54    0.52
   0  11  11    8.17    0.82
   0  12  11   29.51    1.37
   0   0  12    2.43    9.00
   0   1  12   26.43    2.20
   0   2  12   19.77    1.92
   0   3  12  113.72    3.87
   0   4  12    0.41    1.39
   0   5  12    9.57    1.68
   0   6  12   54.58    2.70
   0   7  12   63.43    2.98
   1   1   0  246.12    2.31
   1   2   0 5369.62   56.86
   1   3   0   57.84    0.67
   1   4   0 1642.66   14.45
   1   5   0  331.16    3.22
   1   6   0   60.55    0.78
   1   7   0   18.84    0.43
   1   8   0  393.56    3.92
   1   9   0    3.19    0.33
   1  10   0   42.14    0.79
   1  11   0   94.82    1.33
   1  12   0   26.34    0.70
   1  13   0   56.10    1.06
   1  14   0    0.84    0.42
   1  15   0   84.47    1.45
   1  16   0   23.94    0.83
   1  17   0   28.91    0.94
   1  18   0    0.91    0.37
   1  19   0   33.01    1.08
   1  20   0   39.41    1.22
   1  21   0    1.40    0.42
   1  22   0    3.91    0.46
   1  23   0    6.86    0.59
   1  24   0    9.58    0.77
   1  25   0   -0.17    0.40
   1  26   0    7.17    0.62
   1   0   1   75.15    0.82
   1   1   1  130.72    1.33
   1   2   1  101.90    1.08
   1   3   1 1064.41    9.47
   1   4   1  153.69    1.60
   1   5   1  428.54    4.14
   1   6   1   21.42    0.43
   1   7   1  332.11    3.34
   1   8   1  229.59    2.43
   1   9   1  227.34    2.48
   1  10   1  128.42    1.64
   1  11   1   16.78    0.55
   1  12   1    0.35    0.36
   1  13   1  124.92    1.74
   1  14   1   28.94    0.81
   1  15   1   85.76    1.48
   1  16   1   60.47    1.26
   1  17   1   24.89    0.88
   1  18   1   23.28    0.91
   1  19   1   14.99    0.81
   1  20   1    5.70    0.48
   1  21   1    2.02    0.40
   1  22   1   34.03    1.18
   1  23   1   10.43    0.87
   1  24   1   20.49    1.05
   1  25   1    9.29    0.80
   1  26   1    1.96    0.47
   1   0   2 3039.32   35.37
   1   1   2   70.14    0.92
   1   2   2  560.27    5.99
   1   3   2  189.97    1.98
   1   4   2 1041.63    9.43
   1   5   2   18.21    0.40
   1   6   2  214.83    2.26
   1   7   2  158.60    1.78
   1   8   2   10.03    0.42
   1   9   2   60.49    0.96
   1  10   2   58.21    0.98
   1  11   2  115.45    1.56
   1  12   2  112.96    1.59
   1  13   2  107.88    1.60
   1  14   2   53.55    1.11
   1  15   2   30.97    0.90
   1  16   2   27.04    0.92
   1  17   2   74.12    1.49
   1  18   2  107.76    1.88
   1  19   2   40.34    1.18
   1  20   2    9.50    0.69
   1  21   2   22.39    1.00
   1  22   2   35.80    1.25
   1  23   2   42.49    1.39
   1  24   2   10.43    0.78
   1  25   2    0.15    0.42
   1  26   2    4.40    0.54
   1   0   3   31.36    0.90
   1   1   3  296.15    5.12
   1   2   3  220.00    2.58
   1   3   3   89.79    1.25
   1   4   3   93.64    1.31
   1   5   3   22.55    0.51
   1   6   3  135.19    1.60
   1   7   3    5.07    0.37
   1   8   3  252.19    2.75
   1   9   3   28.40    0.68
   1  10   3   78.00    1.21
   1  11   3   16.31    0.58
   1  12   3   31.61    0.82
   1  13   3   33.09    0.89
   1  14   3  112.42    1.74
   1  15   3   32.78    0.96
   1  16   3    9.10    0.60
   1  17   3   24.49    0.92
   1  18   3   25.96    0.98
   1  19   3   26.64    1.03
   1  20   3    7.60    0.65
   1  21   3   23.09    1.03
   1  22   3    7.04    0.60
   1  23   3    2.69    0.45
   1  24   3    7.97    0.63
   1  25   3   17.53    1.13
   1   0   4  321.45    5.71
   1   1   4  254.55    4.63
   1   2   4   28.14    1.02
   1   3   4   22.92    0.63
   1   4   4  107.36    1.53
   1   5   4   81.92    1.31
   1   6   4  127.61    1.83
   1   7   4   81.95    1.20
   1   8   4   44.22    0.87
   1   9   4    2.13    0.37
   1  10   4   22.23    0.68
   1  11   4   61.04    1.15
   1  12   4  137.90    1.95
   1  13   4   26.56    0.84
   1  14   4   38.58    1.04
   1  15   4    2.92    0.38
   1  16   4   23.08    0.89
   1  17   4   27.50    0.99
   1  18   4   57.35    1.43
   1  19   4   39.95    1.22
   1  20   4    9.05    0.78
   1  21   4   10.57    0.77
   1  22   4   21.31    1.02
   1  23   4   14.76    0.94
   1  24   4    2.09    0.42
   1   0   5  278.56    5.19
   1   1   5  119.84    2.65
   1   2   5  453.96    7.95
   1   3   5  172.59    3.56
   1   4   5  105.84    1.65
   1   5   5    8.38    0.52
   1   6   5  224.91    2.95
   1   7   5   71.42    1.36
   1   8   5   67.87    1.35
   1   9   5   88.15    1.43
   1  10   5    9.32    0.57
   1  11   5   35.10    0.93
   1  12   5   24.55    0.84
   1  13   5   43.79    1.13
   1  14   5   39.36    1.10
   1  15   5   29.22    1.00
   1  16   5   76.96    1.60
   1  17   5   11.22    0.78
   1  18   5    6.81    0.63
   1  19   5   18.29    0.95
   1  20   5   63.31    1.61
   1  21   5   24.58    1.09
   1  22   5    1.69    0.42
   1  23   5    4.48    0.49
   1  24   5   17.07    0.98
   1   0   6    0.07    0.62
   1   1   6    0.88    0.61
   1   2   6    7.39    0.81
   1   3   6   12.16    0.97
   1   4   6   15.66    1.06
   1   5   6   13.01    0.65
   1   6   6   21.43    0.80
   1   7   6    7.61    0.61
   1   8   6    8.90    0.67
   1   9   6   10.84    0.75
   1  10   6    2.38    0.43
   1  11   6    9.63    0.66
   1  12   6   28.39    0.94
   1  13   6    7.38    0.59
   1  14   6   27.43    0.98
   1  15   6   10.78    0.80
   1  16   6    2.92    0.42
   1  17   6   21.07    0.98
   1  18   6   13.57    0.88
   1  19   6   11.56    0.84
   1  20   6   30.94    1.22
   1  21   6    9.21    0.76
   1  22   6    8.45    0.74
   1  23   6   11.78    0.87
   1   0   7  242.74    5.04
   1   1   7   26.29    1.42
   1   2   7   60.08    2.07
   1   3   7   79.75    2.44
   1   4   7  138.36    3.44
   1   5   7   29.94    1.02
   1   6   7   60.44    1.44
   1   7   7    9.31    0.75
   1   8   7   55.17    1.42
   1   9   7   65.97    1.58
   1  10   7   18.37    0.94
   1  11   7   21.39    0.89
   1  12   7    1.87    0.45
   1  13   7   41.47    1.22
   1  14   7   24.11    1.03
   1  15   7   31.65    1.15
   1  16   7   25.32    1.05
   1  17   7   20.08    0.99
   1  18   7   42.16    1.36
   1  19   7    6.61    0.60
   1  20   7   15.13    0.97
   1  21   7    9.11    0.65
   1   0   8   10.23    1.18
   1   1   8   34.61    1.75
   1   2   8   19.45    1.41
   1   3   8   31.46    1.67
   1   4   8   32.11    1.72
   1   5   8  100.16    3.05
   1   6   8   14.74    0.90
   1   7   8   89.49    1.92
   1   8   8    3.18    0.48
   1   9   8   50.19    1.49
   1  10   8   38.92    1.35
   1  11   8   93.59    2.08
   1  12   8   11.53    0.95
   1  13   8   27.74    1.24
   1  14   8    1.18    0.50
   1  15   8   45.34    1.35
   1  16   8    5.47    0.51
   1  17   8   26.28    1.16
   1  18   8    5.35    0.51
   1  19   8    2.22    0.43
   1  20   8    0.11    0.38
   1   0   9    0.04    0.91
   1   1   9    2.19    0.98
   1   2   9   50.50    2.22
   1   3   9    1.60    0.96
   1   4   9    3.19    1.11
   1   5   9   28.01    1.80
   1   6   9    9.85    1.27
   1   7   9   15.55    0.99
   1   8   9    8.18    0.73
   1   9   9   19.43    1.09
   1  10   9   28.98    1.29
   1  11   9   45.17    1.54
   1  12   9    8.76    0.81
   1  13   9   15.77    1.11
   1  14   9    7.76    0.81
   1  15   9   21.79    1.21
   1  16   9   42.07    1.55
   1  17   9   17.93    1.03
   1  18   9   11.34    0.88
   1   0  10    3.41    1.15
   1   1  10   25.21    1.84
   1   2  10    1.53    1.10
   1   3  10   19.75    1.68
   1   4  10   21.27    1.78
   1   5  10   32.03    2.05
   1   6  10   40.76    2.26
   1   7  10   31.06    2.06
   1   8  10   24.03    1.23
   1   9  10    7.23    0.79
   1  10  10   54.84    1.76
   1  11  10   15.97    1.12
   1  12  10   44.65    1.61
   1  13  10    0.23    0.50
   1  14  10    6.44    0.65
   1  15  10   10.32    0.86
   1   0  11    0.79    1.26
   1   1  11   11.76    1.58
   1   2  11   33.14    2.22
   1   3  11   22.93    1.91
   1   4  11   11.66    1.59
   1   5  11    6.02    1.42
   1   6  11    3.87    1.32
   1   7  11    8.44    1.55
   1   8  11   15.31    1.15
   1   9  11   23.05    1.28
   1  10  11   18.35    1.20
   1  11  11    3.53    0.58
   1  12  11    1.58    0.52
   1   0  12   17.52    1.89
   1   1  12   74.46    3.12
   1   2  12    8.13    1.70
   1   3  12    3.17    1.53
   1   4  12   28.46    2.17
   1   5  12   67.23    3.05
   1   6  12    2.80    1.50
   1   7  12   22.40    2.04
   2   0   0   41.03    0.52
   2   1   0   30.46    0.43
   2   2   0 1642.63   14.47
   2   3   0  769.67    7.02
   2   4   0   35.08    0.52
   2   5   0   89.17    1.06
   2   6   0 2036.41   18.08
   2   7   0  287.43    2.95
   2   8   0    0.75    0.30
   2   9   0  229.89    2.53
   2  10   0  248.88    2.73
   2  11   0    2.36    0.36
   2  12   0   42.46    0.89
   2  13   0  164.35    2.09
   2  14   0   10.70    0.59
   2  15   0   68.44    1.30
   2  16   0   36.20    1.00
   2  17   0   34.91    1.02
   2  18   0   42.77    1.17
   2  19   0   36.95    1.14
   2  20   0    0.90    0.37
   2  21   0    7.57    0.63
   2  22   0   14.79    0.91
   2  23   0   10.92    0.86
   2  24   0   31.69    1.21
   2  25   0    4.03    0.57
   2  26   0    1.05    0.44
   2   0   1    1.60    0.16
   2   1   1   76.33    0.86
   2   2   1  271.45    2.67
   2   3   1  524.91    4.94
   2   4   1  154.41    1.63
   2   5   1  417.60    4.06
   2   6   1   22.42    0.47
   2   7   1   95.87    1.20
   2   8   1    4.74    0.35
   2   9   1  267.32    2.88
   2  10   1    8.52    0.45
   2  11   1    4.65    0.42
   2  12   1   39.82    0.87
   2  13   1   78.11    1.32
   2  14   1   43.78    1.00
   2  15   1   23.24    0.79
   2  16   1    3.49    0.39
   2  17   1    9.86    0.68
   2  18   1    9.74    0.71
   2  19   1   28.61    1.04
   2  20   1   70.12    1.60
   2  21   1   28.25    1.10
   2  22   1   22.83    1.05
   2  23   1    2.51    0.44
   2  24   1   40.26    1.31
   2  25   1   22.50    1.29
   2  26   1   29.82    1.42
   2   0   2    4.11    0.22
   2   1   2  302.00    2.99
   2   2   2 1061.19    9.60
   2   3   2  104.80    1.23
   2   4   2   87.16    1.07
   2   5   2    8.21    0.34
   2   6   2  285.84    2.95
   2   7   2  137.38    1.63
   2   8   2  141.00    1.72
   2   9   2  125.40    1.58
   2  10   2    2.59    0.36
   2  11   2   62.74    1.10
   2  12   2   56.09    1.06
   2  13   2   71.93    1.28
   2  14   2   33.10    0.89
   2  15   2   31.14    0.92
   2  16   2   71.67    1.43
   2  17   2    0.06    0.33
   2  18   2   10.58    0.72
   2  19   2    1.11    0.36
   2  20   2   31.17    1.10
   2  21   2   29.60    1.14
   2  22   2    3.49    0.46
   2  23   2    2.48    0.44
   2  24   2    8.53    0.74
   2  25   2   39.07    1.63
   2   0   3  129.28    1.50
   2   1   3  137.40    1.55
   2   2   3  375.51    3.72
   2   3   3  438.71    4.34
   2   4   3   64.45    0.92
   2   5   3  244.11    2.61
   2   6   3   89.09    1.20
   2   7   3  106.32    1.38
   2   8   3  117.12    1.52
   2   9   3  283.34    3.12
   2  10   3  251.54    2.86
   2  11   3   11.76    0.57
   2  12   3   82.70    1.38
   2  13   3   42.94    1.01
   2  14   3   47.17    1.11
   2  15   3   16.62    0.78
   2  16   3    2.73    0.38
   2  17   3   12.49    0.74
   2  18   3    2.06    0.38
   2  19   3   38.04    1.19
   2  20   3    9.67    0.65
   2  21   3   42.42    1.34
   2  22   3    7.64    0.70
   2  23   3    5.10    0.56
   2  24   3    0.04    0.39
   2  25   3   12.78    1.05
   2   0   4   55.58    1.50
   2   1   4  104.64    1.51
   2   2   4  128.39    1.79
   2   3   4  130.56    1.81
   2   4   4   12.72    0.56
   2   5   4   58.57    0.96
   2   6   4  105.93    1.42
   2   7   4  100.33    1.40
   2   8   4  114.04    1.56
   2   9   4   47.61    0.96
   2  10   4  135.41    1.84
   2  11   4   48.77    1.05
   2  12   4   12.41    0.64
   2  13   4    0.39    0.32
   2  14   4   11.45    0.69
   2  15   4   12.56    0.73
   2  16   4   24.67    0.90
   2  17   4   37.94    1.16
   2  18   4   24.85    1.02
   2  19   4    8.53    0.69
   2  20   4   26.09    1.07
   2  21   4   19.85    1.02
   2  22   4   16.43    1.01
   2  23   4   22.95    1.05
   2  24   4    3.27    0.46
   2   0   5  141.46    3.04
   2   1   5   33.25    1.28
   2   2   5  157.95    2.20
   2   3   5   30.97    0.83
   2   4   5  145.23    2.08
   2   5   5   62.41    1.22
   2   6   5   12.22    0.62
   2   7   5   13.86    0.69
   2   8   5   61.42    1.15
   2   9   5   25.65    0.79
   2  10   5  135.72    1.93
   2  11   5   59.07    1.24
   2  12   5   14.01    0.73
   2  13   5    2.21    0.37
   2  14   5   90.50    1.68
   2  15   5   12.44    0.75
   2  16   5    1.11    0.35
   2  17   5    5.22    0.47
   2  18   5   43.39    1.34
   2  19   5   10.89    0.82
   2  20   5    1.38    0.41
   2  21   5    0.93    0.40
   2  22   5   20.53    1.02
   2  23   5   16.10    1.00
   2   0   6   74.87    2.16
   2   1   6   92.00    2.45
   2   2   6    2.26    0.70
   2   3   6    2.21    0.56
   2   4   6   22.16    0.80
   2   5   6   96.52    1.72
   2   6   6    0.58    0.47
   2   7   6   75.53    1.53
   2   8   6    0.22    0.51
   2   9   6    4.82    0.47
   2  10   6   11.86    0.68
   2  11   6  102.29    1.75
   2  12   6    7.72    0.53
   2  13   6   61.02    1.39
   2  14   6   11.03    0.73
   2  15   6   55.59    1.41
   2  16   6   15.05    0.88
   2  17   6   45.94    1.34
   2  18   6   48.61    1.42
   2  19   6    2.30    0.43
   2  20   6    3.73    0.48
   2  21   6   13.46    0.94
   2  22   6   44.76    1.39
   2   0   7    7.26    0.96
   2   1   7   43.02    1.78
   2   2   7   12.30    1.10
   2   3   7   14.18    1.17
   2   4   7  127.64    2.62
   2   5   7   69.53    1.54
   2   6   7   28.72    1.04
   2   7   7   81.94    1.74
   2   8   7   80.67    1.74
   2   9   7    4.88    0.52
   2  10   7    9.30    0.78
   2  11   7   95.59    2.02
   2  12   7    2.13    0.38
   2  13   7   47.91    1.33
   2  14   7   39.42    1.22
   2  15   7   32.09    1.17
   2  16   7    4.20    0.47
   2  17   7   49.78    1.45
   2  18   7    9.69    0.75
   2  19   7    6.86    0.62
   2  20   7    0.96    0.40
   2  21   7   10.18    0.78
   2   0   8   52.96    2.15
   2   1   8   57.60    2.25
   2   2   8   23.09    1.55
   2   3   8   28.43    1.64
   2   4   8   15.60    1.35
   2   5   8   55.36    1.49
   2   6   8   46.08    1.41
   2   7   8   40.96    1.33
   2   8   8    0.30    0.40
   2   9   8   11.52    0.78
   2  10   8    1.38    0.48
   2  11   8    8.35    0.76
   2  12   8    0.02    0.42
   2  13   8   30.77    1.33
   2  14   8    9.77    0.79
   2  15   8    6.87    0.68
   2  16   8    3.18    0.46
   2  17   8   23.01    1.11
   2  18   8    1.88    0.42
   2  19   8    6.58    0.53
   2   0   9   74.14    2.71
   2   1   9   17.12    1.47
   2   2   9  107.12    3.36
   2   3   9    5.25    1.08
   2   4   9   47.77    2.25
   2   5   9   11.23    1.36
   2   6   9   48.83    1.54
   2   7   9   10.34    0.90
   2   8   9    3.29    0.53
   2   9   9   37.57    1.40
   2  10   9   13.83    1.00
   2  11   9   15.31    1.05
   2  12   9   17.01    1.11
   2  13   9   34.41    1.43
   2  14   9   70.81    1.95
   2  15   9    1.07    0.51
   2  16   9   15.21    0.99
   2  17   9    4.24    0.51
   2   0  10   48.67    2.40
   2   1  10   65.80    2.77
   2   2  10    2.80    1.16
   2   3  10    6.44    1.31
   2   4  10    4.59    1.23
   2   5  10   45.71    2.36
   2   6  10   16.62    1.63
   2   7  10   25.68    1.29
   2   8  10   29.77    1.37
   2   9  10   11.97    0.90
   2  10  10   32.81    1.42
   2  11  10   43.41    1.55
   2  12  10   47.33    1.65
   2  13  10    6.95    0.67
   2  14  10   16.74    1.12
   2  15  10    2.89    0.56
   2   0  11   12.33    1.64
   2   1  11    9.71    1.56
   2   2  11    3.24    1.34
   2   3  11    7.11    1.42
   2   4  11    2.23    1.38
   2   5  11    0.69    1.28
   2   6  11   13.36    1.64
   2   7  11    0.51    1.28
   2   8  11    5.54    0.64
   2   9  11    0.30    0.50
   2  10  11    6.17    0.77
   2  11  11    4.49    0.60
   2   0  12   45.71    2.59
   2   1  12   20.15    2.05
   2   2  12    6.09    1.59
   2   3  12   41.73    2.48
   2   4  12   10.95    1.74
   2   5  12    2.21    1.49
   2   6  12   28.73    2.17
   3   1   0   30.34    0.50
   3   2   0   -0.14    0.19
   3   3   0   67.69    0.87
   3   4   0  404.59    3.95
   3   5   0  204.07    2.17
   3   6   0   38.58    0.68
   3   7   0  237.81    2.55
   3   8   0   79.01    1.13
   3   9   0  105.43    1.41
   3  10   0   29.39    0.71
   3  11   0  245.95    2.80
   3  12   0    8.01    0.52
   3  13   0    2.68    0.44
   3  14   0    3.67    0.48
   3  15   0   23.51    0.83
   3  16   0   41.99    1.11
   3  17   0   41.38    1.14
   3  18   0    2.09    0.37
   3  19   0    2.88    0.41
   3  20   0   27.32    1.05
   3  21   0   29.72    1.12
   3  22   0    3.99    0.47
   3  23   0    0.06    0.39
   3  24   0    7.89    0.64
   3  25   0   28.93    1.40
   3   0   1  171.86    1.82
   3   1   1  361.00    3.56
   3   2   1   57.69    0.77
   3   3   1  424.89    4.15
   3   4   1   80.11    1.02
   3   5   1   23.77    0.52
   3   6   1   67.46    0.96
   3   7   1  155.76    1.82
   3   8   1   41.78    0.78
   3   9   1  373.82    3.93
   3  10   1   36.11    0.80
   3  11   1   52.42    1.01
   3  12   1   53.23    1.06
   3  13   1   87.61    1.48
   3  14   1   26.48    0.84
   3  15   1    1.95    0.36
   3  16   1   38.52    1.07
   3  17   1   29.53    0.99
   3  18   1   49.97    1.30
   3  19   1   19.30    0.90
   3  20   1    3.62    0.44
   3  21   1   66.21    1.60
   3  22   1   60.64    1.60
   3  23   1   15.13    0.93
   3  24   1   29.18    1.18
   3  25   1    7.63    0.75
   3   0   2    0.10    0.22
   3   1   2  175.83    1.92
   3   2   2  265.92    2.73
   3   3   2  261.03    2.71
   3   4   2   53.88    0.84
   3   5   2  308.07    3.19
   3   6   2  624.21    6.12
   3   7   2    7.15    0.41
   3   8   2   87.06    1.24
   3   9   2   60.88    1.03
   3  10   2  248.40    2.82
   3  11   2   33.86    0.83
   3  12   2  104.13    1.59
   3  13   2   25.65    0.80
   3  14   2    6.50    0.58
   3  15   2   12.62    0.70
   3  16   2   35.91    1.04
   3  17   2   27.91    0.98
   3  18   2    8.85    0.70
   3  19   2    5.41    0.53
   3  20   2   11.31    0.82
   3  21   2    0.57    0.38
   3  22   2    2.75    0.44
   3  23   2    9.60    0.85
   3  24   2   26.97    1.15
   3  25   2    4.44    0.55
   3   0   3  179.42    2.00
   3   1   3  245.98    2.61
   3   2   3   17.02    0.50
   3   3   3  163.58    1.88
   3   4   3   12.34    0.47
   3   5   3  209.38    2.32
   3   6   3    3.32    0.37
   3   7   3  248.81    2.76
   3   8   3   42.14    0.85
   3   9   3   25.59    0.71
   3  10   3   11.31    0.55
   3  11   3   74.25    1.29
   3  12   3   39.29    0.95
   3  13   3   12.15    0.65
   3  14   3    8.87    0.58
   3  15   3   11.77    0.71
   3  16   3    2.00    0.38
   3  17   3    8.00    0.62
   3  18   3    0.19    0.33
   3  19   3   10.06    0.80
   3  20   3    5.98    0.51
   3  21   3    1.58    0.41
   3  22   3    6.25    0.53
   3  23   3   38.94    1.35
   3  24   3    8.32    0.71
   3   0   4   11.33    0.46
   3   1   4  110.86    1.44
   3   2   4   30.29    0.68
   3   3   4   78.35    1.16
   3   4   4   24.45    0.63
   3   5   4  264.65    2.93
   3   6   4   78.24    1.22
   3   7   4   58.23    1.05
   3   8   4   52.71    1.03
   3   9   4   65.91    1.19
   3  10   4   20.53    0.71
   3  11   4   28.38    0.86
   3  12   4   29.32    0.88
   3  13   4  102.39    1.71
   3  14   4    9.83    0.67
   3  15   4   36.76    1.09
   3  16   4   16.91    0.83
   3  17   4   31.48    1.09
   3  18   4   24.92    1.03
   3  19   4   16.51    0.92
   3  20   4   20.39    0.99
   3  21   4   25.18    1.09
   3  22   4    6.82    0.61
   3  23   4    9.83    0.84
   3  24   4    1.07    0.40
   3   0   5   48.86    0.95
   3   1   5   43.74    0.90
   3   2   5   34.69    0.81
   3   3   5   71.65    1.19
   3   4   5   70.08    1.19
   3   5   5   70.81    1.21
   3   6   5   43.04    0.94
   3   7   5  119.90    1.72
   3   8   5  183.08    2.33
   3   9   5    1.78    0.46
   3  10   5  130.62    1.94
   3  11   5    7.14    0.52
   3  12   5  120.79    1.92
   3  13   5   10.05    0.70
   3  14   5   62.54    1.43
   3  15   5   43.26    1.22
   3  16   5    9.79    0.76
   3  17   5    3.07    0.43
   3  18   5    6.26    0.51
   3  19   5   10.37    0.76
   3  20   5    2.77    0.45
   3  21   5    3.50    0.47
   3  22   5   14.80    0.97
   3  23   5    3.69    0.47
   3   0   6   -0.15    0.65
   3   1   6    3.70    0.50
   3   2   6   40.79    1.07
   3   3   6    4.72    0.55
   3   4   6    9.35    0.66
   3   5   6   20.57    0.84
   3   6   6   18.23    0.84
   3   7   6   38.49    1.12
   3   8   6   18.36    0.78
   3   9   6   31.70    0.95
   3  10   6   23.47    0.87
   3  11   6   66.39    1.42
   3  12   6    3.53    0.42
   3  13   6   55.29    1.37
   3  14   6   25.18    0.99
   3  15   6    7.03    0.57
   3  16   6   40.79    1.28
   3  17   6   23.45    1.04
   3  18   6    9.96    0.75
   3  19   6   21.34    1.06
   3  20   6   62.07    1.62
   3  21   6    5.65    0.52
   3  22   6    5.04    0.50
   3   0   7    5.79    0.98
   3   1   7    0.83    0.81
   3   2   7  148.09    3.65
   3   3   7   28.37    1.05
   3   4   7    9.43    0.77
   3   5   7   31.38    1.10
   3   6   7   11.75    0.83
   3   7   7   35.22    1.18
   3   8   7   10.91    0.84
   3   9   7  106.55    2.09
   3  10   7   49.53    1.28
   3  11   7    6.03    0.47
   3  12   7    2.34    0.39
   3  13   7   37.28    1.20
   3  14   7   47.99    1.35
   3  15   7   36.39    1.24
   3  16   7    2.72    0.44
   3  17   7    2.77    0.44
   3  18   7    7.66    0.62
   3  19   7   20.39    1.06
   3  20   7    8.97    0.73
   3  21   7    5.09    0.50
   3   0   8    2.09    0.98
   3   1   8  111.35    3.25
   3   2   8   58.20    2.30
   3   3   8   44.86    2.05
   3   4   8   38.15    1.28
   3   5   8   37.73    1.28
   3   6   8   25.65    1.11
   3   7   8   29.61    1.18
   3   8   8   32.68    1.26
   3   9   8   21.70    1.10
   3  10   8    4.31    0.55
   3  11   8   97.81    2.17
   3  12   8   16.90    1.05
   3  13   8    6.18    0.57
   3  14   8    4.49    0.48
   3  15   8   17.63    0.97
   3  16   8   15.02    0.97
   3  17   8   10.97    0.88
   3  18   8    8.14    0.63
   3  19   8   22.59    1.09
   3   0   9   67.53    2.65
   3   1   9   11.69    1.37
   3   2   9   18.97    1.58
   3   3   9   13.65    1.46
   3   4   9   99.77    3.30
   3   5   9    0.14    0.46
   3   6   9    7.92    0.65
   3   7   9    8.83    0.73
   3   8   9   42.32    1.50
   3   9   9    6.16    0.62
   3  10   9   27.35    1.27
   3  11   9    4.16    0.58
   3  12   9    4.83    0.61
   3  13   9    1.51    0.52
   3  14   9   30.49    1.33
   3  15   9    6.28    0.60
   3  16   9    8.83    0.65
   3  17   9   21.32    1.06
   3   0  10    0.84    1.14
   3   1  10   56.16    2.55
   3   2  10   27.17    1.96
   3   3  10   80.71    3.11
   3   4  10   11.69    1.55
   3   5  10    7.00    1.38
   3   6  10   22.84    1.22
   3   7  10   11.45    0.87
   3   8  10    7.10    0.67
   3   9  10   32.66    1.42
   3  10  10    7.43    0.82
   3  11  10    4.48    0.60
   3  12  10    1.10    0.50
   3  13  10   18.65    1.19
   3  14  10   16.61    1.11
   3   0  11    1.22    1.31
   3   1  11   10.74    1.64
   3   2  11   14.83    1.69
   3   3  11   34.10    2.23
   3   4  11   16.58    1.83
   3   5  11   15.32    1.71
   3   6  11   11.88    1.66
   3   7  11   22.08    1.26
   3   8  11    6.38    0.79
   3   9  11   10.53    0.82
   3  10  11    8.79    0.85
   3  11  11    9.20    2.88
   3   0  12    5.40    1.63
   3   1  12    7.16    1.64
   3   2  12    3.20    1.50
   3   3  12    0.76    1.50
   3   4  12    0.98    1.43
   4   0   0  384.16    3.81
   4   1   0  378.42    3.80
   4   2   0   39.43    0.69
   4   3   0    1.72    0.31
   4   4   0   36.22    0.69
   4   5   0   15.10    0.50
   4   6   0  128.92    1.60
   4   7   0   86.25    1.24
   4   8   0  129.68    1.67
   4   9   0  127.50    1.69
   4  10   0   67.67    1.17
   4  11   0   12.40    0.60
   4  12   0  235.38    2.91
   4  13   0   67.76    1.28
   4  14   0    2.76    0.36
   4  15   0   12.38    0.70
   4  16   0   88.64    1.66
   4  17   0    1.16    0.34
   4  18   0    2.00    0.38
   4  19   0    7.10    0.65
   4  20   0    0.27    0.37
   4  21   0    7.82    0.61
   4  22   0    0.04    0.40
   4  23   0    4.69    0.50
   4  24   0   21.39    1.06
   4  25   0   -0.16    0.40
   4   0   1    1.43    0.29
   4   1   1  145.48    1.66
   4   2   1   33.89    0.65
   4   3   1  147.50    1.71
   4   4   1   11.88    0.45
   4   5   1   58.76    0.93
   4   6   1   42.57    0.80
   4   7   1  240.30    2.67
   4   8   1   42.06    0.85
   4   9   1    4.16    0.40
   4  10   1   33.52    0.81
   4  11   1  260.81    3.03
   4  12   1   66.34    1.25
   4  13   1   42.06    1.03
   4  14   1   45.19    1.10
   4  15   1   44.07    1.14
   4  16   1   51.36    1.26
   4  17   1   16.69    0.85
   4  18   1   30.36    1.05
   4  19   1   41.72    1.25
   4  20   1   31.99    1.16
   4  21   1    7.56    0.68
   4  22   1   13.99    0.94
   4  23   1    2.14    0.44
   4  24   1   19.20    1.03
   4  25   1    5.12    0.57
   4   0   2   10.51    0.43
   4   1   2  258.72    2.77
   4   2   2    9.48    0.44
   4   3   2   73.56    1.06
   4   4   2  195.76    2.20
   4   5   2  132.93    1.67
   4   6   2   31.66    0.71
   4   7   2  173.34    2.09
   4   8   2  158.05    1.97
   4   9   2    5.52    0.44
   4  10   2   40.35    0.91
   4  11   2   18.31    0.68
   4  12   2   45.34    1.04
   4  13   2    0.13    0.30
   4  14   2   14.12    0.72
   4  15   2   14.74    0.76
   4  16   2   16.20    0.82
   4  17   2   18.95    0.89
   4  18   2    5.99    0.53
   4  19   2   10.97    0.81
   4  20   2    8.26    0.60
   4  21   2    9.31    0.80
   4  22   2    9.51    0.65
   4  23   2   17.35    1.01
   4  24   2    1.58    0.41
   4   0   3    4.58    0.38
   4   1   3  219.86    2.43
   4   2   3   37.62    0.76
   4   3   3  454.09    4.59
   4   4   3   93.09    1.31
   4   5   3  106.16    1.46
   4   6   3    5.31    0.42
   4   7   3   59.19    1.06
   4   8   3   85.28    1.36
   4   9   3   31.31    0.82
   4  10   3   16.57    0.66
   4  11   3   29.07    0.85
   4  12   3   41.17    1.04
   4  13   3   12.06    0.69
   4  14   3   22.04    0.87
   4  15   3   72.11    1.49
   4  16   3   26.77    0.99
   4  17   3    0.94    0.35
   4  18   3   21.16    0.97
   4  19   3   34.31    1.17
   4  20   3   12.93    0.86
   4  21   3   33.06    1.23
   4  22   3   24.91    1.14
   4  23   3    0.97    0.40
   4  24   3   13.66    0.95
   4   0   4   75.67    1.17
   4   1   4  121.41    1.60
   4   2   4   33.40    0.77
   4   3   4   94.70    1.37
   4   4   4   34.37    0.79
   4   5   4   85.48    1.33
   4   6   4   54.90    1.05
   4   7   4   42.07    0.94
   4   8   4    8.74    0.52
   4   9   4    1.41    0.44
   4  10   4   35.34    0.94
   4  11   4   24.04    0.83
   4  12   4   67.54    1.37
   4  13   4   25.55    0.91
   4  14   4    9.00    0.62
   4  15   4   39.20    1.17
   4  16   4   52.80    1.37
   4  17   4   58.32    1.49
   4  18   4    1.55    0.39
   4  19   4    8.32    0.62
   4  20   4   22.06    1.07
   4  21   4   19.70    1.02
   4  22   4    2.04    0.46
   4  23   4   62.64    1.61
   4   0   5   27.34    0.76
   4   1   5   22.54    0.70
   4   2   5    6.07    0.48
   4   3   5  160.45    2.07
   4   4   5   28.00    0.78
   4   5   5   82.91    1.38
   4   6   5   13.49    0.61
   4   7   5   34.48    0.92
   4   8   5   47.22    1.07
   4   9   5   43.99    1.09
   4  10   5   26.60    0.87
   4  11   5    9.68    0.65
   4  12   5   18.92    0.86
   4  13   5    6.59    0.58
   4  14   5    8.33    0.63
   4  15   5    1.92    0.39
   4  16   5   20.76    0.97
   4  17   5   10.15    0.79
   4  18   5    2.26    0.43
   4  19   5    5.34    0.51
   4  20   5   28.45    1.17
   4  21   5    2.18    0.43
   4  22   5    1.06    0.40
   4   0   6    0.28    0.42
   4   1   6   86.63    1.47
   4   2   6   15.00    0.67
   4   3   6   25.20    0.82
   4   4   6   11.62    0.65
   4   5   6  135.18    1.98
   4   6   6   40.44    1.05
   4   7   6   39.58    1.06
   4   8   6   53.10    1.25
   4   9   6  132.94    2.07
   4  10   6   25.88    0.96
   4  11   6   35.79    1.07
   4  12   6   61.90    1.44
   4  13   6   48.31    1.30
   4  14   6   12.24    0.81
   4  15   6   53.53    1.44
   4  16   6   17.90    0.95
   4  17   6   41.48    1.33
   4  18   6   26.05    1.11
   4  19   6   36.31    1.28
   4  20   6    1.82    0.42
   4  21   6   22.03    1.08
   4   0   7  135.47    2.06
   4   1   7    9.24    0.70
   4   2   7   12.58    0.82
   4   3   7   11.86    0.80
   4   4   7   63.90    1.55
   4   5   7   16.07    0.89
   4   6   7   19.74    0.84
   4   7   7   25.63    0.95
   4   8   7   50.60    1.29
   4   9   7    6.11    0.58
   4  10   7   43.04    1.21
   4  11   7   51.07    1.36
   4  12   7   39.23    1.21
   4  13   7   10.31    0.72
   4  14   7   30.00    1.15
   4  15   7    2.08    0.42
   4  16   7    3.30    0.46
   4  17   7    9.22    0.76
   4  18   7    5.59    0.52
   4  19   7   12.67    0.89
   4  20   7    1.91    0.42
   4   0   8   43.43    2.05
   4   1   8   19.25    1.22
   4   2   8   13.46    0.89
   4   3   8   11.58    0.87
   4   4   8   28.61    1.16
   4   5   8    4.32    0.53
   4   6   8    8.86    0.75
   4   7   8   31.95    1.27
   4   8   8    3.66    0.53
   4   9   8   87.39    2.07
   4  10   8   18.79    0.97
   4  11   8    8.67    0.72
   4  12   8    0.83    0.38
   4  13   8   51.52    1.48
   4  14   8   33.45    1.24
   4  15   8    2.20    0.43
   4  16   8    9.62    0.77
   4  17   8    0.05    0.38
   4  18   8   15.94    0.97
   4   0   9   18.87    1.62
   4   1   9   13.44    1.46
   4   2   9   13.04    1.43
   4   3   9   23.71    1.18
   4   4   9   58.17    1.68
   4   5   9   13.62    0.99
   4   6   9   35.50    1.42
   4   7   9    5.49    0.61
   4   8   9   83.60    2.08
   4   9   9   16.70    1.08
   4  10   9   19.53    1.13
   4  11   9    0.34    0.51
   4  12   9   23.36    1.27
   4  13   9    9.12    0.75
   4  14   9   11.54    0.88
   4  15   9   26.02    1.13
   4  16   9    2.41    0.44
   4   0  10   -1.38    1.10
   4   1  10   81.44    3.16
   4   2  10   13.93    1.61
   4   3  10    3.05    1.26
   4   4  10   29.68    1.33
   4   5  10   56.65    1.79
   4   6  10   27.59    1.34
   4   7  10   15.29    1.09
   4   8  10   15.20    1.09
   4   9  10    0.76    0.51
   4  10  10   14.79    1.09
   4  11  10    6.93    0.67
   4  12  10    1.59    0.53
   4  13  10    8.52    0.70
   4   0  11   27.34    2.09
   4   1  11    1.59    1.31
   4   2  11    3.11    1.32
   4   3  11    8.85    1.54
   4   4  11   32.38    2.21
   4   5  11   12.88    1.32
   4   6  11    0.49    0.51
   4   7  11    6.63    0.66
   4   8  11   20.20    1.24
   4   9  11    9.65    0.85
   5   1   0   39.38    0.76
   5   2   0   42.79    0.81
   5   3   0  226.54    2.53
   5   4   0   59.83    1.00
   5   5   0   71.65    1.12
   5   6   0    0.10    0.32
   5   7   0   11.56    0.53
   5   8   0   16.03    0.61
   5   9   0   25.08    0.73
   5  10   0   37.82    0.91
   5  11   0   36.19    0.93
   5  12   0    1.58    0.47
   5  13   0   11.99    0.68
   5  14   0   51.61    1.23
   5  15   0   15.11    0.81
   5  16   0    4.50    0.42
   5  17   0   10.31    0.68
   5  18   0    6.17    0.63
   5  19   0    0.14    0.36
   5  20   0    0.43    0.37
   5  21   0    0.90    0.39
   5  22   0    7.79    0.62
   5  23   0   -0.14    0.36
   5  24   0    2.02    0.43
   5   0   1    5.85    0.40
   5   1   1  131.10    1.63
   5   2   1   89.18    1.26
   5   3   1  374.23    3.83
   5   4   1    5.20    0.40
   5   5   1   34.99    0.76
   5   6   1   69.75    1.14
   5   7   1  151.40    1.92
   5   8   1    3.14    0.41
   5   9   1   57.27    1.11
   5  10   1   12.48    0.60
   5  11   1   67.14    1.26
   5  12   1   21.34    0.80
   5  13   1   18.64    0.82
   5  14   1   15.89    0.77
   5  15   1  213.87    2.86
   5  16   1   60.26    1.41
   5  17   1    4.18    0.44
   5  18   1    7.57    0.67
   5  19   1   52.64    1.46
   5  20   1   50.77    1.43
   5  21   1    3.45    0.47
   5  22   1    0.89    0.40
   5  23   1    1.85    0.42
   5  24   1   14.38    0.92
   5   0   2  324.64    3.44
   5   1   2  166.23    2.01
   5   2   2    0.56    0.33
   5   3   2  247.64    2.79
   5   4   2   84.20    1.27
   5   5   2   41.82    0.87
   5   6   2    6.47    0.45
   5   7   2   12.70    0.57
   5   8   2   28.62    0.79
   5   9   2   36.76    0.90
   5  10   2    1.37    0.43
   5  11   2   15.97    0.71
   5  12   2  122.14    1.90
   5  13   2    0.47    0.33
   5  14   2    7.41    0.65
   5  15   2    3.02    0.39
   5  16   2   59.50    1.43
   5  17   2   14.45    0.84
   5  18   2   11.35    0.80
   5  19   2   29.81    1.12
   5  20   2    2.12    0.43
   5  21   2   38.38    1.30
   5  22   2    1.74    0.43
   5  23   2    5.26    0.56
   5  24   2    7.23    0.88
   5   0   3   30.55    0.75
   5   1   3  195.10    2.32
   5   2   3   24.03    0.68
   5   3   3    9.39    0.50
   5   4   3    1.33    0.38
   5   5   3   67.43    1.16
   5   6   3   34.17    0.84
   5   7   3   62.94    1.17
   5   8   3   18.27    0.67
   5   9   3    8.91    0.58
   5  10   3   42.49    1.04
   5  11   3   25.45    0.87
   5  12   3   26.97    0.92
   5  13   3   18.80    0.83
   5  14   3   46.23    1.21
   5  15   3    3.66    0.41
   5  16   3   49.98    1.36
   5  17   3   23.32    1.00
   5  18   3   23.54    1.04
   5  19   3    4.35    0.48
   5  20   3   55.57    1.54
   5  21   3    8.11    0.64
   5  22   3    4.72    0.50
   5  23   3    8.51    0.63
   5   0   4    0.28    0.36
   5   1   4   68.66    1.19
   5   2   4   42.88    0.93
   5   3   4   27.81    0.79
   5   4   4   16.97    0.65
   5   5   4    6.14    0.50
   5   6   4   27.88    0.82
   5   7   4   29.57    0.85
   5   8   4   87.86    1.50
   5   9   4    2.62    0.37
   5  10   4  109.98    1.80
   5  11   4   34.00    1.02
   5  12   4   84.17    1.59
   5  13   4    4.32    0.42
   5  14   4   84.58    1.69
   5  15   4   20.32    0.95
   5  16   4   21.80    0.98
   5  17   4    8.11    0.68
   5  18   4   25.07    1.07
   5  19   4   74.39    1.76
   5  20   4    0.05    0.38
   5  21   4   43.38    1.38
   5  22   4   11.53    0.92
   5   0   5    6.94    0.55
   5   1   5  182.80    2.34
   5   2   5   31.26    0.87
   5   3   5   15.81    0.66
   5   4   5   71.62    1.33
   5   5   5   58.46    1.22
   5   6   5   18.29    0.77
   5   7   5   33.87    0.96
   5   8   5   49.32    1.18
   5   9   5   10.72    0.69
   5  10   5   18.60    0.82
   5  11   5   20.04    0.88
   5  12   5    0.95    0.34
   5  13   5   17.45    0.89
   5  14   5   41.51    1.22
   5  15   5    1.29    0.38
   5  16   5   18.38    0.93
   5  17   5    3.61    0.46
   5  18   5   29.00    1.15
   5  19   5    3.09    0.47
   5  20   5   11.71    0.92
   5  21   5    8.66    0.65
   5   0   6   46.50    1.13
   5   1   6   44.62    1.09
   5   2   6   10.89    0.68
   5   3   6   52.97    1.21
   5   4   6   48.86    1.18
   5   5   6   78.80    1.52
   5   6   6   13.19    0.72
   5   7   6  102.81    1.79
   5   8   6   21.57    0.89
   5   9   6   20.68    0.87
   5  10   6   67.74    1.49
   5  11   6   78.63    1.64
   5  12   6    0.51    0.35
   5  13   6   66.05    1.57
   5  14   6   52.94    1.43
   5  15   6   15.00    0.89
   5  16   6    5.23    0.50
   5  17   6   51.85    1.50
   5  18   6    7.11    0.63
   5  19   6    5.13    0.51
   5  20   6    0.00    0.38
   5   0   7    1.46    0.36
   5   1   7   29.36    0.98
   5   2   7   16.42    0.83
   5   3   7    3.95    0.42
   5   4   7  105.62    1.85
   5   5   7   10.17    0.66
   5   6   7   20.63    0.89
   5   7   7    9.54    0.73
   5   8   7   98.36    1.86
   5   9   7   11.20    0.75
   5  10   7    1.98    0.40
   5  11   7    4.19    0.46
   5  12   7   13.02    0.78
   5  13   7   15.93    0.91
   5  14   7    6.29    0.53
   5  15   7   17.97    0.98
   5  16   7    7.71    0.73
   5  17   7    4.82    0.50
   5  18   7    2.88    0.45
   5  19   7   -0.28    0.36
   5   0   8   35.96    1.15
   5   1   8   46.89    1.29
   5   2   8    3.19    0.42
   5   3   8    0.68    0.35
   5   4   8   19.15    0.94
   5   5   8  137.68    2.29
   5   6   8    1.16    0.78
   5   7   8    5.16    0.48
   5   8   8    2.89    0.43
   5   9   8   23.71    1.04
   5  10   8    2.02    0.42
   5  11   8   12.49    0.87
   5  12   8    7.93    0.62
   5  13   8   31.87    1.24
   5  14   8    8.01    0.64
   5  15   8    8.66    0.64
   5  16   8   11.73    0.88
   5  17   8   57.84    1.56
   5   0   9    0.67    0.78
   5   1   9   29.52    1.12
   5   2   9   34.84    1.39
   5   3   9    5.40    0.60
   5   4   9    6.11    0.62
   5   5   9   13.93    1.04
   5   6   9   26.77    1.26
   5   7   9    9.36    0.82
   5   8   9    1.09    0.50
   5   9   9    1.30    0.40
   5  10   9   20.95    1.05
   5  11   9   15.24    0.97
   5  12   9    1.68    0.42
   5  13   9    8.62    0.65
   5  14   9    6.67    0.54
   5  15   9    2.58    0.44
   5   0  10   73.64    3.07
   5   1  10    5.11    0.88
   5   2  10    2.79    0.56
   5   3  10   50.19    1.69
   5   4  10   24.14    1.26
   5   5  10   29.46    1.42
   5   6  10    6.49    0.66
   5   7  10   17.52    1.15
   5   8  10    6.85    0.67
   5   9  10   32.12    1.39
   5  10  10    0.85    0.51
   5  11  10    1.99    0.52
   5  12  10    5.77    0.52
   5   0  11    3.67    1.49
   5   1  11   23.38    1.96
   5   2  11   12.06    1.58
   5   3  11   16.07    1.15
   5   4  11   10.79    0.89
   5   5  11    0.06    0.50
   5   6  11   39.01    1.50
   5   7  11    2.38    0.55
   6   0   0  131.59    1.72
   6   1   0   64.90    1.10
   6   2   0    4.74    0.43
   6   3   0   30.99    0.78
   6   4   0    9.72    0.50
   6   5   0   74.83    1.26
   6   6   0   69.02    1.22
   6   7   0   82.56    1.39
   6   8   0   57.69    1.15
   6   9   0    0.23    0.42
   6  10   0   86.04    1.53
   6  11   0    0.25    0.31
   6  12   0   62.68    1.33
   6  13   0   20.99    0.88
   6  14   0    9.04    0.63
   6  15   0   27.84    1.00
   6  16   0    7.13    0.62
   6  17   0    8.74    0.68
   6  18   0   20.76    1.01
   6  19   0    6.82    0.67
   6  20   0   -0.01    0.37
   6  21   0    2.22    0.44
   6  22   0   23.04    1.08
   6  23   0    0.66    0.39
   6   0   1   38.69    0.86
   6   1   1  115.97    1.60
   6   2   1   83.81    1.31
   6   3   1   74.48    1.23
   6   4   1   85.66    1.35
   6   5   1  102.27    1.53
   6   6   1    9.27    0.53
   6   7   1   59.70    1.15
   6   8   1   51.66    1.10
   6   9   1    1.43    0.46
   6  10   1    1.42    0.33
   6  11   1   26.07    0.88
   6  12   1   12.50    0.73
   6  13   1  116.95    1.94
   6  14   1   40.23    1.15
   6  15   1   18.15    0.87
   6  16   1   11.48    0.77
   6  17   1   70.31    1.61
   6  18   1   64.88    1.59
   6  19   1   18.11    0.96
   6  20   1   12.88    0.90
   6  21   1    7.86    0.64
   6  22   1   21.33    1.07
   6  23   1    9.13    0.85
   6   0   2   18.78    0.64
   6   1   2  111.46    1.59
   6   2   2  170.30    2.15
   6   3   2    3.24    0.42
   6   4   2    0.84    0.40
   6   5   2   46.27    1.00
   6   6   2    9.29    0.55
   6   7   2   17.54    0.70
   6   8   2   45.50    1.06
   6   9   2    5.33    0.56
   6  10   2  103.94    1.73
   6  11   2    3.62    0.40
   6  12   2   29.80    1.00
   6  13   2   10.52    0.66
   6  14   2   89.11    1.75
   6  15   2    0.99    0.36
   6  16   2    6.81    0.57
   6  17   2   13.93    0.87
   6  18   2    7.29    0.60
   6  19   2    6.77    0.59
   6  20   2    1.79    0.43
   6  21   2    8.54    0.75
   6  22   2    6.08    0.53
   6  23   2   13.13    1.51
   6   0   3   12.00    0.58
   6   1   3   97.02    1.50
   6   2   3   16.18    0.66
   6   3   3  194.90    2.41
   6   4   3   65.02    1.22
   6   5   3    4.43    0.50
   6   6   3   23.83    0.78
   6   7   3   56.04    1.18
   6   8   3   22.27    0.81
   6   9   3   24.72    0.87
   6  10   3    1.26    0.35
   6  11   3    6.66    0.51
   6  12   3   20.18    0.88
   6  13   3    4.28    0.42
   6  14   3   46.78    1.30
   6  15   3   31.44    1.11
   6  16   3   27.61    1.09
   6  17   3   12.46    0.85
   6  18   3   67.75    1.67
   6  19   3   45.75    1.43
   6  20   3    2.93    0.46
   6  21   3   20.38    1.07
   6  22   3   28.15    1.17
   6   0   4    1.02    0.42
   6   1   4   91.48    1.52
   6   2   4   20.44    0.74
   6   3   4   55.26    1.16
   6   4   4    0.89    0.48
   6   5   4   35.83    0.98
   6   6   4   65.16    1.32
   6   7   4    4.80    0.41
   6   8   4   16.45    0.76
   6   9   4   38.89    1.09
   6  10   4   47.01    1.22
   6  11   4    2.42    0.37
   6  12   4   26.60    0.99
   6  13   4    4.55    0.44
   6  14   4   38.61    1.22
   6  15   4    3.71    0.45
   6  16   4   31.07    1.15
   6  17   4   78.15    1.77
   6  18   4    9.62    0.77
   6  19   4   30.56    1.22
   6  20   4   12.03    0.90
   6  21   4   53.02    1.51
   6   0   5   13.91    0.73
   6   1   5   63.26    1.30
   6   2   5   19.13    0.78
   6   3   5  103.17    1.72
   6   4   5   18.57    0.80
   6   5   5    4.07    0.40
   6   6   5   42.64    1.11
   6   7   5    9.88    0.69
   6   8   5    0.25    0.35
   6   9   5   32.81    1.06
   6  10   5    2.23    0.38
   6  11   5   18.81    0.90
   6  12   5   22.54    0.97
   6  13   5    9.28    0.61
   6  14   5   22.02    1.01
   6  15   5    1.86    0.41
   6  16   5   16.37    0.97
   6  17   5    1.84    0.43
   6  18   5   17.27    0.98
   6  19   5    5.85    0.53
   6  20   5    0.09    0.37
   6   0   6   49.51    1.22
   6   1   6   98.37    1.74
   6   2   6   70.41    1.47
   6   3   6   54.38    1.29
   6   4   6   19.12    0.85
   6   5   6   77.46    1.57
   6   6   6   71.89    1.53
   6   7   6    6.16    0.47
   6   8   6   10.54    0.75
   6   9   6   73.94    1.62
   6  10   6   12.37    0.84
   6  11   6   32.29    1.14
   6  12   6   39.42    1.24
   6  13   6   33.82    1.21
   6  14   6   12.82    0.91
   6  15   6   42.37    1.34
   6  16   6   28.05    1.15
   6  17   6   22.19    1.07
   6  18   6    8.40    0.58
   6  19   6   13.93    0.92
   6   0   7   17.24    0.85
   6   1   7    2.19    0.38
   6   2   7   48.61    1.29
   6   3   7   11.50    0.78
   6   4   7    7.96    0.64
   6   5   7   20.14    0.90
   6   6   7   95.98    1.85
   6   7   7    2.25    0.41
   6   8   7   18.52    0.92
   6   9   7    4.96    0.53
   6  10   7   56.46    1.48
   6  11   7    4.99    0.49
   6  12   7   17.04    0.98
   6  13   7   15.13    0.95
   6  14   7   13.46    0.93
   6  15   7    3.43    0.47
   6  16   7    0.09    0.39
   6  17   7   11.59    0.85
   6  18   7    6.90    0.54
   6   0   8   27.69    1.06
   6   1   8    1.22    0.38
   6   2   8   14.42    0.85
   6   3   8   48.17    1.35
   6   4   8    7.59    0.67
   6   5   8    3.32    0.44
   6   6   8   12.87    0.87
   6   7   8   51.93    1.43
   6   8   8    0.71    0.38
   6   9   8    3.07    0.45
   6  10   8    7.64    0.64
   6  11   8   17.23    1.01
   6  12   8    2.35    0.45
   6  13   8   10.22    0.73
   6  14   8   14.93    0.95
   6  15   8   40.35    1.34
   6  16   8   20.67    1.06
   6   0   9   38.19    1.28
   6   1   9    1.09    0.40
   6   2   9   11.18    0.85
   6   3   9   10.96    0.80
   6   4   9    8.78    0.74
   6   5   9    2.65    0.44
   6   6   9   12.78    0.88
   6   7   9    6.87    0.55
   6   8   9   29.43    1.16
   6   9   9    5.70    0.52
   6  10   9   41.22    1.36
   6  11   9    6.42    0.60
   6  12   9   35.65    1.28
   6  13   9   13.65    0.93
   6   0  10    4.83    0.51
   6   1  10   42.55    1.36
   6   2  10   44.83    1.42
   6   3  10    1.58    0.45
   6   4  10    6.88    0.55
   6   5  10   50.53    1.48
   6   6  10    8.38    0.65
   6   7  10   22.09    1.09
   6   8  10    1.54    0.42
   6   9  10    4.44    0.49
   6   0  11    7.28    0.62
   6   1  11   28.99    1.36
   6   2  11    4.20    0.59
   7   1   0   -0.40    0.39
   7   2   0   69.94    1.27
   7   3   0   13.38    0.61
   7   4   0    3.73    0.49
   7   5   0   51.46    1.13
   7   6   0   20.66    0.78
   7   7   0    2.37    0.35
   7   8   0   33.93    0.97
   7   9   0   42.03    1.09
   7  10   0   95.93    1.71
   7  11   0   32.03    1.03
   7  12   0   23.77    0.93
   7  13   0    0.08    0.34
   7  14   0   17.05    0.87
   7  15   0   14.81    0.87
   7  16   0    2.43    0.43
   7  17   0   11.25    0.84
   7  18   0    1.20    0.40
   7  19   0    3.03    0.46
   7  20   0   24.31    1.09
   7  21   0   17.46    1.00
   7  22   0    1.40    0.43
   7   0   1  214.23    2.64
   7   1   1   55.20    1.12
   7   2   1   15.56    0.67
   7   3   1   40.59    0.97
   7   4   1   68.45    1.28
   7   5   1   71.33    1.33
   7   6   1   38.99    1.00
   7   7   1   22.34    0.81
   7   8   1    1.11    0.33
   7   9   1   98.00    1.71
   7  10   1   18.63    0.83
   7  11   1   17.78    0.84
   7  12   1    0.50    0.32
   7  13   1   36.15    1.13
   7  14   1   17.67    0.93
   7  15   1   10.49    0.77
   7  16   1   16.95    0.94
   7  17   1   35.15    1.23
   7  18   1   41.86    1.34
   7  19   1   25.73    1.13
   7  20   1   10.93    0.88
   7  21   1   24.64    1.13
   7  22   1   32.84    1.25
   7   0   2   11.23    0.62
   7   1   2    2.00    0.47
   7   2   2   37.90    0.96
   7   3   2   28.43    0.85
   7   4   2   12.34    0.65
   7   5   2   49.40    1.12
   7   6   2  203.91    2.63
   7   7   2    6.92    0.49
   7   8   2   17.08    0.79
   7   9   2   23.02    0.91
   7  10   2  139.02    2.17
   7  11   2   10.41    0.65
   7  12   2   56.97    1.39
   7  13   2    5.15    0.51
   7  14   2    5.63    0.49
   7  15   2   19.54    0.93
   7  16   2   14.82    0.91
   7  17   2    6.01    0.58
   7  18   2   10.96    0.85
   7  19   2    1.62    0.43
   7  20   2    1.84    0.43
   7  21   2    0.95    0.40
   7   0   3    3.68    0.52
   7   1   3  115.35    1.80
   7   2   3   29.46    0.90
   7   3   3   17.52    0.76
   7   4   3   23.97    0.84
   7   5   3  100.32    1.68
   7   6   3   43.27    1.10
   7   7   3   11.73    0.69
   7   8   3   36.57    1.06
   7   9   3    5.55    0.50
   7  10   3    5.85    0.50
   7  11   3    5.81    0.58
   7  12   3   14.53    0.82
   7  13   3   20.85    0.96
   7  14   3   41.56    1.29
   7  15   3   15.95    0.91
   7  16   3   23.99    1.11
   7  17   3   31.69    1.22
   7  18   3    7.72    0.63
   7  19   3   20.63    1.06
   7  20   3   12.35    0.90
   7  21   3    8.65    0.73
   7   0   4    2.55    0.37
   7   1   4   64.72    1.34
   7   2   4   11.66    0.70
   7   3   4   22.83    0.87
   7   4   4   55.67    1.26
   7   5   4   50.65    1.24
   7   6   4   47.40    1.20
   7   7   4    4.41    0.43
   7   8   4    8.93    0.63
   7   9   4   16.11    0.84
   7  10   4   11.52    0.76
   7  11   4   13.66    0.83
   7  12   4   26.58    1.05
   7  13   4   38.42    1.27
   7  14   4   11.52    0.85
   7  15   4   37.29    1.28
   7  16   4   34.60    1.23
   7  17   4   22.61    1.06
   7  18   4   15.71    0.96
   7  19   4   25.01    1.16
   7  20   4    1.89    0.43
   7   0   5    2.93    0.39
   7   1   5   21.51    0.87
   7   2   5   21.17    0.86
   7   3   5    7.07    0.60
   7   4   5   30.64    1.02
   7   5   5   31.83    1.04
   7   6   5   26.61    0.98
   7   7   5   43.83    1.23
   7   8   5   61.08    1.45
   7   9   5    4.71    0.45
   7  10   5   43.12    1.27
   7  11   5   11.73    0.83
   7  12   5   27.46    1.11
   7  13   5    4.47    0.48
   7  14   5   51.89    1.46
   7  15   5    3.07    0.46
   7  16   5   11.87    0.81
   7  17   5    3.93    0.48
   7  18   5    5.53    0.52
   7  19   5    5.35    0.51
   7   0   6   14.03    0.80
   7   1   6   59.81    1.42
   7   2   6   75.19    1.60
   7   3   6   56.21    1.40
   7   4   6   53.43    1.35
   7   5   6    6.33    0.53
   7   6   6   11.81    0.81
   7   7   6   32.80    1.15
   7   8   6   27.67    1.08
   7   9   6    8.68    0.70
   7  10   6    7.30    0.67
   7  11   6   24.59    1.05
   7  12   6    6.51    0.59
   7  13   6   13.07    0.89
   7  14   6   10.53    0.76
   7  15   6   17.02    1.00
   7  16   6   18.43    1.02
   7  17   6   14.43    0.96
   7  18   6    6.86    0.61
   7   0   7   29.81    1.11
   7   1   7    1.19    0.37
   7   2   7   70.51    1.62
   7   3   7    7.98    0.68
   7   4   7    3.05    0.43
   7   5   7    4.69    0.47
   7   6   7    3.18    0.44
   7   7   7   21.70    1.01
   7   8   7   34.60    1.20
   7   9   7   16.72    0.98
   7  10   7   36.04    1.27
   7  11   7   12.56    0.80
   7  12   7   20.01    1.07
   7  13   7    7.44    0.62
   7  14   7   28.30    1.21
   7  15   7    6.69    0.54
   7  16   7    0.18    0.80
   7   0   8    1.16    0.40
   7   1   8   31.42    1.19
   7   2   8   69.36    1.65
   7   3   8   17.76    0.96
   7   4   8    6.18    0.58
   7   5   8   10.22    0.82
   7   6   8    4.38    0.48
   7   7   8    8.44    0.72
   7   8   8    3.81    0.52
   7   9   8   22.88    1.09
   7  10   8    2.05    0.44
   7  11   8   26.90    1.15
   7  12   8   16.74    0.98
   7  13   8   20.51    1.03
   7  14   8    2.37    0.43
   7   0   9    4.54    0.50
   7   1   9    4.34    0.49
   7   2   9   10.16    0.78
   7   3   9    7.01    0.58
   7   4   9   18.79    1.02
   7   5   9   10.44    0.68
   7   6   9   10.07    0.72
   7   7   9    3.72    0.48
   7   8   9   56.16    1.56
   7   9   9    0.67    0.85
   7  10   9   30.94    1.20
   7  11   9    6.44    0.53
   7   0  10    0.21    0.41
   7   1  10   30.43    1.21
   7   2  10    3.84    0.47
   7   3  10   64.56    1.65
   7   4  10    7.28    0.55
   7   5  10    0.70    0.41
   7   6  10    9.49    0.86
   8   0   0    2.30    0.36
   8   1   0    1.67    0.35
   8   2   0   48.29    1.13
   8   3   0    0.14    0.32
   8   4   0    2.32    0.36
   8   5   0   10.36    0.67
   8   6   0  128.31    2.03
   8   7   0   17.57    0.83
   8   8   0    5.59    0.50
   8   9   0   62.67    1.44
   8  10   0   17.41    0.86
   8  11   0   22.27    0.94
   8  12   0    9.96    0.65
   8  13   0   57.11    1.46
   8  14   0    1.25    0.39
   8  15   0    1.75    0.41
   8  16   0   35.41    1.23
   8  17   0   16.63    0.96
   8  18   0    0.51    0.39
   8  19   0    9.07    0.66
   8  20   0    0.77    0.40
   8   0   1   30.79    0.96
   8   1   1   30.40    0.94
   8   2   1   94.15    1.64
   8   3   1    1.21    0.34
   8   4   1   31.90    0.98
   8   5   1   65.26    1.38
   8   6   1    2.49    0.39
   8   7   1   21.35    0.87
   8   8   1    4.99    0.48
   8   9   1   59.68    1.43
   8  10   1    4.24    0.43
   8  11   1    3.88    0.44
   8  12   1   20.74    0.96
   8  13   1   25.66    1.04
   8  14   1    4.44    0.48
   8  15   1   18.14    0.96
   8  16   1    8.53    0.74
   8  17   1   17.97    1.01
   8  18   1    3.84    0.48
   8  19   1   39.67    1.33
   8  20   1   36.62    1.27
   8   0   2    0.55    0.32
   8   1   2    3.06    0.38
   8   2   2   31.57    0.98
   8   3   2   11.16    0.71
   8   4   2  126.55    2.02
   8   5   2    3.01    0.40
   8   6   2   48.83    1.23
   8   7   2   12.21    0.79
   8   8   2  178.40    2.57
   8   9   2    1.92    0.37
   8  10   2   22.63    0.96
   8  11   2    4.11    0.45
   8  12   2   27.12    1.06
   8  13   2    2.68    0.43
   8  14   2   26.60    1.09
   8  15   2    3.62    0.46
   8  16   2   20.77    1.03
   8  17   2    5.27    0.52
   8  18   2    2.86    0.46
   8  19   2    2.95    0.46
   8  20   2   10.19    0.75
   8   0   3   81.02    1.57
   8   1   3    1.86    0.37
   8   2   3   14.39    0.77
   8   3   3   34.18    1.03
   8   4   3   41.13    1.15
   8   5   3   22.49    0.91
   8   6   3   35.05    1.08
   8   7   3   34.20    1.09
   8   8   3   20.80    0.89
   8   9   3   58.42    1.44
   8  10   3   69.41    1.59
   8  11   3   10.74    0.80
   8  12   3   61.74    1.55
   8  13   3   36.69    1.23
   8  14   3   15.59    0.91
   8  15   3    0.53    0.38
   8  16   3   12.01    0.88
   8  17   3    3.17    0.46
   8  18   3    5.84    0.52
   8  19   3    1.81    0.43
   8   0   4    5.39    0.48
   8   1   4   13.78    0.75
   8   2   4   16.00    0.81
   8   3   4   44.91    1.21
   8   4   4   23.27    0.94
   8   5   4   11.83    0.73
   8   6   4    6.76    0.51
   8   7   4   40.26    1.21
   8   8   4   63.87    1.52
   8   9   4   24.04    1.00
   8  10   4   30.13    1.12
   8  11   4   53.21    1.44
   8  12   4   15.34    0.90
   8  13   4   24.16    1.07
   8  14   4   24.47    1.11
   8  15   4   38.06    1.31
   8  16   4    8.23    0.58
   8  17   4    7.00    0.61
   8  18   4    0.54    0.39
   8   0   5    0.65    0.34
   8   1   5   22.92    0.93
   8   2   5   17.83    0.87
   8   3   5   14.55    0.83
   8   4   5   16.74    0.86
   8   5   5   33.23    1.14
   8   6   5   45.61    1.30
   8   7   5    8.14    0.68
   8   8   5   36.23    1.22
   8   9   5   13.20    0.87
   8  10   5   48.56    1.41
   8  11   5    1.08    0.39
   8  12   5   52.74    1.51
   8  13   5    1.20    0.41
   8  14   5    5.37    0.52
   8  15   5   13.77    0.92
   8  16   5   10.02    0.86
   8  17   5    5.30    0.51
   8   0   6   83.85    1.77
   8   1   6    1.85    0.40
   8   2   6    8.24    0.68
   8   3   6   12.06    0.83
   8   4   6   36.20    1.20
   8   5   6   21.95    1.00
   8   6   6   16.09    0.92
   8   7   6   27.76    1.15
   8   8   6   12.74    0.91
   8   9   6    5.17    0.50
   8  10   6    0.13    0.39
   8  11   6   28.96    1.19
   8  12   6    0.03    0.38
   8  13   6    9.61    0.72
   8  14   6    3.23    0.47
   8  15   6   14.50    0.96
   8  16   6   18.37    1.01
   8   0   7   53.70    1.50
   8   1   7    4.91    0.49
   8   2   7    1.28    0.40
   8   3   7   11.11    0.75
   8   4   7   58.80    1.54
   8   5   7    0.99    0.40
   8   6   7    3.05    0.45
   8   7   7   35.16    1.26
   8   8   7   29.83    1.19
   8   9   7   10.15    0.77
   8  10   7    0.13    0.42
   8  11   7   27.79    1.20
   8  12   7   32.12    1.21
   8  13   7    8.50    0.64
   8  14   7   12.92    0.91
   8   0   8   46.56    1.42
   8   1   8   43.98    1.39
   8   2   8    9.80    0.75
   8   3   8   34.61    1.28
   8   4   8   11.51    0.80
   8   5   8   13.87    0.95
   8   6   8    8.73    0.62
   8   7   8   13.11    0.92
   8   8   8    3.04    0.46
   8   9   8    3.84    0.48
   8  10   8    4.37    0.49
   8  11   8   22.01    1.07
   8   0   9    6.13    0.53
   8   1   9    5.70    0.53
   8   2   9   19.57    1.06
   8   3   9   16.81    0.99
   8   4   9   17.57    1.02
   8   5   9    0.88    0.42
   8   6   9   43.35    1.34
   8   7   9   22.75    1.08
   8   8   9    7.37    0.63
   9   1   0    0.56    0.32
   9   2   0   23.63    0.93
   9   3   0   -0.26    0.30
   9   4   0  174.43    2.57
   9   5   0    0.57    0.67
   9   6   0    6.56    0.53
   9   7   0    7.09    0.63
   9   8   0  124.02    2.16
   9   9   0    4.31    0.46
   9  10   0   15.48    0.89
   9  11   0   24.64    1.05
   9  12   0    5.44    0.50
   9  13   0    6.66    0.54
   9  14   0   41.50    1.35
   9  15   0   36.83    1.28
   9  16   0    0.11    0.39
   9  17   0   -0.14    0.37
   9  18   0    4.58    0.49
   9   0   1    7.31    0.53
   9   1   1   11.70    0.74
   9   2   1   26.08    0.97
   9   3   1   12.78    0.78
   9   4   1    5.77    0.51
   9   5   1    6.85    0.60
   9   6   1   19.33    0.90
   9   7   1   38.74    1.22
   9   8   1   14.07    0.82
   9   9   1   38.18    1.19
   9  10   1    4.25    0.47
   9  11   1   34.07    1.20
   9  12   1    3.22    0.45
   9  13   1   58.70    1.56
   9  14   1   13.42    0.92
   9  15   1    4.14    0.49
   9  16   1   10.08    0.83
   9  17   1   21.57    1.06
   9  18   1    1.37    0.41
   9   0   2  110.44    1.96
   9   1   2    1.78    0.36
   9   2   2    4.50    0.43
   9   3   2    2.76    0.40
   9   4   2   90.82    1.78
   9   5   2   32.14    1.08
   9   6   2    9.86    0.77
   9   7   2   11.01    0.81
   9   8   2    6.20    0.50
   9   9   2   62.91    1.54
   9  10   2    9.91    0.76
   9  11   2   15.64    0.91
   9  12   2   19.13    1.00
   9  13   2   34.83    1.26
   9  14   2   10.45    0.78
   9  15   2   10.73    0.83
   9  16   2   18.06    1.01
   9  17   2    3.62    0.47
   9  18   2   12.87    0.88
   9   0   3   19.85    0.89
   9   1   3   20.28    0.92
   9   2   3   72.52    1.58
   9   3   3    0.06    0.33
   9   4   3    7.66    0.57
   9   5   3   21.31    0.97
   9   6   3   27.44    1.07
   9   7   3   16.26    0.90
   9   8   3   84.87    1.81
   9   9   3    9.84    0.81
   9  10   3   49.00    1.41
   9  11   3   15.44    0.93
   9  12   3   43.79    1.36
   9  13   3    3.88    0.48
   9  14   3   30.18    1.22
   9  15   3    3.53    0.47
   9  16   3    2.12    0.43
   9  17   3    4.82    0.50
   9   0   4   65.62    1.56
   9   1   4    1.56    0.39
   9   2   4    3.40    0.43
   9   3   4   15.06    0.85
   9   4   4   41.85    1.26
   9   5   4   18.96    0.94
   9   6   4   28.73    1.08
   9   7   4   13.04    0.87
   9   8   4   34.57    1.21
   9   9   4   20.24    0.98
   9  10   4   48.36    1.44
   9  11   4    0.57    0.39
   9  12   4   35.21    1.25
   9  13   4    1.29    0.42
   9  14   4    4.41    0.50
   9  15   4    5.25    0.52
   9  16   4    4.67    0.50
   9   0   5   68.28    1.65
   9   1   5   12.06    0.84
   9   2   5   43.02    1.31
   9   3   5   39.66    1.27
   9   4   5   13.06    0.87
   9   5   5    1.13    0.39
   9   6   5   17.58    0.97
   9   7   5   36.17    1.24
   9   8   5   20.34    1.00
   9   9   5    1.59    0.42
   9  10   5    2.87    0.45
   9  11   5   20.48    1.04
   9  12   5   11.51    0.86
   9  13   5    7.68    0.64
   9  14   5    2.76    0.46
   9  15   5    9.32    0.75
   9   0   6    0.87    0.39
   9   1   6    2.82    0.44
   9   2   6   15.81    0.94
   9   3   6   29.88    1.15
   9   4   6    9.05    0.73
   9   5   6   10.68    0.85
   9   6   6    9.96    0.81
   9   7   6   15.77    0.96
   9   8   6    3.15    0.47
   9   9   6   23.45    1.09
   9  10   6    5.15    0.57
   9  11   6   20.81    1.05
   9  12   6    9.07    0.73
   9  13   6    7.73    0.56
   9   0   7   18.07    1.01
   9   1   7    5.97    0.59
   9   2   7   20.42    1.06
   9   3   7    5.43    0.52
   9   4   7   19.37    1.06
   9   5   7   19.83    1.05
   9   6   7   62.33    1.63
   9   7   7    1.33    0.41
   9   8   7   20.81    1.02
   9   9   7   11.35    0.91
   9  10   7   13.22    0.90
   9  11   7    1.39    0.42
   9   0   8    4.33    0.49
   9   1   8    2.32    0.44
   9   2   8    2.91    0.46
   9   3   8   13.45    0.93
   9   4   8   23.27    1.12
   9   5   8    6.86    0.61
   9   6   8   18.66    0.99
   9   7   8   28.95    1.19
   9   8   8    5.00    0.50
  10   0   0  269.50    3.53
  10   1   0    0.07    0.73
  10   2   0   10.15    0.78
  10   3   0    1.72    0.40
  10   4   0  117.77    2.13
  10   5   0   10.37    0.80
  10   6   0   24.21    1.04
  10   7   0    1.31    0.40
  10   8   0    3.04    0.45
  10   9   0   18.30    0.98
  10  10   0    3.66    0.47
  10  11   0    2.42    0.44
  10  12   0    1.90    0.43
  10  13   0   -0.02    0.38
  10  14   0    7.37    0.70
  10  15   0    1.57    0.42
  10  16   0    0.15    0.37
  10   0   1    0.73    0.37
  10   1   1   40.47    1.25
  10   2   1   13.06    0.79
  10   3   1   18.89    0.93
  10   4   1   12.95    0.87
  10   5   1    5.74    0.55
  10   6   1   40.98    1.28
  10   7   1   11.70    0.77
  10   8   1    2.15    0.43
  10   9   1    9.95    0.83
  10  10   1   10.92    0.84
  10  11   1   48.05    1.44
  10  12   1    8.85    0.76
  10  13   1    9.22    0.67
  10  14   1    8.75    0.75
  10  15   1   16.77    0.98
  10  16   1    2.33    0.44
  10   0   2   51.15    1.41
  10   1   2    3.63    0.45
  10   2   2   50.12    1.42
  10   3   2   14.25    0.86
  10   4   2   18.61    0.93
  10   5   2    5.29    0.50
  10   6   2    2.67    0.44
  10   7   2   36.59    1.24
  10   8   2    7.32    0.69
  10   9   2    2.67    0.44
  10  10   2   32.29    1.24
  10  11   2   44.11    1.41
  10  12   2    2.31    0.45
  10  13   2    0.95    0.40
  10  14   2   34.40    1.26
  10  15   2   33.04    1.24
  10   0   3    7.50    0.69
  10   1   3    0.71    0.38
  10   2   3   14.98    0.88
  10   3   3    5.05    0.49
  10   4   3   15.44    0.90
  10   5   3    8.17    0.62
  10   6   3   57.14    1.51
  10   7   3    2.40    0.43
  10   8   3   -0.10    0.37
  10   9   3   10.73    0.85
  10  10   3   22.82    1.11
  10  11   3    1.80    0.43
  10  12   3   21.75    1.05
  10  13   3   27.16    1.17
  10  14   3    2.50    0.45
  10  15   3    2.46    0.44
  10   0   4    3.17    0.45
  10   1   4    8.70    0.71
  10   2   4   14.64    0.88
  10   3   4   17.78    0.99
  10   4   4   15.45    0.92
  10   5   4   32.39    1.22
  10   6   4    3.88    0.47
  10   7   4   38.80    1.34
  10   8   4   21.95    1.07
  10   9   4   15.55    0.95
  10  10   4   22.71    1.10
  10  11   4   20.98    1.06
  10  12   4    1.53    0.42
  10  13   4    0.94    0.40
  10  14   4   19.66    1.03
  10   0   5   17.87    0.98
  10   1   5   32.36    1.21
  10   2   5   30.10    1.22
  10   3   5    1.27    0.41
  10   4   5   23.02    1.07
  10   5   5   56.77    1.58
  10   6   5   19.71    1.04
  10   7   5    2.18    0.45
  10   8   5   12.48    0.89
  10   9   5   41.25    1.38
  10  10   5   13.05    0.93
  10  11   5    2.15    0.44
  10  12   5    9.28    0.76
  10   0   6    0.17    0.40
  10   1   6    9.25    0.63
  10   2   6   11.63    0.91
  10   3   6    0.44    0.39
  10   4   6    1.97    0.43
  10   5   6    3.93    0.49
  10   6   6    3.15    0.46
  10   7   6   13.01    0.83
  10   8   6    6.24    0.53
  10   9   6    6.63    0.60
  10  10   6   15.54    0.94
  10   0   7    3.38    0.47
  10   1   7    5.78    0.52
  10   2   7   85.05    1.91
  10   3   7    3.66    0.47
  10   4   7    9.21    0.76
  10   5   7    4.61    0.49
  10   6   7   36.84    1.29
  10   7   7   11.67    0.90
  11   1   0    0.77    0.39
  11   2   0  183.71    2.87
  11   3   0   10.41    0.77
  11   4   0    0.65    0.39
  11   5   0    0.38    0.39
  11   6   0   19.74    1.02
  11   7   0   58.62    1.57
  11   8   0    0.89    0.41
  11   9   0    1.71    0.43
  11  10   0   10.40    0.79
  11  11   0   55.67    1.53
  11  12   0    4.47    0.49
  11  13   0    9.71    0.78
  11   0   1    0.31    0.37
  11   1   1   30.51    1.19
  11   2   1    1.58    0.42
  11   3   1    8.61    0.73
  11   4   1    8.09    0.63
  11   5   1   26.23    1.13
  11   6   1    1.64    0.43
  11   7   1   28.55    1.15
  11   8   1   15.11    0.95
  11   9   1    2.11    0.44
  11  10   1    7.99    0.64
  11  11   1    5.22    0.51
  11  12   1    0.86    0.40
  11  13   1   13.51    0.80
  11   0   2    7.55    0.69
  11   1   2   10.13    0.83
  11   2   2   14.58    0.96
  11   3   2   20.98    1.07
  11   4   2   12.96    0.88
  11   5   2    1.49    0.42
  11   6   2    1.94    0.43
  11   7   2   19.92    1.04
  11   8   2    9.43    0.75
  11   9   2    2.28    0.45
  11  10   2    3.20    0.47
  11  11   2   21.76    1.06
  11  12   2    6.00    0.58
  11   0   3   15.98    0.96
  11   1   3   19.50    1.00
  11   2   3    8.74    0.73
  11   3   3    0.61    0.39
  11   4   3   27.78    1.17
  11   5   3   19.28    1.00
  11   6   3   18.30    1.01
  11   7   3   12.63    0.91
  11   8   3   15.42    0.99
  11   9   3    3.15    0.46
  11  10   3    3.72    0.47
  11  11   3   16.36    1.00
  11   0   4    7.02    0.61
  11   1   4   14.60    0.94
  11   2   4   27.82    1.16
  11   3   4   35.56    1.28
  11   4   4    7.47    0.57
  11   5   4    3.27    0.46
  11   6   4   16.55    0.95
  11   7   4    5.10    0.51
  11   8   4    1.42    0.41
  11   9   4   10.96    0.78
  11  10   4    3.39    0.46
  11   0   5    9.02    0.66
  11   1   5   14.56    0.97
  11   2   5   35.18    1.28
  11   3   5   22.77    1.05
  11   4   5    2.43    0.44
  11   5   5    3.09    0.46
  11   6   5   48.35    1.47
  11   7   5   12.23    0.87
  11   8   5    0.26    0.40
  11   0   6   18.27    1.03
  11   1   6    4.80    0.50
  11   2   6    0.92    0.43
  11   3   6   27.90    1.15
  11   4   6    7.00    0.60
  12   0   0    8.97    0.67
  12   1   0   13.89    0.94
  12   2   0    5.37    0.57
  12   3   0   24.78    1.12
  12   4   0    2.33    0.44
  12   5   0   17.58    0.98
  12   6   0   20.44    1.03
  12   7   0    8.05    0.57
  12   8   0    0.59    0.40
  12   9   0   35.87    1.28
  12   0   1   12.35    0.88
  12   1   1    5.12    0.51
  12   2   1    3.81    0.48
  12   3   1   22.42    1.10
  12   4   1    8.85    0.69
  12   5   1   34.48    1.28
  12   6   1    0.52    0.39
  12   7   1   22.75    1.10
  12   8   1   10.07    0.85
  12   0   2    0.99    0.40
  12   1   2    5.14    0.51
  12   2   2   47.46    1.48
  12   3   2    1.52    0.42
  12   4   2    8.65    0.75
  12   5   2    7.74    0.62
  12   6   2   15.10    0.97
  12   7   2    4.89    0.50
  12   8   2    5.31    0.57
  12   0   3    1.06    0.83
  12   1   3   18.01    0.97
  12   2   3    0.82    0.40
  12   3   3   20.75    1.05
  12   4   3    1.85    0.42
  12   5   3    7.03    0.70
  12   6   3    0.89    0.40
  12   0   4   14.18    0.92
  12   1   4   44.01    1.39
  12   2   4    9.06    0.83
  12   3   4   17.12    0.99
;
_shelx_hkl_checksum   37425
