# Supplementary material for: Benchmarking quantum chemical methods with X-ray structures via structure-specific restraints
Source: IUCrJ. 2025 Jun 17;12(Pt 4):472–87. doi: 10.1107/S2052252525004543 (PMC12224080; doi:10.1107/S2052252525004543)
Supplement: Supplementary file 1 [file m-12-00472-sup1.zip › CIF_final/IBU.cif]

 
data_IBU
 
_audit_creation_method            'SHELXL-2019/3'
_shelx_SHELXL_version_number      '2019/3'
_chemical_name_systematic         ?
_chemical_name_common             ?
_chemical_melting_point           ?
_chemical_formula_moiety          ?
_chemical_formula_sum
 'C13 H18 O2' 
_chemical_formula_weight          206.27

loop_
 _atom_type_symbol
 _atom_type_description
 _atom_type_scat_dispersion_real
 _atom_type_scat_dispersion_imag
 _atom_type_scat_source
 'O'  'O'   0.0005   0.0013
 'International Tables Vol C Tables 4.2.6.8 and 6.1.1.4'
 'C'  'C'  -0.0005   0.0004
 'International Tables Vol C Tables 4.2.6.8 and 6.1.1.4'
 'H'  'H'   0.0000   0.0000
 'International Tables Vol C Tables 4.2.6.8 and 6.1.1.4'
 
_space_group_crystal_system       monoclinic
_space_group_IT_number            14
_space_group_name_H-M_alt         'P 21/c'
_space_group_name_Hall            '-P 2ybc'
 
_shelx_space_group_comment
;
The symmetry employed for this shelxl refinement is uniquely defined
by the following loop, which should always be used as a source of
symmetry information in preference to the above space-group names.
They are only intended as comments.
;
 
loop_
 _space_group_symop_operation_xyz
 'x, y, z'
 '-x, y+1/2, -z+1/2'
 '-x, -y, -z'
 'x, -y-1/2, z-1/2'
 
_cell_length_a                    14.465
_cell_length_b                    7.815
_cell_length_c                    10.435
_cell_angle_alpha                 90
_cell_angle_beta                  99.66
_cell_angle_gamma                 90
_cell_volume                      1162.9
_cell_formula_units_Z             4
_cell_measurement_temperature     25(2)
_cell_measurement_reflns_used     ?
_cell_measurement_theta_min       ?
_cell_measurement_theta_max       ?
 
_exptl_crystal_description        ?
_exptl_crystal_colour             ?
_exptl_crystal_density_meas       ?
_exptl_crystal_density_method     ?
_exptl_crystal_density_diffrn     1.178          
_exptl_crystal_F_000              448
_exptl_transmission_factor_min    ?
_exptl_transmission_factor_max    ?
_exptl_crystal_size_max           ?
_exptl_crystal_size_mid           ?
_exptl_crystal_size_min           ?
_exptl_absorpt_coefficient_mu     0.030
_shelx_estimated_absorpt_T_min    ?
_shelx_estimated_absorpt_T_max    ?
_exptl_absorpt_correction_type    ?
_exptl_absorpt_correction_T_min   ?
_exptl_absorpt_correction_T_max   ?
_exptl_absorpt_process_details    ?
_exptl_absorpt_special_details    ?
_diffrn_ambient_temperature       25(2)
_diffrn_radiation_wavelength      0.3576
_diffrn_radiation_type            ?
_diffrn_source                    ?
_diffrn_measurement_device_type   ?
_diffrn_measurement_method        ?
_diffrn_detector_area_resol_mean  ?
_diffrn_reflns_number             103135
_diffrn_reflns_av_unetI/netI      0.0263
_diffrn_reflns_av_R_equivalents   0.0552
_diffrn_reflns_limit_h_min        -32
_diffrn_reflns_limit_h_max        32
_diffrn_reflns_limit_k_min        -17
_diffrn_reflns_limit_k_max        17
_diffrn_reflns_limit_l_min        -23
_diffrn_reflns_limit_l_max        23
_diffrn_reflns_theta_min          1.437
_diffrn_reflns_theta_max          23.412
_diffrn_reflns_theta_full         12.390
_diffrn_measured_fraction_theta_max   1.000
_diffrn_measured_fraction_theta_full  1.000
_diffrn_reflns_Laue_measured_fraction_max    1.000
_diffrn_reflns_Laue_measured_fraction_full   1.000
_diffrn_reflns_point_group_measured_fraction_max   1.000
_diffrn_reflns_point_group_measured_fraction_full  1.000
_reflns_number_total              13366
_reflns_number_gt                 10880
_reflns_threshold_expression      'I > 2\s(I)'
_reflns_Friedel_coverage          0.000
_reflns_Friedel_fraction_max      .
_reflns_Friedel_fraction_full     .
 
_reflns_special_details
;
 Reflections were merged by SHELXL according to the crystal
 class for the calculation of statistics and refinement.
 
 _reflns_Friedel_fraction is defined as the number of unique
 Friedel pairs measured divided by the number that would be
 possible theoretically, ignoring centric projections and
 systematic absences.
;
 
_computing_data_collection        ?
_computing_cell_refinement        ?
_computing_data_reduction         ?
_computing_structure_solution     ?
_computing_structure_refinement 'SHELXL-2019/2 (Sheldrick, 2019)'
_computing_molecular_graphics     ?
_computing_publication_material   ?
_refine_special_details           ?
_refine_ls_structure_factor_coef  Fsqd
_refine_ls_matrix_type            full
_refine_ls_weighting_scheme       calc
_refine_ls_weighting_details
'w=1/[\s^2^(Fo^2^)+(0.0536P)^2^+0.0417P] where P=(Fo^2^+2Fc^2^)/3'
_atom_sites_solution_primary      ?
_atom_sites_solution_secondary    ?
_atom_sites_solution_hydrogens    geom
_refine_ls_hydrogen_treatment     constr
_refine_ls_extinction_method      none
_refine_ls_extinction_coef        .
_refine_ls_number_reflns          13366
_refine_ls_number_parameters      142
_refine_ls_number_restraints      0
_refine_ls_R_factor_all           0.0476
_refine_ls_R_factor_gt            0.0340
_refine_ls_wR_factor_ref          0.0947
_refine_ls_wR_factor_gt           0.0902
_refine_ls_goodness_of_fit_ref    1.034
_refine_ls_restrained_S_all       1.034
_refine_ls_shift/su_max           0.001
_refine_ls_shift/su_mean          0.000
 
loop_
 _atom_site_label
 _atom_site_type_symbol
 _atom_site_fract_x
 _atom_site_fract_y
 _atom_site_fract_z
 _atom_site_U_iso_or_equiv
 _atom_site_adp_type
 _atom_site_occupancy
 _atom_site_site_symmetry_order  
 _atom_site_calc_flag
 _atom_site_refinement_flags_posn
 _atom_site_refinement_flags_adp
 _atom_site_refinement_flags_occupancy
 _atom_site_disorder_assembly
 _atom_site_disorder_group
O1 O 0.37749(2) 0.99737(3) 0.41243(2) 0.00889(4) Uani 1 1 d . . . . .
H2 H 0.417660 1.060407 0.456968 0.021 Uiso 1 1 calc R U . . .
O3 O 0.49779(2) 0.81197(3) 0.43623(2) 0.00894(4) Uani 1 1 d . . . . .
C4 C 0.09598(2) 0.23321(3) 0.64965(3) 0.00777(4) Uani 1 1 d . . . . .
H5 H 0.053203 0.297350 0.580889 0.019 Uiso 1 1 calc R U . . .
C6 C 0.34824(2) 0.72018(3) 0.31916(2) 0.00695(4) Uani 1 1 d . . . . .
H7 H 0.297997 0.784713 0.261281 0.017 Uiso 1 1 calc R U . . .
C8 C 0.17545(2) 0.35475(3) 0.70983(3) 0.00779(4) Uani 1 1 d . . . . .
H9 H 0.149779 0.439983 0.764653 0.019 Uiso 1 1 calc R U . . .
H10 H 0.223909 0.287768 0.766913 0.019 Uiso 1 1 calc R U . . .
C11 C 0.03909(2) 0.17500(4) 0.75283(3) 0.01117(4) Uani 1 1 d . . . . .
H12 H -0.010372 0.096253 0.713523 0.033 Uiso 1 1 calc R U . . .
H13 H 0.010684 0.274841 0.787727 0.033 Uiso 1 1 calc R U . . .
H14 H 0.080514 0.116632 0.823328 0.033 Uiso 1 1 calc R U . . .
C15 C 0.13512(2) 0.07898(4) 0.58601(3) 0.01117(4) Uani 1 1 d . . . . .
H16 H 0.083168 0.007999 0.543045 0.034 Uiso 1 1 calc R U . . .
H17 H 0.174934 0.011316 0.652640 0.034 Uiso 1 1 calc R U . . .
H18 H 0.172331 0.118843 0.521564 0.034 Uiso 1 1 calc R U . . .
C19 C 0.39943(2) 0.60653(4) 0.23431(3) 0.01037(4) Uani 1 1 d . . . . .
H20 H 0.354894 0.525884 0.185641 0.031 Uiso 1 1 calc R U . . .
H21 H 0.449258 0.542889 0.289620 0.031 Uiso 1 1 calc R U . . .
H22 H 0.426925 0.678042 0.173326 0.031 Uiso 1 1 calc R U . . .
C23 C 0.41556(2) 0.84814(3) 0.39378(2) 0.00628(3) Uani 1 1 d . . . . .
C24 C 0.30324(2) 0.62208(3) 0.41928(2) 0.00648(4) Uani 1 1 d . . . . .
C25 C 0.22090(2) 0.44783(3) 0.60999(3) 0.00673(4) Uani 1 1 d . . . . .
C26 C 0.34965(2) 0.48593(3) 0.48959(3) 0.00785(4) Uani 1 1 d . . . . .
H27 H 0.409559 0.451351 0.473276 0.019 Uiso 1 1 calc R U . . .
C28 C 0.21558(2) 0.67145(3) 0.44638(3) 0.00794(4) Uani 1 1 d . . . . .
H29 H 0.183339 0.764653 0.400479 0.019 Uiso 1 1 calc R U . . .
C30 C 0.30896(2) 0.40032(3) 0.58340(3) 0.00790(4) Uani 1 1 d . . . . .
H31 H 0.341639 0.308123 0.630060 0.019 Uiso 1 1 calc R U . . .
C32 C 0.17503(2) 0.58538(3) 0.54001(3) 0.00806(4) Uani 1 1 d . . . . .
H33 H 0.115301 0.620510 0.556690 0.019 Uiso 1 1 calc R U . . .
 
loop_
 _atom_site_aniso_label
 _atom_site_aniso_U_11
 _atom_site_aniso_U_22
 _atom_site_aniso_U_33
 _atom_site_aniso_U_23
 _atom_site_aniso_U_13
 _atom_site_aniso_U_12
O1 0.00837(7) 0.00662(6) 0.01111(7) -0.00127(5) 0.00002(5) 0.00116(5)
O3 0.00626(6) 0.00807(7) 0.01197(8) -0.00135(5) -0.00001(5) 0.00055(5)
C4 0.00662(7) 0.00760(8) 0.00916(8) 0.00071(6) 0.00152(6) -0.00054(6)
C6 0.00729(8) 0.00676(7) 0.00665(7) 0.00023(6) 0.00077(6) -0.00072(6)
C8 0.00779(8) 0.00799(8) 0.00797(8) -0.00002(6) 0.00239(6) -0.00114(6)
C11 0.01021(9) 0.01009(9) 0.01437(10) 0.00135(7) 0.00545(8) -0.00120(7)
C15 0.01155(10) 0.00981(9) 0.01251(10) -0.00240(7) 0.00311(8) -0.00129(7)
C19 0.01250(10) 0.01041(9) 0.00889(9) -0.00203(7) 0.00381(7) -0.00124(7)
C23 0.00637(7) 0.00586(7) 0.00673(7) 0.00041(5) 0.00143(6) -0.00017(5)
C24 0.00608(7) 0.00609(7) 0.00729(8) 0.00059(6) 0.00121(6) -0.00020(5)
C25 0.00609(7) 0.00640(7) 0.00788(8) 0.00014(6) 0.00169(6) -0.00041(6)
C26 0.00643(7) 0.00777(8) 0.00985(8) 0.00222(6) 0.00279(6) 0.00137(6)
C28 0.00685(8) 0.00754(8) 0.00959(8) 0.00181(6) 0.00186(6) 0.00144(6)
C30 0.00703(8) 0.00742(7) 0.00967(8) 0.00227(6) 0.00260(6) 0.00115(6)
C32 0.00650(8) 0.00809(8) 0.01002(9) 0.00125(6) 0.00262(6) 0.00100(6)
 
_geom_special_details
;
 All esds (except the esd in the dihedral angle between two l.s. planes)
 are estimated using the full covariance matrix.  The cell esds are taken
 into account individually in the estimation of esds in distances, angles
 and torsion angles; correlations between esds in cell parameters are only
 used when they are defined by crystal symmetry.  An approximate (isotropic)
 treatment of cell esds is used for estimating esds involving l.s. planes.
;
 
loop_
 _geom_bond_atom_site_label_1
 _geom_bond_atom_site_label_2
 _geom_bond_distance
 _geom_bond_site_symmetry_2
 _geom_bond_publ_flag
O1 C23 1.3180(3) . ?
O1 H2 0.8400 . ?
O3 C23 1.2305(3) . ?
C4 C15 1.5299(4) . ?
C4 C11 1.5299(4) . ?
C4 C8 1.5412(4) . ?
C4 H5 1.0000 . ?
C6 C23 1.5166(4) . ?
C6 C24 1.5268(3) . ?
C6 C19 1.5300(4) . ?
C6 H7 1.0000 . ?
C8 C25 1.5089(4) . ?
C8 H9 0.9900 . ?
C8 H10 0.9900 . ?
C11 H12 0.9800 . ?
C11 H13 0.9800 . ?
C11 H14 0.9800 . ?
C15 H16 0.9800 . ?
C15 H17 0.9800 . ?
C15 H18 0.9800 . ?
C19 H20 0.9800 . ?
C19 H21 0.9800 . ?
C19 H22 0.9800 . ?
C24 C26 1.3985(4) . ?
C24 C28 1.3989(4) . ?
C25 C30 1.3985(3) . ?
C25 C32 1.4023(4) . ?
C26 C30 1.3949(4) . ?
C26 H27 0.9500 . ?
C28 C32 1.3941(4) . ?
C28 H29 0.9500 . ?
C30 H31 0.9500 . ?
C32 H33 0.9500 . ?
 
loop_
 _geom_angle_atom_site_label_1
 _geom_angle_atom_site_label_2
 _geom_angle_atom_site_label_3
 _geom_angle
 _geom_angle_site_symmetry_1
 _geom_angle_site_symmetry_3
 _geom_angle_publ_flag
C23 O1 H2 109.5 . . ?
C15 C4 C11 110.68(2) . . ?
C15 C4 C8 110.94(2) . . ?
C11 C4 C8 110.43(2) . . ?
C15 C4 H5 108.2 . . ?
C11 C4 H5 108.2 . . ?
C8 C4 H5 108.2 . . ?
C23 C6 C24 106.89(2) . . ?
C23 C6 C19 110.39(2) . . ?
C24 C6 C19 114.07(2) . . ?
C23 C6 H7 108.5 . . ?
C24 C6 H7 108.5 . . ?
C19 C6 H7 108.4 . . ?
C25 C8 C4 113.41(2) . . ?
C25 C8 H9 108.9 . . ?
C4 C8 H9 108.9 . . ?
C25 C8 H10 108.9 . . ?
C4 C8 H10 108.9 . . ?
H9 C8 H10 107.7 . . ?
C4 C11 H12 109.5 . . ?
C4 C11 H13 109.5 . . ?
H12 C11 H13 109.5 . . ?
C4 C11 H14 109.5 . . ?
H12 C11 H14 109.5 . . ?
H13 C11 H14 109.5 . . ?
C4 C15 H16 109.5 . . ?
C4 C15 H17 109.5 . . ?
H16 C15 H17 109.5 . . ?
C4 C15 H18 109.5 . . ?
H16 C15 H18 109.5 . . ?
H17 C15 H18 109.5 . . ?
C6 C19 H20 109.5 . . ?
C6 C19 H21 109.5 . . ?
H20 C19 H21 109.5 . . ?
C6 C19 H22 109.5 . . ?
H20 C19 H22 109.5 . . ?
H21 C19 H22 109.5 . . ?
O3 C23 O1 123.55(2) . . ?
O3 C23 C6 122.14(2) . . ?
O1 C23 C6 114.28(2) . . ?
C26 C24 C28 118.38(2) . . ?
C26 C24 C6 121.25(2) . . ?
C28 C24 C6 120.32(2) . . ?
C30 C25 C32 117.86(2) . . ?
C30 C25 C8 121.73(2) . . ?
C32 C25 C8 120.41(2) . . ?
C30 C26 C24 120.74(2) . . ?
C30 C26 H27 119.6 . . ?
C24 C26 H27 119.6 . . ?
C32 C28 C24 120.72(2) . . ?
C32 C28 H29 119.6 . . ?
C24 C28 H29 119.6 . . ?
C26 C30 C25 121.17(2) . . ?
C26 C30 H31 119.4 . . ?
C25 C30 H31 119.4 . . ?
C28 C32 C25 121.12(2) . . ?
C28 C32 H33 119.4 . . ?
C25 C32 H33 119.4 . . ?
 
loop_
 _geom_torsion_atom_site_label_1
 _geom_torsion_atom_site_label_2
 _geom_torsion_atom_site_label_3
 _geom_torsion_atom_site_label_4
 _geom_torsion
 _geom_torsion_site_symmetry_1
 _geom_torsion_site_symmetry_2
 _geom_torsion_site_symmetry_3
 _geom_torsion_site_symmetry_4
 _geom_torsion_publ_flag
C15 C4 C8 C25 69.67(3) . . . . ?
C11 C4 C8 C25 -167.24(2) . . . . ?
C24 C6 C23 O3 88.67(3) . . . . ?
C19 C6 C23 O3 -35.90(3) . . . . ?
C24 C6 C23 O1 -89.16(3) . . . . ?
C19 C6 C23 O1 146.26(2) . . . . ?
C23 C6 C24 C26 -80.95(3) . . . . ?
C19 C6 C24 C26 41.36(3) . . . . ?
C23 C6 C24 C28 96.49(3) . . . . ?
C19 C6 C24 C28 -141.21(3) . . . . ?
C4 C8 C25 C30 -103.97(3) . . . . ?
C4 C8 C25 C32 75.64(3) . . . . ?
C28 C24 C26 C30 0.71(4) . . . . ?
C6 C24 C26 C30 178.20(2) . . . . ?
C26 C24 C28 C32 -0.85(4) . . . . ?
C6 C24 C28 C32 -178.36(2) . . . . ?
C24 C26 C30 C25 -0.03(4) . . . . ?
C32 C25 C30 C26 -0.51(4) . . . . ?
C8 C25 C30 C26 179.11(3) . . . . ?
C24 C28 C32 C25 0.31(4) . . . . ?
C30 C25 C32 C28 0.37(4) . . . . ?
C8 C25 C32 C28 -179.25(3) . . . . ?
 
_refine_diff_density_max    0.584
_refine_diff_density_min   -0.275
_refine_diff_density_rms    0.062

_shelx_res_file
;
TITL IBU.restrained in space group "P1 21/c1"
    IBU.res
    created by SHELXL-2019/3 at 15:59:26 on 20-Feb-2025
CELL    0.3576   14.4650    7.8150   10.4350   90.0000   99.6600   90.0000
ZERR    4.0000    0.0000    0.0000    0.0000    0.0000    0.0000    0.0000
LATT  1
REM Monoclinic - Centric - P lattice with 4 symmetry generators
SYMM -x, 1/2+y, 1/2-z
SFAC  O  C  H
DISP $O  0.00054  0.00133  8.34710!source kissel
DISP $C -0.00050  0.00035  4.60167!source kissel
DISP $H -0.00003  0.00000  0.62833!source kissel
UNIT  8  52  72

REM +IBU.bodd
REM !ATOM O1!
REM !INVARIOMNAME O@4c1h_0!
BEDE O1 C23 0.548 20.390 30.313 40.572
BEDE O1 H2 0.256 20.278 30.386 40.572
LONE O1 2 21.051 30.420 40.572 0.343 114.96

REM !ATOM H2!
REM !INVARIOMNAME H1o[1c]&O1c1h_0!
BEDE H2 O1 0.269 21.280 30.715 40.569

REM !ATOM O3!
REM !INVARIOMNAME O2c[2c@6c]_0!
BEDE O3 C23 0.458 20.375 30.199 40.585
LONE O3 9 20.838 30.335 40.585 0.377 175.34

REM !ATOM C4!
REM !INVARIOMNAME 3-C#3c[#3c1o1c]#3c[#3c1h1h]1c1h_0!
BEDE C4 C8 0.705 20.337 30.338 40.561
BEDE C4 C15 0.721 20.481 30.302 40.561
BEDE C4 H5 0.411 20.848 30.397 40.561
BEDE C4 C11 0.720 20.553 30.276 40.561

REM !ATOM H5!
REM !INVARIOMNAME H1c[1c1c1c]&C1c1c1c1h_0!
BEDE H5 C4 0.475 20.427 30.336 40.572

REM !ATOM C6!
REM !INVARIOMNAME C@6c1c1c1h_0!
BEDE C6 C24 0.995 20.502 30.208 40.565
BEDE C6 H7 0.530 20.621 30.397 40.565
BEDE C6 C19 0.955 20.544 30.323 40.565
BEDE C6 C23 0.946 20.544 30.323 40.565

REM !ATOM H7!
REM !INVARIOMNAME H1c[1c1c1c]&C1c1c1c1h_0!
BEDE H7 C6 0.475 20.427 30.336 40.572

REM !ATOM C8!
REM !INVARIOMNAME C@6c1c1h1h_0!
BEDE C8 C4 1.090 20.484 30.373 40.569
BEDE C8 H9 0.338 20.768 30.390 40.569
BEDE C8 H10 0.338 20.768 30.390 40.569
BEDE C8 C25 0.774 20.499 30.309 40.569

REM !ATOM H9!
REM !INVARIOMNAME H@3c&3-C#3c[#3c1f1h]#3c[#3c@6n1h]1h1h_0!
BEDE H9 C8 0.496 20.459 30.354 40.564

REM !ATOM H10!
REM !INVARIOMNAME H@3c&3-C#3c[#3c1f1h]#3c[#3c@6n1h]1h1h_0!
BEDE H10 C8 0.496 20.459 30.354 40.564

REM !ATOM C11!
REM !INVARIOMNAME C@3c1h1h1h_0!
BEDE C11 H12 0.369 20.852 30.430 40.561
BEDE C11 H13 0.369 20.852 30.430 40.561
BEDE C11 H14 0.369 20.852 30.430 40.561
BEDE C11 C4 1.127 20.422 30.272 40.561

REM !ATOM H12!
REM !INVARIOMNAME H1c[@5c1h1h]&C@5c1h1h1h_0!
BEDE H12 C11 0.503 20.493 30.406 40.589

REM !ATOM H13!
REM !INVARIOMNAME H1c[@5c1h1h]&C@5c1h1h1h_0!
BEDE H13 C11 0.503 20.493 30.406 40.589

REM !ATOM H14!
REM !INVARIOMNAME H1c[@5c1h1h]&C@5c1h1h1h_0!
BEDE H14 C11 0.503 20.493 30.406 40.589

REM !ATOM C15!
REM !INVARIOMNAME C@3c1h1h1h_0!
BEDE C15 H16 0.369 20.852 30.430 40.561
BEDE C15 H17 0.369 20.852 30.430 40.561
BEDE C15 H18 0.369 20.852 30.430 40.561
BEDE C15 C4 1.127 20.422 30.272 40.561

REM !ATOM H16!
REM !INVARIOMNAME H1c[@5c1h1h]&C@5c1h1h1h_0!
BEDE H16 C15 0.503 20.493 30.406 40.589

REM !ATOM H17!
REM !INVARIOMNAME H1c[@5c1h1h]&C@5c1h1h1h_0!
BEDE H17 C15 0.503 20.493 30.406 40.589

REM !ATOM H18!
REM !INVARIOMNAME H1c[@5c1h1h]&C@5c1h1h1h_0!
BEDE H18 C15 0.503 20.493 30.406 40.589

REM !ATOM C19!
REM !INVARIOMNAME C@3c1h1h1h_0!
BEDE C19 H20 0.369 20.852 30.430 40.561
BEDE C19 H21 0.369 20.852 30.430 40.561
BEDE C19 H22 0.369 20.852 30.430 40.561
BEDE C19 C6 1.127 20.422 30.272 40.561

REM !ATOM H20!
REM !INVARIOMNAME H1c[@5c1h1h]&C@5c1h1h1h_0!
BEDE H20 C19 0.503 20.493 30.406 40.589

REM !ATOM H21!
REM !INVARIOMNAME H1c[@5c1h1h]&C@5c1h1h1h_0!
BEDE H21 C19 0.503 20.493 30.406 40.589

REM !ATOM H22!
REM !INVARIOMNAME H1c[@5c1h1h]&C@5c1h1h1h_0!
BEDE H22 C19 0.503 20.493 30.406 40.589

REM !ATOM C23!
REM !INVARIOMNAME C2o2o@3c_0!
BEDE C23 C6 1.122 20.405 30.243 40.564
BEDE C23 O1 0.831 21.185 30.410 40.564
BEDE C23 O3 0.775 21.185 30.410 40.564

REM !ATOM C24!
REM !INVARIOMNAME 6-C#6c[2c#6c]#6c[2c#6c]1c_0!
BEDE C24 C6 0.985 20.531 30.331 40.567
BEDE C24 C26 0.904 20.548 30.235 40.567
BEDE C24 C28 0.904 20.548 30.235 40.567

REM !ATOM C25!
REM !INVARIOMNAME 6-C#6c[2c#6c]#6c[2c#6c]1c_0!
BEDE C25 C8 0.974 20.531 30.331 40.567
BEDE C25 C30 0.904 20.548 30.235 40.567
BEDE C25 C32 0.906 20.548 30.235 40.567

REM !ATOM C26!
REM !INVARIOMNAME 6-C#6c[#6c1br]#6c[#6c1c]1h_0!
BEDE C26 C24 0.793 20.409 30.078 40.405
BEDE C26 C30 0.895 20.590 30.108 40.405
BEDE C26 H27 0.317 20.788 30.319 40.405

REM !ATOM H27!
REM !INVARIOMNAME H@6c&6-C#6c[2s#6n]#6c[#6n1h]1h_0!
BEDE H27 C26 0.504 20.455 30.341 40.558

REM !ATOM C28!
REM !INVARIOMNAME 6-C#6c[#6c1br]#6c[#6c1c]1h_0!
BEDE C28 C24 0.793 20.409 30.078 40.405
BEDE C28 C32 0.894 20.590 30.108 40.405
BEDE C28 H29 0.317 20.788 30.319 40.405

REM !ATOM H29!
REM !INVARIOMNAME H@6c&6-C#6c[2s#6n]#6c[#6n1h]1h_0!
BEDE H29 C28 0.504 20.455 30.341 40.558

REM !ATOM C30!
REM !INVARIOMNAME 6-C#6c[2c#6c]#6c[#6c1c]1h_0!
BEDE C30 C25 0.880 20.501 30.205 40.561
BEDE C30 C26 0.863 20.520 30.235 40.561
BEDE C30 H31 0.339 20.681 30.366 40.561

REM !ATOM H31!
REM !INVARIOMNAME H@6c&6-C#6c[2s#6n]#6c[#6n1h]1h_0!
BEDE H31 C30 0.504 20.455 30.341 40.558

REM !ATOM C32!
REM !INVARIOMNAME 6-C#6c[2c#6c]#6c[#6c1c]1h_0!
BEDE C32 C25 0.883 20.501 30.205 40.561
BEDE C32 C28 0.862 20.520 30.235 40.561
BEDE C32 H33 0.339 20.681 30.366 40.561

REM !ATOM H33!
REM !INVARIOMNAME H@6c&6-C#6c[2s#6n]#6c[#6n1h]1h_0!
BEDE H33 C32 0.504 20.455 30.341 40.558

OMIT 1 0 0
LIST 6 ! automatically inserted. Change 6 to 4 for CHECKCIF!!
REM +IBU.rests
L.S. 10
PLAN -20
ACTA
DAMP
WPDB -1
BOND $H
CONF
TEMP -248
FMAP
WGHT    0.053600    0.041700
FVAR       0.72150   0.19700   0.17545   0.21530
O1    1    0.377493    0.997372    0.412433    11.00000    0.00837    0.00662 =
         0.01111   -0.00127    0.00002    0.00116
AFIX 143
H2    3    0.417660    1.060407    0.456968    11.00000   -2.40000
AFIX   0
O3    1    0.497791    0.811973    0.436226    11.00000    0.00626    0.00807 =
         0.01197   -0.00135   -0.00001    0.00055
C4    2    0.095981    0.233214    0.649655    11.00000    0.00662    0.00760 =
         0.00916    0.00071    0.00152   -0.00054
AFIX  13
H5    3    0.053203    0.297350    0.580889    11.00000   -2.40000
AFIX   0
C6    2    0.348239    0.720177    0.319161    11.00000    0.00729    0.00676 =
         0.00665    0.00023    0.00077   -0.00072
AFIX  13
H7    3    0.297997    0.784713    0.261281    11.00000   -2.40000
AFIX   0
C8    2    0.175445    0.354746    0.709830    11.00000    0.00779    0.00799 =
         0.00797   -0.00002    0.00239   -0.00114
AFIX  23
H9    3    0.149779    0.439983    0.764653    11.00000   -2.40000
H10   3    0.223909    0.287768    0.766913    11.00000   -2.40000
AFIX   0
C11   2    0.039089    0.175004    0.752829    11.00000    0.01021    0.01009 =
         0.01437    0.00135    0.00545   -0.00120
AFIX 137
H12   3   -0.010372    0.096253    0.713523    11.00000   -3.00000
H13   3    0.010684    0.274841    0.787727    11.00000   -3.00000
H14   3    0.080514    0.116632    0.823328    11.00000   -3.00000
AFIX   0
C15   2    0.135120    0.078984    0.586007    11.00000    0.01155    0.00981 =
         0.01251   -0.00240    0.00311   -0.00129
AFIX 137
H16   3    0.083168    0.007999    0.543045    11.00000   -3.00000
H17   3    0.174934    0.011316    0.652640    11.00000   -3.00000
H18   3    0.172331    0.118843    0.521564    11.00000   -3.00000
AFIX   0
C19   2    0.399430    0.606535    0.234311    11.00000    0.01250    0.01041 =
         0.00889   -0.00203    0.00381   -0.00124
AFIX 137
H20   3    0.354894    0.525884    0.185641    11.00000   -3.00000
H21   3    0.449258    0.542889    0.289620    11.00000   -3.00000
H22   3    0.426925    0.678042    0.173326    11.00000   -3.00000
AFIX   0
C23   2    0.415555    0.848137    0.393783    11.00000    0.00637    0.00586 =
         0.00673    0.00041    0.00143   -0.00017
C24   2    0.303243    0.622079    0.419279    11.00000    0.00608    0.00609 =
         0.00729    0.00059    0.00121   -0.00020
C25   2    0.220901    0.447828    0.609987    11.00000    0.00609    0.00640 =
         0.00788    0.00014    0.00169   -0.00041
C26   2    0.349649    0.485927    0.489589    11.00000    0.00643    0.00777 =
         0.00985    0.00222    0.00279    0.00137
AFIX  43
H27   3    0.409559    0.451351    0.473276    11.00000   -2.40000
AFIX   0
C28   2    0.215584    0.671452    0.446380    11.00000    0.00685    0.00754 =
         0.00959    0.00181    0.00186    0.00144
AFIX  43
H29   3    0.183339    0.764653    0.400479    11.00000   -2.40000
AFIX   0
C30   2    0.308957    0.400325    0.583401    11.00000    0.00703    0.00742 =
         0.00967    0.00227    0.00260    0.00115
AFIX  43
H31   3    0.341639    0.308123    0.630060    11.00000   -2.40000
AFIX   0
C32   2    0.175026    0.585381    0.540011    11.00000    0.00650    0.00809 =
         0.01002    0.00125    0.00262    0.00100
AFIX  43
H33   3    0.115301    0.620510    0.556690    11.00000   -2.40000

REM <hkl>
REM IBU.hkl
REM </hkl>
AFIX   0
HKLF 4

L1      3    0.39332    0.93532    0.40468  !    0.07683    0.05492  O1
L2      3    0.37749    0.99737    0.41243  !   -0.07683    0.12315  O1
L3      3    0.38973    1.01658    0.42601  !    0.05476    0.06772  O1
L4      3    0.37749    0.99737    0.41243  !   -0.05476    0.12315  O1
L5      3    0.40480    1.04022    0.44271  !    0.25215    0.12545  H2
L6      3    0.41766    1.06041    0.45697  !   -0.25215    0.12251  H2
L7      3    0.46718    0.82543    0.42043  !    0.07387    0.03491  O3
L8      3    0.49779    0.81197    0.43623  !   -0.07387    0.12595  O3
L9      3    0.13233    0.28881    0.67718  !    0.06639    0.05930  C4
L10     3    0.09598    0.23321    0.64965  !   -0.06639    0.12079  C4
L11     3    0.11443    0.16053    0.61966  !    0.09475    0.05299  C4
L12     3    0.09598    0.23321    0.64965  !   -0.09475    0.12079  C4
L13     3    0.07840    0.25957    0.62139  !    0.16705    0.06965  C4
L14     3    0.09598    0.23321    0.64965  !   -0.16705    0.12079  C4
L15     3    0.06921    0.20582    0.69821  !    0.10894    0.04842  C4
L16     3    0.09598    0.23321    0.64965  !   -0.10894    0.12079  C4
L17     3    0.07352    0.26689    0.61355  !    0.08412    0.05895  H5
L18     3    0.05320    0.29735    0.58089  !   -0.08412    0.12315  H5
L19     3    0.31891    0.65625    0.38441  !    0.09889    0.03649  C6
L20     3    0.34824    0.72018    0.31916  !   -0.09889    0.12165  C6
L21     3    0.32161    0.75438    0.28848  !    0.12233    0.06965  C6
L22     3    0.34824    0.72018    0.31916  !   -0.12233    0.12165  C6
L23     3    0.38019    0.64925    0.26620  !    0.10717    0.05667  C6
L24     3    0.34824    0.72018    0.31916  !   -0.10717    0.12165  C6
L25     3    0.39023    0.79999    0.36571  !    0.10717    0.05667  C6
L26     3    0.34824    0.72018    0.31916  !   -0.10717    0.12165  C6
L27     3    0.32186    0.75406    0.28877  !    0.08412    0.05895  H7
L28     3    0.29800    0.78471    0.26128  !   -0.08412    0.12315  H7
L29     3    0.11925    0.26880    0.66727  !    0.09535    0.06544  C8
L30     3    0.17545    0.35475    0.70983  !   -0.09535    0.12251  C8
L31     3    0.16668    0.38385    0.72855  !    0.15129    0.06843  C8
L32     3    0.17545    0.35475    0.70983  !   -0.15129    0.12251  C8
L33     3    0.19199    0.33188    0.72932  !    0.15129    0.06843  C8
L34     3    0.17545    0.35475    0.70983  !   -0.15129    0.12251  C8
L35     3    0.19876    0.40249    0.65862  !    0.09830    0.05421  C8
L36     3    0.17545    0.35475    0.70983  !   -0.09830    0.12251  C8
L37     3    0.16264    0.39728    0.73719  !    0.09042    0.06211  H9
L38     3    0.14978    0.43998    0.76465  !   -0.09042    0.12143  H9
L39     3    0.19963    0.32132    0.73831  !    0.09042    0.06211  H10
L40     3    0.22391    0.28777    0.76691  !   -0.09042    0.12143  H10
L41     3    0.02047    0.14535    0.73803  !    0.16784    0.07544  C11
L42     3    0.03909    0.17500    0.75283  !   -0.16784    0.12079  C11
L43     3    0.02839    0.21260    0.76597  !    0.16784    0.07544  C11
L44     3    0.03909    0.17500    0.75283  !   -0.16784    0.12079  C11
L45     3    0.05469    0.15303    0.77937  !    0.16784    0.07544  C11
L46     3    0.03909    0.17500    0.75283  !   -0.16784    0.12079  C11
L47     3    0.08100    0.21788    0.67683  !    0.08313    0.04772  C11
L48     3    0.03909    0.17500    0.75283  !   -0.08313    0.12079  C11
L49     3    0.01501    0.13667    0.73370  !    0.09712    0.07123  H12
L50     3   -0.01037    0.09625    0.71352  !   -0.09712    0.12681  H12
L51     3    0.02526    0.22360    0.76982  !    0.09712    0.07123  H13
L52     3    0.01068    0.27484    0.78773  !   -0.09712    0.12681  H13
L53     3    0.05925    0.14659    0.78714  !    0.09712    0.07123  H14
L54     3    0.08051    0.11663    0.82333  !   -0.09712    0.12681  H14
L55     3    0.11556    0.05226    0.56983  !    0.16784    0.07544  C15
L56     3    0.13512    0.07898    0.58601  !   -0.16784    0.12079  C15
L57     3    0.15011    0.05350    0.61110  !    0.16784    0.07544  C15
L58     3    0.13512    0.07898    0.58601  !   -0.16784    0.12079  C15
L59     3    0.14913    0.09399    0.56174  !    0.16784    0.07544  C15
L60     3    0.13512    0.07898    0.58601  !   -0.16784    0.12079  C15
L61     3    0.10629    0.19260    0.63289  !    0.08313    0.04772  C15
L62     3    0.13512    0.07898    0.58601  !   -0.08313    0.12079  C15
L63     3    0.10983    0.04443    0.56510  !    0.09712    0.07123  H16
L64     3    0.08317    0.00800    0.54304  !   -0.09712    0.12681  H16
L65     3    0.15450    0.04605    0.61844  !    0.09712    0.07123  H17
L66     3    0.17493    0.01132    0.65264  !   -0.09712    0.12681  H17
L67     3    0.15323    0.09838    0.55464  !    0.09712    0.07123  H18
L68     3    0.17233    0.11884    0.52156  !   -0.09712    0.12681  H18
L69     3    0.38266    0.57617    0.21599  !    0.16784    0.07544  C19
L70     3    0.39943    0.60653    0.23431  !   -0.16784    0.12079  C19
L71     3    0.41819    0.58257    0.25514  !    0.16784    0.07544  C19
L72     3    0.39943    0.60653    0.23431  !   -0.16784    0.12079  C19
L73     3    0.40978    0.63346    0.21135  !    0.16784    0.07544  C19
L74     3    0.39943    0.60653    0.23431  !   -0.16784    0.12079  C19
L75     3    0.36172    0.69024    0.29681  !    0.08313    0.04772  C19
L76     3    0.39943    0.60653    0.23431  !   -0.08313    0.12079  C19
L77     3    0.37775    0.56728    0.21062  !    0.09712    0.07123  H20
L78     3    0.35489    0.52588    0.18564  !   -0.09712    0.12681  H20
L79     3    0.42368    0.57556    0.26123  !    0.09712    0.07123  H21
L80     3    0.44926    0.54289    0.28962  !   -0.09712    0.12681  H21
L81     3    0.41281    0.64134    0.20463  !    0.09712    0.07123  H22
L82     3    0.42693    0.67804    0.17333  !   -0.09712    0.12681  H22
L83     3    0.36575    0.75347    0.33858  !    0.07978    0.04263  C23
L84     3    0.41556    0.84814    0.39378  !   -0.07978    0.12143  C23
L85     3    0.39156    0.94223    0.40554  !    0.23344    0.07193  C23
L86     3    0.41556    0.84814    0.39378  !   -0.23344    0.12143  C23
L87     3    0.46735    0.82536    0.42051  !    0.23344    0.07193  C23
L88     3    0.41556    0.84814    0.39378  !   -0.23344    0.12143  C23
L89     3    0.33227    0.68537    0.35469  !    0.10460    0.05807  C24
L90     3    0.30324    0.62208    0.41928  !   -0.10460    0.12208  C24
L91     3    0.33324    0.53407    0.46473  !    0.10795    0.04123  C24
L92     3    0.30324    0.62208    0.41928  !   -0.10795    0.12208  C24
L93     3    0.24660    0.65398    0.43679  !    0.10795    0.04123  C24
L94     3    0.30324    0.62208    0.41928  !   -0.10795    0.12208  C24
L95     3    0.19156    0.38774    0.67443  !    0.10460    0.05807  C25
L96     3    0.22090    0.44783    0.60999  !   -0.10460    0.12208  C25
L97     3    0.27782    0.41712    0.59280  !    0.10795    0.04123  C25
L98     3    0.22090    0.44783    0.60999  !   -0.10795    0.12208  C25
L99     3    0.19126    0.53670    0.56478  !    0.10795    0.04123  C25
L100    3    0.22090    0.44783    0.60999  !   -0.10795    0.12208  C25
L101    3    0.32333    0.56313    0.44972  !    0.08057    0.01368  C26
L102    3    0.34965    0.48593    0.48959  !   -0.08057    0.08720  C26
L103    3    0.32354    0.43100    0.54978  !    0.11623    0.01895  C26
L104    3    0.34965    0.48593    0.48959  !   -0.11623    0.08720  C26
L105    3    0.36964    0.47439    0.48415  !    0.15523    0.05597  C26
L106    3    0.34965    0.48593    0.48959  !   -0.15523    0.08720  C26
L107    3    0.37777    0.46969    0.48193  !    0.08963    0.05983  H27
L108    3    0.40956    0.45135    0.47328  !   -0.08963    0.12014  H27
L109    3    0.26527    0.64346    0.43102  !    0.08057    0.01368  C28
L110    3    0.21558    0.67145    0.44638  !   -0.08057    0.08720  C28
L111    3    0.18958    0.61626    0.50642  !    0.11623    0.01895  C28
L112    3    0.21558    0.67145    0.44638  !   -0.11623    0.08720  C28
L113    3    0.20482    0.70255    0.43106  !    0.15523    0.05597  C28
L114    3    0.21558    0.67145    0.44638  !   -0.15523    0.08720  C28
L115    3    0.20045    0.71521    0.42483  !    0.08963    0.05983  H29
L116    3    0.18334    0.76465    0.40048  !   -0.08963    0.12014  H29
L117    3    0.25355    0.43022    0.60013  !    0.09869    0.03597  C30
L118    3    0.30896    0.40032    0.58340  !   -0.09869    0.12079  C30
L119    3    0.33413    0.45329    0.52536  !    0.10244    0.04123  C30
L120    3    0.30896    0.40032    0.58340  !   -0.10244    0.12079  C30
L121    3    0.32062    0.36742    0.60005  !    0.13415    0.06421  C30
L122    3    0.30896    0.40032    0.58340  !   -0.13415    0.12079  C30
L123    3    0.32430    0.35704    0.60531  !    0.08963    0.05983  H31
L124    3    0.34164    0.30812    0.63006  !   -0.08963    0.12014  H31
L125    3    0.20391    0.49877    0.58407  !    0.09869    0.03597  C32
L126    3    0.17503    0.58538    0.54001  !   -0.09869    0.12079  C32
L127    3    0.20010    0.63860    0.48212  !    0.10244    0.04123  C32
L128    3    0.17503    0.58538    0.54001  !   -0.10244    0.12079  C32
L129    3    0.15371    0.59792    0.54596  !    0.13415    0.06421  C32
L130    3    0.17503    0.58538    0.54001  !   -0.13415    0.12079  C32
L131    3    0.14699    0.60187    0.54784  !    0.08963    0.05983  H33
L132    3    0.11530    0.62051    0.55669  !   -0.08963    0.12014  H33
L133    3    0.35967    0.99057    0.42977  !    0.20704    0.07369  O1
L134    3    0.37082    1.01637    0.38269  !    0.20704    0.07369  O1
L135    3    0.37749    0.99737    0.41243  !   -0.41408    0.12315  O1
L136    3    0.50245    0.85536    0.45177  !    0.16508    0.05878  O3
L137    3    0.49518    0.76769    0.42174  !    0.16508    0.05878  O3
L138    3    0.49779    0.81197    0.43623  !   -0.33016    0.12595  O3


     d12       A        B1       B2       r     molecule  atom1 atom2

    1.231    0.233    0.072    0.121    0.775   IBU.restrained in s  C23 O3
    1.318    0.233    0.072    0.121    0.831   IBU.restrained in s  C23 O1

    0.840    0.252    0.125    0.123    0.269   IBU.restrained in s  H2 O1

    1.231    0.074    0.035    0.126    0.458   IBU.restrained in s  O3 C23
    1.318    0.077    0.055    0.123    0.548   IBU.restrained in s  O1 C23

    1.394    0.102    0.041    0.121    0.862   IBU.restrained in s  C32 C28
    1.394    0.116    0.019    0.087    0.894   IBU.restrained in s  C28 C32
    1.395    0.102    0.041    0.121    0.863   IBU.restrained in s  C30 C26
    1.395    0.116    0.019    0.087    0.895   IBU.restrained in s  C26 C30
    1.398    0.081    0.014    0.087    0.793   IBU.restrained in s  C26 C24
    1.398    0.108    0.041    0.122    0.904   IBU.restrained in s  C24 C26
    1.398    0.099    0.036    0.121    0.880   IBU.restrained in s  C30 C25
    1.398    0.108    0.041    0.122    0.904   IBU.restrained in s  C25 C30
    1.399    0.081    0.014    0.087    0.793   IBU.restrained in s  C28 C24
    1.399    0.108    0.041    0.122    0.904   IBU.restrained in s  C24 C28
    1.402    0.099    0.036    0.121    0.883   IBU.restrained in s  C32 C25
    1.402    0.108    0.041    0.122    0.906   IBU.restrained in s  C25 C32
    1.509    0.105    0.058    0.122    0.974   IBU.restrained in s  C25 C8
    1.509    0.098    0.054    0.123    0.774   IBU.restrained in s  C8 C25
    1.517    0.107    0.057    0.122    0.946   IBU.restrained in s  C6 C23
    1.527    0.105    0.058    0.122    0.985   IBU.restrained in s  C24 C6
    1.527    0.099    0.036    0.122    0.995   IBU.restrained in s  C6 C24
    1.530    0.095    0.053    0.121    0.721   IBU.restrained in s  C4 C15
    1.530    0.109    0.048    0.121    0.720   IBU.restrained in s  C4 C11
    1.530    0.107    0.057    0.122    0.955   IBU.restrained in s  C6 C19
    1.541    0.066    0.059    0.121    0.705   IBU.restrained in s  C4 C8

    0.950    0.090    0.060    0.120    0.504   IBU.restrained in s  H29 C28
    0.950    0.090    0.060    0.120    0.504   IBU.restrained in s  H31 C30
    0.950    0.090    0.060    0.120    0.504   IBU.restrained in s  H27 C26
    0.950    0.090    0.060    0.120    0.504   IBU.restrained in s  H33 C32
    0.980    0.097    0.071    0.127    0.503   IBU.restrained in s  H22 C19
    0.980    0.097    0.071    0.127    0.503   IBU.restrained in s  H20 C19
    0.980    0.097    0.071    0.127    0.503   IBU.restrained in s  H18 C15
    0.980    0.097    0.071    0.127    0.503   IBU.restrained in s  H17 C15
    0.980    0.097    0.071    0.127    0.503   IBU.restrained in s  H16 C15
    0.980    0.097    0.071    0.127    0.503   IBU.restrained in s  H13 C11
    0.980    0.097    0.071    0.127    0.503   IBU.restrained in s  H14 C11
    0.980    0.097    0.071    0.127    0.503   IBU.restrained in s  H12 C11
    0.980    0.097    0.071    0.127    0.503   IBU.restrained in s  H21 C19
    0.990    0.090    0.062    0.121    0.496   IBU.restrained in s  H10 C8
    0.990    0.090    0.062    0.121    0.496   IBU.restrained in s  H9 C8
    1.000    0.084    0.059    0.123    0.475   IBU.restrained in s  H7 C6
    1.000    0.084    0.059    0.123    0.475   IBU.restrained in s  H5 C4

    0.840    0.055    0.068    0.123    0.256   IBU.restrained in s  O1 H2

    0.950    0.155    0.056    0.087    0.317   IBU.restrained in s  C28 H29
    0.950    0.134    0.064    0.121    0.339   IBU.restrained in s  C30 H31
    0.950    0.155    0.056    0.087    0.317   IBU.restrained in s  C26 H27
    0.950    0.134    0.064    0.121    0.339   IBU.restrained in s  C32 H33
    0.980    0.168    0.075    0.121    0.369   IBU.restrained in s  C19 H22
    0.980    0.168    0.075    0.121    0.369   IBU.restrained in s  C19 H20
    0.980    0.168    0.075    0.121    0.369   IBU.restrained in s  C15 H18
    0.980    0.168    0.075    0.121    0.369   IBU.restrained in s  C15 H17
    0.980    0.168    0.075    0.121    0.369   IBU.restrained in s  C15 H16
    0.980    0.168    0.075    0.121    0.369   IBU.restrained in s  C11 H13
    0.980    0.168    0.075    0.121    0.369   IBU.restrained in s  C11 H14
    0.980    0.168    0.075    0.121    0.369   IBU.restrained in s  C11 H12
    0.980    0.168    0.075    0.121    0.369   IBU.restrained in s  C19 H21
    0.990    0.151    0.068    0.123    0.338   IBU.restrained in s  C8 H10
    0.990    0.151    0.068    0.123    0.338   IBU.restrained in s  C8 H9
    1.000    0.122    0.070    0.122    0.530   IBU.restrained in s  C6 H7
    1.000    0.167    0.070    0.121    0.411   IBU.restrained in s  C4 H5

    1.517    0.080    0.043    0.121    1.122   IBU.restrained in s  C23 C6
    1.530    0.083    0.048    0.121    1.127   IBU.restrained in s  C15 C4
    1.530    0.083    0.048    0.121    1.127   IBU.restrained in s  C11 C4
    1.530    0.083    0.048    0.121    1.127   IBU.restrained in s  C19 C6
    1.541    0.095    0.065    0.123    1.090   IBU.restrained in s  C8 C4


REM  IBU.restrained in space group "P1 21/c1"
REM wR2 = 0.094746, GooF = S = 1.03445, Restrained GooF = 1.03445 for all data
REM R1 = 0.034006 for 10880 Fo > 4sig(Fo) and 0.047607 for all 13366 data
REM 142 parameters refined using 0 restraints

END

WGHT      0.0536      0.0417

REM Highest difference peak  0.584,  deepest hole -0.275,  1-sigma level  0.062
Q1    1   0.4510  0.8383  0.3994  11.00000  0.05    0.58
Q2    1   0.3954  0.8016  0.3646  11.00000  0.05    0.54
Q3    1   0.2498  0.6790  0.4354  11.00000  0.05    0.50
Q4    1   0.1493  0.3022  0.6848  11.00000  0.05    0.49
Q5    1   0.1986  0.4855  0.5775  11.00000  0.05    0.48
Q6    1   0.3406  1.0006  0.4094  11.00000  0.05    0.45
Q7    1   0.2502  0.4375  0.5971  11.00000  0.05    0.45
Q8    1   0.2038  0.5377  0.5779  11.00000  0.05    0.44
Q9    1   0.2753  0.4031  0.5954  11.00000  0.05    0.43
Q10   1   0.3249  0.5126  0.4460  11.00000  0.05    0.43
Q11   1   0.1194  0.1363  0.6163  11.00000  0.05    0.39
Q12   1   0.4748  1.1642  0.5257  11.00000  0.05    0.38
Q13   1   0.3220  0.4194  0.5103  11.00000  0.05    0.38
Q14   1   0.3331  0.5978  0.4569  11.00000  0.05    0.37
Q15   1   0.2679  0.6232  0.4113  11.00000  0.05    0.37
Q16   1   0.3225  0.6604  0.3548  11.00000  0.05    0.37
Q17   1   0.1920  0.4471  0.6233  11.00000  0.05    0.36
Q18   1   0.3130  0.5758  0.4352  11.00000  0.05    0.36
Q19   1   0.3696  0.6842  0.2682  11.00000  0.05    0.36
Q20   1   0.0673  0.1846  0.7229  11.00000  0.05    0.35
;
_shelx_res_checksum   36572

_shelx_hkl_file
;
  -1   0   0    0.62    0.14
  -1   0   0    0.14    0.14
   1   0   0    0.41    0.14
   1   0   0    0.41    0.14
  -2   0   0  667.79    6.18
  -2   0   0  657.48    6.87
   2   0   0  662.08    6.12
  -3   0   0   -0.14    0.41
  -3   0   0    0.07    0.48
   3   0   0   -0.21    0.34
   3   0   0    0.55    0.48
  -4   0   0 1930.38   14.91
  -4   0   0 1844.42   16.22
   4   0   0 1843.53   14.50
   4   0   0 1980.41   17.18
  -5   0   0  451.26    7.01
  -5   0   0  439.85    6.60
   5   0   0  449.61    6.80
   5   0   0  473.59    6.60
  -6   0   0 1115.13   12.37
   6   0   0 1133.62   13.26
   6   0   0 1169.35   14.91
  -7   0   0  853.32   10.99
  -7   0   0  827.35   12.51
  -8   0   0   -0.07    0.69
  -8   0   0    1.24    0.69
  -8   0   0    0.76    0.89
   8   0   0    0.82    0.89
  -9   0   0  131.18    1.31
  -9   0   0  130.63    1.31
  -9   0   0  125.41    1.51
   9   0   0  137.43    1.65
 -10   0   0  484.38    5.98
 -10   0   0  490.36    8.11
 -10   0   0  461.43    6.73
  10   0   0  506.92    7.15
 -11   0   0  236.66    4.19
 -11   0   0  250.33    1.86
 -11   0   0  234.74    2.13
  11   0   0  259.95    2.27
 -12   0   0    8.11    0.96
 -12   0   0    8.73    0.96
 -12   0   0    8.45    1.24
  12   0   0    9.14    1.31
 -13   0   0   25.36    1.10
 -13   0   0   21.44    1.37
  13   0   0   22.61    1.51
 -14   0   0   17.18    1.17
 -14   0   0   17.66    1.17
 -14   0   0   15.26    1.44
  14   0   0   16.77    1.51
 -15   0   0  337.54    2.61
 -15   0   0  351.42    5.43
 -15   0   0  322.56    2.89
 -16   0   0   24.39    1.37
 -16   0   0   25.49    1.31
 -16   0   0   24.60    1.65
  16   0   0   28.52    1.79
 -17   0   0   21.44    1.37
 -17   0   0   20.89    1.37
 -17   0   0   19.52    1.72
 -18   0   0    2.13    1.37
 -18   0   0    0.41    1.31
 -18   0   0   -0.69    1.65
  18   0   0    1.10    1.79
 -19   0   0   17.87    1.51
 -19   0   0   18.35    1.51
 -19   0   0   14.43    1.86
  19   0   0   22.13    1.99
 -20   0   0   16.97    1.58
 -20   0   0   19.93    1.92
  20   0   0   26.52    2.13
 -21   0   0  148.36    2.47
 -21   0   0  164.71    2.47
  21   0   0  163.55    2.95
 -22   0   0  141.49    2.47
 -22   0   0  160.45    2.54
 -22   0   0  139.49    2.89
  22   0   0  160.87    3.02
 -23   0   0  336.30    3.44
  23   0   0  337.60    3.92
 -24   0   0    8.38    1.86
 -24   0   0   13.95    1.79
 -24   0   0    8.86    2.20
  24   0   0    9.00    2.34
 -25   0   0  291.22    3.44
 -25   0   0  314.93    3.50
  25   0   0  326.33    4.05
 -26   0   0    8.45    2.34
  26   0   0   11.68    2.41
 -27   0   0   12.16    2.06
 -27   0   0   13.06    1.99
 -27   0   0   12.44    2.47
  27   0   0   10.79    2.47
 -28   0   0   10.17    2.13
 -28   0   0   10.79    2.13
  28   0   0   15.05    2.61
 -29   0   0   85.35    2.68
 -29   0   0   89.61    2.68
  29   0   0   93.11    3.16
 -30   0   0    3.78    2.20
 -30   0   0    4.74    2.13
 -30   0   0    3.02    2.61
  30   0   0    3.30    2.68
 -31   0   0    9.90    2.34
 -31   0   0   10.99    2.27
 -31   0   0   10.17    2.75
  31   0   0   13.81    2.75
   0   1   0    0.21    0.21
   0   1   0   -0.14    0.21
   0   1   0    0.27    0.27
   0  -1   0   -0.14    0.21
   0  -1   0    0.00    0.21
   0  -1   0   -0.34    0.27
  -1   1   0  122.18    1.65
  -1   1   0  112.42    1.72
   1   1   0  116.13    2.06
   1   1   0  113.18    1.51
   1   1   0  115.44    1.72
  -1  -1   0  110.77    0.62
  -1  -1   0  108.43    1.58
  -1  -1   0  112.15    1.58
   1  -1   0  122.38    1.79
  -2   1   0 4101.41   12.58
  -2   1   0 4221.18   17.66
   2   1   0 3972.84   20.55
   2   1   0 4179.20   21.92
   2   1   0 4150.61   20.89
  -2  -1   0 4122.44   20.82
  -2  -1   0 4077.22   21.71
  -2  -1   0 4073.79   20.68
   2  -1   0 4143.19   12.58
   2  -1   0 4336.83   18.14
  -3   1   0  101.29    1.65
  -3   1   0  101.29    1.37
   3   1   0   98.81    1.79
   3   1   0  103.49    0.96
  -3  -1   0  102.04    0.89
  -3  -1   0   99.02    0.96
   3  -1   0   98.40    1.37
   3  -1   0  104.66    1.44
  -4   1   0  691.29    8.73
   4   1   0  694.04    9.48
   4   1   0  711.42    9.76
  -4  -1   0  710.18    9.21
  -4  -1   0  704.41    9.90
   4  -1   0  699.12    8.80
  -5   1   0   42.47    0.55
  -5   1   0   41.37    0.76
   5   1   0   43.22    0.82
   5   1   0   44.18    0.96
  -5  -1   0   43.98    0.82
  -5  -1   0   42.47    0.96
   5  -1   0   43.22    0.55
  -6   1   0   27.21    0.55
  -6   1   0   27.97    0.82
   6   1   0   28.24    0.82
   6   1   0   28.86    0.96
  -6  -1   0   29.27    0.82
  -6  -1   0   26.66    0.96
   6  -1   0   29.96    0.82
  -7   1   0   25.84    0.69
  -7   1   0   25.43    0.62
  -7   1   0   23.98    0.82
   7   1   0   26.04    1.03
  -7  -1   0   27.14    0.89
  -7  -1   0   25.77    1.03
  -8   1   0    1.99    0.62
  -8   1   0    1.86    0.55
   8   1   0    2.20    0.76
   8   1   0    1.65    0.96
  -8  -1   0    0.14    0.76
  -8  -1   0    1.31    0.96
   8  -1   0    0.27    0.82
  -9   1   0   46.25    0.89
  -9   1   0   49.34    0.89
  -9   1   0   47.76    1.17
   9   1   0   48.72    1.10
   9   1   0   49.20    1.31
  -9  -1   0   47.28    1.31
   9  -1   0   51.13    1.17
 -10   1   0    2.13    0.69
 -10   1   0    1.92    0.69
 -10   1   0    2.61    0.96
  10   1   0    1.92    0.89
  10   1   0    2.61    1.17
 -10  -1   0    3.57    0.89
 -10  -1   0    1.37    1.10
 -11   1   0   -1.37    0.76
 -11   1   0   -0.14    0.76
 -11   1   0    1.51    1.03
  11   1   0    0.62    0.96
  11   1   0    0.55    1.24
 -11  -1   0   -0.41    0.89
 -11  -1   0    0.14    1.17
  11  -1   0   -0.27    1.10
 -12   1   0   15.53    0.96
 -12   1   0   14.91    0.89
 -12   1   0   15.60    1.24
  12   1   0   14.43    1.44
 -12  -1   0   14.29    1.17
 -12  -1   0   16.01    1.10
 -12  -1   0   16.01    1.37
  12  -1   0   14.84    1.24
 -13   1   0    6.60    0.96
 -13   1   0    7.49    0.96
  13   1   0    5.02    1.44
 -13  -1   0    4.19    1.10
 -13  -1   0    5.70    1.10
 -13  -1   0    7.35    1.37
  13  -1   0    5.43    1.31
 -14   1   0   75.31    1.37
 -14   1   0   68.37    1.65
  14   1   0   81.98    1.99
 -14  -1   0   70.71    1.58
 -14  -1   0   74.97    1.58
 -14  -1   0   72.98    1.86
  14  -1   0   84.38    1.86
 -15   1   0  108.50    1.65
 -15   1   0  109.33    1.65
 -15   1   0   99.85    1.92
 -15  -1   0  105.07    1.86
 -15  -1   0  113.45    1.86
 -15  -1   0  103.07    2.13
  15  -1   0  114.28    2.06
 -16   1   0    1.58    1.10
 -16   1   0    1.31    1.10
 -16   1   0    1.99    1.44
  16   1   0    0.76    1.65
 -16  -1   0    1.17    1.31
 -16  -1   0    1.37    1.24
 -16  -1   0    2.13    1.58
  16  -1   0    1.79    1.51
 -17   1   0    1.72    1.17
 -17   1   0    2.20    1.17
 -17   1   0    0.82    1.51
  17   1   0    7.90    1.79
 -17  -1   0   -0.14    1.37
 -17  -1   0    1.03    1.65
  17  -1   0    1.92    1.65
 -18   1   0   63.22    1.65
 -18   1   0   66.79    1.65
 -18   1   0   58.20    1.99
  18   1   0   69.27    2.27
 -18  -1   0   60.61    1.86
 -18  -1   0   57.10    2.06
  18  -1   0   68.30    2.13
 -19   1   0    1.99    1.31
 -19   1   0    3.64    1.31
 -19   1   0    4.95    1.72
  19   1   0    0.76    1.92
 -19  -1   0   -0.55    1.51
 -19  -1   0    1.86    1.51
 -19  -1   0    2.95    1.79
  19  -1   0    3.78    1.79
 -20   1   0   48.51    1.72
 -20   1   0   50.58    1.72
 -20   1   0   44.32    2.06
  20   1   0   51.47    2.27
 -20  -1   0   47.62    1.92
 -20  -1   0   50.58    1.86
 -20  -1   0   47.00    2.20
  20  -1   0   49.68    2.20
 -21   1   0   50.16    1.79
 -21   1   0   43.84    2.20
 -21  -1   0   47.21    1.99
 -21  -1   0   51.47    1.99
 -21  -1   0   44.46    2.27
  21  -1   0   51.74    2.34
 -22   1   0   16.56    1.58
 -22   1   0   14.02    1.99
  22   1   0   16.49    2.27
 -22  -1   0   16.70    1.79
 -22  -1   0   16.63    1.79
 -22  -1   0   14.09    2.20
  22  -1   0   15.32    2.13
 -23   1   0    9.41    1.65
 -23   1   0   10.44    1.65
 -23   1   0    5.57    2.06
  23   1   0    8.04    2.27
 -23  -1   0   11.20    1.86
 -23  -1   0    9.62    2.20
  23  -1   0    8.31    2.20
 -24   1   0    1.17    1.65
 -24   1   0    0.76    1.65
  24   1   0    2.13    2.34
 -24  -1   0    1.99    1.86
 -24  -1   0    2.61    1.86
 -24  -1   0   -0.62    2.20
  24  -1   0    1.31    2.20
 -25   1   0    1.92    1.72
 -25   1   0   -1.86    1.72
 -25   1   0    1.03    2.13
  25   1   0   -1.58    2.41
 -25  -1   0    2.75    1.92
 -25  -1   0    0.69    1.86
 -25  -1   0   -1.37    2.27
  25  -1   0   -1.03    2.27
 -26   1   0   10.38    1.86
 -26   1   0    8.59    1.86
 -26   1   0    5.50    2.27
  26   1   0   12.78    2.47
 -26  -1   0   10.99    2.06
 -26  -1   0   11.61    1.99
 -26  -1   0    5.15    2.41
  26  -1   0    9.35    2.41
 -27   1   0   13.19    1.99
 -27   1   0   12.44    1.92
 -27   1   0   10.79    2.41
  27   1   0   11.06    2.54
 -27  -1   0   12.51    2.13
 -27  -1   0   11.20    2.06
 -27  -1   0   11.06    2.54
  27  -1   0   13.12    2.47
 -28   1   0    0.27    1.92
 -28   1   0    0.89    1.86
 -28   1   0    4.88    2.34
  28   1   0    0.69    2.61
 -28  -1   0    0.76    2.13
 -28  -1   0    0.62    2.06
 -28  -1   0   -1.03    2.54
  28  -1   0    1.72    2.47
 -29   1   0   10.03    2.06
 -29   1   0    9.76    2.06
 -29   1   0   10.10    2.47
 -29  -1   0   10.17    2.20
 -29  -1   0    8.59    2.20
 -29  -1   0    8.18    2.61
  29  -1   0    7.49    2.61
 -30   1   0   -0.62    2.13
 -30   1   0    0.21    1.99
 -30   1   0   -2.06    2.47
  30   1   0   -3.78    2.68
 -30  -1   0   -0.07    2.27
 -30  -1   0    3.78    2.20
 -30  -1   0   -1.10    2.68
  30  -1   0   -1.51    2.54
 -31   1   0    4.95    2.13
 -31   1   0    3.23    2.13
 -31   1   0   -0.55    2.61
  31   1   0    1.72    2.75
 -31  -1   0    4.40    2.34
 -31  -1   0    2.95    2.27
 -31  -1   0    1.65    2.68
  31  -1   0    1.72    2.68
   0   2   0   16.84    0.48
   0   2   0   19.03    0.48
   0   2   0   19.65    0.62
   0  -2   0   18.69    0.48
   0  -2   0   17.59    0.48
  -1   2   0  253.63    4.12
   1   2   0  234.32    4.26
   1   2   0  240.71    3.23
   1   2   0  248.96    2.95
  -1  -2   0  243.87    3.37
  -1  -2   0  238.03    2.47
   1  -2   0  242.29    3.78
   1  -2   0  255.49    3.78
   1  -2   0  249.58    3.92
  -2   2   0 1013.29    7.63
  -2   2   0  978.87    9.28
   2   2   0  986.49   11.06
   2   2   0 1007.11   11.54
   2   2   0 1045.59   11.89
  -2  -2   0 1029.44   11.48
  -2  -2   0 1027.24   11.82
  -2  -2   0 1024.97   12.23
   2  -2   0 1037.82    7.76
   2  -2   0 1015.49    9.62
  -3   2   0  199.21    2.68
  -3   2   0  202.99    3.23
   3   2   0  189.59    2.61
   3   2   0  190.28    3.37
   3   2   0  191.72    1.31
  -3  -2   0  193.16    3.23
  -3  -2   0  193.23    2.75
  -3  -2   0  191.24    2.34
   3  -2   0  199.69    2.75
   3  -2   0  202.92    2.89
  -4   2   0 1303.83    9.76
  -4   2   0 1289.19   13.19
   4   2   0 1248.85   14.77
   4   2   0 1297.92   15.53
   4   2   0 1254.83   15.19
  -4  -2   0 1258.34   14.36
  -4  -2   0 1245.35   15.53
  -4  -2   0 1276.75   15.19
   4  -2   0 1309.53    9.55
   4  -2   0 1264.18   12.78
  -5   2   0  724.27    7.83
  -5   2   0  725.03    9.96
   5   2   0  734.44   11.34
   5   2   0  739.53   11.68
   5   2   0  737.05   10.31
  -5  -2   0  736.02   11.61
  -5  -2   0  727.29   11.41
   5  -2   0  759.04    9.62
  -6   2   0   -0.21    0.34
   6   2   0    1.72    0.89
   6   2   0   -0.21    0.82
  -6  -2   0    0.34    0.76
   6  -2   0    0.07    0.34
   6  -2   0    1.31    0.62
  -7   2   0   59.03    0.69
  -7   2   0   60.06    0.96
   7   2   0   58.82    1.10
   7   2   0   62.19    1.24
  -7  -2   0   59.23    1.17
  -7  -2   0   58.34    1.24
   7  -2   0   58.68    0.69
   7  -2   0   64.59    1.03
  -8   2   0   32.16    0.62
  -8   2   0   32.43    0.89
   8   2   0   33.88    1.10
   8   2   0   36.14    1.24
  -8  -2   0   35.46    1.10
  -8  -2   0   32.85    1.17
   8  -2   0   32.71    0.96
  -9   2   0    5.63    0.62
  -9   2   0    5.50    0.55
  -9   2   0    5.09    0.82
   9   2   0    6.32    0.96
   9   2   0    5.70    1.17
  -9  -2   0    5.77    0.96
  -9  -2   0    5.09    1.10
   9  -2   0    4.67    0.89
 -10   2   0   72.01    0.96
 -10   2   0   71.60    1.31
  10   2   0   74.28    1.37
  10   2   0   73.11    1.58
 -10  -2   0   75.31    1.44
 -10  -2   0   71.95    1.58
  10  -2   0   80.12    1.37
 -11   2   0   25.22    0.82
 -11   2   0   25.22    0.82
 -11   2   0   23.16    1.17
  11   2   0   27.35    1.24
  11   2   0   26.73    1.44
 -11  -2   0   27.42    1.24
 -11  -2   0   21.85    1.44
  11  -2   0   24.88    1.17
 -12   2   0  164.16    1.51
 -12   2   0  164.85    1.44
 -12   2   0  151.31    1.86
  12   2   0  163.06    1.92
 -12  -2   0  162.17    1.92
 -12  -2   0  157.98    2.13
  12  -2   0  173.99    1.99
 -13   2   0  242.64    1.86
 -13   2   0  240.23    2.27
  13   2   0  240.23    2.27
 -13  -2   0  253.49    2.34
 -13  -2   0  238.51    2.61
  13  -2   0  262.98    2.41
 -14   2   0    1.03    0.89
 -14   2   0    0.48    0.82
 -14   2   0    2.47    1.24
  14   2   0    0.21    1.24
  14   2   0    2.82    1.58
 -14  -2   0    1.24    1.24
 -14  -2   0   -0.69    1.51
  14  -2   0    2.34    1.31
 -15   2   0   27.76    1.17
 -15   2   0   29.55    1.10
 -15   2   0   30.44    1.51
  15   2   0   35.25    1.86
 -15  -2   0   24.81    1.51
 -15  -2   0   29.82    1.51
 -15  -2   0   31.27    1.79
  15  -2   0   32.57    1.58
 -16   2   0   47.28    1.31
 -16   2   0   52.36    1.31
 -16   2   0   49.68    1.72
  16   2   0   53.39    2.06
 -16  -2   0   48.17    1.72
 -16  -2   0   49.54    1.65
 -16  -2   0   48.17    1.99
  16  -2   0   52.16    1.79
 -17   2   0   12.85    1.17
 -17   2   0   13.81    1.58
  17   2   0   11.34    1.92
 -17  -2   0   10.51    1.51
 -17  -2   0   14.09    1.51
 -17  -2   0   12.99    1.86
  17  -2   0   15.19    1.65
 -18   2   0    1.58    1.17
 -18   2   0    1.58    1.17
 -18   2   0   -0.41    1.58
  18   2   0    1.44    1.92
 -18  -2   0    1.17    1.51
 -18  -2   0    1.17    1.51
 -18  -2   0    1.17    1.79
 -19   2   0    1.37    1.24
 -19   2   0    0.00    1.24
 -19   2   0    2.20    1.65
  19   2   0   -0.34    1.99
 -19  -2   0    1.65    1.65
 -19  -2   0   -0.27    1.58
 -19  -2   0    0.27    1.86
  19  -2   0    1.51    1.72
 -20   2   0   88.03    1.86
 -20   2   0   96.48    1.86
 -20   2   0   85.76    2.27
  20   2   0   95.31    2.68
 -20  -2   0   89.74    2.20
 -20  -2   0   94.00    2.20
 -20  -2   0   84.93    2.47
  20  -2   0   96.62    2.41
 -21   2   0   -0.76    1.37
 -21   2   0   -0.55    1.31
 -21   2   0   -1.17    1.79
  21   2   0    1.10    2.13
 -21  -2   0    0.76    1.72
 -21  -2   0    1.03    1.65
 -21  -2   0    0.48    2.06
  21  -2   0   -0.69    1.86
 -22   2   0    9.62    1.51
 -22   2   0   10.03    1.51
 -22   2   0   10.03    1.92
  22   2   0   11.54    2.27
 -22  -2   0   10.44    1.86
 -22  -2   0   12.58    1.86
 -22  -2   0    7.56    2.13
  22  -2   0    9.14    2.06
 -23   2   0    8.73    1.58
 -23   2   0   10.51    1.51
 -23   2   0    6.73    1.99
  23   2   0   11.82    2.34
 -23  -2   0    7.97    1.92
 -23  -2   0    8.86    1.86
 -23  -2   0    8.25    2.20
 -24   2   0   11.48    1.65
 -24   2   0    8.59    2.13
  24   2   0    8.66    2.41
 -24  -2   0    8.38    1.99
 -24  -2   0    9.41    2.34
  24  -2   0   10.44    2.13
 -25   2   0    0.21    1.65
 -25   2   0    1.99    1.65
 -25   2   0    1.17    2.06
  25   2   0    3.37    2.41
 -25  -2   0   -2.06    1.99
 -25  -2   0   -0.55    1.92
 -25  -2   0    1.58    2.34
  25  -2   0    1.17    2.20
 -26   2   0    1.58    1.72
 -26   2   0   -0.55    1.65
 -26   2   0   -1.24    2.13
  26   2   0    0.34    2.47
 -26  -2   0    2.89    2.06
 -26  -2   0   -2.89    1.99
 -26  -2   0   -2.27    2.41
  26  -2   0   -1.65    2.27
 -27   2   0    7.49    1.86
  27   2   0    5.09    2.61
 -27  -2   0    7.90    2.20
 -27  -2   0    5.50    2.13
 -27  -2   0    9.35    2.61
  27  -2   0    9.90    2.41
 -28   2   0    7.76    1.92
 -28   2   0    5.77    1.86
 -28   2   0    7.42    2.34
  28   2   0    8.31    2.68
 -28  -2   0    6.67    2.27
 -28  -2   0    8.11    2.20
 -28  -2   0    7.83    2.61
  28  -2   0    5.50    2.47
 -29   2   0    3.23    1.92
 -29   2   0    3.44    1.92
 -29   2   0    4.95    2.41
  29   2   0    7.56    2.75
 -29  -2   0    4.54    2.27
 -29  -2   0    4.54    2.27
 -29  -2   0    2.68    2.68
  29  -2   0    5.77    2.54
 -30   2   0    8.86    2.06
 -30   2   0    9.96    2.06
 -30   2   0    4.19    2.47
  30   2   0    6.67    2.82
 -30  -2   0    5.09    2.41
 -30  -2   0    9.48    2.27
 -30  -2   0    9.28    2.75
  30  -2   0   10.93    2.61
 -31   2   0    2.68    2.06
 -31   2   0    0.07    2.54
  31   2   0   -0.34    2.82
 -31  -2   0   -1.17    2.75
  31  -2   0    0.34    2.61
   0   3   0    1.03    0.48
   0   3   0   -0.14    0.55
   0   3   0    0.07    0.69
   0  -3   0    0.55    0.48
   0  -3   0    0.48    0.55
   0  -3   0    0.07    0.69
  -1   3   0  167.26    1.58
  -1   3   0  174.40    2.54
   1   3   0  161.21    2.27
   1   3   0  169.11    1.17
   1   3   0  177.08    1.37
  -1  -3   0  168.42    2.34
  -1  -3   0  166.98    1.17
  -1  -3   0  165.06    1.31
   1  -3   0  168.70    2.13
   1  -3   0  175.78    1.03
   1  -3   0  169.73    1.31
  -2   3   0    2.13    0.34
   2   3   0    2.34    0.62
   2   3   0    1.99    0.69
   2   3   0    1.51    0.76
  -2  -3   0    2.20    0.62
  -2  -3   0    1.79    0.69
  -2  -3   0    1.37    0.76
   2  -3   0    2.13    0.34
   2  -3   0    2.06    0.48
   2  -3   0    2.54    0.48
   2  -3   0    2.41    0.69
  -3   3   0  372.31    4.95
  -3   3   0  380.48    5.43
   3   3   0  342.76    5.02
   3   3   0  355.20    1.86
   3   3   0  355.81    3.37
  -3  -3   0  349.35    5.91
  -3  -3   0  346.88    3.57
   3  -3   0  383.44    5.29
  -4   3   0    0.21    0.48
   4   3   0    0.96    0.76
   4   3   0   -0.48    0.82
   4   3   0    0.48    0.82
  -4  -3   0    1.10    0.76
  -4  -3   0    0.34    0.82
  -4  -3   0    1.24    0.82
   4  -3   0    0.48    0.27
   4  -3   0    0.62    0.48
   5   3   0  180.31    1.51
   5   3   0  193.44    1.65
   5   3   0  187.46    1.58
  -5  -3   0  189.25    1.58
  -5  -3   0  183.20    1.65
  -5  -3   0  185.40    1.58
  -6   3   0    7.28    0.34
  -6   3   0    7.49    0.62
   6   3   0    7.28    0.89
   6   3   0    8.11    0.96
   6   3   0    7.42    0.89
  -6  -3   0    6.67    0.89
  -6  -3   0    7.49    0.96
   6  -3   0    7.63    0.34
   6  -3   0    7.28    0.62
  -7   3   0   74.01    0.69
  -7   3   0   71.53    1.03
   7   3   0   72.15    1.31
   7   3   0   74.83    1.37
   7   3   0   71.81    1.31
  -7  -3   0   77.65    1.31
  -7  -3   0   69.61    1.44
   7  -3   0   73.73    0.62
   7  -3   0   74.21    1.03
  -8   3   0  119.15    1.92
  -8   3   0  117.85    1.31
   8   3   0  118.88    1.58
   8   3   0  127.13    1.72
   8   3   0  123.21    1.58
  -8  -3   0  123.83    1.58
  -8  -3   0  118.47    1.72
   8  -3   0  119.50    0.89
   8  -3   0  126.99    1.31
  -9   3   0  196.53    2.41
  -9   3   0  185.47    1.65
   9   3   0  192.41    1.92
   9   3   0  201.75    2.13
   9   3   0  199.00    1.92
  -9  -3   0  205.39    1.99
  -9  -3   0  196.46    2.06
   9  -3   0  197.97    1.17
   9  -3   0  206.70    1.72
 -10   3   0  131.18    1.10
 -10   3   0  128.09    2.34
 -10   3   0  128.43    1.51
  10   3   0  128.02    1.79
  10   3   0  132.55    1.92
  10   3   0  140.46    1.86
 -10  -3   0  137.50    1.79
 -10  -3   0  124.72    1.86
  10  -3   0  136.81    1.58
 -11   3   0   30.85    0.76
 -11   3   0   30.92    0.76
 -11   3   0   29.75    1.10
  11   3   0   28.24    1.37
  11   3   0   29.62    1.51
 -11  -3   0   31.88    1.37
 -11  -3   0   28.86    1.51
  11  -3   0   32.30    1.17
 -12   3   0   30.92    0.82
 -12   3   0   27.14    1.24
  12   3   0   27.35    1.37
  12   3   0   32.30    1.58
 -12  -3   0   29.41    1.44
 -12  -3   0   29.89    1.58
  12  -3   0   31.40    1.24
 -13   3   0  231.57    1.72
 -13   3   0  239.20    1.72
 -13   3   0  229.65    2.20
  13   3   0  228.69    2.41
  13   3   0  248.82    2.68
 -13  -3   0  238.58    2.41
 -13  -3   0  216.87    2.61
 -14   3   0   22.88    0.96
 -14   3   0   22.13    0.89
 -14   3   0   19.31    1.31
  14   3   0   22.61    1.51
  14   3   0   22.88    1.72
 -14  -3   0   23.71    1.51
 -14  -3   0   20.41    1.72
  14  -3   0   24.46    1.37
 -15   3   0   39.99    1.10
 -15   3   0   40.75    1.10
 -15   3   0   38.69    1.51
  15   3   0   38.55    1.65
  15   3   0   40.27    1.92
 -15  -3   0   40.96    1.65
 -15  -3   0   36.08    1.86
  15  -3   0   43.43    1.65
 -16   3   0    9.00    0.96
 -16   3   0    8.18    0.96
 -16   3   0    9.48    1.44
  16   3   0    7.15    1.51
  16   3   0    9.07    1.79
 -16  -3   0    9.28    1.51
 -16  -3   0    8.45    1.79
  16  -3   0    9.48    1.44
 -17   3   0   22.47    1.17
 -17   3   0   22.61    1.10
 -17   3   0   21.30    1.58
  17   3   0   22.26    1.99
 -17  -3   0   20.61    1.72
 -17  -3   0   19.52    1.65
 -17  -3   0   21.65    1.92
  17  -3   0   21.23    1.65
 -18   3   0    1.10    1.10
 -18   3   0    1.10    1.51
  18   3   0    1.10    1.92
 -18  -3   0    2.27    1.65
 -18  -3   0    1.65    1.58
 -18  -3   0    1.24    1.92
  18  -3   0    0.27    1.58
 -19   3   0    8.45    1.17
 -19   3   0   10.79    1.17
 -19   3   0    8.93    1.65
  19   3   0   10.17    2.06
 -19  -3   0    9.07    1.72
 -19  -3   0    9.96    1.72
  19  -3   0    9.83    1.72
 -20   3   0    1.03    1.24
 -20   3   0    0.82    1.17
 -20   3   0    0.34    1.65
  20   3   0   -0.14    2.13
 -20  -3   0    0.00    1.72
 -20  -3   0    0.48    1.72
 -20  -3   0    0.62    2.06
 -21   3   0    1.31    1.31
 -21   3   0    1.24    1.24
 -21   3   0   -0.48    1.72
  21   3   0   -0.07    2.20
 -21  -3   0   -0.69    1.79
 -21  -3   0    1.72    1.79
 -21  -3   0   -1.03    2.06
  21  -3   0    1.10    1.79
 -22   3   0   22.61    1.51
 -22   3   0   22.61    1.99
 -22  -3   0   22.75    2.06
 -22  -3   0   22.20    1.99
 -22  -3   0   21.65    2.34
  22  -3   0   22.26    2.06
 -23   3   0    2.20    1.44
 -23   3   0    1.31    1.37
 -23   3   0    2.34    1.92
  23   3   0    0.27    2.34
 -23  -3   0    4.26    1.99
 -23  -3   0    1.31    1.92
 -23  -3   0   -0.48    2.27
  23  -3   0   -1.58    1.92
 -24   3   0    5.22    1.51
 -24   3   0    6.87    1.51
 -24   3   0    6.05    1.99
  24   3   0    4.05    2.47
 -24  -3   0    4.67    2.06
 -24  -3   0    7.42    1.99
  24  -3   0    8.86    2.13
 -25   3   0   26.66    1.72
 -25   3   0   21.51    2.20
  25   3   0   24.46    2.68
 -25  -3   0   25.01    2.27
 -25  -3   0   21.16    2.20
 -25  -3   0   19.93    2.54
 -26   3   0    1.65    1.65
 -26   3   0    1.31    1.65
 -26   3   0   -0.21    2.13
  26   3   0   -2.13    2.54
 -26  -3   0    0.69    2.13
 -26  -3   0    1.86    2.06
 -26  -3   0   -0.76    2.47
  26  -3   0    0.07    2.20
 -27   3   0    7.42    1.79
 -27   3   0    8.45    2.27
  27   3   0    8.31    2.68
 -27  -3   0   10.10    2.20
 -27  -3   0    5.91    2.61
  27  -3   0    6.39    2.41
 -28   3   0    4.26    1.79
 -28   3   0    4.81    1.79
 -28   3   0    6.25    2.27
  28   3   0    2.34    2.75
 -28  -3   0    5.15    2.27
 -28  -3   0   -0.41    2.20
 -28  -3   0    6.94    2.61
  28  -3   0    3.30    2.41
 -29   3   0   20.00    1.99
 -29   3   0   22.95    1.99
 -29   3   0   17.18    2.47
  29   3   0   20.89    2.89
 -29  -3   0   18.21    2.47
 -29  -3   0   17.73    2.41
 -29  -3   0   16.56    2.82
  29  -3   0   20.34    2.68
 -30   3   0    0.00    1.86
 -30   3   0   -0.69    1.86
 -30   3   0   -1.79    2.34
  30   3   0    2.82    2.82
 -30  -3   0    0.89    2.41
 -30  -3   0    3.23    2.34
 -31   3   0   12.85    2.06
 -31   3   0   12.71    2.06
  31   3   0   13.88    3.02
 -31  -3   0   12.64    2.54
 -31  -3   0   13.12    2.47
 -31  -3   0    9.96    2.89
  31  -3   0   10.79    2.68
   0   4   0   72.08    0.89
   0   4   0   72.91    0.96
   0   4   0   78.41    1.17
   0  -4   0   73.25    0.89
   0  -4   0   76.96    0.96
   0  -4   0   74.35    1.17
  -1   4   0   42.95    0.76
  -1   4   0   43.43    1.03
   1   4   0   41.85    0.82
   1   4   0   42.26    0.89
   1   4   0   42.88    1.03
  -1  -4   0   41.37    0.89
  -1  -4   0   39.99    1.03
   1  -4   0   41.78    0.69
   1  -4   0   43.91    0.76
   1  -4   0   41.71    1.03
   2   4   0   84.18    1.10
   2   4   0   87.00    1.10
   2   4   0   91.39    1.31
  -2  -4   0   90.22    1.10
  -2  -4   0   89.40    1.17
   2  -4   0   92.29    0.82
   2  -4   0   92.35    0.89
   2  -4   0   90.50    0.96
   2  -4   0   86.65    1.24
  -3   4   0  317.54    4.81
   3   4   0  310.05    3.92
   3   4   0  322.97    3.85
   3   4   0  323.24    3.85
  -3  -4   0  318.64    3.44
  -3  -4   0  316.58    4.88
  -3  -4   0  326.27    3.85
   3  -4   0  324.69    1.58
   3  -4   0  311.84    1.92
  -4   4   0  245.46    1.37
   4   4   0  240.92    4.19
   4   4   0  242.23    1.79
   4   4   0  249.17    3.92
  -4  -4   0  245.73    4.19
  -4  -4   0  243.46    3.92
  -4  -4   0  249.58    1.92
   4  -4   0  262.70    2.47
  -5   4   0    5.09    0.62
   5   4   0    4.60    0.96
  -5  -4   0    4.54    0.89
  -5  -4   0    5.70    0.96
  -5  -4   0    5.36    0.96
   5  -4   0    5.70    0.62
  -6   4   0    3.78    0.34
  -6   4   0    3.99    0.62
   6   4   0    3.50    0.96
   6   4   0    6.32    1.03
   6   4   0    3.71    1.03
  -6  -4   0    3.64    0.96
  -6  -4   0    3.71    1.03
  -6  -4   0    2.47    1.03
   6  -4   0    3.78    0.27
   6  -4   0    4.19    0.62
  -7   4   0 1088.26   10.93
  -7   4   0 1079.12   14.64
   7   4   0 1090.87   16.56
   7   4   0 1075.21   18.00
  -7  -4   0 1088.06   16.29
  -7  -4   0 1045.52   15.94
   7  -4   0 1098.16   10.79
   7  -4   0 1077.41   13.88
  -8   4   0  612.81    7.70
  -8   4   0  608.62    7.28
   8   4   0  589.66    6.12
   8   4   0  636.25    3.30
   8   4   0  590.34    5.22
  -8  -4   0  621.06    7.56
  -8  -4   0  585.33    6.05
   8  -4   0  630.54    7.63
  -9   4   0  133.45    1.44
   9   4   0  129.67    1.79
   9   4   0  137.78    1.99
   9   4   0  134.48    1.86
  -9  -4   0  134.48    1.86
  -9  -4   0  130.01    1.99
   9  -4   0  140.18    1.51
 -10   4   0  219.34    3.92
  10   4   0  211.10    2.20
  10   4   0  227.66    2.41
  10   4   0  228.89    2.27
 -10  -4   0  232.61    2.34
 -10  -4   0  211.10    2.41
  10  -4   0  229.58    1.92
 -11   4   0  377.73    5.57
  11   4   0  381.93    6.05
  11   4   0  406.87    3.09
  11   4   0  394.30    5.84
 -11  -4   0  403.30    2.95
 -11  -4   0  382.13    6.73
  11  -4   0  406.39    5.57
  11  -4   0  405.56    4.88
 -12   4   0    7.35    0.62
 -12   4   0    7.63    0.62
 -12   4   0    7.15    1.03
  12   4   0    5.63    1.37
  12   4   0    6.94    1.51
  12   4   0    6.67    1.37
 -12  -4   0    7.83    1.37
 -12  -4   0    9.55    1.51
  12  -4   0    6.39    1.10
 -13   4   0   25.77    1.24
  13   4   0   24.74    1.51
  13   4   0   25.70    1.72
  13   4   0   26.46    1.58
 -13  -4   0   26.32    1.58
 -13  -4   0   25.29    1.72
  13  -4   0   26.73    1.31
 -14   4   0   83.49    1.17
 -14   4   0   89.61    1.17
 -14   4   0   81.98    1.65
  14   4   0   85.62    1.92
  14   4   0   89.61    2.13
  14   4   0   85.07    1.92
 -14  -4   0   86.65    1.99
 -14  -4   0   83.97    2.13
  14  -4   0   89.61    1.72
 -15   4   0    0.14    0.76
 -15   4   0   -0.62    1.24
  15   4   0   -1.65    1.51
  15   4   0   -1.99    1.72
  15   4   0    1.03    1.51
 -15  -4   0    1.44    1.51
 -15  -4   0    1.51    1.72
 -16   4   0   41.09    1.10
 -16   4   0   43.57    1.10
 -16   4   0   41.50    1.65
  16   4   0   40.54    1.86
  16   4   0   47.35    2.13
  16   4   0   41.92    1.92
 -16  -4   0   41.78    1.86
 -16  -4   0   41.64    2.13
  16  -4   0   47.41    1.65
 -17   4   0   76.28    1.37
 -17   4   0   71.33    1.86
  17   4   0   73.60    2.06
  17   4   0   79.50    2.34
  17   4   0   78.13    2.13
 -17  -4   0   73.66    2.06
 -17  -4   0   67.20    2.34
  17  -4   0   76.07    1.92
 -18   4   0   26.66    1.17
 -18   4   0   30.72    1.17
 -18   4   0   25.97    1.72
  18   4   0   31.47    2.20
  18   4   0   29.27    1.99
 -18  -4   0   24.05    1.92
 -18  -4   0   28.38    1.86
 -18  -4   0   29.55    2.20
 -19   4   0    0.89    1.03
 -19   4   0    0.21    1.03
 -19   4   0    1.31    1.58
  19   4   0    0.76    2.06
  19   4   0   -0.34    1.86
 -19  -4   0   -1.79    1.79
 -19  -4   0    0.21    1.72
 -19  -4   0    1.37    2.06
  19  -4   0    0.14    1.58
 -20   4   0    7.70    1.17
 -20   4   0    8.66    1.17
 -20   4   0    7.15    1.65
  20   4   0    7.83    2.20
  20   4   0    9.83    1.99
 -20  -4   0    9.14    1.92
 -20  -4   0    6.46    2.13
  20  -4   0    8.38    1.72
 -21   4   0  103.42    1.86
 -21   4   0  110.50    1.86
  21   4   0  113.93    2.95
  21   4   0  112.83    2.68
 -21  -4   0   97.23    2.54
 -21  -4   0  104.52    2.54
  21  -4   0  107.20    2.47
 -22   4   0   26.87    1.44
 -22   4   0   25.08    1.99
  22   4   0   25.22    2.54
  22   4   0   28.04    2.27
 -22  -4   0   25.43    2.13
 -22  -4   0   21.03    2.06
 -22  -4   0   26.18    2.41
 -23   4   0   17.73    1.44
 -23   4   0   20.55    1.44
 -23   4   0   13.74    1.99
  23   4   0   21.65    2.54
  23   4   0   15.53    2.27
 -23  -4   0   16.08    2.06
 -23  -4   0   17.87    2.47
  23  -4   0   17.18    2.06
 -24   4   0    2.34    1.37
 -24   4   0    4.26    1.44
 -24   4   0    2.34    1.99
  24   4   0    1.72    2.47
  24   4   0    3.16    2.27
 -24  -4   0    1.31    2.13
 -24  -4   0    4.88    2.06
 -24  -4   0    5.50    2.41
  24  -4   0    1.37    1.99
 -25   4   0    1.58    1.44
 -25   4   0   -1.24    2.06
  25   4   0   -0.21    2.54
  25   4   0    0.69    2.27
 -25  -4   0    0.55    2.20
 -25  -4   0   -1.58    2.13
 -25  -4   0   -1.58    2.47
  25  -4   0   -0.34    2.06
 -26   4   0    9.48    1.58
 -26   4   0    5.36    2.13
  26   4   0    7.28    2.68
  26   4   0    5.36    2.41
 -26  -4   0    8.25    2.27
 -26  -4   0   12.51    2.20
  26  -4   0    6.73    2.20
 -27   4   0   14.91    1.72
 -27   4   0   15.74    1.72
 -27   4   0   13.67    2.27
  27   4   0   11.20    2.75
  27   4   0    9.76    2.54
 -27  -4   0   12.64    2.41
 -27  -4   0   12.16    2.34
 -27  -4   0    8.80    2.68
  27  -4   0   14.09    2.41
 -28   4   0    2.47    1.65
 -28   4   0    3.85    1.65
 -28   4   0    5.15    2.27
  28   4   0   -1.37    2.68
  28   4   0    2.95    2.54
 -28  -4   0    0.41    2.34
 -28  -4   0    5.50    2.27
 -28  -4   0    3.50    2.68
  28  -4   0    2.13    2.34
 -29   4   0    1.24    1.72
 -29   4   0    3.23    1.79
 -29   4   0    2.89    2.34
  29   4   0    4.67    2.61
 -29  -4   0    0.41    2.41
 -29  -4   0    0.69    2.34
 -29  -4   0    4.19    2.75
  29  -4   0    3.09    2.47
 -30   4   0    9.00    1.92
 -30   4   0   11.96    1.92
 -30   4   0    9.14    2.47
  30   4   0   10.10    2.95
  30   4   0   12.16    2.75
 -30  -4   0    7.97    2.54
 -30  -4   0   10.58    2.47
 -30  -4   0    8.80    2.89
  30  -4   0   13.12    2.54
   0   5   0    1.10    0.69
   0   5   0    0.27    0.96
   0  -5   0    0.00    0.62
   0  -5   0    0.21    0.69
   0  -5   0   -0.89    0.96
  -1   5   0  236.52    2.75
  -1   5   0  249.03    1.58
  -1   5   0  250.61    4.19
   1   5   0  235.70    3.50
   1   5   0  242.71    3.44
   1   5   0  247.72    1.99
  -1  -5   0  245.94    3.44
  -1  -5   0  237.55    1.72
  -1  -5   0  240.92    1.99
   1  -5   0  246.83    1.51
   1  -5   0  245.04    4.05
   1  -5   0  242.84    1.92
  -2   5   0   13.06    0.62
  -2   5   0   13.33    1.03
   2   5   0   12.71    0.82
   2   5   0   11.27    0.89
   2   5   0   14.77    1.10
  -2  -5   0   14.02    0.89
  -2  -5   0   14.02    0.89
  -2  -5   0   11.89    1.10
   2  -5   0   13.47    0.62
   2  -5   0   13.61    0.69
   2  -5   0   14.77    0.69
   2  -5   0   12.44    1.03
   3   5   0    4.33    0.89
   3   5   0    4.81    0.89
   3   5   0    5.02    1.03
  -3  -5   0    4.81    0.89
  -3  -5   0    5.09    0.89
  -3  -5   0    2.61    1.03
   3  -5   0    5.57    0.48
   3  -5   0    4.26    0.62
   3  -5   0    4.74    0.62
   3  -5   0    4.40    0.96
   4   5   0   17.45    1.03
   4   5   0   16.63    1.03
   4   5   0   17.52    1.17
  -4  -5   0   16.29    1.03
  -4  -5   0   18.90    1.17
   4  -5   0   17.93    0.55
   4  -5   0   17.18    0.69
   4  -5   0   17.25    1.03
  -5   5   0  101.08    0.82
  -5   5   0  100.94    1.10
   5   5   0   95.72    1.51
   5   5   0  101.01    1.51
   5   5   0  102.11    1.65
  -5  -5   0  104.31    1.51
  -5  -5   0   96.68    1.58
  -5  -5   0   99.36    1.58
   5  -5   0  109.47    0.82
   5  -5   0  101.91    1.10
  -6   5   0   38.07    0.89
   6   5   0   35.11    1.24
   6   5   0   36.01    1.31
   6   5   0   36.08    1.37
  -6  -5   0   35.46    1.24
  -6  -5   0   35.18    1.31
  -6  -5   0   36.08    1.31
   6  -5   0   38.00    0.55
   6  -5   0   35.46    0.89
  -7   5   0  386.87    3.02
  -7   5   0  372.10    4.47
   7   5   0  366.05    2.61
   7   5   0  377.12    5.43
   7   5   0  385.64    6.05
  -7  -5   0  363.85    7.01
  -7  -5   0  368.32    6.05
  -7  -5   0  369.28    2.61
   7  -5   0  374.23    3.78
  -8   5   0   91.81    0.76
  -8   5   0   93.52    1.24
   8   5   0   87.41    1.65
   8   5   0   93.80    1.72
  -8  -5   0   92.01    1.65
  -8  -5   0   92.35    1.72
   8  -5   0   91.67    0.76
   8  -5   0   95.79    1.24
  -9   5   0   91.87    1.31
   9   5   0  100.53    1.86
   9   5   0   98.06    1.79
  -9  -5   0   99.09    1.79
  -9  -5   0   92.29    1.92
   9  -5   0   95.10    0.76
   9  -5   0   94.76    1.31
 -10   5   0  308.06    1.44
 -10   5   0  287.37    2.13
  10   5   0  286.14    2.61
  10   5   0  313.76    2.82
  10   5   0  296.24    2.61
 -10  -5   0  300.43    5.84
 -10  -5   0  286.48    2.82
  10  -5   0  298.85    4.26
  10  -5   0  310.53    2.13
 -11   5   0   69.88    0.82
 -11   5   0   67.27    1.37
  11   5   0   64.87    1.72
  11   5   0   72.98    1.92
  11   5   0   71.05    1.79
 -11  -5   0   67.69    1.92
  11  -5   0   74.28    1.37
 -12   5   0  134.62    1.17
 -12   5   0  130.29    1.72
  12   5   0  125.41    2.13
  12   5   0  137.30    2.34
  12   5   0  131.25    2.13
 -12  -5   0  136.61    2.20
 -12  -5   0  128.02    2.34
  12  -5   0  135.10    1.10
  12  -5   0  137.50    1.79
 -13   5   0   48.79    0.89
 -13   5   0   49.20    0.82
 -13   5   0   48.10    1.37
  13   5   0   41.57    1.79
  13   5   0   46.66    1.92
  13   5   0   48.72    1.79
 -13  -5   0   50.09    1.86
 -13  -5   0   44.05    1.92
  13  -5   0   46.04    1.37
 -14   5   0    2.13    1.17
  14   5   0   -0.07    1.51
  14   5   0    3.57    1.58
 -14  -5   0    2.34    1.58
  14  -5   0    3.09    1.17
 -15   5   0  237.00    1.79
 -15   5   0  238.72    1.65
 -15   5   0  224.15    2.41
  15   5   0  220.92    2.75
  15   5   0  246.21    3.09
  15   5   0  237.69    2.82
  15  -5   0  245.25    2.47
 -16   5   0    9.48    1.37
  16   5   0    9.90    1.72
  16   5   0    9.48    1.92
  16   5   0   11.20    1.79
 -16  -5   0   10.44    1.92
  16  -5   0    9.28    1.44
 -17   5   0   -0.27    0.82
 -17   5   0    0.62    0.76
 -17   5   0    1.51    1.37
  17   5   0   -0.27    1.72
  17   5   0    1.79    1.92
  17   5   0    2.95    1.79
 -17  -5   0    1.51    1.72
 -17  -5   0    0.55    1.92
  17  -5   0    1.17    1.37
 -18   5   0   27.90    1.10
 -18   5   0   29.14    1.03
 -18   5   0   27.35    1.65
  18   5   0   24.39    1.92
  18   5   0   29.07    2.20
  18   5   0   27.62    1.99
 -18  -5   0   27.56    1.92
  18  -5   0   31.54    1.72
 -19   5   0   19.45    1.10
 -19   5   0   20.61    1.10
 -19   5   0   17.80    1.65
  19   5   0   16.84    2.20
  19   5   0   20.00    1.99
 -19  -5   0   15.46    1.92
 -19  -5   0   19.72    2.27
  19  -5   0   19.58    1.72
 -20   5   0   34.91    1.24
 -20   5   0   36.28    1.24
 -20   5   0   32.16    1.79
  20   5   0   32.78    2.41
  20   5   0   34.22    2.13
 -20  -5   0   34.08    2.20
 -20  -5   0   32.30    2.06
 -20  -5   0   33.74    2.47
  20  -5   0   35.32    1.92
 -21   5   0   -0.21    1.03
 -21   5   0    0.07    1.03
 -21   5   0    1.17    1.65
  21   5   0    1.24    2.27
  21   5   0   -0.21    2.06
 -21  -5   0    0.07    1.99
 -21  -5   0    0.41    1.92
 -21  -5   0   -1.44    2.27
  21  -5   0   -1.44    1.72
 -22   5   0    1.51    1.10
  22   5   0    2.75    2.41
  22   5   0    1.03    2.13
 -22  -5   0   -0.41    2.06
 -22  -5   0   -1.79    2.06
 -22  -5   0   -1.24    2.34
  22  -5   0    2.13    1.79
 -23   5   0   12.37    1.31
 -23   5   0   12.99    1.31
  23   5   0   10.17    2.54
  23   5   0   10.86    2.27
 -23  -5   0    9.62    2.20
 -23  -5   0   12.99    2.13
 -23  -5   0    7.08    2.47
  23  -5   0    9.76    1.92
 -24   5   0   17.66    1.44
 -24   5   0   20.34    1.44
  24   5   0   20.68    2.34
 -24  -5   0   17.25    2.27
 -24  -5   0   24.05    2.27
 -24  -5   0   14.09    2.61
  24  -5   0   15.19    2.06
 -25   5   0    4.95    1.37
 -25   5   0    4.26    1.37
  25   5   0   -1.86    2.61
  25   5   0    2.82    2.34
 -25  -5   0    3.02    2.20
 -25  -5   0    1.51    2.20
 -25  -5   0    0.07    2.61
  25  -5   0    5.57    2.06
 -26   5   0   23.16    1.65
  26   5   0   22.68    2.82
  26   5   0   19.17    2.54
 -26  -5   0   22.33    2.47
 -26  -5   0   22.75    2.41
 -26  -5   0   15.94    2.75
  26  -5   0   20.48    2.34
 -27   5   0    3.02    1.51
 -27   5   0    2.27    1.51
 -27   5   0    1.65    2.13
  27   5   0    4.33    2.75
  27   5   0    5.09    2.41
 -27  -5   0    4.74    2.41
 -27  -5   0    3.02    2.27
 -27  -5   0    0.48    2.75
  27  -5   0    0.27    2.20
 -28   5   0    0.48    1.58
 -28   5   0    1.03    1.51
 -28   5   0   -1.51    2.20
  28   5   0    0.96    2.82
  28   5   0   -0.96    2.54
 -28  -5   0   -0.82    2.47
 -28  -5   0    1.99    2.75
  28  -5   0    1.03    2.34
 -29   5   0    0.89    1.65
 -29   5   0    2.82    1.65
 -29   5   0    1.37    2.27
  29   5   0    1.72    2.89
  29   5   0    2.13    2.61
 -29  -5   0    0.07    2.47
 -29  -5   0    1.58    2.41
 -29  -5   0    1.92    2.82
  29  -5   0    1.86    2.41
 -30   5   0   17.25    1.86
 -30   5   0   16.84    2.47
  30   5   0   16.01    3.02
  30   5   0   18.62    2.75
 -30  -5   0   16.08    2.61
 -30  -5   0   12.23    2.95
  30  -5   0   16.56    2.61
   0   6   0   86.58    1.24
   0   6   0   88.16    1.24
   0   6   0   91.94    1.65
   0  -6   0   89.47    1.24
   0  -6   0   85.62    1.31
   0  -6   0   86.24    1.58
  -1   6   0  257.21    1.79
  -1   6   0  255.21    2.20
   1   6   0  237.76    1.79
   1   6   0  244.63    2.20
  -1  -6   0  243.87    3.85
  -1  -6   0  245.32    4.12
  -1  -6   0  243.32    2.20
   1  -6   0  250.13    1.65
   1  -6   0  243.81    1.79
   1  -6   0  244.49    2.20
  -2   6   0  126.71    1.24
  -2   6   0  136.26    1.79
   2   6   0  123.41    1.51
   2   6   0  129.53    1.58
   2   6   0  130.49    1.79
  -2  -6   0  135.37    1.58
  -2  -6   0  127.40    1.58
  -2  -6   0  126.16    1.79
   2  -6   0  135.85    1.24
   2  -6   0  136.13    1.37
   2  -6   0  132.97    1.37
   2  -6   0  129.05    1.79
   3   6   0   24.05    1.10
   3   6   0   25.91    1.10
   3   6   0   24.33    1.37
  -3  -6   0   21.85    1.10
  -3  -6   0   25.08    1.17
  -3  -6   0   21.85    1.31
   3  -6   0   25.49    0.76
   3  -6   0   25.77    0.89
   3  -6   0   23.78    1.24
  -4   6   0   49.96    0.76
   4   6   0   47.96    1.31
   4   6   0   49.68    1.31
   4   6   0   52.98    1.51
  -4  -6   0   49.20    1.37
  -4  -6   0   49.20    1.37
  -4  -6   0   48.38    1.51
   4  -6   0   52.98    0.82
   4  -6   0   50.99    0.96
   4  -6   0   50.58    1.03
   4  -6   0   46.11    1.37
  -5   6   0  196.80    2.34
   5   6   0  182.65    1.92
   5   6   0  195.22    2.20
  -5  -6   0  196.46    1.99
  -5  -6   0  195.64    2.06
   5  -6   0  203.40    1.24
   5  -6   0  197.49    3.30
   5  -6   0  196.32    2.06
  -6   6   0    1.17    0.41
  -6   6   0    0.96    0.76
   6   6   0   -0.21    1.17
   6   6   0    1.44    1.17
   6   6   0    0.82    1.31
  -6  -6   0    0.21    1.24
  -6  -6   0    1.51    1.31
   6  -6   0    0.69    0.41
   6  -6   0    1.65    0.76
   6  -6   0    2.89    1.17
  -7   6   0  304.83    3.44
   7   6   0  291.98    2.47
   7   6   0  300.29    2.61
   7   6   0  316.92    2.68
  -7  -6   0  300.98    2.54
  -7  -6   0  291.77    2.61
  -7  -6   0  298.37    2.61
   7  -6   0  303.45    1.99
  -8   6   0   45.56    1.10
   8   6   0   46.80    1.51
   8   6   0   52.77    1.65
   8   6   0   50.03    1.65
  -8  -6   0   46.25    1.58
  -8  -6   0   44.60    1.65
   8  -6   0   46.86    1.10
  -9   6   0   64.39    0.69
  -9   6   0   61.43    1.24
   9   6   0   61.30    1.72
   9   6   0   66.38    1.79
   9   6   0   65.07    1.79
  -9  -6   0   61.98    1.72
  -9  -6   0   58.07    1.79
  -9  -6   0   61.30    1.72
   9  -6   0   62.88    0.69
   9  -6   0   62.46    1.24
 -10   6   0   10.10    0.48
 -10   6   0    9.55    0.96
  10   6   0    9.83    1.44
  10   6   0    8.73    1.58
  10   6   0    7.22    1.51
 -10  -6   0   11.54    1.44
 -10  -6   0    8.80    1.58
  10  -6   0   10.31    0.41
  10  -6   0    9.83    0.96
 -11   6   0    4.67    0.96
  11   6   0    5.15    1.51
  11   6   0    4.40    1.58
  11   6   0    2.68    1.51
 -11  -6   0    3.71    1.51
 -11  -6   0    6.32    1.65
  11  -6   0    4.33    0.41
  11  -6   0    4.74    1.03
 -12   6   0   17.25    0.55
 -12   6   0   15.53    1.10
  12   6   0   17.11    1.65
  12   6   0   16.22    1.72
  12   6   0   14.57    1.65
 -12  -6   0   13.40    1.58
 -12  -6   0   12.99    1.79
 -13   6   0  119.29    1.10
 -13   6   0  114.76    1.79
  13   6   0  116.20    2.27
  13   6   0  114.62    2.41
  13   6   0  116.82    2.27
 -13  -6   0  124.38    2.27
 -13  -6   0  110.63    2.41
  13  -6   0  120.94    1.79
 -14   6   0   53.74    0.89
 -14   6   0   52.02    0.82
 -14   6   0   51.13    1.51
  14   6   0   50.51    1.99
  14   6   0   52.29    2.06
  14   6   0   52.29    1.99
 -14  -6   0   54.08    1.99
 -14  -6   0   48.10    2.13
  14  -6   0   53.94    1.51
 -15   6   0   30.85    0.76
 -15   6   0   27.35    1.44
  15   6   0   27.97    1.86
  15   6   0   30.85    2.06
  15   6   0   29.20    1.92
 -15  -6   0   31.75    1.92
 -15  -6   0   26.59    2.06
  15  -6   0   31.06    1.44
 -16   6   0    0.07    0.69
 -16   6   0    1.44    1.37
  16   6   0   -0.69    1.72
  16   6   0    2.89    1.92
  16   6   0    3.02    1.72
 -16  -6   0    1.17    1.79
 -16  -6   0   -0.82    1.92
  16  -6   0    2.13    1.31
 -17   6   0   14.98    0.82
 -17   6   0   14.16    1.51
  17   6   0   12.37    1.86
  17   6   0   13.95    2.06
  17   6   0   13.12    1.92
 -17  -6   0   17.11    1.92
 -17  -6   0   13.26    2.13
  17  -6   0   12.09    1.51
 -18   6   0   19.03    0.96
 -18   6   0   18.28    0.89
 -18   6   0   16.29    1.58
  18   6   0   13.74    1.99
  18   6   0   17.11    2.20
  18   6   0   19.72    1.99
 -18  -6   0   18.28    1.92
 -18  -6   0   15.26    2.20
 -19   6   0   12.37    0.96
 -19   6   0   12.44    0.89
 -19   6   0   11.27    1.65
  19   6   0   11.75    1.99
  19   6   0   12.37    2.20
  19   6   0   12.99    2.06
 -19  -6   0    8.45    1.92
 -19  -6   0    9.90    2.27
  19  -6   0   11.06    1.65
 -20   6   0    6.87    0.96
 -20   6   0    6.87    1.65
  20   6   0    6.87    2.34
  20   6   0    5.57    2.06
 -20  -6   0    8.59    2.13
 -20  -6   0    8.80    2.06
 -20  -6   0    5.22    2.34
  20  -6   0    6.73    1.72
 -21   6   0    0.48    0.96
 -21   6   0    1.51    1.65
  21   6   0   -0.07    2.34
  21   6   0   -1.31    2.13
 -21  -6   0    1.92    2.13
 -21  -6   0   -0.62    2.06
 -21  -6   0    1.03    2.34
 -22   6   0    3.92    1.10
  22   6   0    3.16    2.41
  22   6   0    3.37    2.20
 -22  -6   0    1.24    2.20
 -22  -6   0    1.79    2.20
 -22  -6   0    7.15    2.47
  22  -6   0    6.25    1.79
 -23   6   0   32.57    1.37
 -23   6   0   34.70    1.37
 -23   6   0   30.03    2.06
  23   6   0   35.18    2.68
  23   6   0   31.40    2.47
 -23  -6   0   28.38    2.41
 -23  -6   0   32.57    2.41
 -23  -6   0   26.66    2.68
  23  -6   0   31.54    2.06
 -24   6   0  102.11    1.92
 -24   6   0  112.49    1.92
  24   6   0  110.22    3.30
  24   6   0   97.30    2.89
 -24  -6   0   91.87    2.89
 -24  -6   0  102.04    2.82
  24  -6   0  104.79    2.68
 -25   6   0    3.64    1.31
 -25   6   0    2.54    1.99
  25   6   0    8.25    2.75
  25   6   0    3.44    2.41
 -25  -6   0   -0.55    2.34
 -25  -6   0    5.91    2.34
 -25  -6   0    3.57    2.68
  25  -6   0    3.92    1.99
 -26   6   0   38.82    1.65
 -26   6   0   43.02    1.65
 -26   6   0   33.46    2.34
  26   6   0   38.41    2.95
  26   6   0   39.03    2.75
 -26  -6   0   33.67    2.61
 -26  -6   0   32.50    2.95
  26  -6   0   41.92    2.41
 -27   6   0    5.91    1.44
 -27   6   0    5.84    1.44
 -27   6   0    4.60    2.20
  27   6   0    7.76    2.82
  27   6   0    9.69    2.54
 -27  -6   0    8.86    2.54
 -27  -6   0    5.77    2.47
 -27  -6   0    7.28    2.82
  27  -6   0    8.86    2.27
 -28   6   0    6.05    1.51
 -28   6   0    8.18    1.51
 -28   6   0    2.95    2.20
  28   6   0    1.72    2.89
  28   6   0    9.14    2.61
 -28  -6   0    2.54    2.54
 -28  -6   0    1.86    2.47
 -28  -6   0    0.00    2.89
  28  -6   0    6.80    2.34
 -29   6   0    1.51    1.51
 -29   6   0    0.76    2.27
  29   6   0    1.58    2.95
  29   6   0    2.54    2.61
 -29  -6   0    1.10    2.54
 -29  -6   0   -1.51    2.47
  29  -6   0    1.03    2.34
   0   7   0   -0.41    0.82
   0   7   0   -0.69    0.89
   0   7   0    0.27    1.24
   0  -7   0   -0.62    0.89
   0  -7   0    0.07    0.96
   0  -7   0   -0.82    1.31
  -1   7   0   13.88    0.89
  -1   7   0   13.81    0.96
  -1   7   0   16.63    1.31
   1   7   0   12.71    1.03
   1   7   0   14.64    1.37
  -1  -7   0   14.22    1.03
  -1  -7   0   13.67    1.10
  -1  -7   0   12.71    1.37
   1  -7   0   14.36    0.89
   1  -7   0   14.84    0.96
   1  -7   0   14.50    1.37
  -2   7   0   20.96    1.37
   2   7   0   19.65    1.10
   2   7   0   21.30    1.17
   2   7   0   19.24    1.37
  -2  -7   0   20.20    1.17
  -2  -7   0   21.16    1.17
  -2  -7   0   20.13    1.44
   2  -7   0   20.89    0.89
   2  -7   0   19.93    0.96
   2  -7   0   22.26    0.96
   2  -7   0   19.10    1.37
  -3   7   0    2.89    0.69
   3   7   0    1.92    1.10
   3   7   0    2.68    1.10
   3   7   0    2.68    1.31
  -3  -7   0    3.50    1.10
  -3  -7   0    2.61    1.10
  -3  -7   0    2.89    1.37
   3  -7   0    2.95    0.69
   3  -7   0    2.68    0.82
   3  -7   0    2.75    0.89
   3  -7   0    1.92    1.31
  -4   7   0    1.44    0.62
   4   7   0    2.13    1.10
   4   7   0    3.64    1.17
   4   7   0    0.82    1.37
  -4  -7   0    0.00    1.17
  -4  -7   0    0.69    1.37
   4  -7   0   -0.34    0.82
   4  -7   0    2.34    1.31
  -5   7   0    3.16    0.55
   5   7   0    3.57    1.24
   5   7   0    2.13    1.37
  -5  -7   0    2.82    1.24
  -5  -7   0    4.12    1.24
  -5  -7   0    1.65    1.44
   5  -7   0    2.27    0.62
   5  -7   0    3.71    0.82
   5  -7   0    3.09    0.82
   5  -7   0    2.34    1.31
   6   7   0  111.18    1.86
   6   7   0  115.58    1.92
   6   7   0  118.95    2.06
  -6  -7   0  116.47    1.92
  -6  -7   0  114.89    1.99
  -6  -7   0  117.37    2.06
   6  -7   0  124.93    1.10
   6  -7   0  121.90    1.44
   6  -7   0  121.22    1.44
   6  -7   0  116.68    1.86
  -7   7   0   37.86    0.69
  -7   7   0   38.00    1.03
   7   7   0   35.46    1.58
   7   7   0   40.47    1.58
   7   7   0   35.80    1.72
  -7  -7   0   37.73    1.58
  -7  -7   0   35.18    1.65
  -7  -7   0   35.94    1.65
   7  -7   0   38.69    0.69
   7  -7   0   37.66    1.10
   7  -7   0   40.06    1.58
  -8   7   0   69.82    0.82
  -8   7   0   71.95    1.31
   8   7   0   69.88    1.79
   8   7   0   75.11    1.86
   8   7   0   72.01    1.92
  -8  -7   0   78.68    1.86
  -8  -7   0   72.91    1.92
  -8  -7   0   71.26    1.92
   8  -7   0   72.63    0.82
   8  -7   0   73.80    1.31
  -9   7   0   25.15    0.55
  -9   7   0   27.07    1.10
   9   7   0   25.56    1.58
   9   7   0   26.87    1.65
   9   7   0   26.18    1.72
  -9  -7   0   27.28    1.72
  -9  -7   0   27.14    1.65
   9  -7   0   25.91    0.55
   9  -7   0   26.18    1.03
 -10   7   0    2.34    0.41
 -10   7   0    3.16    0.96
  10   7   0    2.82    1.51
  10   7   0    2.13    1.58
  10   7   0    1.72    1.58
 -10  -7   0    3.64    1.51
 -10  -7   0    5.15    1.65
 -10  -7   0    1.72    1.58
  10  -7   0    2.75    0.41
  10  -7   0    2.41    0.96
 -11   7   0    4.67    0.41
 -11   7   0    3.44    1.03
  11   7   0    2.61    1.58
  11   7   0    5.43    1.65
 -11  -7   0    5.57    1.58
 -11  -7   0    4.60    1.72
  11  -7   0    3.92    0.41
  11  -7   0    4.67    1.03
 -12   7   0    2.20    1.10
  12   7   0    3.44    1.65
  12   7   0    4.47    1.72
  12   7   0    4.12    1.65
 -12  -7   0    2.27    1.65
 -12  -7   0    4.74    1.79
  12  -7   0    2.13    1.03
 -13   7   0    3.85    1.17
  13   7   0    2.47    1.72
  13   7   0    2.89    1.86
  13   7   0    3.44    1.72
 -13  -7   0    5.63    1.72
 -13  -7   0    2.82    1.86
 -14   7   0   10.31    0.48
 -14   7   0    8.86    1.24
  14   7   0   10.58    1.79
  14   7   0   11.41    1.92
  14   7   0   11.41    1.86
 -14  -7   0   10.79    1.86
 -14  -7   0   12.03    1.99
  14  -7   0   11.48    1.24
 -15   7   0    6.18    1.31
  15   7   0    5.22    1.79
  15   7   0    8.59    1.99
 -15  -7   0    8.66    1.86
 -15  -7   0    4.26    2.06
  15  -7   0    5.98    1.31
 -16   7   0   17.80    0.69
 -16   7   0   15.60    1.44
  16   7   0   14.64    1.92
  16   7   0   18.69    1.99
 -16  -7   0   16.70    1.99
  16  -7   0   17.80    1.44
 -17   7   0   48.38    0.96
 -17   7   0   49.48    0.89
 -17   7   0   45.56    1.72
  17   7   0   44.80    2.20
  17   7   0   45.35    2.41
  17   7   0   51.88    2.27
 -17  -7   0   47.28    2.20
 -17  -7   0   43.02    2.47
  17  -7   0   49.06    1.72
 -18   7   0   84.59    2.06
  18   7   0   80.26    2.47
  18   7   0   88.64    2.68
  18   7   0   89.95    2.54
 -18  -7   0   87.48    2.47
 -18  -7   0   76.62    2.75
  18  -7   0   87.75    2.06
 -19   7   0    3.64    0.76
 -19   7   0    3.23    0.76
 -19   7   0    1.79    1.51
  19   7   0    3.85    2.06
  19   7   0    4.88    2.27
  19   7   0    7.15    2.06
 -19  -7   0    0.27    1.99
 -19  -7   0    3.64    2.34
  19  -7   0    3.09    1.58
 -20   7   0   15.67    0.96
 -20   7   0   17.25    0.89
 -20   7   0   16.01    1.72
  20   7   0   15.12    2.41
  20   7   0   15.05    2.27
 -20  -7   0   14.77    2.20
 -20  -7   0   15.67    2.41
  20  -7   0   18.00    1.72
 -21   7   0    1.92    1.65
  21   7   0    3.02    2.41
  21   7   0   -0.41    2.20
 -21  -7   0    0.27    2.27
 -21  -7   0    2.13    2.13
 -21  -7   0    0.89    2.47
  21  -7   0    1.44    1.72
 -22   7   0   34.56    1.24
 -22   7   0   35.46    1.17
  22   7   0   31.06    2.68
  22   7   0   32.64    2.47
 -22  -7   0   32.37    2.47
 -22  -7   0   35.46    2.41
 -22  -7   0   25.22    2.75
 -23   7   0    1.79    1.03
 -23   7   0    0.82    0.96
 -23   7   0    1.44    1.86
  23   7   0    1.99    2.54
  23   7   0    2.06    2.27
 -23  -7   0    2.47    2.34
 -23  -7   0   -0.07    2.61
  23  -7   0    2.06    1.86
 -24   7   0   -0.07    1.03
 -24   7   0    0.21    1.92
  24   7   0    0.96    2.68
  24   7   0    1.44    2.41
 -24  -7   0    3.99    2.41
 -24  -7   0    0.48    2.27
 -24  -7   0   -1.51    2.61
  24  -7   0    1.31    1.92
 -25   7   0   19.10    1.24
 -25   7   0   17.25    2.13
  25   7   0   20.00    2.82
  25   7   0   14.36    2.54
 -25  -7   0   17.66    2.54
 -25  -7   0   18.90    2.54
  25  -7   0   18.90    2.13
 -26   7   0    1.58    1.17
 -26   7   0    0.27    2.06
  26   7   0    1.51    2.75
  26   7   0    2.27    2.54
 -26  -7   0   -0.48    2.41
 -26  -7   0    2.27    2.82
  26  -7   0    0.76    2.13
 -27   7   0    1.10    1.24
 -27   7   0    2.06    2.13
  27   7   0    1.31    2.89
  27   7   0   -0.14    2.54
 -27  -7   0   -0.62    2.54
 -27  -7   0   -0.41    2.47
 -27  -7   0   -1.03    2.89
  27  -7   0   -0.55    2.20
 -28   7   0   17.87    2.34
  28   7   0   17.39    2.82
 -28  -7   0   13.67    2.75
 -28  -7   0   22.20    2.68
 -28  -7   0   14.77    3.02
  28  -7   0   20.20    2.47
 -29   7   0    0.21    2.27
  29   7   0    0.27    2.95
  29   7   0   -1.65    2.68
 -29  -7   0    3.57    2.61
 -29  -7   0    2.68    2.54
 -29  -7   0    2.20    2.95
  29  -7   0    2.27    2.34
   0   8   0    6.60    1.10
   0   8   0    6.73    1.44
   0  -8   0    7.97    1.03
   0  -8   0    6.53    1.10
   0  -8   0    8.80    1.51
  -1   8   0   48.93    1.17
  -1   8   0   56.14    1.31
   1   8   0   52.02    1.37
   1   8   0   52.64    1.37
   1   8   0   53.74    1.72
  -1  -8   0   55.18    1.37
  -1  -8   0   50.64    1.79
   1  -8   0   54.70    1.37
   1  -8   0   49.68    1.79
  -2   8   0   27.90    1.03
  -2   8   0   28.24    1.58
   2   8   0   29.75    1.31
   2   8   0   26.66    1.31
  -2  -8   0   28.24    1.31
  -2  -8   0   30.58    1.37
  -2  -8   0   29.41    1.65
   2  -8   0   28.31    1.03
   2  -8   0   31.33    1.17
   2  -8   0   28.45    1.58
  -3   8   0  362.07    4.05
   3   8   0  347.71    5.57
   3   8   0  366.88    2.75
   3   8   0  371.34    3.09
  -3  -8   0  380.28    2.82
  -3  -8   0  363.58    2.82
  -3  -8   0  358.63    3.09
   3  -8   0  385.71    5.70
   3  -8   0  393.20    2.54
   3  -8   0  386.87    2.54
   3  -8   0  347.02    2.95
   4   8   0  379.25    2.82
   4   8   0  386.46    2.89
   4   8   0  407.56    3.23
  -4  -8   0  408.86    5.98
  -4  -8   0  396.36    3.02
  -4  -8   0  382.54    3.23
   4  -8   0  421.51    4.19
   4  -8   0  399.65    2.54
   4  -8   0  397.18    3.16
  -5   8   0    0.48    0.62
   5   8   0    0.89    1.31
   5   8   0    0.07    1.31
   5   8   0    0.07    1.51
  -5  -8   0    0.21    1.31
  -5  -8   0    0.76    1.37
  -5  -8   0    2.20    1.51
   5  -8   0    0.48    0.96
   5  -8   0    0.62    1.44
  -6   8   0   10.65    0.69
   6   8   0   11.41    1.37
   6   8   0    8.66    1.44
   6   8   0   15.19    1.58
  -6  -8   0   12.23    1.44
  -6  -8   0   12.30    1.51
  -6  -8   0    9.90    1.65
   6  -8   0   13.40    0.69
   6  -8   0   11.54    1.03
   6  -8   0   11.75    0.96
   6  -8   0   12.30    1.51
  -7   8   0   31.40    0.76
   7   8   0   30.65    1.58
   7   8   0   31.27    1.65
   7   8   0   33.40    1.79
  -7  -8   0   34.08    1.65
  -7  -8   0   32.02    1.72
   7  -8   0   34.43    0.76
   7  -8   0   31.40    1.10
   7  -8   0   32.50    1.17
   7  -8   0   31.68    1.65
  -8   8   0   16.97    0.62
   8   8   0   15.74    1.58
   8   8   0   20.00    1.65
   8   8   0   18.55    1.72
  -8  -8   0   17.80    1.58
  -8  -8   0   14.84    1.72
  -8  -8   0   18.55    1.72
   8  -8   0   17.39    1.03
   8  -8   0   17.52    1.10
   8  -8   0   18.62    1.58
  -9   8   0    7.28    0.48
  -9   8   0    7.49    0.96
   9   8   0    5.98    1.58
   9   8   0    8.66    1.65
   9   8   0   10.31    1.72
  -9  -8   0    9.90    1.65
  -9  -8   0    7.83    1.72
  -9  -8   0    7.63    1.72
   9  -8   0    8.73    1.03
   9  -8   0    8.11    1.65
 -10   8   0   16.63    1.10
  10   8   0   14.98    1.72
  10   8   0   17.04    1.79
  10   8   0   16.08    1.86
 -10  -8   0   18.69    1.79
 -10  -8   0   17.04    1.86
 -10  -8   0   15.67    1.79
  10  -8   0   17.11    1.17
  11   8   0  217.90    2.82
  11   8   0  242.64    3.02
  11   8   0  234.80    2.95
 -11  -8   0  238.38    2.89
 -11  -8   0  224.50    3.02
 -11  -8   0  228.41    2.95
 -12   8   0    1.79    1.10
  12   8   0    1.99    1.72
  12   8   0    0.96    1.79
  12   8   0   -0.55    1.79
 -12  -8   0    2.34    1.79
 -12  -8   0    0.89    1.92
  12  -8   0    1.86    1.10
 -13   8   0   55.59    0.76
 -13   8   0   59.10    1.58
  13   8   0   56.62    2.13
  13   8   0   63.77    2.27
  13   8   0   63.15    2.20
 -13  -8   0   59.71    2.20
  13  -8   0   54.08    0.69
  13  -8   0   60.33    1.51
 -14   8   0   75.11    0.82
 -14   8   0   79.44    1.72
  14   8   0   74.08    2.34
  14   8   0   86.03    2.41
  14   8   0   87.75    2.41
 -14  -8   0   82.05    2.34
 -14  -8   0   77.17    2.54
 -15   8   0    1.31    0.48
 -15   8   0    1.58    1.31
  15   8   0    2.34    1.92
  15   8   0    4.81    1.99
  15   8   0    1.72    1.92
 -15  -8   0    2.82    1.92
 -15  -8   0   -0.55    2.06
  15  -8   0    2.61    1.24
 -16   8   0    6.80    0.55
 -16   8   0    8.11    1.37
  16   8   0    4.05    1.99
  16   8   0    7.22    2.06
  16   8   0    2.68    2.06
 -16  -8   0    2.68    2.06
 -16  -8   0    4.40    2.20
  16  -8   0    5.63    1.37
 -17   8   0   40.20    0.76
 -17   8   0   41.23    1.72
  17   8   0   39.65    2.27
  17   8   0   43.15    2.41
  17   8   0   41.44    2.34
 -17  -8   0   40.61    2.27
 -17  -8   0   34.70    2.47
  17  -8   0   43.02    1.72
 -18   8   0   69.54    1.99
  18   8   0   59.03    2.47
  18   8   0   66.79    2.68
  18   8   0   67.14    2.54
 -18  -8   0   69.40    2.54
 -18  -8   0   63.91    2.75
  18  -8   0   68.44    1.92
 -19   8   0    7.08    0.69
 -19   8   0    7.70    0.62
 -19   8   0    6.53    1.58
  19   8   0    8.04    2.20
  19   8   0    6.18    2.34
  19   8   0    7.15    2.20
 -19  -8   0    6.73    2.20
 -19  -8   0    7.42    2.41
  19  -8   0    6.94    1.58
 -20   8   0   17.52    1.72
  20   8   0   13.26    2.27
  20   8   0   15.53    2.47
 -20  -8   0   15.12    2.27
 -20  -8   0   13.06    2.54
 -21   8   0   15.12    0.82
 -21   8   0   15.46    0.82
 -21   8   0   12.71    1.79
  21   8   0   16.42    2.54
  21   8   0   15.74    2.34
 -21  -8   0   11.61    2.41
 -21  -8   0   13.06    2.34
 -21  -8   0   10.44    2.61
  21  -8   0   14.57    1.86
  22   8   0   45.56    2.82
  22   8   0   41.64    2.54
 -22  -8   0   39.10    2.68
 -22  -8   0   40.89    2.61
 -22  -8   0   36.76    2.89
  22  -8   0   47.83    2.13
 -23   8   0    2.68    0.89
 -23   8   0    2.89    0.82
 -23   8   0    1.10    1.86
  23   8   0    1.03    2.61
  23   8   0    1.72    2.41
 -23  -8   0    4.26    2.47
 -23  -8   0    4.05    2.41
 -23  -8   0    5.09    2.68
 -24   8   0   15.94    1.03
 -24   8   0   15.39    1.03
 -24   8   0   12.92    1.99
  24   8   0   17.80    2.75
  24   8   0   12.71    2.54
 -24  -8   0   14.22    2.54
 -24  -8   0   12.58    2.54
 -24  -8   0   13.61    2.82
  24  -8   0   18.83    2.06
 -25   8   0    0.14    1.99
  25   8   0   -2.95    2.75
  25   8   0    1.37    2.47
 -25  -8   0    0.82    2.54
 -25  -8   0    1.24    2.47
 -25  -8   0   -0.82    2.75
  25  -8   0    0.76    1.99
 -26   8   0    2.06    2.06
  26   8   0    5.70    2.82
  26   8   0    4.40    2.61
 -26  -8   0    1.24    2.54
 -26  -8   0   -0.69    2.54
  26  -8   0    5.09    2.13
 -27   8   0    2.75    2.13
  27   8   0   -0.96    2.89
  27   8   0    0.34    2.68
 -27  -8   0    1.58    2.68
 -27  -8   0    0.34    2.61
 -27  -8   0    3.64    2.95
  27  -8   0    2.34    2.20
 -28   8   0   52.98    2.61
  28   8   0   60.81    3.37
  28   8   0   62.05    3.09
 -28  -8   0   57.10    3.02
 -28  -8   0   55.39    3.02
 -28  -8   0   50.78    3.30
  28  -8   0   59.37    2.75
   0   9   0   -0.76    1.03
   0   9   0   -0.41    1.10
   0   9   0    0.96    1.51
   0  -9   0    0.62    1.10
   0  -9   0    1.58    1.17
   0  -9   0    1.79    1.58
  -1   9   0    7.22    1.03
  -1   9   0    9.76    1.17
  -1   9   0    7.42    1.51
   1   9   0    9.00    1.17
   1   9   0    8.73    1.24
   1   9   0    9.28    1.65
  -1  -9   0    9.14    1.17
  -1  -9   0    8.31    1.31
  -1  -9   0    8.73    1.72
   1  -9   0    8.25    1.10
   1  -9   0    8.45    1.17
   1  -9   0    7.42    1.65
  -2   9   0   39.24    1.79
   2   9   0   34.91    1.44
   2   9   0   42.19    1.51
   2   9   0   39.31    1.79
  -2  -9   0   40.54    1.51
  -2  -9   0   40.34    1.58
  -2  -9   0   37.31    1.86
   2  -9   0   38.28    1.37
   2  -9   0   40.34    1.37
   2  -9   0   38.96    1.79
  -3   9   0    5.98    0.89
   3   9   0    4.33    1.24
   3   9   0    7.22    1.65
  -3  -9   0    4.33    1.31
  -3  -9   0    5.09    1.37
  -3  -9   0    7.15    1.65
   3  -9   0    5.36    0.96
   3  -9   0    3.99    1.10
   3  -9   0    4.12    1.10
   3  -9   0    3.78    1.58
  -4   9   0   59.92    1.17
   4   9   0   56.42    1.65
   4   9   0   59.16    1.72
   4   9   0   57.86    1.99
  -4  -9   0   61.30    1.72
  -4  -9   0   60.40    1.79
  -4  -9   0   56.21    1.99
   4  -9   0   61.84    1.24
   4  -9   0   60.20    1.44
   4  -9   0   64.32    1.44
   4  -9   0   57.38    1.92
  -5   9   0   22.95    0.89
   5   9   0   21.51    1.51
   5   9   0   21.58    1.58
   5   9   0   24.60    1.79
  -5  -9   0   25.70    1.58
  -5  -9   0   21.30    1.65
  -5  -9   0   19.45    1.79
   5  -9   0   24.26    0.96
   5  -9   0   24.53    1.24
   5  -9   0   23.91    1.24
   5  -9   0   21.37    1.72
   6   9   0   74.63    1.92
   6   9   0   75.04    2.20
  -6  -9   0   78.06    1.92
  -6  -9   0   74.83    1.99
   6  -9   0   79.30    1.24
   6  -9   0   79.09    1.51
   6  -9   0   77.31    1.51
   6  -9   0   72.43    2.06
  -7   9   0    8.59    0.69
   7   9   0    9.07    1.58
   7   9   0   10.17    1.58
   7   9   0    7.22    1.79
  -7  -9   0    8.25    1.65
  -7  -9   0    9.90    1.79
   7  -9   0    9.00    0.76
   7  -9   0    9.69    1.10
   7  -9   0    9.14    1.65
  -8   9   0   65.28    0.96
   8   9   0   60.20    1.92
   8   9   0   69.82    1.99
   8   9   0   71.81    2.20
  -8  -9   0   65.56    2.06
  -8  -9   0   64.94    2.13
   8  -9   0   68.58    1.03
   8  -9   0   69.61    1.44
   8  -9   0   66.24    1.44
   8  -9   0   67.75    2.06
   9   9   0    3.37    1.65
   9   9   0    0.48    1.79
  -9  -9   0   -1.24    1.65
  -9  -9   0    0.41    1.79
  -9  -9   0    1.72    1.79
   9  -9   0    0.89    1.03
   9  -9   0    1.10    1.03
   9  -9   0    1.72    1.65
 -10   9   0  133.72    1.79
  10   9   0  126.92    2.41
  10   9   0  141.69    2.54
  10   9   0  140.66    2.61
 -10  -9   0  139.63    2.54
 -10  -9   0  131.59    2.61
  10  -9   0  138.19    1.86
  10  -9   0  133.93    2.47
 -11   9   0   25.84    0.62
 -11   9   0   27.21    1.31
  11   9   0   25.43    1.92
  11   9   0   27.42    1.99
  11   9   0   26.80    2.06
 -11  -9   0   27.69    1.92
 -11  -9   0   28.04    2.13
 -11  -9   0   26.25    2.06
  11  -9   0   28.38    1.31
  11  -9   0   27.90    1.99
 -12   9   0   90.71    1.72
  12   9   0   81.70    2.34
  12   9   0   96.41    2.47
  12   9   0   94.35    2.47
 -12  -9   0   88.92    2.41
 -12  -9   0   90.36    2.61
 -12  -9   0   89.81    2.47
  12  -9   0   93.11    1.72
 -13   9   0   65.35    0.69
 -13   9   0   70.92    1.65
  13   9   0   71.19    2.34
  13   9   0   72.50    2.41
  13   9   0   70.57    2.41
 -13  -9   0   75.31    2.41
 -13  -9   0   71.05    2.61
 -14   9   0   -0.82    1.24
  14   9   0    0.69    1.92
  14   9   0    0.07    1.99
  14   9   0    1.31    1.99
 -14  -9   0    3.23    1.99
 -14  -9   0   -0.76    2.13
  14  -9   0    1.17    1.24
 -15   9   0    2.68    1.31
  15   9   0    0.82    1.99
  15   9   0    2.47    2.06
  15   9   0    5.22    2.06
 -15  -9   0    5.50    2.06
 -15  -9   0    0.89    2.20
  15  -9   0    2.41    1.31
 -16   9   0   18.97    1.51
  16   9   0   16.29    2.13
  16   9   0   18.00    2.27
  16   9   0   16.42    2.20
 -16  -9   0   18.14    2.20
 -16  -9   0   16.42    2.41
  16  -9   0   19.38    1.51
 -17   9   0   68.24    1.92
  17   9   0   63.91    2.54
  17   9   0   72.29    2.61
 -17  -9   0   76.07    2.68
 -17  -9   0   72.84    2.82
  17  -9   0   72.29    1.92
  18   9   0   15.39    2.34
  18   9   0   19.24    2.41
  18   9   0   18.90    2.34
 -18  -9   0   17.73    2.41
 -18  -9   0   15.80    2.47
  18  -9   0   19.58    1.58
 -19   9   0   53.67    1.99
  19   9   0   47.48    2.54
  19   9   0   54.22    2.75
  19   9   0   50.30    2.61
 -19  -9   0   54.97    2.61
 -19  -9   0   49.48    2.82
  19  -9   0   51.40    1.92
 -20   9   0    5.09    1.65
  20   9   0    4.19    2.34
  20   9   0   -0.21    2.41
  20   9   0    4.40    2.41
 -20  -9   0    3.71    2.34
 -20  -9   0    3.85    2.54
  20  -9   0    1.65    1.65
 -21   9   0    1.72    0.55
 -21   9   0    1.86    0.48
 -21   9   0    1.51    1.72
  21   9   0    1.92    2.47
  21   9   0   -0.34    2.41
 -21  -9   0    1.58    2.34
 -21  -9   0    0.96    2.61
 -22   9   0   19.17    1.92
  22   9   0   21.30    2.75
  22   9   0   20.68    2.54
 -22  -9   0   18.69    2.54
 -22  -9   0   19.72    2.47
  22  -9   0   20.41    1.92
 -23   9   0    8.18    0.69
  23   9   0    6.32    2.68
  23   9   0    8.73    2.54
 -23  -9   0    7.63    2.54
 -23  -9   0    9.62    2.47
 -23  -9   0    9.00    2.82
  23  -9   0   11.48    1.92
 -24   9   0    7.83    0.69
 -24   9   0    5.63    1.99
  24   9   0    7.42    2.75
  24   9   0    8.73    2.61
 -24  -9   0    6.73    2.61
 -24  -9   0    9.00    2.54
 -24  -9   0    7.56    2.82
  24  -9   0    6.80    1.99
 -25   9   0    4.19    1.99
  25   9   0    1.44    2.82
  25   9   0    2.54    2.68
 -25  -9   0    4.60    2.61
 -25  -9   0    5.91    2.54
 -25  -9   0    4.12    2.95
  25  -9   0    5.29    2.06
 -26   9   0    0.82    2.06
  26   9   0   -2.68    2.89
  26   9   0   -1.31    2.68
 -26  -9   0   -1.03    2.68
 -26  -9   0    2.89    2.54
 -26  -9   0    1.31    2.95
  26  -9   0   -0.34    2.06
 -27   9   0   20.55    2.27
  27   9   0   22.40    3.09
  27   9   0   19.52    2.89
 -27  -9   0   20.96    2.82
 -27  -9   0   17.66    3.16
   0  10   0   51.33    1.51
   0  10   0   62.12    1.65
   0  10   0   55.18    2.13
   0 -10   0   55.25    1.72
   0 -10   0   49.06    2.13
  -1  10   0  101.98    1.72
  -1  10   0  106.03    2.27
   1  10   0   99.23    1.79
   1  10   0  105.07    1.99
   1  10   0   99.02    2.34
  -1 -10   0  105.75    1.92
  -1 -10   0  109.33    2.06
  -1 -10   0  102.94    2.41
   1 -10   0  113.38    1.79
   1 -10   0  108.98    1.92
   1 -10   0  116.41    1.92
   1 -10   0  103.14    2.34
  -2  10   0    4.05    1.03
  -2  10   0    5.91    1.79
   2  10   0    4.60    1.37
   2  10   0    4.26    1.79
  -2 -10   0    5.77    1.86
   2 -10   0    4.88    1.10
   2 -10   0    3.23    1.79
  -3  10   0  101.43    1.58
   3  10   0  102.80    1.99
   3  10   0  114.69    2.06
   3  10   0  108.02    2.41
  -3 -10   0  111.60    2.06
  -3 -10   0  112.90    2.13
  -3 -10   0  101.43    2.41
   3 -10   0  113.18    1.92
   3 -10   0  117.30    1.92
   3 -10   0  102.94    2.34
   4  10   0   29.34    1.65
   4  10   0   33.60    1.72
   4  10   0   33.19    1.99
  -4 -10   0   34.01    1.65
  -4 -10   0   32.43    1.79
  -4 -10   0   30.58    1.99
   4 -10   0   34.15    1.17
   4 -10   0   33.95    1.44
   4 -10   0   35.46    1.37
   4 -10   0   29.82    1.99
   5  10   0   41.57    1.79
   5  10   0   43.77    1.86
   5  10   0   44.05    2.06
  -5 -10   0   45.01    1.92
  -5 -10   0   41.16    2.13
   5 -10   0   42.19    1.17
   5 -10   0   47.07    1.44
   5 -10   0   45.90    1.44
   5 -10   0   41.09    2.06
  -6  10   0  112.63    1.44
   6  10   0  104.38    2.20
   6  10   0  112.01    2.47
  -6 -10   0  121.97    2.34
  -6 -10   0  112.83    2.41
  -6 -10   0  104.86    2.47
   6 -10   0  117.51    1.86
   6 -10   0  113.04    1.79
   6 -10   0  109.53    2.47
  -7  10   0    8.25    0.76
   7  10   0    7.15    1.65
   7  10   0    6.67    1.72
   7  10   0   10.99    1.92
  -7 -10   0    9.96    1.72
  -7 -10   0    7.90    1.92
   7 -10   0    8.11    0.82
   7 -10   0    5.91    1.17
   7 -10   0    7.76    1.86
  -8  10   0   48.86    0.96
   8  10   0   54.70    2.06
   8  10   0   50.78    2.20
  -8 -10   0   52.77    2.06
  -8 -10   0   50.51    2.13
  -8 -10   0   51.06    2.27
   8 -10   0   53.26    1.03
   8 -10   0   52.57    1.51
   8 -10   0   51.47    1.51
  -9  10   0   70.98    1.03
   9  10   0   67.34    2.20
   9  10   0   78.06    2.27
   9  10   0   77.10    2.41
  -9 -10   0   75.79    2.27
  -9 -10   0   74.63    2.41
  -9 -10   0   72.98    2.41
   9 -10   0   73.46    1.10
   9 -10   0   76.69    1.65
   9 -10   0   75.45    1.65
   9 -10   0   74.21    2.27
 -10  10   0    1.03    0.55
  10  10   0    2.75    1.79
  10  10   0    1.03    1.79
  10  10   0    0.96    1.92
 -10 -10   0    2.20    1.86
 -10 -10   0   -0.34    1.99
 -10 -10   0    2.27    1.99
  10 -10   0    1.03    1.17
  10 -10   0    1.24    1.86
  11  10   0    2.06    1.86
  11  10   0    0.76    1.86
  11  10   0   -0.34    1.99
 -11 -10   0   -0.14    2.06
 -11 -10   0   -1.79    1.99
  11 -10   0    0.62    1.17
  11 -10   0   -1.24    1.79
 -12  10   0   11.34    1.24
  12  10   0    8.86    1.99
  12  10   0   10.65    2.06
  12  10   0    9.62    2.06
 -12 -10   0    9.90    1.99
 -12 -10   0    9.07    2.20
 -12 -10   0   11.68    2.13
  12 -10   0   10.86    1.31
  12 -10   0    9.69    1.99
 -13  10   0    3.85    1.24
  13  10   0    5.63    1.99
  13  10   0    4.47    2.13
 -13 -10   0    4.05    2.06
 -13 -10   0    4.33    2.27
 -13 -10   0    3.09    2.13
  13 -10   0    3.78    1.24
  13 -10   0    4.88    1.99
 -14  10   0    1.44    1.31
  14  10   0    4.05    1.99
  14  10   0    2.47    2.13
  14  10   0    1.72    2.13
 -14 -10   0    1.79    2.06
 -14 -10   0   -0.55    2.27
  14 -10   0    2.20    1.31
 -15  10   0    0.34    1.37
  15  10   0   -0.69    2.13
  15  10   0    0.34    2.20
  15  10   0    1.31    2.20
 -15 -10   0    1.65    2.13
 -15 -10   0    3.23    2.27
  15 -10   0    0.96    1.37
  16  10   0   84.11    2.68
  16  10   0   90.57    2.82
  16  10   0   96.89    2.82
 -16 -10   0   94.28    2.82
 -16 -10   0   85.48    2.89
  16 -10   0   97.92    2.06
 -17  10   0   11.34    1.58
  17  10   0   10.31    2.27
  17  10   0   11.61    2.41
  17  10   0    8.45    2.34
 -17 -10   0   12.51    2.34
 -17 -10   0   13.54    2.47
 -18  10   0   -0.82    1.51
  18  10   0    3.50    2.27
  18  10   0    0.69    2.34
  18  10   0   -0.69    2.27
 -18 -10   0    0.69    2.34
 -18 -10   0    1.51    2.47
  18 -10   0    0.07    1.51
  19  10   0   26.18    2.47
  19  10   0   26.46    2.68
  19  10   0   28.52    2.54
 -19 -10   0   30.24    2.61
 -19 -10   0   25.49    2.75
 -20  10   0   34.43    1.92
  20  10   0   37.04    2.61
  20  10   0   36.21    2.82
  20  10   0   36.08    2.61
 -20 -10   0   38.00    2.61
 -20 -10   0   34.01    2.89
  20 -10   0   36.14    1.92
 -21  10   0    8.80    1.79
  21  10   0    6.80    2.61
  21  10   0    3.64    2.54
 -21 -10   0    8.04    2.54
 -21 -10   0    6.05    2.75
  21 -10   0    7.97    1.79
 -22  10   0    6.53    1.86
  22  10   0    7.56    2.68
 -22 -10   0    3.85    2.61
 -22 -10   0    5.70    2.54
 -22 -10   0    7.42    2.75
  22 -10   0    6.73    1.86
  23  10   0    1.99    2.68
  23  10   0    1.86    2.54
 -23 -10   0   -2.20    2.54
 -23 -10   0    4.54    2.54
 -23 -10   0   -0.69    2.82
  23 -10   0    1.24    1.86
 -24  10   0    2.41    1.92
  24  10   0    1.99    2.75
  24  10   0    2.61    2.68
 -24 -10   0    4.12    2.68
 -24 -10   0    3.71    2.61
 -24 -10   0    4.81    2.89
 -25  10   0   -0.69    1.99
  25  10   0    3.02    2.89
  25  10   0    4.88    2.68
 -25 -10   0    5.15    2.68
 -25 -10   0    4.60    2.68
 -25 -10   0    1.31    2.95
  25 -10   0   -1.17    2.06
   0  11   0   -1.58    1.31
   0  11   0    2.27    1.79
   0 -11   0   -1.44    1.31
   0 -11   0   -1.17    1.44
   0 -11   0   -1.24    1.86
  -1  11   0   10.58    1.86
   1  11   0    8.86    1.37
   1  11   0    8.45    1.44
   1  11   0    8.80    1.86
  -1 -11   0   10.51    1.44
  -1 -11   0    9.35    1.58
  -1 -11   0    8.11    1.99
   1 -11   0    9.62    1.31
   1 -11   0    8.80    1.37
   1 -11   0    8.11    1.99
  -2  11   0   16.01    1.24
   2  11   0   13.54    1.44
   2  11   0   14.91    1.58
   2  11   0   17.45    1.92
  -2 -11   0   13.74    1.51
  -2 -11   0   14.16    1.65
  -2 -11   0   12.71    1.99
   2 -11   0   14.91    1.31
   2 -11   0   14.16    1.51
   2 -11   0   14.50    1.51
   2 -11   0   14.43    1.99
  -3  11   0    4.74    1.10
   3  11   0    3.78    1.51
   3  11   0    4.67    1.51
   3  11   0    4.95    1.86
  -3 -11   0    3.99    1.65
  -3 -11   0    3.09    1.92
   3 -11   0    4.81    1.17
   3 -11   0    6.05    1.92
  -4  11   0    6.73    1.03
   4  11   0    7.90    1.51
   4  11   0    7.70    1.58
   4  11   0    4.88    1.92
  -4 -11   0    6.73    1.58
   4 -11   0    7.49    1.37
   4 -11   0    5.84    1.31
   4 -11   0    5.84    1.92
  -5  11   0    1.86    0.96
   5  11   0    1.58    1.58
   5  11   0    0.48    1.65
   5  11   0    2.27    1.92
  -5 -11   0    3.23    1.65
  -5 -11   0    0.00    1.72
  -5 -11   0    4.74    1.99
   5 -11   0    1.31    1.03
   5 -11   0    3.50    1.31
   5 -11   0    2.34    1.86
  -6  11   0    2.13    0.89
   6  11   0    0.82    1.65
   6  11   0   -0.14    1.65
   6  11   0   -0.34    1.92
  -6 -11   0    2.75    1.72
  -6 -11   0    1.58    1.86
  -6 -11   0    0.34    1.99
   6 -11   0    1.31    0.96
   6 -11   0    1.37    1.31
   6 -11   0    1.17    1.24
   6 -11   0    2.61    1.92
  -7  11   0    1.37    0.82
   7  11   0    0.14    1.72
   7  11   0   -0.14    1.99
  -7 -11   0    1.86    1.79
  -7 -11   0    0.21    1.86
  -7 -11   0    2.61    1.99
   7 -11   0    1.24    1.24
   7 -11   0    1.10    1.24
  -8  11   0    5.43    0.76
   8  11   0    5.15    1.79
   8  11   0    4.54    1.86
   8  11   0    4.47    2.06
  -8 -11   0    7.70    1.86
  -8 -11   0    7.01    1.99
  -8 -11   0    2.89    2.06
   8 -11   0    5.84    0.82
   8 -11   0    7.76    1.31
   8 -11   0    8.52    1.31
   8 -11   0    4.33    1.99
  -9  11   0    5.50    0.69
   9  11   0    8.31    1.86
   9  11   0    3.09    1.86
   9  11   0    4.33    2.06
  -9 -11   0    5.70    1.86
  -9 -11   0    6.73    2.06
  -9 -11   0    7.42    2.13
   9 -11   0    6.18    0.76
   9 -11   0    6.46    1.31
   9 -11   0    7.97    1.31
   9 -11   0    8.18    1.99
 -10  11   0    5.29    0.62
  10  11   0    6.39    1.99
  10  11   0    3.64    1.92
  10  11   0    4.95    2.06
 -10 -11   0    5.29    1.99
 -10 -11   0    3.37    2.13
  10 -11   0    5.77    0.62
  10 -11   0    7.08    1.31
  10 -11   0    5.43    1.99
 -11  11   0   16.56    0.62
  11  11   0   18.97    2.06
  11  11   0   18.42    2.13
  11  11   0   25.15    2.27
 -11 -11   0   19.79    2.13
 -11 -11   0   21.30    2.27
  11 -11   0   21.16    1.44
  11 -11   0   21.16    1.37
  11 -11   0   16.97    2.13
  12  11   0    2.82    2.06
  12  11   0    8.11    2.13
  12  11   0   10.86    2.20
 -12 -11   0   10.65    2.13
 -12 -11   0    6.94    2.27
 -12 -11   0   11.75    2.20
  12 -11   0    9.55    1.31
  12 -11   0    8.86    2.06
  13  11   0   -0.14    2.06
  13  11   0    3.16    2.06
  13  11   0    2.20    2.20
 -13 -11   0    0.14    2.13
 -13 -11   0   -3.99    2.27
 -13 -11   0   -0.14    2.20
  13 -11   0    0.82    1.31
  13 -11   0    1.72    1.31
  13 -11   0   -0.55    2.06
  14  11   0    9.00    2.20
  14  11   0    6.53    2.27
 -14 -11   0    7.42    2.20
 -14 -11   0    9.90    2.41
  14 -11   0    8.80    1.37
  14 -11   0    7.63    2.13
 -15  11   0   11.27    1.44
  15  11   0   11.68    2.27
  15  11   0   13.81    2.34
  15  11   0   12.71    2.41
 -15 -11   0   12.03    2.34
 -15 -11   0   11.20    2.47
  15 -11   0   12.71    1.51
  15 -11   0   13.67    2.27
 -16  11   0    2.20    1.37
  16  11   0    0.69    2.27
  16  11   0    0.82    2.27
  16  11   0    0.07    2.34
 -16 -11   0    3.09    2.34
 -16 -11   0   -0.21    2.47
  16 -11   0    1.58    1.44
  16 -11   0    0.89    2.27
 -17  11   0    0.21    1.44
  17  11   0    2.06    2.34
  17  11   0   -0.48    2.34
  17  11   0   -0.14    2.41
 -17 -11   0    2.06    2.41
 -17 -11   0    4.40    2.47
  17 -11   0   -0.82    1.44
 -18  11   0    0.69    1.51
  18  11   0    1.99    2.34
  18  11   0    0.48    2.41
  18  11   0    1.79    2.41
  18 -11   0    1.44    1.51
 -19  11   0    1.44    1.58
  19  11   0    1.65    2.41
  19  11   0    0.82    2.47
  19  11   0    6.25    2.47
 -19 -11   0   -0.34    2.61
  19 -11   0    0.82    1.58
 -20  11   0   27.49    1.92
  20  11   0   29.75    2.61
  20  11   0   29.34    2.75
  20  11   0   30.92    2.75
 -20 -11   0   30.44    2.95
  20 -11   0   32.09    1.92
 -21  11   0   -0.07    1.72
  21  11   0    2.61    2.68
  21  11   0   -0.27    2.54
 -21 -11   0    0.96    2.61
 -21 -11   0    1.24    2.54
 -21 -11   0    0.14    2.82
  21 -11   0    0.76    1.72
 -22  11   0    3.50    1.79
  22  11   0    8.59    2.75
  22  11   0    1.86    2.61
 -22 -11   0    3.71    2.68
 -22 -11   0    2.20    2.68
 -22 -11   0   -2.47    2.82
 -23  11   0    8.25    1.92
  23  11   0    7.35    2.75
  23  11   0   11.20    2.75
 -23 -11   0    8.25    2.68
 -23 -11   0    7.63    2.82
 -23 -11   0    9.41    2.95
  23 -11   0    7.22    1.99
  24  11   0    4.81    2.89
  24  11   0    4.40    2.75
 -24 -11   0    3.57    2.75
 -24 -11   0    3.50    2.82
 -24 -11   0    1.17    2.95
  24 -11   0    2.82    1.99
   0  12   0   85.21    1.92
   0  12   0   96.62    2.61
   0 -12   0  100.88    2.13
   0 -12   0   92.90    2.20
   0 -12   0  100.81    2.13
   0 -12   0   92.15    2.68
  -1  12   0   10.99    1.37
  -1  12   0   12.71    2.06
   1  12   0   10.72    1.51
   1  12   0   11.54    1.58
   1  12   0   10.72    2.06
  -1 -12   0   10.65    1.58
  -1 -12   0    8.38    1.72
  -1 -12   0    7.90    2.13
   1 -12   0   10.86    1.44
   1 -12   0    7.90    1.58
   1 -12   0    9.48    1.51
   1 -12   0   12.16    2.13
  -2  12   0    5.43    1.24
   2  12   0    5.09    1.51
   2  12   0    2.68    1.58
   2  12   0    4.40    1.99
  -2 -12   0    5.36    1.58
  -2 -12   0    6.80    1.72
  -2 -12   0    3.92    2.13
   2 -12   0    2.75    1.31
   2 -12   0    4.74    1.51
   2 -12   0    2.89    2.06
  -3  12   0   10.86    1.24
   3  12   0    8.04    1.65
   3  12   0   11.75    1.72
   3  12   0    9.83    2.06
  -3 -12   0   13.74    1.72
  -3 -12   0   11.68    1.86
  -3 -12   0    9.00    2.13
   3 -12   0   11.54    1.37
   3 -12   0   12.03    1.58
   3 -12   0   14.50    1.51
   3 -12   0    9.76    2.13
  -4  12   0   39.03    1.37
   4  12   0   41.16    1.92
   4  12   0   42.54    1.92
   4  12   0   36.42    2.27
  -4 -12   0   40.96    1.99
  -4 -12   0   38.00    2.13
  -4 -12   0   35.25    2.34
   4 -12   0   41.37    1.51
   4 -12   0   38.14    2.34
   5  12   0   47.69    2.06
   5  12   0   42.81    2.34
  -5 -12   0   45.22    2.06
  -5 -12   0   42.81    2.20
  -5 -12   0   39.31    2.34
   5 -12   0   41.16    1.72
   5 -12   0   40.41    1.72
   5 -12   0   37.52    2.34
   6  12   0   -2.68    1.79
   6  12   0    2.89    2.06
  -6 -12   0    0.82    1.79
  -6 -12   0   -0.82    1.92
  -6 -12   0   -0.21    2.13
   6 -12   0    2.82    1.03
   6 -12   0   -0.69    1.37
   6 -12   0    0.14    1.31
   6 -12   0   -0.14    2.06
   7  12   0    2.82    1.86
   7  12   0    4.40    1.86
   7  12   0    2.82    2.13
  -7 -12   0    3.57    1.86
  -7 -12   0    1.86    1.99
  -7 -12   0    3.23    2.13
   7 -12   0   -0.48    1.37
   7 -12   0    2.41    1.31
   7 -12   0    3.37    2.06
   8  12   0    5.36    1.92
   8  12   0    6.39    1.92
   8  12   0    5.98    2.20
  -8 -12   0    5.98    1.92
  -8 -12   0    7.49    2.13
  -8 -12   0    6.32    2.20
   8 -12   0    5.09    1.37
   8 -12   0    5.77    1.37
   8 -12   0    5.98    2.13
   9  12   0   14.77    2.06
   9  12   0   16.42    2.27
  -9 -12   0   11.89    2.20
  -9 -12   0   10.86    2.27
   9 -12   0   13.26    0.89
   9 -12   0   15.67    1.51
   9 -12   0   15.39    2.20
 -10  12   0    2.54    0.62
  10  12   0    3.02    1.99
  10  12   0    0.76    1.99
  10  12   0    3.09    2.20
 -10 -12   0    6.12    2.06
 -10 -12   0    0.41    2.20
  10 -12   0    2.68    1.37
  10 -12   0    2.54    2.13
 -11  12   0    0.76    0.55
  11  12   0    2.34    2.06
  11  12   0    3.92    2.06
  11  12   0    2.06    2.27
 -11 -12   0    2.34    2.13
 -11 -12   0   -0.62    2.27
 -11 -12   0    1.03    2.27
  11 -12   0    0.21    0.55
  11 -12   0    0.89    1.37
  11 -12   0    1.10    1.31
  11 -12   0    1.17    2.13
  12  12   0    6.87    2.13
  12  12   0    3.92    2.13
  12  12   0    8.25    2.27
 -12 -12   0    5.57    2.20
 -12 -12   0    4.81    2.41
 -12 -12   0    4.54    2.27
  12 -12   0    6.46    1.44
  12 -12   0    3.09    1.37
  12 -12   0    4.74    2.20
  13  12   0    5.77    2.20
  13  12   0    3.85    2.27
 -13 -12   0    5.09    2.27
 -13 -12   0    2.61    2.41
 -13 -12   0    4.60    2.41
  13 -12   0    5.15    1.44
  13 -12   0    3.71    2.27
  14  12   0    4.40    2.27
  14  12   0    5.84    2.27
  14  12   0    6.46    2.41
 -14 -12   0    2.34    2.27
 -14 -12   0    1.58    2.47
  14 -12   0    5.84    1.51
  14 -12   0    5.43    1.44
  14 -12   0    3.78    2.27
  15  12   0    1.92    2.27
  15  12   0    0.00    2.27
  15  12   0    0.41    2.41
 -15 -12   0   -0.89    2.34
 -15 -12   0    0.62    2.54
  15 -12   0    0.82    1.44
  15 -12   0    0.62    1.37
  16  12   0    4.05    2.34
  16  12   0    3.02    2.34
 -16 -12   0    0.48    2.34
 -16 -12   0    1.44    2.61
  16 -12   0    1.37    1.51
  16 -12   0    1.31    2.27
  17  12   0    7.70    2.41
  17  12   0   13.47    2.54
  17  12   0   11.41    2.54
 -17 -12   0    9.76    2.47
 -17 -12   0   11.06    2.68
  17 -12   0   10.93    1.58
  17 -12   0    9.21    2.41
 -18  12   0    0.62    1.51
  18  12   0    1.10    2.41
  18  12   0    3.78    2.47
  18  12   0   -0.69    2.47
 -18 -12   0    0.34    2.54
 -18 -12   0   -2.68    2.68
  18 -12   0    2.95    2.41
 -19  12   0    1.99    1.65
  19  12   0    1.03    2.47
  19  12   0    4.05    2.61
  19  12   0    7.08    2.54
 -19 -12   0    5.22    2.61
 -19 -12   0    3.64    2.75
  19 -12   0    3.16    1.65
  19 -12   0    1.44    2.47
  20  12   0   27.69    2.82
  20  12   0   23.02    2.75
 -20 -12   0   26.18    2.82
 -20 -12   0   23.84    3.02
 -21  12   0    7.56    1.86
  21  12   0    7.35    2.75
  21  12   0    8.31    2.68
 -21 -12   0    3.02    2.75
 -21 -12   0    5.36    2.68
 -21 -12   0    5.70    2.95
  21 -12   0    7.63    1.79
 -22  12   0    8.45    1.92
  22  12   0    6.39    2.75
 -22 -12   0   10.24    2.82
 -22 -12   0    8.73    2.82
 -22 -12   0   12.44    3.02
  22 -12   0   14.02    1.99
   0  13   0    1.72    1.44
   0  13   0    1.92    2.13
   0 -13   0   -1.03    1.72
   0 -13   0   -0.62    1.58
   0 -13   0   -0.62    2.20
  -1  13   0    1.72    1.37
  -1  13   0    0.41    2.13
   1  13   0   -0.69    1.51
   1  13   0    0.41    1.58
   1  13   0    1.24    2.06
  -1 -13   0    1.37    1.65
  -1 -13   0    0.07    1.79
   1 -13   0   -1.51    1.51
   1 -13   0   -0.69    1.65
   1 -13   0   -0.27    2.20
  -2  13   0   49.96    1.72
   2  13   0   50.58    1.92
   2  13   0   56.21    2.06
   2  13   0   52.43    2.54
  -2 -13   0   54.29    2.06
  -2 -13   0   53.12    2.20
  -2 -13   0   49.41    2.54
   2 -13   0   52.43    2.06
   2 -13   0   56.97    1.99
   2 -13   0   48.51    2.61
  -3  13   0   19.24    1.44
   3  13   0   23.02    1.92
   3  13   0   20.27    2.41
  -3 -13   0   22.47    1.92
  -3 -13   0   17.73    2.06
  -3 -13   0   18.14    2.34
   3 -13   0   20.41    1.51
   3 -13   0   22.61    1.79
   3 -13   0   19.86    2.47
  -4  13   0  211.17    2.41
   4  13   0  205.67    2.95
   4  13   0  224.15    3.09
   4  13   0  215.29    3.44
  -4 -13   0  229.79    3.09
  -4 -13   0  211.23    3.23
  -4 -13   0  202.44    3.50
   4 -13   0  221.20    2.95
   4 -13   0  200.24    3.44
  -5  13   0    8.18    1.24
   5  13   0    6.94    1.86
   5  13   0    4.95    1.86
   5  13   0    7.08    2.27
  -5 -13   0    8.93    1.92
  -5 -13   0    6.60    2.06
  -5 -13   0    8.80    2.34
   5 -13   0    7.49    1.31
   5 -13   0    7.97    1.65
   5 -13   0    8.31    1.58
   5 -13   0    5.02    2.34
  -6  13   0   30.17    1.31
   6  13   0   28.45    2.06
   6  13   0   35.94    2.13
   6  13   0   33.88    2.41
   6 -13   0   31.95    1.79
   6 -13   0   32.92    1.72
   6 -13   0   26.59    2.47
  -7  13   0   20.48    1.17
   7  13   0   22.54    2.06
   7  13   0   21.23    2.13
   7  13   0   21.99    2.41
  -7 -13   0   29.48    2.13
  -7 -13   0   22.54    2.27
  -7 -13   0   21.78    2.47
   7 -13   0   22.81    1.72
   7 -13   0   24.94    1.65
   7 -13   0   17.45    2.41
  -8  13   0    0.41    0.89
   8  13   0    3.44    1.92
   8  13   0    0.48    1.99
   8  13   0    1.58    2.27
  -8 -13   0   -3.02    1.99
  -8 -13   0    0.96    2.20
  -8 -13   0   -1.17    2.34
   8 -13   0    0.55    1.51
   8 -13   0    0.89    1.44
   8 -13   0    0.89    2.27
   9  13   0    6.87    2.06
   9  13   0    9.76    2.13
   9  13   0    8.93    2.34
  -9 -13   0   10.03    2.13
  -9 -13   0    9.35    2.34
  -9 -13   0    8.59    2.41
   9 -13   0    9.62    0.96
   9 -13   0    7.08    1.58
   9 -13   0    8.80    1.44
   9 -13   0    5.84    2.34
  10  13   0    8.66    2.13
  10  13   0   10.38    2.20
  10  13   0   10.03    2.34
 -10 -13   0    4.95    2.20
 -10 -13   0    6.46    2.34
 -10 -13   0    7.28    2.41
  10 -13   0    5.77    0.82
  10 -13   0    6.39    1.51
 -11  13   0    3.78    0.62
  11  13   0    7.49    2.20
  11  13   0    7.42    2.41
 -11 -13   0    9.07    2.20
 -11 -13   0    6.05    2.41
 -11 -13   0    4.05    2.41
  11 -13   0    4.33    0.69
  11 -13   0    5.22    1.51
  11 -13   0    7.01    1.44
  11 -13   0    1.72    2.41
  12  13   0   10.38    2.27
  12  13   0   11.06    2.47
 -12 -13   0    7.97    2.34
 -12 -13   0    9.62    2.54
 -12 -13   0   12.30    2.47
  12 -13   0    7.49    1.51
  12 -13   0    6.87    2.41
  13  13   0    0.41    2.27
  13  13   0    1.37    2.27
  13  13   0   -1.86    2.41
 -13 -13   0    2.06    2.34
 -13 -13   0    2.41    2.47
 -13 -13   0    3.99    2.47
  13 -13   0   -0.48    1.51
  13 -13   0   -0.41    1.44
  13 -13   0    2.95    2.34
  14  13   0    2.75    2.34
  14  13   0    5.29    2.41
  14  13   0    5.09    2.47
 -14 -13   0    2.95    2.41
 -14 -13   0    2.68    2.61
 -14 -13   0    2.41    2.54
  14 -13   0    3.57    1.58
  14 -13   0    3.57    1.51
  14 -13   0    2.89    2.41
  15  13   0    2.27    2.34
  15  13   0   -0.76    2.34
  15  13   0    0.07    2.47
 -15 -13   0    1.37    2.41
 -15 -13   0    1.58    2.61
  15 -13   0    1.51    1.58
  15 -13   0    1.99    1.51
  15 -13   0    1.79    2.41
  16  13   0    8.52    2.41
  16  13   0    5.84    2.47
  16  13   0    6.67    2.54
 -16 -13   0    3.92    2.47
 -16 -13   0    6.25    2.75
  16 -13   0    5.09    1.65
  16 -13   0    7.83    1.58
  16 -13   0    5.29    2.47
  17  13   0   13.33    2.54
  17  13   0   17.11    2.61
  17  13   0   14.02    2.61
 -17 -13   0   16.84    2.61
 -17 -13   0   16.42    2.89
  17 -13   0   16.35    1.72
  17 -13   0   14.09    2.61
  18  13   0   -2.13    2.54
  18  13   0   -1.17    2.61
  18  13   0   -1.51    2.61
 -18 -13   0   -0.34    2.54
  18 -13   0    0.82    1.65
  18 -13   0    0.48    1.65
  19  13   0   85.28    3.16
  19  13   0   98.06    3.30
 -19 -13   0   98.20    3.30
 -19 -13   0   81.50    3.50
  19 -13   0   92.77    2.47
  19 -13   0   95.17    2.47
  19 -13   0   82.39    3.16
  20  13   0    1.92    2.82
 -20 -13   0    5.50    2.68
 -20 -13   0    3.64    2.68
 -20 -13   0    4.74    2.95
  20 -13   0    3.92    1.79
  20 -13   0    2.47    1.72
  20 -13   0    4.12    2.61
 -21  13   0   16.42    1.92
  21  13   0   19.86    2.89
  21  13   0   14.57    2.82
 -21 -13   0   19.10    2.89
 -21 -13   0   17.32    2.89
 -21 -13   0   12.51    3.09
  21 -13   0   18.42    1.99
  21 -13   0   17.66    2.82
   0  14   0    2.20    1.58
   0  14   0    1.37    2.27
   0 -14   0    3.50    1.72
   0 -14   0    1.44    1.86
   0 -14   0    2.68    1.72
   0 -14   0    1.99    2.41
  -1  14   0   -0.07    1.51
   1  14   0    2.13    1.65
   1  14   0   -0.48    2.20
  -1 -14   0    2.20    1.92
  -1 -14   0    1.65    1.79
  -1 -14   0    3.02    2.34
   1 -14   0    1.17    1.65
   1 -14   0    1.37    1.79
   1 -14   0    2.54    1.72
   1 -14   0   -0.89    2.41
   2  14   0    2.20    1.72
   2  14   0    8.25    1.79
  -2 -14   0    3.85    1.79
  -2 -14   0    5.98    2.06
  -2 -14   0    2.20    2.41
   2 -14   0    5.98    1.58
   2 -14   0    4.60    1.79
   2 -14   0    3.85    2.41
   3  14   0    0.27    1.79
   3  14   0    0.14    1.86
   3  14   0   -0.27    2.27
  -3 -14   0    1.24    1.86
  -3 -14   0   -0.69    1.99
  -3 -14   0    3.78    2.34
   3 -14   0   -0.14    1.72
   3 -14   0   -0.76    1.65
   3 -14   0   -1.24    2.47
   4  14   0  107.27    2.54
   4  14   0  118.74    2.68
   4  14   0  109.26    3.02
  -4 -14   0  117.23    2.68
  -4 -14   0  117.85    2.95
   4 -14   0  128.71    2.34
   4 -14   0  118.33    2.61
   4 -14   0  123.07    2.54
   5  14   0   20.13    1.99
   5  14   0   22.68    2.06
   5  14   0   27.21    2.47
  -5 -14   0   22.81    2.13
  -5 -14   0   18.07    2.54
   5 -14   0   24.67    1.58
   5 -14   0   22.54    1.86
   5 -14   0   18.55    2.54
  -6  14   0    3.57    1.17
   6  14   0    5.43    1.92
   6  14   0    6.87    2.34
  -6 -14   0    6.53    2.06
  -6 -14   0    5.70    2.20
  -6 -14   0    4.88    2.41
   6 -14   0    6.12    1.37
   6 -14   0    3.37    1.65
   6 -14   0    5.15    1.58
   6 -14   0    5.91    2.41
  -7  14   0    0.48    1.10
   7  14   0    2.20    1.99
   7  14   0   -1.17    2.06
   7  14   0    1.17    2.41
  -7 -14   0    3.16    2.06
  -7 -14   0    0.41    2.27
  -7 -14   0    1.86    2.47
   7 -14   0    0.76    1.51
   7 -14   0    0.27    2.41
  -8  14   0    6.32    1.03
   8  14   0    3.16    2.13
   8  14   0    4.40    2.13
   8  14   0    8.25    2.41
  -8 -14   0    6.73    2.34
  -8 -14   0    3.85    2.47
   8 -14   0    4.19    1.65
   8 -14   0    7.08    1.58
   8 -14   0    5.22    2.41
  -9  14   0    0.21    0.82
   9  14   0    0.89    2.13
   9  14   0    0.76    2.41
  -9 -14   0    0.21    2.20
  -9 -14   0   -0.14    2.47
   9 -14   0    0.34    0.96
   9 -14   0    0.41    1.58
   9 -14   0    2.20    1.58
   9 -14   0    1.17    2.41
  10  14   0   53.60    2.54
  10  14   0   47.35    2.75
 -10 -14   0   47.76    2.61
 -10 -14   0   46.66    2.82
 -10 -14   0   45.49    2.82
  10 -14   0   42.74    1.24
  10 -14   0   46.31    2.06
  10 -14   0   45.35    1.92
  10 -14   0   40.75    2.82
  11  14   0   71.47    2.75
  11  14   0   77.92    2.82
  11  14   0   74.21    2.95
 -11 -14   0   80.81    2.82
 -11 -14   0   69.82    3.09
 -11 -14   0   71.95    3.02
  11 -14   0   73.32    2.20
  11 -14   0   74.49    2.13
  11 -14   0   70.64    3.02
  12  14   0    6.46    2.34
  12  14   0    5.84    2.34
  12  14   0    9.62    2.54
 -12 -14   0    8.52    2.41
 -12 -14   0    6.67    2.68
 -12 -14   0    6.25    2.54
  12 -14   0    7.63    2.47
  13  14   0    2.54    2.34
  13  14   0    3.09    2.41
  13  14   0    2.47    2.54
 -13 -14   0    3.71    2.41
 -13 -14   0    7.22    2.68
 -13 -14   0    2.13    2.61
  13 -14   0    3.99    1.65
  13 -14   0    3.30    1.58
  13 -14   0    7.49    2.54
  14  14   0    1.72    2.41
  14  14   0    1.72    2.41
  14  14   0   -1.86    2.54
 -14 -14   0   -0.89    2.47
 -14 -14   0   -0.55    2.68
 -14 -14   0    3.64    2.61
  14 -14   0    1.24    1.65
  14 -14   0   -0.27    1.51
  14 -14   0   -0.55    2.54
  15  14   0    3.50    2.47
  15  14   0    4.95    2.47
  15  14   0    3.37    2.61
 -15 -14   0    6.87    2.61
 -15 -14   0    4.19    2.82
  15 -14   0    3.71    1.65
  15 -14   0    1.79    2.54
  16  14   0   -1.86    2.54
  16  14   0    3.16    2.54
  16  14   0    0.48    2.61
 -16 -14   0    0.14    2.54
 -16 -14   0   -0.41    2.82
  16 -14   0    2.06    1.65
  16 -14   0    2.47    1.65
  16 -14   0    1.37    2.54
  17  14   0   21.99    2.68
  17  14   0   18.00    2.75
  17  14   0   22.88    2.82
 -17 -14   0   21.23    2.75
 -17 -14   0   18.42    3.02
  17 -14   0   23.09    1.99
  17 -14   0   24.53    1.86
  17 -14   0   20.27    2.75
  18  14   0    2.41    2.68
  18  14   0    2.95    2.68
  18  14   0    0.21    2.68
 -18 -14   0    1.65    2.68
  18 -14   0    2.06    1.79
  18 -14   0    1.79    1.72
  18 -14   0    4.88    2.61
   0  15   0    1.44    1.65
   0 -15   0    2.13    1.79
   0 -15   0    3.02    1.99
   0 -15   0    0.89    1.92
   0 -15   0   -2.61    2.47
  -1  15   0    1.31    1.58
   1  15   0    3.02    1.72
   1  15   0   -0.76    2.34
  -1 -15   0    1.17    1.86
  -1 -15   0    1.92    2.06
  -1 -15   0    0.48    1.92
  -1 -15   0   -1.51    2.54
   1 -15   0    0.69    1.72
   1 -15   0   -0.62    1.92
   1 -15   0   -1.03    1.86
   1 -15   0    3.37    2.47
  -2  15   0    0.48    1.51
   2  15   0    0.00    1.79
   2  15   0    3.02    2.34
  -2 -15   0    1.65    2.06
  -2 -15   0    2.54    1.92
  -2 -15   0   -3.57    2.54
   2 -15   0    1.51    1.65
   2 -15   0    1.86    1.92
   2 -15   0    0.89    1.79
   2 -15   0    2.13    2.47
  -3  15   0    1.24    1.44
   3  15   0    2.68    1.86
   3  15   0    0.96    1.92
   3  15   0    1.65    2.34
  -3 -15   0    2.34    1.92
  -3 -15   0    3.64    2.20
  -3 -15   0    4.54    2.54
   3 -15   0    1.58    1.65
   3 -15   0    0.00    1.79
   3 -15   0   -0.27    2.54
  -4  15   0    3.78    1.44
   4  15   0    5.84    1.99
   4  15   0    8.31    1.99
   4  15   0    5.70    2.41
  -4 -15   0    6.80    2.06
  -4 -15   0    9.21    2.27
  -4 -15   0    4.40    2.54
   4 -15   0    3.85    1.58
   4 -15   0    7.08    1.86
   4 -15   0    6.87    1.86
   4 -15   0    0.14    2.54
  -5  15   0   10.79    1.44
   5  15   0   10.93    2.06
   5  15   0   12.78    2.13
   5  15   0   13.47    2.47
  -5 -15   0   11.82    2.13
  -5 -15   0   11.68    2.34
  -5 -15   0   11.96    2.68
   5 -15   0   12.16    1.58
   5 -15   0   11.41    1.92
   5 -15   0   12.64    1.86
   5 -15   0    7.35    2.61
  -6  15   0   23.16    1.44
   6  15   0   25.29    2.27
   6  15   0   28.11    2.27
   6  15   0   24.88    2.61
  -6 -15   0   33.19    2.34
  -6 -15   0   29.27    2.61
  -6 -15   0   32.37    2.75
   6 -15   0   28.17    1.65
   6 -15   0   26.87    1.92
   6 -15   0   26.94    2.75
  -7  15   0    1.24    1.17
   7  15   0    1.99    2.13
   7  15   0    1.10    2.13
   7  15   0    2.34    2.47
  -7 -15   0    1.44    2.13
  -7 -15   0    0.34    2.41
  -7 -15   0   -1.65    2.54
   7 -15   0    1.44    1.31
   7 -15   0   -0.69    1.79
   7 -15   0    1.10    1.65
   7 -15   0    0.34    2.54
   8  15   0    2.68    2.13
   8  15   0    1.44    2.47
  -8 -15   0    0.55    2.27
  -8 -15   0    3.16    2.47
  -8 -15   0    0.27    2.54
   8 -15   0    0.48    1.17
   8 -15   0   -1.51    1.72
   8 -15   0    0.21    1.65
   8 -15   0   -0.34    2.54
  -9  15   0   -0.82    0.96
   9  15   0    2.82    2.20
   9  15   0    2.47    2.20
   9  15   0   -1.44    2.54
  -9 -15   0    1.17    2.27
  -9 -15   0   -0.21    2.54
  -9 -15   0   -2.61    2.61
   9 -15   0    0.76    1.03
   9 -15   0    1.10    2.54
 -10  15   0    2.20    0.82
  10  15   0    1.51    2.27
  10  15   0    4.26    2.34
  10  15   0    5.57    2.47
 -10 -15   0    4.26    2.34
 -10 -15   0    1.92    2.61
 -10 -15   0    1.51    2.61
  10 -15   0    1.24    0.89
  10 -15   0    3.85    1.72
  10 -15   0    1.03    1.65
  10 -15   0    0.48    2.61
  11  15   0    4.05    2.34
  11  15   0    5.15    2.61
 -11 -15   0    5.36    2.47
 -11 -15   0    4.54    2.68
 -11 -15   0    3.99    2.68
  11 -15   0    6.05    1.79
  11 -15   0    4.81    1.65
  11 -15   0    0.55    2.68
  12  15   0    2.68    2.41
  12  15   0    8.04    2.47
  12  15   0    9.55    2.61
 -12 -15   0    7.97    2.47
 -12 -15   0    4.67    2.75
 -12 -15   0    3.99    2.68
  12 -15   0    4.88    1.72
  12 -15   0    2.61    2.61
  13  15   0    2.68    2.41
  13  15   0    1.51    2.47
  13  15   0    0.41    2.61
 -13 -15   0    3.16    2.47
 -13 -15   0    2.68    2.68
  13 -15   0    2.06    1.72
  13 -15   0    1.92    1.65
  13 -15   0    5.15    2.61
  14  15   0   -0.76    2.47
  14  15   0    1.17    2.47
  14  15   0    1.99    2.68
 -14 -15   0    3.16    2.54
 -14 -15   0    3.71    2.82
 -14 -15   0    0.27    2.68
  14 -15   0   -0.34    1.72
  14 -15   0    1.44    1.65
  14 -15   0    0.00    2.61
  15  15   0    4.74    2.54
  15  15   0    8.11    2.61
  15  15   0    4.60    2.68
 -15 -15   0    4.88    2.61
 -15 -15   0    5.36    2.89
  15 -15   0    4.60    1.79
  15 -15   0    0.27    2.68
   0  16   0    0.55    1.79
   0 -16   0   -0.69    1.86
   0 -16   0    1.03    2.13
   0 -16   0    2.75    1.99
   0 -16   0   -1.10    2.61
  -1  16   0    3.02    1.72
   1  16   0    1.17    1.86
   1  16   0    1.03    2.54
  -1 -16   0    2.27    1.99
  -1 -16   0    1.72    2.20
  -1 -16   0    2.47    2.61
   1 -16   0    0.62    1.86
   1 -16   0    0.55    2.61
  -2  16   0    3.23    1.65
   2  16   0    4.81    1.92
   2  16   0    3.16    2.54
  -2 -16   0    3.37    2.13
  -2 -16   0    2.75    2.27
  -2 -16   0    2.95    2.13
   2 -16   0    2.95    2.06
   2 -16   0    4.40    1.99
   2 -16   0    1.44    2.68
   3  16   0   -0.14    2.47
  -3 -16   0    0.62    2.06
  -3 -16   0   -2.82    2.61
   3 -16   0    0.14    1.72
   3 -16   0    0.48    1.99
   3 -16   0    1.58    1.92
   3 -16   0   -1.17    2.68
   4  16   0   20.96    2.27
   4  16   0   15.46    2.68
  -4 -16   0   20.34    2.27
  -4 -16   0   15.32    2.54
  -4 -16   0   12.58    2.82
   4 -16   0   14.98    1.86
   4 -16   0   16.77    2.13
   4 -16   0   19.52    2.06
   4 -16   0   14.77    2.82
   5  16   0    5.57    2.13
   5  16   0    8.45    2.20
   5  16   0    9.48    2.61
  -5 -16   0    8.25    2.20
  -5 -16   0   10.24    2.47
  -5 -16   0    3.99    2.68
   5 -16   0    9.28    1.65
   5 -16   0    7.22    1.99
   5 -16   0    3.92    1.92
   5 -16   0    6.53    2.68
  -6  16   0    1.44    1.31
   6  16   0    0.14    2.13
   6  16   0    2.41    2.13
   6  16   0   -2.54    2.54
  -6 -16   0    3.23    2.20
  -6 -16   0   -0.76    2.47
  -6 -16   0    0.27    2.68
   6 -16   0   -0.07    1.51
   6 -16   0    1.72    1.92
   6 -16   0   -1.65    2.61
  -7  16   0   13.74    1.37
   7  16   0   13.19    2.27
   7  16   0   15.05    2.34
   7  16   0   15.94    2.68
  -7 -16   0   11.68    2.68
  -7 -16   0   12.64    2.75
   7 -16   0   16.49    1.58
   7 -16   0   12.99    2.06
   7 -16   0   14.71    1.92
   7 -16   0   15.32    2.75
  -8  16   0   26.32    1.37
   8  16   0   26.25    2.47
   8  16   0   27.83    2.54
   8  16   0   30.10    2.75
  -8 -16   0   31.13    2.61
  -8 -16   0   32.85    2.89
  -8 -16   0   28.31    2.89
   8 -16   0   29.75    1.58
   8 -16   0   34.70    2.13
   8 -16   0   24.53    2.95
   9  16   0    6.18    2.34
   9  16   0   10.38    2.68
  -9 -16   0    8.52    2.47
  -9 -16   0    9.55    2.75
  -9 -16   0    5.98    2.75
   9 -16   0    7.35    1.92
   9 -16   0    7.97    2.82
  10  16   0    5.29    2.41
  10  16   0    5.50    2.41
  10  16   0    5.98    2.68
 -10 -16   0    6.60    2.47
 -10 -16   0    5.84    2.75
 -10 -16   0    6.53    2.75
  10 -16   0    3.99    1.92
  10 -16   0    3.85    1.79
  10 -16   0    5.22    2.75
  11  16   0    7.35    2.47
  11  16   0    3.92    2.47
 -11 -16   0    3.99    2.54
 -11 -16   0    5.15    2.82
 -11 -16   0    2.89    2.75
  11 -16   0    4.05    1.72
  11 -16   0    8.80    2.75
  12  16   0   22.20    2.61
  12  16   0   24.39    2.68
  12  16   0   23.29    2.82
 -12 -16   0   22.68    2.75
 -12 -16   0   18.35    2.95
  12 -16   0   23.16    2.06
  12 -16   0   24.74    2.95
   0  17   0    1.44    1.86
   0 -17   0    0.00    1.99
   0 -17   0   -2.68    2.34
   0 -17   0   -1.31    2.13
   0 -17   0    1.24    2.75
  -1  17   0    0.55    1.79
   1  17   0    2.34    1.92
  -1 -17   0    2.41    2.13
  -1 -17   0    1.17    2.41
  -1 -17   0    1.65    2.13
  -1 -17   0    2.54    2.75
   1 -17   0    2.95    2.27
   1 -17   0    2.61    2.13
   1 -17   0   -1.03    2.75
  -2  17   0    3.50    1.79
   2  17   0    1.31    1.99
   2  17   0    8.80    2.68
  -2 -17   0    9.14    2.20
  -2 -17   0    5.84    2.82
   2 -17   0    4.33    1.99
   2 -17   0    3.30    2.27
  -3  17   0    9.90    1.79
   3  17   0   12.30    2.13
   3  17   0   12.03    2.68
  -3 -17   0   13.88    2.27
  -3 -17   0   10.03    2.54
  -3 -17   0   10.79    2.27
  -3 -17   0   10.38    2.82
   3 -17   0   12.78    2.27
   3 -17   0   16.77    2.20
   3 -17   0   11.34    2.89
  -4  17   0    3.57    1.65
   4  17   0    3.23    2.13
   4  17   0    2.95    2.68
  -4 -17   0    3.50    2.27
  -4 -17   0    4.05    2.54
  -4 -17   0    3.02    2.27
  -4 -17   0   -0.21    2.82
   4 -17   0    4.67    1.79
   4 -17   0    5.63    2.13
   4 -17   0    5.77    2.82
  -5  17   0    7.42    1.58
   5  17   0    9.96    2.27
   5  17   0    8.31    2.34
  -5 -17   0    9.28    2.41
  -5 -17   0   11.48    2.68
  -5 -17   0    8.86    2.82
   5 -17   0   10.65    1.86
   5 -17   0    9.55    2.20
   5 -17   0   11.48    2.06
  -6  17   0    5.15    1.51
   6  17   0    5.91    2.27
   6  17   0    2.20    2.34
   6  17   0    8.52    2.68
  -6 -17   0    6.53    2.34
  -6 -17   0    4.60    2.68
  -6 -17   0    5.77    2.82
   6 -17   0    6.67    2.13
   6 -17   0    5.91    1.99
   6 -17   0    5.50    2.82
  31   0  -1    0.41    2.61
 -31   0   1    0.76    2.13
 -31   0   1   -2.13    2.20
 -31   0   1   -0.76    2.61
  30   0  -1    2.13    2.61
 -30   0   1   -0.41    2.13
 -30   0   1   -0.69    2.13
 -30   0   1   -1.44    2.54
  29   0  -1   -2.75    2.54
 -29   0   1   -1.99    1.99
 -29   0   1    0.21    2.47
  28   0  -1    1.99    2.41
 -28   0   1    1.86    1.99
 -28   0   1   -3.02    1.99
 -28   0   1    2.75    2.41
  27   0  -1    1.03    2.41
 -27   0   1   -0.07    1.92
 -27   0   1    0.34    1.86
 -27   0   1    1.99    2.34
  26   0  -1   -0.89    2.27
 -26   0   1   -0.76    1.86
 -26   0   1    1.44    1.79
 -26   0   1   -0.21    2.27
  25   0  -1    0.69    2.27
 -25   0   1    1.17    1.79
 -25   0   1    0.76    1.72
 -25   0   1    0.34    2.20
  24   0  -1    1.31    2.13
 -24   0   1    0.21    1.72
 -24   0   1   -0.14    1.65
 -24   0   1    2.13    2.13
  23   0  -1    0.27    2.13
 -23   0   1   -0.41    1.65
 -23   0   1    1.99    1.65
 -23   0   1    0.82    1.99
  22   0  -1    0.07    1.99
 -22   0   1    1.65    1.58
 -22   0   1   -0.14    1.51
 -22   0   1   -1.37    1.92
  21   0  -1   -2.61    1.92
 -21   0   1    0.82    1.51
 -21   0   1    1.44    1.51
 -21   0   1   -0.27    1.86
 -20   0   1   -0.21    1.44
 -20   0   1    0.55    1.44
 -20   0   1    0.96    1.79
  19   0  -1    0.76    1.79
 -19   0   1    1.17    1.37
 -19   0   1   -0.34    1.37
 -19   0   1    2.41    1.72
  18   0  -1    0.69    1.72
 -18   0   1    0.21    1.31
 -18   0   1   -0.21    1.31
  17   0  -1    1.79    1.65
 -17   0   1    0.27    1.24
 -17   0   1    0.21    1.17
 -17   0   1    0.41    1.58
  16   0  -1   -0.82    1.58
 -16   0   1    0.62    1.17
 -16   0   1   -1.31    1.17
 -16   0   1    1.31    1.44
  15   0  -1    1.79    1.51
 -15   0   1    0.27    1.10
 -15   0   1   -0.07    1.10
 -15   0   1    1.72    1.37
  14   0  -1    0.76    1.37
 -14   0   1    0.96    1.03
 -14   0   1   -0.07    1.31
  13   0  -1    0.41    0.96
  13   0  -1    0.41    1.31
 -13   0   1    0.34    0.96
 -13   0   1    1.72    1.24
  12   0  -1   -0.34    0.89
  12   0  -1   -0.62    1.24
 -12   0   1   -0.48    0.89
 -12   0   1   -0.34    1.10
  11   0  -1   -0.27    0.82
  11   0  -1    1.37    1.10
 -11   0   1    0.48    0.82
 -11   0   1   -0.55    1.03
  10   0  -1   -0.27    1.03
 -10   0   1    0.89    0.76
 -10   0   1   -0.69    0.96
   9   0  -1   -0.76    0.69
   9   0  -1    0.41    0.89
  -9   0   1    0.62    0.69
  -9   0   1    1.10    0.89
   8   0  -1    0.62    0.62
   8   0  -1   -1.44    0.82
  -8   0   1    0.69    0.62
  -8   0   1   -0.96    0.82
   7   0  -1    0.41    0.62
   7   0  -1    0.55    0.76
  -7   0   1   -0.27    0.62
  -7   0   1    0.41    0.76
   6   0  -1    0.07    0.55
   6   0  -1   -0.69    0.69
  -6   0   1   -0.41    0.55
   5   0  -1   -0.27    0.48
  -5   0   1    0.62    0.48
  -5   0   1    0.62    0.62
   4   0  -1   -0.07    0.41
   4   0  -1    0.55    0.55
  -4   0   1    0.14    0.41
  -4   0   1   -0.14    0.55
   3   0  -1   -0.89    0.34
   3   0  -1    0.41    0.41
  -3   0   1   -0.07    0.41
  -3   0   1    0.62    0.41
   2   0  -1    0.00    0.27
   2   0  -1   -0.07    0.27
  -2   0   1    0.07    0.27
  -2   0   1   -0.27    0.27
   1   0  -1   -0.21    0.21
   1   0  -1    0.07    0.21
   1   0  -1    0.00    0.07
  -1   0   1    0.14    0.21
  -1   0   1   -0.07    0.07
   0   0  -1   -0.21    0.21
   0   0   1   -0.21    0.21
   0   0   1    0.21    0.21
  -1   0  -1   -0.14    0.27
  -1   0  -1    0.00    0.34
   1   0   1   -0.14    0.27
   1   0   1    0.14    0.34
  -2   0  -1   -0.34    0.41
  -2   0  -1    0.69    0.48
   2   0   1    0.48    0.41
  -3   0  -1    0.07    0.48
  -3   0  -1    0.27    0.62
   3   0   1    0.48    0.48
   3   0   1   -0.14    0.62
  -4   0  -1    0.21    0.55
  -4   0  -1    1.72    0.69
   4   0   1   -0.07    0.55
   4   0   1    1.92    0.69
  -5   0  -1   -0.07    0.62
  -5   0  -1   -0.14    0.76
   5   0   1   -1.31    0.62
   5   0   1   -0.48    0.76
  -6   0  -1   -0.41    0.69
  -6   0  -1    0.07    0.82
   6   0   1   -0.69    0.62
   6   0   1    0.14    0.82
  -7   0  -1   -0.62    0.69
  -7   0  -1   -0.07    0.82
   7   0   1    0.00    0.89
  -8   0  -1   -0.76    0.76
  -8   0  -1   -0.48    0.69
  -8   0  -1   -0.27    0.89
   8   0   1   -0.69    0.96
  -9   0  -1    1.58    0.82
  -9   0  -1    1.31    0.76
  -9   0  -1    0.41    1.03
   9   0   1    0.14    1.03
 -10   0  -1   -0.21    0.82
 -10   0  -1    0.55    0.82
 -10   0  -1    0.41    1.10
 -11   0  -1    1.37    0.96
 -11   0  -1   -0.14    0.89
 -11   0  -1    1.92    1.17
  11   0   1   -0.34    1.17
 -12   0  -1    0.62    0.96
 -12   0  -1    0.82    1.24
  12   0   1   -1.17    1.31
 -13   0  -1    0.00    1.03
 -13   0  -1    0.89    1.03
 -13   0  -1    0.27    1.31
  13   0   1    1.86    1.37
 -14   0  -1   -0.55    1.10
 -14   0  -1    0.62    1.37
  14   0   1    0.34    1.44
 -15   0  -1    0.76    1.17
 -15   0  -1    0.89    1.17
 -15   0  -1   -0.41    1.44
 -16   0  -1    1.31    1.24
 -16   0  -1   -0.89    1.17
  16   0   1   -0.96    1.58
 -17   0  -1    0.07    1.31
 -17   0  -1   -0.34    1.31
 -17   0  -1   -1.58    1.58
  17   0   1    0.07    1.72
 -18   0  -1   -0.69    1.44
 -18   0  -1    0.27    1.37
 -18   0  -1    1.51    1.72
  18   0   1   -2.68    1.79
 -19   0  -1   -1.37    1.44
 -19   0  -1    3.23    1.37
 -19   0  -1   -0.14    1.79
  19   0   1    0.76    1.92
 -20   0  -1    1.03    1.51
 -20   0  -1    1.44    1.44
 -20   0  -1    0.69    1.86
  20   0   1    2.47    1.99
 -21   0  -1   -1.65    1.65
 -21   0  -1    1.24    1.58
 -21   0  -1    2.75    1.92
 -22   0  -1    0.41    1.65
 -22   0  -1    1.10    1.99
  22   0   1    0.82    2.20
 -23   0  -1   -0.14    1.72
 -23   0  -1   -0.14    1.72
 -23   0  -1    1.92    2.13
  23   0   1    0.55    2.27
 -24   0  -1    0.07    1.79
 -24   0  -1    1.10    2.20
  24   0   1    1.79    2.34
 -25   0  -1   -0.34    1.86
 -25   0  -1   -1.24    1.86
  25   0   1   -2.95    2.41
 -26   0  -1   -0.34    1.92
 -26   0  -1   -0.34    1.92
 -26   0  -1   -0.14    2.41
  26   0   1    2.54    2.41
 -27   0  -1    0.76    1.99
 -27   0  -1    0.21    1.92
 -27   0  -1    3.16    2.41
  27   0   1    2.41    2.54
 -28   0  -1    1.92    2.06
 -28   0  -1   -0.27    1.99
 -28   0  -1    0.76    2.47
  28   0   1    0.76    2.61
 -29   0  -1    0.41    2.06
 -29   0  -1    0.00    2.54
  29   0   1   -2.20    2.61
 -30   0  -1    2.34    2.20
 -30   0  -1    2.41    2.13
 -30   0  -1    1.10    2.61
  30   0   1   -0.69    2.75
 -31   0  -1   -0.34    2.27
 -31   0  -1    0.55    2.20
 -31   0  -1    1.44    2.68
  31   0   1   -1.10    2.75
  31   1  -1   24.81    2.89
  31  -1  -1   22.68    2.75
 -31   1   1   19.58    2.27
 -31   1   1   28.31    2.34
 -31   1   1   18.28    2.68
 -31  -1   1   22.81    2.41
 -31  -1   1   27.90    2.47
 -31  -1   1   22.33    2.82
  30   1  -1    2.75    2.68
  30  -1  -1    4.12    2.54
 -30   1   1    2.75    2.06
 -30   1   1    3.37    1.99
 -30   1   1    5.36    2.54
 -30  -1   1    7.01    2.27
 -30  -1   1    4.88    2.20
 -30  -1   1    3.16    2.61
  29   1  -1    8.66    2.61
  29  -1  -1    9.55    2.47
 -29   1   1    7.28    1.99
 -29   1   1    6.94    2.47
 -29  -1   1    4.40    2.20
 -29  -1   1    7.56    2.20
 -29  -1   1    7.97    2.54
  28   1  -1    3.85    2.54
  28  -1  -1    2.20    2.41
 -28   1   1    2.54    1.92
 -28   1   1    0.82    1.86
 -28   1   1    2.75    2.34
 -28  -1   1    1.51    2.06
 -28  -1   1    1.58    2.47
  27   1  -1    2.82    2.47
  27  -1  -1    1.24    2.27
 -27   1   1    4.67    1.86
 -27   1   1    1.99    1.79
 -27  -1   1    0.07    1.99
 -27  -1   1    3.30    1.99
 -27  -1   1    3.71    2.41
  26   1  -1   10.79    2.41
  26  -1  -1   10.17    2.34
 -26   1   1   10.03    1.79
 -26   1   1    9.28    2.27
 -26  -1   1    7.35    1.92
 -26  -1   1   13.47    2.41
  25   1  -1    3.99    2.27
  25  -1  -1   -1.03    2.20
 -25   1   1    3.44    1.65
 -25   1   1    1.03    1.65
 -25   1   1   -1.17    2.13
 -25  -1   1    1.58    1.86
 -25  -1   1    0.14    1.86
 -25  -1   1    1.03    2.27
  24   1  -1   23.98    2.34
  24  -1  -1   26.87    2.27
 -24   1   1   23.84    1.79
 -24   1   1   24.39    1.79
 -24   1   1   18.69    2.20
 -24  -1   1   20.48    1.99
 -24  -1   1   21.71    1.92
 -24  -1   1   22.33    2.34
  23   1  -1  153.31    3.09
  23  -1  -1  156.47    2.95
 -23   1   1  140.32    2.41
 -23   1   1  149.73    2.41
 -23   1   1  132.49    2.75
 -23  -1   1  133.72    2.61
 -23  -1   1  151.73    2.61
  22   1  -1    2.95    2.06
  22  -1  -1   -0.34    1.99
 -22   1   1    2.06    1.44
 -22   1   1    3.50    1.86
 -22  -1   1   -0.27    1.72
 -22  -1   1    3.02    1.65
 -22  -1   1    3.30    1.99
  21   1  -1  300.77    3.57
  21  -1  -1  291.63    3.44
 -21   1   1  268.96    2.82
 -21   1   1  291.50    2.89
 -21  -1   1  290.95    3.02
  20   1  -1   52.43    2.27
  20  -1  -1   48.24    2.13
 -20   1   1   48.72    1.65
 -20  -1   1   45.83    1.86
 -20  -1   1   50.23    2.20
  19  -1  -1  101.15    2.34
 -19   1   1   96.55    1.86
 -19   1   1  102.04    1.86
 -19   1   1   91.67    2.20
 -19  -1   1   94.42    2.06
 -19  -1   1  100.19    2.06
 -19  -1   1   96.00    2.41
  18   1  -1    1.31    1.79
  18  -1  -1    2.61    1.65
 -18   1   1    0.07    1.24
 -18   1   1    0.48    1.17
 -18   1   1   -0.69    1.58
 -18  -1   1    0.69    1.37
 -18  -1   1    2.34    1.37
 -18  -1   1    1.17    1.72
 -17   1   1  194.81    2.13
 -17   1   1  207.39    2.13
 -17   1   1  190.76    2.47
 -17  -1   1  193.64    2.34
 -17  -1   1  207.87    2.41
 -17  -1   1  184.16    2.61
  16   1  -1  156.26    2.13
  16   1  -1  162.51    2.47
 -16   1   1  150.63    1.86
 -16   1   1  160.45    1.92
 -16   1   1  146.02    2.20
 -16  -1   1  156.40    2.06
 -16  -1   1  148.22    2.41
  15   1  -1   64.66    1.58
  15   1  -1   69.47    1.92
  15  -1  -1   66.24    1.79
 -15   1   1   66.11    1.37
 -15   1   1   68.03    1.37
 -15   1   1   61.36    1.65
 -15  -1   1   64.25    1.58
 -15  -1   1   57.72    1.86
  14   1  -1   32.02    1.31
  14   1  -1   33.05    1.65
  14  -1  -1   34.43    1.51
 -14   1   1   31.33    1.10
 -14   1   1   29.20    1.37
 -14  -1   1   30.24    1.31
 -14  -1   1   30.65    1.58
  13   1  -1    7.70    1.10
  13   1  -1    8.80    1.37
  13  -1  -1    8.11    1.31
 -13   1   1    8.45    0.89
 -13   1   1    8.04    0.89
 -13   1   1    7.35    1.17
 -13  -1   1    7.83    1.10
 -13  -1   1    7.76    1.37
  12   1  -1    8.11    1.10
  12   1  -1   10.99    1.31
  12  -1  -1   12.44    1.24
 -12   1   1   10.10    0.89
 -12   1   1   10.17    0.82
 -12  -1   1    9.48    1.10
 -12  -1   1   10.03    1.31
  11   1  -1    2.61    0.96
  11   1  -1    1.99    1.17
  11  -1  -1    3.85    1.03
 -11   1   1    2.34    0.76
 -11   1   1    3.57    0.76
 -11   1   1    4.05    0.96
 -11  -1   1    3.78    0.96
 -11  -1   1    3.16    1.17
  10   1  -1   46.80    1.10
  10   1  -1   47.35    1.37
  10  -1  -1   49.82    1.24
 -10   1   1   47.69    0.89
 -10   1   1   46.45    1.17
 -10  -1   1   48.65    1.17
 -10  -1   1   42.33    1.31
   9   1  -1  197.08    3.71
   9   1  -1  200.45    1.86
   9  -1  -1  193.23    2.95
   9  -1  -1  208.90    1.72
  -9   1   1  193.92    3.02
  -9   1   1  191.44    1.65
  -9  -1   1  203.40    1.65
  -9  -1   1  189.79    1.79
   8   1  -1 1123.45   15.19
   8   1  -1 1158.56   15.46
   8  -1  -1 1149.35   13.40
  -8   1   1 1132.52   13.67
  -8   1   1 1069.98   14.43
  -8  -1   1 1163.44   14.91
  -8  -1   1 1128.05   16.63
   7   1  -1   20.55    0.96
   7  -1  -1   20.34    0.55
   7  -1  -1   21.16    0.76
  -7   1   1   21.44    0.55
  -7   1   1   18.97    0.76
  -7  -1   1   20.07    0.82
   6   1  -1  614.94    9.90
   6   1  -1  624.84    8.80
   6  -1  -1  644.29    8.25
   6  -1  -1  651.71    9.62
  -6   1   1  610.75    9.41
  -6  -1   1  641.12    9.62
  -6  -1   1  603.88    7.63
   5   1  -1  104.17    1.03
   5   1  -1  106.79    1.17
   5  -1  -1  104.52    1.72
   5  -1  -1  105.48    0.89
  -5   1   1  104.66    1.31
  -5   1   1   99.98    1.92
  -5  -1   1  103.42    1.03
  -5  -1   1  101.56    1.17
   4   1  -1   36.83    0.82
   4   1  -1   36.35    0.76
   4  -1  -1   35.80    0.55
  -4   1   1   36.90    0.41
  -4   1   1   36.97    0.55
  -4  -1   1   36.97    0.76
  -4  -1   1   36.56    0.82
   3   1  -1   17.66    0.62
   3   1  -1   18.28    0.69
   3   1  -1   17.93    0.62
   3  -1  -1   17.39    0.34
  -3   1   1   17.80    0.34
  -3  -1   1   18.48    0.62
  -3  -1   1   17.66    0.69
  -3  -1   1   17.73    0.62
   2   1  -1 2774.01   17.87
   2   1  -1 2840.53   18.48
   2   1  -1 2927.80   17.80
  -2   1   1 2830.50    8.45
  -2  -1   1 2832.29   17.93
  -2  -1   1 2877.23   18.62
  -2  -1   1 2838.61   17.52
   1   1  -1  493.80    6.25
   1   1  -1  494.41    5.98
   1  -1  -1  475.45    4.12
   1  -1  -1  489.19    4.74
  -1   1   1  476.07    4.12
  -1   1   1  488.02    4.67
  -1  -1   1  468.44    6.25
  -1  -1   1  469.20    6.32
  -1  -1   1  489.60    6.12
   0   1  -1  449.34    5.77
   0   1  -1  450.99    5.70
   0   1  -1  478.40    6.05
   0  -1  -1  442.95    4.95
   0  -1  -1  449.96    4.47
   0  -1  -1  475.79    4.95
   0   1   1  437.66    4.95
   0   1   1  442.60    4.33
   0   1   1  450.02    4.81
   0  -1   1  459.64    5.77
   0  -1   1  459.03    5.98
   0  -1   1  459.58    5.77
  -1   1  -1    1.58    0.34
  -1   1  -1    1.92    0.41
  -1  -1  -1    1.37    0.41
  -1  -1  -1    2.06    0.41
   1   1   1    1.58    0.41
   1   1   1    1.72    0.34
   1  -1   1    1.65    0.34
   1  -1   1    2.54    0.41
  -2   1  -1 2968.69   16.63
  -2   1  -1 2933.51   18.90
  -2  -1  -1 2821.70   18.42
  -2  -1  -1 2995.42   19.52
   2   1   1 3023.59   19.31
   2   1   1 2990.40   19.58
   2  -1   1 3030.74   16.70
   2  -1   1 3050.87   19.45
  -3   1  -1  902.66    9.35
  -3   1  -1  909.05   10.38
  -3  -1  -1  911.73   10.51
  -3  -1  -1  971.17   11.20
  -3  -1  -1  884.04   10.93
   3   1   1  952.55   11.34
   3  -1   1  958.66   10.72
  -4   1  -1 1204.67   11.96
  -4   1  -1 1170.65   13.47
  -4  -1  -1 1143.17   13.19
  -4  -1  -1 1243.15   13.74
  -4  -1  -1 1158.15   13.95
   4   1   1 1250.85   14.64
   4  -1   1 1260.60   12.30
   4  -1   1 1236.55   13.74
  -5   1  -1    8.59    0.55
  -5   1  -1    9.14    0.76
  -5  -1  -1    7.15    0.69
  -5  -1  -1    9.07    0.69
  -5  -1  -1    7.63    0.82
   5   1   1    8.66    0.82
   5  -1   1    6.80    0.55
   5  -1   1    8.59    0.76
  -6   1  -1   53.46    0.82
  -6   1  -1   53.53    1.03
  -6  -1  -1   50.03    0.96
  -6  -1  -1   53.39    0.96
   6   1   1   54.49    1.10
  -7   1  -1   70.37    0.96
  -7   1  -1   71.26    1.17
  -7  -1  -1   70.30    1.10
  -7  -1  -1   72.63    1.10
  -7  -1  -1   73.11    1.31
   7   1   1   73.18    1.31
   7  -1   1   75.31    0.96
   7  -1   1   76.62    1.24
  -8   1  -1  669.78    9.62
  -8   1  -1  637.62    9.48
  -8  -1  -1  639.82   10.65
  -8  -1  -1  669.02    9.55
  -8  -1  -1  622.30    9.07
   8   1   1  685.52    9.90
   8  -1   1  665.86    9.55
   8  -1   1  682.42    9.07
  -9   1  -1  376.15    6.53
  -9  -1  -1  385.50    2.27
  -9  -1  -1  388.66    4.47
  -9  -1  -1  384.19    5.63
   9   1   1  414.02    2.61
   9  -1   1  397.25    5.84
   9  -1   1  413.54    2.47
 -10   1  -1   28.31    0.96
 -10   1  -1   27.76    0.89
 -10   1  -1   29.75    1.24
 -10  -1  -1   29.48    1.10
 -10  -1  -1   27.28    1.31
  10   1   1   32.57    1.37
  10  -1   1   32.37    1.24
 -11   1  -1    2.06    0.89
 -11   1  -1    2.34    0.82
 -11   1  -1    3.57    1.10
 -11  -1  -1    2.54    1.03
 -11  -1  -1    2.41    0.96
 -11  -1  -1    3.16    1.24
  11   1   1    3.85    1.31
  11  -1   1    3.30    1.17
 -12   1  -1    0.89    0.89
 -12   1  -1   -0.14    1.17
 -12  -1  -1    0.27    1.10
 -12  -1  -1   -0.14    1.03
 -12  -1  -1   -0.14    1.31
  12   1   1    2.06    1.37
  12  -1   1    0.00    1.24
 -13   1  -1    0.62    0.89
 -13   1  -1    0.07    1.24
 -13  -1  -1    1.37    1.17
 -13  -1  -1    0.34    1.10
 -13  -1  -1    0.41    1.37
  13   1   1   -1.44    1.44
  13  -1   1    1.37    1.31
 -14   1  -1   56.07    1.37
 -14   1  -1   61.71    1.37
 -14   1  -1   59.65    1.72
 -14  -1  -1   59.99    1.58
 -14  -1  -1   64.52    1.58
  14   1   1   69.13    1.92
  14  -1   1   61.91    1.79
 -15   1  -1   10.79    1.17
 -15   1  -1   13.26    1.10
 -15   1  -1   13.06    1.51
 -15  -1  -1   10.24    1.37
 -15  -1  -1   11.48    1.31
 -15  -1  -1   10.31    1.58
  15   1   1   14.16    1.72
  15  -1   1   18.00    1.58
 -16   1  -1    8.66    1.24
 -16   1  -1    9.62    1.17
 -16   1  -1    8.38    1.58
 -16  -1  -1   10.99    1.44
 -16  -1  -1   11.96    1.37
 -16  -1  -1    9.21    1.65
  16   1   1    8.31    1.79
  16  -1   1   10.44    1.65
 -17   1  -1   66.52    1.65
 -17   1  -1   72.84    1.65
 -17   1  -1   62.46    1.99
 -17  -1  -1   66.24    1.86
 -17  -1  -1   65.01    2.06
  17   1   1   74.76    2.20
  17  -1   1   73.94    2.13
 -18   1  -1   12.58    1.37
 -18   1  -1   14.98    1.37
 -18   1  -1   12.03    1.79
 -18  -1  -1   11.54    1.58
 -18  -1  -1   13.47    1.51
 -18  -1  -1   12.23    1.86
  18   1   1   15.32    1.99
  18  -1   1   13.06    1.79
 -19   1  -1   59.71    1.79
 -19   1  -1   63.08    1.72
 -19  -1  -1   58.75    1.92
 -19  -1  -1   63.29    1.86
 -19  -1  -1   56.28    2.20
  19   1   1   66.72    2.41
  19  -1   1   63.63    2.20
 -20   1  -1    1.10    1.44
 -20   1  -1    3.30    1.86
 -20  -1  -1    0.82    1.65
 -20  -1  -1    3.23    1.58
 -20  -1  -1   -0.14    1.92
  20   1   1    1.37    2.06
  20  -1   1   -0.82    1.92
 -21   1  -1   28.45    1.72
 -21   1  -1   32.92    1.65
 -21   1  -1   27.62    2.13
 -21  -1  -1   28.17    1.86
 -21  -1  -1   27.97    1.86
 -21  -1  -1   27.49    2.20
  21   1   1   31.06    2.34
  21  -1   1   33.05    2.27
 -22   1  -1   11.06    1.65
 -22   1  -1   15.12    1.65
 -22   1  -1   12.30    2.06
 -22  -1  -1   10.93    1.86
 -22  -1  -1   14.84    1.79
 -22  -1  -1   10.58    2.13
  22   1   1   17.45    2.27
  22  -1   1   15.53    2.20
 -23   1  -1  182.92    2.75
 -23   1  -1  208.76    2.82
 -23  -1  -1  186.77    2.95
 -23  -1  -1  200.51    2.95
  23   1   1  202.51    3.44
  23  -1   1  200.93    3.37
 -24   1  -1   87.54    2.34
 -24   1  -1   91.12    2.34
 -24   1  -1   77.51    2.68
 -24  -1  -1   85.14    2.47
 -24  -1  -1   90.29    2.41
 -24  -1  -1   81.36    2.82
  24   1   1   95.03    2.95
 -25   1  -1    5.84    1.79
 -25   1  -1    6.53    2.27
 -25  -1  -1    6.94    1.99
 -25  -1  -1    8.04    1.92
 -25  -1  -1    7.42    2.34
  25   1   1    9.00    2.47
  25  -1   1    8.80    2.41
 -26   1  -1   23.57    2.06
 -26   1  -1   25.56    1.99
 -26   1  -1   20.89    2.41
 -26  -1  -1   25.29    2.20
 -26  -1  -1   25.43    2.13
 -26  -1  -1   20.07    2.54
  26   1   1   22.40    2.68
  26  -1   1   24.26    2.61
 -27   1  -1    1.24    1.92
 -27   1  -1    2.54    1.92
 -27   1  -1    6.53    2.41
 -27  -1  -1    2.13    2.06
 -27  -1  -1    3.37    2.06
 -27  -1  -1    4.88    2.47
  27   1   1    4.47    2.54
  27  -1   1    5.91    2.47
 -28   1  -1   20.07    2.13
 -28   1  -1   19.17    2.13
 -28   1  -1   18.76    2.54
 -28  -1  -1   15.60    2.27
 -28  -1  -1   17.93    2.20
 -28  -1  -1   16.49    2.61
  28   1   1   20.27    2.75
  28  -1   1   18.69    2.68
 -29   1  -1    2.20    2.06
 -29   1  -1    2.95    1.99
 -29  -1  -1    4.33    2.20
 -29  -1  -1    1.10    2.13
  29   1   1   -0.21    2.68
  29  -1   1   -0.14    2.54
 -30   1  -1    9.55    2.20
 -30   1  -1   15.12    2.20
 -30   1  -1   10.58    2.68
 -30  -1  -1   16.49    2.41
 -30  -1  -1   15.05    2.34
 -30  -1  -1   11.89    2.75
  30   1   1   13.88    2.82
  30  -1   1   13.67    2.75
 -31   1  -1    1.51    2.20
 -31   1  -1   -0.89    2.20
 -31   1  -1    0.27    2.61
 -31  -1  -1    2.89    2.34
 -31  -1  -1    3.99    2.27
 -31  -1  -1    2.75    2.75
  31   1   1    4.54    2.82
  31  -1   1    3.92    2.68
  31   2  -1   -2.68    2.75
  31  -2  -1    2.27    2.54
 -31   2   1    1.44    2.06
 -31   2   1    0.62    1.99
 -31   2   1   -0.82    2.47
 -31  -2   1    2.75    2.34
 -31  -2   1    1.51    2.34
 -31  -2   1    1.86    2.75
  30   2  -1    5.98    2.75
  30  -2  -1    1.92    2.54
 -30   2   1    1.92    1.92
 -30   2   1    3.16    1.99
 -30  -2   1    2.47    2.27
 -30  -2   1    1.31    2.27
  29   2  -1    8.11    2.68
  29  -2  -1    5.50    2.41
 -29   2   1    6.94    1.92
 -29   2   1    6.32    1.92
 -29   2   1    7.15    2.34
 -29  -2   1    2.82    2.34
 -29  -2   1    1.37    2.27
 -29  -2   1    3.37    2.68
  28   2  -1    2.41    2.54
  28  -2  -1    3.92    2.34
 -28   2   1   -0.14    1.79
 -28   2   1    2.41    2.27
 -28  -2   1    2.54    2.13
 -28  -2   1   -0.96    2.61
  27   2  -1   28.11    2.68
  27  -2  -1   31.40    2.54
 -27   2   1   22.88    1.92
 -27   2   1   27.90    1.92
 -27   2   1   21.85    2.34
 -27  -2   1   22.81    2.27
 -27  -2   1   26.04    2.27
 -27  -2   1   23.23    2.54
  26   2  -1    6.12    2.47
  26  -2  -1    3.64    2.20
 -26   2   1    4.88    1.65
 -26   2   1    6.32    1.65
 -26   2   1    2.82    2.13
 -26  -2   1    6.25    2.06
 -26  -2   1    4.40    1.99
 -26  -2   1    3.44    2.41
  25   2  -1    5.36    2.41
  25  -2  -1    5.84    2.13
 -25   2   1    2.34    1.58
 -25   2   1    3.23    1.58
 -25   2   1    3.30    2.06
 -25  -2   1    3.44    1.99
 -25  -2   1    2.47    1.92
 -25  -2   1    3.02    2.34
  24   2  -1    1.58    2.34
  24  -2  -1    0.48    1.99
 -24   2   1   -0.76    1.51
 -24   2   1   -0.62    1.51
 -24   2   1   -1.99    1.99
 -24  -2   1   -1.03    1.86
 -24  -2   1    1.10    1.86
 -24  -2   1    0.62    2.27
  23   2  -1   35.05    2.41
  23  -2  -1   35.05    2.20
 -23   2   1   29.75    1.65
 -23   2   1   37.73    1.72
 -23   2   1   29.07    2.06
 -23  -2   1   33.33    1.99
 -23  -2   1   25.08    2.34
  22   2  -1   42.67    2.47
  22  -2  -1   39.51    2.13
 -22   2   1   38.41    1.65
 -22   2   1   40.68    1.65
 -22  -2   1   37.11    2.06
 -22  -2   1   43.09    1.99
 -22  -2   1   33.60    2.34
  21  -2  -1   45.15    2.13
 -21   2   1   44.73    1.58
 -21   2   1   36.97    1.99
 -21  -2   1   41.23    1.99
 -21  -2   1   43.43    1.92
 -21  -2   1   39.37    2.27
  20   2  -1    4.60    1.99
  20  -2  -1    3.92    1.72
 -20   2   1    2.47    1.24
 -20   2   1    4.95    1.24
 -20   2   1    2.27    1.65
 -20  -2   1    3.44    1.65
 -20  -2   1    3.78    1.58
 -20  -2   1    7.01    1.99
  19   2  -1    1.03    1.92
  19  -2  -1   -1.03    1.65
 -19   2   1    0.69    1.17
 -19   2   1    0.55    1.17
 -19   2   1   -1.17    1.58
 -19  -2   1   -0.96    1.58
 -19  -2   1    0.00    1.51
 -19  -2   1   -0.07    1.86
  18   2  -1   36.56    1.72
  18   2  -1   40.06    2.13
  18  -2  -1   39.37    1.79
 -18   2   1   36.90    1.37
 -18   2   1   41.23    1.37
 -18   2   1   35.25    1.72
 -18  -2   1   36.35    2.06
  17   2  -1   26.18    1.58
  17   2  -1   26.18    1.92
  17  -2  -1   27.28    1.65
 -17   2   1   25.15    1.17
 -17   2   1   28.04    1.24
 -17   2   1   22.61    1.58
 -17  -2   1   21.71    1.58
 -17  -2   1   24.53    1.86
  16   2  -1    3.02    1.37
  16   2  -1    2.54    1.65
  16  -2  -1    3.44    1.37
 -16   2   1    2.34    0.96
 -16   2   1    3.09    1.31
 -16  -2   1    1.37    1.37
 -16  -2   1    2.34    1.65
  15   2  -1    0.07    1.31
  15   2  -1    0.48    1.58
  15  -2  -1    2.89    1.31
 -15   2   1    1.10    0.89
 -15   2   1    1.03    0.89
 -15   2   1    1.99    1.24
 -15  -2   1    2.89    1.31
  14   2  -1    0.48    1.44
 -14   2   1    0.34    0.82
 -14   2   1    0.27    1.17
 -14  -2   1    0.96    1.24
 -14  -2   1   -1.03    1.44
  13   2  -1   33.67    1.37
  13   2  -1   35.53    1.58
  13  -2  -1   34.43    1.37
 -13   2   1   30.72    0.96
 -13   2   1   30.85    0.96
 -13   2   1   31.54    1.24
 -13  -2   1   34.15    1.37
 -13  -2   1   32.50    1.58
  12   2  -1    6.80    1.17
  12   2  -1    6.39    1.37
  12  -2  -1    5.84    1.10
 -12   2   1    6.18    0.76
 -12   2   1    8.52    0.76
 -12   2   1    7.83    1.03
 -12  -2   1    8.38    1.17
 -12  -2   1    7.08    1.37
  11   2  -1   43.09    1.31
  11   2  -1   45.70    1.51
  11  -2  -1   43.22    1.17
 -11   2   1   42.60    0.82
 -11   2   1   43.84    0.82
 -11   2   1   39.86    1.17
 -11  -2   1   46.38    1.31
 -11  -2   1   39.24    1.44
  10   2  -1   18.90    1.10
  10   2  -1   18.90    1.24
  10  -2  -1   18.62    0.96
 -10   2   1   16.90    0.62
 -10   2   1   18.07    0.62
 -10   2   1   17.52    0.96
 -10  -2   1   19.93    1.17
 -10  -2   1   18.62    1.24
   9   2  -1   31.75    1.10
   9   2  -1   34.43    1.24
   9  -2  -1   33.26    0.96
  -9   2   1   31.68    0.62
  -9   2   1   32.23    0.62
  -9   2   1   32.43    0.89
   8   2  -1  112.83    1.44
   8   2  -1  116.20    1.58
   8   2  -1  111.66    1.44
   8  -2  -1  117.44    1.24
  -8   2   1  110.29    1.92
  -8   2   1  108.30    1.17
  -8  -2   1  113.31    1.44
  -8  -2   1  109.81    1.58
   7   2  -1   11.75    0.89
   7   2  -1   13.19    0.96
   7   2  -1   10.99    0.89
  -7   2   1   11.27    0.41
  -7  -2   1   11.96    0.89
   6   2  -1    1.31    0.76
   6   2  -1    0.34    0.89
   6   2  -1    0.41    0.76
   6  -2  -1    0.07    0.48
  -6   2   1    0.48    0.27
  -6   2   1    0.21    0.48
  -6  -2   1    1.31    0.76
  -6  -2   1    0.69    0.82
   5   2  -1    2.20    0.76
   5   2  -1    1.17    0.82
   5   2  -1    1.24    0.76
   5  -2  -1    1.58    0.41
  -5   2   1    1.31    0.21
  -5   2   1    1.65    0.41
  -5  -2   1    2.82    0.76
  -5  -2   1    0.89    0.82
  -5  -2   1    1.10    0.76
   4   2  -1  160.93    3.57
   4   2  -1  169.25    3.78
   4   2  -1  166.02    1.31
   4  -2  -1  175.98    2.89
  -4   2   1  166.91    2.95
  -4  -2   1  167.94    1.31
  -4  -2   1  164.09    1.37
  -4  -2   1  165.33    2.68
   3   2  -1   31.95    0.82
   3   2  -1   32.23    0.82
   3  -2  -1   31.75    0.34
  -3  -2   1   31.27    0.82
  -3  -2   1   31.75    0.82
  -3  -2   1   32.37    0.82
   2   2  -1   34.29    0.76
   2   2  -1   34.91    0.76
   2   2  -1   35.39    0.82
   2  -2  -1   35.87    0.55
   2  -2  -1   34.91    0.62
  -2  -2   1   33.46    0.76
  -2  -2   1   33.05    0.76
  -2  -2   1   34.22    0.82
   1   2  -1   28.24    0.69
   1   2  -1   29.48    0.69
   1   2  -1   27.56    0.76
   1  -2  -1   26.94    0.34
   1  -2  -1   27.62    0.34
  -1   2   1   26.46    0.34
  -1   2   1   28.79    0.34
  -1   2   1   27.90    0.55
  -1  -2   1   27.28    0.69
  -1  -2   1   27.35    0.69
  -1  -2   1   27.90    0.76
   0   2  -1  328.88    5.22
   0   2  -1  336.64    5.36
   0   2  -1  332.04    5.22
   0  -2  -1  338.77    4.74
   0   2   1  316.51    4.81
   0   2   1  328.60    4.81
   0   2   1  344.13    5.15
   0  -2   1  332.04    5.36
   0  -2   1  332.79    5.29
   0  -2   1  339.87    5.43
  -1   2  -1 1222.88   11.27
  -1  -2  -1 1203.50   11.82
  -1  -2  -1 1205.77   12.03
   1   2   1 1148.53   11.41
   1   2   1 1242.60   11.82
   1   2   1 1239.16   12.58
   1  -2   1 1220.68   11.34
   1  -2   1 1256.62   12.37
   1  -2   1 1197.25   13.12
  -2   2  -1 5024.75   23.84
  -2   2  -1 5141.37   28.04
  -2  -2  -1 5040.56   28.11
  -2  -2  -1 5101.99   28.86
  -2  -2  -1 4995.89   28.17
   2   2   1 4874.54   27.69
   2   2   1 5175.93   28.86
   2   2   1 5230.56   29.07
   2  -2   1 5138.96   23.98
   2  -2   1 5129.48   27.83
  -3   2  -1  228.41    3.09
  -3   2  -1  226.56    1.31
  -3  -2  -1  223.19    2.68
  -3  -2  -1  227.80    3.64
  -3  -2  -1  221.68    3.50
   3   2   1  218.24    4.05
   3   2   1  228.55    2.75
   3   2   1  220.51    2.47
  -4  -2  -1    5.77    0.76
  -4  -2  -1    4.81    0.76
   4   2   1    4.95    0.76
   4   2   1    5.29    0.82
   4   2   1    6.67    0.76
   4  -2   1    5.91    0.41
   4  -2   1    5.98    0.62
  -5   2  -1  628.21    8.25
  -5   2  -1  596.60    8.45
  -5  -2  -1  626.28    8.11
  -5  -2  -1  601.82   10.24
   5   2   1  601.27    9.69
   5   2   1  605.67    9.69
   5  -2   1  636.31    7.97
   5  -2   1  622.09    9.14
  -6   2  -1   89.95    1.99
  -6  -2  -1   82.60    1.31
   6   2   1   88.99    1.24
   6   2   1   92.08    1.37
   6  -2   1   88.92    1.10
  -7   2  -1   33.12    0.69
  -7   2  -1   32.98    0.96
  -7  -2  -1   31.68    0.96
  -7  -2  -1   30.99    1.17
   7   2   1   33.19    1.03
   7   2   1   35.11    1.17
   7  -2   1   35.46    0.69
  -8   2  -1   67.14    0.89
  -8   2  -1   65.49    1.17
  -8  -2  -1   68.79    1.24
  -8  -2  -1   64.59    1.37
   8   2   1   71.26    1.44
   8  -2   1   72.84    1.24
  -9   2  -1    1.51    0.62
  -9   2  -1    1.58    0.89
  -9  -2  -1    1.24    0.96
  -9  -2  -1    1.31    0.96
  -9  -2  -1    1.10    1.10
   9   2   1    1.65    1.17
   9  -2   1    0.21    0.62
   9  -2   1    1.17    0.96
 -10   2  -1   89.40    1.17
 -10   2  -1   86.45    1.44
 -10  -2  -1   86.10    1.51
 -10  -2  -1   92.77    1.51
 -10  -2  -1   90.50    1.72
  10   2   1   94.00    1.79
  10  -2   1   89.67    1.17
  10  -2   1   94.07    1.51
 -11   2  -1    0.00    0.82
 -11   2  -1    1.44    1.10
 -11  -2  -1    0.07    1.10
 -11  -2  -1    0.96    1.10
 -11  -2  -1   -0.76    1.31
  11   2   1    0.21    1.37
  11  -2   1    0.76    0.76
  11  -2   1   -2.06    1.17
 -12   2  -1    4.26    0.89
 -12   2  -1    4.95    0.82
 -12  -2  -1    4.19    1.24
 -12  -2  -1    4.05    1.17
 -12  -2  -1    5.57    1.44
  12   2   1    6.53    1.44
  12  -2   1    3.23    1.24
 -13   2  -1  266.69    4.40
 -13   2  -1  271.84    4.12
 -13   2  -1  267.31    2.47
 -13  -2  -1  259.13    2.47
 -13  -2  -1  278.65    2.47
 -13  -2  -1  260.44    2.68
 -14   2  -1   37.04    1.24
 -14   2  -1   39.10    1.17
 -14   2  -1   35.66    1.51
 -14  -2  -1   36.01    1.51
 -14  -2  -1   38.00    1.51
 -14  -2  -1   37.24    1.72
  14   2   1   42.47    1.86
  14  -2   1   40.06    1.65
 -15   2  -1    8.59    1.10
 -15   2  -1    7.63    1.03
 -15   2  -1    8.38    1.44
 -15  -2  -1    9.62    1.37
 -15  -2  -1    7.63    1.65
  15   2   1    8.04    1.72
  15  -2   1    9.28    1.51
 -16   2  -1    5.29    1.10
 -16   2  -1    4.88    1.03
 -16   2  -1    7.15    1.51
 -16  -2  -1    6.18    1.51
 -16  -2  -1    5.22    1.44
 -16  -2  -1    4.33    1.72
  16   2   1    8.86    1.86
  16  -2   1    9.55    1.58
 -17   2  -1   41.85    1.44
 -17   2  -1   38.41    1.79
 -17  -2  -1   39.51    1.79
 -17  -2  -1   43.91    1.72
 -17  -2  -1   40.20    2.06
  17   2   1   45.01    2.13
  17  -2   1   48.31    1.92
 -18   2  -1    1.31    1.24
 -18   2  -1    2.13    1.17
 -18   2  -1    1.79    1.58
 -18  -2  -1    2.27    1.58
 -18  -2  -1    2.06    1.51
 -18  -2  -1    2.61    1.86
  18   2   1    2.47    1.99
  18  -2   1    2.41    1.72
 -19   2  -1    2.06    1.31
 -19   2  -1    3.64    1.31
 -19   2  -1    1.03    1.72
 -19  -2  -1    1.31    1.65
 -19  -2  -1    4.81    1.58
 -19  -2  -1    4.19    1.92
  19   2   1    2.27    1.99
  19  -2   1    2.06    1.79
 -20   2  -1   13.06    1.44
 -20   2  -1   15.12    1.44
 -20   2  -1   14.29    1.86
 -20  -2  -1   14.64    1.79
 -20  -2  -1   14.43    1.72
 -20  -2  -1   13.88    2.13
  20   2   1   15.80    2.20
  20  -2   1   16.70    1.92
 -21   2  -1   62.12    1.86
 -21  -2  -1   63.63    2.20
 -21  -2  -1   66.52    2.13
 -21  -2  -1   58.89    2.47
  21   2   1   67.20    2.61
  21  -2   1   66.24    2.41
 -22   2  -1    1.10    1.51
 -22   2  -1    0.82    1.44
 -22   2  -1   -0.21    1.92
 -22  -2  -1   -0.48    1.86
 -22  -2  -1    0.14    1.79
 -22  -2  -1    0.82    2.20
  22   2   1    1.79    2.27
  22  -2   1    2.82    1.99
 -23   2  -1   74.28    2.06
 -23   2  -1   74.97    1.99
 -23  -2  -1   67.82    2.41
 -23  -2  -1   75.79    2.34
  23   2   1   79.78    2.89
  23  -2   1   77.92    2.61
 -24   2  -1  139.22    2.54
 -24   2  -1  147.33    2.54
 -24   2  -1  124.93    2.95
 -24  -2  -1  138.53    2.89
 -24  -2  -1  140.25    2.82
 -24  -2  -1  129.67    3.16
 -25   2  -1   11.48    1.79
 -25   2  -1   10.58    2.20
 -25  -2  -1   10.72    2.13
 -25  -2  -1   13.54    2.06
  25   2   1   13.47    2.61
  25  -2   1   13.40    2.34
 -26   2  -1    3.99    1.79
 -26   2  -1    2.89    1.79
 -26   2  -1    4.88    2.27
 -26  -2  -1    0.89    2.13
 -26  -2  -1    2.47    2.06
 -26  -2  -1    2.13    2.47
  26   2   1    7.08    2.61
  26  -2   1    6.80    2.41
 -27   2  -1   30.03    2.06
 -27   2  -1   33.60    2.06
 -27   2  -1   28.24    2.54
 -27  -2  -1   30.44    2.41
 -27  -2  -1   33.12    2.34
 -27  -2  -1   29.07    2.68
  27   2   1   35.53    2.82
  27  -2   1   37.52    2.68
 -28   2  -1    2.95    1.86
 -28   2  -1    2.34    2.34
 -28  -2  -1    0.34    2.61
  28   2   1   -3.02    2.68
  28  -2   1   -1.92    2.47
 -29   2  -1    0.76    1.92
 -29   2  -1   -0.89    1.92
 -29   2  -1    0.41    2.47
 -29  -2  -1    2.82    2.27
 -29  -2  -1   -0.82    2.20
 -29  -2  -1   -0.48    2.68
  29   2   1    1.31    2.68
  29  -2   1    1.10    2.54
 -30   2  -1    7.28    2.06
 -30   2  -1    5.36    2.54
 -30  -2  -1    6.53    2.41
 -30  -2  -1    5.63    2.34
 -30  -2  -1    7.35    2.75
  30  -2   1    6.25    2.68
 -31   2  -1   29.14    2.34
 -31   2  -1   32.50    2.34
 -31   2  -1   22.13    2.75
 -31  -2  -1   23.50    2.61
 -31  -2  -1   31.27    2.54
 -31  -2  -1   28.93    3.02
  31   2   1   27.42    3.02
  31   3  -1    9.76    2.89
  31   3  -1    7.08    2.68
  31  -3  -1    4.54    2.61
 -31   3   1    5.15    1.99
 -31   3   1    8.38    1.99
 -31   3   1    5.43    2.47
 -31  -3   1    3.02    2.47
 -31  -3   1    7.22    2.41
 -31  -3   1    7.56    2.89
  30   3  -1   -2.06    2.75
  30   3  -1   -3.71    2.61
  30  -3  -1    1.86    2.41
 -30   3   1    0.48    1.86
 -30   3   1    2.27    1.86
 -30   3   1    0.69    2.34
 -30  -3   1    2.06    2.34
 -30  -3   1    1.99    2.34
 -30  -3   1   -0.07    2.75
  29  -3  -1   13.47    2.47
 -29   3   1   15.74    1.92
 -29   3   1   11.68    2.34
 -29  -3   1   13.06    2.41
 -29  -3   1   16.77    2.34
 -29  -3   1   14.71    2.75
  28   3  -1   32.02    2.89
  28  -3  -1   27.42    2.54
 -28   3   1   26.25    1.92
 -28   3   1   25.15    2.41
 -28  -3   1   22.61    2.41
 -28  -3   1   29.20    2.41
 -28  -3   1   21.30    2.75
  27   3  -1    9.48    2.61
  27  -3  -1   13.19    2.34
 -27   3   1   11.68    1.72
 -27   3   1   12.51    1.72
 -27   3   1   10.31    2.20
 -27  -3   1    9.90    2.20
 -27  -3   1    9.21    2.20
 -27  -3   1    7.15    2.54
  26   3  -1   13.88    2.68
  26  -3  -1   14.02    2.27
 -26   3   1   16.01    1.65
 -26   3   1   15.19    1.65
 -26   3   1   11.89    2.13
 -26  -3   1   12.92    2.20
 -26  -3   1   13.19    2.20
 -26  -3   1   10.86    2.61
  25   3  -1    5.43    2.47
  25  -3  -1    4.54    2.13
 -25   3   1    5.50    1.51
 -25   3   1    4.26    1.51
 -25   3   1    4.33    1.99
 -25  -3   1    5.15    2.06
 -25  -3   1    6.32    2.06
 -25  -3   1    4.67    2.41
  24   3  -1    1.99    2.41
  24  -3  -1   -0.34    1.99
 -24   3   1    1.99    1.44
 -24   3   1    1.72    1.37
 -24  -3   1    2.41    1.99
 -24  -3   1    0.69    1.92
 -24  -3   1    0.62    2.34
  23   3  -1   55.94    2.68
  23  -3  -1   57.86    2.34
 -23   3   1   51.54    1.72
 -23   3   1   58.75    1.72
 -23   3   1   48.45    2.20
 -23  -3   1   54.77    2.27
 -23  -3   1   56.00    2.27
 -23  -3   1   48.10    2.54
  22   3  -1    8.66    2.34
 -22   3   1    5.09    1.31
 -22   3   1    7.42    1.79
 -22  -3   1    9.90    1.92
 -22  -3   1    8.11    1.92
 -22  -3   1    4.67    2.20
  21   3  -1    0.27    2.13
  21  -3  -1    1.51    1.79
 -21   3   1   -0.62    1.24
 -21   3   1   -0.41    1.17
 -21   3   1   -1.10    1.65
 -21  -3   1    0.69    1.79
 -21  -3   1    0.48    1.72
 -21  -3   1    1.72    2.13
  20   3  -1    8.38    2.13
  20  -3  -1    8.86    1.72
 -20   3   1    7.49    1.17
 -20   3   1    8.86    1.17
 -20   3   1    9.48    1.65
 -20  -3   1    8.25    1.79
 -20  -3   1   10.65    1.72
 -20  -3   1    9.14    2.06
  19   3  -1   90.77    2.20
  19   3  -1  100.67    2.54
  19  -3  -1  102.18    2.20
 -19   3   1   89.40    1.65
 -19   3   1   99.43    1.65
 -19   3   1   84.25    2.06
 -19  -3   1   95.86    2.20
 -19  -3   1   86.58    2.54
  18   3  -1   29.82    1.79
  18   3  -1   29.07    2.06
  18  -3  -1   29.69    1.65
 -18   3   1   29.00    1.17
 -18   3   1   31.13    1.17
 -18   3   1   27.83    1.58
 -18  -3   1   31.33    1.79
 -18  -3   1   28.45    2.06
  17   3  -1   10.17    1.58
  17   3  -1    6.80    1.86
 -17   3   1   10.17    1.03
 -17   3   1   10.31    1.37
 -17  -3   1   12.64    1.58
 -17  -3   1    7.28    1.86
  16   3  -1    5.02    1.51
  16   3  -1    7.70    1.79
  16  -3  -1    8.04    1.37
 -16   3   1    7.01    0.89
 -16   3   1    7.90    0.89
 -16   3   1    7.01    1.31
 -16  -3   1    7.90    1.51
 -16  -3   1    7.83    1.72
  15   3  -1    0.34    1.37
  15   3  -1    1.86    1.65
  15  -3  -1    2.06    1.24
 -15   3   1    0.82    0.76
 -15   3   1    0.00    0.76
 -15   3   1    0.48    1.17
 -15  -3   1   -1.99    1.37
 -15  -3   1    2.20    1.58
  14   3  -1  113.52    1.99
  14   3  -1  124.38    2.27
  14  -3  -1  119.70    1.79
 -14   3   1  118.33    1.31
 -14   3   1  117.78    1.31
 -14   3   1  108.30    1.72
 -14  -3   1  120.53    2.06
 -14  -3   1  105.20    2.13
  13   3  -1  608.90    8.59
  13   3  -1  657.34    3.92
  13   3  -1  655.49    6.53
 -13   3   1  647.38    9.21
 -13   3   1  661.95    9.90
 -13   3   1  607.45    3.16
 -13  -3   1  649.16    6.39
 -13  -3   1  608.62    3.78
  12   3  -1  238.93    2.34
  12   3  -1  255.21    2.61
  12   3  -1  258.79    2.41
  12  -3  -1  266.62    2.13
 -12   3   1  240.23    3.30
 -12   3   1  249.30    1.51
 -12   3   1  234.94    1.99
 -12  -3   1  254.59    2.41
 -12  -3   1  239.34    2.54
  11   3  -1    6.80    1.24
  11   3  -1    6.05    1.37
  11   3  -1    5.91    1.24
  11  -3  -1    7.49    0.96
 -11   3   1    5.29    0.89
 -11  -3   1    9.35    1.24
 -11  -3   1    7.42    1.37
  10   3  -1   16.90    1.17
  10   3  -1   15.05    1.37
  10   3  -1   16.15    1.24
  10  -3  -1   17.59    0.89
 -10   3   1   15.67    0.55
 -10   3   1   14.84    0.48
 -10   3   1   17.59    0.89
 -10  -3   1   16.90    1.17
 -10  -3   1   17.66    1.37
   9   3  -1   78.13    1.44
   9   3  -1   86.38    1.58
   9   3  -1   82.25    1.44
   9  -3  -1   83.22    1.17
  -9   3   1   81.50    0.76
  -9   3   1   80.33    0.69
  -9   3   1   76.69    1.10
  -9  -3   1   85.69    1.51
  -9  -3   1   79.71    1.65
   8   3  -1    3.30    0.96
   8   3  -1    6.32    1.10
   8   3  -1    3.30    1.03
   8  -3  -1    3.78    0.62
  -8   3   1    3.57    0.27
  -8   3   1    3.57    0.27
  -8   3   1    3.16    0.62
  -8  -3   1    3.23    1.03
  -8  -3   1    2.89    1.10
   7   3  -1  101.08    1.37
   7   3  -1  107.82    1.51
   7   3  -1  103.97    1.44
  -7  -3   1  105.89    1.44
  -7  -3   1  104.52    1.51
   6   3  -1  424.26    5.36
   6   3  -1  467.27    4.60
   6   3  -1  467.13    7.76
  -6  -3   1  454.35    4.33
  -6  -3   1  438.07    6.32
  -6  -3   1  432.43    5.98
   5   3  -1   20.75    0.96
   5   3  -1   21.16    1.03
   5   3  -1   20.13    0.96
   5  -3  -1   19.72    0.48
  -5   3   1   21.44    0.48
  -5  -3   1   22.20    0.96
  -5  -3   1   19.52    0.96
  -5  -3   1   20.07    0.96
   4   3  -1  920.59   12.99
   4   3  -1  972.82   13.95
   4   3  -1  966.36   13.81
   4  -3  -1  940.11    9.48
  -4  -3   1  951.10   12.37
  -4  -3   1  918.33   13.74
  -4  -3   1  920.80   14.22
   3   3  -1   67.20    1.03
   3   3  -1   68.17    1.03
   3   3  -1   71.40    1.17
   3  -3  -1   67.96    1.17
  -3   3   1   67.82    1.10
  -3  -3   1   70.85    1.03
  -3  -3   1   67.07    1.10
   2   3  -1  306.54    3.85
   2   3  -1  324.55    3.23
   2   3  -1  322.76    1.79
   2  -3  -1  331.28    4.74
   2  -3  -1  318.71    5.02
  -2   3   1  327.23    4.54
  -2  -3   1  312.93    4.26
  -2  -3   1  305.93    4.47
  -2  -3   1  317.81    3.44
   1   3  -1   81.50    0.96
   1   3  -1   80.60    0.96
   1   3  -1   79.71    1.10
   1  -3  -1   80.47    0.96
  -1   3   1   75.93    1.37
  -1  -3   1   80.26    0.96
  -1  -3   1   80.60    1.03
  -1  -3   1   81.36    1.10
   0   3  -1   13.88    0.62
   0   3  -1   13.81    0.69
   0   3  -1   13.12    0.82
   0  -3  -1   12.85    0.55
   0  -3  -1   13.88    0.69
   0   3   1   12.58    0.48
   0  -3   1   13.40    0.62
   0  -3   1   12.99    0.69
   0  -3   1   13.81    0.82
  -1   3  -1  683.80    8.93
  -1   3  -1  711.77   10.79
  -1  -3  -1  684.62    9.14
  -1  -3  -1  692.39    9.69
  -1  -3  -1  664.28    8.93
   1   3   1  657.41    9.21
   1   3   1  672.94    9.21
   1   3   1  675.83    9.55
   1  -3   1  699.40    8.31
   1  -3   1  673.70    8.73
   1  -3   1  705.92   10.10
   1  -3   1  667.79    9.83
  -2   3  -1 1389.17   14.77
  -2  -3  -1 1351.10   14.91
  -2  -3  -1 1345.40   15.19
  -2  -3  -1 1390.48   15.74
   2   3   1 1307.81   15.12
   2   3   1 1387.25   15.67
   2   3   1 1388.28   16.15
   2  -3   1 1427.10   13.54
   2  -3   1 1431.09   15.05
   2  -3   1 1368.01   16.29
  -3   3  -1  693.62    9.55
  -3  -3  -1  706.13    9.69
  -3  -3  -1  700.63    9.96
  -3  -3  -1  730.66   11.27
   3   3   1  674.45   10.44
   3   3   1  730.25   11.54
   3   3   1  732.38   10.51
   3  -3   1  712.04    9.83
  -4   3  -1   14.36    0.69
  -4  -3  -1   13.26    0.82
  -4  -3  -1   13.88    0.89
  -4  -3  -1   13.54    0.82
   4   3   1   14.57    0.82
   4   3   1   15.46    0.89
   4   3   1   14.64    0.89
   4  -3   1   15.19    0.48
   4  -3   1   15.39    0.69
  -5   3  -1  271.98    2.95
  -5   3  -1  273.08    1.65
  -5  -3  -1  265.04    1.79
  -5  -3  -1  265.80    5.15
   5   3   1  274.52    1.92
   5   3   1  266.07    1.79
   5  -3   1  273.70    1.99
   5  -3   1  276.03    3.09
  -6   3  -1  120.19    1.92
  -6   3  -1  116.20    1.24
  -6  -3  -1  118.54    1.44
  -6  -3  -1  119.09    1.51
   6   3   1  119.09    1.44
   6   3   1  123.28    1.51
   6   3   1  118.74    1.44
   6  -3   1  123.35    0.89
   6  -3   1  121.77    1.31
  -7   3  -1   17.04    0.55
  -7   3  -1   16.35    0.89
  -7  -3  -1   15.87    1.03
  -7  -3  -1   15.94    1.10
   7   3   1   17.11    1.03
   7   3   1   17.32    1.10
   7   3   1   15.74    1.03
   7  -3   1   18.00    0.55
   7  -3   1   17.45    0.89
  -8   3  -1   93.73    0.96
  -8   3  -1   87.27    1.31
  -8  -3  -1   96.41    1.51
  -8  -3  -1   88.58    1.58
   8   3   1   90.09    1.44
   8   3   1   95.45    1.65
   8   3   1   95.93    1.51
   8  -3   1   93.73    0.96
   8  -3   1   95.45    1.31
  -9   3  -1   63.43    0.89
  -9   3  -1   61.02    1.24
  -9  -3  -1   65.90    1.44
  -9  -3  -1   62.26    1.51
   9   3   1   63.49    1.44
   9   3   1   66.17    1.58
   9  -3   1   64.87    0.89
   9  -3   1   68.65    1.31
 -10   3  -1   18.28    0.76
 -10   3  -1   18.35    1.10
 -10  -3  -1   18.55    1.24
 -10  -3  -1   17.04    1.37
  10   3   1   20.07    1.24
  10  -3   1   16.42    0.76
  10  -3   1   16.97    1.10
 -11   3  -1  257.48    3.99
 -11   3  -1  248.75    2.20
 -11  -3  -1  257.27    2.34
 -11  -3  -1  245.46    2.54
  11   3   1  250.54    2.34
  11  -3   1  274.59    2.34
 -12   3  -1  456.48    2.34
 -12   3  -1  442.05    5.84
 -12  -3  -1  436.28    8.25
 -12  -3  -1  472.84    7.01
 -12  -3  -1  452.57    7.08
  12  -3   1  473.80    4.05
  12  -3   1  474.62    5.84
 -13   3  -1   83.77    1.31
 -13   3  -1   87.75    1.24
 -13   3  -1   79.64    1.72
 -13  -3  -1   82.12    1.86
 -13  -3  -1   87.41    1.79
 -13  -3  -1   82.25    1.99
  13  -3   1   86.31    1.72
 -14   3  -1   11.75    0.96
 -14   3  -1   11.75    0.89
 -14  -3  -1   13.26    1.51
 -14  -3  -1   13.26    1.44
 -14  -3  -1   11.54    1.72
  14  -3   1   11.41    1.44
 -15   3  -1    0.48    0.96
 -15   3  -1    1.03    1.31
 -15  -3  -1    0.14    1.44
 -15  -3  -1   -0.41    1.37
 -15  -3  -1   -0.69    1.65
  15   3   1    0.34    1.79
  15  -3   1    0.00    1.44
 -16   3  -1   57.31    1.37
 -16   3  -1   62.33    1.37
 -16   3  -1   52.09    1.79
 -16  -3  -1   55.45    1.86
 -16  -3  -1   58.20    1.86
 -16  -3  -1   56.48    2.13
  16   3   1   63.98    2.20
  16  -3   1   60.95    1.86
 -17   3  -1   98.47    1.65
 -17   3  -1  105.34    1.65
 -17   3  -1   98.54    2.06
 -17  -3  -1   96.07    2.20
 -17  -3  -1  102.87    2.13
 -17  -3  -1   98.33    2.47
  17   3   1  111.94    2.61
  17  -3   1  105.20    2.20
 -18   3  -1   48.51    1.44
 -18   3  -1   45.22    1.86
 -18  -3  -1   47.41    1.99
 -18  -3  -1   46.73    1.92
 -18  -3  -1   45.49    2.20
  18   3   1   53.46    2.34
  18  -3   1   51.54    1.99
 -19   3  -1    5.57    1.24
 -19   3  -1    5.09    1.24
 -19   3  -1    6.25    1.65
 -19  -3  -1    5.36    1.72
 -19  -3  -1    3.99    1.72
 -19  -3  -1    3.30    1.99
  19   3   1    5.84    2.06
  19  -3   1    4.33    1.79
 -20   3  -1   84.38    1.79
 -20   3  -1   90.50    1.79
 -20   3  -1   76.76    2.27
 -20  -3  -1   84.18    2.34
 -20  -3  -1   85.76    2.27
 -20  -3  -1   79.64    2.54
  20   3   1   96.41    2.75
  20  -3   1   92.35    2.41
 -21   3  -1   23.78    1.51
 -21   3  -1   25.77    1.51
 -21   3  -1   21.58    1.99
 -21  -3  -1   23.36    2.06
 -21  -3  -1   25.49    1.99
 -21  -3  -1   21.10    2.27
  21   3   1   25.36    2.41
  21  -3   1   26.52    1.99
 -22   3  -1   65.21    1.86
 -22   3  -1   67.20    1.86
 -22   3  -1   61.64    2.27
 -22  -3  -1   63.91    2.34
 -22  -3  -1   67.14    2.34
 -22  -3  -1   59.99    2.61
  22   3   1   70.64    2.75
  22  -3   1   68.92    2.41
 -23   3  -1   15.19    1.58
 -23   3  -1   17.52    1.58
 -23   3  -1   11.41    2.06
 -23  -3  -1   13.26    2.06
 -23  -3  -1   14.98    2.06
 -23  -3  -1   14.02    2.41
  23   3   1   18.83    2.47
  23  -3   1   13.12    2.13
 -24   3  -1    3.85    1.51
 -24   3  -1    2.27    1.58
 -24   3  -1    3.50    2.06
 -24  -3  -1    3.16    1.99
 -24  -3  -1    0.41    2.41
  24   3   1    4.05    2.47
  24  -3   1    6.94    2.13
 -25   3  -1   10.86    1.72
 -25   3  -1    9.76    1.65
 -25   3  -1    7.70    2.20
 -25  -3  -1    7.76    2.20
 -25  -3  -1   14.29    2.13
 -25  -3  -1   11.41    2.47
  25   3   1    8.45    2.61
  25  -3   1   10.31    2.34
 -26   3  -1    8.25    1.79
 -26   3  -1    9.90    1.72
 -26   3  -1    9.48    2.20
 -26  -3  -1    8.73    2.20
 -26  -3  -1    6.67    2.13
 -26  -3  -1    5.09    2.54
  26   3   1    4.67    2.61
  26  -3   1    6.80    2.34
 -27   3  -1   25.91    1.92
 -27   3  -1   26.59    1.92
 -27  -3  -1   23.78    2.41
 -27  -3  -1   25.91    2.34
 -27  -3  -1   26.39    2.75
  27   3   1   24.60    2.89
 -28   3  -1    0.07    1.79
 -28   3  -1    1.03    1.79
 -28   3  -1    0.82    2.34
 -28  -3  -1    1.31    2.34
 -28  -3  -1   -1.10    2.20
 -28  -3  -1    4.47    2.68
  28   3   1    2.06    2.75
  28  -3   1    1.58    2.41
 -29   3  -1    5.70    1.92
 -29   3  -1    8.04    1.92
 -29   3  -1    4.47    2.47
 -29  -3  -1    6.60    2.41
 -29  -3  -1    5.63    2.34
 -29  -3  -1    5.57    2.75
  29   3   1    6.32    2.82
  29  -3   1    5.36    2.61
 -30   3  -1    1.03    2.47
 -30  -3  -1    1.44    2.34
 -30  -3  -1   -1.10    2.75
  30   3   1    1.31    2.89
  30  -3   1    2.20    2.61
  31   4  -1   36.01    3.16
  31   4  -1   39.92    3.02
  31  -4  -1   43.70    2.82
 -31   4   1   38.76    2.20
 -31   4   1   48.58    2.27
 -31   4   1   36.56    2.75
 -31  -4   1   48.17    2.82
 -31  -4   1   35.94    3.16
  30   4  -1   10.65    2.89
  30   4  -1   11.06    2.68
  30  -4  -1    6.25    2.47
 -30   4   1    6.67    1.86
 -30   4   1    8.11    2.41
 -30  -4   1    4.19    2.47
 -30  -4   1    9.28    2.47
 -30  -4   1   12.30    2.89
  29   4  -1   13.19    2.82
  29   4  -1    9.48    2.61
 -29   4   1    8.38    1.79
 -29   4   1   14.50    1.79
 -29   4   1    6.80    2.41
 -29  -4   1    9.28    2.41
 -29  -4   1   12.78    2.41
 -29  -4   1    3.85    2.75
  28   4  -1    8.31    2.75
  28   4  -1   12.51    2.54
  28  -4  -1    9.55    2.34
 -28   4   1    8.66    1.65
 -28   4   1   11.89    1.72
 -28   4   1   10.58    2.27
 -28  -4   1    6.73    2.41
 -28  -4   1    9.07    2.34
 -28  -4   1   10.31    2.75
  27   4  -1    6.87    2.68
  27   4  -1    5.57    2.41
  27  -4  -1    5.36    2.20
 -27   4   1    5.22    1.58
 -27  -4   1    4.81    2.27
 -27  -4   1    8.18    2.27
 -27  -4   1    8.45    2.61
  26   4  -1    8.52    2.68
  26   4  -1    9.83    2.41
  26  -4  -1    8.25    2.20
 -26   4   1    7.15    1.51
 -26   4   1    9.14    1.51
 -26   4   1    7.22    2.06
 -26  -4   1    5.50    2.20
 -26  -4   1    5.91    2.61
  25   4  -1   41.16    2.82
  25   4  -1   40.27    2.54
  25  -4  -1   37.04    2.27
 -25   4   1   36.76    1.65
 -25   4   1   42.12    1.72
 -25   4   1   35.80    2.20
 -25  -4   1   35.73    2.41
 -25  -4   1   35.11    2.75
  24   4  -1   -0.21    2.47
  24   4  -1    0.89    2.20
 -24   4   1    2.82    1.31
 -24   4   1    1.51    1.31
 -24   4   1    3.44    1.86
 -24  -4   1    3.09    2.06
 -24  -4   1    5.29    2.06
 -24  -4   1    0.55    2.41
  23   4  -1    5.57    2.13
  23  -4  -1    8.52    1.92
 -23   4   1    7.56    1.31
 -23   4   1    8.59    1.31
 -23   4   1    6.80    1.86
 -23  -4   1    1.37    2.06
 -23  -4   1    9.41    1.99
 -23  -4   1    9.90    2.41
  22   4  -1   66.93    2.68
  22   4  -1   64.46    2.41
  22  -4  -1   65.21    2.20
 -22   4   1   61.71    1.58
 -22   4   1   54.56    2.13
 -22  -4   1   59.65    2.34
 -22  -4   1   59.58    2.34
 -22  -4   1   52.77    2.61
  21   4  -1   16.63    2.34
  21   4  -1   22.40    2.06
  21  -4  -1   23.23    1.86
 -21   4   1   19.38    1.24
 -21   4   1   21.58    1.24
 -21   4   1   17.32    1.79
 -21  -4   1   18.55    1.99
 -21  -4   1   20.27    2.34
  20   4  -1    5.98    1.86
  20   4  -1    6.39    2.13
  20   4  -1    5.57    1.92
  20  -4  -1    5.50    1.65
 -20   4   1    7.08    1.10
 -20   4   1    6.53    1.10
 -20   4   1    7.28    1.58
 -20  -4   1    7.42    1.79
 -20  -4   1    5.22    2.13
  19   4  -1    9.96    1.86
  19   4  -1   12.03    2.06
  19   4  -1   13.47    1.92
  19  -4  -1   17.52    1.58
 -19   4   1   14.50    1.03
 -19   4   1   12.16    1.58
 -19  -4   1   13.26    1.79
  18   4  -1   20.20    1.86
  18   4  -1   24.12    2.06
  18   4  -1   25.70    1.92
  18  -4  -1   24.05    1.58
 -18   4   1   22.13    1.03
 -18   4   1   24.33    1.03
 -18   4   1   21.30    1.51
 -18  -4   1   22.40    1.79
 -18  -4   1   23.98    2.06
  17   4  -1   10.10    1.65
  17   4  -1    8.59    1.92
  17   4  -1    9.14    1.72
  17  -4  -1    8.45    1.44
 -17   4   1    6.87    0.89
 -17   4   1    8.11    1.37
 -17  -4   1    8.59    1.65
 -17  -4   1    8.86    1.92
  16   4  -1   31.95    1.79
  16   4  -1   32.78    1.99
  16   4  -1   32.85    1.79
  16  -4  -1   36.14    1.51
 -16   4   1   32.57    0.96
 -16   4   1   32.85    0.96
 -16   4   1   30.92    1.44
 -16  -4   1   30.51    1.79
 -16  -4   1   28.59    1.99
  15   4  -1  151.18    2.34
  15   4  -1  162.10    2.34
  15  -4  -1  172.68    2.06
 -15   4   1  157.50    1.44
 -15   4   1  163.89    1.44
 -15  -4   1  162.31    2.41
  14   4  -1   81.15    1.92
  14   4  -1   86.10    2.13
  14  -4  -1   87.89    1.65
 -14   4   1   83.97    1.10
 -14   4   1   85.21    1.03
 -14   4   1   81.15    1.58
 -14  -4   1   82.94    1.92
 -14  -4   1   82.94    2.13
  13   4  -1   45.01    1.65
  13   4  -1   49.68    1.86
  13   4  -1   48.45    1.65
  13  -4  -1   45.15    1.31
 -13   4   1   44.25    0.76
 -13   4   1   44.80    1.31
 -13  -4   1   45.22    1.65
 -13  -4   1   46.66    1.86
  12   4  -1    0.48    1.31
  12   4  -1   -0.14    1.51
  12   4  -1   -0.82    1.37
  12  -4  -1    0.48    0.96
 -12   4   1    0.55    0.48
 -12   4   1    0.89    0.89
 -12  -4   1    0.34    1.31
  11   4  -1  330.25    5.91
  11   4  -1  354.03    2.89
  11   4  -1  343.10    5.77
  11  -4  -1  356.71    2.20
 -11   4   1  349.84    5.36
 -11  -4   1  348.60    2.75
 -11  -4   1  328.81    2.89
  10   4  -1    1.51    1.24
  10   4  -1    3.02    1.31
  10  -4  -1    0.76    0.76
 -10   4   1   -0.62    0.76
 -10  -4   1   -0.27    1.24
 -10  -4   1   -0.48    1.37
   9   4  -1    9.48    1.31
   9   4  -1    9.07    1.24
  -9   4   1    7.42    0.34
  -9   4   1    7.42    0.27
  -9  -4   1   10.72    1.24
  -9  -4   1    6.60    1.31
   8   4  -1  322.56    4.88
   8   4  -1  336.50    5.36
   8   4  -1  339.39    2.47
   8  -4  -1  333.62    3.02
  -8   4   1  336.02    3.30
  -8  -4   1  327.02    2.41
  -8  -4   1  325.10    2.54
  -8  -4   1  330.59    5.15
   7   4  -1   12.09    1.10
   7   4  -1   12.03    1.17
   7   4  -1   10.38    1.17
  -7  -4   1   12.58    1.10
  -7  -4   1   11.20    1.17
   6   4  -1  491.53    5.98
   6   4  -1  506.44    5.57
   6   4  -1  511.59    9.00
   6  -4  -1  521.56    7.35
  -6   4   1  505.00    7.01
  -6  -4   1  493.11    4.74
  -6  -4   1  501.22    6.60
  -6  -4   1  499.71    5.09
   5   4  -1  116.82    1.44
   5   4  -1  120.05    1.51
   5   4  -1  124.24    1.58
   5  -4  -1  121.28    1.99
  -5   4   1  117.78    1.86
  -5  -4   1  121.22    1.51
  -5  -4   1  114.55    1.51
  -5  -4   1  117.71    1.51
   4   4  -1    2.20    0.89
   4   4  -1    1.99    0.96
   4  -4  -1    1.79    0.41
   4  -4  -1    1.92    0.76
  -4   4   1    1.72    0.21
  -4   4   1    2.06    0.41
  -4  -4   1    3.23    0.89
  -4  -4   1    1.65    0.89
  -4  -4   1    2.41    0.96
   3   4  -1  325.17    5.29
   3   4  -1  343.65    3.85
   3   4  -1  356.91    2.20
   3  -4  -1  362.69    5.15
   3  -4  -1  364.40    4.95
   3  -4  -1  355.95    4.05
   3  -4  -1  337.19    4.74
  -3   4   1  337.26    4.74
  -3  -4   1  342.35    1.99
  -3  -4   1  333.14    4.33
  -3  -4   1  333.48    4.67
   2   4  -1  618.65    8.45
   2   4  -1  644.56    9.35
   2   4  -1  629.99    9.41
   2  -4  -1  648.20    8.11
   2  -4  -1  638.03    7.49
  -2   4   1  617.35    7.76
  -2  -4   1  633.70    8.25
  -2  -4   1  628.34    9.55
  -2  -4   1  604.29    8.52
   1   4  -1  148.15    2.82
   1   4  -1  152.62    1.37
   1   4  -1  152.28    1.51
   1  -4  -1  151.52    2.06
   1  -4  -1  149.53    1.37
  -1   4   1  144.03    1.92
  -1   4   1  153.65    1.03
  -1   4   1  153.24    1.37
  -1  -4   1  147.19    1.31
  -1  -4   1  149.94    1.37
  -1  -4   1  148.63    1.51
   0   4  -1  127.13    1.17
   0   4  -1  133.45    1.24
   0   4  -1  136.13    1.44
   0  -4  -1  128.50    1.03
   0  -4  -1  126.09    1.03
   0  -4  -1  129.81    1.31
   0   4   1  125.27    1.03
   0   4   1  127.54    1.03
   0   4   1  131.66    1.31
   0  -4   1  130.49    1.17
   0  -4   1  131.73    1.24
   0  -4   1  127.06    1.44
  -1   4  -1    5.50    0.62
  -1   4  -1    4.81    0.89
  -1  -4  -1    5.09    0.62
  -1  -4  -1    5.36    0.62
  -1  -4  -1    5.77    0.82
   1   4   1    5.36    0.62
   1   4   1    6.60    0.82
   1  -4   1    5.29    0.62
   1  -4   1    5.57    0.69
   1  -4   1    5.36    0.69
   1  -4   1    5.29    0.89
  -2  -4  -1   13.06    0.76
  -2  -4  -1   13.88    0.76
  -2  -4  -1   14.02    0.89
   2   4   1   13.54    0.76
   2   4   1   11.75    0.76
   2  -4   1   13.12    0.62
   2  -4   1   12.58    0.69
   2  -4   1   14.02    0.76
   2  -4   1   12.58    0.96
  -3   4  -1  148.84    1.03
  -3  -4  -1  144.03    1.37
  -3  -4  -1  143.21    1.37
  -3  -4  -1  146.37    1.51
   3   4   1  142.17    1.37
   3   4   1  146.92    1.37
   3   4   1  149.05    1.51
   3  -4   1  149.05    1.03
   3  -4   1  149.46    1.31
   3  -4   1  145.89    1.51
  -4   4  -1  475.52    5.77
  -4   4  -1  452.50    6.53
  -4  -4  -1  462.60    6.87
  -4  -4  -1  465.42    7.56
  -4  -4  -1  463.01    6.12
   4   4   1  462.12    3.92
   4   4   1  487.27    9.69
   4  -4   1  466.52    4.26
  -5   4  -1    6.60    0.48
  -5   4  -1    7.90    0.76
  -5  -4  -1    8.18    0.96
  -5  -4  -1    7.83    0.96
   5   4   1    7.22    0.96
   5   4   1    6.05    0.96
   5  -4   1    7.08    0.48
   5  -4   1    6.39    0.76
  -6   4  -1    5.43    0.76
  -6  -4  -1    5.09    0.96
  -6  -4  -1    3.30    1.03
  -6  -4  -1    5.50    1.03
   6   4   1    5.91    1.03
   6   4   1    4.95    1.03
   6   4   1    5.29    1.03
   6  -4   1    4.74    0.48
   6  -4   1    5.91    0.76
  -7   4  -1   42.19    0.69
  -7   4  -1   41.02    1.03
  -7  -4  -1   40.41    1.24
  -7  -4  -1   41.30    1.37
   7   4   1   37.73    1.24
   7   4   1   41.37    1.37
   7   4   1   41.16    1.24
   7  -4   1   41.09    0.69
   7  -4   1   41.57    1.03
  -8   4  -1  357.33    2.68
  -8   4  -1  348.74    6.25
  -8  -4  -1  359.87    2.54
  -8  -4  -1  336.71    2.61
   8   4   1  344.68    5.57
   8   4   1  363.58    6.18
   8   4   1  360.01    2.47
   8  -4   1  367.77    3.50
   8  -4   1  367.98    4.19
  -9   4  -1   43.09    0.82
  -9  -4  -1   42.60    1.44
  -9  -4  -1   42.74    1.51
   9   4   1   41.44    1.37
   9   4   1   42.47    1.44
   9  -4   1   44.18    0.76
 -10   4  -1  265.45    1.65
 -10   4  -1  261.33    2.13
 -10  -4  -1  274.32    2.47
 -10  -4  -1  262.50    2.61
  10   4   1  255.08    2.41
  10   4   1  275.62    2.61
  10   4   1  266.00    2.41
  10  -4   1  269.02    1.58
  10  -4   1  275.00    2.20
 -11   4  -1   37.24    0.89
 -11  -4  -1   41.85    1.51
 -11  -4  -1   33.46    1.65
  11   4   1   39.65    1.51
  11   4   1   37.38    1.65
  11   4   1   40.06    1.51
  11  -4   1   38.96    1.31
 -12   4  -1   14.50    0.82
 -12   4  -1   16.22    1.24
 -12  -4  -1   14.22    1.44
 -12  -4  -1   13.81    1.58
  12   4   1   15.80    1.44
  12   4   1   13.74    1.58
  12   4   1   16.97    1.44
  12  -4   1   15.94    0.76
  12  -4   1   16.63    1.24
 -13   4  -1   60.95    1.10
 -13   4  -1   56.14    1.51
 -13  -4  -1   58.48    1.72
 -13  -4  -1   56.48    1.92
  13   4   1   56.97    1.72
  13   4   1   59.71    1.92
  13   4   1   61.71    1.79
  13  -4   1   63.08    1.10
  13  -4   1   62.94    1.65
 -14   4  -1    8.59    0.89
 -14   4  -1    7.35    1.31
 -14  -4  -1    8.80    1.58
 -14  -4  -1   10.17    1.51
 -14  -4  -1    8.11    1.72
  14   4   1    7.28    1.72
  14   4   1    7.70    1.58
  14  -4   1    9.14    1.37
 -15   4  -1    0.41    0.82
 -15  -4  -1   -0.14    1.58
 -15  -4  -1    0.82    1.51
 -15  -4  -1    2.27    1.79
  15   4   1    1.65    1.79
  15   4   1    0.07    1.58
  15  -4   1    0.76    1.37
 -16   4  -1    1.51    0.96
 -16   4  -1    1.17    1.44
 -16  -4  -1    0.89    1.65
 -16  -4  -1   -0.89    1.86
  16   4   1    1.31    1.86
  16   4   1    1.17    1.72
  16  -4   1    2.41    1.44
 -17   4  -1  164.85    1.92
 -17   4  -1  179.90    1.86
 -17   4  -1  160.32    2.41
 -17  -4  -1  167.60    2.61
 -17  -4  -1  166.98    2.61
 -17  -4  -1  160.66    2.82
  17   4   1  176.67    2.95
 -18   4  -1   16.84    1.17
 -18   4  -1   18.97    1.17
 -18   4  -1   16.90    1.72
 -18  -4  -1   15.19    1.86
 -18  -4  -1   17.87    1.86
  18   4   1   19.79    2.13
  18  -4   1   19.31    1.72
 -19   4  -1    3.99    1.17
 -19   4  -1    5.77    1.10
 -19   4  -1    3.16    1.65
 -19  -4  -1    7.83    1.86
 -19  -4  -1    8.66    1.79
 -19  -4  -1    2.41    2.06
  19   4   1    2.34    2.13
  19  -4   1    5.02    1.79
 -20   4  -1   65.83    1.65
 -20   4  -1   76.89    1.65
 -20   4  -1   62.26    2.13
 -20  -4  -1   65.28    2.27
 -20  -4  -1   70.16    2.27
 -20  -4  -1   64.25    2.54
  20   4   1   75.45    2.68
  20  -4   1   74.56    2.27
 -21   4  -1    8.25    1.31
 -21   4  -1    7.49    1.24
 -21   4  -1    5.70    1.86
 -21  -4  -1    7.22    1.99
 -21  -4  -1    6.18    1.92
 -21  -4  -1    6.25    2.27
  21   4   1    8.38    2.34
  21  -4   1    7.35    1.92
 -22   4  -1    1.24    1.31
 -22   4  -1   -1.79    1.86
 -22  -4  -1    0.62    1.99
 -22  -4  -1    1.10    1.99
 -22  -4  -1   -0.76    2.34
  22  -4   1    0.55    1.92
 -23   4  -1    5.15    1.44
 -23   4  -1    6.32    1.37
 -23   4  -1    5.22    1.99
 -23  -4  -1    5.57    2.13
 -23  -4  -1    7.28    1.99
 -23  -4  -1    4.54    2.41
  23   4   1    2.13    2.47
  23  -4   1    4.74    1.99
 -24   4  -1   25.22    1.65
 -24   4  -1   27.69    1.65
 -24   4  -1   22.81    2.20
 -24  -4  -1   22.54    2.27
 -24  -4  -1   24.74    2.27
 -24  -4  -1   23.16    2.54
  24   4   1   21.99    2.68
 -25   4  -1   12.71    1.65
 -25   4  -1   18.42    1.65
 -25   4  -1   11.41    2.20
 -25  -4  -1   15.26    2.34
 -25  -4  -1   14.29    2.61
  25   4   1   19.45    2.75
  25  -4   1   13.67    2.27
 -26   4  -1   14.43    1.72
 -26   4  -1   17.87    1.72
 -26   4  -1   12.58    2.27
 -26  -4  -1   12.71    2.34
 -26  -4  -1   14.71    2.27
 -26  -4  -1   12.64    2.61
  26   4   1   19.38    2.82
  26  -4   1   18.97    2.34
 -27   4  -1    5.02    1.72
 -27   4  -1    5.22    1.72
 -27   4  -1    6.32    2.27
 -27  -4  -1    4.33    2.34
 -27  -4  -1    4.19    2.27
 -27  -4  -1    7.01    2.68
  27   4   1    5.43    2.75
  27   4   1    8.59    2.54
  27  -4   1    5.29    2.41
 -28   4  -1    9.83    1.79
 -28   4  -1    9.69    1.79
 -28   4  -1    4.88    2.41
 -28  -4  -1    7.76    2.47
 -28  -4  -1    7.76    2.34
 -28  -4  -1    7.70    2.75
  28   4   1    5.84    2.82
  28   4   1    8.38    2.68
  28  -4   1    6.60    2.47
 -29   4  -1    2.82    1.79
 -29   4  -1    3.78    1.79
 -29   4  -1    2.54    2.41
 -29  -4  -1    2.47    2.47
 -29  -4  -1    0.27    2.34
 -29  -4  -1    4.67    2.75
  29   4   1    2.54    2.89
  29   4   1    3.23    2.61
  29  -4   1   -1.10    2.54
 -30   4  -1   -0.55    1.86
 -30   4  -1    0.07    1.86
 -30   4  -1    0.82    2.47
 -30  -4  -1    3.71    2.47
 -30  -4  -1   -2.61    2.41
 -30  -4  -1    6.39    2.89
  30   4   1    3.09    2.89
  30   4   1    3.78    2.75
  30  -4   1    2.89    2.54
  30   5  -1   23.57    3.02
  30   5  -1   21.78    2.82
 -30   5   1   28.59    1.92
 -30   5   1   18.69    2.47
 -30  -5   1   21.78    2.68
 -30  -5   1   24.26    2.68
  29   5  -1   14.16    2.89
  29   5  -1   15.94    2.75
  29  -5  -1   13.19    2.47
 -29   5   1   14.22    1.65
 -29   5   1   13.74    1.72
 -29   5   1   11.27    2.34
 -29  -5   1   13.88    2.54
 -29  -5   1   10.65    2.54
 -29  -5   1   13.54    2.95
  28   5  -1   21.03    2.95
  28   5  -1   19.79    2.68
  28  -5  -1   24.46    2.41
 -28   5   1   22.20    1.72
 -28   5   1   26.11    1.72
 -28   5   1   18.48    2.34
 -28  -5   1   21.51    2.54
 -28  -5   1   26.52    2.54
 -28  -5   1   18.48    2.89
  27   5  -1   -1.99    2.75
  27   5  -1    0.34    2.47
  27  -5  -1    0.55    2.13
 -27   5   1    2.61    1.37
 -27   5   1    0.69    1.44
 -27   5   1    1.65    2.06
 -27  -5   1   -1.44    2.27
 -27  -5   1    1.65    2.68
  26   5  -1   24.26    2.82
  26   5  -1   20.75    2.54
  26  -5  -1   23.71    2.27
 -26   5   1   22.20    1.51
 -26   5   1   19.86    2.13
 -26  -5   1   16.97    2.41
 -26  -5   1   23.84    2.41
 -26  -5   1   16.56    2.75
  25   5  -1   76.07    3.09
  25   5  -1   63.56    2.75
  25  -5  -1   71.33    2.54
 -25   5   1   66.31    1.79
 -25   5   1   74.42    1.79
 -25   5   1   60.13    2.41
 -25  -5   1   58.62    2.61
 -25  -5   1   75.52    2.68
 -25  -5   1   58.75    2.95
  24   5  -1   44.25    2.82
  24   5  -1   46.52    2.54
  24  -5  -1   46.11    2.27
 -24   5   1   44.67    1.51
 -24   5   1   52.77    1.58
 -24   5   1   41.16    2.20
 -24  -5   1   48.17    2.47
 -24  -5   1   45.49    2.47
 -24  -5   1   43.84    2.75
  23   5  -1   10.38    2.47
  23   5  -1    6.73    2.20
  23  -5  -1   12.37    1.86
 -23   5   1    8.38    1.24
 -23   5   1    8.38    1.17
 -23   5   1    8.93    1.79
 -23  -5   1    7.22    2.20
 -23  -5   1    9.41    2.47
  22   5  -1    1.10    2.34
  22   5  -1    0.55    2.06
  22  -5  -1    1.37    1.72
 -22   5   1   -1.31    1.03
 -22   5   1    0.00    1.03
 -22   5   1    0.69    1.65
 -22  -5   1    0.34    1.99
 -22  -5   1    0.89    2.34
  21   5  -1   10.31    2.06
  21   5  -1    8.93    2.34
  21   5  -1   10.17    2.13
 -21   5   1    9.21    1.03
 -21   5   1    5.77    1.65
 -21  -5   1    7.49    1.99
 -21  -5   1    6.94    2.27
  20   5  -1    0.34    1.92
  20   5  -1    1.03    2.13
  20   5  -1    2.27    1.92
  20  -5  -1    1.58    1.51
 -20   5   1    0.62    0.89
 -20   5   1    0.69    0.89
 -20   5   1    0.82    1.51
 -20  -5   1    0.27    1.86
 -20  -5   1    0.41    2.20
  19   5  -1   -1.99    1.86
  19   5  -1   -1.31    1.99
  19   5  -1    0.21    1.86
  19  -5  -1    1.72    1.44
 -19   5   1    0.48    0.89
 -19   5   1    1.10    0.82
 -19   5   1   -0.41    1.44
 -19  -5   1    0.55    1.79
 -19  -5   1    2.95    2.06
  18   5  -1    1.92    1.79
  18   5  -1    0.07    1.99
  18   5  -1    0.48    1.79
  18  -5  -1   -1.10    1.37
 -18   5   1    0.82    0.76
 -18   5   1    0.69    1.37
 -18  -5   1    2.41    1.79
 -18  -5   1    0.76    1.99
  17   5  -1   90.64    2.47
  17   5  -1   82.94    2.20
  17  -5  -1   84.04    1.86
 -17   5   1   78.61    1.17
 -17  -5   1   82.67    2.20
 -17  -5   1   75.45    2.41
  16   5  -1   74.56    2.13
  16   5  -1   79.30    2.34
  16   5  -1   79.57    2.13
  16  -5  -1   84.11    1.79
 -16   5   1   80.33    1.10
 -16   5   1   71.88    1.65
 -16  -5   1   82.05    2.13
 -16  -5   1   71.26    2.34
  15   5  -1  178.94    2.54
  15   5  -1  195.02    2.82
  15   5  -1  188.42    2.61
  15  -5  -1  193.30    2.13
 -15   5   1  191.10    1.37
 -15   5   1  178.04    2.06
 -15  -5   1  187.66    2.61
 -15  -5   1  179.21    2.82
  14   5  -1   75.04    1.99
  14   5  -1   80.74    2.20
  14   5  -1   77.99    1.99
  14  -5  -1   75.66    1.51
 -14   5   1   78.89    0.96
 -14   5   1   79.99    0.89
 -14   5   1   78.06    1.51
 -14  -5   1   82.12    2.06
 -14  -5   1   75.04    2.20
  13   5  -1   95.65    2.06
  13   5  -1  108.16    2.20
  13   5  -1   99.43    2.06
  13  -5  -1  111.18    1.58
 -13  -5   1  103.97    2.06
  12   5  -1  167.94    2.27
  12   5  -1  182.92    2.47
  12   5  -1  173.65    2.34
  12  -5  -1  178.87    1.79
 -12   5   1  178.39    1.03
 -12   5   1  169.45    1.79
 -12  -5   1  180.17    2.34
 -12  -5   1  164.23    2.47
  11   5  -1   38.82    1.58
  11   5  -1   42.88    1.72
  11   5  -1   38.69    1.58
  11  -5  -1   42.74    1.10
 -11   5   1   41.92    0.55
 -11  -5   1   41.37    1.65
 -11  -5   1   40.89    1.79
  10   5  -1  519.91    7.35
  10   5  -1  544.17    8.80
  10   5  -1  550.83    3.37
  10  -5  -1  561.89    5.77
 -10   5   1  575.36    6.60
 -10   5   1  558.39    6.05
 -10   5   1  525.96    6.87
 -10  -5   1  535.85    3.57
   9   5  -1  283.46    2.54
   9   5  -1  301.87    2.68
   9   5  -1  305.65    2.61
   9  -5  -1  301.39    1.86
  -9   5   1  303.11    3.50
  -9  -5   1  303.80    2.61
  -9  -5   1  287.72    2.68
  -9  -5   1  289.57    2.54
   8   5  -1   93.52    1.72
   8   5  -1  100.26    1.79
   8  -5  -1   99.85    1.10
  -8   5   1   96.34    1.10
  -8  -5   1  101.36    1.79
  -8  -5   1   95.86    1.79
   7   5  -1  172.62    1.99
   7   5  -1  177.56    2.06
   7   5  -1  177.98    2.06
   7  -5  -1  179.08    1.31
  -7   5   1  176.60    1.31
  -7  -5   1  178.53    1.99
  -7  -5   1  171.38    2.06
  -7  -5   1  167.60    1.99
   6   5  -1   64.11    1.44
   6   5  -1   58.13    1.51
   6  -5  -1   62.12    0.82
  -6  -5   1   64.11    1.44
  -6  -5   1   59.92    1.44
  -6  -5   1   62.60    1.51
   5   5  -1   56.90    1.31
   5   5  -1   60.75    1.37
   5   5  -1   62.94    1.44
   5  -5  -1   59.03    1.31
  -5   5   1   60.26    0.76
  -5  -5   1   60.06    1.37
  -5  -5   1   59.44    1.44
  -5  -5   1   57.86    1.44
   4   5  -1  196.25    1.86
   4   5  -1  204.09    1.86
   4   5  -1  201.96    1.99
   4  -5  -1  208.76    2.61
   4  -5  -1  203.81    3.02
   4  -5  -1  201.61    1.79
  -4  -5   1  199.83    1.86
  -4  -5   1  199.42    1.86
  -4  -5   1  196.80    1.99
   3   5  -1   63.98    1.24
   3   5  -1   69.33    1.31
   3   5  -1   66.45    1.37
   3  -5  -1   68.24    0.69
   3  -5  -1   69.68    0.82
   3  -5  -1   68.99    0.82
   3  -5  -1   66.11    1.24
  -3   5   1   66.17    0.69
  -3  -5   1   66.65    1.24
  -3  -5   1   67.96    1.31
   2   5  -1  212.40    1.72
   2   5  -1  219.27    1.79
   2   5  -1  225.18    1.99
   2  -5  -1  225.46    2.47
   2  -5  -1  219.69    1.79
  -2   5   1  215.43    1.24
  -2   5   1  225.18    1.31
  -2   5   1  227.80    1.79
  -2  -5   1  227.73    1.79
  -2  -5   1  215.70    1.99
   1   5  -1  129.94    1.37
   1   5  -1  137.71    1.44
   1   5  -1  140.11    1.65
   1  -5  -1  140.04    1.17
   1  -5  -1  138.46    1.51
  -1   5   1  143.75    1.17
  -1   5   1  139.22    1.51
  -1  -5   1  135.99    1.37
  -1  -5   1  135.10    1.65
   0   5  -1  427.69    2.54
   0  -5  -1  424.26    5.43
   0  -5  -1  418.62    6.73
   0  -5  -1  412.16    4.81
   0   5   1  407.42    6.94
   0   5   1  435.32    1.99
   0  -5   1  420.20    6.12
   0  -5   1  429.62    2.27
  -1   5  -1  170.42    1.37
  -1   5  -1  171.45    1.72
  -1  -5  -1  167.46    1.44
  -1  -5  -1  168.22    1.44
  -1  -5  -1  171.93    1.72
   1   5   1  160.52    1.37
   1   5   1  169.25    1.72
   1  -5   1  174.81    1.37
   1  -5   1  176.12    1.51
   1  -5   1  174.68    1.51
   1  -5   1  165.47    1.79
  -2   5  -1   35.80    0.82
  -2  -5  -1   36.08    0.96
  -2  -5  -1   35.73    0.96
  -2  -5  -1   37.59    1.17
   2   5   1   35.66    0.96
   2   5   1   37.73    1.17
   2  -5   1   35.39    0.82
   2  -5   1   35.39    0.89
   2  -5   1   37.93    0.96
   2  -5   1   34.56    1.24
  -3   5  -1    3.99    0.62
  -3  -5  -1    4.33    0.89
  -3  -5  -1    5.02    0.89
  -3  -5  -1    4.19    1.03
   3   5   1    3.92    0.89
   3   5   1    4.67    0.89
   3   5   1    3.92    1.03
   3  -5   1    3.78    0.76
   3  -5   1    4.88    0.76
   3  -5   1    5.50    1.03
  -4   5  -1    9.35    0.62
  -4   5  -1    8.04    0.76
  -4  -5  -1    9.83    0.96
  -4  -5  -1    7.49    1.03
  -4  -5  -1    7.15    1.03
   4   5   1    8.52    0.96
   4   5   1    9.55    0.96
   4   5   1    9.35    1.10
   4  -5   1    8.93    0.62
   4  -5   1   10.38    0.82
   4  -5   1    8.38    1.10
  -5   5  -1  149.05    1.10
  -5   5  -1  145.27    1.44
  -5  -5  -1  152.14    1.72
  -5  -5  -1  145.68    1.79
  -5  -5  -1  149.87    1.79
   5   5   1  147.53    1.72
   5   5   1  150.76    1.72
   5   5   1  148.29    1.79
   5  -5   1  155.23    1.17
   5  -5   1  155.44    1.44
  -6   5  -1   32.71    0.69
  -6  -5  -1   34.63    1.31
  -6  -5  -1   32.30    1.31
  -6  -5  -1   33.60    1.31
   6   5   1   31.27    1.24
   6   5   1   32.37    1.31
   6   5   1   32.16    1.31
   6  -5   1   32.64    0.69
  -7   5  -1  185.47    1.24
  -7   5  -1  180.24    1.65
  -7  -5  -1  182.99    1.99
  -7  -5  -1  182.03    2.13
  -7  -5  -1  181.00    2.06
   7   5   1  176.40    1.99
   7   5   1  183.47    2.06
   7   5   1  185.47    2.06
   7  -5   1  191.44    1.24
   7  -5   1  189.45    1.72
  -8   5  -1   30.65    0.69
  -8   5  -1   30.65    1.10
  -8  -5  -1   30.44    1.37
  -8  -5  -1   29.20    1.44
   8   5   1   30.78    1.37
   8   5   1   29.27    1.44
   8   5   1   30.44    1.37
   8  -5   1   30.78    0.69
   8  -5   1   30.37    1.10
  -9   5  -1  344.68    4.05
  -9   5  -1  338.36    2.34
  -9  -5  -1  354.85    5.98
  -9  -5  -1  340.56    2.89
   9   5   1  349.70    2.82
   9   5   1  351.90    2.75
   9  -5   1  353.13    3.16
 -10  -5  -1  228.69    2.41
 -10  -5  -1  213.91    2.54
  10   5   1  217.56    2.34
  10   5   1  236.87    2.54
  10   5   1  225.18    2.41
  10  -5   1  232.40    2.06
 -11   5  -1   43.57    0.89
 -11   5  -1   42.05    1.37
 -11  -5  -1   45.49    1.65
  11   5   1   44.46    1.65
  11   5   1   44.53    1.79
  11   5   1   45.56    1.65
  11  -5   1   45.15    1.37
 -12   5  -1   42.12    0.89
 -12   5  -1   37.66    1.37
 -12  -5  -1   42.95    1.72
 -12  -5  -1   42.60    1.86
  12   5   1   37.79    1.72
  12   5   1   42.81    1.86
  12   5   1   40.61    1.65
  12  -5   1   41.99    1.37
 -13   5  -1   37.45    0.96
 -13   5  -1   39.44    1.44
 -13  -5  -1   39.03    1.79
 -13  -5  -1   38.82    1.92
  13   5   1   37.73    1.72
  13   5   1   37.04    1.92
  13   5   1   42.26    1.72
  13  -5   1   39.24    0.89
  13  -5   1   37.45    1.44
 -14   5  -1   83.28    1.24
 -14   5  -1   78.54    1.79
 -14  -5  -1   78.41    1.99
 -14  -5  -1   80.60    2.27
  14   5   1   82.05    2.06
  14   5   1   81.09    2.20
  14   5   1   80.88    2.06
  14  -5   1   85.28    1.17
  14  -5   1   86.86    1.79
 -15   5  -1  315.27    2.89
 -15  -5  -1  340.83    3.23
 -15  -5  -1  320.97    3.44
  15   5   1  340.83    3.50
  15   5   1  325.78    3.16
  15  -5   1  340.63    2.95
 -16   5  -1  456.83    2.68
 -16   5  -1  465.28    4.67
 -16  -5  -1  428.38    3.64
 -16  -5  -1  452.84    3.71
 -16  -5  -1  433.81    3.99
  16   5   1  471.67    4.05
  16   5   1  459.37    3.64
  16  -5   1  464.73    3.44
 -17   5  -1    0.21    0.89
 -17   5  -1   -1.31    1.44
 -17  -5  -1   -0.14    1.79
 -17  -5  -1   -0.69    1.72
 -17  -5  -1    0.82    1.99
  17   5   1   -0.48    1.99
  17   5   1    2.41    1.79
  17  -5   1    2.34    1.51
 -18   5  -1   13.12    1.10
 -18   5  -1   14.02    1.03
 -18   5  -1   14.64    1.65
 -18  -5  -1   10.10    1.99
 -18  -5  -1   14.43    1.86
 -18  -5  -1    9.21    2.20
  18   5   1   11.48    2.20
  18   5   1   14.91    1.92
  18  -5   1   12.78    1.72
 -19   5  -1   27.07    1.79
 -19  -5  -1   24.05    2.06
 -19  -5  -1   25.43    1.99
 -19  -5  -1   25.84    2.34
  19   5   1   24.12    2.34
  19   5   1   26.25    2.06
  19  -5   1   24.94    1.86
 -20   5  -1    3.30    1.17
 -20   5  -1    3.99    1.10
 -20   5  -1    5.02    1.72
 -20  -5  -1    2.20    1.99
 -20  -5  -1    4.26    1.92
  20   5   1    3.50    2.27
  20   5   1    4.67    1.99
  20  -5   1    6.05    1.79
 -21   5  -1    0.34    1.17
 -21   5  -1    0.76    1.10
 -21   5  -1    0.55    1.79
 -21  -5  -1    0.82    1.92
 -21  -5  -1    3.02    2.34
  21   5   1   -1.99    2.27
  21   5   1   -1.10    2.06
  21  -5   1   -0.48    1.86
 -22   5  -1   36.35    1.51
 -22   5  -1   37.31    2.13
 -22  -5  -1   33.12    2.34
 -22  -5  -1   39.65    2.27
 -22  -5  -1   36.35    2.61
  22   5   1   43.15    2.41
  22  -5   1   42.05    2.20
 -23   5  -1   10.38    1.37
 -23   5  -1   11.20    1.37
 -23   5  -1    7.83    1.92
 -23  -5  -1    8.25    2.20
 -23  -5  -1    6.25    2.54
  23   5   1    8.73    2.54
  23   5   1    9.62    2.20
  23  -5   1    7.83    1.99
 -24   5  -1    2.89    1.37
 -24   5  -1    3.99    1.37
 -24   5  -1   -0.48    1.99
 -24  -5  -1    3.85    2.20
 -24  -5  -1    3.37    2.13
 -24  -5  -1    3.78    2.54
  24   5   1    3.92    2.54
  24   5   1    1.24    2.34
  24  -5   1    2.41    2.06
 -25   5  -1   13.74    1.58
 -25   5  -1   13.40    1.51
 -25   5  -1   10.65    2.13
 -25  -5  -1   11.13    2.34
 -25  -5  -1   14.02    2.27
 -25  -5  -1   13.88    2.68
  25   5   1   14.71    2.68
  25   5   1   13.81    2.41
  25  -5   1   13.61    2.20
 -26   5  -1    1.92    1.51
 -26   5  -1    2.54    1.51
 -26   5  -1    3.85    2.13
 -26  -5  -1    3.02    2.34
 -26  -5  -1    3.37    2.27
 -26  -5  -1    4.40    2.68
  26   5   1    3.57    2.68
  26   5   1    3.23    2.47
  26  -5   1    0.76    2.20
 -27   5  -1    1.10    1.58
 -27   5  -1    0.69    1.51
 -27   5  -1    1.37    2.20
 -27  -5  -1    0.82    2.41
 -27  -5  -1    2.61    2.34
 -27  -5  -1   -1.86    2.68
  27   5   1   -0.34    2.82
  27   5   1    1.72    2.47
  27  -5   1    1.10    2.27
 -28   5  -1   -0.62    1.65
 -28   5  -1    0.27    1.65
 -28   5  -1   -0.62    2.27
 -28  -5  -1    0.21    2.41
 -28  -5  -1    1.58    2.34
 -28  -5  -1    1.58    2.75
  28   5   1    2.13    2.82
  28   5   1    1.65    2.54
  28  -5   1    1.31    2.34
 -29   5  -1    2.47    1.72
 -29   5  -1    3.85    2.34
 -29  -5  -1    5.91    2.54
 -29  -5  -1   -1.58    2.41
 -29  -5  -1    1.99    2.89
  29   5   1    0.41    2.68
  29  -5   1    0.82    2.47
 -30   5  -1    7.63    1.86
 -30   5  -1    9.90    1.86
 -30   5  -1    6.60    2.47
 -30  -5  -1    7.56    2.61
 -30  -5  -1    7.97    2.54
 -30  -5  -1    6.73    2.95
  30   5   1    8.66    2.82
  30  -5   1    8.52    2.61
  29   6  -1    4.26    2.89
  29   6  -1   -0.55    2.61
  29  -6  -1   -1.51    2.34
 -29   6   1    0.21    1.44
 -29   6   1    2.47    2.20
 -29  -6   1    0.69    2.54
 -29  -6   1    1.58    2.54
 -29  -6   1    3.23    2.89
  28   6  -1   10.51    2.61
  28  -6  -1    6.73    2.27
 -28   6   1    6.60    1.44
 -28   6   1    6.94    1.44
 -28   6   1    7.01    2.20
 -28  -6   1    6.53    2.54
 -28  -6   1    4.88    2.47
 -28  -6   1    7.35    2.89
  27   6  -1    1.86    2.82
  27   6  -1    5.15    2.47
  27  -6  -1    1.65    2.13
 -27   6   1    0.62    1.31
 -27   6   1    1.86    2.06
 -27  -6   1    2.34    2.47
 -27  -6   1   -3.37    2.41
 -27  -6   1   -0.41    2.75
  26   6  -1   19.31    2.89
  26   6  -1   22.06    2.54
  26  -6  -1   19.38    2.20
 -26   6   1   21.92    1.37
 -26   6   1   16.08    2.13
 -26  -6   1   16.77    2.47
 -26  -6   1   22.47    2.47
  25   6  -1    0.41    2.68
  25   6  -1    0.96    2.34
  25  -6  -1    0.69    1.99
 -25   6   1    0.14    1.92
 -25  -6   1    2.20    2.41
 -25  -6   1   -0.55    2.27
 -25  -6   1   -1.51    2.61
  24   6  -1    2.95    2.54
  24   6  -1    0.89    2.34
  24  -6  -1    0.41    1.92
 -24   6   1    1.65    1.10
 -24   6   1    1.79    1.10
 -24   6   1    3.16    1.86
 -24  -6   1    2.75    2.34
 -24  -6   1    2.27    2.20
 -24  -6   1   -0.41    2.61
  23   6  -1    1.79    2.47
  23   6  -1    0.96    2.20
  23  -6  -1   -0.69    1.79
 -23   6   1    2.20    1.03
 -23   6   1    1.92    0.96
 -23   6   1   -0.14    1.72
 -23  -6   1    2.75    2.20
 -23  -6   1    4.40    2.13
 -23  -6   1   -1.31    2.54
  22   6  -1    3.30    2.13
  22   6  -1    2.61    2.41
  22   6  -1    2.34    2.13
  22  -6  -1    2.20    1.72
 -22   6   1    1.03    0.96
 -22   6   1    1.10    0.89
 -22   6   1    1.37    1.65
 -22  -6   1   -0.76    2.13
 -22  -6   1    0.96    2.47
  21   6  -1    2.06    2.06
  21   6  -1   -0.27    2.34
  21   6  -1    3.50    2.13
  21  -6  -1    3.30    1.65
 -21   6   1    3.16    0.89
 -21   6   1    2.89    0.89
 -21   6   1    2.06    1.65
 -21  -6   1    5.22    2.06
 -21  -6   1    1.51    2.34
  20   6  -1    6.73    2.06
  20   6  -1    7.70    2.20
  20   6  -1    8.25    2.06
  20  -6  -1    6.05    1.58
 -20   6   1    6.39    0.82
 -20   6   1    6.80    1.58
 -20  -6   1    6.46    1.99
 -20  -6   1    0.96    2.27
  19   6  -1   -0.62    1.92
  19   6  -1    1.72    2.13
 -19   6   1    0.14    0.69
 -19  -6   1   -1.51    1.92
 -19  -6   1    1.44    2.20
  18   6  -1   -1.37    1.86
  18   6  -1   -2.27    2.06
  18   6  -1   -0.89    1.86
  18  -6  -1   -0.41    1.37
 -18   6   1    0.21    0.69
 -18   6   1    0.21    0.62
 -18   6   1   -0.27    1.37
 -18  -6   1    1.51    1.92
 -18  -6   1    0.41    2.13
  17   6  -1    4.60    1.86
  17   6  -1    6.25    2.06
  17   6  -1    6.12    1.86
  17  -6  -1    4.47    1.31
 -17   6   1    5.98    0.62
 -17   6   1    5.29    0.62
 -17   6   1    4.60    1.31
 -17  -6   1    7.08    2.06
  16   6  -1   10.31    1.86
  16   6  -1    9.07    1.92
  16   6  -1    9.62    1.86
 -16   6   1    9.90    0.62
 -16   6   1    8.73    1.31
 -16  -6   1    7.22    2.06
  15   6  -1   16.97    1.86
  15   6  -1   18.14    1.92
  15   6  -1   16.08    1.79
  15  -6  -1   16.08    1.24
 -15   6   1   16.49    1.31
 -15  -6   1   15.05    2.06
  14   6  -1   47.62    1.92
  14   6  -1   53.87    2.13
  14   6  -1   54.63    1.99
 -14   6   1   53.05    0.69
 -14   6   1   51.61    1.37
 -14  -6   1   54.56    1.99
  13   6  -1    3.92    1.72
  13  -6  -1    3.09    0.96
 -13   6   1    2.34    0.34
 -13   6   1    2.47    1.03
 -13  -6   1    3.02    1.58
 -13  -6   1    2.41    1.79
  12   6  -1    3.44    1.58
  12   6  -1    5.29    1.65
  12   6  -1    4.40    1.58
  12  -6  -1    4.88    0.96
 -12   6   1    3.78    0.27
 -12   6   1    4.67    0.96
 -12  -6   1    3.99    1.58
 -12  -6   1    3.64    1.72
  11   6  -1    9.07    1.51
  11   6  -1    7.76    1.58
  11   6  -1    9.76    1.58
  11  -6  -1    9.55    0.89
 -11   6   1    8.86    0.89
 -11  -6   1    7.42    1.51
  10   6  -1   96.68    1.99
  10   6  -1  101.70    1.99
  10  -6  -1  105.20    1.31
 -10   6   1  102.80    1.37
 -10  -6   1  103.83    1.99
 -10  -6   1   98.20    2.13
 -10  -6   1   99.57    2.06
   9   6  -1   83.83    1.86
   9   6  -1   92.15    1.92
   9   6  -1   87.75    1.92
   9  -6  -1   91.05    1.17
  -9   6   1   88.23    1.17
  -9  -6   1   90.77    1.86
  -9  -6   1   81.70    1.92
   8   6  -1   33.12    1.51
   8   6  -1   35.73    1.58
   8   6  -1   38.89    1.58
   8  -6  -1   38.28    0.89
  -8   6   1   35.60    0.89
  -8  -6   1   37.52    1.51
  -8  -6   1   35.05    1.65
  -8  -6   1   35.32    1.58
   7   6  -1   67.96    1.65
   7   6  -1   73.25    1.72
  -7   6   1   72.91    1.03
  -7  -6   1   73.53    1.65
  -7  -6   1   71.95    1.72
  -7  -6   1   68.37    1.72
   6   6  -1   17.73    1.31
   6   6  -1   17.11    1.31
   6   6  -1   16.63    1.44
   6  -6  -1   18.07    0.41
   6  -6  -1   16.63    0.69
   6  -6  -1   18.62    1.24
  -6   6   1   16.90    0.41
  -6  -6   1   17.32    1.31
  -6  -6   1   16.90    1.37
  -6  -6   1   18.00    1.37
   5   6  -1   24.67    1.24
   5   6  -1   26.80    1.44
   5  -6  -1   26.66    0.55
   5  -6  -1   25.15    0.76
   5  -6  -1   25.15    0.76
   5  -6  -1   24.81    1.24
  -5  -6   1   27.14    1.31
  -5  -6   1   24.81    1.37
  -5  -6   1   23.50    1.44
   4   6  -1    0.27    1.03
   4   6  -1   -0.34    1.10
   4   6  -1   -0.62    1.24
   4  -6  -1    0.41    0.41
   4  -6  -1    0.76    0.62
   4  -6  -1   -0.55    0.62
   4  -6  -1   -0.82    1.03
  -4   6   1   -0.14    0.41
  -4  -6   1    1.03    1.10
  -4  -6   1   -0.07    1.10
  -4  -6   1    1.79    1.24
   3   6  -1   85.55    1.51
   3   6  -1   83.22    1.65
   3  -6  -1   90.36    0.96
   3  -6  -1   90.50    1.03
   3  -6  -1   92.70    1.10
   3  -6  -1   85.69    1.51
  -3   6   1   81.36    0.89
  -3  -6   1   87.48    1.44
  -3  -6   1   83.01    1.51
  -3  -6   1   85.69    1.72
   2   6  -1    0.96    0.89
   2   6  -1   -0.48    0.96
   2   6  -1    1.92    1.17
   2  -6  -1    0.89    0.62
   2  -6  -1    0.41    0.69
   2  -6  -1    0.62    1.03
  -2   6   1    0.89    0.55
  -2   6   1    1.03    0.62
  -2   6   1    0.62    1.03
  -2  -6   1    0.76    0.96
  -2  -6   1   -1.37    1.03
  -2  -6   1    3.02    1.24
   1   6  -1   24.74    1.03
   1   6  -1   25.49    1.10
   1   6  -1   27.28    1.31
   1  -6  -1   24.74    0.82
   1  -6  -1   26.59    0.89
   1  -6  -1   24.81    1.17
  -1   6   1   25.56    0.82
  -1   6   1   26.25    1.17
  -1  -6   1   25.22    1.03
  -1  -6   1   28.86    1.10
  -1  -6   1   24.53    1.31
   0   6  -1   47.96    1.10
   0   6  -1   51.19    1.17
   0   6  -1   50.71    1.44
   0  -6  -1   52.77    1.03
   0  -6  -1   53.32    1.03
   0  -6  -1   53.12    1.37
   0   6   1   50.71    0.96
   0   6   1   51.88    1.03
   0   6   1   53.60    1.37
   0  -6   1   51.19    1.10
   0  -6   1   48.99    1.17
   0  -6   1   50.85    1.44
  -1   6  -1   10.86    0.82
  -1   6  -1   10.93    1.17
  -1  -6  -1   11.68    0.89
  -1  -6  -1    9.21    0.89
  -1  -6  -1    9.07    1.17
   1   6   1    9.69    0.82
   1   6   1   10.31    0.89
   1   6   1    8.31    1.17
   1  -6   1   10.31    0.82
   1  -6   1   10.79    0.96
   1  -6   1   11.41    0.89
   1  -6   1   10.44    1.24
  -2   6  -1   24.12    0.89
  -2  -6  -1   24.33    1.03
  -2  -6  -1   23.84    1.03
  -2  -6  -1   23.71    1.31
   2   6   1   23.23    0.96
   2   6   1   23.64    1.03
   2   6   1   24.74    1.24
   2  -6   1   25.91    0.89
   2  -6   1   25.63    1.03
   2  -6   1   26.04    1.03
   2  -6   1   24.12    1.31
  -3   6  -1   14.84    0.76
  -3  -6  -1   14.77    1.03
  -3  -6  -1   15.80    1.03
  -3  -6  -1   15.19    1.24
   3   6   1   15.39    1.03
   3   6   1   15.80    1.03
   3   6   1   15.12    1.24
   3  -6   1   16.90    0.76
   3  -6   1   15.46    0.89
   3  -6   1   18.83    0.96
   3  -6   1   16.35    1.24
  -4  -6  -1    7.42    1.10
  -4  -6  -1    5.98    1.24
   4   6   1    7.01    1.10
   4   6   1    7.42    1.24
   4  -6   1    8.04    0.69
   4  -6   1    7.08    0.89
   4  -6   1    7.08    0.89
   4  -6   1    7.90    1.24
  -5   6  -1   31.61    1.03
  -5  -6  -1   32.50    1.31
  -5  -6  -1   32.30    1.31
  -5  -6  -1   30.99    1.37
   5   6   1   31.33    1.24
   5   6   1   33.19    1.44
   5  -6   1   33.33    0.82
   5  -6   1   29.69    1.37
  -6   6  -1    0.41    0.82
  -6  -6  -1   -0.62    1.17
  -6  -6  -1    0.21    1.24
  -6  -6  -1    1.65    1.24
   6   6   1    0.55    1.17
   6   6   1    0.69    1.17
   6   6   1    0.76    1.24
   6  -6   1    0.76    0.89
  -7   6  -1    8.18    0.96
  -7  -6  -1   10.86    1.31
  -7  -6  -1   10.03    1.37
  -7  -6  -1    7.76    1.37
   7   6   1   11.75    1.31
   7   6   1    8.18    1.31
   7   6   1   10.65    1.37
   7  -6   1    9.41    0.96
  -8   6  -1    0.07    0.96
  -8  -6  -1    0.62    1.31
  -8  -6  -1    0.14    1.37
  -8  -6  -1   -1.10    1.37
   8   6   1    0.76    1.24
   8   6   1    1.65    1.31
   8   6   1    0.62    1.37
   8  -6   1    0.69    0.55
   8  -6   1    0.27    0.96
  -9   6  -1  196.05    1.92
  -9  -6  -1  215.77    2.41
   9   6   1  204.02    2.34
   9   6   1  210.62    2.47
   9   6   1  212.88    2.41
   9  -6   1  213.30    1.37
   9  -6   1  216.11    1.99
 -10   6  -1  106.99    1.65
 -10  -6  -1  111.87    2.06
 -10  -6  -1  102.73    2.13
  10   6   1  103.21    1.99
  10   6   1  112.69    2.13
  10   6   1  111.60    2.06
  10  -6   1  113.59    1.10
 -11  -6  -1   12.44    1.58
 -11  -6  -1   13.47    1.65
  11   6   1   16.49    1.51
  11   6   1   14.77    1.65
  11   6   1   13.95    1.58
  11  -6   1   14.36    1.17
 -12   6  -1   14.57    1.24
 -12  -6  -1   16.15    1.65
 -12  -6  -1   12.03    1.79
  12   6   1   12.99    1.65
  12   6   1   16.22    1.72
  12   6   1   16.08    1.65
  12  -6   1   15.67    1.24
 -13   6  -1   65.01    1.03
 -13   6  -1   61.50    1.58
 -13  -6  -1   68.51    1.99
 -13  -6  -1   61.91    2.13
  13   6   1   64.04    1.99
  13   6   1   65.35    2.13
  13   6   1   68.58    1.99
 -14   6  -1  146.23    1.44
 -14   6  -1  133.17    2.06
 -14  -6  -1  144.92    2.54
 -14  -6  -1  132.42    2.61
  14   6   1  135.85    2.41
  14   6   1  143.55    2.47
  14  -6   1  153.51    2.13
 -15   6  -1   29.20    1.58
 -15  -6  -1   33.05    1.92
 -15  -6  -1   31.68    2.13
  15   6   1   29.07    1.92
  15   6   1   33.33    2.06
  15   6   1   31.88    1.92
  15  -6   1   32.98    0.89
  15  -6   1   32.85    1.58
 -16   6  -1   49.82    1.17
 -16   6  -1   50.51    1.03
 -16   6  -1   45.15    1.72
 -16  -6  -1   52.64    2.13
 -16  -6  -1   45.63    2.34
  16   6   1   49.75    2.27
  16   6   1   46.52    2.06
  16  -6   1   50.44    1.79
 -17   6  -1    6.25    0.96
 -17   6  -1    7.15    0.82
 -17   6  -1    7.63    1.51
 -17  -6  -1    7.01    1.92
 -17  -6  -1    5.22    1.86
 -17  -6  -1    8.80    2.13
  17   6   1    7.35    2.06
  17   6   1    5.84    1.92
 -18   6  -1    2.75    0.89
 -18   6  -1    2.41    1.58
 -18  -6  -1    2.95    1.99
 -18  -6  -1    3.64    1.92
 -18  -6  -1    1.03    2.20
  18   6   1    2.06    2.13
  18   6   1    3.64    1.92
  18  -6   1    4.05    1.58
 -19   6  -1   17.25    1.10
 -19   6  -1   18.21    1.03
 -19   6  -1   15.19    1.79
 -19  -6  -1   14.98    2.06
 -19  -6  -1   17.11    2.06
 -19  -6  -1   16.22    2.34
  19   6   1   21.85    2.34
  19   6   1   16.35    2.06
  19  -6   1   18.35    1.79
 -20   6  -1   13.47    1.10
 -20   6  -1   14.71    1.10
 -20   6  -1   12.23    1.86
 -20  -6  -1   13.26    2.20
 -20  -6  -1   13.19    2.41
  20   6   1   15.32    2.41
  20   6   1   15.12    2.20
  20  -6   1   12.85    1.79
 -21   6  -1    7.70    1.17
 -21   6  -1    7.56    1.10
 -21   6  -1    7.76    1.86
 -21  -6  -1    6.53    2.20
 -21  -6  -1    7.15    2.06
 -21  -6  -1    7.42    2.41
  21   6   1   10.86    2.47
  21   6   1    8.80    2.20
  21  -6   1    9.48    1.86
 -22   6  -1   29.34    2.13
 -22  -6  -1   32.23    2.41
 -22  -6  -1   30.78    2.34
 -22  -6  -1   29.48    2.68
  22   6   1   34.63    2.68
  22   6   1   33.19    2.41
  22  -6   1   33.33    2.13
 -23   6  -1    2.20    1.17
 -23   6  -1    3.09    1.92
 -23  -6  -1    0.00    2.27
 -23  -6  -1    2.95    2.20
 -23  -6  -1   -0.62    2.54
  23   6   1    0.14    2.27
  23  -6   1    1.17    1.99
 -24   6  -1    0.07    1.31
 -24   6  -1    0.96    1.24
 -24   6  -1   -2.13    1.99
 -24  -6  -1    0.34    2.34
 -24  -6  -1   -0.76    2.20
 -24  -6  -1   -1.10    2.61
  24   6   1    0.00    2.54
  24   6   1    3.30    2.34
  24  -6   1   -0.21    2.06
 -25   6  -1    1.51    1.37
 -25   6  -1    1.17    2.06
 -25  -6  -1    2.13    2.34
 -25  -6  -1    2.13    2.27
 -25  -6  -1    0.07    2.61
  25   6   1    4.26    2.68
  25   6   1    6.32    2.41
  25  -6   1   -0.82    2.06
 -26   6  -1   -0.07    1.44
 -26   6  -1    0.55    1.37
 -26   6  -1    1.92    2.13
 -26  -6  -1   -2.82    2.41
 -26  -6  -1    3.99    2.34
 -26  -6  -1    0.27    2.75
  26   6   1   -1.17    2.75
  26   6   1    2.41    2.47
  26  -6   1    0.76    2.20
 -27   6  -1    3.99    1.51
 -27   6  -1    7.76    1.51
 -27   6  -1    4.54    2.27
 -27  -6  -1    5.36    2.54
 -27  -6  -1    6.25    2.41
  27   6   1    4.05    2.89
  27   6   1    6.80    2.61
  27  -6   1    5.02    2.27
 -28   6  -1    2.54    1.58
 -28   6  -1    3.92    1.58
 -28   6  -1    0.96    2.27
 -28  -6  -1    2.20    2.54
 -28  -6  -1    3.85    2.47
 -28  -6  -1    8.04    2.89
  28   6   1    1.86    2.95
  28   6   1    5.15    2.61
  28  -6   1    5.09    2.34
 -29   6  -1   -1.44    1.58
 -29   6  -1    0.55    1.58
 -29   6  -1    2.82    2.34
 -29  -6  -1    1.24    2.54
 -29  -6  -1    1.31    2.47
 -29  -6  -1   -1.65    2.89
  29   6   1    3.64    2.89
  29   6   1   -0.76    2.68
  29  -6   1   -3.71    2.41
  29   7  -1    8.04    3.02
  29   7  -1    3.30    2.75
  29  -7  -1    8.31    2.34
 -29   7   1    6.25    2.27
 -29  -7   1    5.36    2.68
 -29  -7   1   10.24    2.61
 -29  -7   1    9.90    3.02
  28   7  -1    7.08    2.95
  28   7  -1   12.78    2.75
  28  -7  -1   10.17    2.34
 -28   7   1    8.52    1.31
 -28   7   1    8.04    1.31
 -28   7   1    7.56    2.20
 -28  -7   1    7.35    2.61
 -28  -7   1    5.09    2.61
 -28  -7   1    6.18    2.89
  27   7  -1   10.79    2.95
  27   7  -1   15.53    2.61
  27  -7  -1   11.41    2.20
 -27   7   1   11.48    1.24
 -27   7   1    9.35    2.13
 -27  -7   1    9.90    2.54
 -27  -7   1    9.90    2.54
  26   7  -1    5.70    2.75
  26   7  -1    2.89    2.54
  26  -7  -1    2.47    2.06
 -26   7   1    2.95    1.10
 -26   7   1    3.64    1.99
 -26  -7   1    3.57    2.47
 -26  -7   1    1.31    2.41
 -26  -7   1    1.31    2.82
  25   7  -1   11.48    2.68
  25   7  -1   10.58    2.47
  25  -7  -1   15.32    2.06
 -25   7   1   12.37    1.10
 -25   7   1   10.17    1.99
 -25  -7   1   10.10    2.47
 -25  -7   1   11.13    2.47
 -25  -7   1    9.14    2.75
  24   7  -1    1.79    2.61
  24   7  -1    1.24    2.34
  24  -7  -1    0.96    1.86
 -24   7   1   -0.21    0.89
 -24   7   1    1.79    1.79
 -24  -7   1   -0.27    2.41
 -24  -7   1   -0.76    2.27
 -24  -7   1    0.96    2.61
  23   7  -1    7.63    2.54
  23   7  -1    6.53    2.34
  23  -7  -1    8.04    1.79
 -23   7   1    6.25    0.89
 -23   7   1    8.31    0.89
 -23   7   1    6.67    1.79
 -23  -7   1    7.83    2.27
 -23  -7   1    7.42    2.61
  22   7  -1    6.87    2.27
  22   7  -1    9.00    2.47
  22   7  -1    5.09    2.27
  22  -7  -1    6.18    1.72
 -22   7   1    7.49    0.82
 -22   7   1    6.32    1.72
 -22  -7   1    7.28    2.20
 -22  -7   1    6.94    2.54
  21   7  -1    9.83    2.27
  21   7  -1   16.08    2.41
  21   7  -1   12.99    2.27
  21  -7  -1   11.75    1.72
 -21   7   1   12.71    0.82
 -21   7   1   11.34    1.72
 -21  -7   1   10.38    2.20
 -21  -7   1   10.44    2.47
  20   7  -1   45.42    2.41
  20   7  -1   49.27    2.61
  20   7  -1   48.03    2.41
 -20   7   1   50.92    1.03
 -20   7   1   50.16    0.96
 -20   7   1   44.80    1.86
 -20  -7   1   46.66    2.41
 -20  -7   1   45.35    2.61
  19   7  -1   35.32    2.27
  19   7  -1   43.29    2.47
  19   7  -1   38.21    2.34
  19  -7  -1   40.89    1.72
 -19   7   1   38.96    0.89
 -19   7   1   41.30    0.82
 -19   7   1   38.62    1.72
 -19  -7   1   36.90    2.27
 -19  -7   1   34.36    2.54
  18   7  -1    2.27    2.06
  18   7  -1    0.48    1.99
  18  -7  -1   -0.69    1.37
 -18   7   1    0.41    0.55
 -18   7   1    0.14    1.37
 -18  -7   1   -0.48    2.06
 -18  -7   1   -3.64    2.13
  17   7  -1    1.79    1.92
  17   7  -1    1.79    2.06
  17  -7  -1    1.58    1.31
 -17   7   1    2.13    1.31
 -17  -7   1    4.54    1.99
 -17  -7   1    3.37    2.13
  16   7  -1    7.28    1.92
  16   7  -1    9.35    1.99
  16   7  -1    5.98    1.92
  16  -7  -1    7.15    1.24
 -16  -7   1    5.98    1.92
 -16  -7   1    8.73    2.13
  15   7  -1   10.17    1.86
  15   7  -1    9.28    1.99
  15   7  -1    9.69    1.92
  15  -7  -1    8.86    1.17
 -15   7   1    9.62    0.41
 -15   7   1    9.41    0.34
 -15   7   1    8.73    1.17
 -15  -7   1    9.55    1.86
 -15  -7   1    7.15    2.06
  14   7  -1    6.12    1.79
  14   7  -1    5.63    1.92
  14   7  -1    8.25    1.86
  14  -7  -1    8.52    1.10
 -14   7   1    7.42    1.10
 -14  -7   1    9.35    1.79
 -14  -7   1    7.56    1.99
  13   7  -1   -0.55    1.72
  13   7  -1   -0.48    1.79
  13   7  -1   -0.62    1.72
  13  -7  -1   -0.62    0.96
 -13   7   1    1.10    0.96
 -13  -7   1    0.14    1.65
 -13  -7   1    1.86    1.86
  12   7  -1   39.44    1.92
  12   7  -1   38.21    1.99
  12   7  -1   40.61    1.92
  12  -7  -1   39.86    1.17
 -12  -7   1   39.24    1.86
 -12  -7   1   39.37    2.06
  11   7  -1   46.18    1.92
  11   7  -1   53.05    1.99
  11   7  -1   49.89    1.92
  11  -7  -1   54.56    1.17
 -11   7   1   54.49    1.24
 -11  -7   1   49.20    1.92
 -11  -7   1   50.23    1.99
 -11  -7   1   46.38    1.92
  10   7  -1   26.18    1.65
  10   7  -1   26.80    1.72
  10   7  -1   27.28    1.79
  10  -7  -1   25.36    0.96
 -10   7   1   27.01    0.96
 -10  -7   1   26.32    1.65
 -10  -7   1   23.50    1.79
 -10  -7   1   24.33    1.72
   9   7  -1   40.54    1.79
   9   7  -1   41.85    1.79
   9  -7  -1   41.85    1.03
  -9   7   1   40.41    1.03
  -9  -7   1   42.05    1.72
  -9  -7   1   37.52    1.79
  -9  -7   1   38.82    1.72
   8   7  -1    9.21    1.44
   8   7  -1   11.06    1.51
   8   7  -1    7.83    1.58
   8  -7  -1    9.21    0.82
   8  -7  -1    9.96    1.37
  -8   7   1    9.69    0.34
  -8   7   1    9.14    0.76
  -8  -7   1   11.61    1.58
  -8  -7   1   10.44    1.58
   7   7  -1    5.63    1.37
   7   7  -1    7.63    1.37
   7   7  -1    4.95    1.51
   7  -7  -1    6.73    0.41
   7  -7  -1    8.04    0.76
   7  -7  -1    6.39    1.31
  -7  -7   1    8.11    1.44
  -7  -7   1    6.67    1.44
  -7  -7   1    3.37    1.51
   6   7  -1   49.68    1.58
   6   7  -1   56.07    1.65
   6   7  -1   52.29    1.79
   6  -7  -1   57.58    1.03
   6  -7  -1   54.01    1.03
   6  -7  -1   53.32    1.58
  -6  -7   1   57.52    1.65
  -6  -7   1   52.84    1.65
  -6  -7   1   51.88    1.79
   5   7  -1  577.49    3.37
   5   7  -1  608.00    3.44
   5   7  -1  627.52    6.87
   5  -7  -1  633.29    8.59
   5  -7  -1  626.28    6.39
  -5   7   1  591.37    7.01
  -5  -7   1  616.11    3.44
  -5  -7   1  597.01    3.50
  -5  -7   1  595.77    9.69
   4   7  -1    0.41    1.17
   4   7  -1    0.14    1.24
   4   7  -1    0.82    1.37
   4  -7  -1    0.69    0.55
   4  -7  -1    0.41    0.69
   4  -7  -1   -0.55    0.69
   4  -7  -1    0.96    1.24
  -4   7   1    0.62    0.55
  -4  -7   1   -0.62    1.17
  -4  -7   1    1.10    1.24
  -4  -7   1    0.69    1.37
   3   7  -1   53.05    1.44
   3   7  -1   56.21    1.44
   3   7  -1   53.32    1.65
   3  -7  -1   57.38    1.10
   3  -7  -1   59.23    1.10
   3  -7  -1   57.72    1.51
  -3   7   1   50.23    0.89
  -3  -7   1   56.07    1.44
  -3  -7   1   53.60    1.72
   2   7  -1    2.06    1.10
   2   7  -1    1.24    1.37
   2  -7  -1    0.34    0.76
   2  -7  -1   -0.21    1.24
  -2   7   1    0.48    0.76
  -2   7   1   -0.89    1.17
  -2  -7   1    1.58    1.10
  -2  -7   1    2.13    1.37
   1   7  -1  143.00    1.72
   1   7  -1  152.89    1.79
   1   7  -1  155.16    2.13
   1  -7  -1  150.28    1.51
   1  -7  -1  154.82    1.58
  -1   7   1  140.87    1.44
  -1   7   1  151.04    1.51
  -1   7   1  152.48    1.99
  -1  -7   1  152.21    1.72
  -1  -7   1  149.87    1.86
  -1  -7   1  142.38    2.13
   0   7  -1    5.77    0.96
   0   7  -1    4.19    1.03
   0   7  -1    5.09    1.31
   0  -7  -1    3.30    0.82
   0  -7  -1    3.50    0.89
   0  -7  -1    3.50    1.31
   0   7   1    4.33    0.82
   0   7   1    3.99    0.89
   0   7   1    4.60    1.24
   0  -7   1    3.57    0.96
   0  -7   1    3.02    1.03
   0  -7   1    5.22    1.31
  -1   7  -1    0.96    0.89
  -1   7  -1    0.07    1.24
  -1  -7  -1    1.17    0.89
  -1  -7  -1    1.51    0.96
  -1  -7  -1    2.54    1.24
   1   7   1    1.03    0.89
   1   7   1    1.37    0.89
   1   7   1    1.86    1.24
   1  -7   1    0.21    0.96
   1  -7   1    1.65    0.96
   1  -7   1    1.03    1.31
  -2   7  -1   13.06    0.89
  -2  -7  -1   14.71    1.10
  -2  -7  -1   12.99    1.10
  -2  -7  -1   14.29    1.37
   2   7   1   11.13    1.03
   2   7   1   13.26    1.03
   2   7   1   13.81    1.31
   2  -7   1   13.74    1.03
   2  -7   1   13.33    1.03
   2  -7   1   13.95    1.37
  -3   7  -1  259.06    1.86
  -3  -7  -1  263.53    2.20
  -3  -7  -1  260.16    2.27
   3   7   1  255.14    2.20
   3   7   1  256.04    2.20
   3   7   1  260.92    2.47
   3  -7   1  257.62    2.06
   3  -7   1  274.73    2.13
   3  -7   1  258.65    2.54
  -4   7  -1   46.18    0.96
  -4  -7  -1   47.55    1.44
  -4  -7  -1   46.11    1.44
  -4  -7  -1   46.18    1.58
   4   7   1   48.45    1.37
   4   7   1   48.72    1.58
   4  -7   1   50.99    1.03
   4  -7   1   49.27    1.24
   4  -7   1   49.68    1.24
   4  -7   1   45.15    1.58
  -5   7  -1   25.70    0.82
  -5  -7  -1   24.46    1.37
  -5  -7  -1   23.91    1.37
  -5  -7  -1   22.88    1.51
   5   7   1   22.13    1.31
   5   7   1   23.78    1.31
   5   7   1   25.15    1.51
   5  -7   1   26.94    0.82
   5  -7   1   27.49    1.10
   5  -7   1   25.29    1.10
   5  -7   1   27.56    1.51
  -6   7  -1   10.65    0.69
  -6   7  -1    8.25    0.96
  -6  -7  -1   10.03    1.31
  -6  -7  -1    9.90    1.37
  -6  -7  -1    9.62    1.44
   6   7   1    9.00    1.31
   6   7   1    9.35    1.31
   6   7   1    9.83    1.44
   6  -7   1    9.69    1.03
   6  -7   1    9.21    1.44
  -7  -7  -1   16.29    1.44
  -7  -7  -1   16.29    1.51
  -7  -7  -1   16.42    1.51
   7   7   1   15.94    1.37
   7   7   1   17.80    1.58
   7  -7   1   18.55    0.76
   7  -7   1   18.28    1.10
   7  -7   1   17.87    1.51
  -8   7  -1    5.77    0.62
  -8   7  -1    6.67    1.03
  -8  -7  -1    6.25    1.37
  -8  -7  -1    5.70    1.51
  -8  -7  -1    4.60    1.51
   8   7   1    6.25    1.37
   8   7   1    5.91    1.44
   8   7   1    7.35    1.51
   8  -7   1    5.43    0.62
   8  -7   1    5.98    1.03
  -9   7  -1    5.15    0.62
  -9   7  -1    4.67    1.10
  -9  -7  -1    5.29    1.44
  -9  -7  -1    7.35    1.58
  -9  -7  -1    4.05    1.58
   9   7   1    3.99    1.44
   9   7   1    6.46    1.51
   9   7   1    7.70    1.58
   9  -7   1    5.29    1.10
 -10   7  -1   19.72    0.69
 -10   7  -1   21.30    1.24
 -10  -7  -1   18.69    1.65
 -10  -7  -1   18.00    1.72
  10   7   1   17.73    1.58
  10   7   1   18.07    1.65
  10   7   1   17.59    1.72
  10  -7   1   19.17    0.69
  10  -7   1   20.75    1.24
 -11   7  -1    2.75    0.62
 -11   7  -1    3.57    1.17
 -11  -7  -1    5.29    1.58
 -11  -7  -1    4.88    1.72
  11   7   1    4.26    1.58
  11   7   1    4.40    1.65
  11  -7   1    3.99    1.17
 -12   7  -1   66.17    1.03
 -12   7  -1   60.88    1.58
 -12  -7  -1   62.05    1.99
 -12  -7  -1   59.71    2.13
  12   7   1   57.86    1.99
  12   7   1   62.26    2.13
  12   7   1   64.80    2.06
  12  -7   1   62.60    0.96
  12  -7   1   65.97    1.58
 -13   7  -1   54.35    1.58
 -13  -7  -1   53.74    2.06
 -13  -7  -1   55.87    2.20
  13   7   1   50.85    1.99
  13   7   1   59.37    2.20
  13   7   1   55.11    2.06
  13  -7   1   58.48    0.96
  13  -7   1   56.62    1.58
 -14  -7  -1   55.52    2.13
 -14  -7  -1   58.82    2.27
  14   7   1   54.01    2.06
  14   7   1   60.61    2.27
  14   7   1   54.63    2.13
  14  -7   1   62.60    0.96
 -15   7  -1    0.07    0.69
 -15   7  -1    1.51    1.37
 -15  -7  -1    1.72    1.86
 -15  -7  -1    1.37    1.99
  15   7   1    1.37    1.79
  15   7   1    0.14    1.92
  15   7   1    2.13    1.79
  15  -7   1   -0.34    0.69
  15  -7   1    0.82    1.37
 -16   7  -1    2.82    1.44
 -16  -7  -1    3.23    1.86
 -16  -7  -1    2.06    2.06
  16   7   1    4.12    1.86
  16   7   1    4.05    1.99
  16   7   1    1.10    1.86
 -17   7  -1    7.42    0.82
 -17   7  -1    8.04    0.76
 -17  -7  -1    4.33    1.99
 -17  -7  -1    6.39    1.92
 -17  -7  -1    6.46    2.20
  17   7   1    9.28    2.06
  17   7   1    7.56    1.99
  17  -7   1    6.53    1.58
 -18   7  -1   28.38    0.96
 -18   7  -1   26.52    1.79
 -18  -7  -1   22.81    2.20
 -18  -7  -1   27.14    2.13
 -18  -7  -1   25.22    2.41
  18   7   1   30.85    2.41
  18   7   1   28.65    2.20
 -19   7  -1   14.98    1.03
 -19   7  -1   14.43    0.96
 -19   7  -1   13.67    1.72
 -19  -7  -1   12.64    2.20
 -19  -7  -1   15.87    2.06
 -19  -7  -1   16.01    2.41
  19   7   1   17.11    2.34
  19   7   1   15.12    2.20
  19  -7   1   13.12    1.72
 -20   7  -1  127.40    1.79
 -20   7  -1  134.62    1.72
 -20  -7  -1  119.70    2.89
 -20  -7  -1  123.14    2.82
  20   7   1  135.23    3.16
  20   7   1  125.54    2.89
  20  -7   1  127.61    2.54
 -21   7  -1    1.17    0.96
 -21   7  -1   -0.14    1.79
 -21  -7  -1    2.68    2.20
 -21  -7  -1   -0.55    2.13
 -21  -7  -1    1.03    2.47
  21   7   1    2.47    2.41
  21  -7   1    2.06    1.79
 -22   7  -1    4.88    1.10
 -22   7  -1    6.32    1.92
 -22  -7  -1    1.10    2.34
 -22  -7  -1    5.91    2.27
 -22  -7  -1    6.39    2.54
  22   7   1    5.43    2.54
  22   7   1    5.84    2.27
  22  -7   1    7.42    1.92
 -23   7  -1    7.28    1.17
 -23   7  -1    7.76    1.17
 -23   7  -1    5.02    1.92
 -23  -7  -1    7.49    2.27
 -23  -7  -1    4.33    2.61
  23   7   1    5.50    2.61
  23   7   1    7.63    2.34
  23  -7   1   10.03    2.06
 -24   7  -1   35.32    1.51
 -24   7  -1   37.73    1.44
 -24  -7  -1   34.77    2.61
 -24  -7  -1   33.46    2.54
  24   7   1   34.01    2.89
  24   7   1   37.38    2.68
  24  -7   1   34.77    2.27
 -25   7  -1    0.34    1.24
 -25   7  -1    1.44    1.24
 -25  -7  -1    2.27    2.47
 -25  -7  -1   -3.50    2.34
 -25  -7  -1    1.17    2.68
  25   7   1    4.54    2.68
  25   7   1    4.81    2.47
  25  -7   1    0.89    2.06
 -26   7  -1   -0.21    1.31
 -26   7  -1    0.34    1.31
 -26  -7  -1    2.54    2.54
 -26  -7  -1    0.48    2.41
 -26  -7  -1   -0.69    2.75
  26   7   1   -0.21    2.75
  26   7   1    1.10    2.47
  26  -7   1   -0.21    2.13
 -27   7  -1    9.69    1.51
 -27   7  -1   11.75    1.51
 -27   7  -1    7.35    2.27
 -27  -7  -1    7.22    2.61
 -27  -7  -1   13.54    2.54
 -27  -7  -1    9.62    2.95
  27   7   1    9.62    2.95
  27   7   1    7.90    2.68
  27  -7   1   11.20    2.34
 -28   7  -1   43.84    1.86
 -28   7  -1   39.58    2.61
 -28  -7  -1   36.69    2.89
 -28  -7  -1   36.90    3.23
  28   7   1   41.09    3.23
  28   7   1   46.52    3.02
  28  -7   1   41.16    2.68
  28   8  -1   29.62    3.16
  28   8  -1   30.99    2.89
 -28   8   1   26.87    2.34
 -28  -8   1   28.45    2.82
  27   8  -1    3.30    2.89
  27   8  -1   -0.89    2.61
  27  -8  -1    0.07    2.13
 -27   8   1   -1.10    2.06
 -27  -8   1    0.07    2.61
 -27  -8   1   -1.86    2.54
 -27  -8   1   -2.27    2.95
  26   8  -1   14.91    2.89
  26   8  -1   19.10    2.68
  26  -8  -1   20.68    2.20
 -26   8   1   18.69    1.03
 -26   8   1   17.59    2.13
 -26  -8   1   13.12    2.68
 -26  -8   1   19.03    2.61
 -26  -8   1   13.33    2.95
  25   8  -1   36.08    2.95
  25   8  -1   32.43    2.75
  25  -8  -1   36.90    2.20
 -25   8   1   33.67    1.10
 -25   8   1   36.56    1.10
 -25   8   1   28.86    2.13
 -25  -8   1   31.40    2.75
 -25  -8   1   33.81    2.68
 -25  -8   1   31.33    3.02
  24   8  -1    9.41    2.75
  24   8  -1   12.78    2.54
  24  -8  -1   11.89    1.92
 -24   8   1   11.75    0.82
 -24   8   1   13.61    0.82
 -24   8   1   13.61    1.92
 -24  -8   1   11.54    2.54
 -24  -8   1   11.20    2.47
 -24  -8   1   11.68    2.89
  23   8  -1   -2.34    2.34
  23   8  -1    0.55    2.54
  23  -8  -1    1.58    1.72
 -23   8   1   -1.44    1.72
 -23  -8   1   -0.34    2.34
 -23  -8   1   -1.17    2.61
  22   8  -1   -0.55    2.34
  22   8  -1    3.99    2.47
  22   8  -1    1.79    2.34
  22  -8  -1    5.70    1.65
 -22   8   1    2.20    0.62
 -22   8   1    3.44    1.65
 -22  -8   1    0.00    2.27
 -22  -8   1    3.37    2.61
  21   8  -1   30.92    2.47
  21   8  -1   39.03    2.68
  21   8  -1   37.52    2.54
 -21   8   1   33.88    1.86
 -21  -8   1   35.60    2.47
 -21  -8   1   33.33    2.68
  20   8  -1    9.62    2.20
  20   8  -1   14.36    2.41
  20   8  -1    9.35    2.34
  20  -8  -1    9.96    1.58
 -20   8   1    8.86    1.58
 -20  -8   1   11.27    2.27
 -20  -8   1    9.14    2.47
  19   8  -1    0.89    2.13
  19   8  -1    3.57    2.27
  19   8  -1    2.61    2.20
  19  -8  -1    0.27    1.44
 -19   8   1    1.24    1.37
 -19  -8   1   -0.07    2.13
  18   8  -1    2.95    2.27
  18   8  -1    2.61    2.06
  18  -8  -1    1.72    1.37
 -18   8   1    2.89    1.37
 -18  -8   1    2.95    2.13
 -18  -8   1    4.67    2.27
  17   8  -1   -0.27    1.99
  17   8  -1    1.92    2.13
  17   8  -1    2.82    2.06
  17  -8  -1    1.58    1.31
 -17   8   1    1.44    1.31
 -17  -8   1    1.31    1.99
 -17  -8   1    4.26    2.27
  16   8  -1   63.43    2.41
  16   8  -1   68.10    2.54
  16   8  -1   72.01    2.47
  16  -8  -1   72.50    1.65
 -16   8   1   67.62    1.65
 -16  -8   1   68.99    2.47
 -16  -8   1   66.24    2.61
  15   8  -1   51.47    2.27
  15   8  -1   59.85    2.41
  15   8  -1   52.16    2.27
  15  -8  -1   55.11    1.51
 -15  -8   1   53.94    2.27
 -15  -8   1   52.09    2.47
  14   8  -1    9.62    1.92
  14   8  -1   11.89    1.99
  14   8  -1    9.55    1.99
  14  -8  -1   12.16    1.17
 -14   8   1   10.44    1.17
 -14  -8   1   10.10    1.92
 -14  -8   1   14.22    2.13
  13   8  -1   -0.34    1.86
  13   8  -1    1.24    1.86
  13  -8  -1    1.03    1.03
 -13  -8   1   -0.34    1.79
 -13  -8   1    0.96    1.99
  12   8  -1   54.90    2.06
  12   8  -1   65.83    2.20
  12   8  -1   58.48    2.20
  12  -8  -1   59.37    1.31
 -12   8   1   63.15    1.37
 -12  -8   1   61.43    2.13
 -12  -8   1   56.48    2.20
  11   8  -1  225.60    2.89
  11   8  -1  244.56    3.02
  11   8  -1  229.58    2.95
  11  -8  -1  234.87    1.99
 -11   8   1  228.28    2.06
 -11  -8   1  240.99    2.95
 -11  -8   1  224.02    3.02
 -11  -8   1  220.30    2.89
  10   8  -1   18.07    1.72
  10   8  -1   20.82    1.79
  10   8  -1   19.03    1.86
  10  -8  -1   19.24    1.03
 -10   8   1   18.00    0.96
 -10  -8   1   18.14    1.79
 -10  -8   1   17.04    1.86
 -10  -8   1   16.29    1.86
   9   8  -1    2.82    1.58
   9   8  -1    4.81    1.58
   9   8  -1    1.86    1.72
   9  -8  -1    3.71    0.82
   9  -8  -1    2.27    1.51
  -9   8   1    2.47    0.27
  -9  -8   1    2.41    1.58
  -9  -8   1    1.31    1.65
   8   8  -1    2.13    1.51
   8   8  -1    1.86    1.51
   8   8  -1    0.48    1.65
   8  -8  -1    0.48    0.76
   8  -8  -1    1.31    0.82
   8  -8  -1    1.03    1.37
  -8   8   1    0.41    0.34
  -8  -8   1    1.31    1.51
  -8  -8   1    1.58    1.58
  -8  -8   1    2.20    1.65
   7   8  -1    0.55    1.44
   7   8  -1   -0.48    1.44
   7   8  -1   -0.76    1.58
   7  -8  -1   -0.21    0.48
   7  -8  -1    0.89    0.82
   7  -8  -1   -0.21    0.76
   7  -8  -1   -0.34    1.44
  -7   8   1    0.41    0.41
  -7  -8   1    1.03    1.44
  -7  -8   1   -0.27    1.51
  -7  -8   1    1.72    1.65
   6   8  -1    1.72    1.37
   6   8  -1    0.41    1.37
   6   8  -1    0.27    1.58
   6  -8  -1    0.69    0.55
   6  -8  -1    1.03    0.82
   6  -8  -1    1.03    1.37
  -6   8   1    0.21    0.48
  -6  -8   1    0.27    1.37
  -6  -8   1    0.96    1.51
  -6  -8   1    0.76    1.58
   5   8  -1   29.34    1.51
   5   8  -1   32.64    1.58
   5   8  -1   31.54    1.72
   5  -8  -1   33.05    0.82
   5  -8  -1   34.77    1.03
   5  -8  -1   32.57    1.03
   5  -8  -1   32.71    1.58
  -5   8   1   30.72    0.76
  -5  -8   1   34.91    1.51
  -5  -8   1   32.30    1.65
  -5  -8   1   31.20    1.79
   4   8  -1   57.52    1.65
   4   8  -1   62.26    1.65
   4   8  -1   61.78    1.92
   4  -8  -1   67.14    1.03
   4  -8  -1   63.98    1.24
   4  -8  -1   66.79    1.24
   4  -8  -1   58.55    1.79
  -4  -8   1   62.67    1.65
  -4  -8   1   62.19    1.72
  -4  -8   1   59.58    1.92
   3   8  -1  569.18    3.37
   3   8  -1  612.40    6.25
   3   8  -1  613.98    3.85
   3  -8  -1  621.27    5.98
   3  -8  -1  578.39    3.57
  -3  -8   1  601.54    3.44
  -3  -8   1  601.61    3.57
  -3  -8   1  586.43    7.56
   2   8  -1   40.27    1.37
   2   8  -1   43.43    1.44
   2   8  -1   43.36    1.72
   2  -8  -1   45.22    1.10
   2  -8  -1   46.31    1.17
   2  -8  -1   43.15    1.65
  -2   8   1   40.47    1.03
  -2   8   1   43.77    1.58
  -2  -8   1   43.02    1.44
  -2  -8   1   44.12    1.51
  -2  -8   1   40.06    1.86
   1   8  -1    6.60    1.17
   1   8  -1    7.63    1.44
   1  -8  -1    6.18    0.89
   1  -8  -1    7.15    1.44
  -1   8   1    6.05    0.89
  -1   8   1    5.50    1.37
  -1  -8   1    4.95    1.10
  -1  -8   1    6.53    1.51
   0   8  -1   11.68    1.10
   0   8  -1   12.30    1.17
   0   8  -1   13.12    1.51
   0  -8  -1   10.51    1.10
   0  -8  -1   11.75    1.44
   0   8   1   11.82    0.96
   0   8   1   12.78    1.44
   0  -8   1   10.93    1.10
   0  -8   1   14.09    1.24
   0  -8   1   12.64    1.65
  -1   8  -1  331.76    2.34
  -1   8  -1  356.09    2.95
  -1  -8  -1  368.11    5.50
  -1  -8  -1  354.65    2.54
  -1  -8  -1  341.18    2.95
   1   8   1  332.45    2.41
   1   8   1  348.19    2.47
   1   8   1  354.23    2.95
   1  -8   1  361.93    2.47
   1  -8   1  363.30    2.68
   1  -8   1  367.15    2.61
   1  -8   1  337.67    3.02
  -2  -8  -1   11.13    1.17
  -2  -8  -1   12.03    1.24
  -2  -8  -1   12.23    1.51
   2   8   1   11.96    1.10
   2   8   1   11.41    1.17
   2   8   1   12.03    1.44
   2  -8   1   14.09    1.17
   2  -8   1   12.37    1.51
  -3   8  -1   33.95    1.10
  -3  -8  -1   38.21    1.44
  -3  -8  -1   36.35    1.44
  -3  -8  -1   34.56    1.65
   3   8   1   34.22    1.37
   3   8   1   37.11    1.37
   3  -8   1   34.70    1.10
   3  -8   1   35.53    1.31
   3  -8   1   34.84    1.31
   3  -8   1   31.61    1.65
  -4   8  -1    6.53    0.82
  -4  -8  -1    5.63    1.31
  -4  -8  -1    7.08    1.31
  -4  -8  -1    7.35    1.51
   4   8   1    7.97    1.51
   4  -8   1    9.90    1.10
   4  -8   1    9.48    1.10
   4  -8   1    9.35    1.51
  -5   8  -1   90.84    1.24
  -5  -8  -1   89.47    1.86
  -5  -8  -1   88.78    1.86
  -5  -8  -1   91.46    1.99
   5   8   1   87.41    1.79
   5   8   1   95.45    1.79
   5   8   1   89.81    1.99
   5  -8   1   93.04    1.58
   5  -8   1   93.73    1.58
   5  -8   1   91.94    1.99
  -6   8  -1   12.44    0.82
  -6  -8  -1   14.84    1.51
  -6  -8  -1   14.22    1.58
   6   8   1   10.65    1.37
   6   8   1   11.89    1.44
   6   8   1   13.61    1.58
   6  -8   1   14.29    0.82
   6  -8   1   13.40    1.17
   6  -8   1   14.36    1.58
  -7   8  -1    5.36    0.69
  -7  -8  -1    5.50    1.44
  -7  -8  -1    4.12    1.58
  -7  -8  -1    4.60    1.58
   7   8   1    6.25    1.44
   7   8   1    4.19    1.44
   7   8   1    4.05    1.58
   7  -8   1    5.91    0.69
   7  -8   1    5.84    1.03
   7  -8   1    5.22    1.10
   7  -8   1    4.26    1.51
  -8   8  -1    1.37    1.03
  -8  -8  -1    0.69    1.51
  -8  -8  -1    2.06    1.58
  -8  -8  -1    1.99    1.58
   8   8   1    0.48    1.44
   8   8   1    3.30    1.51
   8   8   1    2.41    1.58
   8  -8   1    0.48    0.62
   8  -8   1    1.86    1.58
  -9   8  -1   17.59    0.76
  -9   8  -1   19.10    1.24
  -9  -8  -1   19.10    1.65
  -9  -8  -1   17.87    1.79
  -9  -8  -1   19.10    1.72
   9   8   1   18.69    1.65
   9   8   1   17.93    1.65
   9   8   1   16.70    1.79
 -10   8  -1   -0.21    0.62
 -10   8  -1   -1.31    1.17
 -10  -8  -1    2.75    1.58
 -10  -8  -1    0.89    1.79
 -10  -8  -1    0.00    1.72
  10   8   1    0.21    1.65
  10   8   1    0.27    1.65
  10   8   1   -2.82    1.65
  10  -8   1    0.48    0.55
  10  -8   1    0.69    1.10
 -11   8  -1    0.07    1.17
 -11  -8  -1    0.07    1.65
 -11  -8  -1    1.17    1.86
  11   8   1   -1.17    1.65
  11   8   1   -0.21    1.72
  11   8   1   -1.10    1.72
  11  -8   1   -0.07    1.17
 -12   8  -1   59.03    1.58
 -12  -8  -1   57.10    2.13
 -12  -8  -1   61.71    2.27
  12   8   1   54.08    2.06
  12   8   1   64.52    2.20
  12   8   1   61.30    2.13
  12  -8   1   58.62    0.96
  12  -8   1   59.03    1.58
 -13   8  -1   57.58    1.03
 -13   8  -1   58.20    1.65
 -13  -8  -1   54.84    2.13
 -13  -8  -1   57.72    2.34
  13   8   1   51.40    2.13
  13   8   1   54.35    2.27
  13   8   1   56.00    2.20
  13  -8   1   56.97    0.89
  13  -8   1   58.41    1.65
 -14   8  -1   22.26    0.82
 -14   8  -1   22.81    1.51
 -14  -8  -1   25.15    1.99
 -14  -8  -1   22.88    2.13
  14   8   1   19.17    1.99
  14   8   1   26.46    2.06
  14   8   1   26.59    2.06
  14  -8   1   23.09    0.76
  14  -8   1   24.53    1.51
 -15   8  -1    3.09    1.44
 -15  -8  -1    2.75    1.92
 -15  -8  -1   -0.69    2.06
  15   8   1    2.54    1.92
  15   8   1    2.75    1.99
  15   8   1    2.75    1.92
  15  -8   1    1.79    0.62
  15  -8   1    1.51    1.37
 -16   8  -1   10.38    0.76
 -16   8  -1    8.73    1.51
 -16  -8  -1    7.76    2.06
 -16  -8  -1    9.62    2.20
  16   8   1    9.21    1.99
  16   8   1    9.69    2.13
  16   8   1    9.14    2.06
  16  -8   1   10.44    0.69
  16  -8   1    8.25    1.51
 -17   8  -1   14.43    0.82
 -17   8  -1   16.97    0.76
 -17   8  -1   12.23    1.65
 -17  -8  -1   14.22    2.13
 -17  -8  -1   13.19    2.34
  17   8   1   16.84    2.20
  17  -8   1   16.22    1.65
 -18   8  -1  118.60    1.51
 -18  -8  -1  109.33    2.82
 -18  -8  -1  120.60    2.89
 -18  -8  -1  112.28    3.02
  18   8   1  120.80    2.95
  18   8   1  116.96    2.82
  18  -8   1  120.12    2.34
 -19   8  -1    0.21    0.82
 -19   8  -1    0.62    0.76
 -19   8  -1   -0.55    1.65
 -19  -8  -1    1.31    2.20
 -19  -8  -1    0.00    2.13
 -19  -8  -1    2.75    2.41
  19   8   1    2.82    2.34
  19   8   1   -1.24    2.13
 -20   8  -1   74.08    1.37
 -20   8  -1   81.43    1.37
 -20   8  -1   73.60    2.27
 -20  -8  -1   66.72    2.68
 -20  -8  -1   76.07    2.68
 -20  -8  -1   69.54    2.95
  20   8   1   76.21    2.89
  20   8   1   74.21    2.75
  20  -8   1   76.28    2.27
 -21   8  -1    0.76    0.89
 -21   8  -1    0.27    1.79
 -21  -8  -1    1.10    2.27
 -21  -8  -1    3.23    2.20
 -21  -8  -1    1.37    2.54
  21   8   1   -0.27    2.47
  21   8   1    0.34    2.27
  21  -8   1    1.65    1.79
 -22   8  -1    7.97    1.03
 -22   8  -1    7.70    0.96
 -22   8  -1    7.70    1.92
 -22  -8  -1    5.22    2.41
 -22  -8  -1   10.65    2.41
 -22  -8  -1    6.53    2.68
  22   8   1    8.45    2.61
  22   8   1    8.38    2.41
  22  -8   1    8.80    1.99
 -23   8  -1    3.50    1.03
 -23   8  -1    3.78    1.03
 -23   8  -1    4.33    1.92
 -23  -8  -1    0.96    2.41
 -23  -8  -1    7.28    2.41
 -23  -8  -1    5.77    2.68
  23   8   1    5.15    2.68
  23   8   1    4.47    2.41
  23  -8   1    6.25    1.99
 -24   8  -1   21.78    1.31
 -24  -8  -1   24.12    2.68
 -24  -8  -1   20.75    2.54
 -24  -8  -1   17.73    2.89
  24   8   1   23.50    2.89
  24   8   1   19.31    2.61
  24  -8   1   20.68    2.20
 -25   8  -1    2.61    1.10
 -25   8  -1    4.54    2.06
 -25  -8  -1   -1.92    2.61
 -25  -8  -1    2.13    2.47
 -25  -8  -1    2.54    2.82
  25   8   1    4.81    2.82
  25   8   1    2.41    2.54
  25  -8   1    2.95    2.06
 -26   8  -1   71.33    1.79
 -26   8  -1   57.72    2.61
 -26  -8  -1   59.51    3.02
 -26  -8  -1   65.83    2.95
  26   8   1   70.02    3.30
  26   8   1   68.10    3.02
  26  -8   1   65.01    2.68
 -27   8  -1   -0.14    1.24
 -27   8  -1    0.62    1.24
 -27   8  -1    0.14    2.20
 -27  -8  -1    1.24    2.61
 -27  -8  -1   -2.68    2.54
 -27  -8  -1    0.62    2.95
  27   8   1    0.07    2.61
  27  -8   1    1.65    2.20
  27   9  -1   10.10    2.95
  27   9  -1    7.70    2.75
  27  -9  -1   11.54    2.20
 -27   9   1    5.98    2.06
 -27  -9   1    5.77    2.75
 -27  -9   1    1.44    2.68
 -27  -9   1    7.56    3.02
  26   9  -1   36.01    3.09
  26   9  -1   33.19    2.95
  26  -9  -1   37.31    2.34
 -26   9   1   31.40    2.20
 -26  -9   1   35.94    2.89
 -26  -9   1   40.47    2.82
 -26  -9   1   32.23    3.16
  25   9  -1    5.36    2.82
  25   9  -1    2.13    2.61
 -25   9   1    4.19    1.92
 -25  -9   1    3.09    2.61
 -25  -9   1    6.32    2.54
 -25  -9   1    3.64    2.89
  24   9  -1   39.24    2.95
  24   9  -1   32.43    2.75
  24  -9  -1   35.32    2.13
 -24   9   1   32.71    2.06
 -24  -9   1   29.82    2.75
  23   9  -1   14.77    2.54
  23   9  -1   12.92    2.75
  23   9  -1   17.93    2.61
  23  -9  -1   17.59    1.86
 -23   9   1   15.67    1.86
 -23  -9   1   17.11    2.54
 -23  -9   1   12.37    2.82
  22   9  -1    4.47    2.41
  22   9  -1    4.40    2.54
  22   9  -1    6.46    2.47
 -22   9   1    3.57    1.65
 -22  -9   1    0.89    2.41
 -22  -9   1    4.40    2.68
  21   9  -1   54.70    2.68
  21   9  -1   57.58    2.89
  21   9  -1   51.40    2.75
  21  -9  -1   59.16    2.06
 -21   9   1   54.35    1.99
 -21  -9   1   59.58    2.75
 -21  -9   1   51.26    2.95
  20   9  -1   47.69    2.61
  20   9  -1   50.03    2.75
  20   9  -1   46.93    2.61
  20  -9  -1   53.12    1.92
 -20   9   1   44.67    1.86
 -20  -9   1   48.99    2.61
 -20  -9   1   47.21    2.82
  19   9  -1    1.37    2.27
  19   9  -1    5.84    2.41
  19  -9  -1    5.57    1.44
 -19   9   1    3.99    1.51
 -19  -9   1    5.36    2.27
 -19  -9   1    4.95    2.47
  18   9  -1  266.00    3.78
  18   9  -1  258.24    3.64
  18  -9  -1  275.69    2.89
 -18   9   1  251.91    2.82
 -18  -9   1  267.44    3.64
  17   9  -1  142.66    2.95
  17   9  -1  150.97    3.09
  17   9  -1  146.71    3.02
 -17   9   1  141.01    2.20
 -17  -9   1  140.73    3.02
 -17  -9   1  136.95    3.16
  16   9  -1   36.21    2.27
  16   9  -1   42.12    2.41
  16   9  -1   43.70    2.41
  16  -9  -1   39.92    1.51
 -16  -9   1   40.47    2.34
 -16  -9   1   38.21    2.54
  15   9  -1   60.88    2.41
  15   9  -1   65.35    2.54
  15   9  -1   64.66    2.47
  15  -9  -1   67.07    1.58
 -15   9   1   66.59    1.65
 -15  -9   1   66.45    2.41
 -15  -9   1   61.02    2.68
  14   9  -1   12.92    1.99
  14   9  -1   12.71    2.13
  14   9  -1   14.36    2.06
  14  -9  -1   13.26    1.17
 -14  -9   1   12.03    2.20
  13   9  -1  144.17    2.75
  13   9  -1  150.49    2.82
  13  -9  -1  157.77    1.92
 -13   9   1  150.63    1.92
 -13  -9   1  159.77    2.82
 -13  -9   1  147.12    2.95
 -13  -9   1  142.52    2.82
  12   9  -1   29.62    2.06
  12   9  -1   34.01    2.06
  12   9  -1   34.43    2.13
  12  -9  -1   34.08    1.24
 -12   9   1   31.75    1.17
 -12  -9   1   35.18    2.06
 -12  -9   1   32.78    2.27
 -12  -9   1   31.20    2.13
  11   9  -1   -1.03    1.79
  11   9  -1    1.24    1.86
  11   9  -1   -1.65    1.92
  11  -9  -1    0.89    1.65
 -11   9   1    1.51    0.96
 -11  -9   1    1.99    1.86
 -11  -9   1    2.75    1.92
  10   9  -1    8.52    1.79
  10   9  -1    8.86    1.79
  10   9  -1    8.11    1.92
  10  -9  -1    9.21    0.96
  10  -9  -1    6.73    1.65
 -10  -9   1    5.77    1.79
 -10  -9   1    6.67    1.92
 -10  -9   1    5.98    1.86
   9   9  -1   14.77    1.79
   9   9  -1   17.80    1.92
   9  -9  -1   18.83    1.03
   9  -9  -1   17.39    1.72
  -9   9   1   14.91    0.41
  -9  -9   1   18.28    1.79
  -9  -9   1   16.49    1.92
  -9  -9   1   14.84    1.92
   8   9  -1    3.85    1.65
   8   9  -1    3.78    1.58
   8   9  -1    2.47    1.79
   8  -9  -1    3.09    0.89
   8  -9  -1    1.79    1.58
  -8  -9   1    2.06    1.65
  -8  -9   1    4.26    1.79
  -8  -9   1    0.48    1.72
   7   9  -1  190.21    2.54
   7   9  -1  209.45    2.68
   7   9  -1  207.18    2.82
   7  -9  -1  214.53    1.51
   7  -9  -1  212.68    1.92
   7  -9  -1  204.64    2.68
  -7  -9   1  205.32    2.61
  -7  -9   1  206.15    2.75
  -7  -9   1  201.13    2.82
   6   9  -1  106.03    2.06
   6   9  -1  114.14    2.13
   6   9  -1  110.91    2.34
   6  -9  -1  114.28    1.58
   6  -9  -1  116.54    1.51
   6  -9  -1  111.94    2.27
  -6  -9   1  114.96    2.20
  -6  -9   1  109.19    2.27
  -6  -9   1  107.34    2.41
   5   9  -1   72.08    1.86
   5   9  -1   74.28    1.92
   5   9  -1   77.10    2.13
   5  -9  -1   79.23    1.17
   5  -9  -1   77.17    1.37
   5  -9  -1   81.22    1.37
   5  -9  -1   75.79    1.99
  -5   9   1   73.94    1.10
  -5  -9   1   77.65    1.92
  -5  -9   1   77.92    2.06
  -5  -9   1   70.85    2.13
   4   9  -1    2.82    1.37
   4   9  -1    4.19    1.44
   4   9  -1    4.26    1.65
   4  -9  -1    5.09    0.82
   4  -9  -1    5.02    0.96
   4  -9  -1    4.67    0.96
   4  -9  -1    4.60    1.58
  -4   9   1    4.67    0.76
  -4  -9   1    5.15    1.37
  -4  -9   1    4.12    1.51
  -4  -9   1    3.92    1.72
   3   9  -1   20.68    1.44
   3   9  -1   21.85    1.44
   3   9  -1   22.54    1.79
   3  -9  -1   23.02    1.03
   3  -9  -1   24.74    1.17
   3  -9  -1   20.89    1.65
  -3   9   1   21.10    0.96
  -3  -9   1   21.51    1.44
  -3  -9   1   21.30    1.51
  -3  -9   1   23.02    1.79
   2   9  -1   30.92    1.44
   2   9  -1   34.56    1.51
   2   9  -1   30.85    1.79
   2  -9  -1   34.01    1.17
   2  -9  -1   32.16    1.24
   2  -9  -1   32.37    1.17
   2  -9  -1   33.60    1.72
  -2   9   1   31.06    1.10
  -2   9   1   34.01    1.72
  -2  -9   1   33.46    1.44
  -2  -9   1   33.26    1.58
  -2  -9   1   29.07    1.86
   1   9  -1  152.21    2.06
   1   9  -1  165.47    2.47
   1  -9  -1  165.61    1.86
   1  -9  -1  165.74    1.92
   1  -9  -1  156.81    2.47
  -1   9   1  152.89    1.79
  -1   9   1  163.61    1.86
  -1   9   1  165.54    2.41
  -1  -9   1  164.92    2.06
  -1  -9   1  164.30    2.20
  -1  -9   1  150.28    2.47
   0   9  -1    2.54    1.10
   0   9  -1    2.06    1.24
   0   9  -1    1.31    1.65
   0  -9  -1    0.48    1.10
   0  -9  -1    0.55    1.10
   0  -9  -1    2.61    1.58
   0   9   1    1.58    1.03
   0   9   1    1.65    1.10
   0   9   1    3.23    1.51
   0  -9   1   -1.10    1.10
   0  -9   1    1.51    1.24
   0  -9   1    2.68    1.65
  -1   9  -1    0.00    1.03
  -1   9  -1    0.34    1.58
  -1  -9  -1   -0.62    1.17
  -1  -9  -1    0.76    1.58
   1   9   1    0.27    1.10
   1   9   1    0.07    1.10
   1   9   1    0.96    1.51
   1  -9   1    0.62    1.10
   1  -9   1    0.21    1.24
   1  -9   1   -0.34    1.17
   1  -9   1    0.96    1.58
  -2   9  -1    0.55    1.03
  -2  -9  -1    1.72    1.24
  -2  -9  -1    0.41    1.24
  -2  -9  -1    1.92    1.58
   2   9   1    1.92    1.17
   2   9   1    3.57    1.17
   2   9   1    4.54    1.58
   2  -9   1    2.95    1.24
   2  -9   1    2.89    1.17
   2  -9   1    2.13    1.58
  -3   9  -1   93.45    1.51
  -3  -9  -1   96.20    1.86
  -3  -9  -1   90.98    1.86
  -3  -9  -1   90.43    2.13
   3   9   1   91.67    1.79
   3   9   1   86.72    2.13
   3  -9   1   95.72    1.51
   3  -9   1   94.28    1.79
   3  -9   1   92.90    1.72
   3  -9   1   87.96    2.20
  -4  -9  -1   21.58    1.51
  -4  -9  -1   21.85    1.79
   4   9   1   19.17    1.44
   4   9   1   22.61    1.44
   4   9   1   24.46    1.72
   4  -9   1   24.67    1.10
   4  -9   1   23.16    1.37
   4  -9   1   25.08    1.31
   4  -9   1   21.58    1.79
  -5   9  -1  201.75    1.86
  -5  -9  -1  212.75    2.47
  -5  -9  -1  207.73    2.54
  -5  -9  -1  192.96    2.68
   5   9   1  198.66    2.41
   5   9   1  213.30    2.47
   5   9   1  207.87    2.75
   5  -9   1  221.75    1.92
   5  -9   1  213.71    2.27
   5  -9   1  204.78    2.75
  -6   9  -1   69.40    1.24
  -6  -9  -1   70.09    1.92
  -6  -9  -1   69.75    1.99
  -6  -9  -1   70.92    2.06
   6   9   1   68.51    1.86
   6   9   1   70.92    1.86
   6  -9   1   72.36    1.58
   6  -9   1   67.75    2.13
  -7  -9  -1   17.25    1.65
  -7  -9  -1   17.11    1.72
  -7  -9  -1   15.94    1.79
   7   9   1   15.05    1.58
   7   9   1   15.87    1.58
   7   9   1   16.77    1.79
   7  -9   1   19.17    0.89
   7  -9   1   20.07    1.24
   7  -9   1   17.39    1.24
   7  -9   1   17.45    1.79
  -8   9  -1  115.72    1.37
  -8  -9  -1  119.02    2.34
  -8  -9  -1  112.76    2.41
  -8  -9  -1  103.83    2.34
   8   9   1  103.97    2.20
   8   9   1  117.09    2.34
   8   9   1  108.23    2.41
   8  -9   1  115.31    1.37
   8  -9   1  113.59    1.86
   8  -9   1  111.11    1.86
   8  -9   1  110.56    2.34
  -9  -9  -1   79.37    2.20
  -9  -9  -1   75.86    2.27
  -9  -9  -1   68.58    2.27
   9   9   1   66.52    2.06
   9   9   1   77.51    2.13
   9   9   1   74.63    2.27
   9  -9   1   75.31    1.65
   9  -9   1   74.97    2.20
 -10   9  -1    1.51    0.62
 -10   9  -1    2.41    1.17
 -10  -9  -1    0.89    1.86
 -10  -9  -1    0.41    1.86
  10   9   1    0.14    1.72
  10   9   1    2.20    1.79
  10   9   1    1.24    1.86
  10  -9   1    1.24    0.62
  10  -9   1    1.37    1.24
  10  -9   1    3.16    1.79
 -11   9  -1   40.75    1.51
 -11  -9  -1   40.06    1.99
 -11  -9  -1   40.13    2.13
  11   9   1   36.97    1.99
  11   9   1   40.13    2.06
  11   9   1   39.44    2.13
  11  -9   1   38.89    1.51
 -12   9  -1   73.53    1.10
 -12   9  -1   75.38    1.79
 -12  -9  -1   79.71    2.34
 -12  -9  -1   77.10    2.47
  12   9   1   72.98    2.27
  12   9   1   76.69    2.34
  12   9   1   77.86    2.41
  12  -9   1   76.00    1.03
  12  -9   1   80.88    1.86
 -13   9  -1    0.48    0.62
 -13   9  -1    0.48    1.31
 -13  -9  -1   -1.44    1.92
 -13  -9  -1    2.13    2.06
  13   9   1    1.17    1.86
  13   9   1    1.17    1.92
  13   9   1    0.89    1.92
  13  -9   1    1.79    1.31
 -14   9  -1    1.58    1.37
 -14  -9  -1    2.06    1.99
 -14  -9  -1    2.27    2.13
  14   9   1    4.60    1.92
  14   9   1    2.47    1.99
  14   9   1    4.33    1.99
  14  -9   1    1.17    1.37
 -15   9  -1   41.71    0.96
 -15  -9  -1   47.21    2.27
  15   9   1   39.72    2.27
  15   9   1   46.31    2.41
  15   9   1   38.21    2.34
  15  -9   1   40.89    0.82
  15  -9   1   44.60    1.72
 -16   9  -1    3.37    1.51
 -16  -9  -1    0.07    2.13
 -16  -9  -1    8.38    2.27
  16   9   1    5.29    2.06
  16   9   1   -0.69    2.13
  16   9   1    5.02    2.13
  16  -9   1    2.54    0.62
  16  -9   1    2.47    1.51
 -17   9  -1   13.95    0.76
 -17   9  -1   13.06    0.69
 -17   9  -1   16.77    1.65
 -17  -9  -1   15.60    2.27
 -17  -9  -1   14.57    2.41
  17   9   1   15.26    2.20
  17   9   1   18.90    2.27
  17   9   1   13.33    2.27
  17  -9   1   15.60    1.65
 -18   9  -1    3.78    0.62
 -18  -9  -1    1.72    2.27
 -18  -9  -1    3.78    2.27
 -18  -9  -1    7.35    2.41
  18   9   1    4.81    2.34
  18   9   1    4.19    2.27
  18  -9   1    5.22    1.65
 -19   9  -1   41.78    1.03
 -19   9  -1   43.29    1.99
 -19  -9  -1   44.67    2.61
 -19  -9  -1   48.03    2.68
 -19  -9  -1   41.37    2.75
  19   9   1   46.73    2.68
  19   9   1   49.75    2.61
  19  -9   1   44.60    1.99
 -20   9  -1   87.00    1.24
 -20   9  -1   81.84    2.34
 -20  -9  -1   84.52    2.95
 -20  -9  -1   94.83    2.95
 -20  -9  -1   86.45    3.09
  20   9   1   88.03    3.02
  20   9   1   84.32    2.89
  20  -9   1   89.40    2.41
 -21   9  -1    1.86    0.82
 -21   9  -1    3.57    1.86
 -21  -9  -1    2.82    2.41
 -21  -9  -1    1.17    2.61
  21   9   1   -0.48    2.47
  21   9   1    4.19    2.41
  21  -9   1    2.41    1.79
 -22   9  -1    6.60    0.82
 -22   9  -1    6.46    1.86
 -22  -9  -1    4.60    2.47
 -22  -9  -1    5.63    2.47
 -22  -9  -1    3.64    2.75
  22   9   1    4.54    2.61
  22   9   1    4.88    2.47
  22  -9   1    4.12    1.92
 -23   9  -1   20.41    1.10
 -23  -9  -1   19.79    2.68
 -23  -9  -1   22.54    2.61
 -23  -9  -1   21.85    2.89
  23   9   1   21.10    2.82
  23   9   1   23.84    2.68
  23  -9   1   24.94    2.13
 -24   9  -1   -0.21    0.89
 -24   9  -1    1.37    0.82
 -24   9  -1   -0.69    1.99
 -24  -9  -1    2.61    2.54
 -24  -9  -1    0.27    2.82
  24   9   1   -0.41    2.68
  24   9   1    3.16    2.54
  24  -9   1    0.55    1.99
 -25   9  -1    0.27    2.06
 -25  -9  -1   -1.86    2.61
 -25  -9  -1    0.21    2.54
 -25  -9  -1   -0.07    2.82
  25   9   1   -2.20    2.82
  25   9   1    1.86    2.61
  25  -9   1    0.41    2.06
 -26   9  -1   25.91    2.34
 -26  -9  -1   28.17    2.82
 -26  -9  -1   27.07    2.82
 -26  -9  -1   20.96    3.16
  26   9   1   24.88    3.09
  26  -9   1   30.10    2.41
  26  10  -1   10.72    2.95
  26  10  -1    8.86    2.82
  26 -10  -1   10.79    2.13
 -26  10   1    8.18    1.99
 -26 -10   1   10.44    2.75
 -26 -10   1    8.52    2.68
 -26 -10   1   10.10    3.09
  25  10  -1    2.54    2.82
  25 -10  -1    1.79    1.99
 -25  10   1    2.89    1.92
 -25 -10   1    4.81    2.68
 -25 -10   1    4.60    2.68
 -25 -10   1    0.41    2.95
  24  10  -1    4.67    2.82
  24  10  -1   -0.89    2.61
  24 -10  -1    2.13    1.86
 -24  10   1    2.75    1.79
 -24 -10   1    3.78    2.68
 -24 -10   1    3.30    2.54
 -24 -10   1    2.54    2.82
  23  10  -1   17.39    2.68
  23  10  -1   20.07    2.82
  23  10  -1   19.38    2.68
  23 -10  -1   18.35    1.92
 -23 -10   1   20.89    2.61
 -23 -10   1   16.70    2.89
  22  10  -1    8.66    2.47
  22  10  -1    2.54    2.68
  22  10  -1    6.32    2.54
  22 -10  -1    5.15    1.72
 -22  10   1    6.80    1.72
 -22 -10   1    9.96    2.54
 -22 -10   1    8.04    2.75
  21  10  -1    3.44    2.41
  21  10  -1    0.62    2.54
  21  10  -1   -0.27    2.47
  21 -10  -1   -0.62    1.65
 -21  10   1    1.79    1.58
 -21 -10   1    2.27    2.47
 -21 -10   1    0.96    2.68
  20  10  -1    6.46    2.41
  20  10  -1    4.40    2.47
  20  10  -1    5.43    2.41
 -20  10   1    4.26    1.58
 -20 -10   1    1.86    2.41
  19  10  -1   77.10    2.89
  19  10  -1   88.03    3.02
  19  10  -1   80.40    2.89
  19 -10  -1   88.58    2.06
 -19  10   1   82.18    2.06
 -19 -10   1   87.00    2.89
 -19 -10   1   79.99    3.09
  18  10  -1   15.60    2.34
  18  10  -1   12.99    2.47
  18  10  -1   14.71    2.41
  18 -10  -1   16.84    1.51
 -18  10   1   13.26    1.51
 -18 -10   1   15.94    2.41
 -18 -10   1   15.80    2.61
  17  10  -1   26.59    2.41
  17  10  -1   24.88    2.47
  17  10  -1   24.67    2.47
  17 -10  -1   27.56    1.51
 -17  10   1   25.56    1.51
 -17 -10   1   27.07    2.41
 -17 -10   1   23.78    2.68
  16  10  -1    3.02    2.20
  16  10  -1    3.44    2.20
  16  10  -1    2.13    2.27
 -16  10   1    3.99    1.31
 -16 -10   1    0.48    2.20
 -16 -10   1    4.67    2.47
  15  10  -1    8.25    2.13
  15  10  -1    5.63    2.20
  15  10  -1    3.02    2.20
  15 -10  -1    3.50    1.24
 -15  10   1    4.19    1.24
 -15 -10   1    7.01    2.20
 -15 -10   1    4.33    2.41
  14  10  -1    6.53    2.06
  14  10  -1    6.12    2.06
  14  10  -1    6.12    2.13
  14 -10  -1    7.90    1.17
  14 -10  -1    7.08    1.99
 -14  10   1    7.49    1.17
 -14 -10   1   11.82    2.13
 -14 -10   1    5.84    2.34
  13  10  -1   -0.48    1.99
  13  10  -1   -0.55    1.99
  13  10  -1    1.92    2.06
  13 -10  -1    0.00    1.10
  13 -10  -1    1.44    1.92
 -13  10   1    0.76    1.03
 -13 -10   1    3.23    2.06
 -13 -10   1    2.13    2.20
 -13 -10   1    1.72    2.06
  12  10  -1    2.47    1.92
  12  10  -1    1.99    2.06
  12 -10  -1    1.99    1.10
  12 -10  -1    1.37    1.03
  12 -10  -1    1.99    1.86
 -12 -10   1    2.75    1.92
 -12 -10   1    3.50    2.13
 -12 -10   1    3.02    2.06
  11  10  -1    4.81    1.92
  11  10  -1    4.60    1.92
  11  10  -1    5.57    2.06
  11 -10  -1    6.60    1.10
  11 -10  -1    5.91    1.03
  11 -10  -1    6.32    1.86
 -11 -10   1    6.80    1.92
 -11 -10   1    6.05    2.06
 -11 -10   1    6.25    2.06
  10  10  -1   21.16    1.92
  10  10  -1   24.19    1.99
  10  10  -1   22.20    2.13
  10 -10  -1   24.88    1.17
  10 -10  -1   23.29    1.17
  10 -10  -1   21.99    1.92
 -10  10   1   18.00    0.48
 -10 -10   1   20.13    1.99
 -10 -10   1   21.37    2.13
 -10 -10   1   22.47    2.13
   9  10  -1  112.08    2.47
   9  10  -1  118.47    2.47
   9 -10  -1  125.41    1.79
   9 -10  -1  122.38    1.72
   9 -10  -1  105.34    2.41
  -9 -10   1  119.77    2.47
  -9 -10   1  108.43    2.61
   8  10  -1    0.41    1.72
   8  10  -1   -1.24    1.72
   8  10  -1   -0.89    1.86
   8 -10  -1    1.24    1.03
   8 -10  -1   -0.41    0.96
   8 -10  -1   -2.41    1.72
  -8 -10   1   -0.76    1.72
  -8 -10   1    0.21    1.86
  -8 -10   1   -1.65    1.92
   7  10  -1    3.30    1.65
   7  10  -1    1.51    1.65
   7  10  -1   -1.03    1.86
   7 -10  -1    1.44    0.69
   7 -10  -1    0.76    0.96
   7 -10  -1    1.79    1.79
  -7  10   1    1.72    0.62
  -7 -10   1    0.41    1.65
  -7 -10   1    1.51    1.79
   6  10  -1    4.26    1.58
   6  10  -1    2.06    1.58
   6  10  -1    4.67    1.86
   6 -10  -1    3.16    1.03
   6 -10  -1    2.82    1.03
   6 -10  -1    1.37    1.72
  -6  10   1    3.02    0.69
  -6 -10   1    2.27    1.65
  -6 -10   1    1.24    1.72
  -6 -10   1    3.30    1.86
   5  10  -1   31.82    1.72
   5  10  -1   35.39    1.79
   5  10  -1   31.61    1.99
   5 -10  -1   36.08    1.10
   5 -10  -1   35.39    1.31
   5 -10  -1   38.21    1.31
   5 -10  -1   34.70    1.92
  -5  10   1   33.40    0.96
  -5 -10   1   34.84    1.79
  -5 -10   1   34.50    1.86
  -5 -10   1   33.19    2.06
   4  10  -1   53.94    1.79
   4  10  -1   53.74    1.86
   4  10  -1   50.92    2.06
   4 -10  -1   59.23    1.31
   4 -10  -1   54.70    1.44
   4 -10  -1   54.42    1.44
   4 -10  -1   51.26    2.06
  -4  10   1   51.33    1.17
  -4 -10   1   57.52    1.86
  -4 -10   1   53.53    1.92
  -4 -10   1   50.71    2.20
   3  10  -1   18.14    1.51
   3  10  -1   23.09    1.58
   3  10  -1   19.86    1.92
   3 -10  -1   23.36    1.10
   3 -10  -1   24.12    1.31
   3 -10  -1   21.37    1.24
   3 -10  -1   18.90    1.79
  -3  10   1   20.41    1.03
  -3 -10   1   21.58    1.58
  -3 -10   1   22.20    1.65
  -3 -10   1   22.40    1.92
   2  10  -1    9.83    1.37
   2  10  -1    9.76    1.44
   2  10  -1   11.68    1.79
   2 -10  -1   12.85    1.10
   2 -10  -1    9.83    1.17
   2 -10  -1    8.86    1.79
  -2  10   1    9.96    1.03
  -2  10   1   10.31    1.72
  -2 -10   1   10.24    1.37
  -2 -10   1    8.04    1.58
  -2 -10   1    7.97    1.92
   1  10  -1   33.81    1.51
   1  10  -1   39.72    1.58
   1  10  -1   38.76    1.99
   1 -10  -1   37.93    1.37
   1 -10  -1   38.96    1.44
   1 -10  -1   34.70    1.92
  -1  10   1   35.11    1.31
  -1  10   1   36.90    1.37
  -1  10   1   37.86    1.86
  -1 -10   1   38.21    1.58
  -1 -10   1   34.22    1.65
   0  10  -1   79.23    1.72
   0  10  -1   83.97    1.86
   0  10  -1   83.08    2.20
   0 -10  -1   82.87    1.72
   0 -10  -1   84.18    1.79
   0 -10  -1   77.17    2.20
   0  10   1   78.06    1.58
   0  10   1   83.28    1.72
   0  10   1   79.16    2.13
   0 -10   1   83.97    1.79
   0 -10   1   85.00    1.92
   0 -10   1   78.20    2.34
  -1  10  -1    6.05    1.24
  -1  10  -1    7.42    1.79
  -1 -10  -1    7.90    1.31
  -1 -10  -1    7.90    1.37
  -1 -10  -1    6.39    1.79
   1  10   1    8.52    1.31
   1 -10   1    6.73    1.24
   1 -10   1    7.22    1.44
   1 -10   1    7.28    1.37
  -2  10  -1   37.79    1.37
  -2 -10  -1   39.44    1.58
  -2 -10  -1   37.45    1.99
   2  10   1   36.14    1.51
   2  10   1   40.34    1.92
   2 -10   1   39.31    1.37
   2 -10   1   38.14    1.58
   2 -10   1   40.06    1.58
   2 -10   1   34.36    1.99
  -3 -10  -1   11.75    1.44
  -3 -10  -1   11.61    1.51
  -3 -10  -1    9.83    1.79
   3  10   1   10.93    1.37
   3  10   1    9.96    1.44
   3  10   1   11.54    1.79
   3 -10   1   10.44    1.17
   3 -10   1   10.51    1.37
   3 -10   1   10.44    1.37
  -4  10  -1   82.12    1.51
  -4 -10  -1   83.77    1.99
  -4 -10  -1   83.90    2.06
  -4 -10  -1   80.60    2.27
   4  10   1   78.13    1.86
   4  10   1   88.09    1.99
   4  10   1   85.07    2.27
   4 -10   1   90.71    1.58
   4 -10   1   81.50    2.34
  -5  10  -1   14.84    1.03
  -5 -10  -1   17.04    1.65
  -5 -10  -1   15.26    1.72
  -5 -10  -1   12.99    1.92
   5  10   1   15.39    1.58
   5  10   1   16.15    1.58
   5 -10   1   16.08    1.10
   5 -10   1   16.22    1.37
   5 -10   1   15.05    1.37
   5 -10   1   14.77    1.92
  -6  10  -1  174.68    1.86
  -6 -10  -1  174.20    2.68
  -6 -10  -1  167.60    2.75
   6  10   1  163.61    2.47
   6  10   1  177.36    2.54
   6  10   1  175.23    2.82
   6 -10   1  187.18    1.92
   6 -10   1  183.34    2.27
   6 -10   1  180.52    2.27
   6 -10   1  164.92    2.82
  -7 -10  -1   10.24    1.72
  -7 -10  -1    8.04    1.79
  -7 -10  -1    6.05    1.92
   7  10   1    7.76    1.65
   7  10   1    6.94    1.86
   7 -10   1    7.35    0.96
   7 -10   1    9.00    1.31
   7 -10   1    7.76    1.31
   7 -10   1    5.98    1.92
  -8  10  -1    1.72    0.76
  -8 -10  -1    1.44    1.72
  -8 -10  -1    2.27    1.86
  -8 -10  -1   -0.07    1.86
   8  10   1    2.20    1.65
   8  10   1   -1.37    1.72
   8  10   1    1.51    1.86
   8 -10   1    0.76    1.24
   8 -10   1    4.19    1.24
   8 -10   1    3.16    1.86
  -9  10  -1    0.21    0.76
  -9 -10  -1   -0.89    1.79
  -9 -10  -1    1.65    1.92
  -9 -10  -1    1.17    1.92
   9  10   1   -0.41    1.79
   9  10   1   -2.61    1.72
   9  10   1    1.10    1.92
   9 -10   1   -0.27    0.76
   9 -10   1    0.21    1.31
   9 -10   1   -1.44    1.86
 -10 -10  -1   17.11    1.92
 -10 -10  -1   15.94    2.13
 -10 -10  -1   14.98    1.99
  10  10   1   15.26    1.92
  10  10   1   17.66    1.99
  10 -10   1   16.42    1.37
 -11  10  -1   53.12    1.03
 -11 -10  -1   58.68    2.27
 -11 -10  -1   54.70    2.41
 -11 -10  -1   52.36    2.34
  11  10   1   49.34    2.20
  11  10   1   54.56    2.27
  11  10   1   57.10    2.34
  11 -10   1   50.92    0.96
  11 -10   1   52.84    1.65
  11 -10   1   49.89    2.20
 -12  10  -1   -0.62    0.62
 -12  10  -1   -0.48    1.31
 -12 -10  -1   -1.72    1.92
 -12 -10  -1    0.62    2.06
 -12 -10  -1    0.55    2.06
  12  10   1   -0.14    1.86
  12  10   1    2.95    1.99
  12  10   1    2.41    2.06
  12 -10   1    0.27    1.31
  12 -10   1   -1.10    1.92
 -13 -10  -1   65.69    2.41
 -13 -10  -1   62.60    2.54
  13  10   1   57.03    2.34
  13  10   1   65.97    2.47
  13  10   1   62.19    2.47
  13 -10   1   57.03    0.96
  13 -10   1   64.46    1.86
  13 -10   1   63.49    2.47
 -14  10  -1   11.96    0.69
 -14  10  -1   15.26    1.51
 -14 -10  -1   13.26    2.13
 -14 -10  -1   17.73    2.34
  14  10   1   14.50    2.13
  14  10   1   14.29    2.20
  14 -10   1   10.65    0.62
  14 -10   1   13.19    1.51
 -15  10  -1    0.14    1.44
 -15 -10  -1   -1.65    2.13
 -15 -10  -1    2.47    2.27
  15  10   1    0.41    2.06
  15  10   1   -2.41    2.13
  15  10   1    0.27    2.20
  15 -10   1    0.69    1.51
 -16  10  -1    6.12    0.62
 -16  10  -1    7.70    1.58
 -16 -10  -1    8.45    2.27
 -16 -10  -1    5.02    2.41
  16  10   1    3.16    2.20
  16  10   1   11.96    2.27
  16  10   1    8.31    2.27
  16 -10   1    8.31    1.58
 -17  10  -1    1.17    0.48
 -17  10  -1    0.62    1.58
 -17 -10  -1    0.07    2.27
 -17 -10  -1   -1.92    2.41
  17  10   1    1.65    2.27
  17  10   1    2.27    2.27
  17  10   1    2.61    2.20
  17 -10   1    1.44    1.58
 -18  10  -1    0.27    0.55
 -18  10  -1    0.82    0.48
 -18  10  -1    0.89    1.65
 -18 -10  -1    2.61    2.34
 -18 -10  -1    3.30    2.34
 -18 -10  -1   -2.27    2.47
  18  10   1    0.89    2.34
  18  10   1    0.27    2.34
 -19  10  -1    1.10    0.48
 -19  10  -1    2.06    1.72
 -19 -10  -1    0.82    2.41
 -19 -10  -1    1.10    2.41
 -19 -10  -1    3.71    2.54
  19  10   1    1.65    2.47
  19  10   1    3.64    2.34
  19 -10   1    2.06    1.72
 -20  10  -1    7.15    1.86
 -20 -10  -1    3.37    2.54
 -20 -10  -1   10.03    2.54
 -20 -10  -1    4.67    2.68
  20  10   1    9.41    2.61
  20 -10   1    7.63    1.79
 -21  10  -1   33.26    2.13
 -21 -10  -1   41.09    2.75
 -21 -10  -1   39.92    2.82
 -21 -10  -1   33.88    2.95
  21  10   1   35.94    2.82
  21  10   1   38.00    2.75
  21 -10   1   38.28    2.20
 -22  10  -1    3.23    0.55
 -22  10  -1    3.50    1.92
 -22 -10  -1    7.15    2.61
 -22 -10  -1    6.73    2.54
 -22 -10  -1    4.54    2.75
  22  10   1    0.55    2.68
  22  10   1    2.20    2.54
  22 -10   1    4.74    1.92
 -23 -10  -1    8.11    2.68
 -23 -10  -1    7.08    2.61
 -23 -10  -1    5.70    2.89
  23  10   1    5.77    2.75
  23  10   1    4.81    2.61
 -24  10  -1    8.31    2.06
 -24 -10  -1    8.66    2.68
 -24 -10  -1    5.43    2.68
 -24 -10  -1    7.83    2.95
  24  10   1    7.83    2.82
  24  10   1    5.22    2.68
  24 -10   1    6.80    2.20
 -25  10  -1    3.99    2.13
 -25 -10  -1    5.98    2.75
 -25 -10  -1    3.92    2.75
 -25 -10  -1    7.08    3.02
  25  10   1   10.03    2.89
  25  10   1    8.18    2.75
  25 -10   1    5.36    2.20
  24  11  -1    1.10    2.82
  24  11  -1    1.10    2.68
  24 -11  -1    5.29    1.86
 -24 -11   1    1.86    2.68
 -24 -11   1    2.34    2.82
 -24 -11   1   -0.48    3.02
  23  11  -1    8.93    2.68
  23  11  -1   10.24    2.82
  23  11  -1    9.83    2.68
 -23  11   1    9.55    1.79
 -23 -11   1    7.63    2.75
 -23 -11   1   10.51    3.02
  22  11  -1    6.80    2.61
  22  11  -1   12.09    2.75
  22  11  -1    7.90    2.61
  22 -11  -1    9.96    1.79
 -22  11   1    8.04    1.72
 -22 -11   1    5.98    2.68
 -22 -11   1    5.50    2.82
  21  11  -1   12.37    2.61
  21  11  -1   20.20    2.68
  21 -11  -1   14.91    1.79
 -21  11   1   14.98    1.72
 -21 -11   1   17.93    2.61
 -21 -11   1   10.65    2.89
  20  11  -1    0.96    2.41
  20  11  -1    0.62    2.54
  20 -11  -1    2.68    1.58
 -20 -11   1   -0.89    2.47
 -20 -11   1    0.27    2.75
  19  11  -1    3.44    2.41
  19  11  -1    3.09    2.54
  19  11  -1    4.12    2.54
  19 -11  -1    4.74    1.51
 -19  11   1    4.47    1.51
 -19 -11   1    4.12    2.47
 -19 -11   1    3.57    2.68
  18  11  -1   16.77    2.47
  18  11  -1   21.71    2.61
  18  11  -1   17.39    2.54
  18 -11  -1   22.75    1.58
 -18  11   1   20.07    1.58
 -18 -11   1   20.75    2.54
 -18 -11   1   25.84    2.82
  17  11  -1   60.68    2.75
  17  11  -1   67.27    2.82
  17  11  -1   65.56    2.75
  17 -11  -1   67.20    1.86
 -17  11   1   62.12    1.79
 -17 -11   1   68.10    2.82
 -17 -11   1   60.54    3.02
  16  11  -1   21.65    2.47
  16  11  -1   26.87    2.47
  16  11  -1   27.42    2.47
  16 -11  -1   25.49    1.51
  16 -11  -1   25.01    2.41
 -16  11   1   22.61    1.44
 -16 -11   1   31.13    2.47
  15  11  -1    1.99    2.20
  15  11  -1    1.92    2.20
  15  11  -1   -1.72    2.27
  15 -11  -1   -0.14    1.17
  15 -11  -1   -1.17    2.06
 -15 -11   1   -1.51    2.20
 -15 -11   1    1.58    2.47
  14  11  -1    2.27    2.13
  14  11  -1    0.96    2.20
  14  11  -1    1.37    2.27
  14 -11  -1    1.86    1.17
  14 -11  -1    0.41    1.17
  14 -11  -1   -0.69    1.99
 -14 -11   1    2.75    2.20
 -14 -11   1    0.62    2.34
 -14 -11   1    0.96    2.27
  13  11  -1   -1.03    2.06
  13  11  -1   -1.03    2.20
  13 -11  -1    0.62    1.17
  13 -11  -1    1.65    1.10
  13 -11  -1   -0.14    1.99
 -13 -11   1    4.60    2.13
 -13 -11   1   -0.76    2.34
 -13 -11   1    3.78    2.20
  12  11  -1   44.18    2.34
  12  11  -1   48.10    2.41
  12  11  -1   45.42    2.47
  12 -11  -1   56.14    1.58
  12 -11  -1   46.25    2.34
 -12 -11   1   54.29    2.41
 -12 -11   1   51.26    2.61
 -12 -11   1   48.72    2.47
  11  11  -1   19.31    2.13
  11  11  -1   20.13    2.13
  11  11  -1   16.84    2.20
  11 -11  -1   20.48    1.31
  11 -11  -1   18.14    1.24
  11 -11  -1   19.79    2.06
 -11 -11   1   21.58    2.13
 -11 -11   1   19.72    2.27
 -11 -11   1   18.97    2.27
  10  11  -1   20.07    2.06
  10  11  -1   23.36    2.06
  10  11  -1   21.16    2.27
  10 -11  -1   21.30    0.62
  10 -11  -1   23.36    1.24
  10 -11  -1   21.92    2.06
 -10 -11   1   23.50    2.06
 -10 -11   1   25.29    2.27
 -10 -11   1   20.55    2.27
   9  11  -1   14.71    1.92
   9  11  -1   17.52    2.20
   9 -11  -1   14.16    0.69
   9 -11  -1   15.60    1.24
   9 -11  -1   14.43    1.17
   9 -11  -1   14.22    2.06
  -9  11   1   10.58    0.62
  -9 -11   1   13.67    1.99
  -9 -11   1   13.54    2.13
  -9 -11   1   12.64    2.13
   8  11  -1  245.11    3.16
   8  11  -1  267.51    3.30
   8  11  -1  258.44    3.44
   8 -11  -1  267.17    1.86
   8 -11  -1  264.76    2.54
   8 -11  -1  271.84    2.47
   8 -11  -1  260.37    3.37
  -8  11   1  241.40    1.72
  -8 -11   1  266.07    3.23
  -8 -11   1  258.37    3.44
  -8 -11   1  247.31    3.37
   7  11  -1    2.54    1.72
   7  11  -1    1.65    1.79
   7  11  -1    2.82    2.06
   7 -11  -1    1.10    0.82
   7 -11  -1    1.58    1.10
   7 -11  -1    0.76    1.10
   7 -11  -1    1.86    1.86
  -7 -11   1   -1.31    1.79
  -7 -11   1    0.96    1.92
   6  11  -1   42.74    1.99
   6  11  -1   49.61    2.06
   6  11  -1   49.54    2.27
   6 -11  -1   52.77    1.51
   6 -11  -1   49.41    1.44
   6 -11  -1   46.25    2.13
  -6 -11   1   51.88    1.99
  -6 -11   1   41.37    2.34
   5  11  -1   12.44    1.72
   5  11  -1   16.08    1.79
   5 -11  -1   11.48    1.31
   5 -11  -1   15.32    1.24
   5 -11  -1   14.02    1.92
  -5 -11   1   16.29    1.72
  -5 -11   1   16.29    1.86
  -5 -11   1   13.12    2.13
   4  11  -1   38.34    1.86
   4  11  -1   43.22    1.86
   4  11  -1   41.44    2.20
   4 -11  -1   42.26    1.51
   4 -11  -1   43.63    1.51
   4 -11  -1   39.58    2.13
  -4 -11   1   44.46    1.86
  -4 -11   1   42.12    1.99
  -4 -11   1   39.37    2.27
   3  11  -1    3.37    1.51
   3  11  -1    2.95    1.58
   3  11  -1    3.78    1.92
   3 -11  -1    5.29    1.10
   3 -11  -1    4.74    1.24
   3 -11  -1    3.30    1.86
  -3 -11   1    3.99    1.51
  -3 -11   1    5.63    1.65
  -3 -11   1    1.86    1.99
   2  11  -1   82.18    1.99
   2  11  -1   84.52    2.47
   2 -11  -1   94.00    1.72
   2 -11  -1   93.32    1.92
   2 -11  -1   95.24    1.86
   2 -11  -1   81.50    2.41
  -2  11   1   84.59    2.34
  -2 -11   1   90.09    2.06
  -2 -11   1   89.54    2.20
  -2 -11   1   79.64    2.47
   1  11  -1   24.19    1.51
   1  11  -1   27.69    1.65
   1  11  -1   30.03    2.06
   1 -11  -1   25.70    1.51
   1 -11  -1   23.16    1.99
  -1  11   1   26.04    1.99
  -1 -11   1   26.73    1.58
  -1 -11   1   25.08    2.13
   0  11  -1    3.09    1.31
   0  11  -1    4.54    1.92
   0 -11  -1    3.02    1.31
   0 -11  -1    5.84    1.44
   0 -11  -1    4.81    1.92
   0  11   1    3.99    1.24
   0  11   1    3.57    1.31
   0  11   1    3.64    1.79
   0 -11   1    3.71    1.37
   0 -11   1    3.99    1.58
   0 -11   1    3.16    1.44
   0 -11   1    1.24    1.99
  -1  11  -1   22.88    1.44
  -1  11  -1   27.83    2.06
  -1 -11  -1   27.14    1.58
  -1 -11  -1   25.29    1.65
   1  11   1   22.54    1.44
   1  11   1   27.49    1.51
   1  11   1   26.52    1.92
   1 -11   1   26.04    1.51
   1 -11   1   25.84    1.72
   1 -11   1   28.38    1.58
   1 -11   1   28.38    2.13
  -2  11  -1    6.67    1.24
  -2 -11  -1    8.45    1.44
  -2 -11  -1    8.38    1.58
  -2 -11  -1    6.73    1.92
   2  11   1    7.08    1.44
   2  11   1    7.08    1.44
   2  11   1    5.91    1.86
   2 -11   1    8.31    1.31
   2 -11   1    7.01    1.51
   2 -11   1    7.42    1.51
   2 -11   1    7.15    1.99
  -3  11  -1    0.96    1.10
  -3 -11  -1    0.07    1.51
  -3 -11  -1    2.34    1.58
  -3 -11  -1    0.14    1.86
   3  11   1    0.89    1.44
   3  11   1    1.58    1.44
   3  11   1   -2.34    1.79
   3 -11   1    2.82    1.44
   3 -11   1    1.31    1.37
   3 -11   1    0.89    1.99
  -4  11  -1   84.73    1.65
  -4 -11  -1   91.39    2.13
  -4 -11  -1   91.67    2.27
  -4 -11  -1   79.78    2.41
   4  11   1   81.29    2.06
   4  11   1   88.71    2.06
   4  11   1   85.14    2.41
   4 -11   1   91.74    1.72
   4 -11   1   83.28    1.99
   4 -11   1   87.20    1.99
  -5  11  -1   54.63    1.44
  -5 -11  -1   58.07    1.99
  -5 -11  -1   62.19    2.13
  -5 -11  -1   57.03    2.34
   5  11   1   52.02    1.92
   5  11   1   62.60    1.99
   5  11   1   52.91    2.27
   5 -11   1   59.71    1.51
   5 -11   1   58.34    1.79
   5 -11   1   56.55    1.79
   5 -11   1   54.01    2.34
  -6 -11  -1    7.15    1.72
  -6 -11  -1    4.26    1.79
  -6 -11  -1    6.32    1.92
   6  11   1    7.08    1.65
   6  11   1    6.18    1.99
   6 -11   1    6.73    1.10
   6 -11   1    5.98    1.44
   6 -11   1    3.44    1.37
   6 -11   1    6.80    1.99
  -7  11  -1   23.02    1.10
  -7 -11  -1   26.18    1.92
  -7 -11  -1   27.83    2.06
  -7 -11  -1   23.23    2.13
   7  11   1   26.46    1.86
   7  11   1   25.29    1.86
   7  11   1   25.43    2.13
   7 -11   1   24.67    1.17
   7 -11   1   23.64    1.51
   7 -11   1   24.39    2.13
  -8  11  -1    8.38    0.89
  -8 -11  -1   11.20    1.92
  -8 -11  -1   10.79    1.99
  -8 -11  -1   10.51    2.06
   8  11   1    9.55    1.79
   8  11   1    7.08    1.86
   8  11   1    8.38    2.06
   8 -11   1    8.25    0.96
   8 -11   1   11.68    1.44
   8 -11   1    9.21    1.44
   8 -11   1    8.04    2.06
  -9  11  -1   22.75    0.96
  -9 -11  -1   22.81    2.20
  -9 -11  -1   25.08    2.20
   9  11   1   24.39    2.20
 -10  11  -1   17.32    0.89
 -10 -11  -1   24.94    2.13
 -10 -11  -1   19.52    2.20
  10  11   1   18.14    1.99
  10  11   1   19.58    1.99
  10  11   1   19.38    2.20
  10 -11   1   20.00    0.96
  10 -11   1   20.89    1.51
  10 -11   1   21.51    1.51
  10 -11   1   21.16    2.13
 -11 -11  -1   19.86    2.13
 -11 -11  -1   19.58    2.27
 -11 -11  -1   16.42    2.27
  11  11   1   15.46    2.06
  11  11   1   17.80    2.06
  11  11   1   17.39    2.20
  11 -11   1   16.90    0.82
  11 -11   1   16.70    1.51
  11 -11   1   16.70    2.20
 -12 -11  -1    3.57    2.06
 -12 -11  -1    0.41    2.20
 -12 -11  -1    2.13    2.20
  12  11   1    0.96    1.99
  12  11   1    1.79    2.06
  12  11   1   -0.55    2.13
  12 -11   1    0.21    0.62
  12 -11   1    1.79    1.44
  12 -11   1    1.58    1.37
 -13 -11  -1    6.18    2.13
 -13 -11  -1    2.13    2.27
  13  11   1    4.33    2.06
  13  11   1    2.41    2.13
  13  11   1    5.63    2.20
  13 -11   1    5.36    1.44
  13 -11   1    3.50    1.44
  13 -11   1    4.88    2.13
 -14  11  -1   67.14    1.99
 -14 -11  -1   69.95    2.61
 -14 -11  -1   69.20    2.75
  14  11   1   62.12    2.54
  14  11   1   75.45    2.68
  14  11   1   70.85    2.68
  14 -11   1   68.30    1.99
  14 -11   1   64.39    2.61
 -15  11  -1    1.10    0.48
 -15  11  -1    1.17    1.51
 -15 -11  -1    2.34    2.27
 -15 -11  -1    2.41    2.41
  15  11   1   -0.07    2.20
  15  11   1   -0.14    2.27
  15  11   1   -2.20    2.27
  15 -11   1    3.57    2.27
 -16  11  -1   29.00    1.86
 -16 -11  -1   36.35    2.54
 -16 -11  -1   29.89    2.68
  16  11   1   27.49    2.47
  16  11   1   34.29    2.54
  16  11   1   31.40    2.54
  16 -11   1   31.88    1.79
 -17  11  -1    1.51    1.65
 -17 -11  -1    2.95    2.34
 -17 -11  -1    2.41    2.54
  17  11   1    4.19    2.41
  17 -11   1    4.54    1.65
 -18  11  -1    2.13    1.72
 -18 -11  -1    3.92    2.41
 -18 -11  -1   -1.86    2.41
 -18 -11  -1    0.96    2.54
  18  11   1    0.27    2.41
  18  11   1    0.21    2.41
  18 -11   1    1.24    1.72
 -19 -11  -1   35.73    2.68
 -19 -11  -1   37.52    2.68
 -19 -11  -1   30.17    2.89
  19  11   1   34.29    2.75
  19  11   1   33.12    2.68
  19 -11   1   36.35    2.06
 -20  11  -1    0.48    1.79
 -20 -11  -1    2.75    2.54
 -20 -11  -1   -2.13    2.54
 -20 -11  -1    4.67    2.75
  20  11   1    0.55    2.61
  20  11   1   -0.21    2.47
  20 -11   1    0.89    1.79
 -21  11  -1   35.05    2.13
 -21 -11  -1   39.24    2.89
 -21 -11  -1   40.54    2.95
 -21 -11  -1   37.66    3.09
  21  11   1   43.36    2.95
  21  11   1   37.79    2.82
 -22  11  -1    0.96    1.92
 -22 -11  -1   -0.14    2.68
 -22 -11  -1    8.04    2.75
 -22 -11  -1    4.26    2.89
  22  11   1    1.03    2.75
  22  11   1    4.95    2.68
  22 -11   1    4.33    1.99
 -23 -11  -1    1.79    2.75
 -23 -11  -1    8.52    2.75
 -23 -11  -1    0.69    2.95
  23  11   1    5.57    2.82
  23  11   1    4.54    2.68
  23 -11   1    5.09    2.06
 -24  11  -1   16.08    2.20
 -24 -11  -1   16.63    2.89
 -24 -11  -1   17.32    2.89
 -24 -11  -1   16.63    3.16
  24  11   1   20.68    3.02
  24  11   1   18.48    2.82
  24 -11   1   16.56    2.27
  23  12  -1   14.84    2.89
  23  12  -1   18.00    2.89
 -23  12   1   15.53    1.92
 -23 -12   1   14.57    2.89
 -23 -12   1   13.61    3.09
  22  12  -1    3.78    2.68
  22  12  -1   -0.62    2.68
  22  12  -1    7.90    2.75
  22 -12  -1    4.12    1.79
 -22  12   1    1.51    1.72
 -22 -12   1    5.63    2.75
 -22 -12   1   -0.27    2.95
  21  12  -1    9.48    2.68
  21  12  -1   12.16    2.75
  21  12  -1   11.75    2.75
  21 -12  -1   12.85    1.79
 -21 -12   1   11.20    2.68
 -21 -12   1    8.59    2.95
  20  12  -1   28.72    2.75
  20  12  -1   31.68    2.89
  20  12  -1   27.69    2.82
  20 -12  -1   28.93    1.86
 -20  12   1   26.32    1.79
 -20 -12   1   31.75    2.89
 -20 -12   1   24.60    3.02
  19  12  -1   47.28    2.89
  19  12  -1   52.91    2.89
  19  12  -1   47.76    2.89
  19 -12  -1   52.16    1.92
  19 -12  -1   51.61    2.82
 -19  12   1   47.90    1.92
 -19 -12   1   51.74    2.89
 -19 -12   1   51.54    3.16
  18  12  -1   10.65    2.54
  18  12  -1   11.13    2.54
  18  12  -1   13.06    2.61
  18 -12  -1   10.79    1.51
  18 -12  -1   11.48    2.47
 -18 -12   1    9.83    2.61
 -18 -12   1   14.71    2.82
  17  12  -1    9.69    2.41
  17  12  -1    7.70    2.54
  17  12  -1    9.28    2.54
  17 -12  -1    9.76    1.44
  17 -12  -1    6.18    2.34
 -17 -12   1   11.89    2.47
 -17 -12   1    8.73    2.75
  16  12  -1    2.34    2.34
  16  12  -1    1.31    2.47
  16 -12  -1    3.09    1.37
  16 -12  -1    4.05    1.31
  16 -12  -1    1.31    2.20
 -16 -12   1    1.79    2.34
  15  12  -1   13.54    2.41
  15  12  -1    9.62    2.41
  15  12  -1   15.32    2.47
  15 -12  -1   13.33    1.44
  15 -12  -1   13.61    1.37
  15 -12  -1   16.01    2.34
 -15 -12   1   15.46    2.41
 -15 -12   1   11.48    2.68
  14  12  -1    3.16    2.27
  14  12  -1    4.47    2.34
  14  12  -1    1.44    2.41
  14 -12  -1    3.71    1.31
  14 -12  -1    5.09    1.24
  14 -12  -1    5.91    2.20
 -14 -12   1    3.92    2.54
 -14 -12   1    5.98    2.47
  13  12  -1   12.09    2.27
  13  12  -1   16.29    2.34
  13  12  -1   21.37    2.47
  13 -12  -1   15.32    1.37
  13 -12  -1   16.77    1.31
  13 -12  -1   11.20    2.27
 -13 -12   1   18.42    2.34
 -13 -12   1   14.64    2.54
 -13 -12   1   15.32    2.47
  12  12  -1    5.91    2.13
  12  12  -1    0.62    2.13
  12  12  -1    2.41    2.27
  12 -12  -1    1.72    1.31
  12 -12  -1    3.50    1.24
 -12 -12   1    0.76    2.13
 -12 -12   1    3.92    2.34
  11  12  -1    3.57    2.13
  11  12  -1    4.12    2.13
  11  12  -1    5.77    2.27
  11 -12  -1    7.22    1.31
  11 -12  -1    6.39    1.17
  11 -12  -1    7.08    2.13
 -11 -12   1   10.24    2.13
 -11 -12   1    5.09    2.27
 -11 -12   1    4.95    2.27
  10  12  -1   88.09    2.61
  10  12  -1   81.50    2.75
  10 -12  -1   84.86    2.68
 -10 -12   1   95.24    2.68
 -10 -12   1   91.74    2.82
 -10 -12   1   84.25    2.75
   9  12  -1    6.60    1.99
   9  12  -1    8.11    2.06
   9 -12  -1    3.92    1.31
   9 -12  -1    3.99    1.24
   9 -12  -1    6.73    2.13
  -9 -12   1    4.40    1.99
  -9 -12   1    4.95    2.20
  -9 -12   1    5.02    2.27
   8  12  -1   10.65    1.99
   8  12  -1   12.58    1.99
   8  12  -1   14.43    2.20
   8 -12  -1   12.78    0.89
   8 -12  -1   12.51    1.31
   8 -12  -1    9.62    2.13
  -8 -12   1   13.81    1.99
  -8 -12   1   11.61    2.20
  -8 -12   1   11.27    2.27
   7  12  -1   20.55    1.99
   7  12  -1   24.88    2.06
   7  12  -1   20.82    2.27
   7 -12  -1   21.44    1.10
   7 -12  -1   22.88    1.44
   7 -12  -1   23.29    1.37
   7 -12  -1   21.30    2.20
  -7  12   1   20.27    0.96
  -7 -12   1   21.85    2.20
   6  12  -1   34.91    1.99
   6  12  -1   41.85    2.13
   6  12  -1   39.51    2.34
   6 -12  -1   40.54    1.51
   6 -12  -1   38.48    2.27
  -6  12   1   34.98    1.17
  -6 -12   1   36.28    2.06
  -6 -12   1   40.96    2.27
  -6 -12   1   35.80    2.41
   5  12  -1   14.43    1.86
   5  12  -1   15.94    1.86
   5  12  -1   15.87    2.20
   5 -12  -1   17.80    1.17
   5 -12  -1   16.49    1.44
   5 -12  -1   16.22    1.37
   5 -12  -1   12.64    2.13
  -5  12   1   13.54    1.03
  -5 -12   1   14.36    1.86
  -5 -12   1   15.80    1.99
  -5 -12   1   14.84    2.27
   4  12  -1  163.55    2.68
   4  12  -1  183.68    2.82
   4  12  -1  180.66    3.09
   4 -12  -1  184.37    2.20
   4 -12  -1  180.66    2.41
  -4  12   1  165.47    1.99
  -4 -12   1  184.71    2.75
  -4 -12   1  176.33    2.95
  -4 -12   1  165.47    3.09
   3  12  -1   -1.17    1.58
   3  12  -1    0.76    1.65
   3  12  -1    1.10    1.99
   3 -12  -1    2.27    1.24
   3 -12  -1    0.48    1.37
   3 -12  -1    1.10    1.31
   3 -12  -1   -4.12    2.06
  -3  12   1   -0.27    1.10
  -3 -12   1    3.30    1.65
  -3 -12   1   -0.07    1.79
  -3 -12   1    2.61    2.13
   2  12  -1   20.61    1.72
   2  12  -1   22.54    1.79
   2  12  -1   23.64    2.13
   2 -12  -1   26.32    1.44
   2 -12  -1   26.52    1.58
   2 -12  -1   19.38    2.13
  -2  12   1   19.58    1.31
  -2 -12   1   22.54    1.79
  -2 -12   1   22.06    1.92
  -2 -12   1   16.22    2.27
   1  12  -1   11.27    1.58
   1  12  -1   16.08    1.72
   1  12  -1   14.09    2.06
   1 -12  -1   13.26    1.44
   1 -12  -1   13.33    1.58
   1 -12  -1   15.05    1.51
   1 -12  -1   12.85    2.13
  -1  12   1   13.74    1.37
  -1  12   1   14.02    2.06
  -1 -12   1   14.50    1.65
  -1 -12   1   12.44    1.79
  -1 -12   1   11.61    2.20
   0  12  -1   -0.27    1.44
   0  12  -1    1.03    1.99
   0 -12  -1    0.27    1.44
   0 -12  -1    3.64    1.51
   0 -12  -1    0.41    1.99
   0  12   1   -0.34    1.31
   0  12   1    0.07    1.37
   0  12   1    2.27    1.86
   0 -12   1   -0.76    1.51
   0 -12   1    0.62    1.58
   0 -12   1    0.07    2.13
  -1  12  -1    0.14    1.37
  -1  12  -1   -0.62    1.99
  -1 -12  -1    0.76    1.44
  -1 -12  -1   -0.96    1.99
   1  12   1   -1.51    1.37
   1  12   1   -0.41    1.92
   1 -12   1   -0.48    1.44
   1 -12   1    1.24    1.65
   1 -12   1   -0.14    1.58
   1 -12   1   -0.14    2.13
  -2  12  -1    2.75    1.31
  -2 -12  -1    1.72    1.65
  -2 -12  -1   -0.76    2.06
   2  12   1    2.61    1.44
   2  12   1    2.20    1.51
   2  12   1    2.47    1.99
   2 -12   1    3.16    1.37
   2 -12   1    2.20    1.58
   2 -12   1    2.27    1.58
   2 -12   1   -0.76    2.13
  -3  12  -1   26.18    1.44
  -3 -12  -1   29.27    1.79
  -3 -12  -1   27.42    1.92
   3  12   1   27.62    1.72
   3  12   1   30.30    1.79
   3  12   1   30.78    2.20
   3 -12   1   30.51    1.58
   3 -12   1   28.52    1.79
   3 -12   1   27.76    1.72
   3 -12   1   27.35    2.27
  -4 -12  -1   19.38    1.79
  -4 -12  -1   17.80    2.20
   4  12   1   16.84    1.72
   4  12   1   15.94    1.79
   4  12   1   16.97    2.13
   4 -12   1   18.48    1.44
   4 -12   1   16.84    1.65
   4 -12   1   19.52    1.72
   4 -12   1   14.57    2.27
  -5  12  -1   58.68    1.58
  -5 -12  -1   66.93    2.20
  -5 -12  -1   63.63    2.27
  -5 -12  -1   62.74    2.47
   5  12   1   63.70    2.06
   5  12   1   66.24    2.13
   5  12   1   67.00    2.47
   5 -12   1   67.41    1.72
   5 -12   1   61.02    1.99
   5 -12   1   69.47    1.99
  -6  12  -1  135.10    1.92
  -6 -12  -1  148.43    2.75
  -6 -12  -1  148.84    2.89
  -6 -12  -1  135.78    2.95
   6  12   1  132.21    2.54
   6  12   1  156.67    2.75
   6  12   1  143.48    2.95
   6 -12   1  155.16    2.13
   6 -12   1  151.93    2.47
   6 -12   1  141.90    2.41
   6 -12   1  130.70    2.95
  -7  12  -1   57.03    1.44
  -7 -12  -1   62.05    2.27
  -7 -12  -1   58.82    2.41
  -7 -12  -1   52.71    2.47
   7  12   1   54.35    2.13
   7  12   1   62.12    2.27
   7  12   1   61.43    2.47
   7 -12   1   61.84    1.58
   7 -12   1   62.26    1.99
   7 -12   1   58.34    1.86
   7 -12   1   56.97    2.47
  -8  12  -1   16.63    1.10
  -8 -12  -1   14.71    2.06
  -8 -12  -1   17.18    2.20
  -8 -12  -1   18.83    2.27
   8  12   1   18.83    1.99
   8  12   1   18.21    2.27
   8 -12   1   19.79    1.17
   8 -12   1   16.49    1.65
   8 -12   1   18.14    1.58
   8 -12   1   15.87    2.27
  -9  12  -1   23.64    1.10
  -9 -12  -1   29.48    2.20
  -9 -12  -1   30.37    2.34
  -9 -12  -1   26.66    2.34
   9  12   1   23.91    2.06
   9  12   1   30.03    2.13
   9  12   1   27.90    2.34
   9 -12   1   28.04    1.17
   9 -12   1   25.97    1.72
   9 -12   1   28.52    1.72
   9 -12   1   25.91    2.34
 -10  12  -1   18.35    0.96
 -10 -12  -1   21.99    2.20
 -10 -12  -1   21.58    2.34
 -10 -12  -1   16.70    2.34
  10  12   1   18.28    2.06
  10  12   1   26.87    2.20
  10  12   1   21.99    2.34
  10 -12   1   22.26    1.65
  10 -12   1   22.20    1.65
  10 -12   1   16.63    2.34
 -11  12  -1    7.49    0.82
 -11 -12  -1   12.51    2.20
 -11 -12  -1   10.31    2.34
 -11 -12  -1   10.72    2.34
  11  12   1   10.79    2.06
  11  12   1    7.15    2.27
  11 -12   1    9.07    0.82
  11 -12   1   11.27    1.51
  11 -12   1    7.83    2.27
 -12  12  -1    6.39    0.69
 -12 -12  -1    9.00    2.20
 -12 -12  -1    7.83    2.34
 -12 -12  -1    7.35    2.34
  12  12   1    4.26    2.13
  12  12   1    9.21    2.13
  12  12   1    7.83    2.34
  12 -12   1    8.73    1.58
  12 -12   1    7.76    2.27
 -13  12  -1   18.00    0.76
 -13 -12  -1   23.57    2.41
 -13 -12  -1   22.61    2.61
 -13 -12  -1   24.46    2.47
  13  12   1   18.42    2.27
  13  12   1   23.16    2.34
  13  12   1   23.71    2.41
  13 -12   1   16.49    0.76
  13 -12   1   20.34    1.72
  13 -12   1   23.91    1.72
  13 -12   1   19.79    2.41
 -14  12  -1    1.31    0.48
 -14 -12  -1    1.10    2.41
  14  12   1    0.62    2.20
  14  12   1    1.65    2.27
  14  12   1   -1.79    2.34
  14 -12   1    1.86    1.58
  14 -12   1    2.27    1.51
  14 -12   1    1.72    2.27
 -15 -12  -1    5.09    2.34
 -15 -12  -1    7.42    2.54
  15  12   1    4.88    2.34
  15  12   1    8.52    2.34
  15  12   1    9.69    2.41
  15 -12   1    6.25    1.65
  15 -12   1    4.12    1.65
  15 -12   1    2.95    2.34
 -16 -12  -1    0.14    2.41
  16  12   1    2.20    2.34
  16  12   1    2.61    2.34
  16  12   1   -0.82    2.41
  16 -12   1    2.27    1.58
  16 -12   1    0.07    2.41
 -17  12  -1    1.17    1.65
 -17 -12  -1    0.07    2.41
 -17 -12  -1    1.86    2.61
  17  12   1    2.54    2.41
  17  12   1    1.99    2.47
  17 -12   1   -1.31    2.41
 -18  12  -1   18.90    1.86
 -18 -12  -1   26.32    2.68
 -18 -12  -1   27.69    2.68
 -18 -12  -1   19.58    2.82
  18  12   1   20.55    2.68
  18  12   1   21.30    2.68
  18 -12   1   21.44    1.92
  18 -12   1   21.58    2.61
 -19 -12  -1    3.23    2.61
 -19 -12  -1    1.31    2.54
 -19 -12  -1    0.48    2.82
  19  12   1    0.00    2.54
  19  12   1    2.06    2.54
 -20  12  -1   -0.14    1.86
 -20 -12  -1    2.27    2.68
 -20 -12  -1    2.68    2.61
 -20 -12  -1   -1.58    2.82
  20  12   1    1.31    2.68
  20  12   1    1.86    2.61
  20 -12   1   -0.55    1.86
 -21  12  -1   31.95    2.27
 -21 -12  -1   29.55    2.89
 -21 -12  -1   40.06    2.95
 -21 -12  -1   29.82    3.09
  21  12   1   31.68    2.95
 -22  12  -1    3.16    1.99
 -22 -12  -1    2.41    2.82
 -22 -12  -1    2.47    2.75
 -22 -12  -1    3.85    2.95
  22  12   1    3.37    2.75
  22  12   1    3.78    2.75
  22 -12   1    3.44    1.92
  21  13  -1   34.91    2.95
  21  13  -1   45.01    3.02
  21 -13  -1   46.93    2.13
  21 -13  -1   38.21    2.89
 -21 -13   1   41.37    3.02
 -21 -13   1   37.73    3.23
  20  13  -1   13.67    2.75
  20  13  -1    9.69    2.75
  20 -13  -1   10.99    1.72
  20 -13  -1   13.06    1.72
  20 -13  -1   10.31    2.61
 -20 -13   1    9.48    2.75
 -20 -13   1    8.93    3.02
  19  13  -1    4.12    2.68
  19  13  -1   11.54    2.68
  19  13  -1    8.93    2.68
 -19 -13   1    5.43    2.68
 -19 -13   1    7.63    2.95
  18  13  -1   47.96    2.89
  18  13  -1   56.07    3.02
  18  13  -1   48.51    2.95
  18 -13  -1   57.72    2.06
  18 -13  -1   53.19    1.92
  18 -13  -1   47.28    2.89
 -18 -13   1   51.88    2.95
 -18 -13   1   47.90    3.16
  17  13  -1    6.60    2.54
  17  13  -1    5.84    2.54
  17  13  -1    7.70    2.61
  17 -13  -1    6.87    1.58
  17 -13  -1    8.18    2.47
 -17 -13   1    3.50    2.61
 -17 -13   1    7.08    2.82
  16  13  -1    3.92    2.41
  16  13  -1    4.95    2.54
  16  13  -1    3.37    2.54
  16 -13  -1    2.41    1.37
  16 -13  -1    4.12    2.41
 -16 -13   1    6.80    2.47
 -16 -13   1    2.41    2.75
  15  13  -1   12.92    2.47
  15  13  -1   18.28    2.54
  15  13  -1   17.04    2.61
  15 -13  -1   17.52    1.58
  15 -13  -1   15.80    1.51
  15 -13  -1   11.20    2.47
 -15 -13   1   17.18    2.54
 -15 -13   1   14.91    2.82
 -15 -13   1   12.99    2.68
  14  13  -1    0.34    2.34
  14  13  -1    0.89    2.34
  14  13  -1    2.06    2.47
  14 -13  -1   -2.89    2.34
 -14 -13   1    1.03    2.41
 -14 -13   1   -2.27    2.61
 -14 -13   1    3.50    2.47
  13  13  -1   14.77    2.41
  13  13  -1   17.45    2.54
  13 -13  -1   16.77    1.51
  13 -13  -1   15.46    1.37
  13 -13  -1   13.26    2.41
 -13 -13   1   15.39    2.41
 -13 -13   1   14.57    2.68
 -13 -13   1   14.71    2.61
  12  13  -1   20.34    2.34
  12  13  -1   20.96    2.41
  12  13  -1   17.66    2.54
  12 -13  -1   19.79    1.51
  12 -13  -1   18.21    1.44
  12 -13  -1   18.48    2.41
 -12 -13   1   21.30    2.41
 -12 -13   1   18.97    2.61
 -12 -13   1   17.87    2.54
  11  13  -1   19.93    2.27
  11  13  -1   20.27    2.34
  11  13  -1   17.73    2.47
  11 -13  -1   18.14    1.51
  11 -13  -1   18.14    1.44
  11 -13  -1   15.94    2.41
 -11 -13   1   19.93    2.34
 -11 -13   1   17.66    2.54
 -11 -13   1   16.84    2.54
  10  13  -1   35.46    2.41
  10  13  -1   37.86    2.34
  10  13  -1   39.79    2.61
  10 -13  -1   33.67    0.89
  10 -13  -1   36.83    1.65
  10 -13  -1   35.11    2.47
 -10 -13   1   32.64    2.41
 -10 -13   1   36.97    2.61
 -10 -13   1   34.50    2.61
   9  13  -1   35.60    2.34
   9  13  -1   38.48    2.34
   9  13  -1   44.12    2.54
   9 -13  -1   39.37    1.72
   9 -13  -1   37.86    2.54
  -9  13   1   32.43    0.89
  -9 -13   1   41.44    2.54
  -9 -13   1   36.49    2.61
   8  13  -1   65.90    2.47
   8  13  -1   71.67    2.54
   8  13  -1   66.24    2.75
   8 -13  -1   76.55    1.44
   8 -13  -1   67.14    1.86
   8 -13  -1   70.37    1.86
   8 -13  -1   65.56    2.68
  -8  13   1   58.82    1.24
  -8 -13   1   73.46    2.47
  -8 -13   1   64.18    2.75
   7  13  -1   21.85    2.13
   7  13  -1   23.98    2.13
   7  13  -1   26.46    2.41
   7 -13  -1   24.26    1.24
   7 -13  -1   22.13    1.58
   7 -13  -1   25.84    1.51
   7 -13  -1   21.10    2.34
  -7 -13   1   25.15    2.13
  -7 -13   1   22.33    2.34
  -7 -13   1   21.44    2.47
   6  13  -1  109.19    2.61
   6  13  -1  118.95    3.02
   6 -13  -1  117.64    2.27
   6 -13  -1  119.70    2.13
   6 -13  -1  106.51    2.89
  -6 -13   1  122.45    2.68
  -6 -13   1  114.96    2.89
   5  13  -1   -0.89    1.79
   5  13  -1    1.92    1.86
   5  13  -1   -0.82    2.20
   5 -13  -1    1.10    1.17
   5 -13  -1   -1.03    1.37
  -5  13   1   -1.72    1.03
  -5 -13   1    1.10    1.86
  -5 -13   1   -0.62    2.06
  -5 -13   1    1.03    2.34
   4  13  -1    0.69    1.79
   4  13  -1    0.89    1.86
   4  13  -1    3.85    2.20
   4 -13  -1    0.48    1.24
   4 -13  -1    0.07    1.44
   4 -13  -1    0.89    1.37
   4 -13  -1   -0.34    2.13
  -4  13   1   -0.48    1.10
  -4 -13   1    3.57    1.86
  -4 -13   1    2.54    1.99
  -4 -13   1    0.14    2.27
   3  13  -1    8.86    1.79
   3  13  -1   12.78    1.86
   3  13  -1    8.66    2.27
   3 -13  -1   13.74    1.44
   3 -13  -1   10.93    1.58
   3 -13  -1   16.15    1.58
   3 -13  -1   11.13    2.20
  -3  13   1   10.99    1.31
  -3 -13   1    9.35    1.86
  -3 -13   1   11.75    2.06
  -3 -13   1   11.34    2.34
   2  13  -1    9.14    1.72
   2  13  -1   10.03    1.79
   2  13  -1    6.73    2.20
   2 -13  -1    9.62    1.44
   2 -13  -1   10.03    1.65
   2 -13  -1   11.27    1.58
   2 -13  -1    7.90    2.20
  -2  13   1    9.76    1.37
  -2 -13   1    8.52    1.79
  -2 -13   1    7.97    1.92
  -2 -13   1    9.35    2.34
   1  13  -1   -3.16    2.13
   1 -13  -1    1.99    1.44
   1 -13  -1    2.27    1.58
   1 -13  -1   -0.21    1.51
   1 -13  -1    1.10    2.20
  -1  13   1    1.24    1.37
  -1  13   1   -0.14    2.06
  -1 -13   1    0.96    1.65
  -1 -13   1    1.31    1.79
  -1 -13   1    0.62    1.72
  -1 -13   1    2.82    2.27
   0  13  -1   19.52    1.65
   0  13  -1   22.81    2.27
   0 -13  -1   24.53    1.72
   0 -13  -1   20.55    2.34
   0  13   1   18.48    1.58
   0  13   1   25.08    2.20
   0 -13   1   24.39    1.79
   0 -13   1   24.05    1.99
   0 -13   1   23.09    1.86
   0 -13   1   22.95    2.41
  -1  13  -1    5.36    1.44
  -1 -13  -1    8.11    1.65
  -1 -13  -1    6.87    1.72
  -1 -13  -1    1.99    2.20
   1  13   1    5.22    1.51
   1  13   1    4.40    1.58
   1  13   1    2.68    2.06
   1 -13   1    6.73    1.58
   1 -13   1    2.34    1.72
   1 -13   1    1.51    2.34
  -2  13  -1   40.34    1.72
  -2 -13  -1   47.07    1.99
  -2 -13  -1   40.27    2.13
  -2 -13  -1   39.65    2.47
   2  13   1   41.78    1.86
   2  13   1   45.15    1.92
   2  13   1   47.83    2.41
   2 -13   1   43.43    1.79
   2 -13   1   40.13    2.06
   2 -13   1   36.63    2.54
  -3  13  -1   33.88    1.65
  -3 -13  -1   41.02    1.99
  -3 -13  -1   39.92    2.20
  -3 -13  -1   33.05    2.47
   3  13   1   35.46    1.92
   3  13   1   41.02    1.99
   3  13   1   38.69    2.41
   3 -13   1   42.05    1.72
   3 -13   1   38.28    1.99
   3 -13   1   39.44    1.99
  -4  13  -1   99.71    1.99
  -4 -13  -1  110.56    2.54
  -4 -13  -1  103.83    2.61
   4  13   1   94.14    2.41
   4  13   1  113.31    2.47
   4  13   1  101.84    2.82
   4 -13   1  107.75    2.47
   4 -13   1  108.43    2.47
   4 -13   1   94.62    2.89
  -5  13  -1    0.76    1.24
  -5 -13  -1   -0.07    1.86
  -5 -13  -1   -0.27    1.99
  -5 -13  -1   -1.86    2.27
   5  13   1    0.96    1.79
   5  13   1    0.41    1.79
   5  13   1    3.71    2.20
   5 -13   1    0.82    1.31
   5 -13   1    1.51    1.65
   5 -13   1    0.89    2.34
  -6  13  -1   17.93    1.31
  -6 -13  -1   20.48    2.06
  -6 -13  -1   19.72    2.20
  -6 -13  -1   21.78    2.41
   6  13   1   19.45    1.99
   6  13   1   18.07    2.34
   6 -13   1   20.07    1.44
   6 -13   1   19.24    1.72
   6 -13   1   18.00    2.41
  -7  13  -1   37.04    1.37
  -7 -13  -1   45.08    2.34
  -7 -13  -1   42.33    2.54
   7  13   1   38.21    2.13
   7  13   1   45.70    2.27
   7  13   1   40.89    2.47
   7 -13   1   44.87    1.58
   7 -13   1   41.78    1.99
   7 -13   1   45.28    1.92
   7 -13   1   42.60    2.61
  -8  13  -1   56.07    1.44
  -8 -13  -1   66.52    2.61
  -8 -13  -1   62.19    2.68
   8  13   1   58.48    2.34
   8  13   1   66.79    2.47
   8  13   1   63.70    2.68
   8 -13   1   66.11    1.65
   8 -13   1   60.06    2.13
   8 -13   1   64.73    2.06
   8 -13   1   55.80    2.75
  -9  13  -1    0.48    0.89
  -9 -13  -1    2.82    2.06
  -9 -13  -1    0.96    2.27
  -9 -13  -1    3.23    2.27
   9  13   1   -0.07    1.99
   9  13   1    0.27    1.99
   9 -13   1    0.96    0.96
   9 -13   1    0.48    1.65
   9 -13   1    0.76    1.58
   9 -13   1   -2.68    2.34
 -10  13  -1    0.89    0.82
 -10 -13  -1    1.79    2.13
 -10 -13  -1    0.96    2.27
 -10 -13  -1    1.51    2.34
  10  13   1    1.17    2.06
  10  13   1    1.51    2.06
  10  13   1   -0.48    2.27
  10 -13   1    0.27    0.89
  10 -13   1   -0.55    1.58
  10 -13   1    0.62    1.58
  10 -13   1    0.27    2.34
 -11  13  -1    1.24    0.76
 -11 -13  -1    0.69    2.20
 -11 -13  -1    3.50    2.41
 -11 -13  -1    1.31    2.41
  11  13   1    1.37    2.13
  11  13   1    1.17    2.13
  11  13   1   -1.92    2.34
  11 -13   1    0.89    1.65
  11 -13   1    2.61    1.58
  11 -13   1    3.23    2.41
 -12 -13  -1   65.01    2.68
 -12 -13  -1   60.81    2.89
 -12 -13  -1   58.48    2.82
  12  13   1   60.40    2.54
  12  13   1   64.73    2.68
  12  13   1   63.29    2.82
  12 -13   1   64.32    2.20
  12 -13   1   60.47    2.06
  12 -13   1   57.17    2.82
 -13 -13  -1   83.83    2.89
 -13 -13  -1   79.64    3.09
 -13 -13  -1   78.34    2.95
  13  13   1   70.57    2.75
  13  13   1   84.45    2.82
  13  13   1   76.34    2.95
  13 -13   1   81.02    2.27
  13 -13   1   73.80    2.89
 -14 -13  -1    0.69    2.34
 -14 -13  -1    0.82    2.54
  14  13   1    1.10    2.27
  14  13   1   -0.69    2.41
  14 -13   1   -0.14    1.65
  14 -13   1    0.76    1.58
  14 -13   1    0.00    2.41
 -15 -13  -1   12.30    2.47
 -15 -13  -1   16.77    2.68
  15  13   1    9.69    2.47
  15  13   1   15.19    2.47
  15  13   1   11.48    2.61
  15 -13   1   13.47    1.86
  15 -13   1   13.26    1.79
  15 -13   1   10.86    2.54
 -16 -13  -1    2.82    2.47
  16  13   1    1.51    2.47
  16  13   1    5.57    2.54
  16 -13   1    4.74    1.65
  16 -13   1    3.30    2.47
 -17 -13  -1   -1.51    2.54
 -17 -13  -1    2.41    2.54
 -17 -13  -1   -0.48    2.75
  17  13   1    1.99    2.47
  17  13   1   -1.24    2.54
  17 -13   1   -0.27    1.72
  17 -13   1   -1.17    1.72
 -18 -13  -1   11.96    2.68
 -18 -13  -1   14.29    2.68
 -18 -13  -1   13.74    2.89
  18  13   1   15.05    2.68
  18 -13   1   13.88    1.99
  18 -13   1   13.26    1.92
  18 -13   1   17.25    2.68
 -19 -13  -1   36.63    2.95
 -19 -13  -1   36.90    2.95
 -19 -13  -1   32.98    3.16
  19  13   1   35.60    2.89
  19  13   1   38.41    2.89
  19 -13   1   37.79    2.20
  19 -13   1   32.78    2.89
 -20  13  -1    1.44    1.79
 -20 -13  -1    4.40    2.75
 -20 -13  -1   -5.91    2.68
 -20 -13  -1   -3.16    2.89
  20  13   1    4.12    2.68
  20  13   1   -0.21    2.68
  20 -13   1   -0.34    1.86
  20 -13   1   -2.41    2.61
  18  14  -1    0.48    2.54
  18  14  -1   -1.10    2.68
  18  14  -1    0.62    2.75
  18 -14  -1    0.14    1.58
  18 -14  -1    0.27    1.51
  18 -14  -1    1.24    2.61
 -18 -14   1    1.17    2.68
 -18 -14   1    4.26    2.95
  17  14  -1   19.10    2.68
  17  14  -1   20.20    2.75
  17  14  -1   17.18    2.75
  17 -14  -1   20.89    1.79
  17 -14  -1   17.73    1.65
  17 -14  -1   16.90    2.68
 -17 -14   1   19.65    2.75
 -17 -14   1   19.24    3.02
  16  14  -1   12.64    2.61
  16  14  -1   18.62    2.68
  16  14  -1   13.54    2.75
  16 -14  -1   13.81    1.65
  16 -14  -1   16.97    1.58
  16 -14  -1   13.26    2.68
 -16 -14   1   14.22    2.68
 -16 -14   1   16.49    2.95
  15  14  -1   11.54    2.54
  15  14  -1   15.39    2.61
  15  14  -1   10.44    2.68
  15 -14  -1   11.20    1.58
  15 -14  -1   12.16    1.51
  15 -14  -1    9.21    2.61
 -15 -14   1   14.64    2.61
 -15 -14   1   12.09    2.89
 -15 -14   1   11.89    2.75
  14  14  -1   -2.61    2.41
  14  14  -1    3.57    2.47
  14  14  -1    2.89    2.54
  14 -14  -1    1.44    2.47
 -14 -14   1    0.41    2.47
 -14 -14   1    0.07    2.68
 -14 -14   1   -1.37    2.61
  13  14  -1    2.27    2.41
  13  14  -1    1.17    2.41
  13  14  -1    0.76    2.54
  13 -14  -1    0.07    1.44
  13 -14  -1    1.58    1.37
  13 -14  -1    1.24    2.47
 -13 -14   1    3.37    2.41
 -13 -14   1    3.30    2.68
 -13 -14   1    0.48    2.61
  12  14  -1    4.67    2.34
  12  14  -1    0.27    2.34
  12  14  -1    2.47    2.54
  12 -14  -1    3.64    1.51
  12 -14  -1    1.58    1.37
  12 -14  -1    4.95    2.41
 -12 -14   1    6.25    2.34
 -12 -14   1    3.16    2.61
 -12 -14   1    4.19    2.61
  11  14  -1    2.95    2.27
  11  14  -1    1.79    2.27
  11  14  -1    3.85    2.47
  11 -14  -1    0.55    0.48
  11 -14  -1    2.95    1.44
  11 -14  -1    2.06    1.37
  11 -14  -1    3.57    2.41
 -11 -14   1   -0.07    2.27
 -11 -14   1    3.30    2.54
 -11 -14   1    0.34    2.54
  10  14  -1    1.24    2.27
  10  14  -1    6.87    2.27
  10  14  -1    4.12    2.47
  10 -14  -1    4.81    0.69
  10 -14  -1    4.12    0.76
  10 -14  -1    6.94    1.51
  10 -14  -1    4.88    1.44
  10 -14  -1    3.78    2.41
 -10 -14   1    6.80    2.27
 -10 -14   1    6.53    2.47
 -10 -14   1    7.01    2.54
   9  14  -1    1.51    2.13
   9  14  -1   -1.51    2.13
   9  14  -1    0.55    2.41
  -9 -14   1    1.03    2.20
  -9 -14   1   -0.07    2.41
  -9 -14   1   -2.61    2.47
   8  14  -1    6.80    2.13
   8  14  -1   11.61    2.20
   8  14  -1    6.73    2.47
   8 -14  -1    9.35    1.10
   8 -14  -1    8.80    1.58
   8 -14  -1    8.80    1.51
   8 -14  -1    7.56    2.34
  -8 -14   1    9.69    2.20
  -8 -14   1    5.02    2.41
  -8 -14   1    6.39    2.54
   7  14  -1    6.12    2.13
   7  14  -1    6.12    2.13
   7  14  -1    7.56    2.47
   7 -14  -1    9.07    1.17
   7 -14  -1    8.73    1.58
   7 -14  -1    8.45    1.51
   7 -14  -1    2.54    2.34
  -7  14   1    7.90    1.03
  -7 -14   1    8.45    2.13
  -7 -14   1    7.22    2.41
  -7 -14   1    6.80    2.54
   6  14  -1   41.30    2.27
   6  14  -1   45.01    2.41
   6  14  -1   47.35    2.75
   6 -14  -1   51.26    1.65
   6 -14  -1   44.39    1.92
   6 -14  -1   44.18    1.86
  -6  14   1   40.96    1.37
  -6 -14   1   43.09    2.54
  -6 -14   1   42.12    2.75
   5  14  -1    0.34    1.92
   5  14  -1    2.06    1.99
   5  14  -1   -1.37    2.34
   5 -14  -1    3.92    1.31
   5 -14  -1    1.58    1.58
   5 -14  -1    2.47    1.51
   5 -14  -1    2.68    2.41
  -5  14   1    1.51    1.10
  -5 -14   1    1.44    1.99
  -5 -14   1    3.02    2.20
  -5 -14   1    1.92    2.47
   4  14  -1   18.55    1.99
   4  14  -1   23.09    2.06
   4  14  -1   20.00    2.47
   4 -14  -1   21.30    1.72
   4 -14  -1   17.59    2.41
  -4  14   1   20.89    1.37
  -4 -14   1   23.98    2.13
  -4 -14   1   23.57    2.61
   3  14  -1    1.17    1.86
   3  14  -1   -0.14    1.92
   3  14  -1   -1.31    2.27
   3 -14  -1   -0.69    1.44
   3 -14  -1    2.13    1.65
   3 -14  -1    1.72    1.58
   3 -14  -1    0.69    2.34
  -3 -14   1    3.16    1.86
  -3 -14   1    2.47    2.06
  -3 -14   1   -0.55    2.54
   2  14  -1  100.74    2.47
   2 -14  -1  111.94    2.34
   2 -14  -1  101.36    2.47
   2 -14  -1  110.29    2.41
   2 -14  -1   98.47    3.02
  -2 -14   1  111.80    2.61
  -2 -14   1  100.94    2.75
  -2 -14   1  104.11    2.61
   1  14  -1    4.74    1.72
   1  14  -1    5.22    2.34
   1 -14  -1    5.15    1.65
   1 -14  -1    3.30    2.41
  -1 -14   1    4.95    1.79
  -1 -14   1    5.91    2.06
  -1 -14   1    3.99    1.86
  -1 -14   1    3.99    2.47
   0  14  -1   13.26    1.79
   0  14  -1   19.52    2.47
   0 -14  -1   18.76    1.79
   0 -14  -1   15.87    1.92
   0 -14  -1   19.45    1.79
   0 -14  -1   15.19    2.47
   0  14   1   18.42    2.34
   0 -14   1   17.04    2.06
   0 -14   1   17.93    1.99
   0 -14   1   15.74    2.54
  -1  14  -1   13.12    1.72
  -1 -14  -1   13.19    1.79
  -1 -14  -1   10.58    1.99
  -1 -14  -1   10.44    2.47
   1  14   1   12.44    1.79
   1  14   1   12.71    2.27
   1 -14   1   11.54    1.72
   1 -14   1    8.66    1.99
   1 -14   1    8.18    1.92
   1 -14   1   11.68    2.47
  -2  14  -1   82.67    2.13
  -2 -14  -1   97.30    2.47
  -2 -14  -1   86.03    2.61
   2  14   1   93.32    2.41
   2  14   1   93.52    2.89
   2 -14   1   90.77    2.54
   2 -14   1  101.08    2.54
   2 -14   1   83.77    3.02
  -3  14  -1    3.09    1.51
  -3 -14  -1    3.16    1.86
  -3 -14  -1    5.77    1.99
  -3 -14  -1    6.18    2.34
   3  14   1    3.09    1.79
   3  14   1    3.50    2.27
   3 -14   1    4.67    1.58
   3 -14   1    4.33    1.92
   3 -14   1    4.95    1.86
   3 -14   1    0.89    2.54
  -4 -14  -1   59.03    2.34
  -4 -14  -1   59.99    2.47
  -4 -14  -1   51.47    2.75
   4  14   1   51.67    2.13
   4  14   1   57.58    2.27
   4  14   1   57.17    2.61
   4 -14   1   60.61    1.99
   4 -14   1   56.90    2.34
   4 -14   1   60.68    2.27
   4 -14   1   50.09    2.75
  -5 -14  -1    3.23    1.99
  -5 -14  -1    4.74    2.13
   5  14   1    2.06    1.86
   5  14   1    2.75    2.34
   5 -14   1    3.71    1.72
   5 -14   1    3.23    2.41
  -6 -14  -1    1.86    1.99
  -6 -14  -1    2.34    2.20
  -6 -14  -1    0.89    2.41
   6  14   1    3.71    1.92
   6  14   1    1.51    1.92
   6  14   1    1.92    2.34
   6 -14   1    1.72    1.37
   6 -14   1    0.76    1.72
   6 -14   1    2.89    1.72
   6 -14   1    0.34    2.41
  -7 -14  -1   -1.86    2.06
  -7 -14  -1   -0.14    2.20
  -7 -14  -1   -0.62    2.41
   7  14   1    2.75    1.92
   7  14   1    0.27    1.99
   7  14   1    5.50    2.34
   7 -14   1    1.24    1.31
   7 -14   1    0.76    1.72
   7 -14   1    0.62    1.65
   7 -14   1    1.51    2.41
  -8 -14  -1   21.78    2.27
  -8 -14  -1   15.53    2.41
  -8 -14  -1   12.51    2.47
   8  14   1   15.26    2.13
   8  14   1   17.18    2.20
   8  14   1   16.01    2.47
   8 -14   1   17.04    1.37
   8 -14   1   15.12    1.86
   8 -14   1   15.53    1.79
   8 -14   1   16.84    2.54
  -9 -14  -1    6.18    2.20
  -9 -14  -1    8.73    2.41
  -9 -14  -1    7.56    2.41
   9  14   1    6.67    2.13
   9  14   1    4.60    2.20
   9  14   1    5.91    2.41
   9 -14   1    5.91    1.17
   9 -14   1    8.45    1.79
   9 -14   1    4.54    1.72
   9 -14   1    6.05    2.47
 -10  14  -1    2.75    0.96
 -10 -14  -1    0.07    2.27
 -10 -14  -1    2.20    2.47
 -10 -14  -1    3.57    2.47
  10  14   1    1.72    2.13
  10  14   1   -0.76    2.20
  10  14   1    1.58    2.41
  10 -14   1    0.69    1.03
  10 -14   1    0.89    1.72
  10 -14   1    1.58    1.65
  10 -14   1    2.54    2.47
 -11  14  -1    0.14    0.82
 -11 -14  -1   -1.72    2.27
 -11 -14  -1    1.58    2.47
  11  14   1    1.79    2.20
  11  14   1    2.47    2.27
  11  14   1   -0.34    2.47
  11 -14   1    0.96    1.72
  11 -14   1   -0.82    1.65
 -12  14  -1    1.17    0.69
 -12 -14  -1    2.61    2.34
 -12 -14  -1   -0.21    2.54
 -12 -14  -1   -0.21    2.54
  12  14   1   -1.92    2.27
  12  14   1   -0.27    2.27
  12  14   1   -1.65    2.47
  12 -14   1   -0.82    0.76
  12 -14   1    2.13    1.79
  12 -14   1    1.31    1.65
  12 -14   1   -1.17    2.54
 -13 -14  -1    2.75    2.41
 -13 -14  -1    5.98    2.68
 -13 -14  -1    6.53    2.61
  13  14   1    6.67    2.34
  13  14   1    4.26    2.41
  13  14   1    3.37    2.54
  13 -14   1    5.98    1.72
  13 -14   1    4.60    2.61
 -14 -14  -1    0.21    2.47
 -14 -14  -1    0.76    2.61
  14  14   1   -2.47    2.41
  14  14   1    0.82    2.41
  14  14   1    1.79    2.54
  14 -14   1    1.10    1.79
  14 -14   1   -0.21    2.54
 -15 -14  -1    0.48    2.47
 -15 -14  -1    5.43    2.75
  15  14   1    0.82    2.47
  15  14   1    1.03    2.61
  15 -14   1    0.21    1.79
  15 -14   1    1.99    1.72
 -16 -14  -1    3.02    2.61
 -16 -14  -1    0.00    2.54
 -16 -14  -1    0.82    2.75
  16  14   1   -1.79    2.47
  16  14   1   -1.72    2.61
  16 -14   1   -0.27    1.79
  16 -14   1    0.07    2.61
 -17 -14  -1   16.22    2.75
 -17 -14  -1   16.84    2.68
 -17 -14  -1   16.08    2.95
  17  14   1   16.15    2.68
  17  14   1   17.39    2.75
  17 -14   1   13.33    1.99
  17 -14   1   14.29    1.99
  17 -14   1   11.41    2.75
 -18 -14  -1    1.99    2.75
 -18 -14  -1   10.72    2.68
 -18 -14  -1    3.99    2.89
  18  14   1    5.15    2.68
  18  14   1    1.92    2.75
  18 -14   1    7.42    1.92
  18 -14   1    5.36    1.92
  18 -14   1    6.39    2.68
  16  15  -1   13.19    2.68
  16  15  -1   12.58    2.75
  16  15  -1   13.88    2.82
  16 -15  -1   13.67    2.82
 -16 -15   1   14.02    2.75
 -16 -15   1   10.17    3.02
  15  15  -1    1.79    2.54
  15  15  -1    3.44    2.54
  15  15  -1    1.44    2.68
  15 -15  -1    0.21    1.58
  15 -15  -1    1.86    1.44
  15 -15  -1    1.58    2.61
 -15 -15   1   -2.27    2.61
 -15 -15   1   -0.69    2.82
  14  15  -1   -0.62    2.47
  14  15  -1    0.14    2.47
  14  15  -1    1.37    2.68
  14 -15  -1   -0.69    1.44
  14 -15  -1    1.10    2.61
 -14 -15   1    1.65    2.54
 -14 -15   1   -1.92    2.82
 -14 -15   1    0.41    2.68
  13  15  -1    1.44    2.47
  13  15  -1   -0.55    2.61
  13 -15  -1   -0.48    1.58
  13 -15  -1   -1.24    1.44
  13 -15  -1    0.62    2.54
 -13 -15   1   -4.19    2.47
 -13 -15   1   -0.14    2.82
 -13 -15   1    1.99    2.68
  12  15  -1   18.07    2.54
  12  15  -1   19.93    2.54
  12  15  -1   18.07    2.75
  12 -15  -1   21.10    1.72
  12 -15  -1   17.25    1.65
  12 -15  -1   14.91    2.68
 -12 -15   1   17.93    2.54
 -12 -15   1   18.48    2.89
 -12 -15   1   15.46    2.82
  11  15  -1   11.96    2.47
  11  15  -1   11.96    2.41
  11  15  -1   13.33    2.68
  11 -15  -1   15.53    1.58
  11 -15  -1   12.09    2.68
 -11 -15   1   11.61    2.47
 -11 -15   1   11.89    2.75
 -11 -15   1   15.94    2.75
  10  15  -1    7.42    2.41
  10  15  -1    9.55    2.34
  10  15  -1   10.93    2.61
  10 -15  -1    7.01    0.82
  10 -15  -1   12.03    1.65
  10 -15  -1    9.62    1.58
  10 -15  -1    7.56    2.61
 -10 -15   1   11.41    2.41
 -10 -15   1    6.73    2.68
 -10 -15   1   11.20    2.68
   9  15  -1    5.15    2.27
   9  15  -1    7.15    2.27
   9  15  -1    5.57    2.54
   9 -15  -1    5.02    0.89
   9 -15  -1    5.15    1.65
   9 -15  -1    5.77    2.54
  -9 -15   1    3.92    2.34
  -9 -15   1    6.18    2.61
  -9 -15   1    3.78    2.68
   8  15  -1    7.22    2.27
   8  15  -1    6.05    2.27
   8  15  -1    9.48    2.54
   8 -15  -1    5.70    1.03
   8 -15  -1    7.76    1.17
   8 -15  -1    9.00    1.65
   8 -15  -1    6.73    1.65
   8 -15  -1    2.61    2.54
  -8 -15   1    5.15    2.34
  -8 -15   1    4.12    2.54
  -8 -15   1    9.00    2.61
   7  15  -1   -1.44    2.13
   7  15  -1    0.96    2.13
   7  15  -1   -1.72    2.47
   7 -15  -1   -0.69    1.24
   7 -15  -1    2.06    1.65
   7 -15  -1    1.44    1.51
   7 -15  -1    4.12    2.47
  -7 -15   1    0.07    2.20
  -7 -15   1    1.03    2.41
  -7 -15   1    2.82    2.61
   6  15  -1    5.09    2.13
   6  15  -1    4.81    2.20
   6  15  -1    6.80    2.47
   6 -15  -1    6.05    1.37
   6 -15  -1    6.05    1.72
   6 -15  -1    4.95    1.58
   6 -15  -1    5.98    2.54
  -6  15   1    2.47    1.17
  -6 -15   1    8.11    2.20
  -6 -15   1    3.85    2.41
  -6 -15   1    5.43    2.61
   5  15  -1    2.13    2.06
   5  15  -1    0.82    2.13
   5  15  -1    4.54    2.47
   5 -15  -1    1.79    1.72
   5 -15  -1    3.02    2.47
  -5  15   1    2.06    1.24
  -5 -15   1    2.20    2.06
  -5 -15   1    4.26    2.34
  -5 -15   1    3.50    2.61
   4  15  -1    1.92    1.99
   4  15  -1   -3.02    2.47
   4 -15  -1    1.65    1.51
   4 -15  -1    3.23    1.79
   4 -15  -1    3.09    1.65
   4 -15  -1    0.00    2.47
  -4  15   1    1.92    1.31
  -4 -15   1    0.82    1.99
  -4 -15   1    1.10    2.27
  -4 -15   1    1.24    2.61
   3  15  -1   13.74    2.54
   3 -15  -1   17.25    1.72
   3 -15  -1   16.97    1.99
   3 -15  -1   19.79    1.86
   3 -15  -1   18.14    2.61
  -3  15   1   16.97    1.51
  -3 -15   1   19.52    2.13
  -3 -15   1   20.48    2.68
   2  15  -1    3.37    1.92
   2  15  -1    4.95    2.47
   2 -15  -1    5.98    1.65
   2 -15  -1    4.33    2.47
  -2  15   1    2.34    1.51
  -2 -15   1    5.84    1.99
  -2 -15   1    3.64    2.20
  -2 -15   1    2.47    1.99
  -2 -15   1    1.17    2.61
   1  15  -1   26.73    1.99
   1  15  -1   23.09    2.68
   1 -15  -1   33.33    1.99
   1 -15  -1   29.07    2.13
   1 -15  -1   30.10    2.06
   1 -15  -1   27.97    2.68
  -1  15   1   25.36    1.72
  -1 -15   1   30.10    2.13
  -1 -15   1   24.19    2.34
  -1 -15   1   22.75    2.75
   0  15  -1   15.39    1.86
   0 -15  -1   21.51    1.92
   0 -15  -1   13.19    2.06
   0 -15  -1   15.94    1.92
   0 -15  -1   14.50    2.61
   0  15   1   18.21    1.79
   0  15   1   14.50    2.47
   0 -15   1   16.49    1.99
   0 -15   1   17.93    2.20
   0 -15   1   16.42    2.06
   0 -15   1   12.44    2.68
  -1  15  -1    0.48    1.65
  -1 -15  -1   -0.41    1.79
  -1 -15  -1   -1.24    1.99
  -1 -15  -1   -0.21    1.79
  -1 -15  -1   -3.64    2.47
   1  15   1    1.86    1.65
   1  15   1   -1.72    2.34
   1 -15   1   -1.79    1.79
   1 -15   1    0.76    2.06
   1 -15   1   -0.34    2.54
  -2  15  -1    0.89    1.58
  -2 -15  -1    1.44    1.86
  -2 -15  -1    5.22    2.06
  -2 -15  -1    0.27    2.47
   2  15   1    0.07    1.72
   2  15   1    1.79    1.86
   2  15   1    2.27    2.27
   2 -15   1    1.58    1.79
   2 -15   1    0.89    1.99
   2 -15   1    1.03    1.92
   2 -15   1   -1.65    2.54
  -3  15  -1   13.61    1.65
  -3 -15  -1   17.39    2.20
  -3 -15  -1   13.95    2.61
   3  15   1   15.39    1.92
   3  15   1   19.93    1.99
   3  15   1   15.26    2.47
   3 -15   1   16.08    1.86
   3 -15   1   16.15    2.13
   3 -15   1   14.57    2.06
   3 -15   1   14.29    2.61
  -4  15  -1   -0.82    1.51
  -4 -15  -1    3.50    1.99
  -4 -15  -1    0.00    2.13
  -4 -15  -1    1.99    2.54
   4  15   1    1.31    1.86
   4  15   1    2.27    1.92
   4  15   1    0.82    2.34
   4 -15   1    1.65    1.58
   4 -15   1    0.69    1.92
   4 -15   1    0.00    1.92
   4 -15   1   -1.17    2.54
  -5  15  -1    3.92    1.44
  -5 -15  -1    6.25    2.06
  -5 -15  -1    4.19    2.27
  -5 -15  -1    5.84    2.54
   5  15   1    5.22    1.99
   5  15   1    4.12    1.99
   5  15   1    1.58    2.41
   5 -15   1    4.81    1.58
   5 -15   1    5.98    1.92
   5 -15   1    4.54    1.86
   5 -15   1    2.41    2.61
  -6  15  -1   47.76    1.79
  -6 -15  -1   61.98    2.54
  -6 -15  -1   51.74    2.75
  -6 -15  -1   49.06    2.89
   6  15   1   49.82    2.41
   6  15   1   55.87    2.54
   6  15   1   58.27    2.82
   6 -15   1   59.30    2.06
   6 -15   1   53.87    2.41
   6 -15   1   46.73    2.95
  -7  15  -1   16.29    1.44
  -7 -15  -1   22.06    2.34
  -7 -15  -1   19.03    2.54
  -7 -15  -1   20.20    2.68
   7  15   1   19.24    2.20
   7  15   1   22.06    2.27
   7  15   1   16.29    2.61
   7 -15   1   25.22    1.65
   7 -15   1   18.21    2.06
   7 -15   1   18.97    1.99
   7 -15   1   18.28    2.75
  -8  15  -1    1.03    1.17
  -8 -15  -1    0.96    2.20
  -8 -15  -1   -0.82    2.47
  -8 -15  -1   -1.24    2.61
   8  15   1    0.96    2.13
   8  15   1   -2.34    2.13
   8  15   1    0.89    2.41
   8 -15   1    1.37    1.31
   8 -15   1    0.96    1.86
   8 -15   1    0.76    1.79
   8 -15   1    0.48    2.61
  -9 -15  -1    1.58    2.27
  -9 -15  -1    0.96    2.47
  -9 -15  -1    0.07    2.54
   9  15   1    2.61    2.20
   9  15   1   -0.82    2.20
   9  15   1    5.22    2.47
   9 -15   1   -0.76    1.17
   9 -15   1    0.00    1.79
   9 -15   1    1.58    1.79
 -10 -15  -1   -2.20    2.34
 -10 -15  -1    0.89    2.54
 -10 -15  -1    5.36    2.54
  10  15   1   -0.21    2.27
  10  15   1    2.06    2.20
  10  15   1    0.07    2.47
  10 -15   1   -1.10    1.03
  10 -15   1    0.89    1.86
  10 -15   1    1.72    1.79
  10 -15   1    1.17    2.61
 -11  15  -1    0.76    0.89
 -11 -15  -1    0.62    2.41
 -11 -15  -1    4.60    2.61
 -11 -15  -1    4.47    2.61
  11  15   1    1.72    2.27
  11  15   1   -0.89    2.34
  11  15   1    1.24    2.61
  11 -15   1    2.41    1.86
  11 -15   1    1.24    1.79
  11 -15   1   -2.27    2.61
 -12 -15  -1    1.86    2.41
 -12 -15  -1    2.61    2.68
 -12 -15  -1    1.65    2.68
  12  15   1    1.31    2.34
  12  15   1    5.15    2.41
  12  15   1    1.03    2.54
  12 -15   1    0.76    1.86
  12 -15   1    0.89    1.79
  12 -15   1    3.09    2.68
 -13 -15  -1   14.71    2.61
 -13 -15  -1    8.31    2.75
 -13 -15  -1   14.43    2.75
  13  15   1   15.74    2.54
  13  15   1   12.30    2.68
  13 -15   1   11.75    1.99
  13 -15   1   11.82    1.92
 -14 -15  -1   -1.24    2.61
 -14 -15  -1    3.85    2.47
 -14 -15  -1    0.76    2.75
  14  15   1    2.68    2.68
  14 -15   1    1.58    1.92
  14 -15   1    2.54    2.68
 -15 -15  -1    2.13    2.68
 -15 -15  -1    0.21    2.54
 -15 -15  -1    3.02    2.82
  15  15   1    0.69    2.54
  15  15   1    2.89    2.68
  15 -15   1    0.21    1.92
  15 -15   1    1.44    1.79
  15 -15   1   -0.14    2.75
  12  16  -1    3.23    2.47
  12  16  -1    3.71    2.54
  12  16  -1    0.48    2.75
  12 -16  -1    2.47    1.65
  12 -16  -1    2.27    1.58
  12 -16  -1    2.82    2.75
 -12 -16   1    3.57    2.54
 -12 -16   1    2.61    2.89
 -12 -16   1    1.72    2.75
  11  16  -1   18.62    2.54
  11  16  -1   17.04    2.82
  11 -16  -1   17.04    1.72
  11 -16  -1   18.00    2.82
 -11 -16   1   16.01    2.61
 -11 -16   1   15.12    2.95
 -11 -16   1   14.50    2.95
  10  16  -1    2.68    2.47
  10  16  -1    0.34    2.41
  10  16  -1   -1.03    2.61
  10 -16  -1    1.72    1.72
  10 -16  -1    2.68    2.61
 -10 -16   1   -1.17    2.47
 -10 -16   1   -2.13    2.75
   9  16  -1   -0.76    2.34
   9  16  -1    3.37    2.34
   9  16  -1    1.92    2.68
   9 -16  -1    0.62    1.72
   9 -16  -1    2.61    1.65
   9 -16  -1    5.98    2.61
  -9 -16   1    0.41    2.34
  -9 -16   1   -0.07    2.68
  -9 -16   1   -0.21    2.75
   8  16  -1    4.74    2.34
   8  16  -1    3.99    2.34
   8  16  -1   -0.69    2.68
   8 -16  -1    3.64    1.10
   8 -16  -1    4.19    1.72
   8 -16  -1    4.47    1.65
   8 -16  -1    2.68    2.61
  -8 -16   1    4.12    2.41
  -8 -16   1    0.48    2.68
  -8 -16   1    3.30    2.75
   7  16  -1    2.47    2.27
   7  16  -1   -0.82    2.27
   7  16  -1    3.50    2.54
   7 -16  -1    1.17    1.17
   7 -16  -1    0.76    1.65
   7 -16  -1    0.41    2.61
  -7 -16   1    0.62    2.27
  -7 -16   1    2.34    2.54
  -7 -16   1    0.27    2.68
   6  16  -1    3.23    2.13
   6  16  -1    3.99    2.20
   6  16  -1    3.99    2.61
   6 -16  -1    0.89    1.37
   6 -16  -1    3.16    1.79
   6 -16  -1    1.44    2.61
  -6 -16   1    4.95    2.27
  -6 -16   1    1.17    2.54
   5  16  -1    5.91    2.13
   5  16  -1    7.15    2.20
   5  16  -1    6.53    2.54
   5 -16  -1    5.77    1.58
   5 -16  -1    7.22    1.86
   5 -16  -1    6.05    1.72
   5 -16  -1    2.13    2.61
  -5 -16   1    7.83    2.54
  -5 -16   1    4.19    2.68
   4  16  -1   -0.69    2.06
   4  16  -1   -1.44    2.47
   4 -16  -1    1.65    1.58
   4 -16  -1    0.41    1.92
   4 -16  -1   -1.31    1.79
   4 -16  -1    2.61    2.61
  -4 -16   1    1.31    2.13
  -4 -16   1    2.89    2.41
  -4 -16   1   -2.06    2.68
   3  16  -1    3.71    1.99
   3  16  -1    8.73    2.61
   3 -16  -1    4.67    1.99
   3 -16  -1    4.40    2.61
  -3  16   1    3.92    1.51
  -3 -16   1    7.49    2.13
  -3 -16   1    5.22    2.41
  -3 -16   1    2.41    2.20
  -3 -16   1    6.18    2.75
   2  16  -1   30.30    2.27
   2  16  -1   29.41    2.75
   2 -16  -1   32.85    2.06
   2 -16  -1   28.38    2.27
   2 -16  -1   30.78    2.13
  -2  16   1   27.83    1.86
  -2 -16   1   31.95    2.34
  -2 -16   1   29.34    2.61
  -2 -16   1   36.08    2.41
  -2 -16   1   27.42    2.89
   1  16  -1   10.65    1.99
   1 -16  -1    7.56    2.13
   1 -16  -1   12.44    2.06
   1 -16  -1    5.43    2.68
  -1  16   1    9.90    1.72
  -1 -16   1   13.88    2.13
  -1 -16   1    8.25    2.34
  -1 -16   1   11.27    2.20
  -1 -16   1    7.15    2.68
   0  16  -1    3.85    1.86
   0 -16  -1    3.09    1.92
   0 -16  -1    1.37    2.13
   0 -16  -1    5.77    1.99
   0 -16  -1   -0.82    2.61
   0  16   1    2.68    1.72
   0 -16   1    1.72    1.99
   0 -16   1    1.99    2.20
   0 -16   1    1.24    2.13
   0 -16   1    0.69    2.68
  -1  16  -1   22.61    1.99
  -1 -16  -1   30.85    2.13
  -1 -16  -1   26.59    2.41
  -1 -16  -1   25.22    2.13
  -1 -16  -1   23.36    2.82
   1  16   1   22.33    1.99
   1  16   1   28.38    2.68
   1 -16   1   28.17    2.20
   1 -16   1   26.18    2.41
   1 -16   1   26.25    2.34
   1 -16   1   22.33    2.89
  -2  16  -1    1.44    1.72
  -2 -16  -1    2.75    1.99
  -2 -16  -1   -0.62    2.20
  -2 -16  -1   -0.96    1.99
  -2 -16  -1    1.58    2.61
   2  16   1   -1.10    1.86
   2  16   1    1.65    2.47
   2 -16   1    0.07    1.86
   2 -16   1    0.89    2.06
   2 -16   1   -0.21    2.68
  -3  16  -1    0.41    1.65
  -3 -16  -1    0.41    2.06
  -3 -16  -1    3.50    2.27
  -3 -16  -1    1.37    2.61
   3  16   1    1.37    1.92
   3  16   1    2.20    1.99
   3  16   1    1.24    2.47
   3 -16   1    2.27    1.79
   3 -16   1    1.51    2.13
   3 -16   1   -1.31    1.99
   3 -16   1    1.31    2.68
  -4  16  -1    3.78    1.58
  -4 -16  -1    5.70    2.13
  -4 -16  -1    2.47    2.34
  -4 -16  -1    5.50    2.68
   4  16   1    3.37    1.99
   4  16   1    2.95    2.06
   4  16   1    6.39    2.47
   4 -16   1    4.40    1.72
   4 -16   1    3.23    2.13
   4 -16   1    4.88    2.06
   4 -16   1    1.79    2.68
  -5  16  -1    3.09    1.51
  -5 -16  -1    5.43    2.20
  -5 -16  -1    4.81    2.61
   5  16   1    4.26    2.06
   5  16   1    3.16    2.54
   5 -16   1    4.88    1.72
   5 -16   1    3.44    2.06
   5 -16   1    6.12    1.99
   5 -16   1    4.40    2.75
  -6  16  -1    7.83    1.51
  -6 -16  -1   11.96    2.27
  -6 -16  -1   12.44    2.54
  -6 -16  -1    9.48    2.68
   6  16   1   12.99    2.20
   6  16   1   11.41    2.27
   6  16   1   14.16    2.61
   6 -16   1   10.86    2.13
   6 -16   1   10.99    2.06
   6 -16   1    7.15    2.82
  -7  16  -1    1.86    1.31
  -7 -16  -1    3.57    2.27
  -7 -16  -1    5.43    2.47
  -7 -16  -1    5.57    2.68
   7  16   1    2.89    2.20
   7  16   1    1.99    2.20
   7  16   1    1.51    2.61
   7 -16   1    2.34    2.06
   7 -16   1    3.85    1.92
  -8  16  -1   19.10    1.44
  -8 -16  -1   27.01    2.54
  -8 -16  -1   30.17    2.82
  -8 -16  -1   23.43    2.82
   8  16   1   19.86    2.41
   8  16   1   25.84    2.47
   8  16   1   25.15    2.82
   8 -16   1   23.64    1.65
   8 -16   1   25.29    2.27
   8 -16   1   26.32    2.13
   8 -16   1   24.74    2.95
  -9  16  -1    1.99    1.17
  -9 -16  -1    2.27    2.41
  -9 -16  -1    3.78    2.68
  -9 -16  -1    0.34    2.68
   9  16   1    1.99    2.34
   9  16   1    5.29    2.34
   9  16   1    4.67    2.61
   9 -16   1    1.31    1.31
   9 -16   1    2.82    2.75
 -10 -16  -1    4.81    2.75
 -10 -16  -1    3.92    2.75
  10  16   1    4.95    2.34
  10  16   1    2.41    2.34
  10  16   1    5.50    2.68
  10 -16   1    1.37    1.99
  10 -16   1    2.34    1.92
  10 -16   1    1.72    2.75
 -11 -16  -1   15.80    2.61
 -11 -16  -1   15.19    2.89
 -11 -16  -1   10.99    2.82
  11  16   1   12.85    2.54
  11  16   1   14.64    2.75
  11 -16   1   11.27    2.06
  11 -16   1   15.87    1.99
  11 -16   1   10.79    2.89
 -12 -16  -1   16.84    2.75
 -12 -16  -1   18.48    2.68
 -12 -16  -1   15.87    2.95
 -12 -16  -1   15.94    2.89
  12  16   1   22.13    2.68
  12  16   1   14.77    2.82
  12 -16   1   15.39    2.06
  12 -16   1   20.41    2.89
   6  17  -1    4.40    2.27
   6  17  -1    7.76    2.34
   6  17  -1    9.69    2.75
   6 -17  -1    5.57    1.44
   6 -17  -1    4.33    1.58
   6 -17  -1    5.70    1.86
   6 -17  -1    4.40    2.82
  -6 -17   1    6.25    2.41
  -6 -17   1    3.02    2.68
  -6 -17   1    5.02    2.89
   5  17  -1   -1.24    2.20
   5  17  -1    1.65    2.61
   5 -17  -1   -0.89    1.51
   5 -17  -1    1.37    1.65
   5 -17  -1    0.00    1.99
   5 -17  -1    1.31    1.86
   5 -17  -1   -0.14    2.75
  -5 -17   1   -0.27    2.27
  -5 -17   1    1.44    2.61
  -5 -17   1   -2.75    2.82
   4  17  -1    4.88    2.20
   4  17  -1    4.95    2.68
   4 -17  -1    4.88    1.72
   4 -17  -1    7.22    2.06
   4 -17  -1    7.28    2.82
  -4 -17   1    3.50    2.27
  -4 -17   1    7.35    2.61
  -4 -17   1    5.91    2.34
  -4 -17   1    3.09    2.82
   3  17  -1   -0.41    2.13
   3  17  -1    0.27    2.68
   3 -17  -1   -0.07    1.72
   3 -17  -1    4.05    1.86
   3 -17  -1    1.03    2.06
   3 -17  -1    0.82    1.99
  -3 -17   1    1.58    2.20
  -3 -17   1   -1.65    2.54
  -3 -17   1    0.00    2.27
  -3 -17   1    3.23    2.82
   2  17  -1   13.33    2.20
   2 -17  -1   17.73    2.06
   2 -17  -1   12.64    2.27
   2 -17  -1   14.71    2.13
   2 -17  -1   12.71    2.82
  -2 -17   1   19.31    2.34
  -2 -17   1   13.74    2.61
  -2 -17   1   15.05    2.41
  -2 -17   1   16.63    2.89
   1  17  -1    8.25    2.06
   1 -17  -1    9.41    1.99
   1 -17  -1    8.11    2.13
   1 -17  -1    8.73    2.82
  -1 -17   1    8.66    2.20
  -1 -17   1   10.38    2.47
  -1 -17   1    7.76    2.34
  -1 -17   1    8.45    2.89
   0  17  -1   -0.62    1.92
   0 -17  -1   -1.99    2.20
   0 -17  -1    1.03    2.06
   0 -17  -1   -1.99    2.68
   0 -17   1    2.41    2.20
   0 -17   1    0.27    2.82
  -1  17  -1    4.95    1.92
  -1 -17  -1    8.66    2.13
  -1 -17  -1    6.05    2.34
  -1 -17  -1    8.38    2.20
  -1 -17  -1    6.94    2.75
   1 -17   1    8.38    2.06
   1 -17   1    8.80    2.34
   1 -17   1    8.38    2.27
   1 -17   1    4.95    2.82
  -2  17  -1    0.96    1.79
  -2 -17  -1    0.96    2.13
  -2 -17  -1   -0.55    2.34
  -2 -17  -1   -2.75    2.06
  -2 -17  -1    1.10    2.68
   2  17   1    0.48    1.92
   2  17   1    2.47    2.61
   2 -17   1   -1.44    2.27
   2 -17   1   -1.37    2.20
   2 -17   1    2.68    2.82
  -3  17  -1    3.64    1.79
  -3 -17  -1    3.44    2.20
  -3 -17  -1    4.05    2.41
  -3 -17  -1    4.26    2.13
  -3 -17  -1    2.13    2.75
   3  17   1    3.57    2.06
   3  17   1    5.91    2.61
   3 -17   1    5.84    1.92
   3 -17   1    3.16    2.34
   3 -17   1    8.73    2.20
   3 -17   1    4.74    2.82
  -4  17  -1    9.00    1.79
  -4 -17  -1   10.38    2.34
  -4 -17  -1    7.35    2.54
  -4 -17  -1    9.48    2.75
   4  17   1    8.66    2.20
   4  17   1    9.21    2.27
   4  17   1   10.65    2.61
   4 -17   1    9.62    2.27
   4 -17   1    7.01    2.89
  -5  17  -1    3.37    1.58
  -5 -17  -1    1.10    2.27
  -5 -17  -1    4.95    2.54
  -5 -17  -1    3.37    2.75
   5  17   1    3.57    2.20
   5  17   1    4.26    2.68
   5 -17   1    4.26    1.79
   5 -17   1    1.44    2.27
   5 -17   1    3.44    2.06
   5 -17   1   -1.10    2.82
  -6  17  -1    5.84    1.58
  -6 -17  -1   13.88    2.41
  -6 -17  -1   10.24    2.68
  -6 -17  -1   10.17    2.82
   6  17   1    8.66    2.27
   6  17   1   11.68    2.68
   6 -17   1    6.87    1.79
   6 -17   1    6.39    2.20
   6 -17   1    7.49    2.13
   6 -17   1    5.50    2.95
  32   0  -2    4.26    2.68
 -32   0   2    1.65    2.20
 -32   0   2    2.95    2.20
 -32   0   2    1.17    2.68
  31   0  -2    4.33    2.61
 -31   0   2    0.48    2.20
 -31   0   2    0.41    2.13
 -31   0   2    0.76    2.54
  30   0  -2   20.13    2.61
 -30   0   2   17.66    2.20
 -30   0   2   21.99    2.27
 -30   0   2   14.22    2.61
  29   0  -2   -0.89    2.47
 -29   0   2    0.62    1.99
 -29   0   2   -1.37    1.99
 -29   0   2   -0.89    2.41
  28   0  -2    2.34    2.41
 -28   0   2    1.10    1.92
 -28   0   2    2.61    1.92
 -28   0   2    0.34    2.41
  27   0  -2  176.26    3.44
 -27   0   2  182.10    3.02
  26   0  -2   43.22    2.54
 -26   0   2   40.47    2.13
 -26   0   2   47.96    2.13
 -26   0   2   42.81    2.47
  25   0  -2   95.31    2.75
 -25   0   2   83.49    2.34
 -25   0   2   95.65    2.41
 -25   0   2   82.18    2.75
 -24   0   2   47.21    1.99
 -24   0   2   53.05    2.06
 -24   0   2   47.35    2.41
  23   0  -2  123.69    2.75
 -23   0   2  117.78    2.41
 -23   0   2  129.87    2.41
 -23   0   2  112.49    2.68
  22   0  -2   11.13    1.99
 -22   0   2   11.75    1.58
 -22   0   2    6.73    1.99
  21   0  -2  192.06    2.95
 -21   0   2  171.10    2.47
 -21   0   2  197.01    2.54
 -21   0   2  168.22    2.82
  20   0  -2   26.52    1.92
 -20   0   2   23.64    1.58
 -20   0   2   24.12    1.51
 -20   0   2   23.02    1.92
  19   0  -2   23.36    1.86
 -19   0   2   22.68    1.51
 -19   0   2   23.23    1.51
 -19   0   2   19.72    1.79
  18   0  -2    0.21    1.72
 -18   0   2    0.48    1.24
 -18   0   2    0.41    1.58
  17   0  -2   36.56    1.44
  17   0  -2   40.47    1.79
 -17   0   2   41.23    1.44
 -17   0   2   33.40    1.72
  16   0  -2  166.71    1.99
  16   0  -2  178.66    2.41
 -16   0   2  171.65    1.99
 -16   0   2  156.26    2.27
  15   0  -2  110.70    1.72
  15   0  -2  120.25    2.06
 -15   0   2  116.47    1.72
 -15   0   2  106.51    1.99
  14   0  -2  441.64    2.68
  14   0  -2  465.62    8.73
 -14   0   2  459.23    2.75
 -14   0   2  422.13    7.15
  13   0  -2   85.21    1.44
  13   0  -2   89.06    1.72
 -13   0   2   86.45    1.44
 -13   0   2   79.85    1.65
  12   0  -2    2.89    0.89
  12   0  -2    0.41    1.17
 -12   0   2    0.55    0.89
 -12   0   2    1.37    1.10
  11   0  -2   82.32    1.24
  11   0  -2   87.00    1.51
 -11   0   2   84.93    1.24
 -11   0   2   80.81    1.44
  10   0  -2  248.27    3.78
  10   0  -2  262.43    2.06
 -10   0   2  255.76    1.79
 -10   0   2  236.25    1.92
   9   0  -2   11.61    0.76
   9   0  -2   13.40    0.96
  -9   0   2   12.64    0.76
  -9   0   2   12.51    0.89
   8   0  -2    2.54    0.62
   8   0  -2    2.27    0.82
  -8   0   2    3.37    0.69
  -8   0   2    2.41    0.82
   7   0  -2   92.15    0.96
   7   0  -2   93.39    1.10
  -7   0   2   88.64    1.03
  -7   0   2   89.95    1.10
   6   0  -2    8.31    0.62
   6   0  -2    7.83    0.69
  -6   0   2    8.80    0.62
  -6   0   2    6.73    0.69
   5   0  -2  543.13    7.90
   5   0  -2  554.47    8.11
  -5   0   2  569.32    7.97
  -5   0   2  527.54    7.01
   4   0  -2    2.41    0.48
   4   0  -2    3.23    0.55
  -4   0   2    2.20    0.48
  -4   0   2    2.54    0.55
   3   0  -2 1183.02   11.27
   3   0  -2 1198.28   10.93
  -3   0   2 1199.65   11.41
  -3   0   2 1126.13   10.79
   2   0  -2 2503.96   16.35
   2   0  -2 2557.08   15.53
   2   0  -2 2532.54   11.41
  -2   0   2 2489.39   16.42
  -2   0   2 2436.07   15.19
  -2   0   2 2429.95   11.06
   1   0  -2  526.30    6.94
   1   0  -2  546.36    6.46
  -1   0   2  536.40    6.80
   0   0  -2  886.72    9.35
   0   0  -2  935.71    9.55
   0   0   2  929.46    9.69
   0   0   2  927.33    9.48
  -1   0  -2 1731.52   14.22
  -1   0  -2 1680.46   14.22
   1   0   2 1723.13   14.36
   1   0   2 1781.47   14.71
  -2   0  -2 9738.43   38.34
  -2   0  -2 9981.75   40.54
   2   0   2 9999.00   39.03
   2   0   2 9990.00   40.20
  -3   0  -2   96.34    0.96
  -3   0  -2   91.53    1.03
   3   0   2   96.89    0.96
   3   0   2   96.27    1.10
  -4   0  -2   28.72    0.76
  -4   0  -2   29.20    0.89
   4   0   2   31.33    0.82
   4   0   2   32.23    0.89
  -5   0  -2  242.23    3.99
  -5   0  -2  238.58    3.85
   5   0   2  250.06    1.51
  -6   0  -2 1362.10   17.25
  -6   0  -2 1319.15   17.80
   6   0   2 1435.35   17.73
  -7   0  -2  356.71    3.78
  -7   0  -2  349.90    4.26
   7   0   2  359.94    1.99
   7   0   2  368.11    2.27
  -8   0  -2  106.17    1.37
  -8   0  -2  104.24    1.51
   8   0   2  110.98    1.37
   8   0   2  107.68    1.58
  -9   0  -2   58.75    1.24
  -9   0  -2   59.85    1.37
   9   0   2   60.68    1.24
   9   0   2   63.15    1.44
 -10   0  -2   24.60    1.10
 -10   0  -2   24.60    1.31
  10   0   2   23.91    1.10
  10   0   2   26.66    1.37
 -11   0  -2   14.29    1.10
 -11   0  -2   15.67    1.03
 -11   0  -2   16.90    1.31
  11   0   2   17.59    1.37
 -12   0  -2    1.37    1.10
 -12   0  -2    0.62    0.96
 -12   0  -2    1.58    1.31
  12   0   2   -1.17    1.37
 -13   0  -2   10.31    1.24
 -13   0  -2   13.06    1.17
 -13   0  -2   10.31    1.44
  13   0   2   11.96    1.51
 -14   0  -2  100.12    1.79
 -14   0  -2  103.76    1.72
 -14   0  -2   97.71    2.06
 -15   0  -2    0.89    1.24
 -15   0  -2   -0.62    1.17
 -15   0  -2   -0.14    1.51
  15   0   2   -0.27    1.58
 -16   0  -2   51.54    1.65
 -16   0  -2   55.45    1.58
 -16   0  -2   53.74    1.92
  16   0   2   55.04    1.99
 -17   0  -2    6.46    1.44
 -17   0  -2    8.11    1.37
 -17   0  -2    6.25    1.72
  17   0   2    6.60    1.79
 -18   0  -2    1.79    1.44
 -18   0  -2    1.51    1.37
 -18   0  -2   -0.89    1.72
  18   0   2    3.78    1.86
 -19   0  -2    0.21    1.51
 -19   0  -2    0.89    1.44
 -19   0  -2   -0.21    1.86
  19   0   2   -1.17    1.92
 -20   0  -2    4.19    1.58
 -20   0  -2    1.58    1.51
 -20   0  -2    3.09    1.92
  20   0   2    0.48    2.06
 -21   0  -2    1.31    1.65
 -21   0  -2    0.21    1.58
  21   0   2    2.68    2.13
 -22   0  -2   12.92    1.79
 -22   0  -2   12.44    2.20
  22   0   2   13.95    2.27
 -23   0  -2   77.44    2.34
 -23   0  -2   83.63    2.27
 -23   0  -2   72.01    2.68
  23   0   2   88.09    2.82
 -24   0  -2    1.92    1.86
 -24   0  -2    3.09    1.86
 -24   0  -2    0.48    2.27
  24   0   2    4.81    2.41
 -25   0  -2   95.03    2.47
 -25   0  -2   82.87    2.89
  25   0   2   96.27    3.16
 -26   0  -2   -0.62    1.99
 -26   0  -2    0.21    1.92
 -26   0  -2    1.99    2.41
  26   0   2    1.92    2.54
 -27   0  -2   34.50    2.34
 -27   0  -2   43.50    2.34
 -27   0  -2   35.60    2.75
  27   0   2   43.29    2.89
 -28   0  -2    2.20    2.20
 -28   0  -2    3.99    2.06
 -28   0  -2    1.58    2.54
  28   0   2    3.57    2.61
 -29   0  -2   12.71    2.27
 -29   0  -2   11.41    2.20
 -29   0  -2    9.90    2.61
  29   0   2   15.80    2.82
 -30   0  -2   -0.76    2.20
 -30   0  -2   -2.68    2.20
 -30   0  -2   -4.40    2.61
  30   0   2    3.02    2.75
 -31   0  -2   19.58    2.54
 -31   0  -2   23.84    2.47
 -31   0  -2   19.79    2.89
  31   0   2   20.07    3.02
  31  -1  -2    5.77    2.54
 -31   1   2    6.12    2.13
 -31   1   2    2.95    2.54
 -31  -1   2    6.73    2.27
 -31  -1   2    7.83    2.27
 -31  -1   2    3.99    2.68
  30   1  -2    3.02    2.61
  30  -1  -2    3.92    2.47
 -30   1   2    3.57    1.99
 -30   1   2    2.68    1.99
 -30   1   2    6.80    2.47
 -30  -1   2    2.68    2.20
 -30  -1   2    3.78    2.20
 -30  -1   2    1.79    2.61
  29   1  -2   29.82    2.75
  29  -1  -2   30.78    2.61
 -29   1   2   34.01    2.20
 -29   1   2   23.50    2.54
 -29  -1   2   28.79    2.34
 -29  -1   2   32.64    2.34
 -29  -1   2   24.33    2.68
  28   1  -2   -1.44    2.41
  28  -1  -2    3.71    2.34
 -28   1   2    0.69    1.86
 -28   1   2    1.86    1.86
 -28   1   2    0.07    2.34
 -28  -1   2    2.27    2.06
 -28  -1   2    0.48    2.06
 -28  -1   2    2.27    2.41
  27   1  -2   26.94    2.54
 -27   1   2   26.66    1.99
 -27   1   2   29.89    1.99
 -27   1   2   24.26    2.41
 -27  -1   2   25.43    2.20
 -27  -1   2   29.07    2.20
 -27  -1   2   26.32    2.61
  26   1  -2    6.39    2.27
  26  -1  -2    9.35    2.27
 -26   1   2    8.73    1.79
 -26   1   2    7.42    1.79
 -26   1   2    8.38    2.20
 -26  -1   2    7.35    1.99
 -26  -1   2    7.83    1.92
 -26  -1   2    7.28    2.27
  25   1  -2   15.87    2.34
  25  -1  -2   17.66    2.20
 -25   1   2   16.90    1.79
 -25   1   2   20.00    1.79
 -25   1   2   16.01    2.20
 -25  -1   2   18.07    1.99
 -25  -1   2   22.47    1.99
 -25  -1   2   13.06    2.34
  24   1  -2   15.67    2.27
  24  -1  -2   16.49    2.13
 -24   1   2   15.32    2.13
 -24  -1   2   16.08    1.86
 -24  -1   2   13.06    2.27
  23   1  -2    3.78    2.13
  23  -1  -2    3.99    1.99
 -23   1   2    2.82    1.58
 -23   1   2    6.05    1.51
 -23   1   2    4.12    1.92
 -23  -1   2    5.29    1.72
 -23  -1   2    6.60    2.06
  22   1  -2    8.45    2.06
  22  -1  -2    9.48    1.92
 -22   1   2    9.41    1.51
 -22   1   2   13.12    1.51
 -22   1   2    6.80    1.86
 -22  -1   2    9.41    1.72
 -22  -1   2    7.83    1.72
 -22  -1   2    8.86    2.06
  21  -1  -2  139.01    2.61
 -21   1   2  131.52    2.20
 -21   1   2  147.33    2.20
 -21   1   2  128.09    2.54
 -21  -1   2  129.19    2.41
 -21  -1   2  144.72    2.41
 -21  -1   2  126.23    2.68
  20   1  -2   35.18    2.20
  20  -1  -2   34.22    1.92
 -20   1   2   32.78    1.51
 -20   1   2   33.19    1.51
 -20   1   2   29.55    1.86
 -20  -1   2   33.53    1.72
 -20  -1   2   29.27    2.06
  19   1  -2   20.34    1.58
  19   1  -2   20.61    1.92
  19  -1  -2   21.71    1.79
 -19   1   2   17.66    1.37
 -19   1   2   20.00    1.37
 -19   1   2   17.39    1.72
 -19  -1   2   20.55    1.58
 -19  -1   2   22.47    1.86
  18   1  -2   84.32    1.86
  18   1  -2   87.96    2.27
  18  -1  -2   87.34    2.06
 -18   1   2   80.95    1.65
 -18   1   2   85.35    1.65
 -18   1   2   77.31    1.99
 -18  -1   2   84.93    1.86
 -18  -1   2   77.99    2.20
  17   1  -2    7.28    1.37
  17   1  -2    7.08    1.65
  17  -1  -2    8.38    1.44
 -17   1   2    7.63    1.17
 -17   1   2    6.73    1.17
 -17  -1   2    6.94    1.37
 -17  -1   2    4.26    1.65
  16  -1  -2  123.90    2.06
 -16   1   2  113.31    1.65
 -16   1   2  119.22    1.65
 -16   1   2  109.12    1.99
 -16  -1   2  122.18    1.92
 -16  -1   2  111.05    2.13
  15   1  -2  134.96    1.92
  15   1  -2  143.55    2.27
  15  -1  -2  136.47    1.65
  15  -1  -2  139.77    2.13
 -15   1   2  139.84    1.72
 -15   1   2  124.65    1.99
 -15  -1   2  133.72    1.92
 -15  -1   2  127.54    2.13
  14   1  -2  153.44    1.92
  14   1  -2  169.25    2.27
  14  -1  -2  155.37    1.65
  14  -1  -2  163.41    2.13
 -14   1   2  159.83    1.65
 -14   1   2  148.15    1.92
 -14  -1   2  157.43    1.92
 -14  -1   2  142.38    2.13
  13   1  -2    0.14    1.31
  13  -1  -2    1.51    0.82
  13  -1  -2    2.06    1.17
 -13   1   2    1.58    0.82
 -13   1   2    2.47    1.10
 -13  -1   2    3.09    1.10
 -13  -1   2    1.99    1.24
  12   1  -2   88.16    1.51
  12   1  -2   90.16    1.72
  12  -1  -2   95.03    1.58
 -12   1   2   91.19    1.24
 -12  -1   2   91.94    1.51
 -12  -1   2   85.96    1.65
  11   1  -2   22.61    1.10
  11   1  -2   23.23    1.31
  11  -1  -2   23.57    0.82
  11  -1  -2   22.47    1.10
 -11   1   2   24.60    0.82
 -11   1   2   22.13    1.03
 -11  -1   2   24.26    1.10
 -11  -1   2   20.07    1.24
  10   1  -2  152.28    1.58
  10   1  -2  160.04    1.79
  10  -1  -2  150.97    1.31
  10  -1  -2  162.10    1.58
 -10   1   2  159.28    2.95
 -10   1   2  146.50    1.51
 -10  -1   2  148.22    1.79
   9   1  -2    0.21    0.82
   9   1  -2   -0.21    0.96
   9  -1  -2   -0.82    0.55
   9  -1  -2   -0.34    0.76
  -9   1   2   -0.69    0.55
  -9   1   2    0.34    0.76
  -9  -1   2    1.44    0.82
  -9  -1   2    0.27    0.96
   8   1  -2    5.15    0.76
   8   1  -2    4.88    0.89
   8  -1  -2    4.26    0.55
   8  -1  -2    5.63    0.76
  -8   1   2    5.57    0.55
  -8   1   2    4.05    0.69
  -8  -1   2    5.50    0.82
   7   1  -2    2.89    0.76
   7   1  -2    3.50    0.82
   7  -1  -2    3.02    0.62
  -7   1   2    3.37    0.48
  -7   1   2    3.37    0.62
  -7  -1   2    3.30    0.76
  -7  -1   2    4.19    0.82
   6   1  -2  475.45    6.80
   6   1  -2  482.60    6.53
   6   1  -2  467.82    7.35
   6  -1  -2  469.13    6.39
   6  -1  -2  487.34    7.63
  -6   1   2  490.91    6.87
  -6   1   2  468.92    7.08
  -6  -1   2  488.23    6.53
  -6  -1   2  457.72    7.56
   5   1  -2   26.25    0.82
   5   1  -2   25.70    0.82
   5  -1  -2   25.97    0.48
   5  -1  -2   26.94    0.55
  -5   1   2   25.97    0.48
  -5   1   2   25.97    0.55
  -5  -1   2   27.35    0.82
  -5  -1   2   26.59    0.82
   4   1  -2  171.04    1.24
   4   1  -2  168.97    1.24
   4   1  -2  169.45    2.13
   4  -1  -2  182.24    3.23
   4  -1  -2  175.50    3.23
  -4   1   2  175.16    2.54
  -4   1   2  169.94    2.41
  -4  -1   2  170.90    1.24
  -4  -1   2  169.18    1.24
  -4  -1   2  171.10    2.34
   3   1  -2  222.02    3.30
   3   1  -2  221.95    3.30
   3  -1  -2  233.43    3.44
  -3   1   2  231.23    3.44
  -3   1   2  235.77    3.23
  -3  -1   2  221.34    2.75
  -3  -1   2  220.58    1.31
  -3  -1   2  223.60    2.75
   2   1  -2 1219.51   12.44
   2   1  -2 1210.85   12.64
   2   1  -2 1263.49   11.82
   2  -1  -2 1219.44    9.55
  -2   1   2 1242.46    7.35
  -2  -1   2 1216.35   12.44
  -2  -1   2 1210.23   12.23
  -2  -1   2 1221.30   11.61
   1   1  -2    0.27    0.55
   1   1  -2   -0.34    0.41
   1  -1  -2    0.34    0.21
  -1   1   2    0.07    0.34
  -1   1   2   -0.27    0.21
  -1  -1   2    0.14    0.55
  -1  -1   2    0.27    0.48
   0   1  -2 7576.26   32.57
   0   1  -2 7522.25   32.98
   0  -1  -2 7213.51   28.72
   0  -1  -2 7379.39   25.84
   0   1   2 7421.72   29.14
   0   1   2 7114.21   20.55
   0  -1   2 7572.55   32.50
   0  -1   2 7468.79   32.71
  -1   1  -2  856.28   10.24
  -1   1  -2  832.57   10.24
  -1  -1  -2  853.53    9.62
   1   1   2  866.79   10.10
   1   1   2  876.96    9.69
   1  -1   2  874.83    9.83
   1  -1   2  849.68   10.38
  -2   1  -2 2307.84   18.07
  -2   1  -2 2333.27   19.65
  -2  -1  -2 2278.78   18.48
   2   1   2 2296.30   18.55
   2  -1   2 2395.87   18.35
   2  -1   2 2318.36   19.24
  -3   1  -2    5.77    0.62
  -3   1  -2    5.22    0.76
  -3  -1  -2    5.70    0.69
  -3  -1  -2    4.88    0.69
   3   1   2    7.01    0.69
   3   1   2    5.29    0.76
   3  -1   2    5.57    0.62
   3  -1   2    3.99    0.76
  -4   1  -2   45.01    0.82
  -4   1  -2   46.80    0.96
  -4  -1  -2   44.94    0.89
  -4  -1  -2   47.69    0.96
   4   1   2   46.18    0.89
   4   1   2   46.66    0.96
   4  -1   2   46.73    0.82
   4  -1   2   46.66    0.96
  -5   1  -2  960.04   12.92
  -5   1  -2  978.87   13.95
  -5  -1  -2  943.75   14.22
  -5  -1  -2  925.27   12.99
   5   1   2  986.08   13.19
   5   1   2 1002.02   13.74
   5  -1   2  969.93   12.37
   5  -1   2 1015.49   14.22
  -6   1  -2    0.48    0.69
  -6   1  -2    0.27    0.82
  -6  -1  -2   -0.14    0.82
  -6  -1  -2    0.62    0.89
   6   1   2   -0.48    0.82
   6   1   2    0.89    0.89
   6  -1   2    0.14    0.69
   6  -1   2   -0.48    0.89
  -7   1  -2  639.48   10.38
  -7   1  -2  608.62    8.04
  -7  -1  -2  638.38    7.90
  -7  -1  -2  606.15    9.28
   7   1   2  651.29    9.96
   7   1   2  649.85    8.73
   7  -1   2  662.01    8.38
   7  -1   2  649.23    9.21
  -8   1  -2    5.22    0.76
  -8   1  -2    6.87    0.96
  -8  -1  -2    6.12    0.96
  -8  -1  -2    3.85    0.89
  -8  -1  -2    6.25    1.03
   8   1   2    5.63    1.10
   8  -1   2    5.43    0.76
   8  -1   2    6.46    1.03
  -9   1  -2   63.91    1.17
  -9   1  -2   64.59    1.37
  -9  -1  -2   63.22    1.31
  -9  -1  -2   67.27    1.24
  -9  -1  -2   64.66    1.44
   9   1   2   70.57    1.51
   9  -1   2   70.92    1.17
   9  -1   2   68.58    1.44
 -10   1  -2  236.38    4.33
 -10   1  -2  236.87    2.20
 -10  -1  -2  232.61    2.06
 -10  -1  -2  245.87    1.99
 -10  -1  -2  231.85    2.27
  10   1   2  260.64    2.41
  10  -1   2  253.36    2.27
 -11   1  -2  187.73    1.86
 -11   1  -2  183.82    2.06
 -11  -1  -2  183.75    1.99
 -11  -1  -2  187.80    1.92
 -11  -1  -2  181.76    2.20
  11   1   2  199.48    2.27
  11  -1   2  196.19    1.79
  11  -1   2  201.27    2.20
 -12   1  -2    5.29    1.03
 -12   1  -2    5.63    1.31
 -12  -1  -2    5.09    1.17
 -12  -1  -2    5.02    1.10
 -12  -1  -2    3.92    1.37
  12   1   2    3.99    1.44
  12  -1   2    4.40    1.03
  12  -1   2    4.67    1.37
 -13   1  -2   40.06    1.24
 -13   1  -2   41.09    1.58
 -13  -1  -2   39.24    1.44
 -13  -1  -2   40.82    1.37
 -13  -1  -2   39.99    1.65
  13   1   2   46.45    1.72
  13  -1   2   44.80    1.65
 -14   1  -2   12.16    1.10
 -14   1  -2   10.58    1.51
 -14  -1  -2   11.82    1.37
 -14  -1  -2   13.33    1.31
 -14  -1  -2   10.51    1.58
  14   1   2   15.60    1.65
  14  -1   2   15.05    1.58
 -15   1  -2   30.30    1.31
 -15   1  -2   27.21    1.72
 -15  -1  -2   31.33    1.58
 -15  -1  -2   32.23    1.44
 -15  -1  -2   30.65    1.79
  15   1   2   33.40    1.86
  15  -1   2   36.28    1.79
 -16   1  -2   20.96    1.31
 -16   1  -2   18.28    1.72
 -16  -1  -2   19.03    1.58
 -16  -1  -2   22.26    1.51
 -16  -1  -2   19.31    1.79
  16   1   2   20.96    1.92
  16  -1   2   23.16    1.79
 -17   1  -2    4.67    1.24
 -17   1  -2    4.12    1.65
 -17  -1  -2    1.58    1.51
 -17  -1  -2    5.36    1.44
  17   1   2    1.92    1.79
  17  -1   2    5.57    1.79
 -18   1  -2   12.09    1.37
 -18   1  -2    6.39    1.79
 -18  -1  -2    9.07    1.65
 -18  -1  -2   12.30    1.51
 -18  -1  -2    9.83    1.92
  18   1   2   10.93    1.99
  18  -1   2   12.37    1.92
 -19   1  -2    3.99    1.44
 -19   1  -2    3.57    1.86
 -19  -1  -2    3.30    1.65
 -19  -1  -2    4.26    1.51
 -19  -1  -2    4.40    1.92
  19   1   2    2.13    2.06
  19  -1   2    5.77    1.92
 -20   1  -2   39.72    1.79
 -20   1  -2   39.65    1.72
 -20   1  -2   33.40    2.13
 -20  -1  -2   38.55    1.92
 -20  -1  -2   40.41    1.86
 -20  -1  -2   38.89    2.20
  20   1   2   39.24    2.41
  20  -1   2   44.05    2.27
 -21   1  -2    2.27    1.58
 -21   1  -2    2.34    1.51
 -21   1  -2    3.78    1.99
 -21  -1  -2    3.44    1.65
 -21  -1  -2    0.69    2.06
  21  -1   2    0.21    2.06
 -22   1  -2   58.00    2.06
 -22   1  -2   61.57    1.99
 -22  -1  -2   59.99    2.20
 -22  -1  -2   67.48    2.13
 -22  -1  -2   55.94    2.54
  22   1   2   63.77    2.68
  22  -1   2   70.02    2.54
 -23   1  -2   32.98    1.92
 -23   1  -2   28.72    2.34
 -23  -1  -2   31.27    2.06
 -23  -1  -2   35.87    2.06
 -23  -1  -2   28.72    2.41
  23   1   2   33.88    2.61
  23  -1   2   35.60    2.54
 -24   1  -2    3.30    1.79
 -24   1  -2    1.44    1.72
 -24   1  -2    1.24    2.20
 -24  -1  -2    1.44    1.92
 -24  -1  -2    1.65    1.92
 -24  -1  -2    0.82    2.27
  24   1   2   -0.21    2.41
  24  -1   2    5.09    2.34
 -25   1  -2  203.81    3.09
 -25   1  -2  190.07    3.44
 -25  -1  -2  195.09    3.16
 -25  -1  -2  215.49    3.16
 -25  -1  -2  197.08    3.57
 -26   1  -2   38.48    2.20
 -26   1  -2   43.98    2.20
 -26  -1  -2   36.21    2.34
  26   1   2   44.05    2.82
 -27   1  -2    3.37    1.99
 -27   1  -2    3.78    1.92
 -27   1  -2    3.09    2.41
 -27  -1  -2    3.64    2.13
 -27  -1  -2    2.06    2.06
 -27  -1  -2    2.20    2.54
  27   1   2    5.36    2.68
  27  -1   2    0.48    2.54
 -28   1  -2   -0.62    1.99
 -28   1  -2   -1.72    1.99
 -28   1  -2    1.24    2.41
 -28  -1  -2    0.27    2.20
 -28  -1  -2    1.86    2.06
 -28  -1  -2   -1.65    2.54
  28   1   2    2.27    2.68
  28  -1   2   -2.06    2.61
 -29   1  -2    0.00    2.06
 -29   1  -2   -0.41    2.54
 -29  -1  -2    2.34    2.20
 -29  -1  -2   -1.86    2.68
  29   1   2    0.41    2.68
  29  -1   2    0.07    2.61
 -30   1  -2    3.30    2.20
 -30   1  -2    2.61    2.20
 -30   1  -2    4.81    2.61
 -30  -1  -2    3.78    2.34
 -30  -1  -2    0.62    2.27
 -30  -1  -2   -0.48    2.75
  30   1   2    2.20    2.82
  30  -1   2    0.14    2.68
 -31   1  -2    2.68    2.27
 -31   1  -2    1.79    2.20
 -31   1  -2    6.39    2.75
 -31  -1  -2    4.88    2.41
 -31  -1  -2    2.89    2.75
  31   1   2    1.17    2.89
  31  -1   2    4.26    2.75
  31   2  -2    2.20    2.68
  31  -2  -2    4.33    2.54
 -31   2   2    0.27    2.47
 -31  -2   2    5.15    2.34
 -31  -2   2    3.64    2.27
 -31  -2   2    3.85    2.75
  30   2  -2    7.56    2.68
  30  -2  -2   10.65    2.47
 -30   2   2   10.86    1.99
 -30   2   2    8.86    1.99
 -30   2   2    6.87    2.47
 -30  -2   2    4.74    2.27
 -30  -2   2    6.39    2.27
 -30  -2   2    7.56    2.75
  29   2  -2  112.42    3.30
 -29   2   2  114.28    2.68
 -29   2   2   96.89    3.02
 -29  -2   2  109.19    2.95
 -29  -2   2  115.37    2.95
 -29  -2   2  100.12    3.23
  28   2  -2   -1.86    2.47
  28  -2  -2    0.41    2.27
 -28   2   2   -0.41    1.72
 -28   2   2    0.76    1.72
 -28   2   2    1.31    2.27
 -28  -2   2   -2.13    2.13
 -28  -2   2   -0.07    2.06
 -28  -2   2    2.34    2.54
  27   2  -2    5.57    2.41
  27  -2  -2    5.50    2.27
 -27   2   2    5.98    1.72
 -27   2   2    4.40    1.72
 -27   2   2    3.50    2.20
 -27  -2   2    3.50    2.06
 -27  -2   2    5.63    2.13
 -27  -2   2    5.09    2.41
  26   2  -2    6.67    2.41
  26  -2  -2    3.02    2.13
 -26   2   2    4.95    1.65
 -26   2   2    3.44    1.58
 -26   2   2   -0.41    2.06
 -26  -2   2    2.06    1.99
 -26  -2   2    1.17    1.99
 -26  -2   2    1.31    2.41
  25   2  -2    6.80    2.34
  25  -2  -2    9.62    2.06
 -25   2   2    8.04    1.58
 -25   2   2    9.21    1.58
 -25   2   2    6.46    2.06
 -25  -2   2    4.74    1.92
 -25  -2   2    8.59    1.99
 -25  -2   2    9.28    2.34
  24   2  -2    2.41    2.27
  24  -2  -2    0.14    1.99
 -24   2   2   -0.27    1.51
 -24   2   2    2.61    1.51
 -24   2   2    4.19    1.92
 -24  -2   2    2.27    1.86
 -24  -2   2    0.00    1.86
 -24  -2   2    0.00    2.20
 -23   2   2  100.39    2.06
 -23   2   2   92.70    2.47
 -23  -2   2  101.15    2.47
 -23  -2   2  108.78    2.47
 -23  -2   2   94.28    2.75
 -22   2   2   92.90    1.92
 -22   2   2  103.76    1.99
 -22   2   2   87.54    2.34
 -22  -2   2   91.87    2.34
 -22  -2   2  102.59    2.41
  21   2  -2    3.64    1.72
  21   2  -2    3.85    2.06
  21  -2  -2    0.89    1.72
 -21   2   2    1.10    1.24
 -21   2   2    2.54    1.31
 -21   2   2    2.06    1.72
 -21  -2   2   -1.72    1.99
  20   2  -2   15.46    1.72
  20   2  -2   22.40    2.06
  20  -2  -2   16.63    1.79
 -20   2   2   19.58    1.31
 -20   2   2   14.71    1.72
 -20  -2   2   19.65    1.72
 -20  -2   2   16.56    2.06
  19   2  -2    2.68    1.51
  19   2  -2    1.92    1.86
  19  -2  -2    5.70    1.58
 -19   2   2    1.51    1.17
 -19   2   2    3.16    1.17
 -19   2   2    3.02    1.51
 -19  -2   2    2.13    1.51
 -19  -2   2    0.34    1.86
  18   2  -2   10.86    1.51
  18   2  -2   11.54    1.86
  18  -2  -2   14.16    1.58
 -18   2   2   10.79    1.17
 -18   2   2   13.40    1.10
 -18   2   2   10.31    1.51
 -18  -2   2   12.64    1.51
 -18  -2   2   10.17    1.79
  17   2  -2   24.94    1.65
  17   2  -2   24.88    1.86
  17  -2  -2   26.04    1.58
 -17   2   2   23.57    1.17
 -17   2   2   27.14    1.17
 -17   2   2   23.23    1.51
 -17  -2   2   25.70    1.58
 -17  -2   2   22.75    1.86
  16   2  -2   41.92    1.58
  16   2  -2   41.78    1.86
  16  -2  -2   43.98    1.58
 -16   2   2   39.44    1.17
 -16   2   2   41.37    1.17
 -16   2   2   40.34    1.51
 -16  -2   2   40.96    1.58
 -16  -2   2   39.58    1.86
  15   2  -2   37.66    1.51
  15   2  -2   38.28    1.79
  15  -2  -2   35.11    1.44
 -15   2   2   35.66    1.03
 -15   2   2   35.80    1.10
 -15   2   2   33.67    1.37
 -15  -2   2   36.21    1.51
 -15  -2   2   33.26    1.72
  14   2  -2  178.94    2.41
 -14   2   2  172.48    1.58
 -14   2   2  183.13    1.65
 -14   2   2  167.05    1.92
 -14  -2   2  181.21    2.13
 -14  -2   2  167.60    2.34
  13   2  -2   66.17    1.58
  13   2  -2   74.83    1.79
  13  -2  -2   71.81    1.44
 -13   2   2   66.59    1.10
 -13   2   2   72.01    1.10
 -13   2   2   64.39    1.37
 -13  -2   2   70.30    1.58
 -13  -2   2   67.41    1.79
  12   2  -2   71.26    1.51
  12   2  -2   74.69    1.72
  12  -2  -2   75.66    1.37
 -12   2   2   71.81    1.03
 -12   2   2   75.66    1.03
 -12   2   2   68.79    1.31
 -12  -2   2   77.72    1.58
 -12  -2   2   73.46    1.72
  11   2  -2   29.20    1.24
  11   2  -2   33.67    1.37
  11  -2  -2   28.72    0.76
  11  -2  -2   30.99    1.10
 -11   2   2   31.20    0.76
 -11   2   2   27.97    1.03
 -11  -2   2   32.02    1.24
 -11  -2   2   29.14    1.44
  10   2  -2    9.00    1.03
  10   2  -2   10.17    1.17
  10   2  -2   11.54    1.10
  10  -2  -2    9.96    0.55
  10  -2  -2    9.48    0.82
 -10   2   2   10.31    0.55
 -10   2   2    8.73    0.82
 -10  -2   2   10.51    1.03
 -10  -2   2    7.01    1.24
   9   2  -2   15.32    1.03
   9   2  -2   16.15    1.17
   9   2  -2   16.42    1.03
   9  -2  -2   17.45    0.82
  -9   2   2   16.49    0.55
  -9   2   2   15.94    0.76
  -9  -2   2   16.97    1.03
  -9  -2   2   16.42    1.17
   8   2  -2   26.94    1.03
   8   2  -2   28.38    1.17
   8   2  -2   26.59    1.03
   8  -2  -2   26.94    0.48
   8  -2  -2   27.21    0.76
  -8   2   2   26.18    0.55
  -8   2   2   25.36    0.69
  -8  -2   2   27.21    1.03
  -8  -2   2   27.14    1.17
   7   2  -2  102.11    1.31
   7   2  -2  106.51    1.44
   7   2  -2  102.66    1.31
   7  -2  -2  104.86    1.99
   7  -2  -2  108.02    0.96
  -7   2   2  107.20    1.86
  -7   2   2   99.98    0.89
  -7  -2   2  106.03    1.37
  -7  -2   2  105.89    1.44
   6   2  -2   54.35    1.10
   6   2  -2   57.17    1.03
   6  -2  -2   53.74    0.96
   6  -2  -2   56.21    0.69
  -6   2   2   56.28    0.48
  -6   2   2   55.04    0.62
  -6  -2   2   55.66    1.10
  -6  -2   2   55.45    1.17
  -6  -2   2   54.35    1.03
   5   2  -2   93.25    1.17
   5   2  -2   96.27    1.24
   5   2  -2   97.03    1.17
   5  -2  -2   99.36    1.37
  -5   2   2   94.55    1.24
  -5  -2   2   99.43    1.24
  -5  -2   2   97.03    1.24
  -5  -2   2   95.10    1.10
   4   2  -2 2041.98   20.55
   4   2  -2 2077.37   19.72
   4   2  -2 2109.73   20.41
   4  -2  -2 2105.27   11.27
  -4   2   2 1996.01   10.93
  -4  -2   2 2121.00   21.10
  -4  -2   2 1997.45   20.20
  -4  -2   2 2056.82   19.52
   3   2  -2   10.24    0.76
   3   2  -2   11.54    0.82
   3   2  -2   12.51    0.76
   3  -2  -2   11.20    0.21
  -3   2   2   11.54    0.21
  -3  -2   2   11.89    0.76
  -3  -2   2   10.58    0.76
  -3  -2   2   11.41    0.76
   2   2  -2    8.80    0.69
   2   2  -2   10.38    0.76
   2   2  -2    8.93    0.69
   2  -2  -2    8.38    0.41
  -2  -2   2    9.21    0.69
  -2  -2   2    9.55    0.76
  -2  -2   2    8.45    0.69
   1   2  -2  513.31    7.90
   1   2  -2  525.82    7.97
   1   2  -2  547.81    8.52
   1  -2  -2  517.02    6.73
   1  -2  -2  531.59    5.36
   1  -2  -2  544.51    6.94
  -1   2   2  532.48    6.67
  -1   2   2  545.75    6.80
  -1  -2   2  524.72    7.76
  -1  -2   2  510.91    8.11
  -1  -2   2  512.28    6.53
   0   2  -2 1555.53   15.46
   0   2  -2 1541.45   15.87
   0   2  -2 1648.85   16.49
   0  -2  -2 1494.03   13.40
   0  -2  -2 1568.11   12.30
   0  -2  -2 1553.82   13.06
   0   2   2 1523.86   13.40
   0   2   2 1587.76   13.40
   0  -2   2 1591.06   15.05
   0  -2   2 1654.14   16.63
   0  -2   2 1566.12   16.15
  -1   2  -2   37.86    0.76
  -1  -2  -2   34.77    0.69
  -1  -2  -2   35.66    0.62
   1   2   2   37.31    0.69
   1   2   2   35.05    0.62
   1   2   2   35.73    0.62
   1  -2   2   38.48    0.76
   1  -2   2   35.53    0.82
  -2   2  -2  426.52    6.32
  -2   2  -2  429.27    6.80
  -2  -2  -2  426.87    6.80
   2   2   2  438.20    6.73
   2   2   2  449.34    7.08
   2   2   2  444.87    7.15
   2  -2   2  434.01    5.70
   2  -2   2  445.49    7.42
  -3   2  -2 3178.62   22.88
  -3   2  -2 3185.83   25.43
  -3  -2  -2 3114.92   25.08
   3   2   2 3238.54   25.84
   3   2   2 3245.48   25.97
   3   2   2 3190.85   23.98
   3  -2   2 3288.22   23.36
   3  -2   2 3230.77   25.91
  -4   2  -2  188.15    2.41
  -4   2  -2  180.11    2.95
  -4  -2  -2  177.63    1.44
   4   2   2  190.00    1.51
   4  -2   2  191.65    3.44
   4  -2   2  191.51    3.23
  -5   2  -2   31.88    0.76
  -5   2  -2   30.37    0.96
  -5  -2  -2   31.20    0.96
  -5  -2  -2   31.95    0.96
  -5  -2  -2   29.27    1.03
   5   2   2   30.85    1.03
   5  -2   2   31.47    0.76
   5  -2   2   33.67    0.96
  -6   2  -2   56.62    0.89
  -6   2  -2   56.28    1.10
  -6  -2  -2   55.87    1.10
  -6  -2  -2   58.89    1.10
  -6  -2  -2   56.00    1.24
   6   2   2   57.58    1.24
   6  -2   2   59.65    0.89
   6  -2   2   58.20    1.17
  -7   2  -2  355.88    3.92
  -7   2  -2  361.38    4.19
  -7  -2  -2  350.32    5.84
  -7  -2  -2  367.70    5.29
  -7  -2  -2  343.38    4.47
   7   2   2  373.41    4.54
   7  -2   2  374.37    4.05
   7  -2   2  364.27    4.19
  -8   2  -2    0.48    0.69
  -8   2  -2   -0.41    0.96
  -8  -2  -2    0.48    0.96
  -8  -2  -2    1.37    0.96
  -8  -2  -2    0.07    1.03
   8   2   2    0.76    1.10
   8  -2   2   -0.21    0.69
   8  -2   2   -0.89    0.96
  -9   2  -2   12.23    0.82
  -9   2  -2   14.71    1.10
  -9  -2  -2   13.74    1.10
  -9  -2  -2   15.26    1.10
  -9  -2  -2   12.71    1.24
   9   2   2   15.12    1.31
   9  -2   2   14.84    0.82
   9  -2   2   14.64    1.17
 -10   2  -2  704.82   10.58
 -10   2  -2  665.86   11.89
 -10  -2  -2  672.73    7.49
 -10  -2  -2  717.74    9.62
 -10  -2  -2  669.71   11.75
  10   2   2  735.54    3.78
 -11   2  -2  208.21    1.79
 -11   2  -2  194.54    2.13
 -11  -2  -2  203.19    2.13
 -11  -2  -2  209.17    2.13
 -11  -2  -2  200.58    2.34
  11   2   2  224.29    2.47
  11  -2   2  208.76    1.79
  11  -2   2  219.21    2.27
 -12   2  -2   11.06    0.96
 -12   2  -2   12.23    1.31
 -12  -2  -2   10.65    1.31
 -12  -2  -2   11.48    1.24
 -12  -2  -2   10.93    1.51
  12   2   2   14.22    1.58
  12  -2   2   10.86    0.96
  12  -2   2   11.27    1.37
 -13   2  -2    0.69    1.03
 -13   2  -2    2.20    1.31
 -13  -2  -2    2.47    1.31
 -13  -2  -2   -0.34    1.24
 -13  -2  -2    0.76    1.51
  13   2   2    2.34    1.58
  13  -2   2    2.20    0.96
  13  -2   2    3.44    1.37
 -14   2  -2   26.25    1.24
 -14   2  -2   26.80    1.58
 -14  -2  -2   26.46    1.51
 -14  -2  -2   27.62    1.44
 -14  -2  -2   26.18    1.72
  14   2   2   30.51    1.79
  14  -2   2   29.82    1.65
 -15   2  -2  154.68    1.86
 -15   2  -2  140.46    2.27
 -15  -2  -2  141.76    2.20
 -15  -2  -2  159.63    2.20
 -15  -2  -2  147.05    2.47
  15   2   2  164.30    2.61
 -16   2  -2    7.35    1.17
 -16   2  -2    3.44    1.58
 -16  -2  -2    5.09    1.51
 -16  -2  -2    5.02    1.44
 -16  -2  -2    7.97    1.79
  16   2   2    4.74    1.86
  16  -2   2    6.60    1.65
 -17   2  -2   53.26    1.58
 -17   2  -2   50.99    1.51
 -17   2  -2   50.30    1.92
 -17  -2  -2   48.58    1.86
 -17  -2  -2   52.43    1.79
 -17  -2  -2   52.77    2.13
  17  -2   2   58.75    2.06
 -18   2  -2  114.34    1.99
 -18   2  -2  117.16    1.92
 -18  -2  -2  113.66    2.27
 -18  -2  -2  116.82    2.20
 -18  -2  -2  108.64    2.54
  18   2   2  119.02    2.68
  18  -2   2  125.13    2.54
 -19   2  -2    7.90    1.44
 -19   2  -2    8.04    1.37
 -19   2  -2    9.14    1.86
 -19  -2  -2    7.01    1.72
 -19  -2  -2    9.21    2.06
  19   2   2    8.52    2.13
  19  -2   2    5.91    1.92
 -20   2  -2   12.92    1.58
 -20   2  -2   11.75    1.99
 -20  -2  -2   12.92    1.86
 -20  -2  -2   12.23    1.72
 -20  -2  -2   11.48    2.13
  20   2   2   14.22    2.27
  20  -2   2   14.98    1.99
 -21   2  -2   14.84    1.51
 -21   2  -2   11.54    1.99
 -21  -2  -2   13.12    1.92
 -21  -2  -2   16.08    1.79
 -21  -2  -2    7.49    2.20
  21   2   2   13.88    2.34
  21  -2   2   15.12    2.13
 -22   2  -2   66.45    1.99
 -22   2  -2   60.61    2.41
 -22  -2  -2   62.88    2.34
 -22  -2  -2   66.65    2.27
 -22  -2  -2   59.78    2.54
  22   2   2   72.56    2.75
  22  -2   2   68.10    2.47
 -23   2  -2   26.59    1.86
 -23   2  -2   29.75    1.79
 -23   2  -2   25.97    2.27
 -23  -2  -2   25.84    2.13
 -23  -2  -2   25.49    2.06
 -23  -2  -2   23.02    2.47
  23   2   2   31.40    2.61
  23  -2   2   27.49    2.41
 -24   2  -2   15.32    1.79
 -24   2  -2   14.16    1.72
 -24   2  -2   10.17    2.20
 -24  -2  -2   11.89    2.13
 -24  -2  -2   11.48    1.99
 -24  -2  -2   11.68    2.47
  24   2   2   10.51    2.54
  24  -2   2   16.29    2.34
 -25   2  -2    2.89    1.79
 -25   2  -2    1.24    1.72
 -25   2  -2    3.30    2.20
 -25  -2  -2    1.51    2.06
 -25  -2  -2    1.37    1.99
 -25  -2  -2    2.20    2.41
  25  -2   2    2.61    2.27
 -26   2  -2   10.38    1.92
 -26   2  -2   10.72    1.86
 -26   2  -2    5.43    2.34
 -26  -2  -2    6.18    2.20
 -26  -2  -2   11.13    2.13
 -26  -2  -2    7.56    2.54
  26   2   2    8.45    2.68
  26  -2   2   10.38    2.47
 -27   2  -2    2.89    1.92
 -27   2  -2    1.65    1.86
 -27   2  -2    1.31    2.34
 -27  -2  -2    0.27    2.20
 -27  -2  -2   -0.14    2.13
 -27  -2  -2    1.58    2.61
  27   2   2    4.19    2.68
  27  -2   2   -0.07    2.47
 -28   2  -2    5.57    1.92
 -28   2  -2    3.64    2.41
 -28  -2  -2    6.05    2.27
 -28  -2  -2   -0.21    2.20
 -28  -2  -2    2.13    2.61
  28   2   2   -0.34    2.75
  28  -2   2    3.50    2.54
 -29   2  -2    1.03    1.99
 -29   2  -2    2.47    1.99
 -29   2  -2   -1.72    2.47
 -29  -2  -2    3.30    2.34
 -29  -2  -2    0.62    2.27
  29   2   2    1.37    2.82
  29  -2   2    1.37    2.68
 -30   2  -2    3.30    2.06
 -30   2  -2    6.46    2.06
 -30   2  -2    2.27    2.54
 -30  -2  -2    5.91    2.47
 -30  -2  -2    3.09    2.34
 -30  -2  -2    4.47    2.82
  30   2   2    3.44    2.89
  30  -2   2    1.65    2.75
  31   3  -2    4.47    2.75
  31   3  -2   -1.44    2.68
  31  -3  -2    4.54    2.47
 -31   3   2    1.58    1.86
 -31   3   2    2.89    1.92
 -31   3   2    3.64    2.41
 -31  -3   2    0.76    2.41
 -31  -3   2   -0.41    2.75
  30   3  -2    5.02    2.68
  30   3  -2    7.97    2.61
  30  -3  -2    9.07    2.41
 -30   3   2    5.57    1.86
 -30   3   2    3.23    2.34
 -30  -3   2    2.95    2.34
 -30  -3   2    4.33    2.34
 -30  -3   2    2.95    2.68
  29   3  -2    8.80    2.68
  29   3  -2    5.22    2.54
  29  -3  -2    6.39    2.34
 -29   3   2    5.09    1.79
 -29   3   2    9.41    1.79
 -29   3   2    6.73    2.34
 -29  -3   2    4.60    2.27
 -29  -3   2    5.77    2.34
 -29  -3   2    5.98    2.68
  28   3  -2   18.42    2.68
  28   3  -2   10.10    2.54
  28  -3  -2   14.22    2.34
 -28   3   2   12.92    1.72
 -28   3   2   14.43    1.79
 -28  -3   2   14.22    2.34
 -28  -3   2   13.33    2.34
 -28  -3   2    7.97    2.68
  27   3  -2   14.91    2.68
  27   3  -2   18.14    2.47
  27  -3  -2   17.93    2.27
 -27   3   2   17.18    1.72
 -27   3   2   17.25    1.72
 -27   3   2   13.61    2.20
 -27  -3   2   15.53    2.20
 -27  -3   2   16.15    2.27
 -27  -3   2    9.90    2.61
  26   3  -2    1.31    2.47
  26   3  -2    1.31    2.27
  26  -3  -2    3.23    2.13
 -26   3   2    1.99    1.51
 -26   3   2    0.62    1.99
 -26  -3   2    0.96    2.13
 -26  -3   2   -0.27    2.06
 -26  -3   2    0.07    2.47
  25   3  -2    1.51    2.41
  25   3  -2   -1.10    2.20
  25  -3  -2   -0.41    1.99
 -25   3   2    2.27    1.44
 -25   3   2    1.24    1.44
 -25   3   2    0.27    1.92
 -25  -3   2    1.99    2.06
 -25  -3   2   -0.07    1.99
 -25  -3   2    2.95    2.34
  24   3  -2    5.36    2.41
 -24   3   2    3.85    1.44
 -24   3   2    3.57    1.37
 -24   3   2    4.05    1.86
 -24  -3   2    3.64    1.99
 -24  -3   2    2.34    1.92
 -24  -3   2    6.60    2.34
  23   3  -2    2.95    2.27
  23  -3  -2   -0.82    1.86
 -23   3   2    0.55    1.31
 -23   3   2    0.96    1.79
 -23  -3   2    0.89    1.92
 -23  -3   2    0.34    1.86
 -23  -3   2    1.72    2.20
  22   3  -2    2.75    1.79
  22   3  -2    2.54    2.20
  22  -3  -2    1.58    1.79
 -22   3   2    2.41    1.24
 -22   3   2   -0.62    1.65
 -22  -3   2    1.51    1.79
 -22  -3   2    1.10    2.20
  21   3  -2   36.01    1.99
  21   3  -2   34.70    2.27
  21  -3  -2   36.42    1.92
 -21   3   2   33.19    1.37
 -21   3   2   35.60    1.44
 -21   3   2   34.63    1.86
 -21  -3   2   38.07    1.99
 -21  -3   2   32.78    2.34
  20   3  -2   16.08    1.79
  20  -3  -2   14.57    1.72
 -20   3   2   18.07    1.24
 -20   3   2   15.39    1.65
 -20  -3   2   16.84    1.79
 -20  -3   2   16.29    2.13
  19   3  -2   66.11    2.06
  19  -3  -2   70.57    1.99
 -19   3   2   67.89    1.44
 -19   3   2   74.49    1.51
 -19   3   2   63.77    1.86
 -19  -3   2   70.85    2.06
 -19  -3   2   62.53    2.34
  18   3  -2    6.39    1.65
  18   3  -2    5.50    1.86
  18   3  -2    7.22    1.72
 -18   3   2    6.18    0.96
 -18   3   2    6.80    0.96
 -18   3   2    6.39    1.37
 -18  -3   2    8.38    1.86
  17   3  -2    7.15    1.58
  17   3  -2    6.05    1.86
  17   3  -2    9.41    1.65
  17  -3  -2    7.01    1.37
 -17   3   2    6.05    0.89
 -17   3   2    7.56    0.89
 -17  -3   2    6.53    1.79
  16   3  -2    0.76    1.44
  16   3  -2    2.68    1.65
  16   3  -2    1.58    1.51
  16  -3  -2   -0.34    1.24
 -16   3   2   -0.07    0.82
 -16   3   2    0.62    0.82
  15   3  -2    2.20    1.37
  15   3  -2    2.06    1.65
  15   3  -2    0.76    1.44
  15  -3  -2    1.44    1.17
 -15   3   2    2.41    0.76
 -15   3   2    1.65    0.76
 -15  -3   2    2.41    1.58
  14   3  -2   39.58    1.58
  14   3  -2   40.47    1.79
  14   3  -2   42.67    1.65
  14  -3  -2   41.02    1.31
 -14   3   2   37.45    0.89
 -14   3   2   38.76    0.89
 -14  -3   2   41.50    1.65
 -14  -3   2   36.08    1.79
  13   3  -2  187.11    2.20
  13   3  -2  190.69    2.41
  13   3  -2  193.23    2.27
  13  -3  -2  194.67    1.92
 -13   3   2  199.83    1.44
 -13  -3   2  195.64    2.27
  12   3  -2   13.74    1.31
  12   3  -2   17.18    1.51
  12   3  -2   17.04    1.31
  12  -3  -2   13.40    0.96
 -12   3   2   15.87    0.62
 -12   3   2   16.22    0.96
 -12  -3   2   16.77    1.37
 -12  -3   2   16.77    1.51
  11   3  -2  604.64    5.84
  11   3  -2  643.05    7.15
  11   3  -2  630.47    8.25
  11  -3  -2  641.19    9.48
 -11   3   2  622.43   10.79
 -11  -3   2  645.93    6.05
 -11  -3   2  614.46    3.57
  10   3  -2   66.93    1.44
  10   3  -2   70.30    1.51
  10  -3  -2   70.30    1.10
 -10   3   2   66.59    1.03
 -10  -3   2   70.57    1.51
 -10  -3   2   65.62    1.65
   9   3  -2   11.75    1.10
   9   3  -2   13.06    1.24
   9   3  -2   12.99    1.10
   9  -3  -2   12.23    0.69
  -9   3   2   11.75    0.34
  -9   3   2    9.96    0.69
  -9  -3   2    9.76    1.17
  -9  -3   2   10.51    1.24
   8   3  -2   35.46    1.17
   8   3  -2   37.04    1.31
   8   3  -2   34.43    1.17
   8  -3  -2   37.52    0.76
  -8  -3   2   34.70    1.24
  -8  -3   2   34.29    1.31
   7   3  -2 1122.00   17.04
   7  -3  -2 1126.47   12.37
  -7   3   2 1082.08   12.51
  -7  -3   2 1109.56   16.42
  -7  -3   2 1064.56   14.84
   6   3  -2    1.24    0.89
   6   3  -2    2.41    0.96
   6   3  -2    1.58    0.89
   6  -3  -2    2.61    0.34
  -6  -3   2    3.57    0.89
  -6  -3   2    2.41    0.96
  -6  -3   2    2.41    0.89
   5   3  -2   62.26    1.17
   5   3  -2   63.84    1.24
   5   3  -2   64.18    1.17
   5  -3  -2   64.66    0.48
  -5  -3   2   64.52    1.17
  -5  -3   2   60.54    1.24
  -5  -3   2   64.11    1.17
   4   3  -2   80.88    1.17
   4   3  -2   82.18    1.24
   4   3  -2   83.15    1.24
  -4   3   2   84.25    1.10
  -4  -3   2   84.86    1.24
  -4  -3   2   81.98    1.24
  -4  -3   2   82.39    1.17
   3   3  -2   63.01    1.10
   3   3  -2   64.59    1.10
   3   3  -2   65.14    1.10
   3  -3  -2   61.02    0.41
   3  -3  -2   62.39    0.82
  -3  -3   2   62.67    1.10
  -3  -3   2   62.05    1.10
  -3  -3   2   65.56    1.10
   2   3  -2  133.93    1.31
   2   3  -2  136.75    1.31
   2   3  -2  141.69    1.37
   2  -3  -2  132.55    2.13
   2  -3  -2  133.38    2.06
  -2   3   2  130.42    1.03
  -2  -3   2  134.68    2.75
  -2  -3   2  132.00    1.31
  -2  -3   2  134.82    1.37
   1   3  -2    1.10    0.69
   1   3  -2    1.31    0.76
   1   3  -2    0.82    0.76
   1  -3  -2    0.48    0.41
   1  -3  -2    0.96    0.41
   1  -3  -2    0.62    0.55
  -1   3   2    0.41    0.55
  -1  -3   2   -0.62    0.69
  -1  -3   2    1.37    0.76
  -1  -3   2    0.89    0.76
   0   3  -2   32.85    0.82
   0   3  -2   31.33    0.89
   0  -3  -2   29.96    0.62
   0  -3  -2   32.37    0.62
   0  -3  -2   34.70    0.76
   0   3   2   35.53    0.76
   0  -3   2   33.26    0.82
   0  -3   2   33.60    0.89
   0  -3   2   32.98    0.89
   0  -3   2   32.37    0.96
  -1   3  -2    0.89    0.62
  -1   3  -2   -0.27    0.69
  -1  -3  -2    0.48    0.55
  -1  -3  -2    1.44    0.55
  -1  -3  -2    1.24    0.62
   1   3   2    0.55    0.55
   1  -3   2    0.82    0.62
   1  -3   2    0.82    0.76
   1  -3   2    0.27    0.76
  -2   3  -2  814.36   10.51
  -2   3  -2  841.36   12.09
  -2  -3  -2  786.25   10.79
  -2  -3  -2  833.32   11.48
  -2  -3  -2  836.07   11.34
   2   3   2  864.59   11.75
   2   3   2  839.10   11.20
   2  -3   2  837.65   10.58
   2  -3   2  848.37   10.93
  -3   3  -2  244.77    2.61
  -3   3  -2  242.71    1.65
  -3  -3  -2  244.29    1.58
  -3  -3  -2  257.34    1.65
  -3  -3  -2  243.19    4.05
  -3  -3  -2  246.35    3.50
   3   3   2  242.36    3.02
   3   3   2  250.47    1.58
   3  -3   2  251.98    3.16
  -4   3  -2  117.78    1.03
  -4   3  -2  118.54    1.31
  -4  -3  -2  112.83    1.31
  -4  -3  -2  125.61    1.37
  -4  -3  -2  115.51    1.31
   4   3   2  123.83    1.37
   4   3   2  122.93    1.31
   4  -3   2  122.52    1.03
   4  -3   2  119.98    1.31
  -5   3  -2  118.74    1.10
  -5   3  -2  112.35    1.31
  -5  -3  -2  112.21    1.37
  -5  -3  -2  121.22    1.44
  -5  -3  -2  112.90    1.44
   5   3   2  117.99    1.44
   5   3   2  113.45    1.31
   5  -3   2  118.60    1.03
   5  -3   2  116.54    1.31
  -6   3  -2    1.31    0.55
  -6   3  -2    1.44    0.82
  -6  -3  -2    0.89    0.89
  -6  -3  -2    2.06    0.96
  -6  -3  -2    3.09    0.96
   6   3   2    0.96    0.96
   6   3   2    2.27    0.89
   6  -3   2    1.10    0.62
  -7   3  -2   14.64    0.69
  -7   3  -2   13.26    0.96
  -7  -3  -2   13.81    1.10
  -7  -3  -2   15.53    1.03
  -7  -3  -2   13.26    1.17
   7   3   2   15.94    1.17
   7  -3   2   13.81    0.69
   7  -3   2   14.77    1.03
  -8   3  -2   23.09    0.82
  -8   3  -2   23.36    1.10
  -8  -3  -2   23.78    1.17
  -8  -3  -2   25.56    1.17
  -8  -3  -2   25.84    1.31
   8   3   2   27.49    1.37
   8  -3   2   25.22    0.82
   8  -3   2   24.60    1.10
  -9   3  -2   33.74    0.89
  -9   3  -2   33.05    1.24
  -9  -3  -2   32.23    1.31
  -9  -3  -2   36.56    1.31
  -9  -3  -2   32.98    1.44
   9   3   2   37.59    1.51
   9  -3   2   34.98    0.89
   9  -3   2   33.95    1.31
 -10   3  -2  125.75    1.37
 -10   3  -2  123.35    1.72
 -10  -3  -2  120.67    1.79
 -10  -3  -2  134.41    1.86
 -10  -3  -2  121.83    1.99
  10   3   2  135.10    2.06
 -11   3  -2   76.96    1.24
 -11   3  -2   72.98    1.58
 -11  -3  -2   75.59    1.72
 -11  -3  -2   79.09    1.65
 -11  -3  -2   71.95    1.86
  11   3   2   82.73    1.92
  11  -3   2   78.61    1.24
  11  -3   2   83.08    1.65
 -12   3  -2  423.50    6.39
 -12   3  -2  421.37    2.95
 -12  -3  -2  407.90    6.18
 -12  -3  -2  446.73    3.02
 -12  -3  -2  422.19    7.28
  12   3   2  457.93    3.44
  12  -3   2  438.82    4.40
  12  -3   2  456.07    3.09
 -13   3  -2   94.62    1.44
 -13   3  -2   92.08    1.86
 -13  -3  -2   93.18    1.92
 -13  -3  -2   99.91    1.86
 -13  -3  -2   92.42    2.06
  13   3   2  104.59    2.20
  13  -3   2   97.10    1.92
 -14   3  -2    2.68    1.03
 -14   3  -2    1.65    1.37
 -14  -3  -2    2.68    1.44
 -14  -3  -2    4.33    1.37
 -14  -3  -2    2.75    1.65
  14   3   2    3.50    1.72
  14  -3   2    2.20    0.96
  14  -3   2    0.76    1.44
 -15   3  -2   18.42    1.17
 -15   3  -2   18.62    1.58
 -15  -3  -2   17.04    1.65
 -15  -3  -2   18.97    1.58
 -15  -3  -2   19.79    1.86
  15   3   2   21.23    1.92
  15  -3   2   19.79    1.17
  15  -3   2   20.48    1.65
 -16   3  -2  171.04    1.99
 -16   3  -2  179.76    1.92
 -16   3  -2  171.24    2.47
 -16  -3  -2  169.25    2.47
 -16  -3  -2  182.51    2.47
 -16  -3  -2  167.05    2.75
 -17   3  -2   -0.07    1.10
 -17   3  -2    1.10    1.65
 -17  -3  -2   -0.21    1.65
 -17  -3  -2    1.24    1.58
 -17  -3  -2   -0.76    1.92
  17   3   2    2.54    1.99
 -18   3  -2   98.40    1.79
 -18  -3  -2   88.44    2.27
 -18  -3  -2   99.23    2.20
  18   3   2  104.86    2.68
  18  -3   2  105.20    2.41
 -19   3  -2   -0.41    1.31
 -19   3  -2    1.44    1.24
 -19   3  -2    1.86    1.79
 -19  -3  -2    1.31    1.79
 -19  -3  -2    1.10    1.72
 -19  -3  -2    0.55    1.99
  19   3   2   -0.69    2.13
  19  -3   2    1.44    1.86
 -20   3  -2   34.70    1.65
 -20   3  -2   38.34    1.58
 -20   3  -2   33.60    2.06
 -20  -3  -2   35.80    1.99
 -20  -3  -2   31.06    2.34
  20   3   2   39.51    2.47
  20  -3   2   39.58    2.20
 -21   3  -2    4.60    1.44
 -21   3  -2    8.31    1.37
 -21   3  -2    5.02    1.92
 -21  -3  -2    5.70    1.92
 -21  -3  -2    6.53    1.86
 -21  -3  -2    6.32    2.27
  21  -3   2    6.12    2.06
 -22   3  -2    2.20    1.51
 -22   3  -2    1.17    1.44
 -22   3  -2    0.62    1.99
 -22  -3  -2    1.99    1.99
 -22  -3  -2    3.57    1.86
 -22  -3  -2    0.69    2.27
  22   3   2    4.40    2.41
  22  -3   2   -0.07    2.06
 -23   3  -2   37.45    1.86
 -23   3  -2   45.08    1.86
 -23   3  -2   38.07    2.34
 -23  -3  -2   39.24    2.34
 -23  -3  -2   44.12    2.27
 -23  -3  -2   36.28    2.61
  23  -3   2   40.34    2.41
 -24   3  -2   12.30    1.65
 -24   3  -2   14.02    2.20
 -24  -3  -2   10.99    2.20
 -24  -3  -2   12.37    2.13
 -24  -3  -2    9.76    2.47
  24   3   2   14.84    2.54
  24  -3   2   14.22    2.27
 -25   3  -2   10.51    1.72
 -25   3  -2    5.77    2.27
 -25  -3  -2    8.11    2.20
 -25  -3  -2    6.60    2.13
 -25  -3  -2    8.66    2.54
  25   3   2   12.71    2.68
  25  -3   2    9.41    2.34
 -26   3  -2   12.51    1.86
 -26   3  -2   14.43    1.86
 -26   3  -2   11.89    2.34
 -26  -3  -2   14.02    2.27
 -26  -3  -2   13.47    2.27
 -26  -3  -2   11.61    2.68
  26   3   2   19.24    2.75
  26  -3   2   13.19    2.47
 -27   3  -2   18.14    1.92
 -27   3  -2   14.50    1.92
 -27   3  -2   13.26    2.47
 -27  -3  -2   14.64    2.34
 -27  -3  -2   13.81    2.75
  27   3   2   16.08    2.82
  27  -3   2   14.77    2.54
 -28   3  -2    0.96    1.86
 -28   3  -2   -0.48    2.41
 -28  -3  -2    1.51    2.34
 -28  -3  -2    1.79    2.27
 -28  -3  -2    1.51    2.68
  28   3   2    0.48    2.75
  28  -3   2    2.89    2.54
 -29   3  -2    0.89    1.92
 -29   3  -2   -1.31    1.92
 -29   3  -2    1.79    2.47
 -29  -3  -2   -2.06    2.41
 -29  -3  -2   -0.21    2.27
 -29  -3  -2    0.62    2.75
  29   3   2    2.61    2.82
 -30   3  -2    9.69    2.06
 -30   3  -2    9.28    2.06
 -30   3  -2    9.76    2.54
 -30  -3  -2    7.83    2.47
 -30  -3  -2    9.69    2.41
 -30  -3  -2    9.00    2.89
  30  -3   2   12.71    2.75
  31   4  -2    3.09    2.89
  31   4  -2    2.75    2.61
  31  -4  -2    4.88    2.47
 -31   4   2    3.71    1.72
 -31   4   2    1.37    1.86
 -31  -4   2   -1.51    2.47
 -31  -4   2    1.03    2.47
 -31  -4   2    1.44    2.82
  30   4  -2   26.39    2.95
  30   4  -2   23.91    2.68
  30  -4  -2   27.56    2.54
 -30   4   2   24.19    1.92
 -30   4   2   25.49    1.92
 -30   4   2   21.78    2.41
 -30  -4   2   18.00    2.61
 -30  -4   2   21.99    2.95
  29   4  -2    5.22    2.82
  29   4  -2    9.83    2.54
  29  -4  -2    6.60    2.34
 -29   4   2    7.76    1.65
 -29   4   2   10.24    1.72
 -29   4   2    8.11    2.20
 -29  -4   2    4.81    2.41
 -29  -4   2   10.24    2.41
 -29  -4   2    6.46    2.75
  28   4  -2   19.79    2.75
  28   4  -2   20.89    2.54
  28  -4  -2   23.02    2.34
 -28   4   2   19.24    1.65
 -28   4   2   17.45    2.20
 -28  -4   2   18.35    2.41
 -28  -4   2   21.10    2.41
 -28  -4   2   15.39    2.75
  27   4  -2    0.76    2.61
  27   4  -2    0.55    2.34
  27  -4  -2    1.10    2.13
 -27   4   2   -0.48    1.51
 -27   4   2   -2.06    2.06
 -27  -4   2    4.05    2.20
 -27  -4   2   -1.72    2.20
 -27  -4   2    1.24    2.54
  26   4  -2    3.92    2.61
  26   4  -2    3.44    2.34
 -26   4   2    4.19    1.44
 -26   4   2    3.44    1.99
 -26  -4   2    5.98    2.20
 -26  -4   2    4.12    2.20
 -26  -4   2    5.91    2.54
  25   4  -2   38.14    2.75
  25   4  -2   32.78    2.41
  25  -4  -2   34.91    2.20
 -25   4   2   32.09    1.58
 -25   4   2   35.60    1.65
 -25   4   2   31.06    2.06
 -25  -4   2   28.24    2.34
 -25  -4   2   36.90    2.34
 -25  -4   2   32.43    2.68
  24   4  -2   -0.34    2.41
  24   4  -2    2.27    2.13
  24  -4  -2   -0.89    1.86
 -24   4   2    0.00    1.24
 -24   4   2    0.76    1.24
 -24   4   2   -1.31    1.79
 -24  -4   2   -0.96    2.06
 -24  -4   2    3.16    2.06
 -24  -4   2   -0.62    2.41
  23   4  -2   -1.17    1.99
  23   4  -2    1.24    2.34
  23   4  -2    1.92    2.06
  23  -4  -2    1.72    1.86
 -23   4   2    0.27    1.17
 -23   4   2    1.10    1.17
 -23   4   2    0.96    1.72
 -23  -4   2    2.89    1.99
 -23  -4   2    1.24    2.34
  22   4  -2    6.12    1.92
  22   4  -2    6.73    2.27
  22   4  -2    9.00    1.99
  22  -4  -2    5.84    1.79
 -22   4   2    6.46    1.17
 -22   4   2    6.80    1.17
 -22   4   2    3.99    1.65
 -22  -4   2    6.87    1.92
 -22  -4   2    6.32    2.27
  21   4  -2    1.44    1.86
  21   4  -2    4.40    2.13
  21   4  -2    3.99    1.92
  21  -4  -2    1.79    1.65
 -21   4   2    2.68    1.03
 -21   4   2    2.75    1.58
 -21  -4   2    2.54    1.86
 -21  -4   2    3.44    2.20
  20   4  -2    7.08    1.86
  20   4  -2    8.38    2.13
  20   4  -2    8.80    1.92
  20  -4  -2    8.31    1.58
 -20   4   2    7.83    1.03
 -20   4   2    6.67    1.51
 -20  -4   2    9.96    1.86
 -20  -4   2    4.60    2.06
  19   4  -2  117.37    2.41
  19   4  -2  122.04    2.75
  19   4  -2  124.72    2.47
  19  -4  -2  125.75    2.20
 -19   4   2  120.94    1.58
 -19   4   2  124.65    1.58
 -19   4   2  110.36    2.06
 -19  -4   2  120.80    2.47
 -19  -4   2  108.78    2.68
  18   4  -2    2.20    1.72
  18   4  -2   -1.24    1.92
  18   4  -2    1.58    1.72
  18  -4  -2    3.16    1.37
 -18   4   2    1.10    0.82
 -18   4   2    1.65    0.82
 -18   4   2    2.34    1.31
 -18  -4   2    5.29    1.72
 -18  -4   2    2.82    1.92
  17   4  -2    7.76    1.65
  17   4  -2    7.15    1.86
  17  -4  -2    6.87    1.31
 -17   4   2    8.18    0.82
 -17   4   2    7.63    0.82
 -17   4   2    7.56    1.31
 -17  -4   2    8.45    1.65
 -17  -4   2    7.01    1.92
  16   4  -2   28.11    1.72
  16   4  -2   29.27    1.92
  16   4  -2   29.82    1.72
  16  -4  -2   28.11    1.37
 -16   4   2   28.31    0.89
 -16   4   2   29.69    0.89
 -16   4   2   27.83    1.31
 -16  -4   2   27.83    1.72
 -16  -4   2   26.25    1.99
  15   4  -2  157.02    2.41
  15   4  -2  165.33    2.54
  15   4  -2  163.68    2.34
  15  -4  -2  163.61    1.92
 -15   4   2  158.60    1.37
 -15   4   2  165.88    1.37
 -15   4   2  149.60    1.86
 -15  -4   2  166.91    2.41
 -15  -4   2  149.46    2.54
  14   4  -2   12.78    1.51
  14   4  -2   17.18    1.72
  14   4  -2   16.77    1.58
  14  -4  -2   15.60    1.10
 -14   4   2   16.49    0.62
 -14   4   2   18.21    0.62
 -14   4   2   16.35    1.10
 -14  -4   2   16.77    1.58
 -14  -4   2   13.81    1.79
  13   4  -2   -1.24    1.37
  13   4  -2    2.27    1.37
  13  -4  -2   -0.14    0.89
 -13   4   2    0.34    0.48
 -13   4   2   -0.14    0.48
 -13   4   2   -0.21    0.89
 -13  -4   2   -0.89    1.37
 -13  -4   2   -1.65    1.58
  12   4  -2   -2.13    1.37
  12   4  -2   -2.61    1.44
  12   4  -2    0.55    1.31
 -12  -4   2    0.48    1.37
 -12  -4   2    1.92    1.51
  11   4  -2   17.66    1.37
  11   4  -2   18.55    1.51
  11   4  -2   20.82    1.37
  11  -4  -2   20.34    0.89
 -11   4   2   18.90    0.41
 -11   4   2   19.10    0.41
 -11   4   2   19.10    0.89
 -11  -4   2   17.73    1.37
 -11  -4   2   17.59    1.51
  10   4  -2   28.24    1.37
  10   4  -2   28.11    1.51
  10   4  -2   29.20    1.37
  10  -4  -2   27.49    0.82
 -10   4   2   28.17    0.41
 -10   4   2   27.35    0.82
 -10  -4   2   27.62    1.44
 -10  -4   2   24.39    1.51
   9   4  -2  589.38    7.76
   9   4  -2  615.91    6.05
   9   4  -2  616.94    7.42
   9  -4  -2  627.11    9.00
  -9   4   2  613.50    9.76
  -9  -4   2  617.28    6.67
  -9  -4   2  585.74    7.22
  -9  -4   2  595.29    3.23
   8   4  -2   15.05    1.24
   8   4  -2   16.97    1.31
[truncated: 2,696,452 more chars]
