# Supplementary material for: Benchmarking quantum chemical methods with X-ray structures via structure-specific restraints
Source: IUCrJ. 2025 Jun 17;12(Pt 4):472–87. doi: 10.1107/S2052252525004543 (PMC12224080; doi:10.1107/S2052252525004543)
Supplement: Supplementary file 1 [file m-12-00472-sup1.zip › CIF_final/IBU_CP2K_PBE_DZVP_GTH+GD3BJ.rests]

DFIX 1.3204 0.0005 O1 C23 
DFIX 1.2454 0.0005 O3 C23 
DFIX 1.5458 0.0005 C4 C8 
DFIX 1.5281 0.0005 C4 C11 
DFIX 1.5305 0.0005 C4 C15 
DFIX 1.5305 0.0005 C6 C19 
DFIX 1.5161 0.0005 C6 C23 
DFIX 1.5260 0.0005 C6 C24 
DFIX 1.5050 0.0005 C8 C25 
DFIX 1.4010 0.0005 C24 C26 
DFIX 1.4002 0.0005 C24 C28 
DFIX 1.4042 0.0005 C25 C30 
DFIX 1.4012 0.0005 C25 C32 
DFIX 1.3953 0.0005 C26 C30 
DFIX 1.3942 0.0005 C28 C32 
DANG 2.2609 0.0020 O1 O3
DANG 2.3924 0.0020 O1 C6
DANG 2.4142 0.0020 O3 C6
DANG 2.4528 0.0020 C23 C24
DANG 2.5405 0.0020 C26 C6
DANG 2.5516 0.0020 C28 C6
DANG 2.5297 0.0020 C30 C8
DANG 2.5364 0.0020 C32 C8
DANG 2.4383 0.0020 C25 C26
DANG 2.4365 0.0020 C25 C28
