# Supplementary material for: Benchmarking quantum chemical methods with X-ray structures via structure-specific restraints
Source: IUCrJ. 2025 Jun 17;12(Pt 4):472–87. doi: 10.1107/S2052252525004543 (PMC12224080; doi:10.1107/S2052252525004543)
Supplement: Supplementary file 1 [file m-12-00472-sup1.zip › CIF_final/THYMIDIN.cif]

 
data_THYMIDIN
 
_audit_creation_method            'SHELXL-2019/3'
_shelx_SHELXL_version_number      '2019/3'
_chemical_name_systematic         ?
_chemical_name_common             ?
_chemical_melting_point           ?
_chemical_formula_moiety          ?
_chemical_formula_sum
 'C10 H14 N2 O5' 
_chemical_formula_weight          242.23

loop_
 _atom_type_symbol
 _atom_type_description
 _atom_type_scat_dispersion_real
 _atom_type_scat_dispersion_imag
 _atom_type_scat_source
 'O'  'O'   0.0106   0.0060
 'International Tables Vol C Tables 4.2.6.8 and 6.1.1.4'
 'N'  'N'   0.0061   0.0033
 'International Tables Vol C Tables 4.2.6.8 and 6.1.1.4'
 'C'  'C'   0.0033   0.0016
 'International Tables Vol C Tables 4.2.6.8 and 6.1.1.4'
 'H'  'H'   0.0000   0.0000
 'International Tables Vol C Tables 4.2.6.8 and 6.1.1.4'
 
_space_group_crystal_system       orthorhombic
_space_group_IT_number            19
_space_group_name_H-M_alt         'P 21 21 21'
_space_group_name_Hall            'P 2ac 2ab'
 
_shelx_space_group_comment
;
The symmetry employed for this shelxl refinement is uniquely defined
by the following loop, which should always be used as a source of
symmetry information in preference to the above space-group names.
They are only intended as comments.
;
 
loop_
 _space_group_symop_operation_xyz
 'x, y, z'
 'x+1/2, -y+1/2, -z'
 '-x, y+1/2, -z+1/2'
 '-x+1/2, -y, z+1/2'
 
_cell_length_a                    4.846
_cell_length_b                    13.901
_cell_length_c                    16.316
_cell_angle_alpha                 90
_cell_angle_beta                  90
_cell_angle_gamma                 90
_cell_volume                      1099.1
_cell_formula_units_Z             4
_cell_measurement_temperature     20(2)
_cell_measurement_reflns_used     ?
_cell_measurement_theta_min       ?
_cell_measurement_theta_max       ?
 
_exptl_crystal_description        ?
_exptl_crystal_colour             ?
_exptl_crystal_density_meas       ?
_exptl_crystal_density_method     ?
_exptl_crystal_density_diffrn     1.464          
_exptl_crystal_F_000              512
_exptl_transmission_factor_min    ?
_exptl_transmission_factor_max    ?
_exptl_crystal_size_max           ?
_exptl_crystal_size_mid           ?
_exptl_crystal_size_min           ?
_exptl_absorpt_coefficient_mu     0.118
_shelx_estimated_absorpt_T_min    ?
_shelx_estimated_absorpt_T_max    ?
_exptl_absorpt_correction_type    ?
_exptl_absorpt_correction_T_min   ?
_exptl_absorpt_correction_T_max   ?
_exptl_absorpt_process_details    ?
_exptl_absorpt_special_details    ?
_diffrn_ambient_temperature       20(2)
_diffrn_radiation_wavelength      0.7107
_diffrn_radiation_type            MoK\a
_diffrn_source                    ?
_diffrn_measurement_device_type   ?
_diffrn_measurement_method        ?
_diffrn_detector_area_resol_mean  ?
_diffrn_reflns_number             6295
_diffrn_reflns_av_unetI/netI      0.0338
_diffrn_reflns_av_R_equivalents   ?
_diffrn_reflns_limit_h_min        ?
_diffrn_reflns_limit_h_max        ?
_diffrn_reflns_limit_k_min        ?
_diffrn_reflns_limit_k_max        ?
_diffrn_reflns_limit_l_min        ?
_diffrn_reflns_limit_l_max        ?
_diffrn_reflns_theta_min          1.925
_diffrn_reflns_theta_max          51.709
_diffrn_reflns_theta_full         25.241
_diffrn_measured_fraction_theta_max   0.912
_diffrn_measured_fraction_theta_full  1.000
_diffrn_reflns_Laue_measured_fraction_max    0.912
_diffrn_reflns_Laue_measured_fraction_full   1.000
_diffrn_reflns_point_group_measured_fraction_max   0.507
_diffrn_reflns_point_group_measured_fraction_full  0.600
_reflns_number_total              6295
_reflns_number_gt                 5847
_reflns_threshold_expression      'I > 2\s(I)'
_reflns_Friedel_coverage          0.000
_reflns_Friedel_fraction_max      0.000
_reflns_Friedel_fraction_full     0.000
 
_reflns_special_details
;
 Reflections were merged by SHELXL according to the crystal
 class for the calculation of statistics and refinement.
 
 _reflns_Friedel_fraction is defined as the number of unique
 Friedel pairs measured divided by the number that would be
 possible theoretically, ignoring centric projections and
 systematic absences.
;
 
_computing_data_collection        ?
_computing_cell_refinement        ?
_computing_data_reduction         ?
_computing_structure_solution     ?
_computing_structure_refinement 'SHELXL-2019/2 (Sheldrick, 2019)'
_computing_molecular_graphics     ?
_computing_publication_material   ?
_refine_special_details           ?
_refine_ls_structure_factor_coef  Fsqd
_refine_ls_matrix_type            full
_refine_ls_weighting_scheme       calc
_refine_ls_weighting_details
'w=1/[\s^2^(Fo^2^)+(0.0243P)^2^] where P=(Fo^2^+2Fc^2^)/3'
_atom_sites_solution_primary      ?
_atom_sites_solution_secondary    ?
_atom_sites_solution_hydrogens    mixed
_refine_ls_hydrogen_treatment     constr
_refine_ls_extinction_method      none
_refine_ls_extinction_coef        .
_refine_ls_abs_structure_details
;
No quotients, so Flack parameter determined by classical intensity fit
;
_refine_ls_abs_structure_Flack    0.8(3)
_chemical_absolute_configuration  ?
_refine_ls_number_reflns          6295
_refine_ls_number_parameters      158
_refine_ls_number_restraints      0
_refine_ls_R_factor_all           0.0245
_refine_ls_R_factor_gt            0.0223
_refine_ls_wR_factor_ref          0.0555
_refine_ls_wR_factor_gt           0.0549
_refine_ls_goodness_of_fit_ref    0.981
_refine_ls_restrained_S_all       0.981
_refine_ls_shift/su_max           0.002
_refine_ls_shift/su_mean          0.000
 
loop_
 _atom_site_label
 _atom_site_type_symbol
 _atom_site_fract_x
 _atom_site_fract_y
 _atom_site_fract_z
 _atom_site_U_iso_or_equiv
 _atom_site_adp_type
 _atom_site_occupancy
 _atom_site_site_symmetry_order  
 _atom_site_calc_flag
 _atom_site_refinement_flags_posn
 _atom_site_refinement_flags_adp
 _atom_site_refinement_flags_occupancy
 _atom_site_disorder_assembly
 _atom_site_disorder_group
O1 O -0.23944(7) 0.39968(2) 0.59277(2) 0.00590(4) Uani 1 1 d . . . . .
O2 O -0.40034(7) 0.59163(2) 0.52833(2) 0.00699(4) Uani 1 1 d . . . . .
H3 H -0.397124 0.649706 0.542526 0.017 Uiso 1 1 calc R U . . .
O4 O 0.07990(8) 0.29450(2) 0.48154(2) 0.00882(5) Uani 1 1 d . . . . .
H5 H 0.231995 0.267443 0.472683 0.021 Uiso 1 1 calc R U . . .
O6 O -0.27410(8) 0.48978(2) 0.82550(2) 0.00892(5) Uani 1 1 d . . . . .
O7 O 0.38754(8) 0.27272(2) 0.90440(2) 0.00785(4) Uani 1 1 d . . . . .
N8 N -0.03020(8) 0.41053(2) 0.72377(2) 0.00586(4) Uani 1 1 d . . . . .
N9 N 0.05670(8) 0.37895(2) 0.86211(2) 0.00668(4) Uani 1 1 d . . . . .
H10 H 0.017896 0.389576 0.914013 0.016 Uiso 1 1 calc R U . . .
C11 C -0.18388(9) 0.46368(3) 0.65926(2) 0.00555(5) Uani 1 1 d . . . . .
H12 H -0.362758 0.486932 0.682536 0.013 Uiso 1 1 calc R U . . .
C13 C -0.14948(8) 0.44301(2) 0.51570(2) 0.00535(4) Uani 1 1 d . . . . .
H14 H -0.295244 0.432799 0.473196 0.013 Uiso 1 1 calc R U . . .
C15 C -0.12520(9) 0.55171(3) 0.53415(2) 0.00567(5) Uani 1 1 d . . . . .
H16 H 0.007975 0.584700 0.496711 0.014 Uiso 1 1 calc R U . . .
C17 C 0.12029(9) 0.39723(3) 0.48639(2) 0.00669(5) Uani 1 1 d . . . . .
H18 H 0.171218 0.423028 0.431892 0.016 Uiso 1 1 calc R U . . .
H19 H 0.271105 0.412184 0.525285 0.016 Uiso 1 1 calc R U . . .
C20 C -0.02402(9) 0.55033(3) 0.62334(2) 0.00662(5) Uani 1 1 d . . . . .
H21 H -0.071725 0.610783 0.652110 0.016 Uiso 1 1 calc R U . . .
H22 H 0.177893 0.540090 0.626335 0.016 Uiso 1 1 calc R U . . .
C23 C 0.53293(10) 0.21723(3) 0.73674(3) 0.00824(5) Uani 1 1 d . . . . .
H24 H 0.457893 0.152909 0.747105 0.025 Uiso 1 1 calc R U . . .
H25 H 0.699766 0.226658 0.769724 0.025 Uiso 1 1 calc R U . . .
H26 H 0.578819 0.223556 0.678494 0.025 Uiso 1 1 calc R U . . .
C27 C -0.09521(9) 0.43068(3) 0.80508(2) 0.00601(5) Uani 1 1 d . . . . .
C28 C 0.26419(9) 0.31195(3) 0.84621(2) 0.00580(5) Uani 1 1 d . . . . .
C29 C 0.31988(9) 0.29241(3) 0.75980(2) 0.00604(5) Uani 1 1 d . . . . .
C30 C 0.17087(9) 0.34300(3) 0.70325(2) 0.00629(5) Uani 1 1 d . . . . .
H31 H 0.204761 0.329465 0.638569 0.015 Uiso 1 1 d R U . . .
 
loop_
 _atom_site_aniso_label
 _atom_site_aniso_U_11
 _atom_site_aniso_U_22
 _atom_site_aniso_U_33
 _atom_site_aniso_U_23
 _atom_site_aniso_U_13
 _atom_site_aniso_U_12
O1 0.00784(10) 0.00559(7) 0.00429(7) 0.00004(6) 0.00002(7) -0.00132(7)
O2 0.00751(11) 0.00619(8) 0.00726(8) -0.00082(7) -0.00122(8) 0.00184(7)
O4 0.00795(12) 0.00537(8) 0.01314(11) -0.00091(8) 0.00114(9) 0.00092(7)
O6 0.01042(13) 0.00970(10) 0.00663(9) -0.00086(7) 0.00076(8) 0.00481(9)
O7 0.01013(12) 0.00730(9) 0.00611(8) 0.00147(7) -0.00220(8) 0.00115(8)
N8 0.00688(11) 0.00664(9) 0.00406(8) 0.00030(7) -0.00007(8) 0.00180(8)
N9 0.00822(12) 0.00750(9) 0.00434(8) 0.00030(7) 0.00013(8) 0.00203(8)
C11 0.00639(13) 0.00575(9) 0.00450(9) 0.00016(7) -0.00037(9) 0.00049(8)
C13 0.00613(12) 0.00525(9) 0.00468(9) -0.00004(7) 0.00002(8) 0.00019(8)
C15 0.00646(12) 0.00522(9) 0.00533(9) 0.00049(8) -0.00033(9) 0.00011(8)
C17 0.00627(13) 0.00612(10) 0.00768(10) -0.00003(8) 0.00108(9) 0.00043(9)
C20 0.00780(13) 0.00590(10) 0.00616(10) 0.00014(8) -0.00155(9) -0.00061(9)
C23 0.00843(14) 0.00754(11) 0.00875(12) -0.00013(9) 0.00036(10) 0.00234(10)
C27 0.00723(13) 0.00626(10) 0.00454(9) 0.00000(7) 0.00015(9) 0.00112(9)
C28 0.00682(13) 0.00550(9) 0.00509(9) 0.00029(7) -0.00039(9) 0.00035(8)
C29 0.00678(13) 0.00627(10) 0.00507(9) 0.00018(8) -0.00005(9) 0.00149(9)
C30 0.00709(13) 0.00675(10) 0.00503(10) 0.00011(8) -0.00005(9) 0.00169(9)
 
_geom_special_details
;
 All esds (except the esd in the dihedral angle between two l.s. planes)
 are estimated using the full covariance matrix.  The cell esds are taken
 into account individually in the estimation of esds in distances, angles
 and torsion angles; correlations between esds in cell parameters are only
 used when they are defined by crystal symmetry.  An approximate (isotropic)
 treatment of cell esds is used for estimating esds involving l.s. planes.
;
 
loop_
 _geom_bond_atom_site_label_1
 _geom_bond_atom_site_label_2
 _geom_bond_distance
 _geom_bond_site_symmetry_2
 _geom_bond_publ_flag
O1 C11 1.4287(5) . ?
O1 C13 1.4609(5) . ?
O2 C15 1.4473(5) . ?
O2 H3 0.8400 . ?
O4 C17 1.4436(5) . ?
O4 H5 0.8400 . ?
O6 C27 1.2399(5) . ?
O7 C28 1.2475(5) . ?
N8 C27 1.3921(5) . ?
N8 C30 1.3938(5) . ?
N8 C11 1.4860(5) . ?
N9 C27 1.3874(5) . ?
N9 C28 1.3950(5) . ?
N9 H10 0.8800 . ?
C11 C20 1.5474(5) . ?
C11 H12 1.0000 . ?
C13 C17 1.5306(6) . ?
C13 C15 1.5453(5) . ?
C13 H14 1.0000 . ?
C15 C20 1.5356(5) . ?
C15 H16 1.0000 . ?
C17 H18 0.9900 . ?
C17 H19 0.9900 . ?
C20 H21 0.9900 . ?
C20 H22 0.9900 . ?
C23 C29 1.5164(6) . ?
C23 H24 0.9800 . ?
C23 H25 0.9800 . ?
C23 H26 0.9800 . ?
C28 C29 1.4609(5) . ?
C29 C30 1.3665(5) . ?
C30 H31 1.0845 . ?
 
loop_
 _geom_angle_atom_site_label_1
 _geom_angle_atom_site_label_2
 _geom_angle_atom_site_label_3
 _geom_angle
 _geom_angle_site_symmetry_1
 _geom_angle_site_symmetry_3
 _geom_angle_publ_flag
C11 O1 C13 109.92(3) . . ?
C15 O2 H3 109.5 . . ?
C17 O4 H5 109.5 . . ?
C27 N8 C30 121.51(3) . . ?
C27 N8 C11 117.48(3) . . ?
C30 N8 C11 121.01(3) . . ?
C27 N9 C28 127.15(3) . . ?
C27 N9 H10 116.4 . . ?
C28 N9 H10 116.4 . . ?
O1 C11 N8 108.82(3) . . ?
O1 C11 C20 106.94(3) . . ?
N8 C11 C20 113.85(3) . . ?
O1 C11 H12 109.0 . . ?
N8 C11 H12 109.0 . . ?
C20 C11 H12 109.0 . . ?
O1 C13 C17 110.64(3) . . ?
O1 C13 C15 104.96(3) . . ?
C17 C13 C15 113.73(3) . . ?
O1 C13 H14 109.1 . . ?
C17 C13 H14 109.1 . . ?
C15 C13 H14 109.1 . . ?
O2 C15 C20 111.17(3) . . ?
O2 C15 C13 106.98(3) . . ?
C20 C15 C13 101.34(3) . . ?
O2 C15 H16 112.2 . . ?
C20 C15 H16 112.2 . . ?
C13 C15 H16 112.2 . . ?
O4 C17 C13 108.21(3) . . ?
O4 C17 H18 110.1 . . ?
C13 C17 H18 110.1 . . ?
O4 C17 H19 110.1 . . ?
C13 C17 H19 110.1 . . ?
H18 C17 H19 108.4 . . ?
C15 C20 C11 102.06(3) . . ?
C15 C20 H21 111.4 . . ?
C11 C20 H21 111.4 . . ?
C15 C20 H22 111.4 . . ?
C11 C20 H22 111.4 . . ?
H21 C20 H22 109.2 . . ?
C29 C23 H24 109.5 . . ?
C29 C23 H25 109.5 . . ?
H24 C23 H25 109.5 . . ?
C29 C23 H26 109.5 . . ?
H24 C23 H26 109.5 . . ?
H25 C23 H26 109.5 . . ?
O6 C27 N9 122.29(3) . . ?
O6 C27 N8 123.20(4) . . ?
N9 C27 N8 114.51(3) . . ?
O7 C28 N9 119.72(3) . . ?
O7 C28 C29 124.39(4) . . ?
N9 C28 C29 115.90(3) . . ?
C30 C29 C28 117.28(3) . . ?
C30 C29 C23 123.15(3) . . ?
C28 C29 C23 119.56(3) . . ?
C29 C30 N8 123.64(3) . . ?
C29 C30 H31 119.2 . . ?
N8 C30 H31 117.2 . . ?
 
loop_
 _geom_torsion_atom_site_label_1
 _geom_torsion_atom_site_label_2
 _geom_torsion_atom_site_label_3
 _geom_torsion_atom_site_label_4
 _geom_torsion
 _geom_torsion_site_symmetry_1
 _geom_torsion_site_symmetry_2
 _geom_torsion_site_symmetry_3
 _geom_torsion_site_symmetry_4
 _geom_torsion_publ_flag
C13 O1 C11 N8 -128.60(3) . . . . ?
C13 O1 C11 C20 -5.20(4) . . . . ?
C27 N8 C11 O1 -141.54(4) . . . . ?
C30 N8 C11 O1 38.34(5) . . . . ?
C27 N8 C11 C20 99.30(4) . . . . ?
C30 N8 C11 C20 -80.82(4) . . . . ?
C11 O1 C13 C17 104.15(4) . . . . ?
C11 O1 C13 C15 -18.92(4) . . . . ?
O1 C13 C15 O2 -81.56(3) . . . . ?
C17 C13 C15 O2 157.38(3) . . . . ?
O1 C13 C15 C20 34.96(4) . . . . ?
C17 C13 C15 C20 -86.10(4) . . . . ?
O1 C13 C17 O4 54.89(4) . . . . ?
C15 C13 C17 O4 172.72(3) . . . . ?
O2 C15 C20 C11 76.47(4) . . . . ?
C13 C15 C20 C11 -36.92(4) . . . . ?
O1 C11 C20 C15 27.10(4) . . . . ?
N8 C11 C20 C15 147.32(3) . . . . ?
C28 N9 C27 O6 -179.12(4) . . . . ?
C28 N9 C27 N8 0.98(6) . . . . ?
C30 N8 C27 O6 -179.48(4) . . . . ?
C11 N8 C27 O6 0.40(6) . . . . ?
C30 N8 C27 N9 0.42(6) . . . . ?
C11 N8 C27 N9 -179.70(3) . . . . ?
C27 N9 C28 O7 178.26(4) . . . . ?
C27 N9 C28 C29 -2.11(6) . . . . ?
O7 C28 C29 C30 -178.57(4) . . . . ?
N9 C28 C29 C30 1.81(5) . . . . ?
O7 C28 C29 C23 2.39(6) . . . . ?
N9 C28 C29 C23 -177.23(4) . . . . ?
C28 C29 C30 N8 -0.64(6) . . . . ?
C23 C29 C30 N8 178.36(4) . . . . ?
C27 N8 C30 C29 -0.54(6) . . . . ?
C11 N8 C30 C29 179.58(4) . . . . ?
 
_refine_diff_density_max    0.304
_refine_diff_density_min   -0.270
_refine_diff_density_rms    0.057

_shelx_res_file
;
TITL THYMIDIN.restrained in space group "P21 21 21"
    THYMIDIN.res
    created by SHELXL-2019/3 at 15:59:42 on 20-Feb-2025
CELL    0.7107    4.8460   13.9010   16.3160   90.0000   90.0000   90.0000
ZERR    4.0000    0.0000    0.0000    0.0000    0.0000    0.0000    0.0000
LATT  -1
REM Orthorhombic - Acentric - P lattice with 4 symmetry generators
SYMM 1/2+x, 1/2-y, -z
SYMM -x, 1/2+y, 1/2-z
SYMM 1/2-x, -y, 1/2+z
SFAC  O  N  C  H
UNIT  20  8  40  56

REM +THYMIDIN.bodd
REM !ATOM O1!
REM !INVARIOMNAME 3-O#3c[#3c1c1h]#3c[#3c1c1h]_0!
BEDE O1 C11 0.678 20.108 30.442 40.558
BEDE O1 C13 0.694 20.108 30.442 40.558
LONE O1 2 21.070 30.321 40.558 0.482 137.60

REM !ATOM O2!
REM !INVARIOMNAME O1c1h_0!
BEDE O2 H3 0.215 20.524 30.216 40.569
BEDE O2 C15 0.604 20.364 30.271 40.569
LONE O2 2 21.316 30.325 40.569 0.389 141.59

REM !ATOM H3!
REM !INVARIOMNAME H1o[1c]&O1c1h_0!
BEDE H3 O2 0.269 21.280 30.715 40.569

REM !ATOM O4!
REM !INVARIOMNAME O@3c1h_0!
BEDE O4 H5 0.249 20.398 30.350 40.561
BEDE O4 C17 0.661 20.124 30.340 40.561
LONE O4 2 21.050 30.354 40.561 0.411 125.19

REM !ATOM H5!
REM !INVARIOMNAME H1o[1c]&O1c1h_0!
BEDE H5 O4 0.269 21.280 30.715 40.569

REM !ATOM O6!
REM !INVARIOMNAME O@6c_0!
BEDE O6 C27 0.597 20.563 30.194 40.592
LONE O6 9 20.820 30.342 40.592 0.398 101.73

REM !ATOM O7!
REM !INVARIOMNAME O@6c_0!
BEDE O7 C28 0.601 20.563 30.194 40.592
LONE O7 9 20.820 30.342 40.592 0.398 101.73

REM !ATOM N8!
REM !INVARIOMNAME 6-N#6c[#6c1h]#6c[#6c1h]1c_0!
BEDE N8 C27 0.591 20.587 30.302 40.571
BEDE N8 C30 0.592 20.587 30.302 40.571
BEDE N8 C11 0.697 20.549 30.332 40.571
LONE N8 6 21.077 30.347 40.571 0.355

REM !ATOM N9!
REM !INVARIOMNAME 6-N#6c[#6c1c]#6c[#6c1c]1h_0!
BEDE N9 C27 0.585 20.534 30.373 40.554
BEDE N9 C28 0.588 20.534 30.373 40.554
BEDE N9 H10 0.361 20.417 30.418 40.554
LONE N9 6 21.591 30.408 40.554 0.450

REM !ATOM H10!
REM !INVARIOMNAME H@6n&6-N#6c[#6c1h]#6c[#6c1h]1h_0!
BEDE H10 N9 0.402 20.694 30.487 40.554

REM !ATOM C11!

REM !ATOM H12!
REM !INVARIOMNAME H1c[1o1c1c]&C1o1c1c1h_0!
BEDE H12 C11 0.503 20.385 30.254 40.554

REM !ATOM C13!
REM !INVARIOMNAME 3-C#3o[#3c]#3c[#3o1c1h]1c1h_0!
BEDE C13 H14 0.331 20.815 30.373 40.558
BEDE C13 O1 0.778 20.423 30.549 40.558
BEDE C13 C17 1.048 20.405 30.259 40.558
BEDE C13 C15 0.655 20.719 30.351 40.558

REM !ATOM H14!
REM !INVARIOMNAME H1c[1o1c1c]&C1o1c1c1h_0!
BEDE H14 C13 0.503 20.385 30.254 40.554

REM !ATOM C15!
REM !INVARIOMNAME 3-C#3o[#3c]#3c[#3o1c1h]1c1h_0!
BEDE C15 H16 0.331 20.815 30.373 40.558
BEDE C15 O2 0.771 20.423 30.549 40.558
BEDE C15 C20 1.051 20.405 30.259 40.558
BEDE C15 C13 0.655 20.719 30.351 40.558

REM !ATOM H16!
REM !INVARIOMNAME H@3c&3-C#3c[#3c@6n1h]#3c[#3c1h1h]1cl1h_0!
BEDE H16 C15 0.534 20.555 30.365 40.571

REM !ATOM C17!
REM !INVARIOMNAME 3-C#3o[#3c]#3c[#3o1c1h]1h1h_0!
BEDE C17 C13 0.684 20.608 30.370 40.562
BEDE C17 H18 0.413 20.667 30.406 40.562
BEDE C17 H19 0.413 20.667 30.406 40.562
BEDE C17 O4 0.615 20.379 30.529 40.562

REM !ATOM H18!
REM !INVARIOMNAME H@3c&3-C#3o[#3c]#3c[#3o1c1h]1h1h_0!
BEDE H18 C17 0.378 20.458 30.330 40.562

REM !ATOM H19!
REM !INVARIOMNAME H@3c&3-C#3o[#3c]#3c[#3o1c1h]1h1h_0!
BEDE H19 C17 0.378 20.458 30.330 40.562

REM !ATOM C20!
REM !INVARIOMNAME C1c1c1h1h_0!
BEDE C20 H21 0.333 20.709 30.398 40.568
BEDE C20 H22 0.333 20.709 30.398 40.568
BEDE C20 C11 0.705 20.523 30.369 40.568
BEDE C20 C15 0.700 20.523 30.369 40.568

REM !ATOM H21!
REM !INVARIOMNAME H1c[1c1c1h]&C1c1c1h1h_0!
BEDE H21 C20 0.543 20.409 30.382 40.568

REM !ATOM H22!
REM !INVARIOMNAME H1c[1c1c1h]&C1c1c1h1h_0!
BEDE H22 C20 0.543 20.409 30.382 40.568

REM !ATOM C23!
REM !INVARIOMNAME C@6c1h1h1h_0!
BEDE C23 C29 0.692 20.585 30.258 40.575
BEDE C23 H24 0.489 20.517 30.338 40.575
BEDE C23 H25 0.489 20.517 30.338 40.575
BEDE C23 H26 0.489 20.517 30.338 40.575

REM !ATOM H24!
REM !INVARIOMNAME H1c[@5c1h1h]&C@5c1h1h1h_0!
BEDE H24 C23 0.503 20.493 30.406 40.589

REM !ATOM H25!
REM !INVARIOMNAME H1c[@5c1h1h]&C@5c1h1h1h_0!
BEDE H25 C23 0.503 20.493 30.406 40.589

REM !ATOM H26!
REM !INVARIOMNAME H1c[@5c1h1h]&C@5c1h1h1h_0!
BEDE H26 C23 0.503 20.493 30.406 40.589

REM !ATOM C27!
REM !INVARIOMNAME 6-C2o#6n[#6c@6c]#6n[#6c@6c]_0!
BEDE C27 N8 0.598 20.427 30.479 40.564
BEDE C27 N9 0.595 20.427 30.479 40.564
BEDE C27 O6 0.640 20.986 30.382 40.564

REM !ATOM C28!
REM !INVARIOMNAME 6-C2o#6n[#6c1c]#6c[#6c1c]_0!
BEDE C28 O7 0.781 21.067 30.367 40.560
BEDE C28 N9 0.811 20.349 30.390 40.560
BEDE C28 C29 0.903 20.669 30.235 40.560

REM !ATOM C29!
REM !INVARIOMNAME 6-C#6c[#6n1c]#6c[#6c1c]1c_0!
BEDE C29 C28 0.940 20.539 30.195 40.562
BEDE C29 C23 0.717 20.494 30.297 40.562
BEDE C29 C30 0.892 20.603 30.285 40.562

REM !ATOM C30!
REM !INVARIOMNAME 6-C#6n[#66c@6c]#6c[#6c1c]1h_0!
BEDE C30 N8 0.647 20.215 30.369 40.562
BEDE C30 C29 0.920 20.566 30.246 40.562
BEDE C30 H31 0.364 20.712 30.394 40.562

REM !ATOM H31!
REM !INVARIOMNAME H@6c&6-C#6n[#66c@6c]#6c[#6c1c]1h_0!
BEDE H31 C30 0.579 20.336 30.367 40.562

LIST 6 ! automatically inserted. Change 6 to 4 for CHECKCIF!!
REM +THYMIDIN.rests
L.S. 10
PLAN -20
ACTA
DAMP
WPDB -1
BOND $H
CONF
TEMP -253
FMAP
WGHT    0.024300
FVAR       1.76447   0.28497   0.31968   0.61694
O1    1   -0.239438    0.399680    0.592771    11.00000    0.00784    0.00559 =
         0.00429    0.00004    0.00002   -0.00132
O2    1   -0.400336    0.591633    0.528328    11.00000    0.00751    0.00619 =
         0.00726   -0.00082   -0.00122    0.00184
AFIX 143
H3    4   -0.397124    0.649706    0.542526    11.00000   -2.40000
AFIX   0
O4    1    0.079895    0.294497    0.481541    11.00000    0.00795    0.00537 =
         0.01314   -0.00091    0.00114    0.00092
AFIX 143
H5    4    0.231995    0.267443    0.472683    11.00000   -2.40000
AFIX   0
O6    1   -0.274103    0.489776    0.825497    11.00000    0.01042    0.00970 =
         0.00663   -0.00086    0.00076    0.00481
O7    1    0.387543    0.272723    0.904403    11.00000    0.01013    0.00730 =
         0.00611    0.00147   -0.00220    0.00115
N8    2   -0.030196    0.410531    0.723765    11.00000    0.00688    0.00664 =
         0.00406    0.00030   -0.00007    0.00180
N9    2    0.056699    0.378951    0.862107    11.00000    0.00822    0.00750 =
         0.00434    0.00030    0.00013    0.00203
AFIX  43
H10   4    0.017896    0.389576    0.914013    11.00000   -2.40000
AFIX   0
C11   3   -0.183883    0.463684    0.659265    11.00000    0.00639    0.00575 =
         0.00450    0.00016   -0.00037    0.00049
AFIX  13
H12   4   -0.362758    0.486932    0.682536    11.00000   -2.40000
AFIX   0
C13   3   -0.149480    0.443006    0.515699    11.00000    0.00613    0.00525 =
         0.00468   -0.00004    0.00002    0.00019
AFIX  13
H14   4   -0.295244    0.432799    0.473196    11.00000   -2.40000
AFIX   0
C15   3   -0.125199    0.551710    0.534153    11.00000    0.00646    0.00522 =
         0.00533    0.00049   -0.00033    0.00011
AFIX  13
H16   4    0.007975    0.584700    0.496711    11.00000   -2.40000
AFIX   0
C17   3    0.120293    0.397230    0.486388    11.00000    0.00627    0.00612 =
         0.00768   -0.00003    0.00108    0.00043
AFIX  23
H18   4    0.171218    0.423028    0.431892    11.00000   -2.40000
H19   4    0.271105    0.412184    0.525285    11.00000   -2.40000
AFIX   0
C20   3   -0.024025    0.550328    0.623336    11.00000    0.00780    0.00590 =
         0.00616    0.00014   -0.00155   -0.00061
AFIX  23
H21   4   -0.071725    0.610783    0.652110    11.00000   -2.40000
H22   4    0.177893    0.540090    0.626335    11.00000   -2.40000
AFIX   0
C23   3    0.532930    0.217235    0.736742    11.00000    0.00843    0.00754 =
         0.00875   -0.00013    0.00036    0.00234
AFIX 137
H24   4    0.457893    0.152909    0.747105    11.00000   -3.00000
H25   4    0.699766    0.226658    0.769724    11.00000   -3.00000
H26   4    0.578819    0.223556    0.678494    11.00000   -3.00000
AFIX   0
C27   3   -0.095210    0.430683    0.805081    11.00000    0.00723    0.00626 =
         0.00454    0.00000    0.00015    0.00112
C28   3    0.264191    0.311945    0.846209    11.00000    0.00682    0.00550 =
         0.00509    0.00029   -0.00039    0.00035
C29   3    0.319881    0.292406    0.759803    11.00000    0.00678    0.00627 =
         0.00507    0.00018   -0.00005    0.00149
C30   3    0.170870    0.342999    0.703252    11.00000    0.00709    0.00675 =
         0.00503    0.00011   -0.00005    0.00169
AFIX   3
H31   4    0.204761    0.329465    0.638569    11.00000   -2.40000

REM <hkl>
REM THYMIDIN.hkl
REM </hkl>
AFIX   0
HKLF 4

L1      4   -0.21307    0.43005    0.62433  !    0.03078    0.14130  O1
L2      4   -0.23944    0.39968    0.59277  !   -0.03078    0.34425  O1
L3      4   -0.19670    0.42026    0.55616  !    0.03078    0.14130  O1
L4      4   -0.23944    0.39968    0.59277  !   -0.03078    0.34425  O1
L5      4   -0.39951    0.60650    0.53196  !    0.14932    0.06905  O2
L6      4   -0.40034    0.59163    0.52833  !   -0.14932    0.35104  O2
L7      4   -0.28551    0.57497    0.53076  !    0.10373    0.08663  O2
L8      4   -0.40034    0.59163    0.52833  !   -0.10373    0.35104  O2
L9      4   -0.39815    0.63111    0.53798  !    0.36476    0.22857  H3
L10     4   -0.39712    0.64971    0.54253  !   -0.36476    0.35104  H3
L11     4    0.12498    0.28648    0.47891  !    0.11342    0.11189  O4
L12     4    0.07990    0.29450    0.48154  !   -0.11342    0.34610  O4
L13     4    0.09839    0.34154    0.48376  !    0.03534    0.10869  O4
L14     4    0.07990    0.29450    0.48154  !   -0.03534    0.34610  O4
L15     4    0.18329    0.27611    0.47552  !    0.36476    0.22857  H5
L16     4    0.23199    0.26744    0.47268  !   -0.36476    0.35104  H5
L17     4   -0.18797    0.46132    0.81567  !    0.16044    0.06202  O6
L18     4   -0.27410    0.48978    0.82550  !   -0.16044    0.36523  O6
L19     4    0.32811    0.29162    0.87637  !    0.16044    0.06202  O7
L20     4    0.38754    0.27272    0.90440  !   -0.16044    0.36523  O7
L21     4   -0.05780    0.41909    0.75829  !    0.16728    0.09654  N8
L22     4   -0.03020    0.41053    0.72377  !   -0.16728    0.35227  N8
L23     4    0.05520    0.38185    0.71505  !    0.16728    0.09654  N8
L24     4   -0.03020    0.41053    0.72377  !   -0.16728    0.35227  N8
L25     4   -0.10228    0.43546    0.69351  !    0.15645    0.10614  N8
L26     4   -0.03020    0.41053    0.72377  !   -0.15645    0.35227  N8
L27     4   -0.00736    0.40076    0.83806  !    0.15217    0.11924  N9
L28     4    0.05670    0.37895    0.86211  !   -0.15217    0.34179  N9
L29     4    0.14416    0.35071    0.85541  !    0.15217    0.11924  N9
L30     4    0.05670    0.37895    0.86211  !   -0.15217    0.34179  N9
L31     4    0.04078    0.38331    0.88340  !    0.11883    0.13363  N9
L32     4    0.05670    0.37895    0.86211  !   -0.11883    0.34179  N9
L33     4    0.03562    0.38472    0.89030  !    0.19777    0.15569  H10
L34     4    0.01790    0.38958    0.91401  !   -0.19777    0.34179  H10
L35     4   -0.27278    0.47524    0.67083  !    0.10971    0.08120  H12
L36     4   -0.36276    0.48693    0.68254  !   -0.10971    0.34179  H12
L37     4   -0.19773    0.43963    0.50163  !    0.23225    0.11924  C13
L38     4   -0.14948    0.44301    0.51570  !   -0.23225    0.34425  C13
L39     4   -0.19739    0.41993    0.55674  !    0.12054    0.17551  C13
L40     4   -0.14948    0.44301    0.51570  !   -0.12054    0.34425  C13
L41     4    0.03523    0.41166    0.49563  !    0.11541    0.08280  C13
L42     4   -0.14948    0.44301    0.51570  !   -0.11541    0.34425  C13
L43     4   -0.13919    0.48908    0.52352  !    0.20489    0.11221  C13
L44     4   -0.14948    0.44301    0.51570  !   -0.20489    0.34425  C13
L45     4   -0.22192    0.43793    0.49458  !    0.10971    0.08120  H14
L46     4   -0.29524    0.43280    0.47320  !   -0.10971    0.34179  H14
L47     4   -0.08112    0.56263    0.52176  !    0.23225    0.11924  C15
L48     4   -0.12520    0.55171    0.53415  !   -0.23225    0.34425  C15
L49     4   -0.27177    0.57298    0.53105  !    0.12054    0.17551  C15
L50     4   -0.12520    0.55171    0.53415  !   -0.12054    0.34425  C15
L51     4   -0.05595    0.55076    0.59519  !    0.11541    0.08280  C15
L52     4   -0.12520    0.55171    0.53415  !   -0.11541    0.34425  C15
L53     4   -0.13549    0.50563    0.52633  !    0.20489    0.11221  C15
L54     4   -0.12520    0.55171    0.53415  !   -0.20489    0.34425  C15
L55     4   -0.06314    0.56708    0.51670  !    0.15816    0.11668  H16
L56     4    0.00797    0.58470    0.49671  !   -0.15816    0.35227  H16
L57     4   -0.00026    0.41769    0.49949  !    0.17326    0.11828  C17
L58     4    0.12029    0.39723    0.48639  !   -0.17326    0.34672  C17
L59     4    0.14154    0.40799    0.46365  !    0.19007    0.12979  C17
L60     4    0.12029    0.39723    0.48639  !   -0.19007    0.34672  C17
L61     4    0.18321    0.40347    0.50261  !    0.19007    0.12979  C17
L62     4    0.12029    0.39723    0.48639  !   -0.19007    0.34672  C17
L63     4    0.10308    0.35346    0.48432  !    0.10800    0.16911  C17
L64     4    0.12029    0.39723    0.48639  !   -0.10800    0.34672  C17
L65     4    0.15177    0.41318    0.45270  !    0.13052    0.10550  H18
L66     4    0.17122    0.42303    0.43189  !   -0.13052    0.34672  H18
L67     4    0.21352    0.40647    0.51043  !    0.13052    0.10550  H19
L68     4    0.27110    0.41218    0.52529  !   -0.13052    0.34672  H19
L69     4   -0.04007    0.57066    0.63301  !    0.20204    0.12723  C20
L70     4   -0.02402    0.55033    0.62334  !   -0.20204    0.35042  C20
L71     4    0.04389    0.54688    0.62434  !    0.20204    0.12723  C20
L72     4   -0.02402    0.55033    0.62334  !   -0.20204    0.35042  C20
L73     4   -0.09686    0.51085    0.63971  !    0.14904    0.11796  C20
L74     4   -0.02402    0.55033    0.62334  !   -0.14904    0.35042  C20
L75     4   -0.07014    0.55096    0.58268  !    0.14904    0.11796  C20
L76     4   -0.02402    0.55033    0.62334  !   -0.14904    0.35042  C20
L77     4   -0.04556    0.57762    0.63633  !    0.11655    0.12212  H21
L78     4   -0.07172    0.61078    0.65211  !   -0.11655    0.35042  H21
L79     4    0.06714    0.54571    0.62469  !    0.11655    0.12212  H22
L80     4    0.17789    0.54009    0.62633  !   -0.11655    0.35042  H22
L81     4    0.43571    0.25154    0.74727  !    0.16671    0.08248  C23
L82     4    0.53293    0.21723    0.73674  !   -0.16671    0.35474  C23
L83     4    0.49549    0.18514    0.74191  !    0.14733    0.10805  C23
L84     4    0.53293    0.21723    0.73674  !   -0.14733    0.35474  C23
L85     4    0.61618    0.22194    0.75320  !    0.14733    0.10805  C23
L86     4    0.53293    0.21723    0.73674  !   -0.14733    0.35474  C23
L87     4    0.55583    0.22039    0.70768  !    0.14733    0.10805  C23
L88     4    0.53293    0.21723    0.73674  !   -0.14733    0.35474  C23
L89     4    0.49641    0.18592    0.74179  !    0.14049    0.12979  H24
L90     4    0.45789    0.15291    0.74711  !   -0.14049    0.36338  H24
L91     4    0.61413    0.22182    0.75280  !    0.14049    0.12979  H25
L92     4    0.69977    0.22666    0.76972  !   -0.14049    0.36338  H25
L93     4    0.55527    0.22031    0.70839  !    0.14049    0.12979  H26
L94     4    0.57882    0.22356    0.67849  !   -0.14049    0.36338  H26
L95     4   -0.06728    0.42203    0.77015  !    0.12168    0.15313  C27
L96     4   -0.09521    0.43068    0.80508  !   -0.12168    0.34796  C27
L97     4   -0.03006    0.40850    0.82954  !    0.12168    0.15313  C27
L98     4   -0.09521    0.43068    0.80508  !   -0.12168    0.34796  C27
L99     4   -0.18755    0.46119    0.81562  !    0.28098    0.12212  C27
L100    4   -0.09521    0.43068    0.80508  !   -0.28098    0.34796  C27
L101    4    0.34142    0.28739    0.88264  !    0.30406    0.11732  C28
L102    4    0.26419    0.31195    0.84621  !   -0.30406    0.34549  C28
L103    4    0.14356    0.35090    0.85545  !    0.09945    0.12468  C28
L104    4    0.26419    0.31195    0.84621  !   -0.09945    0.34549  C28
L105    4    0.29861    0.29987    0.79280  !    0.19064    0.07513  C28
L106    4    0.26419    0.31195    0.84621  !   -0.19064    0.34549  C28
L107    4    0.28405    0.30498    0.81540  !    0.15360    0.06234  C29
L108    4    0.31988    0.29241    0.75980  !   -0.15360    0.34672  C29
L109    4    0.42062    0.25686    0.74890  !    0.14077    0.09495  C29
L110    4    0.31988    0.29241    0.75980  !   -0.14077    0.34672  C29
L111    4    0.22261    0.32543    0.72289  !    0.17184    0.09111  C29
L112    4    0.31988    0.29241    0.75980  !   -0.17184    0.34672  C29
L113    4    0.07754    0.37435    0.71277  !    0.06127    0.11796  C30
L114    4    0.17087    0.34300    0.70325  !   -0.06127    0.34672  C30
L115    4    0.27119    0.30894    0.74132  !    0.16129    0.07864  C30
L116    4    0.17087    0.34300    0.70325  !   -0.16129    0.34672  C30
L117    4    0.18225    0.33846    0.68154  !    0.20290    0.12596  C30
L118    4    0.17087    0.34300    0.70325  !   -0.20290    0.34672  C30
L119    4    0.18667    0.33669    0.67310  !    0.09575    0.11732  H31
L120    4    0.20476    0.32946    0.63857  !   -0.09575    0.34672  H31
L121    4   -0.33844    0.40175    0.59055  !    0.30492    0.10262  O1
L122    4   -0.17093    0.37501    0.59688  !    0.30492    0.10262  O1
L123    4   -0.23944    0.39968    0.59277  !   -0.60983    0.34425  O1
L124    4   -0.43540    0.57994    0.54732  !    0.37502    0.10390  O2
L125    4   -0.40825    0.59411    0.50470  !    0.37502    0.10390  O2
L126    4   -0.40034    0.59163    0.52833  !   -0.75004    0.35104  O2
L127    4    0.03401    0.29010    0.46069  !    0.29922    0.11317  O4
L128    4    0.05728    0.28613    0.50475  !    0.29922    0.11317  O4
L129    4    0.07990    0.29450    0.48154  !   -0.59843    0.34610  O4
L130    4   -0.29851    0.49743    0.84786  !    0.23367    0.10933  O6
L131    4   -0.32218    0.50607    0.81141  !    0.23367    0.10933  O6
L132    4   -0.27410    0.48978    0.82550  !   -0.46735    0.36523  O6
L133    4    0.37693    0.27636    0.92839  !    0.23367    0.10933  O7
L134    4    0.44783    0.25329    0.90385  !    0.23367    0.10933  O7
L135    4    0.38754    0.27272    0.90440  !   -0.46735    0.36523  O7
L136    4    0.02081    0.42886    0.72407  !    0.30691    0.11093  N8
L137    4   -0.08120    0.39220    0.72347  !    0.30691    0.11093  N8
L138    4   -0.03020    0.41053    0.72377  !   -0.61382    0.35227  N8
L139    4   -0.00670    0.35531    0.86144  !    0.45338    0.13043  N9
L140    4    0.12010    0.40259    0.86278  !    0.45338    0.13043  N9
L141    4    0.05670    0.37895    0.86211  !   -0.90677    0.34179  N9


     d12       A        B1       B2       r     molecule  atom1 atom2

    1.240    0.281    0.122    0.348    0.640   THYMIDIN.restrained  C27 O6
    1.247    0.304    0.117    0.345    0.781   THYMIDIN.restrained  C28 O7
    1.444    0.108    0.169    0.347    0.615   THYMIDIN.restrained  C17 O4
    1.447    0.121    0.176    0.344    0.771   THYMIDIN.restrained  C15 O2
    1.461    0.121    0.176    0.344    0.778   THYMIDIN.restrained  C13 O1

    0.840    0.365    0.229    0.351    0.269   THYMIDIN.restrained  H5 O4
    0.840    0.365    0.229    0.351    0.269   THYMIDIN.restrained  H3 O2

    1.387    0.122    0.153    0.348    0.595   THYMIDIN.restrained  C27 N9
    1.392    0.122    0.153    0.348    0.598   THYMIDIN.restrained  C27 N8
    1.394    0.061    0.118    0.347    0.647   THYMIDIN.restrained  C30 N8
    1.395    0.099    0.125    0.345    0.811   THYMIDIN.restrained  C28 N9

    0.880    0.198    0.156    0.342    0.402   THYMIDIN.restrained  H10 N9

    1.240    0.160    0.062    0.365    0.597   THYMIDIN.restrained  O6 C27
    1.247    0.160    0.062    0.365    0.601   THYMIDIN.restrained  O7 C28
    1.429    0.031    0.141    0.344    0.678   THYMIDIN.restrained  O1 C11
    1.444    0.035    0.109    0.346    0.661   THYMIDIN.restrained  O4 C17
    1.447    0.104    0.087    0.351    0.604   THYMIDIN.restrained  O2 C15
    1.461    0.031    0.141    0.344    0.694   THYMIDIN.restrained  O1 C13

    1.387    0.152    0.119    0.342    0.585   THYMIDIN.restrained  N9 C27
    1.392    0.167    0.097    0.352    0.591   THYMIDIN.restrained  N8 C27
    1.394    0.167    0.097    0.352    0.592   THYMIDIN.restrained  N8 C30
    1.395    0.152    0.119    0.342    0.588   THYMIDIN.restrained  N9 C28
    1.486    0.156    0.106    0.352    0.697   THYMIDIN.restrained  N8 C11

    1.367    0.161    0.079    0.347    0.920   THYMIDIN.restrained  C30 C29
    1.367    0.172    0.091    0.347    0.892   THYMIDIN.restrained  C29 C30
    1.461    0.154    0.062    0.347    0.940   THYMIDIN.restrained  C29 C28
    1.461    0.191    0.075    0.345    0.903   THYMIDIN.restrained  C28 C29
    1.516    0.141    0.095    0.347    0.717   THYMIDIN.restrained  C29 C23
    1.516    0.167    0.082    0.355    0.692   THYMIDIN.restrained  C23 C29
    1.531    0.173    0.118    0.347    0.684   THYMIDIN.restrained  C17 C13
    1.536    0.149    0.118    0.350    0.700   THYMIDIN.restrained  C20 C15
    1.545    0.205    0.112    0.344    0.655   THYMIDIN.restrained  C15 C13
    1.545    0.205    0.112    0.344    0.655   THYMIDIN.restrained  C13 C15
    1.547    0.149    0.118    0.350    0.705   THYMIDIN.restrained  C20 C11

    0.980    0.140    0.130    0.363    0.503   THYMIDIN.restrained  H26 C23
    0.980    0.140    0.130    0.363    0.503   THYMIDIN.restrained  H24 C23
    0.980    0.140    0.130    0.363    0.503   THYMIDIN.restrained  H25 C23
    0.990    0.131    0.105    0.347    0.378   THYMIDIN.restrained  H19 C17
    0.990    0.117    0.122    0.350    0.543   THYMIDIN.restrained  H22 C20
    0.990    0.117    0.122    0.350    0.543   THYMIDIN.restrained  H21 C20
    0.990    0.131    0.105    0.347    0.378   THYMIDIN.restrained  H18 C17
    1.000    0.110    0.081    0.342    0.503   THYMIDIN.restrained  H14 C13
    1.000    0.110    0.081    0.342    0.503   THYMIDIN.restrained  H12 C11
    1.000    0.158    0.117    0.352    0.534   THYMIDIN.restrained  H16 C15
    1.085    0.096    0.117    0.347    0.579   THYMIDIN.restrained  H31 C30

    0.840    0.113    0.112    0.346    0.249   THYMIDIN.restrained  O4 H5
    0.840    0.149    0.069    0.351    0.215   THYMIDIN.restrained  O2 H3

    0.880    0.119    0.134    0.342    0.361   THYMIDIN.restrained  N9 H10

    0.980    0.147    0.108    0.355    0.489   THYMIDIN.restrained  C23 H26
    0.980    0.147    0.108    0.355    0.489   THYMIDIN.restrained  C23 H24
    0.980    0.147    0.108    0.355    0.489   THYMIDIN.restrained  C23 H25
    0.990    0.190    0.130    0.347    0.413   THYMIDIN.restrained  C17 H19
    0.990    0.202    0.127    0.350    0.333   THYMIDIN.restrained  C20 H22
    0.990    0.202    0.127    0.350    0.333   THYMIDIN.restrained  C20 H21
    0.990    0.190    0.130    0.347    0.413   THYMIDIN.restrained  C17 H18
    1.000    0.232    0.119    0.344    0.331   THYMIDIN.restrained  C13 H14
    1.000    0.232    0.119    0.344    0.331   THYMIDIN.restrained  C15 H16
    1.085    0.203    0.126    0.347    0.364   THYMIDIN.restrained  C30 H31

    1.531    0.115    0.083    0.344    1.048   THYMIDIN.restrained  C13 C17
    1.536    0.115    0.083    0.344    1.051   THYMIDIN.restrained  C15 C20


REM  THYMIDIN.restrained in space group "P21 21 21"
REM wR2 = 0.055526, GooF = S = 0.98124, Restrained GooF = 0.98124 for all data
REM R1 = 0.022269 for 5847 Fo > 4sig(Fo) and 0.024549 for all 6295 data
REM 158 parameters refined using 0 restraints

END

WGHT      0.0243      0.0000

REM Highest difference peak  0.304,  deepest hole -0.270,  1-sigma level  0.057
Q1    1  -0.0852  0.5534  0.5619  11.00000  0.05    0.30
Q2    1  -0.0250  0.4043  0.8271  11.00000  0.05    0.27
Q3    1  -0.2987  0.3738  0.5933  11.00000  0.05    0.26
Q4    1  -0.0953  0.6396  0.6584  11.00000  0.05    0.25
Q5    1   0.3929  0.2768  0.7566  11.00000  0.05    0.25
Q6    1  -0.1221  0.5034  0.6346  11.00000  0.05    0.24
Q7    1  -0.2208  0.4335  0.6254  11.00000  0.05    0.24
Q8    1  -0.0616  0.4197  0.5070  11.00000  0.05    0.24
Q9    1   0.0152  0.6164  0.6609  11.00000  0.05    0.23
Q10   1   0.2217  0.2644  0.4996  11.00000  0.05    0.23
Q11   1   0.1667  0.3371  0.8504  11.00000  0.05    0.23
Q12   1  -0.4215  0.6429  0.5625  11.00000  0.05    0.23
Q13   1   0.0268  0.6005  0.6969  11.00000  0.05    0.23
Q14   1  -0.0762  0.4224  0.7768  11.00000  0.05    0.22
Q15   1  -0.1889  0.4221  0.5596  11.00000  0.05    0.22
Q16   1   0.2044  0.5364  0.5942  11.00000  0.05    0.21
Q17   1   0.2348  0.3213  0.7289  11.00000  0.05    0.20
Q18   1   0.2961  0.3026  0.8690  11.00000  0.05    0.20
Q19   1   0.1352  0.3403  0.4844  11.00000  0.05    0.20
Q20   1   0.3732  0.2944  0.9296  11.00000  0.05    0.20
;
_shelx_res_checksum   45909

_shelx_hkl_file
;
   0   0   2   319.1    7.10
   0   0   4  8000.0   77.00
   0   0   6  8459.0   94.00
   0   0   8  7592.0  110.00
   0   0  10   837.3   28.00
   0   0  12  1104.0   37.00
   0   0  14   760.2   22.00
   0   0  16  2784.0   74.00
   0   0  18  1670.0   46.00
   0   0  20    54.7    7.20
   0   0  22    35.0    5.40
   0   0  24   221.8   14.00
   0   0  26   251.4   14.00
   0   0  28  1344.0   31.00
   0   0  30   211.0    8.80
   0   0  32    37.7    6.20
   0   0  34     9.7    4.20
   0   0  36   190.0    8.30
   0   1   1     9.6    1.40
   0   1   2  3005.0   32.00
   0   1   3  8626.0   63.00
   0   1   4  9111.0   82.00
   0   1   5 12360.0  140.00
   0   1   6  1041.0   23.00
   0   1   7   702.9   20.00
   0   1   8   216.3   13.00
   0   1   9  2234.0   51.00
   0   1  10  5345.0  100.00
   0   1  11   444.6   21.00
   0   1  12    80.0   13.00
   0   1  13   310.4   18.00
   0   1  14   633.2   22.00
   0   1  15    61.3    7.70
   0   1  16     3.4    4.80
   0   1  17   146.7   10.00
   0   1  18   740.5   23.00
   0   1  19    23.7    6.10
   0   1  20    84.4    8.00
   0   1  21   377.1   13.00
   0   1  22   943.5   22.00
   0   1  23     2.7    3.20
   0   1  24   207.6   11.00
   0   1  25    49.8    6.00
   0   1  26     4.0    4.10
   0   1  27   137.0   11.00
   0   1  28    11.8    4.70
   0   1  29   255.0   13.00
   0   1  30  1006.0   18.00
   0   1  31   157.0    7.80
   0   1  32    10.9    4.60
   0   1  33   280.9    9.50
   0   1  34   195.8    8.20
   0   1  35     8.5    4.30
   0   1  36    39.4    8.10
   0   2   0  5065.0   70.00
   0   2   1 25700.0 1100.00
   0   2   2  2395.0   25.00
   0   2   3  1735.0   31.00
   0   2   4  1986.0   30.00
   0   2   5  8222.0  110.00
   0   2   6 14920.0  170.00
   0   2   7  5211.0   74.00
   0   2   8  3024.0   58.00
   0   2   9  7399.0  130.00
   0   2  10     9.4    6.60
   0   2  11  1223.0   38.00
   0   2  12   662.3   28.00
   0   2  13   639.9   21.00
   0   2  14   150.8   11.00
   0   2  15   616.1   28.00
   0   2  16     7.8    4.80
   0   2  17   296.9   14.00
   0   2  18   117.8   10.00
   0   2  19  1107.0   23.00
   0   2  20  1419.0   33.00
   0   2  21   128.4    6.90
   0   2  22     0.9    3.00
   0   2  23   604.8   20.00
   0   2  24   158.4    8.90
   0   2  25   104.9    7.80
   0   2  26    19.9    4.40
   0   2  27    47.8    7.00
   0   2  28     7.5    4.60
   0   2  29    97.1    9.20
   0   2  30     6.4    4.00
   0   2  31    20.6    5.60
   0   2  32    56.6   20.00
   0   2  33    15.7    4.90
   0   2  34    50.9    6.60
   0   2  35    54.8   11.00
   0   3   1    36.2    4.90
   0   3   2  4318.0   50.00
   0   3   3   447.0   22.00
   0   3   4  3227.0   53.00
   0   3   5  4290.0   73.00
   0   3   6  2020.0   48.00
   0   3   7  5270.0   79.00
   0   3   8  3688.0   70.00
   0   3   9  2613.0   63.00
   0   3  10  5282.0  110.00
   0   3  11  3475.0   80.00
   0   3  12   436.1   23.00
   0   3  13  5303.0  120.00
   0   3  14  2058.0   44.00
   0   3  15   903.6   25.00
   0   3  16   136.2    9.20
   0   3  17     5.8    4.90
   0   3  18   170.7   11.00
   0   3  19  2174.0   53.00
   0   3  20     2.2    4.70
   0   3  21   212.3   10.00
   0   3  22   554.4   17.00
   0   3  23    61.3    6.50
   0   3  24   205.0    8.80
   0   3  25   336.1   14.00
   0   3  26   103.0    9.40
   0   3  27   240.8   13.00
   0   3  28    56.8    7.20
   0   3  29   658.7   21.00
   0   3  30    61.9    9.10
   0   3  31     4.5    4.20
   0   3  32     1.9    4.20
   0   3  33     0.9    4.30
   0   3  34   286.9   24.00
   0   3  35   476.8   12.00
   0   4   0    61.2    7.00
   0   4   1   259.6   14.00
   0   4   2  3007.0   41.00
   0   4   3  5263.0   70.00
   0   4   4   215.8   12.00
   0   4   5    72.2    8.70
   0   4   6    65.1    8.70
   0   4   7   215.2   19.00
   0   4   8   297.4   16.00
   0   4   9  1471.0   38.00
   0   4  10   302.2   18.00
   0   4  11    23.1    7.80
   0   4  12  2215.0   48.00
   0   4  13   452.0   14.00
   0   4  14  2371.0   53.00
   0   4  15   366.0   17.00
   0   4  16   157.4   16.00
   0   4  17    53.2    9.10
   0   4  18   591.0   24.00
   0   4  19   786.5   26.00
   0   4  20    38.1    5.90
   0   4  21    33.9    5.20
   0   4  22    60.7    6.50
   0   4  23  1395.0   32.00
   0   4  24    73.9   11.00
   0   4  25    34.2    5.40
   0   4  26    20.2    4.50
   0   4  27   163.6   12.00
   0   4  28     4.3    3.80
   0   4  29     4.7    4.40
   0   4  30     3.9    4.40
   0   4  31     8.3    5.50
   0   4  32     2.5    4.30
   0   4  33     3.4    4.50
   0   4  34    24.3    5.00
   0   4  35   656.2   30.00
   0   5   1   776.9   25.00
   0   5   2 10790.0  120.00
   0   5   3   771.6   20.00
   0   5   4  1004.0   24.00
   0   5   5   443.8   17.00
   0   5   6  4219.0   70.00
   0   5   7  3462.0   65.00
   0   5   8   406.0   19.00
   0   5   9   464.7   21.00
   0   5  10   597.6   25.00
   0   5  11   369.9   22.00
   0   5  12   625.9   25.00
   0   5  13  4547.0  110.00
   0   5  14  7784.0  210.00
   0   5  15     6.6    4.50
   0   5  16  1430.0   38.00
   0   5  17   139.7   14.00
   0   5  18     7.7    5.10
   0   5  19    71.2   10.00
   0   5  20   402.7   18.00
   0   5  21    10.5    4.40
   0   5  22     2.6    3.50
   0   5  23    83.2    6.60
   0   5  24     3.1    4.10
   0   5  25   329.2   14.00
   0   5  26    32.5    5.90
   0   5  27    14.6    5.30
   0   5  28   255.1   13.00
   0   5  29   283.7   11.00
   0   5  30   211.1    9.70
   0   5  31   193.6   13.00
   0   5  32   406.6   14.00
   0   5  33   231.9   11.00
   0   5  34   205.8   11.00
   0   5  35   127.2   17.00
   0   6   0 17580.0  290.00
   0   6   1     4.4    5.10
   0   6   2 10230.0  130.00
   0   6   3  1179.0   27.00
   0   6   4  4188.0   67.00
   0   6   5   679.9   22.00
   0   6   6  3402.0   64.00
   0   6   7  1158.0   33.00
   0   6   8  2677.0   61.00
   0   6   9   820.2   30.00
   0   6  10  2127.0   57.00
   0   6  11  1541.0   36.00
   0   6  12    79.1    9.40
   0   6  13  1696.0   38.00
   0   6  14    97.0    8.30
   0   6  15    45.7    7.60
   0   6  16   675.4   21.00
   0   6  17   146.1   10.00
   0   6  18   472.4   14.00
   0   6  19    27.1    5.40
   0   6  20   128.8    7.50
   0   6  21  1672.0   33.00
   0   6  22   380.9   14.00
   0   6  23     4.9    3.60
   0   6  24   474.2   13.00
   0   6  25     2.9    4.30
   0   6  26     6.9    4.40
   0   6  27   202.1   10.00
   0   6  28   292.9   17.00
   0   6  29     9.0    4.50
   0   6  30    19.2    4.50
   0   6  31    46.2    6.60
   0   6  32   331.9   14.00
   0   6  33    66.5    6.80
   0   6  34   122.3    7.60
   0   6  35     8.3    4.40
   0   7   1     3.8    5.30
   0   7   2    15.7    5.70
   0   7   3   260.2   15.00
   0   7   4    96.2   10.00
   0   7   5   226.1   14.00
   0   7   6   459.8   20.00
   0   7   7   863.5   29.00
   0   7   8  2656.0   64.00
   0   7   9   252.6   24.00
   0   7  10    71.3    8.60
   0   7  11    10.1    4.90
   0   7  12     9.9    5.00
   0   7  13    55.8    8.40
   0   7  14    35.6    6.30
   0   7  15   222.5   12.00
   0   7  16    83.5    8.70
   0   7  17   495.3   20.00
   0   7  18    68.3    7.10
   0   7  19     7.0    4.70
   0   7  20    45.0    6.90
   0   7  21    32.9    4.80
   0   7  22  2646.0   30.00
   0   7  23   245.6   15.00
   0   7  24   836.5   23.00
   0   7  25    44.5    6.70
   0   7  26   916.2   23.00
   0   7  27   112.5   13.00
   0   7  28    95.1    8.30
   0   7  29   186.1   14.00
   0   7  30     6.0    4.90
   0   7  31     7.2    4.50
   0   7  32     9.8    4.60
   0   7  33   189.2    9.30
   0   7  34    34.3    5.30
   0   7  35     6.3    4.30
   0   8   0  2538.0   52.00
   0   8   1   129.0   12.00
   0   8   2   516.2   20.00
   0   8   3  1034.0   37.00
   0   8   4  4512.0   89.00
   0   8   5    37.2    8.00
   0   8   6   523.1   23.00
   0   8   7 13400.0  320.00
   0   8   8   352.6   21.00
   0   8   9  2653.0   57.00
   0   8  10    66.7   10.00
   0   8  11   149.5   11.00
   0   8  12   470.5   20.00
   0   8  13   354.6   16.00
   0   8  14    12.7    6.00
   0   8  15   326.2   14.00
   0   8  16    11.8    5.40
   0   8  17   694.8   22.00
   0   8  18   112.9    8.20
   0   8  19   798.4   16.00
   0   8  20     4.3    3.80
   0   8  21  1109.0   25.00
   0   8  22  1329.0   28.00
   0   8  23   447.6   15.00
   0   8  24    10.1    4.50
   0   8  25     7.5    4.50
   0   8  26   974.7   29.00
   0   8  27     9.2    5.70
   0   8  28   478.9   15.00
   0   8  29    10.5    4.20
   0   8  30    73.0   11.00
   0   8  31   133.7    7.60
   0   8  32   165.7    8.10
   0   8  33   414.0   16.00
   0   8  34    35.2    5.80
   0   9   1   914.0   29.00
   0   9   2  4933.0  100.00
   0   9   3   421.5   20.00
   0   9   4    30.0    7.80
   0   9   5   489.8   23.00
   0   9   6    75.6   11.00
   0   9   7    23.1    7.00
   0   9   8  1091.0   26.00
   0   9   9  1680.0   38.00
   0   9  10  2110.0   52.00
   0   9  11    58.3    7.70
   0   9  12   302.7   13.00
   0   9  13    61.3    9.80
   0   9  14   594.1   20.00
   0   9  15    12.1    5.40
   0   9  16    12.2    4.50
   0   9  17   294.8   13.00
   0   9  18  1349.0   23.00
   0   9  19   215.3    8.30
   0   9  20    13.8    3.70
   0   9  21     2.3    4.00
   0   9  22    55.0    7.30
   0   9  23  1224.0   25.00
   0   9  24    48.0    7.30
   0   9  25  1517.0   37.00
   0   9  26   521.5   20.00
   0   9  27     3.2    4.80
   0   9  28   377.0   10.00
   0   9  29     7.2    4.70
   0   9  30   582.5   18.00
   0   9  31    18.5    5.50
   0   9  32     5.8    4.40
   0   9  33   150.3    7.80
   0   9  34    38.1    6.10
   0  10   0  5514.0  130.00
   0  10   1     3.7    6.20
   0  10   2    61.0    9.80
   0  10   3  3308.0   81.00
   0  10   4  1334.0   73.00
   0  10   5   673.6   22.00
   0  10   6     8.0    4.60
   0  10   7    73.4    7.70
   0  10   8   541.3   18.00
   0  10   9    10.7    4.80
   0  10  10    32.5    5.90
   0  10  11   302.2   15.00
   0  10  12  2533.0   65.00
   0  10  13   310.6   14.00
   0  10  14    58.0    8.20
   0  10  15    34.2    5.80
   0  10  16   521.5   19.00
   0  10  17   205.1   11.00
   0  10  18     2.3    3.50
   0  10  19   160.8    7.80
   0  10  20   157.7    9.20
   0  10  21   370.7   12.00
   0  10  22   426.0   17.00
   0  10  23     5.0    4.00
   0  10  24   590.0   25.00
   0  10  25   229.1   10.00
   0  10  26   324.2   13.00
   0  10  27   820.3   22.00
   0  10  28     2.6    4.20
   0  10  29    16.0    4.20
   0  10  30    68.7    6.30
   0  10  31     7.7    4.80
   0  10  32     4.4    4.40
   0  10  33     7.3    4.50
   0  10  34    43.3    6.20
   0  11   1   409.1   18.00
   0  11   2     2.0    4.70
   0  11   3  1530.0   33.00
   0  11   4  1229.0   31.00
   0  11   5     3.5    4.20
   0  11   6    71.9    7.80
   0  11   7     4.6    4.50
   0  11   8  5003.0  120.00
   0  11   9   133.2    9.20
   0  11  10   304.4   14.00
   0  11  11   421.8   18.00
   0  11  12    32.7    7.20
   0  11  13   100.4    9.50
   0  11  14   422.3   14.00
   0  11  15   149.1    8.50
   0  11  16    46.1    6.60
   0  11  17    39.1    4.80
   0  11  18   167.6    7.30
   0  11  19     2.0    2.50
   0  11  20  1506.0   29.00
   0  11  21     1.4    3.20
   0  11  22    90.9    7.00
   0  11  23    50.7    6.40
   0  11  24   322.9   12.00
   0  11  25    26.1    5.30
   0  11  26   312.0   12.00
   0  11  27     1.7    3.50
   0  11  28   432.1   15.00
   0  11  29   533.5   12.00
   0  11  30   108.8    6.80
   0  11  31   337.9   15.00
   0  11  32     2.8    4.20
   0  11  33     1.5    4.30
   0  12   0   575.1   18.00
   0  12   1   934.5   24.00
   0  12   2   183.2   10.00
   0  12   3     2.1    4.60
   0  12   4    84.4    8.10
   0  12   5   715.1   25.00
   0  12   6     1.6    4.60
   0  12   7   376.1   20.00
   0  12   8  3005.0   74.00
   0  12   9   172.0   11.00
   0  12  10  1396.0   35.00
   0  12  11  2789.0   68.00
   0  12  12   140.1   11.00
   0  12  13   112.8    8.00
   0  12  14     1.4    3.90
   0  12  15   157.0    9.00
   0  12  16   104.5    6.10
   0  12  17  1263.0   23.00
   0  12  18   130.2    6.40
   0  12  19     1.5    3.30
   0  12  20     4.3    3.50
   0  12  21   964.6   23.00
   0  12  22    65.8    6.50
   0  12  23   123.7    9.30
   0  12  24     4.9    4.30
   0  12  25    44.1    8.60
   0  12  26     1.9    4.10
   0  12  27     1.2    3.40
   0  12  28    98.3    6.70
   0  12  29     8.8    4.10
   0  12  30     1.4    4.20
   0  12  31    75.4    6.90
   0  12  32    11.1    4.40
   0  12  33    10.0    4.40
   0  13   1    25.8    6.60
   0  13   2   331.6   16.00
   0  13   3  1172.0   29.00
   0  13   4    32.4    6.30
   0  13   5  1153.0   29.00
   0  13   6   180.9   13.00
   0  13   7  1022.0   29.00
   0  13   8   331.6   18.00
   0  13   9   622.0   20.00
   0  13  10  1230.0   32.00
   0  13  11   108.4    9.60
   0  13  12   556.1   15.00
   0  13  13     7.2    4.60
   0  13  14    12.4    4.70
   0  13  15    52.9    5.30
   0  13  16  1012.0   20.00
   0  13  17    38.9    5.00
   0  13  18    15.8    3.70
   0  13  19    24.0    4.20
   0  13  20    81.2    6.30
   0  13  21   582.4   16.00
   0  13  22    45.3    6.20
   0  13  23   303.1   13.00
   0  13  24     3.8    4.60
   0  13  25   159.2    9.30
   0  13  26    85.8    6.70
   0  13  27     1.4    3.70
   0  13  28    16.6    4.20
   0  13  29     6.1    4.00
   0  13  30   163.3    7.60
   0  13  31   421.8   13.00
   0  13  32    23.1    5.70
   0  14   0   145.8   11.00
   0  14   1   539.5   19.00
   0  14   2   758.5   23.00
   0  14   3   106.9    9.60
   0  14   4  1935.0   47.00
   0  14   5    28.3    6.20
   0  14   6   199.9   11.00
   0  14   7   176.7   17.00
   0  14   8    45.1   12.00
   0  14   9  1898.0   53.00
   0  14  10   119.8    8.20
   0  14  11   478.5   14.00
   0  14  12     9.7    6.10
   0  14  13     4.1    3.70
   0  14  14   340.2   10.00
   0  14  15    93.7    5.90
   0  14  16   778.3   16.00
   0  14  17   796.0   15.00
   0  14  18   109.0    6.60
   0  14  19    10.6    3.80
   0  14  20    11.4    4.00
   0  14  21   430.4   15.00
   0  14  22     3.5    4.20
   0  14  23    22.4    5.00
   0  14  24    44.4    8.10
   0  14  25   160.9    9.90
   0  14  26     5.8    5.30
   0  14  27     3.3    3.70
   0  14  28     2.9    3.80
   0  14  29    81.5    6.50
   0  14  30    50.5    6.60
   0  14  31     8.4    4.40
   0  14  32   316.3    9.90
   0  15   1    71.5    8.30
   0  15   2  1599.0   43.00
   0  15   3   538.1   19.00
   0  15   4  1069.0   30.00
   0  15   5     5.3    6.60
   0  15   6   397.0   16.00
   0  15   7     7.2    5.70
   0  15   8    28.6    5.50
   0  15   9   226.2   15.00
   0  15  10     0.8    4.30
   0  15  11  2213.0   43.00
   0  15  12    29.9    4.90
   0  15  13     6.5    3.40
   0  15  14   102.3    6.60
   0  15  15   194.6   10.00
   0  15  16     1.4    2.50
   0  15  17    45.1    5.60
   0  15  18    87.5    6.60
   0  15  19     3.0    3.80
   0  15  20   142.5    8.00
   0  15  21     3.5    4.70
   0  15  22     2.0    4.20
   0  15  23     2.3    4.70
   0  15  24   334.6    9.30
   0  15  25   113.0   10.00
   0  15  26     7.5    4.40
   0  15  27   143.6    7.40
   0  15  28    94.4    7.90
   0  15  29     4.2    4.00
   0  15  30   180.0    8.20
   0  15  31    66.6    6.50
   0  16   0   999.7   27.00
   0  16   1   247.9   12.00
   0  16   2    16.8    5.50
   0  16   3   766.8   18.00
   0  16   4  1088.0   23.00
   0  16   5     1.3    4.20
   0  16   6  1417.0   28.00
   0  16   7    58.8    9.30
   0  16   8    58.9    9.70
   0  16   9    43.7    6.50
   0  16  10   269.3    9.40
   0  16  11     3.2    3.40
   0  16  12   186.9    7.70
   0  16  13   157.7    8.30
   0  16  14    66.5    7.70
   0  16  15   949.0   25.00
   0  16  16   832.3   19.00
   0  16  17    37.3    5.60
   0  16  18    30.4    5.60
   0  16  19   138.9    8.50
   0  16  20     2.1    3.90
   0  16  21   185.5    9.40
   0  16  22     2.5    5.70
   0  16  23   228.7    7.90
   0  16  24     3.8    3.90
   0  16  25    48.3    5.80
   0  16  26    26.3    5.00
   0  16  27    42.0    6.50
   0  16  28   194.1    8.00
   0  16  29    71.8    6.70
   0  16  30    99.5    7.10
   0  17   1   304.5   11.00
   0  17   2   791.3   20.00
   0  17   3  1230.0   26.00
   0  17   4   605.4   17.00
   0  17   5  1172.0   25.00
   0  17   6    45.3    7.00
   0  17   7     1.0    2.90
   0  17   8   111.3    7.40
   0  17   9    20.8    3.80
   0  17  10   418.1   10.00
   0  17  11   299.9    8.90
   0  17  12   117.1    8.90
   0  17  13   612.0   14.00
   0  17  14     8.7    4.40
   0  17  15     8.5    3.80
   0  17  16     5.0    3.60
   0  17  17    16.5    4.30
   0  17  18  1104.0   25.00
   0  17  19   105.6    7.40
   0  17  20    37.5    6.50
   0  17  21   148.8    8.80
   0  17  22    66.9    5.90
   0  17  23   138.1    7.30
   0  17  24    82.9    6.60
   0  17  25    11.6    4.20
   0  17  26   297.1   11.00
   0  17  27   152.2   10.00
   0  17  28    12.5    4.40
   0  17  29    32.5    7.70
   0  18   0   990.3   18.00
   0  18   1    79.2    5.60
   0  18   2   227.4    9.00
   0  18   3   569.3   13.00
   0  18   4     3.1    3.20
   0  18   5    73.7    6.20
   0  18   6    70.3    6.30
   0  18   7  1230.0   22.00
   0  18   8   164.0    8.40
   0  18   9   924.0   17.00
   0  18  10   465.9   11.00
   0  18  11   701.7   15.00
   0  18  12     3.9    3.70
   0  18  13   209.3    8.40
   0  18  14   130.0   11.00
   0  18  15     5.5    3.70
   0  18  16   165.7    9.60
   0  18  17   726.9   17.00
   0  18  18   188.5    8.70
   0  18  19    69.6    7.50
   0  18  20     2.2    4.20
   0  18  21    11.6    3.90
   0  18  22   115.1    6.90
   0  18  23    59.9    6.30
   0  18  24    38.1    5.90
   0  18  25    43.0    7.00
   0  18  26   269.3    9.70
   0  18  27    65.8   12.00
   0  18  28    22.6    5.00
   0  18  29     3.7    4.00
   0  19   1   311.8    9.00
   0  19   2   847.3   16.00
   0  19   3  1216.0   22.00
   0  19   4    25.3    4.40
   0  19   5     2.4    3.10
   0  19   6   159.2    7.80
   0  19   7    38.6    5.50
   0  19   8    11.6    4.20
   0  19   9     1.8    3.70
   0  19  10     5.6    3.80
   0  19  11   385.5   12.00
   0  19  12   194.4    9.10
   0  19  13    50.4    7.20
   0  19  14   405.4   17.00
   0  19  15     1.8    4.00
   0  19  16   261.0    9.90
   0  19  17    49.4    8.00
   0  19  18   999.9   29.00
   0  19  19   103.0    8.00
   0  19  20    32.4    6.20
   0  19  21   109.7    6.80
   0  19  22    60.8    6.40
   0  19  23   263.5   12.00
   0  19  24     4.9    4.10
   0  19  25   234.5    9.30
   0  19  26     3.2    4.60
   0  19  27    25.3    5.50
   0  19  28     2.8    4.20
   0  20   0  1380.0   32.00
   0  20   1     2.1    3.40
   0  20   2   907.3   21.00
   0  20   3     3.2    3.30
   0  20   4   758.1   16.00
   0  20   5    16.2    4.90
   0  20   6   162.1    8.10
   0  20   7   136.9   11.00
   0  20   8   215.2    8.40
   0  20   9   130.6    7.30
   0  20  10    91.6    7.00
   0  20  11   340.2   11.00
   0  20  12    10.8    4.30
   0  20  13     5.2    4.10
   0  20  14   115.3    9.40
   0  20  15   363.1   12.00
   0  20  16    76.9    8.00
   0  20  17   694.4   18.00
   0  20  18    11.5    3.90
   0  20  19    94.5    6.50
   0  20  20   355.5    9.80
   0  20  21    28.9    4.80
   0  20  22   190.9    8.60
   0  20  23    25.4    4.60
   0  20  24    28.9    4.70
   0  20  25    83.8    8.60
   0  20  26    30.1    5.30
   0  20  27   264.1   12.00
   0  21   1   705.1   16.00
   0  21   2   619.7   14.00
   0  21   3   974.7   20.00
   0  21   4    64.7    6.10
   0  21   5     4.2    3.60
   0  21   6   227.3   11.00
   0  21   7    76.4    7.30
   0  21   8    33.1    5.50
   0  21   9   536.4   14.00
   0  21  10  1215.0   26.00
   0  21  11   567.3   15.00
   0  21  12    29.4    7.30
   0  21  13    31.1    5.90
   0  21  14    27.8    5.30
   0  21  15   158.3    8.40
   0  21  16     3.3    4.80
   0  21  17   993.0   19.00
   0  21  18   163.9    7.30
   0  21  19    14.0    4.00
   0  21  20   687.9   21.00
   0  21  21    12.9    4.00
   0  21  22    13.2    4.10
   0  21  23    61.8    7.50
   0  21  24    15.3    5.70
   0  21  25   366.7   13.00
   0  21  26     1.1    4.60
   0  22   0   146.4   10.00
   0  22   1    12.2    3.90
   0  22   2   166.8    8.10
   0  22   3    23.3    4.60
   0  22   4   252.9   11.00
   0  22   5    17.5    4.10
   0  22   6    80.9    8.90
   0  22   7    14.2    4.90
   0  22   8    25.5    5.00
   0  22   9   387.1   12.00
   0  22  10    64.9    9.10
   0  22  11    34.3    7.40
   0  22  12     9.1    6.90
   0  22  13   308.3   12.00
   0  22  14   101.6    7.60
   0  22  15     5.2    3.90
   0  22  16   879.6   16.00
   0  22  17    23.0    4.20
   0  22  18   176.5    8.00
   0  22  19     0.9    3.70
   0  22  20   179.2    9.20
   0  22  21    15.9    4.20
   0  22  22   110.3   11.00
   0  22  23   100.3   12.00
   0  22  24     6.4    5.50
   0  22  25    44.8    5.60
   0  23   1   261.9   10.00
   0  23   2    97.8    7.30
   0  23   3    63.6    8.30
   0  23   4     4.3    4.00
   0  23   5    20.1    4.60
   0  23   6    54.6    7.00
   0  23   7   115.6    7.50
   0  23   8   301.2   10.00
   0  23   9   380.4   12.00
   0  23  10   119.5    8.20
   0  23  11     7.1    5.70
   0  23  12    23.1    5.60
   0  23  13   180.3    8.60
   0  23  14     6.0    3.90
   0  23  15   318.9    9.10
   0  23  16     4.0    3.80
   0  23  17    81.6    6.60
   0  23  18     3.1    4.00
   0  23  19    77.2    9.60
   0  23  20    56.6    6.40
   0  23  21   480.3   12.00
   0  23  22    79.4    9.20
   0  23  23     2.9    4.10
   0  24   0     1.8    4.70
   0  24   1   252.2   10.00
   0  24   2   243.1   12.00
   0  24   3     3.1    4.10
   0  24   4   166.2    8.70
   0  24   5     2.0    3.60
   0  24   6     4.8    5.90
   0  24   7    73.4    8.50
   0  24   8    94.9    7.30
   0  24   9   301.8    8.70
   0  24  10   549.0   12.00
   0  24  11    86.9    9.40
   0  24  12   149.2    7.40
   0  24  13   190.5    8.00
   0  24  14     2.1    3.50
   0  24  15    82.4    9.10
   0  24  16    75.7    7.90
   0  24  17    71.9    9.00
   0  24  18     2.3    4.30
   0  24  19   306.7   15.00
   0  24  20   289.2    9.40
   0  24  21    12.3    4.20
   0  24  22    15.8    4.60
   0  25   1    27.0    4.80
   0  25   2     8.5    3.80
   0  25   3    15.9    3.80
   0  25   4   320.4    9.50
   0  25   5     0.4    3.80
   0  25   6    23.1    4.10
   0  25   7    96.8    6.10
   0  25   8    30.1    4.90
   0  25   9   124.4    7.10
   0  25  10    83.5    6.60
   0  25  11    82.0    6.10
   0  25  12    87.3    6.80
   0  25  13   235.7    8.40
   0  25  14     7.1    4.00
   0  25  15    33.5    5.40
   0  25  16    67.8    6.50
   0  25  17    35.3    5.50
   0  25  18    28.0    4.90
   0  25  19   171.7    9.00
   0  25  20   112.8    6.90
   0  26   0   172.9   11.00
   0  26   1    13.2    4.10
   0  26   2   357.1    9.60
   0  26   3   757.8   15.00
   0  26   4   988.2   17.00
   0  26   5     3.7    3.60
   0  26   6    45.5    7.20
   0  26   7    85.2    6.10
   0  26   8   309.5    9.10
   0  26   9     1.9    3.90
   0  26  10     8.8    4.40
   0  26  11   226.9    8.40
   0  26  12     4.2    4.00
   0  26  13    73.9    6.50
   0  26  14   166.9    7.60
   0  26  15    12.0    4.10
   0  26  16     1.9    3.60
   0  26  17    10.9    4.00
   0  26  18    31.4    6.50
   0  27   1   819.9   16.00
   0  27   2   199.4    8.20
   0  27   3     2.9    3.80
   0  27   4    41.4    5.70
   0  27   5   145.7    7.10
   0  27   6    92.9    6.30
   0  27   7   421.7   11.00
   0  27   8    11.4    4.00
   0  27   9     6.3    3.90
   0  27  10   227.0    8.40
   0  27  11    42.1    6.00
   0  27  12    70.4    7.60
   0  27  13    28.3    6.50
   0  27  14    17.5    4.20
   0  27  15   203.5    7.90
   0  27  16    10.6    4.70
   0  28   0   245.0    9.30
   0  28   1    14.4    5.50
   0  28   2   138.3   16.00
   0  28   3    41.7    7.40
   0  28   4     2.7    3.90
   0  28   5   145.7    9.50
   0  28   6     7.2    4.50
   0  28   7   388.2   11.00
   0  28   8    38.4    6.20
   0  28   9    22.5    5.70
   0  28  10     5.0    4.50
   0  28  11     8.5    4.00
   0  28  12   429.3   11.00
   0  28  13     6.4    3.90
   0  28  14     3.6    3.70
   0  29   1    25.6    4.70
   0  29   2    33.7    6.20
   0  29   3    13.7    5.60
   0  29   4    10.4    4.50
   0  29   5    27.0    4.50
   0  29   6  1076.0   20.00
   0  29   7     6.9    6.30
   0  29   8    13.1    4.10
   0  29   9     2.5    4.00
   0  29  10   944.7   18.00
   0  29  11    49.3    7.90
   0  30   0     1.8    3.90
   0  30   1    17.2    5.90
   0  30   2    55.1    8.50
   0  30   3    28.2    5.20
   0  30   4     0.4    3.90
   0  30   5    11.1    4.60
   0  30   6     6.5    5.70
   1   0   1  3601.0   45.00
   1   0   2 16920.0  290.00
   1   0   3   146.4    8.00
   1   0   4 19130.0  390.00
   1   0   5 13170.0  130.00
   1   0   6   191.6   11.00
   1   0   7    28.7    6.30
   1   0   8  1148.0   31.00
   1   0   9   291.1   18.00
   1   0  10  3864.0   79.00
   1   0  11    38.0    8.80
   1   0  12   111.9   13.00
   1   0  13  7494.0  170.00
   1   0  14  9005.0  240.00
   1   0  15    22.1    5.50
   1   0  16   238.2   15.00
   1   0  17     5.5    5.60
   1   0  18   147.5   11.00
   1   0  19     6.2    4.70
   1   0  20    46.2    6.60
   1   0  21   233.2    8.30
   1   0  22   606.8   15.00
   1   0  23    78.5    7.00
   1   0  24     2.2    4.00
   1   0  25    10.9    4.00
   1   0  26    88.1    7.00
   1   0  27   127.4    8.00
   1   0  28     2.2    4.90
   1   0  29     8.0    5.50
   1   0  30   472.2   11.00
   1   0  31    12.1    4.10
   1   0  32     9.7    4.20
   1   0  33   162.4    7.30
   1   0  34   694.5   16.00
   1   0  35   179.8    7.90
   1   1   0 19120.0  310.00
   1   1   1  8839.0  140.00
   1   1   2   549.3   13.00
   1   1   3   186.3    7.80
   1   1   4   342.1   11.00
   1   1   5  1132.0   24.00
   1   1   6  2129.0   51.00
   1   1   7   183.1   12.00
   1   1   8  4923.0   81.00
   1   1   9  2503.0   52.00
   1   1  10   667.7   27.00
   1   1  11   282.0   18.00
   1   1  12   559.2   31.00
   1   1  13   774.8   24.00
   1   1  14  1790.0   51.00
   1   1  15   339.7   13.00
   1   1  16   869.0   26.00
   1   1  17   492.2   20.00
   1   1  18   960.7   32.00
   1   1  19   741.6   26.00
   1   1  20   317.8   12.00
   1   1  21   411.2   13.00
   1   1  22    89.4    6.50
   1   1  23   285.3   11.00
   1   1  24    16.3    4.00
   1   1  25   101.6    7.20
   1   1  26    53.3    6.60
   1   1  27    73.5    7.50
   1   1  28    39.5    7.60
   1   1  29   293.3   15.00
   1   1  30   116.2    7.90
   1   1  31     8.3    4.40
   1   1  32   158.4    7.50
   1   1  33    15.7    4.50
   1   1  34    54.9    6.10
   1   1  35   221.2    8.90
   1   2   0 27080.0  530.00
   1   2   1 16270.0  410.00
   1   2   2  1655.0   28.00
   1   2   3  5147.0   78.00
   1   2   4 10400.0  100.00
   1   2   5 12360.0  140.00
   1   2   6  2191.0   37.00
   1   2   7  1247.0   29.00
   1   2   8   685.5   22.00
   1   2   9  1225.0   33.00
   1   2  10   965.3   35.00
   1   2  11   526.8   24.00
   1   2  12   131.3   12.00
   1   2  13  2824.0   63.00
   1   2  14   574.0   20.00
   1   2  15   520.6   21.00
   1   2  16   640.5   27.00
   1   2  17    28.6    6.20
   1   2  18   486.3   21.00
   1   2  19   117.2    8.40
   1   2  20   249.2   11.00
   1   2  21   428.5   14.00
   1   2  22   159.8    8.40
   1   2  23    93.9    6.70
   1   2  24   563.8   19.00
   1   2  25    52.3    6.30
   1   2  26    70.7    8.00
   1   2  27   228.3   11.00
   1   2  28   132.1    9.70
   1   2  29   332.8   13.00
   1   2  30    93.6    8.30
   1   2  31    13.6    5.10
   1   2  32   285.6   10.00
   1   2  33   140.7    9.90
   1   2  34   122.2    8.00
   1   2  35   166.7    8.10
   1   3   0 37790.0  600.00
   1   3   1  7226.0   94.00
   1   3   2  8093.0   85.00
   1   3   3  1138.0   28.00
   1   3   4   188.0   11.00
   1   3   5  2601.0   55.00
   1   3   6 16380.0  220.00
   1   3   7  4870.0   77.00
   1   3   8   310.1   16.00
   1   3   9  4424.0   86.00
   1   3  10  1327.0   38.00
   1   3  11   949.9   33.00
   1   3  12   672.4   21.00
   1   3  13  1637.0   37.00
   1   3  14  2056.0   47.00
   1   3  15   387.1   19.00
   1   3  16   212.6   11.00
   1   3  17    29.4    6.20
   1   3  18   120.2   12.00
   1   3  19    23.0    5.30
   1   3  20   322.1   12.00
   1   3  21   656.2   17.00
   1   3  22   372.3   13.00
   1   3  23   832.5   17.00
   1   3  24    19.9    4.50
   1   3  25   365.4   13.00
   1   3  26   161.1   11.00
   1   3  27   475.8   16.00
   1   3  28    68.0    8.10
   1   3  29    49.6    7.00
   1   3  30    36.3    7.00
   1   3  31    64.9   10.00
   1   3  32   120.3    7.90
   1   3  33   124.6   11.00
   1   3  34   106.0   10.00
   1   3  35    39.6    5.90
   1   4   0   461.3   17.00
   1   4   1  9613.0  120.00
   1   4   2  1472.0   31.00
   1   4   3   645.7   20.00
   1   4   4   194.3   11.00
   1   4   5   150.3   11.00
   1   4   6   113.7   10.00
   1   4   7  2471.0   51.00
   1   4   8   748.6   25.00
   1   4   9   872.3   30.00
   1   4  10   548.4   25.00
   1   4  11   504.9   24.00
   1   4  12   436.7   15.00
   1   4  13   217.7   11.00
   1   4  14   149.9    9.80
   1   4  15   254.3   13.00
   1   4  16   336.2   15.00
   1   4  17    15.7    5.70
   1   4  18   164.0   13.00
   1   4  19   377.3   14.00
   1   4  20   142.0    9.40
   1   4  21   191.2   12.00
   1   4  22   178.0    8.10
   1   4  23   551.9   17.00
   1   4  24  1057.0   31.00
   1   4  25   146.6    8.50
   1   4  26   149.7    9.70
   1   4  27   293.3   12.00
   1   4  28    25.3    5.50
   1   4  29   140.6    9.50
   1   4  30     7.6    3.90
   1   4  31   129.2    9.40
   1   4  32    27.5    7.30
   1   4  33   195.8    9.50
   1   4  34   217.9    9.70
   1   4  35    15.1    5.60
   1   5   0 10660.0  150.00
   1   5   1 10960.0  140.00
   1   5   2   447.0   15.00
   1   5   3  1454.0   35.00
   1   5   4   811.0   22.00
   1   5   5  2417.0   49.00
   1   5   6  5623.0   93.00
   1   5   7  2503.0   52.00
   1   5   8  1113.0   33.00
   1   5   9    45.7    8.80
   1   5  10   328.6   19.00
   1   5  11    52.6    7.60
   1   5  12    88.6    8.10
   1   5  13   235.0   11.00
   1   5  14  1454.0   38.00
   1   5  15   449.6   20.00
   1   5  16  1138.0   39.00
   1   5  17   410.8   20.00
   1   5  18   843.4   30.00
   1   5  19   753.0   20.00
   1   5  20   547.8   16.00
   1   5  21   955.2   25.00
   1   5  22   106.8    8.60
   1   5  23   413.5   13.00
   1   5  24   810.7   19.00
   1   5  25    52.1    6.70
   1   5  26   156.9    9.70
   1   5  27   565.1   18.00
   1   5  28   313.1   14.00
   1   5  29   339.4   14.00
   1   5  30    13.3    4.20
   1   5  31    20.2    4.40
   1   5  32   344.1   16.00
   1   5  33    85.7    7.50
   1   5  34    70.2    7.10
   1   5  35    48.1    7.40
   1   6   0  2363.0   41.00
   1   6   1   812.0   22.00
   1   6   2  5096.0   84.00
   1   6   3  1787.0   36.00
   1   6   4  5208.0   84.00
   1   6   5   458.1   19.00
   1   6   6  1539.0   38.00
   1   6   7   313.7   17.00
   1   6   8   581.3   24.00
   1   6   9    94.4   12.00
   1   6  10    39.8    8.50
   1   6  11    35.9    6.70
   1   6  12  2702.0   63.00
   1   6  13  1451.0   36.00
   1   6  14   702.7   21.00
   1   6  15    85.2    8.60
   1   6  16    10.3    5.40
   1   6  17     5.2    5.10
   1   6  18    97.8    7.80
   1   6  19   490.4   15.00
   1   6  20    39.6    6.30
   1   6  21   145.5    7.60
   1   6  22   384.4   15.00
   1   6  23   686.2   20.00
   1   6  24   730.8   20.00
   1   6  25   197.9    9.10
   1   6  26    62.9    7.00
   1   6  27   212.1   10.00
   1   6  28   626.9   21.00
   1   6  29   132.5    9.80
   1   6  30   110.3    7.70
   1   6  31    45.9    6.50
   1   6  32   111.4    8.20
   1   6  33    52.9    6.60
   1   6  34    32.4    5.50
   1   6  35   384.1   11.00
   1   7   0   619.6   26.00
   1   7   1  4598.0   79.00
   1   7   2   880.1   29.00
   1   7   3   181.6   13.00
   1   7   4  1284.0   33.00
   1   7   5   610.6   23.00
   1   7   6   596.5   23.00
   1   7   7  1264.0   41.00
   1   7   8   476.5   22.00
   1   7   9  2539.0   65.00
   1   7  10  1064.0   30.00
   1   7  11   489.6   18.00
   1   7  12  2528.0   64.00
   1   7  13  1120.0   30.00
   1   7  14   317.7   15.00
   1   7  15   640.7   22.00
   1   7  16   364.4   19.00
   1   7  17   204.7    9.90
   1   7  18   369.6   13.00
   1   7  19   671.2   17.00
   1   7  20    96.4    6.60
   1   7  21    41.1    6.00
   1   7  22   608.7   18.00
   1   7  23    15.4    4.40
   1   7  24    50.9    6.70
   1   7  25   140.7    8.30
   1   7  26   247.1   11.00
   1   7  27   191.6   10.00
   1   7  28    25.6    5.30
   1   7  29    16.7    4.90
   1   7  30   442.7   12.00
   1   7  31    28.5    4.90
   1   7  32     4.3    4.40
   1   7  33     6.6    4.40
   1   7  34    59.8    6.30
   1   8   0  6119.0  110.00
   1   8   1   254.4   15.00
   1   8   2   746.0   28.00
   1   8   3  2904.0   63.00
   1   8   4  4675.0   94.00
   1   8   5  2217.0   53.00
   1   8   6   889.4   30.00
   1   8   7  3697.0   88.00
   1   8   8  3486.0   78.00
   1   8   9   742.2   21.00
   1   8  10    62.7    7.60
   1   8  11   847.6   24.00
   1   8  12   399.7   16.00
   1   8  13   128.3   10.00
   1   8  14   671.5   21.00
   1   8  15   213.0   12.00
   1   8  16   176.1   14.00
   1   8  17    28.3    5.10
   1   8  18   136.0    8.50
   1   8  19    46.0    5.40
   1   8  20  1600.0   25.00
   1   8  21   695.8   16.00
   1   8  22    49.7    6.10
   1   8  23   405.4   16.00
   1   8  24   316.2   13.00
   1   8  25     3.0    4.40
   1   8  26    44.5    6.90
   1   8  27   397.0   13.00
   1   8  28    20.9    4.30
   1   8  29   322.2   10.00
   1   8  30    37.3    6.10
   1   8  31    27.2    5.00
   1   8  32   102.6    7.00
   1   8  33   265.4   11.00
   1   8  34    50.3    6.20
   1   9   0   551.6   23.00
   1   9   1   321.6   18.00
   1   9   2  1181.0   35.00
   1   9   3   241.2   16.00
   1   9   4  1659.0   50.00
   1   9   5   964.3   33.00
   1   9   6    24.2    6.30
   1   9   7  1872.0   44.00
   1   9   8  1751.0   41.00
   1   9   9  1363.0   39.00
   1   9  10   759.3   24.00
   1   9  11  2388.0   58.00
   1   9  12   603.0   23.00
   1   9  13   776.7   24.00
   1   9  14     4.7    5.80
   1   9  15   512.0   20.00
   1   9  16   148.5    8.40
   1   9  17   458.7   14.00
   1   9  18    98.8    6.10
   1   9  19    71.2    5.60
   1   9  20   173.4    7.80
   1   9  21   510.0   16.00
   1   9  22   395.1   13.00
   1   9  23   482.4   18.00
   1   9  24   130.5    9.60
   1   9  25   173.8    9.90
   1   9  26   331.8   12.00
   1   9  27    53.0    7.10
   1   9  28    73.1    6.40
   1   9  29    51.6    8.20
   1   9  30    12.5    4.30
   1   9  31    44.6    6.60
   1   9  32     5.1    4.20
   1   9  33     9.7    4.30
   1   9  34   294.6   12.00
   1  10   0   244.1   16.00
   1  10   1   732.8   28.00
   1  10   2   403.8   21.00
   1  10   3   672.7   23.00
   1  10   4   185.7   13.00
   1  10   5   756.8   23.00
   1  10   6   267.3   15.00
   1  10   7  2009.0   45.00
   1  10   8  1542.0   42.00
   1  10   9  2147.0   48.00
   1  10  10  1591.0   37.00
   1  10  11  1663.0   41.00
   1  10  12    23.3    6.40
   1  10  13  1141.0   32.00
   1  10  14   383.1   16.00
   1  10  15    24.4    4.70
   1  10  16   584.5   18.00
   1  10  17  1222.0   22.00
   1  10  18    99.3    6.10
   1  10  19    35.9    4.90
   1  10  20   111.8    7.20
   1  10  21   334.4   11.00
   1  10  22   574.2   15.00
   1  10  23   312.1   14.00
   1  10  24    38.2    6.00
   1  10  25    79.9    8.30
   1  10  26   133.8    8.40
   1  10  27   137.3    7.60
   1  10  28    80.0    6.60
   1  10  29   124.3    7.20
   1  10  30    50.9    6.20
   1  10  31   175.1    8.00
   1  10  32   185.4    8.10
   1  10  33    20.8    4.50
   1  11   0   451.4   25.00
   1  11   1  1488.0   41.00
   1  11   2   126.3   10.00
   1  11   3   500.0   16.00
   1  11   4   201.4    9.90
   1  11   5   132.8    8.70
   1  11   6  1564.0   35.00
   1  11   7   446.4   20.00
   1  11   8   324.9   14.00
   1  11   9   278.2   12.00
   1  11  10  1655.0   41.00
   1  11  11   185.5   11.00
   1  11  12    48.0    7.70
   1  11  13   757.5   24.00
   1  11  14   776.2   21.00
   1  11  15   596.9   16.00
   1  11  16   509.6   18.00
   1  11  17   268.6    8.60
   1  11  18   262.4    8.70
   1  11  19   191.0    9.90
   1  11  20   101.2    6.40
   1  11  21    18.0    4.20
   1  11  22   820.6   19.00
   1  11  23   174.0   10.00
   1  11  24   315.6   16.00
   1  11  25   480.9   15.00
   1  11  26   505.4   16.00
   1  11  27   205.3    9.10
   1  11  28    45.1    6.10
   1  11  29    57.3    6.50
   1  11  30   253.5    8.90
   1  11  31    49.8    6.20
   1  11  32     1.8    4.00
   1  11  33   316.2   10.00
   1  12   0   677.5   22.00
   1  12   1   153.9    8.90
   1  12   2  2264.0   48.00
   1  12   3  3567.0   83.00
   1  12   4  1078.0   28.00
   1  12   5  1305.0   32.00
   1  12   6   227.1   14.00
   1  12   7   494.9   24.00
   1  12   8   712.6   22.00
   1  12   9   523.0   18.00
   1  12  10     8.9    5.00
   1  12  11   231.9   13.00
   1  12  12    28.2    6.00
   1  12  13    78.6    7.00
   1  12  14   125.4    8.10
   1  12  15    39.7    5.20
   1  12  16   449.9   11.00
   1  12  17   481.7   14.00
   1  12  18    68.8    5.70
   1  12  19   217.2    9.00
   1  12  20   165.6    7.50
   1  12  21   344.0   11.00
   1  12  22   108.1    7.20
   1  12  23   233.7   10.00
   1  12  24   101.3    9.20
   1  12  25   566.8   17.00
   1  12  26   296.9   12.00
   1  12  27   161.9    7.60
   1  12  28    91.5    6.80
   1  12  29    12.2    4.20
   1  12  30    96.8    7.00
   1  12  31   225.0   11.00
   1  12  32   184.7    8.10
   1  12  33   106.6    7.40
   1  13   0    12.7    4.40
   1  13   1   553.9   17.00
   1  13   2   905.6   27.00
   1  13   3   463.1   17.00
   1  13   4   124.1    8.90
   1  13   5   339.9   15.00
   1  13   6  1085.0   30.00
   1  13   7   769.7   33.00
   1  13   8    84.8   10.00
   1  13   9   287.5   13.00
   1  13  10  1494.0   41.00
   1  13  11   365.6   12.00
   1  13  12    16.6    4.70
   1  13  13   472.2   15.00
   1  13  14     2.7    3.50
   1  13  15   110.6    6.30
   1  13  16   256.3    8.30
   1  13  17   208.5    9.40
   1  13  18    16.1    3.70
   1  13  19    76.3    6.30
   1  13  20   363.6   13.00
   1  13  21   599.8   18.00
   1  13  22   253.3   11.00
   1  13  23   184.5    9.10
   1  13  24   306.8   12.00
   1  13  25   435.2   17.00
   1  13  26   108.4    9.80
   1  13  27    30.9    5.00
   1  13  28    65.8    6.40
   1  13  29   148.3   11.00
   1  13  30   268.0    9.80
   1  13  31     8.6    4.20
   1  13  32    60.7    6.30
   1  14   0   293.3   13.00
   1  14   1   348.4   14.00
   1  14   2  1372.0   35.00
   1  14   3   225.2   12.00
   1  14   4   971.5   27.00
   1  14   5  1453.0   38.00
   1  14   6   105.5    9.30
   1  14   7   823.8   28.00
   1  14   8   218.7   17.00
   1  14   9   486.6   14.00
   1  14  10   495.1   14.00
   1  14  11   290.0   11.00
   1  14  12   676.3   17.00
   1  14  13   146.5    7.00
   1  14  14   140.9    6.70
   1  14  15    89.2    5.80
   1  14  16   108.9    6.90
   1  14  17    90.2    6.30
   1  14  18   421.9   15.00
   1  14  19     4.7    3.80
   1  14  20   409.7   15.00
   1  14  21   173.9    8.10
   1  14  22    56.5    6.80
   1  14  23   216.4   12.00
   1  14  24   112.2    8.30
   1  14  25    15.4    4.80
   1  14  26   453.5   18.00
   1  14  27    51.0    7.10
   1  14  28    17.9    4.40
   1  14  29    47.2    6.20
   1  14  30   139.4    7.40
   1  14  31   306.5    9.70
   1  15   0    38.5    6.70
   1  15   1    64.1    8.20
   1  15   2   869.4   25.00
   1  15   3  1076.0   30.00
   1  15   4   125.2   10.00
   1  15   5   472.9   18.00
   1  15   6   209.0   12.00
   1  15   7   386.1   13.00
   1  15   8   148.0    8.80
   1  15   9    98.0    7.90
   1  15  10  1129.0   24.00
   1  15  11   266.9   11.00
   1  15  12   192.9    7.90
   1  15  13    44.6    5.40
   1  15  14   131.6    6.80
   1  15  15   119.6    6.70
   1  15  16   466.5   14.00
   1  15  17   112.1    6.80
   1  15  18    57.7    6.10
   1  15  19   183.2    8.10
   1  15  20   131.2    7.70
   1  15  21   446.9   14.00
   1  15  22   483.3   15.00
   1  15  23    25.5    5.40
   1  15  24    28.7    4.70
   1  15  25    67.3    6.60
   1  15  26   127.0    7.20
   1  15  27     9.3    4.30
   1  15  28    56.7    6.30
   1  15  29    58.4    6.30
   1  15  30    35.8    6.30
   1  15  31   116.2    7.20
   1  16   0   609.2   15.00
   1  16   1   521.9   14.00
   1  16   2   216.3    9.50
   1  16   3   600.2   15.00
   1  16   4    71.1    7.40
   1  16   5   179.8    9.20
   1  16   6    42.8    6.20
   1  16   7    28.1    5.50
   1  16   8   137.6    8.80
   1  16   9   824.3   18.00
   1  16  10   198.2    8.00
   1  16  11  1039.0   21.00
   1  16  12   514.8   13.00
   1  16  13   380.4   15.00
   1  16  14   600.6   15.00
   1  16  15    33.8    5.20
   1  16  16   347.4   10.00
   1  16  17   790.9   19.00
   1  16  18    44.8    6.00
   1  16  19   150.4    8.20
   1  16  20   187.9    9.00
   1  16  21     1.6    4.10
   1  16  22     1.7    4.50
   1  16  23    87.0    6.90
   1  16  24    50.6    7.80
   1  16  25   190.9    9.70
   1  16  26    40.6    5.90
   1  16  27   109.0    7.20
   1  16  28    95.8    6.80
   1  16  29   103.3    6.90
   1  16  30   130.5    7.50
   1  17   0    95.7    7.60
   1  17   1    45.7    6.30
   1  17   2    36.1    5.50
   1  17   3   570.3   16.00
   1  17   4  1003.0   26.00
   1  17   5   342.8   12.00
   1  17   6    31.6    5.10
   1  17   7   215.2    9.90
   1  17   8    96.2    6.10
   1  17   9   284.6    8.40
   1  17  10   267.1    8.50
   1  17  11   463.0   16.00
   1  17  12    44.7    6.20
   1  17  13   555.9   17.00
   1  17  14    87.6    9.00
   1  17  15   646.9   16.00
   1  17  16   535.3   17.00
   1  17  17    92.5    7.10
   1  17  18   441.9   15.00
   1  17  19     8.6    4.30
   1  17  20    46.3    6.40
   1  17  21   250.0   11.00
   1  17  22    78.1    6.50
   1  17  23   122.7    7.10
   1  17  24     7.6    4.00
   1  17  25    20.1    4.70
   1  17  26    30.6    6.60
   1  17  27   183.1    8.70
   1  17  28    28.5    5.60
   1  17  29    12.1    4.30
   1  18   0   316.5    9.90
   1  18   1   144.8    7.00
   1  18   2   191.3    8.30
   1  18   3  1034.0   20.00
   1  18   4  1358.0   23.00
   1  18   5   142.6    6.90
   1  18   6    16.1    3.90
   1  18   7   663.5   15.00
   1  18   8   100.3    6.60
   1  18   9   416.6   14.00
   1  18  10   240.5    9.20
   1  18  11   525.0   13.00
   1  18  12   437.4   12.00
   1  18  13    96.1    7.50
   1  18  14    28.9    5.30
   1  18  15   241.6   11.00
   1  18  16   603.3   18.00
   1  18  17   590.7   19.00
   1  18  18   153.5    8.30
   1  18  19    13.4    4.40
   1  18  20   132.9    9.20
   1  18  21   115.3    6.90
   1  18  22    78.6    6.20
   1  18  23   332.5   12.00
   1  18  24   269.4    9.90
   1  18  25    29.9    5.00
   1  18  26    48.5    6.60
   1  18  27    48.5    6.10
   1  18  28    34.9    5.70
   1  19   0    30.5    4.60
   1  19   1   936.4   19.00
   1  19   2   414.7   12.00
   1  19   3   351.0   12.00
   1  19   4   991.5   19.00
   1  19   5   426.3   12.00
   1  19   6   161.8    7.70
   1  19   7   532.1   15.00
   1  19   8     6.1    3.70
   1  19   9   314.4    9.50
   1  19  10   176.6    7.90
   1  19  11    57.3    6.40
   1  19  12   460.7   13.00
   1  19  13    65.9    6.80
   1  19  14    40.8    7.00
   1  19  15   194.4   10.00
   1  19  16   362.9   13.00
   1  19  17   114.0    7.90
   1  19  18     4.0    4.20
   1  19  19   355.5    9.60
   1  19  20   174.7    8.40
   1  19  21    12.1    4.10
   1  19  22   146.8    7.90
   1  19  23   159.2    8.00
   1  19  24   109.6    7.40
   1  19  25   101.8    7.40
   1  19  26    57.4    8.90
   1  19  27   155.2    8.50
   1  19  28     9.2    4.40
   1  20   0    50.6    5.50
   1  20   1   135.6    6.90
   1  20   2    53.7    5.60
   1  20   3   995.6   20.00
   1  20   4   272.6    9.40
   1  20   5   149.9    7.70
   1  20   6   216.5   10.00
   1  20   7   344.0   10.00
   1  20   8   103.7    8.20
   1  20   9   316.8   12.00
   1  20  10   422.0   12.00
   1  20  11    74.5    7.20
   1  20  12   258.9    9.90
   1  20  13    32.2    5.80
   1  20  14   313.1   12.00
   1  20  15    94.8    8.40
   1  20  16   238.2   12.00
   1  20  17   316.8   13.00
   1  20  18   180.3    9.70
   1  20  19   299.6   11.00
   1  20  20   156.5    8.30
   1  20  21    85.9    6.50
   1  20  22    27.5    4.50
   1  20  23    50.8    6.00
   1  20  24    15.1    4.20
   1  20  25    44.6    8.80
   1  20  26    59.6    7.20
   1  20  27    15.7    5.80
   1  21   0   370.0   10.00
   1  21   1   143.6    7.30
   1  21   2   206.2    8.40
   1  21   3   783.6   19.00
   1  21   4   197.4    8.70
   1  21   5    12.7    4.00
   1  21   6   166.6    9.70
   1  21   7    78.8    7.00
   1  21   8    81.1    8.50
   1  21   9    40.0    5.90
   1  21  10   107.8    8.50
   1  21  11   189.7   12.00
   1  21  12   144.2    9.20
   1  21  13   685.6   19.00
   1  21  14   297.6   13.00
   1  21  15   361.5   14.00
   1  21  16    45.6    5.80
   1  21  17    56.5    5.90
   1  21  18   109.8    6.60
   1  21  19    63.9    6.20
   1  21  20   109.1    6.70
   1  21  21     6.9    3.90
   1  21  22    57.9    6.10
   1  21  23   529.4   15.00
   1  21  24    17.8    4.50
   1  21  25   113.2   12.00
   1  22   0   236.2    9.00
   1  22   1     4.0    3.80
   1  22   2   559.0   14.00
   1  22   3    73.6    6.50
   1  22   4   138.1    7.60
   1  22   5   257.9   12.00
   1  22   6    61.7    6.80
   1  22   7    59.9    7.20
   1  22   8    22.4    4.80
   1  22   9   393.7   13.00
   1  22  10   246.0   13.00
   1  22  11    40.8    6.30
   1  22  12   143.6   12.00
   1  22  13    23.0    6.20
   1  22  14     8.1    4.10
   1  22  15     7.2    3.80
   1  22  16    37.9    5.40
   1  22  17   101.7    6.60
   1  22  18   483.0   12.00
   1  22  19   554.1   17.00
   1  22  20    10.6    4.00
   1  22  21   127.3    7.10
   1  22  22    46.1    7.30
   1  22  23    14.5    5.00
   1  22  24    62.3    8.40
   1  23   0   108.1    7.30
   1  23   1    44.6    6.10
   1  23   2    60.2    6.50
   1  23   3   391.7   12.00
   1  23   4    13.8    4.40
   1  23   5    62.8    6.70
   1  23   6   179.1   10.00
   1  23   7   326.0   12.00
   1  23   8     2.7    4.10
   1  23   9   141.0    9.40
   1  23  10    40.9    6.40
   1  23  11    93.8    7.90
   1  23  12    89.9    7.40
   1  23  13    55.6    6.20
   1  23  14   136.5    7.10
   1  23  15    45.2    5.80
   1  23  16   229.4    8.40
   1  23  17   313.9   11.00
   1  23  18     5.0    3.80
   1  23  19    53.5    7.30
   1  23  20    18.2    5.00
   1  23  21    53.0    6.50
   1  23  22   171.7   11.00
   1  23  23   164.8   11.00
   1  24   0    54.4    7.20
   1  24   1    57.5    6.70
   1  24   2    81.8    7.40
   1  24   3    48.8    6.60
   1  24   4   550.3   17.00
   1  24   5   146.5    8.50
   1  24   6   142.0    8.80
   1  24   7   290.1   10.00
   1  24   8    60.6    5.70
   1  24   9   295.4    8.70
   1  24  10    59.7    6.30
   1  24  11   108.7    6.80
   1  24  12   232.2    8.90
   1  24  13    69.7    6.50
   1  24  14   101.5    8.70
   1  24  15   251.2    9.30
   1  24  16   127.1    8.20
   1  24  17   144.8    8.00
   1  24  18   174.5   11.00
   1  24  19    42.1    5.70
   1  24  20    60.7    6.00
   1  24  21   110.6    6.80
   1  24  22    40.2    7.50
   1  25   0   145.7    9.20
   1  25   1    56.5    6.90
   1  25   2    83.2    6.90
   1  25   3    11.0    4.00
   1  25   4   129.4    6.70
   1  25   5   181.4    7.50
   1  25   6   277.7   15.00
   1  25   7    29.2    4.50
   1  25   8    12.6    3.90
   1  25   9   132.9    7.00
   1  25  10   137.0    8.30
   1  25  11    24.3    4.70
   1  25  12    38.6    5.50
   1  25  13    43.5    6.40
   1  25  14     9.1    4.10
   1  25  15    52.8    6.00
   1  25  16     3.4    3.80
   1  25  17    36.5    5.50
   1  25  18   148.8   12.00
   1  25  19    84.0    9.00
   1  25  20     2.1    4.20
   1  26   0     1.9    3.80
   1  26   1   234.4    8.50
   1  26   2    24.2    4.60
   1  26   3    64.7    6.90
   1  26   4    87.4    6.50
   1  26   5     4.0    3.80
   1  26   6   376.8   11.00
   1  26   7    62.5    6.00
   1  26   8    46.0    5.70
   1  26   9   151.4    7.20
   1  26  10   248.7    9.10
   1  26  11    53.4    6.00
   1  26  12   244.1    9.40
   1  26  13    10.5    4.10
   1  26  14    86.1    6.50
   1  26  15   187.1    8.30
   1  26  16   274.2    9.20
   1  26  17   209.9    9.80
   1  26  18    98.2    6.70
   1  27   0   103.3   12.00
   1  27   1   120.8   10.00
   1  27   2   153.2    9.10
   1  27   3   185.5    8.50
   1  27   4    16.8    4.70
   1  27   5   117.1    7.60
   1  27   6   255.2    8.60
   1  27   7     2.0    3.70
   1  27   8   105.9    6.70
   1  27   9    83.5    6.80
   1  27  10    11.4    4.30
   1  27  11   205.3    8.30
   1  27  12    62.1    7.20
   1  27  13    20.5    4.70
   1  27  14    97.7    6.50
   1  27  15   259.0   10.00
   1  27  16   124.4    6.90
   1  28   0   169.5   11.00
   1  28   1    88.3   11.00
   1  28   2   292.2   12.00
   1  28   3    34.5    6.00
   1  28   4    94.4    7.30
   1  28   5    30.6    6.50
   1  28   6    96.9    6.80
   1  28   7   231.6    8.50
   1  28   8    28.8    6.50
   1  28   9   228.1    8.70
   1  28  10   222.9    8.90
   1  28  11    31.2    6.50
   1  28  12    57.2    6.00
   1  28  13    67.2    7.40
   1  29   0    25.3    7.10
   1  29   1    12.5    6.10
   1  29   2   189.3    8.30
   1  29   3   122.1    9.50
   1  29   4   594.4   13.00
   1  29   5    11.0    4.50
   1  29   6    45.2    7.10
   1  29   7   290.4    9.30
   1  29   8   147.6    9.30
   1  29   9    36.3    6.80
   1  29  10   133.9    7.60
   1  30   0    29.7    5.30
   1  30   1    57.1    8.20
   1  30   2    86.1    8.90
   1  30   3   133.7    7.60
   1  30   4    53.8   17.00
   1  30   5     9.0    5.00
   2   0   0    41.4   35.00
   2   0   1  4922.0   75.00
   2   0   2   175.9    6.30
   2   0   3  1978.0   46.00
   2   0   4  3416.0   54.00
   2   0   5  2154.0   45.00
   2   0   6   871.6   23.00
   2   0   7  1729.0   42.00
   2   0   8  4211.0   75.00
   2   0   9  2144.0   49.00
   2   0  10    12.3    7.00
   2   0  11  1414.0   43.00
   2   0  12  3620.0   76.00
   2   0  13   246.3   12.00
   2   0  14   316.8   13.00
   2   0  15     8.1    4.50
   2   0  16   534.1   18.00
   2   0  17   182.9   12.00
   2   0  18    37.3    5.50
   2   0  19    59.6    7.10
   2   0  20   987.6   31.00
   2   0  21   310.7   12.00
   2   0  22   166.9    9.40
   2   0  23  1014.0   22.00
   2   0  24   241.8   12.00
   2   0  25    36.3    5.90
   2   0  26    57.3    6.90
   2   0  27   605.4   18.00
   2   0  28     5.6    5.70
   2   0  29    10.7    4.30
   2   0  30    13.3    8.20
   2   0  31     9.0    6.50
   2   0  32    10.6    7.70
   2   0  33    40.8   12.00
   2   0  34   130.3    8.40
   2   1   0    53.9    8.00
   2   1   1  1842.0   24.00
   2   1   2   216.7    9.50
   2   1   3    85.8    6.00
   2   1   4  2406.0   42.00
   2   1   5  3945.0   66.00
   2   1   6  4061.0   65.00
   2   1   7   192.1   12.00
   2   1   8   304.8   15.00
   2   1   9   180.7   13.00
   2   1  10   103.4   12.00
   2   1  11  1020.0   25.00
   2   1  12   511.1   18.00
   2   1  13  1747.0   41.00
   2   1  14   676.0   20.00
   2   1  15   867.4   24.00
   2   1  16  1164.0   32.00
   2   1  17   583.5   19.00
   2   1  18   624.4   21.00
   2   1  19   152.4    8.90
   2   1  20   161.5   10.00
   2   1  21   300.4   12.00
   2   1  22   753.5   17.00
   2   1  23   426.2   15.00
   2   1  24    14.5    4.10
   2   1  25    57.5    6.60
   2   1  26   170.3   11.00
   2   1  27   790.1   26.00
   2   1  28   113.7    8.50
   2   1  29    45.8    8.70
   2   1  30    10.7    4.00
   2   1  31    83.9   12.00
   2   1  32   385.1   10.00
   2   1  33   345.9   12.00
   2   1  34     7.0    4.00
   2   1  35    64.1    8.90
   2   2   0  1058.0   28.00
   2   2   1 10360.0  120.00
   2   2   2   516.5   14.00
   2   2   3  1851.0   40.00
   2   2   4  2382.0   50.00
   2   2   5    87.3    8.10
   2   2   6   747.3   20.00
   2   2   7   157.0   13.00
   2   2   8  4670.0   89.00
   2   2   9   459.6   20.00
   2   2  10  2147.0   53.00
   2   2  11    34.5    6.40
   2   2  12  1659.0   36.00
   2   2  13  2144.0   46.00
   2   2  14  2575.0   56.00
   2   2  15  1417.0   36.00
   2   2  16   433.7   18.00
   2   2  17    21.2    5.80
   2   2  18   770.3   22.00
   2   2  19   113.3    9.50
   2   2  20   320.1   15.00
   2   2  21   327.4   15.00
   2   2  22    48.8    5.60
   2   2  23   232.8   12.00
   2   2  24   571.1   25.00
   2   2  25    85.0    7.30
   2   2  26   410.9   15.00
   2   2  27   441.8   17.00
   2   2  28    21.2    5.60
   2   2  29   152.3    8.70
   2   2  30    22.1    5.30
   2   2  31   136.9    9.20
   2   2  32   131.8   10.00
   2   2  33    51.7    7.80
   2   2  34    71.3    6.70
   2   2  35   623.9   16.00
   2   3   0   213.1    8.10
   2   3   1  9978.0  120.00
   2   3   2  2244.0   46.00
   2   3   3   205.9   10.00
   2   3   4  4727.0   70.00
   2   3   5   774.2   25.00
   2   3   6  2276.0   53.00
   2   3   7  1778.0   39.00
   2   3   8   343.4   17.00
   2   3   9   121.4   12.00
   2   3  10    44.6    8.60
   2   3  11   168.3    9.40
   2   3  12   710.4   24.00
   2   3  13  1146.0   26.00
   2   3  14   100.3    8.10
   2   3  15    40.7    7.40
   2   3  16    10.8    5.00
   2   3  17   181.7   11.00
   2   3  18   409.6   14.00
   2   3  19   440.6   16.00
   2   3  20   317.1   12.00
   2   3  21   219.0   11.00
   2   3  22   554.1   19.00
   2   3  23   547.9   17.00
   2   3  24   654.6   23.00
   2   3  25   264.7   11.00
   2   3  26    99.7    9.90
   2   3  27   688.4   19.00
   2   3  28   576.8   17.00
   2   3  29    20.9    5.40
   2   3  30   166.2   10.00
   2   3  31    30.1    8.00
   2   3  32     4.0    3.90
   2   3  33   157.2    7.60
   2   3  34   118.4    6.90
   2   3  35    70.1    6.40
   2   4   0  1460.0   28.00
   2   4   1  1947.0   35.00
   2   4   2  2855.0   49.00
   2   4   3  7271.0   99.00
   2   4   4     8.7    4.50
   2   4   5  5365.0   86.00
   2   4   6  3390.0   67.00
   2   4   7   256.5   15.00
   2   4   8    91.3   11.00
   2   4   9   975.4   39.00
   2   4  10  1228.0   33.00
   2   4  11   175.5   14.00
   2   4  12    14.7    4.50
   2   4  13   477.3   15.00
   2   4  14  1433.0   37.00
   2   4  15   175.9   10.00
   2   4  16    40.8    7.20
   2   4  17    29.8    6.20
   2   4  18   123.4    8.40
   2   4  19    61.6    7.40
   2   4  20   671.3   19.00
   2   4  21   870.4   25.00
   2   4  22   139.9    8.20
   2   4  23   128.0    9.00
   2   4  24   122.7    7.70
   2   4  25   559.2   18.00
   2   4  26    82.9    7.50
   2   4  27    39.7    6.40
   2   4  28   284.0   12.00
   2   4  29    34.4    6.00
   2   4  30     3.8    3.70
   2   4  31    35.8    6.20
   2   4  32    86.0    6.60
   2   4  33    27.2    5.80
   2   4  34    55.6    6.20
   2   4  35    52.3    9.80
   2   5   0  4388.0   62.00
   2   5   1   858.0   22.00
   2   5   2  3721.0   73.00
   2   5   3  1231.0   33.00
   2   5   4   327.0   15.00
   2   5   5   948.7   29.00
   2   5   6  2475.0   51.00
   2   5   7   889.3   32.00
   2   5   8    98.8   12.00
   2   5   9  2370.0   58.00
   2   5  10  3764.0   77.00
   2   5  11    75.1    8.10
   2   5  12   195.5   10.00
   2   5  13   505.3   20.00
   2   5  14   263.8   12.00
   2   5  15    70.2    8.90
   2   5  16    27.8    6.10
   2   5  17     6.3    4.40
   2   5  18   247.8   12.00
   2   5  19   379.2   12.00
   2   5  20   706.5   16.00
   2   5  21   183.2   11.00
   2   5  22   127.3   10.00
   2   5  23    83.5    7.30
   2   5  24   202.7    9.00
   2   5  25   172.4    8.80
   2   5  26   197.7   11.00
   2   5  27   221.0   11.00
   2   5  28   493.1   16.00
   2   5  29   493.2   11.00
   2   5  30    71.0    6.30
   2   5  31   120.2    8.90
   2   5  32   130.8    7.30
   2   5  33    60.1    6.40
   2   5  34   185.6    9.00
   2   6   0  5554.0   92.00
   2   6   1  5798.0   90.00
   2   6   2  5114.0   93.00
   2   6   3   464.1   18.00
   2   6   4   583.0   20.00
   2   6   5   546.1   20.00
   2   6   6  1804.0   49.00
   2   6   7    79.0   10.00
   2   6   8   540.3   25.00
   2   6   9  3811.0   78.00
   2   6  10   361.4   15.00
   2   6  11   874.9   25.00
   2   6  12    53.6    7.20
   2   6  13    60.2    7.60
   2   6  14   113.7    9.00
   2   6  15   238.8   13.00
   2   6  16    35.4    7.50
   2   6  17   127.4    8.20
   2   6  18   289.9   11.00
   2   6  19   465.8   15.00
   2   6  20  1588.0   29.00
   2   6  21    38.1    6.30
   2   6  22    23.4    4.50
   2   6  23    65.8    6.90
   2   6  24     6.7    4.10
   2   6  25    28.7    5.30
   2   6  26   153.0    8.70
   2   6  27    85.9    8.00
   2   6  28   113.2    8.40
   2   6  29     2.4    3.70
   2   6  30     5.5    4.00
   2   6  31    62.8    6.30
   2   6  32    38.6    5.80
   2   6  33    16.9    4.30
   2   6  34    80.2    6.40
   2   7   0   404.6   19.00
   2   7   1  8539.0  160.00
   2   7   2   319.2   16.00
   2   7   3     6.2    5.60
   2   7   4   160.1   12.00
   2   7   5  1103.0   32.00
   2   7   6   923.2   46.00
   2   7   7   205.3   13.00
   2   7   8   438.3   17.00
   2   7   9   242.6   13.00
   2   7  10  1008.0   27.00
   2   7  11  1224.0   33.00
   2   7  12  1568.0   42.00
   2   7  13   607.2   20.00
   2   7  14  1111.0   31.00
   2   7  15   285.2   17.00
   2   7  16   533.1   14.00
   2   7  17   950.2   28.00
   2   7  18   245.3    9.70
   2   7  19   105.3    6.70
   2   7  20    85.7    8.00
   2   7  21   644.3   17.00
   2   7  22    73.4    7.40
   2   7  23   180.6    9.10
   2   7  24   100.6    7.30
   2   7  25   236.4    9.40
   2   7  26    10.0    4.70
   2   7  27    86.1    7.90
   2   7  28   146.1    8.00
   2   7  29   223.2    9.10
   2   7  30   202.4   11.00
   2   7  31   122.4   10.00
   2   7  32   203.5   10.00
   2   7  33    83.4    7.30
   2   7  34   271.4   11.00
   2   8   0    99.9   11.00
   2   8   1   480.1   20.00
   2   8   2     6.2    5.80
   2   8   3  1831.0   46.00
   2   8   4   323.7   20.00
   2   8   5  1711.0   47.00
   2   8   6  2816.0   75.00
   2   8   7   467.9   22.00
   2   8   8  1245.0   32.00
   2   8   9   217.8   11.00
   2   8  10  3651.0   86.00
   2   8  11    40.7    7.00
   2   8  12   423.1   16.00
   2   8  13  1009.0   32.00
   2   8  14   550.7   19.00
   2   8  15   263.4   12.00
   2   8  16   817.9   23.00
   2   8  17   169.0    9.20
   2   8  18   225.6    8.40
   2   8  19   517.2   15.00
   2   8  20   486.5   14.00
   2   8  21   185.7    9.00
   2   8  22   169.1    8.20
   2   8  23   119.4    9.00
   2   8  24    97.5    7.20
   2   8  25     7.1    4.40
   2   8  26   107.8    7.90
   2   8  27    14.7    4.90
   2   8  28    15.5    4.00
   2   8  29    71.1    6.30
   2   8  30     9.5    4.10
   2   8  31     6.6    4.00
   2   8  32     9.2    4.10
   2   8  33    55.6    6.10
   2   8  34   128.0    7.30
   2   9   0   666.4   26.00
   2   9   1   139.0   13.00
   2   9   2  1198.0   37.00
   2   9   3   657.6   26.00
   2   9   4  1522.0   42.00
   2   9   5   714.0   21.00
   2   9   6  1458.0   35.00
   2   9   7  2199.0   50.00
   2   9   8   332.0   13.00
   2   9   9   673.0   20.00
   2   9  10   440.5   17.00
   2   9  11  1361.0   36.00
   2   9  12   590.5   20.00
   2   9  13  1008.0   32.00
   2   9  14    73.3   10.00
   2   9  15    66.7    6.70
   2   9  16    56.7    6.80
   2   9  17    31.6    4.60
   2   9  18   362.7   12.00
   2   9  19    37.9    5.00
   2   9  20   242.8   12.00
   2   9  21   271.1    9.20
   2   9  22    44.7    5.90
   2   9  23   416.2   12.00
   2   9  24    28.9    5.10
   2   9  25   301.3   11.00
   2   9  26    60.6    7.30
   2   9  27    23.6    4.30
   2   9  28    54.1    6.10
   2   9  29   108.0    6.70
   2   9  30   202.0    8.20
   2   9  31     3.3    4.10
   2   9  32     4.8    4.00
   2   9  33    26.5    4.60
   2  10   0   144.3    9.20
   2  10   1  3898.0   83.00
   2  10   2   149.8    9.10
   2  10   3  5392.0  120.00
   2  10   4  4299.0  100.00
   2  10   5  1704.0   41.00
   2  10   6   204.1   10.00
   2  10   7  2109.0   46.00
   2  10   8   400.1   15.00
   2  10   9   144.2    9.90
   2  10  10    28.2    6.10
   2  10  11   155.9   10.00
   2  10  12   427.4   16.00
   2  10  13   361.3   16.00
   2  10  14   746.6   25.00
   2  10  15   887.3   24.00
   2  10  16   232.3    8.80
   2  10  17    65.9    5.30
   2  10  18    13.6    3.40
   2  10  19   832.4   22.00
   2  10  20    50.6    5.70
   2  10  21   329.4   10.00
   2  10  22   120.3    8.30
   2  10  23   391.2   12.00
   2  10  24   296.6   11.00
   2  10  25     4.9    4.90
   2  10  26    72.2    7.50
   2  10  27   118.0    6.80
   2  10  28    18.8    4.30
   2  10  29    56.1    6.30
   2  10  30    23.9    4.40
   2  10  31    29.4    4.70
   2  10  32   148.7    8.70
   2  10  33    26.8    4.90
   2  11   0   588.8   27.00
   2  11   1   487.3   19.00
   2  11   2  1023.0   29.00
   2  11   3   768.0   23.00
   2  11   4  1768.0   48.00
   2  11   5  2026.0   50.00
   2  11   6  1611.0   41.00
   2  11   7   199.2   13.00
   2  11   8   762.9   29.00
   2  11   9   286.1   13.00
   2  11  10   393.5   15.00
   2  11  11   173.6   11.00
   2  11  12   537.8   18.00
   2  11  13  1183.0   27.00
   2  11  14   826.9   25.00
   2  11  15    11.8    3.80
   2  11  16   225.0    8.70
   2  11  17   326.6    9.20
   2  11  18    57.7    5.60
   2  11  19   206.3    8.30
   2  11  20   131.6    7.30
   2  11  21    76.6    6.50
   2  11  22    47.9    6.70
   2  11  23   461.7   18.00
   2  11  24   470.2   16.00
   2  11  25   163.1    9.00
   2  11  26   303.3    9.90
   2  11  27   116.0    7.00
   2  11  28    79.4    6.40
   2  11  29   209.1    9.10
   2  11  30    99.4    6.70
   2  11  31   172.5    7.70
   2  11  32   156.5    7.60
   2  12   0   436.3   17.00
   2  12   1   647.0   22.00
   2  12   2  1559.0   40.00
   2  12   3   565.7   20.00
   2  12   4   507.0   19.00
   2  12   5   346.1   16.00
   2  12   6   412.0   15.00
   2  12   7   452.8   23.00
   2  12   8    37.2    7.10
   2  12   9   449.1   20.00
   2  12  10   140.7   10.00
   2  12  11   256.7    9.80
   2  12  12   864.2   20.00
   2  12  13  1283.0   33.00
   2  12  14    27.9    4.80
   2  12  15   233.7    9.20
   2  12  16   355.8   12.00
   2  12  17   976.9   26.00
   2  12  18   344.4   13.00
   2  12  19   259.3    9.60
   2  12  20   110.5    7.30
   2  12  21    97.0    7.20
   2  12  22    47.8    6.50
   2  12  23     9.1    4.40
   2  12  24    30.2    5.90
   2  12  25    48.6    7.30
   2  12  26   219.7   11.00
   2  12  27    16.9    4.10
   2  12  28   107.8    7.40
   2  12  29    38.0    5.70
   2  12  30    84.6    6.60
   2  12  31   243.2    8.70
   2  12  32   197.8    8.10
   2  13   0    48.2    7.90
   2  13   1    15.1    5.30
   2  13   2   383.7   17.00
   2  13   3   659.9   22.00
   2  13   4    13.8    4.90
   2  13   5    84.2    9.10
   2  13   6     3.2    4.60
   2  13   7  1264.0   37.00
   2  13   8   139.0   10.00
   2  13   9   582.3   19.00
   2  13  10   485.1   15.00
   2  13  11   102.0    7.70
   2  13  12   525.6   15.00
   2  13  13   149.1    7.20
   2  13  14   282.8   12.00
   2  13  15   421.4   13.00
   2  13  16   611.9   15.00
   2  13  17   114.6    6.80
   2  13  18    55.7    5.90
   2  13  19   203.4    8.40
   2  13  20   313.2   11.00
   2  13  21   420.4   13.00
   2  13  22   127.2    7.70
   2  13  23   690.8   19.00
   2  13  24   454.2   14.00
   2  13  25    68.4    6.20
   2  13  26   184.9    9.80
   2  13  27   269.8    8.90
   2  13  28   133.8    8.70
   2  13  29    75.7    6.40
   2  13  30    77.1    6.50
   2  13  31     8.1    4.10
   2  14   0   426.4   16.00
   2  14   1   107.4    9.40
   2  14   2    33.6    6.00
   2  14   3   667.3   24.00
   2  14   4    21.5    5.50
   2  14   5    47.7    7.60
   2  14   6   376.3   16.00
   2  14   7   367.9   12.00
   2  14   8   315.4   14.00
   2  14   9   368.8   15.00
   2  14  10    96.8    7.70
   2  14  11    20.6    4.70
   2  14  12   273.8    8.50
   2  14  13    28.0    4.70
   2  14  14    13.0    3.60
   2  14  15    79.6    6.60
   2  14  16  1099.0   21.00
   2  14  17    63.0    6.00
   2  14  18    29.8    5.10
   2  14  19   418.5   12.00
   2  14  20   403.5   13.00
   2  14  21   226.9    9.40
   2  14  22   460.0   14.00
   2  14  23    92.8    7.70
   2  14  24   484.7   11.00
   2  14  25   274.2    8.70
   2  14  26   181.4    7.90
   2  14  27   399.5   11.00
   2  14  28   252.7   11.00
   2  14  29    23.4    4.70
   2  14  30    22.5    4.50
   2  14  31   275.3    9.10
   2  15   0   229.6   12.00
   2  15   1   206.8   11.00
   2  15   2   564.0   17.00
   2  15   3   409.4   12.00
   2  15   4    44.7    6.40
   2  15   5   407.1   13.00
   2  15   6   315.1   11.00
   2  15   7   492.7   18.00
   2  15   8    96.9    7.80
   2  15   9   485.3   18.00
   2  15  10   706.0   14.00
   2  15  11   716.7   18.00
   2  15  12   234.3    8.50
   2  15  13    80.5    7.80
   2  15  14   366.6   12.00
   2  15  15   108.1    6.90
   2  15  16   249.0    8.80
   2  15  17  1349.0   26.00
   2  15  18   398.6   12.00
   2  15  19   592.4   15.00
   2  15  20    33.0    5.70
   2  15  21    15.4    4.50
   2  15  22   171.5    9.20
   2  15  23   282.0   11.00
   2  15  24     3.4    3.70
   2  15  25   166.0    8.90
   2  15  26   193.2    8.10
   2  15  27    53.6    6.20
   2  15  28   160.1    7.70
   2  15  29    21.0    4.40
   2  15  30   138.0    7.40
   2  16   0    26.6    4.80
   2  16   1  1333.0   26.00
   2  16   2    68.5    7.10
   2  16   3   872.0   20.00
   2  16   4   984.1   21.00
   2  16   5   195.1    9.80
   2  16   6    43.8    5.50
   2  16   7   306.5   11.00
   2  16   8    31.2    4.70
   2  16   9   507.1   12.00
   2  16  10   184.3    8.20
   2  16  11   100.7    6.80
   2  16  12   213.6    8.60
   2  16  13   187.7   11.00
   2  16  14    13.1    3.90
   2  16  15    51.3    5.80
   2  16  16   157.3    7.80
   2  16  17   201.8    8.70
   2  16  18   399.1   12.00
   2  16  19   323.5   11.00
   2  16  20   265.4   10.00
   2  16  21     2.4    4.10
   2  16  22   343.0    9.90
   2  16  23    16.2    3.90
   2  16  24   180.7    8.80
   2  16  25    86.3    7.00
   2  16  26   250.5    8.70
   2  16  27   403.6   14.00
   2  16  28    58.7    6.20
   2  16  29   203.2    8.20
   2  17   0    90.1    7.70
   2  17   1   553.6   13.00
   2  17   2    72.7    5.90
   2  17   3   820.3   19.00
   2  17   4   465.4   12.00
   2  17   5   219.5    7.70
   2  17   6   167.0    7.20
   2  17   7   360.0   12.00
   2  17   8   117.5    7.30
   2  17   9   167.8    7.50
   2  17  10   304.1   12.00
   2  17  11  1059.0   20.00
   2  17  12   453.0   13.00
   2  17  13    75.1    6.60
   2  17  14    22.7    4.50
   2  17  15    79.5    6.60
   2  17  16   190.1    8.60
   2  17  17   118.4    7.50
   2  17  18    76.9    6.80
   2  17  19   276.5   11.00
   2  17  20   137.3    8.30
   2  17  21    62.4    5.80
   2  17  22    88.9    6.40
   2  17  23   115.3    6.80
   2  17  24    33.4    5.40
   2  17  25    14.0    4.50
   2  17  26   265.8    9.30
   2  17  27    55.5    6.60
   2  17  28    10.7    4.40
   2  17  29    82.2    6.70
   2  18   0    24.3    4.80
   2  18   1   505.1   14.00
   2  18   2   123.0    6.40
   2  18   3   530.0   12.00
   2  18   4   406.2   10.00
   2  18   5   188.0    7.70
   2  18   6   134.9    7.90
   2  18   7   501.4   15.00
   2  18   8   239.9   12.00
   2  18   9    90.6    7.20
   2  18  10   307.2    9.70
   2  18  11   299.1   12.00
   2  18  12   479.8   13.00
   2  18  13   226.9   10.00
   2  18  14   431.3   14.00
   2  18  15    12.2    4.30
   2  18  16   138.5    9.60
   2  18  17   267.4   10.00
   2  18  18     2.4    4.00
   2  18  19   596.9   16.00
   2  18  20   181.5    7.20
   2  18  21   139.9    9.50
   2  18  22   126.5   10.00
   2  18  23     4.5    3.80
   2  18  24    14.3    4.40
   2  18  25    51.6    7.50
   2  18  26    79.0    8.00
   2  18  27    31.4    8.20
   2  18  28    88.2    7.00
   2  19   0    16.4    3.60
   2  19   1     4.6    3.30
   2  19   2   177.7    7.70
   2  19   3    94.0    6.10
   2  19   4    19.7    3.90
   2  19   5   578.4   14.00
   2  19   6   173.8   10.00
   2  19   7    54.7    7.60
   2  19   8    44.2    6.10
   2  19   9  1616.0   31.00
   2  19  10   903.3   21.00
   2  19  11   352.3   12.00
   2  19  12     9.5    3.90
   2  19  13   520.9   14.00
   2  19  14   454.9   13.00
   2  19  15   261.0   10.00
   2  19  16   157.9    9.70
   2  19  17   330.9   12.00
   2  19  18   227.5    9.70
   2  19  19   180.2    7.90
   2  19  20   148.3    7.40
   2  19  21    27.9    4.50
   2  19  22   124.1   11.00
   2  19  23    48.9    7.80
   2  19  24    12.4    5.60
   2  19  25    90.6   11.00
   2  19  26    17.8    5.40
   2  19  27    79.7    8.90
   2  20   0   237.2    9.40
   2  20   1   139.8    7.10
   2  20   2   116.9    6.90
   2  20   3   434.0   12.00
   2  20   4   142.7    7.00
   2  20   5   740.2   19.00
   2  20   6   278.5   12.00
   2  20   7   318.9   15.00
   2  20   8    50.4    7.10
   2  20   9     9.4    4.10
   2  20  10    17.6    4.80
   2  20  11    94.7    7.20
   2  20  12   196.0   10.00
   2  20  13   178.6    8.60
   2  20  14    71.1    7.50
   2  20  15   148.5    8.80
   2  20  16    74.2    6.90
   2  20  17    19.5    3.90
   2  20  18   277.2    9.70
   2  20  19   258.8    8.60
   2  20  20   280.8    9.90
   2  20  21   200.0    8.10
   2  20  22   189.4    9.30
   2  20  23   122.4    8.10
   2  20  24   477.3   15.00
   2  20  25    70.5    7.60
   2  20  26    71.3    6.10
   2  21   0   799.8   17.00
   2  21   1     4.6    3.30
   2  21   2   473.6   12.00
   2  21   3   147.3    7.30
   2  21   4   293.4    9.80
   2  21   5    96.3    9.70
   2  21   6   146.2    8.10
   2  21   7   209.5   11.00
   2  21   8   124.4    8.50
   2  21   9   322.6   11.00
   2  21  10   416.6   13.00
   2  21  11    27.5    5.10
   2  21  12   168.3    9.20
   2  21  13    48.7    7.90
   2  21  14    24.3    5.30
   2  21  15   110.4    8.30
   2  21  16   353.4   15.00
   2  21  17    74.6    6.20
   2  21  18    64.8    7.10
   2  21  19    25.4    4.60
   2  21  20     1.2    3.70
   2  21  21    44.1    5.80
   2  21  22    24.2    4.50
   2  21  23    22.8    4.90
   2  21  24    38.7    7.30
   2  21  25    70.3    7.00
   2  22   0    18.2    4.30
   2  22   1   152.0    8.00
   2  22   2   165.2    8.30
   2  22   3   346.8   11.00
   2  22   4   148.0    8.60
   2  22   5   810.0   19.00
   2  22   6   326.1   12.00
   2  22   7    52.5    6.80
   2  22   8    53.0    9.60
   2  22   9    55.4    7.00
   2  22  10     6.6    4.50
   2  22  11    67.4    7.30
   2  22  12   378.2   17.00
   2  22  13    13.2    4.90
   2  22  14    87.8    7.40
   2  22  15   136.6    7.10
   2  22  16    80.8    6.40
   2  22  17    17.8    4.10
   2  22  18   273.1   10.00
   2  22  19     6.6    3.90
   2  22  20   168.2    7.70
   2  22  21    50.5    5.80
   2  22  22    94.8    8.70
   2  22  23   140.5   10.00
   2  22  24   148.8   11.00
   2  23   0    57.7    6.90
   2  23   1    58.0    6.80
   2  23   2   225.1    9.50
   2  23   3   578.7   16.00
   2  23   4    10.3    6.00
   2  23   5   180.2    9.50
   2  23   6    74.2    7.80
   2  23   7   175.4    9.60
   2  23   8   144.8    8.70
   2  23   9   490.8   15.00
   2  23  10   281.0    8.90
   2  23  11   165.9    7.60
   2  23  12    99.8    7.30
   2  23  13   125.1    7.20
   2  23  14    99.6    6.80
   2  23  15    37.2    5.50
   2  23  16   126.0    7.20
   2  23  17   146.7    9.20
   2  23  18    52.9    5.80
   2  23  19    88.5    6.70
   2  23  20     1.9    3.60
   2  23  21    29.4    7.50
   2  23  22    55.4    6.30
   2  24   0   340.6   12.00
   2  24   1    84.3    7.50
   2  24   2    36.8    6.10
   2  24   3   276.2   11.00
   2  24   4   139.1    8.80
   2  24   5    79.4    6.90
   2  24   6   327.5    9.30
   2  24   7    18.3    4.50
   2  24   8   122.8    6.70
   2  24   9    18.7    4.20
   2  24  10    13.9    4.10
   2  24  11    14.2    4.90
   2  24  12    75.5    6.40
   2  24  13    77.2    7.10
   2  24  14    64.8    6.40
   2  24  15   120.7    7.20
   2  24  16   177.8   11.00
   2  24  17   110.2    8.40
   2  24  18    58.4    9.10
   2  24  19    81.5    7.10
   2  24  20    11.7    4.00
   2  24  21   119.6    7.10
   2  25   0    77.3    7.80
   2  25   1    36.1    5.20
   2  25   2     8.0    3.80
   2  25   3    24.0    5.00
   2  25   4   316.3    9.20
   2  25   5   272.5    8.80
   2  25   6    20.3    4.20
   2  25   7   259.1    8.50
   2  25   8   347.0    9.20
   2  25   9    15.0    4.10
   2  25  10    23.8    4.40
   2  25  11   154.5    7.80
   2  25  12    25.2    4.50
   2  25  13    41.3    6.30
   2  25  14   115.9    6.90
   2  25  15   147.2    8.30
   2  25  16    80.9    6.50
   2  25  17   129.3    7.50
   2  25  18    11.1    4.10
   2  25  19    29.4    7.10
   2  26   0    42.8    5.60
   2  26   1    13.3    4.10
   2  26   2    71.8    9.90
   2  26   3    11.8    4.10
   2  26   4    14.4    4.20
   2  26   5     6.0    4.00
   2  26   6   109.1    6.70
   2  26   7   221.0    8.20
   2  26   8     1.4    3.70
   2  26   9    30.3    5.00
   2  26  10    57.0    9.40
   2  26  11   187.1    7.90
   2  26  12    48.2    7.10
   2  26  13    90.0    6.60
   2  26  14    18.1    4.30
   2  26  15   196.3    8.00
   2  26  16    58.9    6.00
   2  26  17   125.1    8.90
   2  27   0    47.5    7.70
   2  27   1    17.0    5.10
   2  27   2   133.5    7.30
   2  27   3    13.8    4.30
   2  27   4    48.7    6.10
   2  27   5   117.3    6.90
   2  27   6    34.1    5.40
   2  27   7    33.9    6.50
   2  27   8   126.8    7.00
   2  27   9   194.3   12.00
   2  27  10    58.8    8.40
   2  27  11   271.6    9.40
   2  27  12   149.3    7.60
   2  27  13    16.7    4.20
   2  27  14     3.2    3.60
   2  27  15   112.8    6.80
   2  28   0    90.5    6.90
   2  28   1    48.9    9.20
   2  28   2    28.1    5.50
   2  28   3    65.6    6.40
   2  28   4   210.6    8.10
   2  28   5   253.8    8.70
   2  28   6    59.3    6.00
   2  28   7    93.8    6.50
   2  28   8    87.9    6.50
   2  28   9    37.5    8.00
   2  28  10    93.8    6.60
   2  28  11    53.0    7.60
   2  28  12   303.4    9.50
   2  29   0    86.2   13.00
   2  29   1   143.6   11.00
   2  29   2   195.2   10.00
   2  29   3    59.0    9.20
   2  29   4    21.1    6.40
   2  29   5    10.8    5.50
   2  29   6     6.7    3.80
   2  29   7   103.8    6.80
   2  29   8    27.1    5.50
   3   0   1   615.8   12.00
   3   0   2  2487.0   34.00
   3   0   3    94.4    6.60
   3   0   4   976.6   27.00
   3   0   5    22.1    5.40
   3   0   6  2102.0   55.00
   3   0   7  1601.0   54.00
   3   0   8  3010.0   71.00
   3   0   9    76.0    8.60
   3   0  10  5251.0  110.00
   3   0  11    46.0    7.90
   3   0  12  1018.0   27.00
   3   0  13     4.3    4.20
   3   0  14   879.9   23.00
   3   0  15   107.7    8.40
   3   0  16    19.4    4.90
   3   0  17     4.7    4.40
   3   0  18  1569.0   32.00
   3   0  19   287.6   12.00
   3   0  20     1.9    3.30
   3   0  21   613.9   22.00
   3   0  22   322.5   11.00
   3   0  23   309.0   12.00
   3   0  24   544.3   17.00
   3   0  25    20.9    4.70
   3   0  26   296.5   12.00
   3   0  27    93.8   10.00
   3   0  28   326.6   12.00
   3   0  29    39.3   11.00
   3   0  30   186.5   11.00
   3   0  31    81.3   13.00
   3   0  32     0.7    4.00
   3   0  33    11.3    5.90
   3   0  34    91.1   13.00
   3   1   0     4.4    3.00
   3   1   1  1702.0   34.00
   3   1   2  2233.0   44.00
   3   1   3  3880.0   53.00
   3   1   4  2541.0   55.00
   3   1   5   476.9   16.00
   3   1   6     4.5    4.40
   3   1   7  1904.0   63.00
   3   1   8   216.9   10.00
   3   1   9  1301.0   30.00
   3   1  10   232.8    9.90
   3   1  11   466.3   17.00
   3   1  12  2083.0   48.00
   3   1  13   104.9    8.80
   3   1  14   210.6   12.00
   3   1  15   137.2    9.40
   3   1  16    11.5    4.70
   3   1  17   578.2   19.00
   3   1  18   153.9    9.00
   3   1  19   687.6   21.00
   3   1  20   202.3    9.10
   3   1  21   608.0   24.00
   3   1  22   638.2   24.00
   3   1  23    81.4    6.80
   3   1  24   187.9    9.00
   3   1  25   128.3    8.70
   3   1  26  1326.0   29.00
   3   1  27   750.1   22.00
   3   1  28   463.9   11.00
   3   1  29   191.2   13.00
   3   1  30    39.0    8.20
   3   1  31    82.7    9.50
   3   1  32   302.6    9.50
   3   1  33    42.1    8.40
   3   1  34    48.6    6.20
   3   2   0    91.7    9.40
   3   2   1  5134.0   71.00
   3   2   2  1371.0   36.00
   3   2   3  2047.0   42.00
   3   2   4   625.8   19.00
   3   2   5   750.1   20.00
   3   2   6  1434.0   32.00
   3   2   7    72.7    9.20
   3   2   8  2407.0   66.00
   3   2   9   112.5    8.20
   3   2  10  1066.0   31.00
   3   2  11   577.9   20.00
   3   2  12   185.8   11.00
   3   2  13   691.6   20.00
   3   2  14    57.5    8.60
   3   2  15   785.4   24.00
   3   2  16   188.5   10.00
   3   2  17   529.8   23.00
   3   2  18   108.5    8.30
   3   2  19   360.5   15.00
   3   2  20    88.2    6.80
   3   2  21   268.1   12.00
   3   2  22  1280.0   30.00
   3   2  23   446.7   13.00
   3   2  24    83.8    8.30
   3   2  25   197.3   10.00
   3   2  26   160.7    8.90
   3   2  27   105.0    8.60
   3   2  28   322.6    9.10
   3   2  29   160.3   10.00
   3   2  30   130.9   10.00
   3   2  31    81.1    6.30
   3   2  32    69.1    6.30
   3   2  33   377.4   10.00
   3   2  34     6.7    3.80
   3   3   0   413.1   22.00
   3   3   1   441.2   14.00
   3   3   2  2528.0   40.00
   3   3   3  2303.0   42.00
   3   3   4   240.8   12.00
   3   3   5   227.8   12.00
   3   3   6  1793.0   39.00
   3   3   7   391.1   18.00
   3   3   8  2467.0   63.00
   3   3   9  3172.0   71.00
   3   3  10   869.1   25.00
   3   3  11    45.1    6.40
   3   3  12   530.6   17.00
   3   3  13   263.7   14.00
   3   3  14   375.0   15.00
   3   3  15   731.2   28.00
   3   3  16   423.7   17.00
   3   3  17    51.2    6.80
   3   3  18   549.8   15.00
   3   3  19   150.1    9.00
   3   3  20   379.8   11.00
   3   3  21   481.0   20.00
   3   3  22   179.3   10.00
   3   3  23   292.3   12.00
   3   3  24    63.7    6.80
   3   3  25    54.2    6.60
   3   3  26   135.2    8.50
   3   3  27   343.1   15.00
   3   3  28    68.9    7.10
   3   3  29   106.2    9.70
   3   3  30    44.3    5.80
   3   3  31    54.2    9.50
   3   3  32    25.9    7.90
   3   3  33    90.8    9.10
   3   3  34    68.8    6.00
   3   4   0  2469.0   58.00
   3   4   1   685.3   18.00
   3   4   2   986.6   29.00
   3   4   3    20.6    5.20
   3   4   4    26.1    5.80
   3   4   5   729.2   22.00
   3   4   6    33.0    6.70
   3   4   7   595.8   25.00
   3   4   8  2884.0   61.00
   3   4   9  1558.0   38.00
   3   4  10  1593.0   47.00
   3   4  11   315.5   14.00
   3   4  12  1885.0   48.00
   3   4  13  1522.0   41.00
   3   4  14   304.9   15.00
   3   4  15   392.7   21.00
   3   4  16   662.9   21.00
   3   4  17   447.8   14.00
   3   4  18    62.7    6.30
   3   4  19   220.9    9.10
   3   4  20    57.5    7.00
   3   4  21    60.8    6.30
   3   4  22   194.4    8.50
   3   4  23   121.4    7.70
   3   4  24   105.9    7.50
   3   4  25   180.4   11.00
   3   4  26    99.7    8.20
   3   4  27    42.2    7.20
   3   4  28   677.7   17.00
   3   4  29    52.2    5.90
   3   4  30    89.6    8.40
   3   4  31   503.3   12.00
   3   4  32    35.3    7.70
   3   4  33    85.3    6.50
   3   4  34   146.8    9.90
   3   5   0  1702.0   36.00
   3   5   1    53.3    7.00
   3   5   2   197.4   11.00
   3   5   3  1917.0   41.00
   3   5   4  3218.0   67.00
   3   5   5   251.0   15.00
   3   5   6  1306.0   46.00
   3   5   7   238.6   11.00
   3   5   8   360.6   19.00
   3   5   9    24.1    4.70
   3   5  10   118.2    9.40
   3   5  11    32.6    6.10
   3   5  12    72.7    9.30
   3   5  13   294.5   18.00
   3   5  14  1790.0   55.00
   3   5  15   367.3   15.00
   3   5  16   131.8    7.90
   3   5  17   596.2   20.00
   3   5  18   572.5   18.00
   3   5  19    15.6    3.70
   3   5  20  1051.0   26.00
   3   5  21    53.7    6.00
   3   5  22   117.4    9.60
   3   5  23   209.2   11.00
   3   5  24    68.3    8.60
   3   5  25    27.1    5.00
   3   5  26   235.6   12.00
   3   5  27    40.5    6.10
   3   5  28    19.2    4.30
   3   5  29     6.4    4.00
   3   5  30   134.3    7.60
   3   5  31   120.9   12.00
   3   5  32    32.0    6.20
   3   5  33    89.8    6.90
   3   5  34   104.7    6.40
   3   6   0   336.2   15.00
   3   6   1   662.3   24.00
   3   6   2    60.5    8.40
   3   6   3   286.5   13.00
   3   6   4  2291.0   53.00
   3   6   5  1107.0   30.00
   3   6   6  1044.0   26.00
   3   6   7   883.8   27.00
   3   6   8   539.3   16.00
   3   6   9    31.6    8.50
   3   6  10  2252.0   57.00
   3   6  11  2317.0   61.00
   3   6  12   280.0   15.00
   3   6  13   252.8   14.00
   3   6  14  1147.0   46.00
   3   6  15   356.7   11.00
   3   6  16    76.2    6.90
   3   6  17    37.9    5.30
   3   6  18   190.5    8.60
   3   6  19   182.2    7.50
   3   6  20   167.5    8.40
   3   6  21     3.3    3.50
   3   6  22    32.2    5.60
   3   6  23   282.4   12.00
   3   6  24    74.1    6.90
   3   6  25   208.0   13.00
   3   6  26   108.2    7.90
   3   6  27    49.7    6.00
   3   6  28    94.3    7.70
   3   6  29    34.0    5.70
   3   6  30   154.6   11.00
   3   6  31     2.9    3.70
   3   6  32    12.6    4.00
   3   6  33    34.5    5.30
   3   7   0   612.2   23.00
   3   7   1   343.9   12.00
   3   7   2  1091.0   29.00
   3   7   3  2725.0   60.00
   3   7   4  1078.0   28.00
   3   7   5   331.6   14.00
   3   7   6  1414.0   39.00
   3   7   7   277.2   13.00
   3   7   8   423.9   14.00
   3   7   9    51.1    7.90
   3   7  10   419.1   17.00
   3   7  11   218.0   12.00
   3   7  12   470.6   20.00
   3   7  13   200.3   15.00
   3   7  14   146.7    7.80
   3   7  15   686.5   22.00
   3   7  16    76.2    7.30
   3   7  17    31.3    4.70
   3   7  18   248.2    9.30
   3   7  19   998.1   26.00
   3   7  20  1062.0   21.00
   3   7  21    76.4    6.70
   3   7  22    17.2    4.50
   3   7  23   159.9    9.20
   3   7  24    17.3    4.60
   3   7  25     6.1    4.40
   3   7  26   490.3   16.00
   3   7  27   102.8    6.30
   3   7  28   259.5   13.00
   3   7  29   144.9    7.00
   3   7  30    42.5    6.50
   3   7  31    93.3    7.50
   3   7  32     4.6    3.70
   3   7  33    28.9    4.60
   3   8   0  2365.0   62.00
   3   8   1  1385.0   35.00
   3   8   2  3704.0   84.00
   3   8   3   870.8   26.00
   3   8   4  2282.0   56.00
   3   8   5  1218.0   28.00
   3   8   6   814.1   22.00
   3   8   7  1166.0   31.00
   3   8   8   255.8   11.00
   3   8   9    73.0    7.70
   3   8  10   765.9   29.00
   3   8  11   470.5   21.00
   3   8  12   200.7   12.00
   3   8  13   272.5   11.00
   3   8  14   130.1    7.80
   3   8  15   319.7   14.00
   3   8  16    28.5    4.80
   3   8  17    83.2    6.90
   3   8  18    93.1    7.30
   3   8  19   410.6   13.00
   3   8  20    75.4    9.80
   3   8  21    12.0    3.90
   3   8  22   270.6   13.00
   3   8  23   310.9   13.00
   3   8  24    15.2    4.40
   3   8  25    21.5    4.70
   3   8  26    31.8    5.80
   3   8  27   313.9   10.00
   3   8  28   265.1    8.60
   3   8  29     4.8    4.00
   3   8  30    60.4    6.00
   3   8  31   199.3    9.80
   3   8  32    15.2    4.20
   3   8  33    14.6    4.20
   3   9   0  7941.0  220.00
   3   9   1  1631.0   42.00
   3   9   2   519.9   19.00
   3   9   3   446.5   17.00
   3   9   4   685.9   21.00
   3   9   5  1815.0   46.00
   3   9   6    76.4    7.70
   3   9   7   285.8   14.00
   3   9   8    90.6    7.70
   3   9   9   228.7   13.00
   3   9  10   536.0   19.00
   3   9  11   181.8   11.00
   3   9  12   190.1   10.00
   3   9  13     8.2    4.10
   3   9  14   108.1    7.60
   3   9  15   162.8    9.40
   3   9  16    68.4    5.60
   3   9  17   285.6    9.00
   3   9  18   364.7   14.00
   3   9  19   141.6    7.20
   3   9  20   259.0    8.80
   3   9  21   256.1   11.00
   3   9  22   258.9   11.00
   3   9  23   311.1   11.00
   3   9  24   138.4    8.80
   3   9  25    43.2    6.50
   3   9  26   279.8    9.60
   3   9  27   135.1    7.40
   3   9  28   168.7    7.70
   3   9  29    13.8    4.20
   3   9  30    81.8    6.30
   3   9  31    13.9    4.10
   3   9  32   149.3    7.20
   3  10   0   763.9   22.00
   3  10   1  1803.0   46.00
   3  10   2    26.7    5.80
   3  10   3  1032.0   28.00
   3  10   4   270.5   12.00
   3  10   5   447.6   16.00
   3  10   6  1234.0   33.00
   3  10   7  1395.0   40.00
   3  10   8   830.6   23.00
   3  10   9   452.5   18.00
   3  10  10   367.5   17.00
   3  10  11   172.2   11.00
   3  10  12   170.1    9.20
   3  10  13   530.6   16.00
   3  10  14   162.4    8.20
   3  10  15   604.8   19.00
   3  10  16   231.2   11.00
   3  10  17   454.1   13.00
   3  10  18  1306.0   24.00
   3  10  19     5.6    3.50
   3  10  20   176.1    9.00
   3  10  21   334.2   11.00
   3  10  22    24.1    5.50
   3  10  23     6.5    4.20
   3  10  24    27.7    5.20
   3  10  25    45.7    8.80
   3  10  26   251.3    9.50
   3  10  27     1.5    3.90
   3  10  28     2.5    3.80
   3  10  29    59.1    6.10
   3  10  30    86.2    6.50
   3  10  31   150.9    7.20
   3  10  32   143.5    7.00
   3  11   0   264.6   16.00
   3  11   1   541.5   26.00
   3  11   2   275.3   14.00
   3  11   3    75.6    7.50
   3  11   4    61.5    7.30
   3  11   5   907.6   26.00
   3  11   6    35.6    6.20
   3  11   7    27.6    5.80
   3  11   8   122.7    9.40
   3  11   9  1061.0   29.00
   3  11  10   298.4   12.00
   3  11  11    45.8    6.30
   3  11  12   560.4   15.00
   3  11  13   173.6    8.50
   3  11  14   402.5   14.00
   3  11  15   320.5   12.00
   3  11  16  1141.0   23.00
   3  11  17   454.1   16.00
   3  11  18    12.5    3.90
   3  11  19   325.7   17.00
   3  11  20   608.3   17.00
   3  11  21   112.2    8.00
   3  11  22    30.7    6.40
   3  11  23    40.3    6.50
   3  11  24   334.9   13.00
   3  11  25    97.2    6.70
   3  11  26   100.0    6.70
   3  11  27    54.4    6.30
   3  11  28    46.9    5.80
   3  11  29    48.4    5.90
   3  11  30    16.0    4.10
   3  11  31   151.1    7.10
   3  11  32    60.2    6.00
   3  12   0    28.0    5.50
   3  12   1   905.4   32.00
   3  12   2   397.4   15.00
   3  12   3   405.1   20.00
   3  12   4   172.4   11.00
   3  12   5   486.0   19.00
   3  12   6   266.9   12.00
   3  12   7   692.9   25.00
   3  12   8    17.0    4.40
   3  12   9   214.1    9.20
   3  12  10   291.0   11.00
   3  12  11   530.5   18.00
   3  12  12   207.6    8.30
   3  12  13   697.7   18.00
   3  12  14   181.8    7.70
   3  12  15   625.2   17.00
   3  12  16   653.4   21.00
   3  12  17  1229.0   29.00
   3  12  18    20.9    4.40
   3  12  19   478.5   19.00
   3  12  20   138.0    8.60
   3  12  21    54.4    6.80
   3  12  22   224.1   10.00
   3  12  23    68.9    7.90
   3  12  24    22.2    4.00
   3  12  25   244.3   13.00
   3  12  26    60.1    6.80
   3  12  27   168.0    7.60
   3  12  28     9.4    4.00
   3  12  29   147.1    7.20
   3  12  30    48.2    5.90
   3  12  31    28.4    4.80
   3  13   0    38.1    7.00
   3  13   1   209.6   11.00
   3  13   2    89.9   11.00
   3  13   3     5.5    5.00
   3  13   4   272.7   13.00
   3  13   5   343.4   12.00
   3  13   6    97.6    7.20
   3  13   7   352.5   11.00
   3  13   8   248.6   12.00
   3  13   9    96.3    7.50
   3  13  10  1189.0   24.00
   3  13  11   304.3    9.40
   3  13  12   389.6   11.00
   3  13  13  1593.0   27.00
   3  13  14   470.8   16.00
   3  13  15   245.2   10.00
   3  13  16    56.4    6.10
   3  13  17    88.2    6.70
   3  13  18  1289.0   29.00
   3  13  19    28.5    5.40
   3  13  20    15.4    4.30
   3  13  21    12.1    4.50
   3  13  22   290.6   11.00
   3  13  23    54.9    7.20
   3  13  24    88.9    6.20
   3  13  25     7.3    3.80
   3  13  26   176.0    8.70
   3  13  27    74.7    6.40
   3  13  28    63.1    6.00
   3  13  29   190.3    7.80
   3  13  30     4.9    3.80
   3  13  31    37.3    5.70
   3  14   0     7.1    4.10
   3  14   1    57.5    6.40
   3  14   2   290.0   10.00
   3  14   3   269.9   15.00
   3  14   4    92.5    7.20
   3  14   5   116.1    7.50
   3  14   6    92.6    7.20
   3  14   7    38.5    5.80
   3  14   8    86.7    6.90
   3  14   9    32.0    5.00
   3  14  10   279.8    9.60
   3  14  11   445.0   11.00
   3  14  12    89.7    6.70
   3  14  13    46.9    6.10
   3  14  14   887.0   20.00
   3  14  15   174.1    8.30
   3  14  16   143.8    8.20
   3  14  17   320.1   11.00
   3  14  18   599.4   15.00
   3  14  19   141.7    8.30
   3  14  20   320.8   11.00
   3  14  21    36.8    6.30
   3  14  22   111.3    7.80
   3  14  23    39.0    5.40
   3  14  24    99.3    6.40
   3  14  25    22.4    4.20
   3  14  26    22.6    5.00
   3  14  27    36.2    5.60
   3  14  28   131.6    7.00
   3  14  29    45.1    5.80
   3  14  30   173.0    7.40
   3  15   0   254.5   13.00
   3  15   1    99.1    7.80
   3  15   2    48.3    6.60
   3  15   3   181.9    9.20
   3  15   4   312.3   11.00
   3  15   5   128.7    6.90
   3  15   6   820.5   17.00
   3  15   7   200.0    7.40
   3  15   8    49.4    6.90
   3  15   9   196.7    8.90
   3  15  10   430.4   12.00
   3  15  11   383.6   11.00
   3  15  12   270.7   10.00
   3  15  13   355.8    9.80
   3  15  14    20.8    4.70
   3  15  15    53.0    6.30
   3  15  16   142.2    8.10
   3  15  17   266.4   10.00
   3  15  18    56.8    6.30
   3  15  19   323.0   11.00
   3  15  20  1152.0   26.00
   3  15  21    88.3    7.30
   3  15  22    35.1    5.20
   3  15  23     3.7    3.50
   3  15  24   194.1    8.20
   3  15  25    56.2    6.00
   3  15  26    26.1    5.20
   3  15  27    56.4    7.20
   3  15  28   641.6   14.00
   3  15  29    19.9    4.20
   3  16   0   762.2   14.00
   3  16   1   194.4    8.30
   3  16   2   158.0    7.30
   3  16   3    56.6    5.10
   3  16   4    82.8    5.50
   3  16   5   709.8   14.00
   3  16   6   536.1   15.00
   3  16   7     7.4    3.60
   3  16   8   314.0   10.00
   3  16   9   118.1    6.40
   3  16  10   192.0    8.50
   3  16  11   244.8    8.50
   3  16  12   133.1    7.40
   3  16  13   233.2    9.90
   3  16  14   114.2    7.20
   3  16  15   120.2    8.00
   3  16  16   116.1    7.50
   3  16  17    79.5    8.70
   3  16  18    84.9    7.60
   3  16  19   137.3    8.90
   3  16  20   121.0    7.80
   3  16  21   106.5    6.30
   3  16  22   151.1    6.90
   3  16  23   443.1   11.00
   3  16  24   304.2   13.00
   3  16  25    21.9    4.50
   3  16  26    13.3    6.70
   3  16  27    23.7    7.30
   3  16  28   188.2    7.90
   3  16  29    44.8    6.80
   3  17   0     2.2    2.90
   3  17   1   344.2   12.00
   3  17   2   322.9   10.00
   3  17   3   886.5   18.00
   3  17   4   109.2    6.20
   3  17   5    86.0    5.80
   3  17   6   104.1    7.30
   3  17   7     8.9    3.80
   3  17   8   361.4   12.00
   3  17   9   219.6    8.30
   3  17  10    49.9    5.70
   3  17  11    62.5    6.00
   3  17  12    17.3    4.10
   3  17  13    21.1    4.30
   3  17  14     3.4    3.60
   3  17  15   131.0    8.30
   3  17  16    12.7    4.90
   3  17  17   221.6    9.70
   3  17  18     9.7    4.30
   3  17  19   864.0   23.00
   3  17  20    25.5    4.30
   3  17  21    10.3    3.70
   3  17  22   203.7    8.20
   3  17  23    66.9    6.10
   3  17  24   119.2    6.90
   3  17  25   554.3   13.00
   3  17  26   281.3    9.10
   3  17  27   109.4    6.90
   3  17  28   223.0    8.40
   3  18   0   227.5   11.00
   3  18   1  1433.0   32.00
   3  18   2   424.8   14.00
   3  18   3   481.7   14.00
   3  18   4   669.8   15.00
   3  18   5   581.1   13.00
   3  18   6   615.5   16.00
   3  18   7   374.6   11.00
   3  18   8   129.8    7.80
   3  18   9   151.2    7.80
   3  18  10    98.4    6.80
   3  18  11   122.8    7.10
   3  18  12     9.7    4.00
   3  18  13    18.2    4.50
   3  18  14    75.5    8.00
   3  18  15   516.1   15.00
   3  18  16    30.4    5.50
   3  18  17    41.6    6.20
   3  18  18     2.8    3.60
   3  18  19   265.1    9.50
   3  18  20    21.9    4.30
   3  18  21     9.7    3.90
   3  18  22    78.9    6.40
   3  18  23    60.8    6.20
   3  18  24    54.1    7.10
   3  18  25   310.6    9.80
   3  18  26   100.3   15.00
   3  18  27   340.4   10.00
   3  19   0   335.7   10.00
   3  19   1   132.8    7.30
   3  19   2     6.3    3.50
   3  19   3   277.8    9.20
   3  19   4    27.5    4.90
   3  19   5   877.2   19.00
   3  19   6   123.7    8.60
   3  19   7   119.5    7.80
   3  19   8   108.0    7.30
   3  19   9    97.5    7.00
   3  19  10   148.8    9.30
   3  19  11    89.7    7.30
   3  19  12   293.9   11.00
   3  19  13     8.4    4.00
   3  19  14    71.5    8.00
   3  19  15    44.9    7.30
   3  19  16    44.6    6.80
   3  19  17    85.7    8.20
   3  19  18    69.8    6.60
   3  19  19   119.2    7.50
   3  19  20    35.3    5.80
   3  19  21    12.9    3.90
   3  19  22     3.0    3.60
   3  19  23   232.3    8.30
   3  19  24   407.0   11.00
   3  19  25   105.7    6.90
   3  19  26    43.0   10.00
   3  20   0     3.3    3.50
   3  20   1    47.5    5.80
   3  20   2    73.1    6.40
   3  20   3   223.2    8.60
   3  20   4    38.2    5.60
   3  20   5     9.6    4.00
   3  20   6   803.2   19.00
   3  20   7   438.2   12.00
   3  20   8   755.6   20.00
   3  20   9   582.0   15.00
   3  20  10   853.2   21.00
   3  20  11    44.1    6.60
   3  20  12   475.8   19.00
   3  20  13     6.2    4.20
   3  20  14   251.1   11.00
   3  20  15   126.3    6.60
   3  20  16    76.9    5.90
   3  20  17    76.9    5.80
   3  20  18   310.2    8.90
   3  20  19   201.5    7.70
   3  20  20   225.2   11.00
   3  20  21    68.7    6.00
   3  20  22    48.8    5.70
   3  20  23    19.5    4.20
   3  20  24   206.9    9.80
   3  20  25    11.8    5.50
   3  21   0   290.5   11.00
   3  21   1    15.0    4.10
   3  21   2    41.8    5.80
   3  21   3   203.5    8.90
   3  21   4    89.1    7.80
   3  21   5    98.2    9.30
   3  21   6   285.9   11.00
   3  21   7    44.4    6.60
   3  21   8   490.9   15.00
   3  21   9   143.9    8.30
   3  21  10   683.5   20.00
   3  21  11   377.1   12.00
   3  21  12   150.7    8.30
   3  21  13    93.5    7.30
   3  21  14    52.4    6.30
   3  21  15   210.1    7.90
   3  21  16   125.0    8.30
   3  21  17   200.2    7.70
   3  21  18   159.0    7.30
   3  21  19    10.1    3.90
   3  21  20   176.6    7.60
   3  21  21   251.7    8.50
   3  21  22    24.4    5.90
   3  21  23    54.2    6.90
   3  21  24    20.2    4.60
   3  22   0   228.6    9.50
   3  22   1   304.1   11.00
   3  22   2    45.4    6.10
   3  22   3    15.0    4.40
   3  22   4   212.7   11.00
   3  22   5   174.7   10.00
   3  22   6   257.4   14.00
   3  22   7    55.8    7.70
   3  22   8   630.0   22.00
   3  22   9   167.1   11.00
   3  22  10   100.9    6.20
   3  22  11   309.9    9.30
   3  22  12    92.3    8.10
   3  22  13    76.1    6.30
   3  22  14    57.0    5.90
   3  22  15    56.1    7.30
   3  22  16   217.9    8.80
   3  22  17   345.4   11.00
   3  22  18    52.9    7.00
   3  22  19     8.7    3.90
   3  22  20   157.1    7.40
   3  22  21    43.2    6.30
   3  22  22    42.6    5.70
   3  23   0     5.9    3.80
   3  23   1   118.0    7.30
   3  23   2   268.5    9.90
   3  23   3   160.9   10.00
   3  23   4   139.1    8.40
   3  23   5   372.5   14.00
   3  23   6    94.3    8.50
   3  23   7    45.4    5.40
   3  23   8    56.6    5.60
   3  23   9   347.9    9.60
   3  23  10    22.2    4.60
   3  23  11   318.2    9.60
   3  23  12   224.3    8.20
   3  23  13   625.3   14.00
   3  23  14    17.6    4.00
   3  23  15    36.7    7.20
   3  23  16    77.3    6.30
   3  23  17    18.6    4.10
   3  23  18    22.0    4.20
   3  23  19    53.3    5.70
   3  23  20   159.3    7.30
   3  23  21   106.9    6.60
   3  24   0   126.2    6.30
   3  24   1    62.0    6.00
   3  24   2   454.7   13.00
   3  24   3   162.7    8.60
   3  24   4    61.6    5.90
   3  24   5   180.8    7.50
   3  24   6     3.3    3.60
   3  24   7    94.9    6.00
   3  24   8   237.2    8.00
   3  24   9    60.7    6.00
   3  24  10    21.2    4.70
   3  24  11   188.1    8.10
   3  24  12     5.1    4.00
   3  24  13    48.1    6.50
   3  24  14     6.5    4.00
   3  24  15    31.4    4.80
   3  24  16   168.9    7.70
   3  24  17   130.9    8.00
   3  24  18    21.1    4.90
   3  24  19    75.2    7.30
   3  25   0     4.5    3.60
   3  25   1    86.5    6.20
   3  25   2     6.2    4.10
   3  25   3   273.6    8.70
   3  25   4     2.0    4.10
   3  25   5    81.7    6.40
   3  25   6   347.2    9.60
   3  25   7   480.2   11.00
   3  25   8    16.1    4.10
   3  25   9    26.2    5.00
   3  25  10   160.1    9.20
   3  25  11   126.0    7.00
   3  25  12   116.8    7.50
   3  25  13     4.2    4.00
   3  25  14    37.8    5.60
   3  25  15    33.3    5.20
   3  25  16     8.0    3.90
   3  25  17    10.7    4.00
   3  25  18   444.4   13.00
   3  26   0    61.5    6.10
   3  26   1    88.6    7.80
   3  26   2     1.8    3.80
   3  26   3   589.4   13.00
   3  26   4    72.6    6.40
   3  26   5    33.0    5.20
   3  26   6   225.7    8.10
   3  26   7    12.8    4.00
   3  26   8   420.6   11.00
   3  26   9     9.8    4.00
   3  26  10   158.7   11.00
   3  26  11    28.0    4.60
   3  26  12    19.8    4.60
   3  26  13   148.8    7.30
   3  26  14    34.3    5.10
   3  26  15    35.5    5.70
   3  27   0    26.7    4.70
   3  27   1    93.8    6.70
   3  27   2    71.4    8.30
   3  27   3    96.2    7.20
   3  27   4    59.0    6.10
   3  27   5    32.9    6.00
   3  27   6   101.8    6.60
   3  27   7    84.1    6.30
   3  27   8    24.8    4.70
   3  27   9   102.0   10.00
   3  27  10    19.3    4.20
   3  27  11    62.0    9.70
   3  27  12    68.0    6.10
   3  27  13    19.7    4.30
   3  28   0    25.6    5.70
   3  28   1   400.1   11.00
   3  28   2   334.9   12.00
   3  28   3    13.9    4.50
   3  28   4     2.8    3.80
   3  28   5    78.3    6.80
   3  28   6    68.7    6.10
   3  28   7    84.7    7.50
   3  28   8     6.6    5.20
   3  28   9    59.1    5.90
   3  28  10    64.8    8.10
   3  29   0   210.8    9.00
   3  29   1     9.8    4.30
   3  29   2   289.7    9.40
   3  29   3    43.4   10.00
   3  29   4   123.8    8.80
   4   0   0   219.7    9.00
   4   0   1  1157.0   21.00
   4   0   2  5200.0   80.00
   4   0   3  1523.0   32.00
   4   0   4  3174.0  120.00
   4   0   5   753.6   21.00
   4   0   6   707.9   22.00
   4   0   7   206.0    7.80
   4   0   8     2.0    2.70
   4   0   9   287.5    9.10
   4   0  10   774.1   19.00
   4   0  11  1964.0   69.00
   4   0  12   339.2   15.00
   4   0  13    23.0    5.40
   4   0  14   165.2   11.00
   4   0  15  1034.0   30.00
   4   0  16    30.1    5.20
   4   0  17    28.7    4.50
   4   0  18  1232.0   21.00
   4   0  19     1.3    3.80
   4   0  20    58.5    7.00
   4   0  21   137.9   10.00
   4   0  22   564.5   37.00
   4   0  23   212.8   10.00
   4   0  24   119.1    8.30
   4   0  25    32.1    6.20
   4   0  26    42.9    9.40
   4   0  27    62.0    7.80
   4   0  28     8.4    4.20
   4   0  29   143.3    8.80
   4   0  30    38.9    9.10
   4   0  31     5.7    3.90
   4   0  32    36.4   10.00
   4   0  33     4.8    3.20
   4   1   0   873.0   20.00
   4   1   1   238.9    9.70
   4   1   2    25.4    7.00
   4   1   3   691.5   29.00
   4   1   4    56.3    6.40
   4   1   5   604.3   17.00
   4   1   6   588.8   12.00
   4   1   7  1801.0   41.00
   4   1   8  4638.0   82.00
   4   1   9  1292.0   31.00
   4   1  10   815.9   25.00
   4   1  11   310.9   11.00
   4   1  12   492.8   19.00
   4   1  13   123.0    9.80
   4   1  14    83.7    7.80
   4   1  15  1261.0   32.00
   4   1  16   101.7    7.80
   4   1  17    32.5    4.60
   4   1  18    74.1    6.10
   4   1  19   235.8    9.40
   4   1  20    19.0    4.20
   4   1  21   469.5   17.00
   4   1  22   170.8   12.00
   4   1  23    81.8    6.80
   4   1  24   245.0   14.00
   4   1  25    14.6    5.30
   4   1  26   231.9   11.00
   4   1  27    26.9    5.50
   4   1  28   183.4    7.70
   4   1  29    98.3    9.10
   4   1  30   300.8   12.00
   4   1  31   276.5    9.60
   4   1  32   101.4    6.30
   4   1  33    86.4    9.80
   4   2   0    66.5    7.70
   4   2   1   129.4    9.40
   4   2   2   215.9   19.00
   4   2   3  1479.0   32.00
   4   2   4  1405.0   39.00
   4   2   5   782.5   24.00
   4   2   6   902.5   24.00
   4   2   7   273.9   10.00
   4   2   8    30.5    4.60
   4   2   9  1281.0   35.00
   4   2  10  1854.0   56.00
   4   2  11   120.4    8.40
   4   2  12   383.7   16.00
   4   2  13   516.2   16.00
   4   2  14    84.0    8.80
   4   2  15   952.8   25.00
   4   2  16   118.3    8.70
   4   2  17   265.4   13.00
   4   2  18   241.0   13.00
   4   2  19    50.6    6.40
   4   2  20   142.7    9.30
   4   2  21   132.6    9.60
   4   2  22   336.2   21.00
   4   2  23   130.7   12.00
   4   2  24    91.4    7.70
   4   2  25   189.9    9.30
   4   2  26   534.2   20.00
   4   2  27    70.2    8.40
   4   2  28   127.5    8.40
   4   2  29    19.2    4.50
   4   2  30    95.3    8.80
   4   2  31    86.4    6.90
   4   2  32     9.1    4.70
   4   2  33    48.7    5.40
   4   3   0   349.5   21.00
   4   3   1    86.3    8.70
   4   3   2   404.6   18.00
   4   3   3    12.0    4.50
   4   3   4  3915.0   83.00
   4   3   5   480.5   14.00
   4   3   6   282.5    9.70
   4   3   7   660.9   20.00
   4   3   8   102.7    8.20
   4   3   9   274.4   10.00
   4   3  10    29.0    5.30
   4   3  11   440.5   20.00
   4   3  12   791.4   27.00
   4   3  13   227.0   12.00
   4   3  14   647.5   24.00
   4   3  15   689.3   26.00
   4   3  16    23.3    4.50
   4   3  17   889.2   27.00
   4   3  18    94.5    9.00
   4   3  19    36.0    5.10
   4   3  20    54.9    6.20
   4   3  21   390.3   16.00
   4   3  22    48.3    6.20
   4   3  23    39.2    7.90
   4   3  24   577.0   20.00
   4   3  25     4.6    4.30
   4   3  26   177.0    9.30
   4   3  27   411.0   13.00
   4   3  28    41.5    8.50
   4   3  29    36.1    5.20
   4   3  30    46.9    7.90
   4   3  31   449.7   11.00
   4   3  32     7.6    3.60
   4   3  33    52.0    7.80
   4   4   0     4.6    6.00
   4   4   1   433.7   17.00
   4   4   2  1175.0   28.00
   4   4   3  1227.0   32.00
   4   4   4  1130.0   26.00
   4   4   5  2242.0   48.00
   4   4   6  1878.0   39.00
   4   4   7   189.9   10.00
   4   4   8   138.8    7.40
   4   4   9    12.0    3.90
   4   4  10   220.5   12.00
   4   4  11    58.4    8.10
   4   4  12    74.7    9.20
   4   4  13   490.0   19.00
   4   4  14   145.6   11.00
   4   4  15    26.4    5.50
   4   4  16   632.1   21.00
   4   4  17   483.1   15.00
   4   4  18   181.3   10.00
   4   4  19   178.4    9.70
   4   4  20   289.1   13.00
   4   4  21   700.8   19.00
   4   4  22   731.4   21.00
   4   4  23    23.6    5.70
   4   4  24   350.8   12.00
   4   4  25    70.1    7.80
   4   4  26   839.2   37.00
   4   4  27   366.0   11.00
   4   4  28    44.9    5.50
   4   4  29    87.9    6.50
   4   4  30     7.1    3.90
   4   4  31    49.3    8.50
   4   4  32   267.5    8.40
   4   4  33   163.0    7.40
   4   5   0   232.3    9.00
   4   5   1   190.0    9.10
   4   5   2   740.9   18.00
   4   5   3  1127.0   27.00
   4   5   4  1282.0   31.00
   4   5   5    61.6    5.60
   4   5   6    42.5    6.50
   4   5   7   906.6   27.00
   4   5   8   218.7   11.00
   4   5   9   131.7   11.00
   4   5  10   196.8   13.00
   4   5  11   517.2   23.00
   4   5  12   146.0    8.20
   4   5  13   238.7   14.00
   4   5  14   228.1   13.00
   4   5  15   292.8   13.00
   4   5  16    42.3    5.40
   4   5  17   814.1   22.00
   4   5  18    48.5    6.10
   4   5  19     3.2    3.10
   4   5  20    10.2    3.70
   4   5  21   407.0   14.00
   4   5  22   533.4   15.00
   4   5  23    89.9    7.70
   4   5  24   224.7   12.00
   4   5  25   116.1    9.30
   4   5  26    88.7    6.10
   4   5  27   396.5   16.00
   4   5  28   383.7   14.00
   4   5  29   138.4    6.90
   4   5  30    12.3    3.80
   4   5  31   262.5   12.00
   4   5  32    17.9    4.20
   4   6   0   882.1   22.00
   4   6   1   657.2   17.00
   4   6   2  1354.0   35.00
   4   6   3   210.5   14.00
   4   6   4   266.8   14.00
   4   6   5   251.9   10.00
   4   6   6  2170.0   49.00
   4   6   7  1230.0   36.00
   4   6   8   279.0   12.00
   4   6   9    94.2    8.80
   4   6  10    48.8    6.80
   4   6  11   356.2   16.00
   4   6  12    92.6   12.00
   4   6  13   457.3   16.00
   4   6  14   687.1   24.00
   4   6  15    68.4    6.00
   4   6  16   253.6   10.00
   4   6  17   726.8   18.00
   4   6  18   315.9    9.90
   4   6  19    27.4    4.80
   4   6  20    86.3    6.60
   4   6  21    72.0    6.50
   4   6  22   333.5   11.00
   4   6  23   754.8   19.00
   4   6  24   166.6   12.00
   4   6  25   338.5   12.00
   4   6  26    19.1    4.10
   4   6  27   200.3    8.50
   4   6  28    14.9    3.80
   4   6  29   160.9   12.00
   4   6  30    49.1    5.60
   4   6  31     8.9    3.80
   4   6  32   220.8    7.90
   4   7   0   397.3   14.00
   4   7   1   855.3   31.00
   4   7   2   990.8   32.00
   4   7   3   758.8   25.00
   4   7   4   521.0   15.00
   4   7   5   201.5   10.00
   4   7   6   102.2    7.50
   4   7   7   179.6    9.60
   4   7   8  1106.0   32.00
   4   7   9   148.4    9.10
   4   7  10   395.4   18.00
   4   7  11   167.5   11.00
   4   7  12   254.0   12.00
   4   7  13   162.8   10.00
   4   7  14   106.4   10.00
   4   7  15   326.2   15.00
   4   7  16   261.5   13.00
   4   7  17   154.4   11.00
   4   7  18   169.2   13.00
   4   7  19    24.9    4.90
   4   7  20    83.2    6.60
   4   7  21    47.7    5.90
   4   7  22   257.1    9.60
   4   7  23   244.6   11.00
   4   7  24   391.6   14.00
   4   7  25    62.2    5.70
   4   7  26   155.4   12.00
   4   7  27   122.3    8.90
   4   7  28   144.5    6.90
   4   7  29   171.5   12.00
   4   7  30    85.9    6.20
   4   7  31    84.6    9.50
   4   7  32   246.4    8.80
   4   8   0   227.8   12.00
   4   8   1   186.3   11.00
   4   8   2   318.8   17.00
   4   8   3   271.8   16.00
   4   8   4   511.9   20.00
   4   8   5   246.8   17.00
   4   8   6   335.9   15.00
   4   8   7   334.1   13.00
   4   8   8  1021.0   30.00
   4   8   9   167.0   12.00
   4   8  10   927.1   20.00
   4   8  11   741.5   20.00
   4   8  12   228.3   12.00
   4   8  13    18.8    4.20
   4   8  14  1701.0   30.00
   4   8  15  1006.0   24.00
   4   8  16   263.0   11.00
   4   8  17   365.8   14.00
   4   8  18   948.4   25.00
   4   8  19   282.3   14.00
   4   8  20    68.9    6.70
   4   8  21    28.1    4.90
   4   8  22     9.2    4.10
   4   8  23    60.3    7.90
   4   8  24    50.2    7.30
   4   8  25   118.9    6.40
   4   8  26    65.0    7.80
   4   8  27    33.0    4.90
   4   8  28    22.1    4.10
   4   8  29     4.5    3.90
   4   8  30    71.6    7.10
   4   8  31   113.5    6.50
   4   8  32   105.9    6.60
   4   9   0     2.8    3.70
   4   9   1    87.2    9.70
   4   9   2   134.3   11.00
   4   9   3   195.5    9.40
   4   9   4  1500.0   49.00
   4   9   5   119.2   10.00
   4   9   6   151.6   12.00
   4   9   7   728.7   23.00
   4   9   8    29.0    4.90
   4   9   9   147.4    8.20
   4   9  10   161.5    9.50
   4   9  11   109.3    7.40
   4   9  12   669.0   24.00
   4   9  13   946.9   31.00
   4   9  14  1334.0   28.00
   4   9  15   193.5    8.80
   4   9  16   548.9   18.00
   4   9  17   207.8   11.00
   4   9  18   508.0   17.00
   4   9  19   821.4   30.00
   4   9  20    49.6    8.90
   4   9  21    19.1    5.50
   4   9  22   269.6   11.00
   4   9  23   153.5   10.00
   4   9  24   273.6   12.00
   4   9  25     5.9    4.10
   4   9  26   110.9    6.50
   4   9  27    22.3    4.40
   4   9  28     1.8    3.90
   4   9  29    42.9    5.80
   4   9  30    40.1    8.60
   4   9  31    92.4   12.00
   4  10   0   821.6   43.00
   4  10   1   319.6   17.00
   4  10   2   451.1   20.00
   4  10   3   237.5   11.00
   4  10   4    85.7    8.70
   4  10   5   155.0    9.30
   4  10   6    62.4    6.60
   4  10   7   453.3   13.00
   4  10   8   556.4   19.00
   4  10   9   122.5    8.20
   4  10  10   311.9   13.00
   4  10  11   246.5   10.00
   4  10  12   183.2    7.70
   4  10  13   644.6   18.00
   4  10  14   124.1    6.90
   4  10  15   150.1    8.90
   4  10  16   776.5   27.00
   4  10  17   554.4   20.00
   4  10  18   424.5   19.00
   4  10  19   101.3    8.70
   4  10  20   461.0   19.00
   4  10  21   160.8    8.80
   4  10  22   481.3   16.00
   4  10  23    34.7    6.50
   4  10  24     3.5    3.30
   4  10  25    75.1    6.90
   4  10  26    18.1    6.20
   4  10  27    68.3    7.90
   4  10  28    25.4    6.80
   4  10  29    53.0    5.80
   4  10  30   153.0    7.00
   4  10  31    81.4    5.90
   4  11   0  2515.0   83.00
   4  11   1   126.4   11.00
   4  11   2   589.8   24.00
   4  11   3   160.5    9.80
   4  11   4   246.0   11.00
   4  11   5   536.3   13.00
   4  11   6   601.4   21.00
   4  11   7   269.0   11.00
   4  11   8   234.6   11.00
   4  11   9   188.6    8.70
   4  11  10   349.6   16.00
   4  11  11   149.4    8.80
   4  11  12    18.1    4.00
   4  11  13    38.5    5.00
   4  11  14   164.6   10.00
   4  11  15    69.8    6.50
   4  11  16    47.9    6.90
   4  11  17    10.4    4.20
   4  11  18   446.5   15.00
   4  11  19   131.2    8.40
   4  11  20   244.4   12.00
   4  11  21    17.9    4.80
   4  11  22   133.3    9.80
   4  11  23    66.9    5.60
   4  11  24    71.8    6.80
   4  11  25    12.2    3.90
   4  11  26    10.9    4.00
   4  11  27    95.8    8.40
   4  11  28   155.6    7.10
   4  11  29    44.8    5.70
   4  11  30   102.7    7.60
   4  12   0    58.4    5.90
   4  12   1  1747.0   29.00
   4  12   2    77.8    6.40
   4  12   3   434.8   14.00
   4  12   4   156.0    8.00
   4  12   5   378.4   11.00
   4  12   6     8.8    4.00
   4  12   7    47.2    6.00
   4  12   8    87.2    6.50
   4  12   9    34.0    5.00
   4  12  10   343.3   10.00
   4  12  11   348.5   14.00
   4  12  12   257.6    9.70
   4  12  13  1192.0   32.00
   4  12  14    13.9    4.10
   4  12  15   709.4   19.00
   4  12  16   385.8   12.00
   4  12  17    75.5    6.80
   4  12  18   119.6    7.80
   4  12  19   392.3   16.00
   4  12  20    43.1    6.40
   4  12  21   357.8   13.00
   4  12  22   140.6    8.60
   4  12  23   384.6    9.30
   4  12  24     9.4    3.60
   4  12  25   131.2    6.60
   4  12  26    85.2    6.20
   4  12  27    76.1    6.30
   4  12  28    64.6    7.00
   4  12  29   417.6   10.00
   4  12  30    90.9    6.20
   4  13   0  2134.0   34.00
   4  13   1  1751.0   30.00
   4  13   2    68.9    6.50
   4  13   3   209.1   13.00
   4  13   4   829.3   19.00
   4  13   5   485.8   14.00
   4  13   6    22.9    4.30
   4  13   7     7.9    3.60
   4  13   8   704.8   15.00
   4  13   9   397.1   10.00
   4  13  10   114.7    7.20
   4  13  11   121.0    9.70
   4  13  12    78.3    6.10
   4  13  13    34.9    5.70
   4  13  14    45.1    5.80
   4  13  15    42.1    5.70
   4  13  16     6.7    4.00
   4  13  17    83.5    7.10
   4  13  18   519.0   19.00
   4  13  19   212.4   12.00
   4  13  20   456.9   19.00
   4  13  21   163.3    8.90
   4  13  22    56.8    5.20
   4  13  23    34.9    5.30
   4  13  24    61.5    5.60
   4  13  25   199.5    7.40
   4  13  26   128.1    7.70
   4  13  27    36.8    5.50
   4  13  28    39.6    5.40
   4  13  29   263.4    8.30
   4  14   0    80.8    6.30
   4  14   1    97.0    6.60
   4  14   2    17.2    4.30
   4  14   3    27.4    4.40
   4  14   4   413.8   13.00
   4  14   5    77.7    6.30
   4  14   6   504.4   12.00
   4  14   7     8.0    3.40
   4  14   8   176.2    7.20
   4  14   9    87.8    6.20
   4  14  10   356.1   12.00
   4  14  11   113.8    7.00
   4  14  12    28.1    4.80
   4  14  13   115.9    7.80
   4  14  14    67.5    6.30
   4  14  15    77.3    7.00
   4  14  16    76.8   11.00
   4  14  17   124.8    9.20
   4  14  18    96.9    7.70
   4  14  19   876.1   24.00
   4  14  20   402.2   15.00
   4  14  21    92.1    7.90
   4  14  22    57.9    5.30
   4  14  23    25.4    4.20
   4  14  24    96.9    6.20
   4  14  25   160.2    8.10
   4  14  26    11.8    4.20
   4  14  27    10.4    3.80
   4  14  28   156.1    7.60
   4  14  29     2.0    4.80
   4  15   0   938.6   22.00
   4  15   1   224.2    8.20
   4  15   2   353.5   12.00
   4  15   3   220.1    9.00
   4  15   4   502.9   13.00
   4  15   5    85.4    5.90
   4  15   6   568.0   16.00
   4  15   7   529.5   14.00
   4  15   8    90.7    6.20
   4  15   9   449.2   11.00
   4  15  10    61.0    5.80
   4  15  11    86.6    6.10
   4  15  12   247.6    8.90
   4  15  13   411.6   17.00
   4  15  14   824.1   21.00
   4  15  15    12.8    4.10
   4  15  16    75.1    6.80
   4  15  17     5.3    3.90
   4  15  18    18.5    4.50
   4  15  19     6.1    4.20
   4  15  20    21.7    3.80
   4  15  21     9.7    3.70
   4  15  22    27.4    4.50
   4  15  23   167.5    7.30
   4  15  24   717.8   14.00
   4  15  25    16.5    4.40
   4  15  26    41.8    7.20
   4  15  27    41.9    5.70
   4  15  28     4.2    3.80
   4  16   0    46.4    6.10
   4  16   1   229.8   10.00
   4  16   2    93.5    7.00
   4  16   3    14.8    3.80
   4  16   4   324.6   11.00
   4  16   5   470.8   13.00
   4  16   6   464.2   13.00
   4  16   7   695.8   16.00
   4  16   8     2.1    3.10
   4  16   9   122.7    6.80
   4  16  10   399.9   12.00
   4  16  11    79.8    6.40
   4  16  12     7.8    3.70
   4  16  13   107.6    7.20
   4  16  14   389.4   13.00
   4  16  15   158.9    9.00
   4  16  16    10.3    4.30
   4  16  17    41.5    6.70
   4  16  18    36.0    6.50
   4  16  19   281.5    8.90
   4  16  20    21.0    3.90
   4  16  21     7.0    3.60
   4  16  22   177.9    8.20
   4  16  23     4.9    3.50
   4  16  24    43.1    5.50
   4  16  25    38.3    5.30
   4  16  26    76.8    6.30
   4  16  27    12.6    4.10
   4  17   0   151.6    8.40
   4  17   1   165.9    7.60
   4  17   2    48.0    5.50
   4  17   3    61.3    6.20
   4  17   4     8.1    3.40
   4  17   5   217.1   11.00
   4  17   6   135.7    9.20
   4  17   7    43.6    5.70
   4  17   8    97.0    7.60
   4  17   9   145.1    7.70
   4  17  10    41.4    5.60
   4  17  11   202.4    8.40
   4  17  12   169.9    7.90
   4  17  13   229.4    9.50
   4  17  14   329.2   14.00
   4  17  15  1583.0   34.00
   4  17  16    52.9    6.70
   4  17  17   246.3   11.00
   4  17  18    46.6    5.30
   4  17  19    65.8    5.70
   4  17  20    55.5    5.80
   4  17  21   102.3    7.20
   4  17  22     2.2    3.90
   4  17  23   310.8    9.50
   4  17  24   100.3    8.90
   4  17  25    61.4    5.90
   4  17  26    19.1    4.40
   4  18   0   200.9   12.00
   4  18   1    10.6    3.60
   4  18   2   123.4    6.90
   4  18   3   262.2    8.90
   4  18   4   126.2    7.30
   4  18   5   546.7   15.00
   4  18   6  1404.0   30.00
   4  18   7   142.0    7.60
   4  18   8   123.3    7.50
   4  18   9    93.3    7.00
   4  18  10   190.3   11.00
   4  18  11   700.5   17.00
   4  18  12   300.7   10.00
   4  18  13   451.0   16.00
   4  18  14   113.8    8.00
   4  18  15   392.8   12.00
   4  18  16   274.3    8.10
   4  18  17    54.8    5.60
   4  18  18   184.7    8.80
   4  18  19    59.6    5.50
   4  18  20    66.6    6.60
   4  18  21    61.4    5.60
   4  18  22    50.8    6.90
   4  18  23   137.2    8.20
   4  18  24   101.9    6.30
   4  18  25    30.7    5.00
   4  19   0    12.2    3.90
   4  19   1    61.8    6.20
   4  19   2    49.3    5.90
   4  19   3    63.8    6.10
   4  19   4   102.4    6.90
   4  19   5   161.3    8.10
   4  19   6   620.8   15.00
   4  19   7   108.5    9.60
   4  19   8   177.8    8.20
   4  19   9    30.8    5.50
   4  19  10    37.5    7.20
   4  19  11    78.6    8.60
   4  19  12   240.6   11.00
   4  19  13    59.2    6.90
   4  19  14   127.4    6.30
   4  19  15   139.1    7.20
   4  19  16    62.4    5.60
   4  19  17     5.2    3.40
   4  19  18    27.5    4.90
   4  19  19    62.4    5.60
   4  19  20   132.4    6.70
   4  19  21   127.2    6.70
   4  19  22   115.0    9.10
   4  19  23   138.9   11.00
   4  19  24    55.9    8.40
   4  20   0     2.8    3.60
   4  20   1   269.5    9.80
   4  20   2   307.1   11.00
   4  20   3   366.0   12.00
   4  20   4  1297.0   29.00
   4  20   5    60.1    8.30
   4  20   6   473.7   15.00
   4  20   7   328.2   11.00
   4  20   8   105.5    9.80
   4  20   9   116.8    7.60
   4  20  10   221.3   13.00
   4  20  11    14.1    4.30
   4  20  12   140.1    6.40
   4  20  13    40.3    5.70
   4  20  14    11.8    3.80
   4  20  15   118.0    7.30
   4  20  16     1.8    3.40
   4  20  17    98.9    6.80
   4  20  18    25.5    5.40
   4  20  19    37.0    5.10
   4  20  20   107.5    6.30
   4  20  21    35.4    5.10
   4  20  22   294.4   11.00
   4  20  23    13.2    4.10
   4  21   0    18.8    4.40
   4  21   1   268.2   10.00
   4  21   2   372.1   12.00
   4  21   3    31.4    5.20
   4  21   4   296.1   11.00
   4  21   5   275.0   12.00
   4  21   6   317.4   12.00
   4  21   7   249.3   12.00
   4  21   8  1106.0   23.00
   4  21   9   241.6    7.70
   4  21  10    36.4    5.30
   4  21  11   108.8    6.50
   4  21  12    54.2    5.80
   4  21  13   184.1    7.70
   4  21  14    28.0    4.50
   4  21  15    22.5    3.90
   4  21  16    35.9    5.20
   4  21  17    31.1    5.20
   4  21  18    74.8    6.90
   4  21  19    26.4    4.60
   4  21  20    89.7    6.80
   4  21  21   163.3    8.30
   4  21  22    17.7    3.90
   4  22   0   128.4    8.00
   4  22   1   166.4    8.80
   4  22   2   418.8   13.00
   4  22   3    32.6    5.50
   4  22   4     8.1    3.50
   4  22   5    31.4    4.60
   4  22   6    31.7    4.60
   4  22   7    63.5    6.10
   4  22   8    12.0    3.60
   4  22   9     5.8    3.40
   4  22  10   134.2    6.90
   4  22  11    54.9    5.70
   4  22  12     2.0    3.40
   4  22  13   273.1    8.50
   4  22  14   156.3    7.90
   4  22  15    37.9    7.10
   4  22  16   119.2    6.50
   4  22  17    73.8    8.40
   4  22  18   304.0    9.00
   4  22  19    79.7    7.80
   4  22  20   129.5    6.60
   4  22  21    64.9    6.00
   4  23   0   237.8    9.30
   4  23   1    36.6    5.00
   4  23   2     6.4    3.50
   4  23   3   102.5    7.30
   4  23   4    37.8    5.20
   4  23   5   197.6    7.30
   4  23   6    93.3    6.10
   4  23   7   494.1   11.00
   4  23   8   112.2    6.30
   4  23   9    43.5    5.40
   4  23  10   182.8    8.70
   4  23  11    27.2    6.80
   4  23  12   206.2    8.30
   4  23  13    40.5    5.70
   4  23  14    31.3    5.20
   4  23  15   221.2    7.90
   4  23  16    30.6    7.50
   4  23  17   443.5   11.00
   4  23  18     9.7    3.80
   4  23  19    68.2    5.90
   4  24   0    34.8    5.10
   4  24   1    81.9    5.90
   4  24   2    23.8    4.20
   4  24   3    58.6    5.70
   4  24   4    60.9    5.70
   4  24   5    49.8    5.60
   4  24   6    43.0    5.60
   4  24   7   351.6   11.00
   4  24   8    25.9    5.30
   4  24   9   123.8    7.80
   4  24  10    97.9    6.80
   4  24  11    49.9    5.90
   4  24  12    66.6    6.20
   4  24  13    23.3    4.20
   4  24  14    65.0    6.30
   4  24  15    15.0    4.30
   4  24  16   135.2    7.30
   4  24  17    80.5    6.00
   4  25   0    38.4    5.80
   4  25   1    79.1    6.10
   4  25   2    40.2    5.40
   4  25   3   108.3    6.50
   4  25   4    34.0    5.10
   4  25   5   181.9    8.10
   4  25   6    74.0    5.80
   4  25   7    49.1    5.50
   4  25   8   191.3    9.40
   4  25   9    59.0    7.20
   4  25  10   145.2    8.50
   4  25  11   558.4   14.00
   4  25  12    42.6    5.90
   4  25  13    68.2    7.30
   4  25  14     4.3    3.50
   4  25  15   155.8    7.90
   4  26   0     4.7    4.10
   4  26   1   113.2    7.30
   4  26   2   238.3    9.60
   4  26   3    82.3    6.10
   4  26   4   176.8    7.40
   4  26   5   126.2    9.20
   4  26   6   493.5   14.00
   4  26   7   131.6    6.80
   4  26   8    18.9    4.20
   4  26   9    10.4    3.80
   4  26  10   178.3    8.70
   4  26  11    14.4    4.10
   4  26  12    12.2    3.90
   4  26  13    43.7    7.20
   4  27   0    80.2    9.00
   4  27   1     5.4    4.00
   4  27   2     9.5    4.20
   4  27   3   342.9   10.00
   4  27   4   263.7    8.70
   4  27   5   146.1    8.10
   4  27   6   117.7    7.20
   4  27   7    44.6    5.70
   4  27   8    56.7    7.50
   4  27   9    20.6    4.20
   4  28   0    31.3    5.20
   4  28   1     9.4    4.50
   4  28   2   136.2    7.00
   4  28   3   375.9   11.00
   4  28   4    54.4    9.60
   5   0   1     4.3    6.20
   5   0   2   619.6   18.00
   5   0   3  1563.0   38.00
   5   0   4   143.4    5.80
   5   0   5    64.7    9.10
   5   0   6   357.9   22.00
   5   0   7     3.6    3.20
   5   0   8   803.4   17.00
   5   0   9    65.8    6.10
   5   0  10   343.2    9.20
   5   0  11  1219.0   19.00
   5   0  12   846.7   16.00
   5   0  13   199.3   12.00
   5   0  14    84.4    7.80
   5   0  15  1336.0   26.00
   5   0  16   102.5    9.60
   5   0  17    61.5    6.60
   5   0  18   195.5   14.00
   5   0  19   248.2   13.00
   5   0  20   155.9    8.80
   5   0  21    67.7    7.60
   5   0  22     4.2    4.00
   5   0  23     3.6    4.10
   5   0  24     0.9    3.20
   5   0  25   122.3    6.60
   5   0  26    10.8    4.90
   5   0  29   105.9    6.30
   5   0  30   121.1   45.00
   5   0  31   181.2   14.00
   5   1   0   129.4    9.50
   5   1   1   645.6   20.00
   5   1   2   500.1   23.00
   5   1   3  2253.0   51.00
   5   1   4   454.9   21.00
   5   1   5  1751.0   49.00
   5   1   6   861.5   23.00
   5   1   7   281.9   14.00
   5   1   8   269.9   12.00
   5   1   9   262.8   11.00
   5   1  10   693.6   15.00
   5   1  11    91.1    7.20
   5   1  12    17.1    4.10
   5   1  13   271.1   10.00
   5   1  14    49.5    6.20
   5   1  15    33.4    5.10
   5   1  16   208.4    8.20
   5   1  17    28.8    5.00
   5   1  18   203.5    8.60
   5   1  19    60.6    7.00
   5   1  20    95.6    7.70
   5   1  21    54.1    6.80
   5   1  22   265.5   13.00
   5   1  23    13.0    4.80
   5   1  24   110.9    7.60
   5   1  25    72.0    5.90
   5   1  26   105.6    9.10
   5   1  27    17.8    4.00
   5   1  28    51.3    9.30
   5   1  29   152.5   44.00
   5   1  30    14.6    3.80
   5   1  31   100.6    6.60
   5   2   0   384.4   16.00
   5   2   1   267.6   16.00
   5   2   2   600.3   25.00
   5   2   3   575.1   21.00
   5   2   4   401.8   22.00
   5   2   5    19.1    5.20
   5   2   6  1294.0   29.00
   5   2   7   423.8   13.00
   5   2   8  1632.0   41.00
   5   2   9   856.8   16.00
   5   2  10     3.1    3.40
   5   2  11   512.7   12.00
   5   2  12   104.7    6.70
   5   2  13   137.0    7.50
   5   2  14   395.9   16.00
   5   2  15    10.5    3.80
   5   2  16   241.8   12.00
   5   2  17   592.1   21.00
   5   2  18   261.2    9.90
   5   2  19   163.4    9.50
   5   2  20   206.6    9.60
   5   2  21   131.8    8.20
   5   2  22   186.7   11.00
   5   2  23   238.9   10.00
   5   2  24   140.5   12.00
   5   2  25    99.9    8.90
   5   2  26     4.3    4.20
   5   2  27   197.9   13.00
   5   2  28    20.1    4.20
   5   2  29    11.1    5.20
   5   2  30    81.4   12.00
   5   2  31   129.8    6.70
   5   3   0    26.3    7.10
   5   3   1   194.0   29.00
   5   3   2   444.6   24.00
   5   3   3    29.9    5.50
   5   3   4   616.5   21.00
   5   3   5     5.4    3.50
   5   3   6   271.2   16.00
   5   3   7   260.3   16.00
   5   3   8   511.8   17.00
   5   3   9  1180.0   21.00
   5   3  10   570.5   13.00
   5   3  11   503.7   23.00
   5   3  12    24.3    4.40
   5   3  13    71.2    6.70
   5   3  14    63.3    5.70
   5   3  15     2.4    3.00
   5   3  16    58.1    7.00
   5   3  17  1076.0   29.00
   5   3  18   249.2   14.00
   5   3  19   196.4   10.00
   5   3  20   130.8    7.60
   5   3  21   322.7   11.00
   5   3  22   216.3   12.00
   5   3  23    82.0    7.70
   5   3  24   176.0   13.00
   5   3  25   166.6    9.20
   5   3  26    15.9    3.90
   5   3  27    25.0    5.90
   5   3  28    56.5    5.80
   5   3  29   127.8    6.70
   5   3  30    29.4    5.80
   5   3  31    89.6   11.00
   5   4   0    23.5    7.60
   5   4   1   145.4    9.40
   5   4   2  1222.0   37.00
   5   4   3   689.5   24.00
   5   4   4   202.7   11.00
   5   4   5   468.8   18.00
   5   4   6    22.8    6.20
   5   4   7   868.8   23.00
   5   4   8   126.9    8.10
   5   4   9   411.1   12.00
   5   4  10   867.1   16.00
   5   4  11    83.3    7.60
   5   4  12   316.1   18.00
   5   4  13   108.2    7.30
   5   4  14    52.7    5.10
   5   4  15   573.5   14.00
   5   4  16   319.7   13.00
   5   4  17    42.0    5.80
   5   4  18   432.5   12.00
   5   4  19   379.7   15.00
   5   4  20   165.4    9.80
   5   4  21   279.9   14.00
   5   4  22    34.5    6.80
   5   4  23    71.2    7.30
   5   4  24   205.3    9.80
   5   4  25    59.7    7.00
   5   4  26    24.2    4.60
   5   4  27    25.3    4.60
   5   4  28   144.6    8.70
   5   4  29    94.3    6.40
   5   4  30    52.5    8.10
   5   4  31    48.3   11.00
   5   5   0   557.3   18.00
   5   5   1   366.5   12.00
   5   5   2    74.3    9.40
   5   5   3   376.2   20.00
   5   5   4   368.7   17.00
   5   5   5    74.6    6.60
   5   5   6   383.7   13.00
   5   5   7   103.4    5.70
   5   5   8   444.0   14.00
   5   5   9   305.4    8.20
   5   5  10   139.3    6.70
   5   5  11   223.5    8.10
   5   5  12   103.7    7.10
   5   5  13   351.1   10.00
   5   5  14    76.3    5.60
   5   5  15     6.1    3.40
   5   5  16   590.2   18.00
   5   5  17   795.5   19.00
   5   5  18    52.1    7.60
   5   5  19   227.3   11.00
   5   5  20    12.7    4.10
   5   5  21   321.8   12.00
   5   5  22     4.9    4.20
   5   5  23    74.7   11.00
   5   5  24   151.3   12.00
   5   5  25   354.0   16.00
   5   5  26   122.8    8.60
   5   5  27   114.4    6.70
   5   5  28   308.4   20.00
   5   5  29    48.1    8.30
   5   5  30    64.6   10.00
   5   5  31   339.9   18.00
   5   6   0     6.4    4.00
   5   6   1  1337.0   48.00
   5   6   2   309.9   16.00
   5   6   3   412.8   18.00
   5   6   4    23.7    5.00
   5   6   5    94.1    5.30
   5   6   6    54.2    7.50
   5   6   7    80.7    5.20
   5   6   8   304.5   14.00
   5   6   9  1198.0   20.00
   5   6  10    98.5    6.40
   5   6  11     7.0    3.90
   5   6  12   137.9    7.10
   5   6  13   783.1   25.00
   5   6  14    41.6    4.90
   5   6  15   134.4    7.90
   5   6  16  1059.0   29.00
   5   6  17   170.3    8.80
   5   6  18    54.5    6.10
   5   6  19   495.5   17.00
   5   6  20   174.9   11.00
   5   6  21   226.0   10.00
   5   6  22   194.5    9.60
   5   6  23    89.6    7.40
   5   6  24   165.9    7.40
   5   6  25    72.3    6.30
   5   6  26    49.5    5.50
   5   6  27   839.0   44.00
   5   6  28    33.2    6.40
   5   6  29     9.2    3.70
   5   6  30   104.1   12.00
   5   7   0   150.1   11.00
   5   7   1   237.8   17.00
   5   7   2   284.1   24.00
   5   7   3   196.6    9.70
   5   7   4   502.9   14.00
   5   7   5    65.2    5.40
   5   7   6   933.7   27.00
   5   7   7   407.0   13.00
   5   7   8   590.0   21.00
   5   7   9   130.3    6.70
   5   7  10    45.6    6.80
   5   7  11   598.8   19.00
   5   7  12    86.7    6.20
   5   7  13   126.6    9.10
   5   7  14   278.0    9.70
   5   7  15   176.9   12.00
   5   7  16    31.9    5.90
   5   7  17   485.4   13.00
   5   7  18   319.8   13.00
   5   7  19   170.5    8.60
   5   7  20    18.5    4.20
   5   7  21    55.0    6.40
   5   7  22   327.5   13.00
   5   7  23   197.0   12.00
   5   7  24   350.5    9.00
   5   7  25   241.4    9.60
   5   7  26    13.7    3.90
   5   7  27   228.7    9.70
   5   7  28   141.1   13.00
   5   7  29    87.8    6.10
   5   7  30    12.8    4.00
   5   8   0   493.3   11.00
   5   8   1   114.7    8.40
   5   8   2   310.1   13.00
   5   8   3    77.2    6.20
   5   8   4  1190.0   35.00
   5   8   5   289.7   16.00
   5   8   6  1308.0   23.00
   5   8   7   128.6    7.70
   5   8   8     7.0    3.60
   5   8   9    62.6    6.10
   5   8  10   262.1    9.50
   5   8  11    84.5    6.50
   5   8  12    34.9    4.90
   5   8  13   125.8    8.40
   5   8  14     2.2    3.00
   5   8  15     4.1    3.40
   5   8  16   149.9   11.00
   5   8  17     3.8    4.00
   5   8  18   372.4   15.00
   5   8  19   540.0   18.00
   5   8  20   189.6    9.70
   5   8  21   140.9    8.70
   5   8  22  1011.0   27.00
   5   8  23   261.4   15.00
   5   8  24    14.9    3.70
   5   8  25   272.2    9.30
   5   8  26    22.3    7.70
   5   8  27    44.6    5.80
   5   8  28    54.0    7.70
   5   8  29   299.0    8.70
   5   8  30    44.7   10.00
   5   9   0   260.9   14.00
   5   9   1   274.1    9.10
   5   9   2   475.3   19.00
   5   9   3    93.2   10.00
   5   9   4    66.0    6.90
   5   9   5   118.0    8.80
   5   9   6    32.3    4.70
   5   9   7   390.1   14.00
   5   9   8   445.8   17.00
   5   9   9   202.7    9.60
   5   9  10   171.4    7.90
   5   9  11   377.0   14.00
   5   9  12   751.3   19.00
   5   9  13    20.1    4.20
   5   9  14   196.2    9.50
   5   9  15   444.8   13.00
   5   9  16   582.5   21.00
   5   9  17    66.2    7.40
   5   9  18   129.8    9.30
   5   9  19   314.6   13.00
   5   9  20     2.9    4.10
   5   9  21   121.5    9.70
   5   9  22   341.1   11.00
   5   9  23   128.5    8.10
   5   9  24    65.7    5.70
   5   9  25     4.0    4.90
   5   9  26    61.4    6.60
   5   9  27    92.2   12.00
   5   9  28    89.1    6.20
   5   9  29   316.3   25.00
   5  10   0   243.3    8.10
   5  10   1   312.9   14.00
   5  10   2   160.6    9.40
   5  10   3   407.4   16.00
   5  10   4   402.8   23.00
   5  10   5   992.1   26.00
   5  10   6    38.6    5.20
   5  10   7   770.2   23.00
   5  10   8    84.3    6.10
   5  10   9   118.1    6.80
   5  10  10   153.0    7.50
   5  10  11   882.8   24.00
   5  10  12    12.0    3.50
   5  10  13   395.5   13.00
   5  10  14  1013.0   23.00
   5  10  15   945.0   22.00
   5  10  16   168.6   14.00
   5  10  17    58.0    6.80
   5  10  18   289.0   13.00
   5  10  19    41.1    7.90
   5  10  20   247.5   15.00
   5  10  21    44.6    6.10
   5  10  22    67.5    5.90
   5  10  23   114.3    6.40
   5  10  24    33.5    5.20
   5  10  25   180.3    7.30
   5  10  26   120.3   11.00
   5  10  27    41.9    8.50
   5  10  28   158.3   11.00
   5  10  29    16.5    3.70
   5  11   0  1032.0   28.00
   5  11   1   295.2   17.00
   5  11   2    83.5    6.50
   5  11   3    55.6    5.10
   5  11   4   565.9   12.00
   5  11   5   418.7   12.00
   5  11   6   149.7    7.50
   5  11   7   254.3   12.00
   5  11   8   371.2   16.00
   5  11   9    19.1    4.50
   5  11  10    27.4    4.80
   5  11  11    19.4    4.40
   5  11  12    60.4    6.00
   5  11  13   831.1   19.00
   5  11  14   699.9   18.00
   5  11  15   532.3   16.00
   5  11  16   147.5   11.00
   5  11  17   408.6   17.00
   5  11  18   204.2    9.80
   5  11  19   193.2   14.00
   5  11  20   233.9   13.00
   5  11  21    25.7    5.00
   5  11  22   152.1    8.90
   5  11  23    66.7    5.80
   5  11  24   160.4   11.00
   5  11  25   268.0    8.70
   5  11  26    82.5    6.00
   5  11  27    55.8    6.80
   5  11  28     3.4    4.20
   5  12   0   562.6   28.00
   5  12   1   598.2   22.00
   5  12   2   346.7   14.00
   5  12   3   191.2   11.00
   5  12   4   128.7    6.70
   5  12   5   939.9   19.00
   5  12   6   448.9   12.00
   5  12   7   148.8    8.20
   5  12   8   217.5   14.00
   5  12   9   606.1   18.00
   5  12  10     1.4    3.80
   5  12  11    23.4    4.70
   5  12  12    52.4    6.10
   5  12  13   400.0   11.00
   5  12  14   157.4    8.70
   5  12  15    23.4    4.70
   5  12  16   249.4   11.00
   5  12  17    35.7    6.10
   5  12  18   279.2   11.00
   5  12  19   120.2    9.90
   5  12  20    26.5    3.70
   5  12  21   213.0   12.00
   5  12  22     2.9    3.20
   5  12  23    12.5    3.50
   5  12  24    97.5    5.80
   5  12  25   166.1    8.10
   5  12  26   138.5    8.80
   5  12  27   185.8   11.00
   5  12  28    65.8    5.40
   5  13   0   863.7   23.00
   5  13   1    54.4    7.50
   5  13   2   136.3    6.70
   5  13   3   335.1   13.00
   5  13   4   220.2   13.00
   5  13   5  1299.0   26.00
   5  13   6   806.5   20.00
   5  13   7   180.3   11.00
   5  13   8   345.3   10.00
   5  13   9   255.6    9.40
   5  13  10   183.1    8.90
   5  13  11    86.1    6.40
   5  13  12   114.3    7.00
   5  13  13   272.9   10.00
   5  13  14    71.0    7.30
   5  13  15   160.7    8.80
   5  13  16   286.4   12.00
   5  13  17     6.0    4.30
   5  13  18    21.9    4.90
   5  13  19   224.2    7.70
   5  13  20   112.8   10.00
   5  13  21    95.9   11.00
   5  13  22     8.5    4.10
   5  13  23   125.4    7.80
   5  13  24   363.7   18.00
   5  13  25   160.2   12.00
   5  13  26    56.0    9.00
   5  13  27    28.6    4.60
   5  14   0   200.5   10.00
   5  14   1   430.8   15.00
   5  14   2   498.7   16.00
   5  14   3   223.3   10.00
   5  14   4   116.6    8.30
   5  14   5   174.7    8.40
   5  14   6   474.2   13.00
   5  14   7   161.1    7.60
   5  14   8   173.2   13.00
   5  14   9   853.4   18.00
   5  14  10   294.1   11.00
   5  14  11    77.0    7.00
   5  14  12     1.4    2.70
   5  14  13    97.8    6.90
   5  14  14   186.6    9.00
   5  14  15    74.9    8.80
   5  14  16    15.8    5.00
   5  14  17    54.9    6.90
   5  14  18    62.9    7.20
   5  14  19     1.7    3.10
   5  14  20   234.7   12.00
   5  14  21   100.6    8.50
   5  14  22    16.5    3.70
   5  14  23    30.3    6.40
   5  14  24    87.2    7.60
   5  14  25     3.1    3.40
   5  14  26     7.6    3.60
   5  14  27   226.5   13.00
   5  15   0   622.6   19.00
   5  15   1  1330.0   29.00
   5  15   2   315.2   11.00
   5  15   3   114.7    8.00
   5  15   4   356.1   12.00
   5  15   5    66.1    6.20
   5  15   6     2.1    3.40
   5  15   7   104.0    7.40
   5  15   8   313.1    9.80
   5  15   9   293.5   11.00
   5  15  10   334.0   17.00
   5  15  11   107.8    7.40
   5  15  12     4.4    3.90
   5  15  13     6.0    4.10
   5  15  14   293.4   11.00
   5  15  15   231.4   11.00
   5  15  16   235.5   10.00
   5  15  17   213.6   11.00
   5  15  18   281.2    9.00
   5  15  19   100.8    7.30
   5  15  20    87.6    7.20
   5  15  21   321.8    9.60
   5  15  22    30.3    5.60
   5  15  23   105.0    6.50
   5  15  24    81.6    5.90
   5  15  25    44.9    5.30
   5  15  26   171.5    8.20
   5  16   0   564.7   14.00
   5  16   1   577.9   15.00
   5  16   2     4.6    4.40
   5  16   3   144.0    9.10
   5  16   4    31.9    5.20
   5  16   5    79.9    7.00
   5  16   6   859.8   23.00
   5  16   7   567.0   15.00
   5  16   8   562.9   14.00
   5  16   9     8.8    3.80
   5  16  10    42.2    6.00
   5  16  11   254.9    9.60
   5  16  12   357.7   11.00
   5  16  13   102.7    8.90
   5  16  14   362.3   18.00
   5  16  15   404.5   15.00
   5  16  16   175.1    7.80
   5  16  17    41.4    6.40
   5  16  18   129.9    9.60
   5  16  19   132.0    8.20
   5  16  20    45.0    6.60
   5  16  21    51.2    6.60
   5  16  22     7.5    3.50
   5  16  23     5.4    5.60
   5  16  24    31.0    4.80
   5  16  25    16.8    3.90
   5  17   0   246.3   10.00
   5  17   1   278.2   13.00
   5  17   2   104.6    7.60
   5  17   3     2.3    3.60
   5  17   4   155.1    8.00
   5  17   5    96.9    7.80
   5  17   6    26.0    5.20
   5  17   7   239.9   11.00
   5  17   8   116.4    7.50
   5  17   9    11.3    4.30
   5  17  10    34.6    5.80
   5  17  11   102.0    7.30
   5  17  12    58.6    6.60
   5  17  13    30.3    5.80
   5  17  14   129.2    8.30
   5  17  15   627.3   69.00
   5  17  16    88.2    7.00
   5  17  17   111.0   10.00
   5  17  18    71.5    5.60
   5  17  19   547.7   12.00
   5  17  20    66.8    6.30
   5  17  21     6.0    3.50
   5  17  22    36.9    5.70
   5  17  23    13.1    4.60
   5  17  24    32.0    4.80
   5  18   0     7.3    4.50
   5  18   1    20.2    4.90
   5  18   2   737.7   21.00
   5  18   3    96.2    7.40
   5  18   4   238.6    9.70
   5  18   5   119.6    8.60
   5  18   6   260.0   10.00
   5  18   7   639.3   19.00
   5  18   8   857.2   21.00
   5  18   9   244.3   14.00
   5  18  10    10.2    5.70
   5  18  11   417.8   16.00
   5  18  12   114.0    6.80
   5  18  13    62.1    6.70
   5  18  14   259.3   10.00
   5  18  15    35.9    5.00
   5  18  16    18.4    3.70
   5  18  17    41.8    7.00
   5  18  18    25.2    4.50
   5  18  19    41.7    6.20
   5  18  20   156.5    7.40
   5  18  21    82.5    7.00
   5  18  22    16.7    3.90
   5  18  23   179.2    7.60
   5  19   0   140.8    9.90
   5  19   1    84.7    7.60
   5  19   2   252.0   10.00
   5  19   3   223.5   11.00
   5  19   4   499.5   20.00
   5  19   5   356.5   12.00
   5  19   6    39.8    6.40
   5  19   7   212.5   13.00
   5  19   8   107.2    7.80
   5  19   9   127.9    7.40
   5  19  10     4.9    3.60
   5  19  11   129.4    8.70
   5  19  12   112.9    7.90
   5  19  13    41.5    5.30
   5  19  14   437.3   12.00
   5  19  15   105.8    8.80
   5  19  16    21.6    4.10
   5  19  17    96.0    9.70
   5  19  18    49.8    6.10
   5  19  19     6.3    3.40
   5  19  20   174.2   11.00
   5  19  21   106.4    6.00
   5  19  22    74.1    7.90
   5  20   0   193.5    9.00
   5  20   1    92.8    6.90
   5  20   2   150.5    7.90
   5  20   3     2.0    4.00
   5  20   4     7.8    4.10
   5  20   5   147.3    7.80
   5  20   6    87.5    5.60
   5  20   7    89.8    7.40
   5  20   8   393.9   11.00
   5  20   9    32.4    4.60
   5  20  10    96.9    5.70
   5  20  11   275.8   10.00
   5  20  12   147.7    7.50
   5  20  13   167.1    6.90
   5  20  14     5.5    4.00
   5  20  15   158.4   12.00
   5  20  16    23.1    7.20
   5  20  17   354.3   18.00
   5  20  18   251.4    8.00
   5  20  19   106.3   11.00
   5  20  20    10.1    4.30
   5  20  21    36.4    5.30
   5  21   0   187.1    7.70
   5  21   1   119.6    5.70
   5  21   2   109.9    5.60
   5  21   3    10.0    3.20
   5  21   4   111.0    5.90
   5  21   5    99.0    8.20
   5  21   6   294.6   12.00
   5  21   7   140.9    6.80
   5  21   8   108.0    8.00
   5  21   9    15.1    4.00
   5  21  10    79.6    9.60
   5  21  11    39.4    5.60
   5  21  12   517.0   11.00
   5  21  13     5.4    3.30
   5  21  14    78.1    7.60
   5  21  15    28.3    5.00
   5  21  16    50.4    5.20
   5  21  17    34.5    6.80
   5  21  18    26.5    4.50
   5  21  19   158.4    7.20
   5  22   0   115.8    5.90
   5  22   1   266.6    8.80
   5  22   2     9.5    3.80
   5  22   3     5.9    3.00
   5  22   4    21.1    3.80
   5  22   5     4.5    3.20
   5  22   6   157.7    6.60
   5  22   7   155.7    6.70
   5  22   8    89.9    5.80
   5  22   9     2.7    3.40
   5  22  10    24.8    5.00
   5  22  11     6.2    3.50
   5  22  12   238.1   11.00
   5  22  13    67.6    7.10
   5  22  14    21.5    5.20
   5  22  15   237.8   11.00
   5  22  16   100.8    6.30
   5  22  17    82.7    5.80
   5  22  18   118.4    9.50
   5  23   0     7.8    3.10
   5  23   1    41.4    6.60
   5  23   2    81.1    8.60
   5  23   3   141.0    6.40
   5  23   4     6.4    3.50
   5  23   5    33.1    4.80
   5  23   6    12.0    3.50
   5  23   7    75.7    5.70
   5  23   8    12.5    5.10
   5  23   9   154.8    8.00
   5  23  10    76.0    5.70
   5  23  11   165.8    6.80
   5  23  12    20.7    4.10
   5  23  13    54.1    5.90
   5  23  14     6.4    3.30
   5  23  15   109.0    6.00
   5  23  16    27.9    4.60
   5  24   0     0.4    3.30
   5  24   1     3.4    3.20
   5  24   2     4.8    3.20
   5  24   3    77.1    7.90
   5  24   4    55.6    5.40
   5  24   5    83.4    5.80
   5  24   6   138.5    6.40
   5  24   7   286.5   11.00
   5  24   8    12.1    4.00
   5  24   9    16.7    4.30
   5  24  10   256.9    9.50
   5  24  11     3.0    3.20
   5  24  12    46.7    5.00
   5  24  13    42.6    5.70
   5  24  14    11.5    3.40
   5  25   0     2.8    3.20
   5  25   1    99.4    8.90
   5  25   2    68.8    9.20
   5  25   3    79.1    5.80
   5  25   4   257.4    8.00
   5  25   5    20.7    3.70
   5  25   6     3.0    3.40
   5  25   7    66.8    6.40
   5  25   8    54.8    5.30
   5  25   9    84.7    6.80
   5  25  10    10.7    3.40
   5  25  11    74.9    5.40
   5  26   0    44.8   13.00
   5  26   1    70.0   11.00
   5  26   2    29.6    4.80
   5  26   3    39.7    7.90
   5  26   4    42.6    4.90
   5  26   5     9.0    3.50
   5  26   6    29.8    4.80
   5  26   7   102.3    6.10
   5  26   8   223.9    7.90
   6   0   2   821.3    9.80
   6   0   3   617.3    9.30
   6   0   4   231.5    7.20
   6   0   5    78.3    6.40
   6   0   6   241.8    7.50
   6   0   7    42.4    7.70
   6   0   8   109.0    5.40
   6   0   9    89.6    5.70
   6   0  10   114.7    6.70
   6   0  11   234.4   14.00
   6   0  12    39.0    7.80
   6   0  13     3.2    4.20
   6   0  14   112.0    6.60
   6   0  15    24.3    4.20
   6   0  16   283.5    9.60
   6   0  17     8.5    4.40
   6   0  18   353.1   12.00
   6   0  19     5.3    4.80
   6   0  20     6.7    5.10
   6   0  21    10.9    5.90
   6   0  22   148.4    8.20
   6   0  23   372.7   29.00
   6   0  24   200.8   22.00
   6   0  25   415.7   38.00
   6   0  26   111.2   16.00
   6   0  27    24.8    3.90
   6   0  28    10.0    3.30
   6   0  29    72.2    5.10
   6   1   0    82.5    4.10
   6   1   1    28.5    4.00
   6   1   2   491.8    8.00
   6   1   4  1099.0   12.00
   6   1   5    77.8    6.50
   6   1   6    71.3    5.10
   6   1   7   634.6   25.00
   6   1   8   194.1   11.00
   6   1   9    57.8    6.70
   6   1  10    46.1    5.80
   6   1  11   147.5    7.50
   6   1  12    15.3    4.50
   6   1  13   109.9    6.80
   6   1  14    46.7    5.60
   6   1  15    42.6    5.70
   6   1  16   123.9    7.70
   6   1  17   498.2   16.00
   6   1  18   202.5    9.70
   6   1  19   151.7    9.80
   6   1  20   288.6   12.00
   6   1  21     9.0    4.80
   6   1  22    51.9    5.80
   6   1  23    86.3    8.70
   6   1  24     7.6    5.00
   6   1  25    61.4    8.80
   6   1  26   154.7   11.00
   6   1  27   115.7    8.90
   6   1  28    61.2    6.60
   6   1  29    95.1    8.60
   6   2   2   650.7   22.00
   6   2   3   995.3   25.00
   6   2   4   179.6    5.60
   6   2   5   833.4   13.00
   6   2   6   259.4    9.20
   6   2   7   443.4   11.00
   6   2   8   518.0   15.00
   6   2   9   297.9   15.00
   6   2  10    15.4    3.70
   6   2  11   280.7    9.80
   6   2  12   242.2   11.00
   6   2  13   230.9   13.00
   6   2  14   143.9   11.00
   6   2  15   101.7    7.40
   6   2  16   285.8   10.00
   6   2  17   403.1   14.00
   6   2  18   296.1   14.00
   6   2  19   313.0   15.00
   6   2  20   383.2   13.00
   6   2  21    73.7    8.10
   6   2  22   113.4   11.00
   6   2  23   145.1   11.00
   6   2  24    74.6    7.10
   6   2  25    85.8    6.10
   6   2  26    96.2    7.50
   6   2  27    25.8    5.10
   6   2  28    86.3    9.30
   6   2  29    29.0   15.00
   6   3   1   254.2    6.30
   6   3   2     8.6    2.50
   6   3   3   211.5    6.00
   6   3   4   229.5    6.20
   6   3   5  2021.0   38.00
   6   3   6   355.0   11.00
   6   3   7   200.4    7.20
   6   3   8     3.0    3.20
   6   3   9    16.3    3.70
   6   3  10    99.4    6.20
   6   3  11   111.9    9.30
   6   3  12   189.5    9.50
   6   3  13   226.7   14.00
   6   3  14    67.1    7.10
   6   3  15    41.1    5.30
   6   3  16  1123.0   26.00
   6   3  17    34.5    5.80
   6   3  18   365.3   14.00
   6   3  19   180.8   11.00
   6   3  20    36.0    5.80
   6   3  21   110.0    7.60
   6   3  22   153.3    8.30
   6   3  23   276.0   12.00
   6   3  24     7.9    3.50
   6   3  25    51.0    5.10
   6   3  26    34.1    4.90
   6   3  27     8.7    5.40
   6   3  28     8.6    3.60
   6   3  29     6.3    3.40
   6   4   0   104.6    5.10
   6   4   1   233.7    6.90
   6   4   2    82.7    5.00
   6   4   3   300.2    7.60
   6   4   4   343.8   26.00
   6   4   5   235.2    6.60
   6   4   6   148.0    6.40
   6   4   7   117.7   14.00
   6   4   8   193.8    6.30
   6   4   9   739.3   13.00
   6   4  10   294.6   18.00
   6   4  11   770.4   79.00
   6   4  12   226.3    9.30
   6   4  13   114.7    7.50
   6   4  14     5.8    4.00
   6   4  15   338.9   10.00
   6   4  16   113.3    8.80
   6   4  17   426.9   15.00
   6   4  18   546.4   21.00
   6   4  19   345.5   14.00
   6   4  20    44.9    6.30
   6   4  21    28.9    4.30
   6   4  22    47.3    5.50
   6   4  23    50.4    5.60
   6   4  24    88.8    6.00
   6   4  25   124.1    7.50
   6   4  26    69.8    8.00
   6   4  27     5.2    3.60
   6   4  28    62.6    8.80
   6   4  29    46.0   17.00
   6   5   0    67.8    5.10
   6   5   1    57.9    5.00
   6   5   2   453.6    9.90
   6   5   3   107.9    6.50
   6   5   4   193.4    6.20
   6   5   5    91.0    7.90
   6   5   6    30.4    4.50
   6   5   7     3.7    3.30
   6   5   8   444.2   16.00
   6   5   9   627.6   12.00
   6   5  10   363.7   12.00
   6   5  11   201.2    8.80
   6   5  12   638.7   19.00
   6   5  13    47.0    5.90
   6   5  14   465.0   14.00
   6   5  15   192.5    9.70
   6   5  16   154.8   10.00
   6   5  17   435.1   19.00
   6   5  18   326.0   15.00
   6   5  19     9.9    4.20
   6   5  20    83.0    7.60
   6   5  21   403.1   14.00
   6   5  22    49.4    8.30
   6   5  23    28.7    4.20
   6   5  24    21.2    4.00
   6   5  25    32.8    5.30
   6   5  26    63.8    8.70
   6   5  27   138.2   14.00
   6   5  28   192.4    7.00
   6   5  29    90.0   13.00
   6   6   0   207.8    7.40
   6   6   1   226.6    7.70
   6   6   2    10.2    3.70
   6   6   3    10.4    3.80
   6   6   4    32.6    4.40
   6   6   5    86.8    6.80
   6   6   6   661.2   17.00
   6   6   7    25.8    4.10
   6   6   8   145.5    6.60
   6   6   9   707.8   13.00
   6   6  10   416.7   14.00
   6   6  11    26.9    4.70
   6   6  12   382.7   14.00
   6   6  13   323.3   16.00
   6   6  14   284.3   12.00
   6   6  15   202.4   11.00
   6   6  16   134.0    7.70
   6   6  17   239.0   14.00
   6   6  18   546.2   21.00
   6   6  19    25.9    5.20
   6   6  20   235.8   11.00
   6   6  21    26.1    5.10
   6   6  22    14.6    3.60
   6   6  23    77.0    5.80
   6   6  24    80.6    6.40
   6   6  25   119.7    6.30
   6   6  26     7.4    4.80
   6   6  27     7.6    4.20
   6   6  28    60.4    6.40
   6   7   0     4.3    3.70
   6   7   1   574.6   22.00
   6   7   2     4.8    3.50
   6   7   3   583.7   18.00
   6   7   4   165.3   11.00
   6   7   5    15.4    3.80
   6   7   6    10.5    3.90
   6   7   7   102.9    6.70
   6   7   8    62.7    9.00
   6   7   9   359.7   20.00
   6   7  10   533.7   14.00
   6   7  11   527.9   14.00
   6   7  12   178.1    8.00
   6   7  13   215.4    9.30
   6   7  14    44.6    7.10
   6   7  15    33.1    5.90
   6   7  16   428.6   16.00
   6   7  17   124.6    7.70
   6   7  18   202.8   14.00
   6   7  19   494.8   26.00
   6   7  20   332.6    9.50
   6   7  21   113.2    6.40
   6   7  22   100.5    6.00
   6   7  23    15.7    4.00
   6   7  24    29.3    4.40
   6   7  25    47.6    6.30
   6   7  26    44.7    5.30
   6   7  27    56.6    6.70
   6   7  28   356.9   24.00
   6   8   0   132.5    7.70
   6   8   1   656.5   22.00
   6   8   2    43.9    5.50
   6   8   3    52.4    7.00
   6   8   4    19.2    3.90
   6   8   5   333.7   12.00
   6   8   6   129.6   11.00
   6   8   7   225.5   12.00
   6   8   8  1649.0   31.00
   6   8   9   936.3   28.00
   6   8  10    29.4    5.10
   6   8  11    32.0    5.30
   6   8  12   149.5    7.80
   6   8  13    78.1    6.90
   6   8  14    23.0    5.20
   6   8  15   178.0    8.60
   6   8  16    39.2    6.80
   6   8  17   200.8   12.00
   6   8  18    37.1    6.00
   6   8  19   462.5   25.00
   6   8  20   191.9    6.50
   6   8  21   153.6    6.30
   6   8  22   112.4    6.00
   6   8  23     6.8    5.40
   6   8  24   128.1    6.60
   6   8  25   183.7    9.80
   6   8  26   170.2    7.80
   6   8  27    37.4    5.40
   6   8  28     5.1    7.70
   6   9   0   247.1   16.00
   6   9   1    26.6    4.60
   6   9   2   279.6   17.00
   6   9   3   337.9   16.00
   6   9   4    59.3    6.70
   6   9   5  1234.0   78.00
   6   9   6   117.0    9.00
   6   9   7    22.8    4.50
   6   9   8   154.8    8.40
   6   9   9    73.6    7.30
   6   9  10    59.0    6.90
   6   9  11   137.9    8.20
   6   9  12    32.2    5.00
   6   9  13    85.4    7.10
   6   9  14    82.9    7.10
   6   9  15    10.8    4.30
   6   9  16    41.2    6.80
   6   9  17    10.8    4.80
   6   9  18    79.9    7.80
   6   9  19    49.9    4.60
   6   9  20     5.7    3.00
   6   9  21    17.1    3.40
   6   9  22   232.6   20.00
   6   9  23    56.8    9.20
   6   9  24   278.0   26.00
   6   9  25   220.4    7.80
   6   9  26   273.7    9.50
   6   9  27   291.5    8.60
   6  10   0  2012.0   44.00
   6  10   1   463.8   17.00
   6  10   2  1048.0   22.00
   6  10   3   569.8   19.00
   6  10   4    57.3    6.40
   6  10   5   548.8   14.00
   6  10   6   971.2   20.00
   6  10   7    45.4    5.50
   6  10   8    99.1    6.60
   6  10   9    28.8    5.30
   6  10  10   161.7    9.50
   6  10  11   160.9    9.30
   6  10  12     5.0    3.70
   6  10  13    27.6    6.30
   6  10  14   207.9   10.00
   6  10  15    79.0   11.00
   6  10  16   314.9   13.00
   6  10  17   139.6    9.80
   6  10  18    70.7    5.30
   6  10  19    50.6    4.70
   6  10  20    47.2    4.70
   6  10  21   183.4    9.60
   6  10  22   152.8    8.10
   6  10  23   100.2   16.00
   6  10  24    27.9    4.80
   6  10  25   305.6   28.00
   6  10  26   180.7   11.00
   6  10  27   221.3    7.10
   6  11   0    26.6    4.30
   6  11   1   232.8   12.00
   6  11   2   183.5    9.70
   6  11   3   365.7   17.00
   6  11   4   404.6   13.00
   6  11   5   684.2   18.00
   6  11   6    21.7    4.20
   6  11   7   258.5    8.80
   6  11   8     9.5    3.60
   6  11   9   423.4   22.00
   6  11  10   249.7   12.00
   6  11  11   325.1   13.00
   6  11  12   390.9   14.00
   6  11  13    75.8    7.30
   6  11  14    38.5    6.00
   6  11  15   378.2   15.00
   6  11  16    89.8    9.60
   6  11  17   256.0   13.00
   6  11  18    29.1    7.80
   6  11  19   278.9   12.00
   6  11  20    82.2   10.00
   6  11  21   106.9    5.70
   6  11  22   108.6   13.00
   6  11  23   215.9   21.00
   6  11  24     2.4    3.50
   6  11  25    66.8   14.00
   6  11  26    31.6    8.50
   6  12   0   171.2   12.00
   6  12   1    52.0    5.70
   6  12   2    41.7    5.20
   6  12   3   206.1   12.00
   6  12   4   148.0    8.50
   6  12   5   629.3   14.00
   6  12   6    85.1    8.10
   6  12   7   282.3   11.00
   6  12   8    29.1    4.90
   6  12   9    62.6    7.70
   6  12  10   167.0    9.00
   6  12  11    59.3    6.50
   6  12  12   204.0   11.00
   6  12  13     4.4    4.50
   6  12  14   448.6   16.00
   6  12  15   615.8   19.00
   6  12  16    17.0    4.50
   6  12  17    22.0    3.20
   6  12  18    52.6    4.90
   6  12  19   125.1   16.00
   6  12  20    43.0    4.70
   6  12  21    19.6    3.60
   6  12  22   118.8   14.00
   6  12  23    52.8    5.40
   6  12  24   120.6   10.00
   6  12  25   108.2   22.00
   6  12  26    39.0    5.80
   6  13   0   390.0   14.00
   6  13   1    83.3    6.20
   6  13   2    29.5    5.00
   6  13   3    49.4    5.70
   6  13   4    61.2    5.80
   6  13   5   384.1   11.00
   6  13   6   270.6   10.00
   6  13   7    60.6    6.00
   6  13   8  1316.0   28.00
   6  13   9   346.5   15.00
   6  13  10   218.5   11.00
   6  13  11   295.4   12.00
   6  13  12   153.9    8.80
   6  13  13    77.7    7.60
   6  13  14   501.3   16.00
   6  13  15    57.9    5.70
   6  13  16    22.3    3.40
   6  13  17   106.9    7.00
   6  13  18    23.6    3.80
   6  13  19    59.9   11.00
   6  13  20    57.1    5.30
   6  13  21   273.0   25.00
   6  13  22    39.0    5.00
   6  13  23    51.5    5.40
   6  13  24    76.7    7.50
   6  13  25    52.3   16.00
   6  14   0     5.8    3.70
   6  14   1   199.5   10.00
   6  14   2   100.0    9.10
   6  14   3    72.3    6.40
   6  14   4   129.2    7.70
   6  14   5   134.7    7.40
   6  14   6   373.8   12.00
   6  14   7    74.1    7.00
   6  14   8   673.2   17.00
   6  14   9   166.1    8.90
   6  14  10    77.9    7.60
   6  14  11    62.3    6.70
   6  14  12    17.5    4.90
   6  14  13   834.9   21.00
   6  14  14   146.0    8.10
   6  14  15    29.9    4.70
   6  14  16   194.1    7.00
   6  14  17    20.7    3.70
   6  14  18    76.0    5.50
   6  14  19    64.6    5.40
   6  14  20    73.9    6.80
   6  14  21    10.9    3.50
   6  14  22    44.0    5.30
   6  14  23   217.3   13.00
   6  14  24   125.7    7.90
   6  15   0   137.8    7.60
   6  15   1    88.2    7.30
   6  15   2   118.7    7.50
   6  15   3    36.6    5.90
   6  15   4   135.2    7.50
   6  15   5    17.1    4.60
   6  15   6    78.6    8.70
   6  15   7   415.5   13.00
   6  15   8   290.8   11.00
   6  15   9    38.9    6.00
   6  15  10     5.0    4.10
   6  15  11     1.9    4.40
   6  15  12   561.3   17.00
   6  15  13   275.9    7.80
   6  15  14   304.1    8.00
   6  15  15     5.4    2.90
   6  15  16   311.3    9.00
   6  15  17    12.2    5.00
   6  15  18    32.0    5.40
   6  15  19     2.6    3.00
   6  15  20    38.3    5.10
   6  15  21    98.5    5.90
   6  15  22    32.6    6.20
   6  15  23    68.6    5.40
   6  15  24    69.1    5.80
   6  16   0   123.7    8.20
   6  16   1   297.6   11.00
   6  16   2  1325.0   30.00
   6  16   3   261.7   11.00
   6  16   4   157.7    8.60
   6  16   5   150.7    8.40
   6  16   6   127.3    9.80
   6  16   7   244.8   13.00
   6  16   8   122.7   11.00
   6  16   9   122.2    8.30
   6  16  10   163.7    8.10
   6  16  11    90.8    5.20
   6  16  12    15.1    5.60
   6  16  13    47.3    7.80
   6  16  14   138.6    6.00
   6  16  15   240.5   11.00
   6  16  16    50.1    5.40
   6  16  17   195.5   13.00
   6  16  18   440.7   14.00
   6  16  19    98.5    8.20
   6  16  20   279.7   12.00
   6  16  21   121.9    8.40
   6  16  22    34.1    5.30
   6  16  23    10.4    3.80
   6  17   0    62.3    7.30
   6  17   1   392.3   12.00
   6  17   2   141.3    8.80
   6  17   3    82.9    7.00
   6  17   4    33.0    5.80
   6  17   5   202.8    9.50
   6  17   6   233.7    9.90
   6  17   7    32.2    5.80
   6  17   8    70.0   13.00
   6  17   9   209.4    7.70
   6  17  10    24.9    4.10
   6  17  11    45.2    4.60
   6  17  12    20.6    4.00
   6  17  13   112.1    8.90
   6  17  14     4.3    3.00
   6  17  15   115.6    8.60
   6  17  16     8.4    3.30
   6  17  17    11.6    3.40
   6  17  18    38.9    9.30
   6  17  19    16.3    4.10
   6  17  20   199.6    7.20
   6  17  21    85.8    5.80
   6  17  22    26.7    4.80
   6  18   0    24.1    4.90
   6  18   1   484.1   13.00
   6  18   2   155.2    7.60
   6  18   3   180.4    9.60
   6  18   4    93.6    5.30
   6  18   5   302.1   25.00
   6  18   6    86.7    5.70
   6  18   7   493.6   11.00
   6  18   8    48.5    5.20
   6  18   9   120.8    6.20
   6  18  10     6.3    3.60
   6  18  11   178.7    6.60
   6  18  12   203.7    9.60
   6  18  13    13.8    3.40
   6  18  14    51.4    5.60
   6  18  15   157.7    6.60
   6  18  16    56.4    5.10
   6  18  17    52.2    6.10
   6  18  18   142.9    9.40
   6  18  19    37.0    7.50
   6  18  20    16.9    4.30
   6  19   0   804.6   14.00
   6  19   1    96.5    5.50
   6  19   2   157.1    6.20
   6  19   3     7.0    3.00
   6  19   4    10.8    3.10
   6  19   5    14.9    3.20
   6  19   6    80.6    5.80
   6  19   7   506.9   11.00
   6  19   8   116.3   16.00
   6  19   9   139.3    6.30
   6  19  10    86.0    7.90
   6  19  11   160.8    6.30
   6  19  12   411.1    9.80
   6  19  13    36.5    4.90
   6  19  14    94.6    6.90
   6  19  15   153.6   11.00
   6  19  16   189.3    7.20
   6  19  17    10.8    4.10
   6  19  18   136.7    6.70
   6  19  19    93.1   16.00
   6  20   0     4.4    3.00
   6  20   1    17.4    3.30
   6  20   2   172.6    6.60
   6  20   3     7.7    3.10
   6  20   4     3.3    3.00
   6  20   5    16.8    6.40
   6  20   6     7.2    5.00
   6  20   7    15.3    3.70
   6  20   8    86.4    5.80
   6  20   9    57.8    8.70
   6  20  10    23.3    6.80
   6  20  11     9.7    3.50
   6  20  12   123.1    6.20
   6  20  13    32.0    4.50
   6  20  14    43.2    4.80
   6  20  15    32.3    4.60
   6  20  16   151.7    8.00
   6  20  17   182.2    8.20
   6  20  18     6.1    3.00
   6  21   0     4.4    3.00
   6  21   1   169.3    6.80
   6  21   2   126.1    6.20
   6  21   3    35.8    5.00
   6  21   4    50.4    5.20
   6  21   5   281.5   11.00
   6  21   6   190.4   11.00
   6  21   7    27.8    4.60
   6  21   8    48.8    5.80
   6  21   9    17.3    4.50
   6  21  10    14.6    4.60
   6  21  11    16.5    4.20
   6  21  12   178.5    6.80
   6  21  13   214.4    9.80
   6  21  14    23.3    5.30
   6  21  15   261.8    7.80
   6  21  16   134.9   26.00
   6  22   0    14.3    3.40
   6  22   1   111.0    5.90
   6  22   2    55.9    5.20
   6  22   3    20.1    3.60
   6  22   4    40.5   28.00
   6  22   5    79.2    5.80
   6  22   6    78.1   20.00
   6  22   7    42.2    8.50
   6  22   8    32.4    5.60
   6  22   9   136.2    8.90
   6  22  10   188.0   11.00
   6  22  11    89.3    8.00
   6  22  12    58.3    4.80
   6  22  13    43.9    5.70
   6  22  14    73.7    9.90
   6  23   1   169.4    6.90
   6  23   2     9.2    3.40
   6  23   3   326.6   24.00
   6  23   4    22.0    3.70
   6  23   5   209.6   16.00
   6  23   6   145.4    7.50
   6  23   7    74.2    7.60
   6  23   8    24.9    7.10
   6  23   9    36.8    6.90
   6  23  10    44.1    4.90
   6  23  11    17.0    3.20
   6  23  12   116.0    5.70
   6  24   0   124.0    6.30
   6  24   1    70.9    9.30
   6  24   2   256.1   18.00
   6  24   3    75.8    5.80
   6  24   4    89.6   22.00
   6  24   5    25.5    4.20
   6  24   6   222.1    7.20
   6  24   7    64.0    8.70
   6  24   8    65.1   14.00
   6  24   9    76.5   25.00
   6  25   0    14.2    4.60
   6  25   1    40.6    5.30
   6  25   2   133.4    6.90
   6  25   3   121.6    6.80
   7   0   2     0.5    3.00
   7   0   3     4.3    3.30
   7   0   4  1153.0   17.00
   7   0   5    84.6    6.20
   7   0   6    39.7   12.00
   7   0   7   556.7   42.00
   7   0   8    86.6    7.20
   7   0   9   304.9   12.00
   7   0  10    14.7    4.60
   7   0  11   157.3    8.50
   7   0  12  1464.0   85.00
   7   0  13   210.5   14.00
   7   0  14   125.5   14.00
   7   0  15    12.5    5.40
   7   0  16   567.4   64.00
   7   0  17     1.8    3.30
   7   0  18   975.3   15.00
   7   0  19   281.9    7.50
   7   0  20    15.1    3.30
   7   0  22     1.2    3.20
   7   0  23   111.2    6.30
   7   0  24    26.4    4.50
   7   0  25    11.2    3.80
   7   0  26    52.2    4.80
   7   1   2     4.9    2.40
   7   1   3   217.3    5.90
   7   1   4    31.1    3.90
   7   1   5    94.5    7.80
   7   1   6    49.4    7.30
   7   1   7    43.8    5.40
   7   1   8   288.8   13.00
   7   1   9   262.0   13.00
   7   1  10    89.6    7.20
   7   1  11   264.1   18.00
   7   1  12    95.2    7.60
   7   1  13   118.5    8.70
   7   1  14   298.4   22.00
   7   1  15   161.8   10.00
   7   1  16   160.8   10.00
   7   1  17   605.3   32.00
   7   1  18   709.8   46.00
   7   1  19    70.9    6.00
   7   1  20    48.6    5.80
   7   1  21    49.0    7.70
   7   1  22    30.8    7.30
   7   1  23    26.2    4.00
   7   1  24    49.6    5.10
   7   1  25   167.1   20.00
   7   1  26    12.7   11.00
   7   2   0    56.4    4.90
   7   2   1   176.7    5.80
   7   2   2   604.9   10.00
   7   2   3   275.8    7.10
   7   2   4   314.4    8.30
   7   2   5   805.0   41.00
   7   2   6   123.1   29.00
   7   2   7   132.1   13.00
   7   2   8     8.6    3.60
   7   2   9     4.2    3.80
   7   2  10   176.8    9.60
   7   2  11   190.0    8.20
   7   2  12   140.1   13.00
   7   2  13    34.4    5.60
   7   2  14    48.5    6.90
   7   2  15    90.2    7.50
   7   2  16    73.2   12.00
   7   2  17     8.7    4.60
   7   2  18   299.7    8.00
   7   2  19   248.5   12.00
   7   2  20   304.5   25.00
   7   2  21   231.0    7.90
   7   2  22    46.2    5.70
   7   2  23    42.2    6.80
   7   2  24    55.3    5.60
   7   2  25    73.8    5.90
   7   2  26    10.6    3.50
   7   2  27   111.7    5.40
   7   3   0    97.6    5.30
   7   3   1   145.1    9.10
   7   3   2   252.4   34.00
   7   3   3   432.8   10.00
   7   3   4   237.4   18.00
   7   3   5   295.4    8.30
   7   3   6   120.7   14.00
   7   3   7   438.8   23.00
   7   3   8    98.3    6.30
   7   3   9   554.2   44.00
   7   3  10    14.7    6.10
   7   3  11    24.7    5.00
   7   3  12   213.4    9.60
   7   3  13     5.2    5.20
   7   3  14    82.5    7.40
   7   3  15    31.2    7.70
   7   3  16    90.4    7.60
   7   3  17   180.7   10.00
   7   3  18    33.8    4.80
   7   3  19   174.3   23.00
   7   3  20    12.7    3.40
   7   3  21    84.1    8.70
   7   3  22   108.6    6.70
   7   3  23   297.3   12.00
   7   3  24    53.8    5.90
   7   3  25   245.8    7.80
   7   3  26     6.5    4.40
   7   4   0    23.5    3.80
   7   4   1   508.3   11.00
   7   4   2   237.5    7.90
   7   4   3   119.4    6.70
   7   4   4   281.1    8.30
   7   4   5  1015.0   17.00
   7   4   6   156.3    7.20
   7   4   7    45.7    5.50
   7   4   8   141.1    8.20
   7   4   9    87.1    7.00
   7   4  10    98.7    8.00
   7   4  11    21.6    4.70
   7   4  12   209.9   11.00
   7   4  13    64.7    7.40
   7   4  14   168.7    8.60
   7   4  15   107.8    8.10
   7   4  16    17.8    5.60
   7   4  17   472.1   10.00
   7   4  18    70.8    5.50
   7   4  19    61.1    5.50
   7   4  20   104.2    5.80
   7   4  21    16.7    3.60
   7   4  22     1.6    3.30
   7   4  23   209.4   15.00
   7   4  24   214.3   19.00
   7   4  25    61.8    5.50
   7   4  26   491.3   10.00
   7   5   0    42.7    5.60
   7   5   1   576.5   13.00
   7   5   2   675.1   14.00
   7   5   3     3.8    3.70
   7   5   4   953.8   24.00
   7   5   5   608.2   13.00
   7   5   6   153.4   11.00
   7   5   7   454.8   12.00
   7   5   8   126.4    7.50
   7   5   9    31.8    5.30
   7   5  10    59.3    6.30
   7   5  11     5.6    4.60
   7   5  12    47.0    6.50
   7   5  13    68.3    7.10
   7   5  14   100.2    7.50
   7   5  15   254.5   10.00
   7   5  16   485.2   18.00
   7   5  17   145.8    6.10
   7   5  18   319.4    8.00
   7   5  19    88.3    6.50
   7   5  20   244.7    7.50
   7   5  21    54.2    5.30
   7   5  22   181.3   12.00
   7   5  23    24.5    5.90
   7   5  24    27.8    5.00
   7   5  25    67.4    5.00
   7   5  26    28.8    4.60
   7   6   0     1.3    3.80
   7   6   1   128.9    7.60
   7   6   2    92.0   10.00
   7   6   3    10.7    4.00
   7   6   4   928.5   19.00
   7   6   5   317.6   11.00
   7   6   6    54.9    6.10
   7   6   7    79.6    6.80
   7   6   8   190.4   11.00
   7   6   9   272.2   18.00
   7   6  10    83.5    7.30
   7   6  11   112.3    9.50
   7   6  12   508.0   20.00
   7   6  13    21.8    5.60
   7   6  14   382.3   15.00
   7   6  15    40.3    7.20
   7   6  16    18.9    5.50
   7   6  17    24.7    3.60
   7   6  18     6.2    3.20
   7   6  19    37.8    5.10
   7   6  20    48.8    5.10
   7   6  21     9.4    7.00
   7   6  22    91.2   23.00
   7   6  23    40.5    6.50
   7   6  24   101.1   42.00
   7   6  25   158.0    6.20
   7   6  26    67.1    4.90
   7   7   0    25.4    5.30
   7   7   1    47.8    6.20
   7   7   2   129.3    7.70
   7   7   3   199.6    8.90
   7   7   4   532.5   14.00
   7   7   5   308.9   11.00
   7   7   6   273.4    9.80
   7   7   7   124.0    7.80
   7   7   8    47.3    6.80
   7   7   9    30.8    5.30
   7   7  10   186.8   16.00
   7   7  11   277.5   12.00
   7   7  12   263.7   15.00
   7   7  13   137.3    9.60
   7   7  14   321.7   17.00
   7   7  15   246.2   14.00
   7   7  19    76.6   10.00
   7   7  20    57.6   12.00
   7   7  21   124.8   11.00
   7   7  22   102.6   14.00
   7   7  23    27.4    4.10
   7   7  24    19.8   12.00
   7   7  25    18.0    3.70
   7   8   0    95.1    7.20
   7   8   1    37.0    5.60
   7   8   2    19.0    4.80
   7   8   3   349.3   17.00
   7   8   4     2.9    4.10
   7   8   5   933.7   28.00
   7   8   6    22.6    5.10
   7   8   7     5.7    4.50
   7   8   8   483.0   14.00
   7   8   9   903.5   21.00
   7   8  10    91.1    7.80
   7   8  11   404.0   15.00
   7   8  12    88.5   10.00
   7   8  13   131.5    9.50
   7   8  14    13.7    5.80
   7   8  18   141.4    5.30
   7   8  19   127.2    5.70
   7   8  20     3.7    3.30
   7   8  21   203.4   10.00
   7   8  22    66.2    5.90
   7   8  23    73.3   11.00
   7   8  24     1.7    3.40
   7   8  25     5.5    3.00
   7   9   0    69.6    7.70
   7   9   1   187.2    9.80
   7   9   2   102.3   20.00
   7   9   3    51.4    6.20
   7   9   4   139.9   11.00
   7   9   5   179.3   10.00
   7   9   6    99.2    7.90
   7   9   7    15.5    5.40
   7   9   8   277.8   12.00
   7   9   9    88.8    9.40
   7   9  10   565.0   17.00
   7   9  11   113.9    9.60
   7   9  12   221.0   12.00
   7   9  13   432.9   16.00
   7   9  14    34.4    6.90
   7   9  15    68.6    4.40
   7   9  16    39.2    4.00
   7   9  17    22.8    3.80
   7   9  18    83.9    4.60
   7   9  19    56.3    4.90
   7   9  20    99.6    8.10
   7   9  21   168.2   12.00
   7   9  22    14.0    4.30
   7   9  23     9.1    3.70
   7   9  24    10.2    3.90
   7  10   0    79.4    7.90
   7  10   1     8.1    4.50
   7  10   2   185.8   13.00
   7  10   3   141.2   12.00
   7  10   4   256.8   14.00
   7  10   5    60.0    9.00
   7  10   6   260.8   11.00
   7  10   7   482.5   15.00
   7  10   8   516.4   24.00
   7  10   9   267.0   13.00
   7  10  10     9.9    4.30
   7  10  11   138.0   11.00
   7  10  12   319.1   14.00
   7  10  13    77.0    7.50
   7  10  14   248.1    6.80
   7  10  15    84.8    4.80
   7  10  16   359.0    7.70
   7  10  17    33.1    4.00
   7  10  18    11.4    2.80
   7  10  19    67.0    8.80
   7  10  20   132.2    7.50
   7  10  21    37.6    4.90
   7  10  22    11.3    3.40
   7  10  23     2.1    3.70
   7  10  24    25.4    4.60
   7  11   0    31.9    8.30
   7  11   1   228.7   12.00
   7  11   2   276.9    9.70
   7  11   3   144.2    7.90
   7  11   4   639.9   26.00
   7  11   5   163.1   11.00
   7  11   6    61.2    6.60
   7  11   7   102.8   10.00
   7  11   8    98.2    7.70
   7  11   9   233.8   11.00
   7  11  10   338.2   13.00
   7  11  11     8.6    3.90
   7  11  12    82.1    6.80
   7  11  13   238.5    6.30
   7  11  14   268.5    7.10
   7  11  15    35.2    4.40
   7  11  16    36.6    4.10
   7  11  17    38.6    4.20
   7  11  18    18.8    3.10
   7  11  19    41.0    4.80
   7  11  20    26.2    4.10
   7  11  21    57.8    6.60
   7  11  22    29.8    4.30
   7  11  23   166.6   13.00
   7  12   0    37.6    5.80
   7  12   1   114.5    8.60
   7  12   2   189.3    8.20
   7  12   3    50.0    6.10
   7  12   4    20.8    4.40
   7  12   5   161.0    7.40
   7  12   6   109.2    6.90
   7  12   7     9.9    3.70
   7  12   8    62.7    6.90
   7  12   9   234.7   13.00
   7  12  10   107.3    7.50
   7  12  11   182.9    6.00
   7  12  12    54.7    5.10
   7  12  13    87.2    5.30
   7  12  14    34.3    6.60
   7  12  15    20.4    3.30
   7  12  16     3.4    4.40
   7  12  17    93.8    5.40
   7  12  18    18.1    3.90
   7  12  19    27.2    4.20
   7  12  20    21.8    5.80
   7  12  21    94.4    6.00
   7  12  22    31.5    7.10
   7  12  23     3.6    3.10
   7  13   0   299.9   10.00
   7  13   1    86.1    6.90
   7  13   2   176.4    9.80
   7  13   3    88.1    6.50
   7  13   4     6.8    3.90
   7  13   5    33.6    5.60
   7  13   6   726.0   19.00
   7  13   7    55.2    6.30
   7  13   8   216.2    9.60
   7  13   9   171.8    6.50
   7  13  10     3.9    2.80
   7  13  11    29.6    5.90
   7  13  12   231.2    7.20
   7  13  13   177.2    6.30
   7  13  14   247.6    7.30
   7  13  15    37.4    7.60
   7  13  16   206.5    7.20
   7  13  17    96.6    7.90
   7  13  18    88.7    7.50
   7  13  19    83.1    7.60
   7  13  20    50.5    5.40
   7  13  21    12.6    3.60
   7  13  22   515.2   32.00
   7  14   0   163.0    8.20
   7  14   1    25.1    5.10
   7  14   2    58.3    7.30
   7  14   3    30.7    5.30
   7  14   4     4.3    3.40
   7  14   5    42.2    5.80
   7  14   6   199.1   11.00
   7  14   7    98.5    5.50
   7  14   8    18.9    3.00
   7  14   9    51.4    5.20
   7  14  10    29.9    4.30
   7  14  11   137.2    5.70
   7  14  12   114.7    5.70
   7  14  13   126.9    6.00
   7  14  14   102.4   12.00
   7  14  15    78.3   14.00
   7  14  16    36.0    5.00
   7  14  17   128.3    7.60
   7  14  18   109.1   14.00
   7  14  19    51.0    8.70
   7  14  20   198.7    8.00
   7  14  21   351.1    9.00
   7  15   0   160.8    5.70
   7  15   1    15.1    2.80
   7  15   2   233.9    6.60
   7  15   3    40.0    4.40
   7  15   4    15.3    3.10
   7  15   5    63.4    5.80
   7  15   6    14.8    3.10
   7  15   7   276.0   11.00
   7  15   8     8.5    3.10
   7  15   9    37.8    4.70
   7  15  10    35.8    4.40
   7  15  11    35.0    4.30
   7  15  12    46.9    4.80
   7  15  13     9.0    3.00
   7  15  14     0.4    2.90
   7  15  15     0.8    3.10
   7  15  16    27.3    5.10
   7  15  17     1.7    2.80
   7  15  18   129.3    6.80
   7  15  19    73.2    5.40
   7  15  20     8.4    3.20
   7  16   0    21.3    3.00
   7  16   1    23.3    3.50
   7  16   2   211.9    7.80
   7  16   3   146.2    5.70
   7  16   4   355.0   27.00
   7  16   5    43.6    4.80
   7  16   6    62.5    5.00
   7  16   7   133.3    6.10
   7  16   8    21.2    3.70
   7  16   9   149.6    6.40
   7  16  10    53.2    4.90
   7  16  11    21.6    3.70
   7  16  12   979.8   16.00
   7  16  13   171.0    6.40
   7  16  14   148.1    8.10
   7  16  15    36.3    8.70
   7  16  16   398.4   19.00
   7  16  17    28.5    9.50
   7  16  18    12.7    4.20
   7  16  19    60.5    9.90
   7  17   0    15.3    3.10
   7  17   1   282.3    7.60
   7  17   2    27.6    4.30
   7  17   3    74.9   13.00
   7  17   4    75.1    5.00
   7  17   5    32.2    4.60
   7  17   6   156.5    6.90
   7  17   7   163.5    6.70
   7  17   8    76.0    5.70
   7  17   9    44.4    6.60
   7  17  10   111.3    9.80
   7  17  11    13.9    3.40
   7  17  12     8.0    3.70
   7  17  13    21.9    4.90
   7  17  14    70.6   14.00
   7  17  15    43.0    6.80
   7  17  16    12.3    8.40
   7  17  17    49.2    7.70
   7  17  18    97.4   12.00
   7  18   0    66.5    5.10
   7  18   1    44.2    4.80
   7  18   2    66.2    5.00
   7  18   3   214.8    6.90
   7  18   4     4.6    2.90
   7  18   5    84.7    5.40
   7  18   6    84.2    5.70
   7  18   7   122.2    6.50
   7  18   8   117.4    6.10
   7  18   9     0.7    3.50
   7  18  10    10.9    3.20
   7  18  11    94.2    5.60
   7  18  12    46.6    4.80
   7  18  13   166.7    6.30
   7  18  14    93.9   14.00
   7  18  15   378.0   11.00
   7  18  16    47.2   35.00
   7  19   0   265.0    7.70
   7  19   1    78.0    5.30
   7  19   2   288.0    8.10
   7  19   3    28.1    4.70
   7  19   4     8.4    3.20
   7  19   5   115.6    6.40
   7  19   6   143.0    6.40
   7  19   7   429.8   10.00
   7  19   8    40.7    8.00
   7  19   9    42.8   13.00
   7  19  10    66.9    5.20
   7  19  11    14.5    3.80
   7  19  12    74.0    7.40
   7  19  13    86.0   10.00
   7  19  14    54.8    8.90
   7  19  15    28.1    4.20
   7  20   0     3.3    3.00
   7  20   1    29.4    4.60
   7  20   2    22.9    3.50
   7  20   3    30.4    5.00
   7  20   4    33.3   16.00
   7  20   5    20.3    3.50
   7  20   6   178.3    7.50
   7  20   7   121.4    6.10
   7  20   8    70.2    7.30
   7  20   9   102.4   20.00
   7  20  10    34.5    8.70
   7  20  11   159.7   18.00
   7  20  12    80.5    5.00
   7  21   0   172.5    6.80
   7  21   1   587.0   12.00
   7  21   2   447.0   10.00
   7  21   3   228.2    8.00
   7  21   4     3.7    3.30
   7  21   5    43.5   11.00
   7  21   6    21.5    3.70
   7  21   7     8.5    3.30
   7  21   8   158.6   27.00
   7  21   9    18.1    8.10
   7  21  10    67.3   17.00
   7  21  11     4.0    3.90
   7  22   0    63.5    5.40
   7  22   1    30.8    4.90
   7  22   2    31.3   13.00
   7  22   3   347.1   12.00
   7  22   4   120.8   18.00
   7  22   5   138.0    6.70
   7  22   6   300.2    8.60
   7  22   7     5.2    3.10
   7  22   8    33.2    4.80
   7  23   0     4.4    3.30
   7  23   1    68.6    5.50
   8   0   9   163.1    7.40
   8   0  10   300.0    9.60
   8   0  11    36.1    5.20
   8   0  20    13.4    3.30
   8   0  21   112.1    6.30
   8   0  22    31.6    5.50
   8   1   0   196.1    6.80
   8   1   1    82.1   23.00
   8   1   2    57.8   14.00
   8   1   5    55.1    7.00
   8   1   6    30.7    8.80
   8   1   7     7.8    4.10
   8   1   8    25.8    6.40
   8   1   9   405.7   12.00
   8   1  10   223.8    9.40
   8   1  11    32.1    7.10
   8   1  20   444.0    9.70
   8   1  21   242.3    7.00
   8   1  22    38.3    6.30
   8   2   0   144.9    6.90
   8   2   1    71.9    7.80
   8   2   2    50.1    5.30
   8   2   3    21.1    4.00
   8   2   4   703.4   73.00
   8   2   5   100.3   12.00
   8   2   6     3.0    3.90
   8   2   7   116.6    9.60
   8   2   8    80.9    7.10
   8   2   9   526.4   14.00
   8   2  10    16.0    6.60
   8   2  11   267.0   11.00
   8   2  19    97.5    5.40
   8   2  20   121.5    5.80
   8   2  21     5.7    3.00
   8   2  22    89.5    5.40
   8   3   0     5.2    3.80
   8   3   1   270.4   19.00
   8   3   2    89.5    9.50
   8   3   3   135.0    7.20
   8   3   4    90.0    7.50
   8   3   5   233.4    8.80
   8   3   6    76.8    8.10
   8   3   7   173.5    8.70
   8   3   8    41.6    5.80
   8   3   9   149.4    9.40
   8   3  10    29.7    8.20
   8   3  11   295.0   10.00
   8   3  18   422.2    9.00
   8   3  19    31.9    4.70
   8   3  20    21.6    3.40
   8   3  22    25.9    3.80
   8   4   0     6.1    4.10
   8   4   1     9.1    4.10
   8   4   2    84.4    6.70
   8   4   3   256.6    9.90
   8   4   4   282.4    9.80
   8   4   5   254.6    9.10
   8   4   6   438.6   16.00
   8   4   7   304.1   12.00
   8   4   8    55.4    7.60
   8   4   9   287.3   15.00
   8   4  10    12.4    7.00
   8   5   0     0.7    5.30
   8   5   1   202.3    9.60
   8   5   2   399.6   12.00
   8   5   3    48.6    6.50
   8   5   4    74.2    7.30
   8   5   5   106.5    6.80
   8   5   6   333.4   11.00
   8   5   7   156.6    9.00
   8   5   8     3.2    4.60
   8   5   9   169.5    9.30
   8   5  10   156.4    9.70
   8   6   0   284.5   12.00
   8   6   1   199.3   11.00
   8   6   2   133.5    8.70
   8   6   3    57.1    6.90
   8   6   4    37.4    8.40
   8   6   5   555.9   14.00
   8   6   6    85.6   10.00
   8   6   7    71.8   13.00
   8   6   8    21.3    9.80
   8   6   9    75.8    9.10
   8   7   0    25.8    5.40
   8   7   1   484.2   15.00
   8   7   2   195.1   11.00
   8   7   3   157.2    9.00
   8   7   4    21.2    5.30
   8   7   5   251.4   13.00
   8   7   6   292.9   12.00
   8   7   7   360.6   13.00
   8   7   8     5.2    5.20
   8   8   0    13.7    5.40
   8   8   1   396.9   14.00
   8   8   2    54.0    8.60
   8   8   3   175.4   11.00
   8   8   4   455.7   21.00
   8   8   5   229.1   10.00
   8   8   6    50.6    7.00
   8   8   7    49.4    7.50
   8   9   1   155.6   10.00
   8   9   2    26.8    9.10
   8   9   3   583.3   28.00
   8   9   4   174.6   12.00
   8   9   5    15.6    6.10
   8   9  11   111.2    6.30
   8   9  12   241.0    7.10
   8   9  13    66.1    4.90
   8  10   0    25.7    7.00
   8  10   1    79.5   20.00
   8  10  10    92.1    6.40
   8  10  11   203.6    6.30
   8  10  12   144.4    6.30
   8  10  13    33.0    4.20
   8  10  14    60.7    5.90
   8  10  15    11.4    3.20
   8  10  16    52.1    5.10
   8  10  17   210.2    7.00
   8  10  18    55.2    5.10
   8  10  19    21.8    3.40
   8  10  20   106.5    5.70
   8  11   8   391.4    8.20
   8  11   9   134.2    5.40
   8  11  10   237.8    6.80
   8  11  11    31.3    5.30
   8  11  12    40.7    6.20
   8  11  13     8.6    3.10
   8  11  14    39.4    4.60
   8  11  15    22.7    3.50
   8  11  16    65.4    5.90
   8  11  17    98.7    6.70
   8  11  18   179.7    7.70
   8  11  19    45.9    6.10
   8  11  20     3.9    3.90
   8  12   5    31.7    3.80
   8  12   6   145.3    6.00
   8  12   7   203.2    6.70
   8  12   8    69.9    4.70
   8  12   9    42.5    4.30
   8  12  10    81.2    4.90
   8  12  11   144.6    5.80
   8  12  12   575.5   11.00
   8  12  13    59.6    5.20
   8  12  14   163.6    7.70
   8  12  15   142.0    7.80
   8  12  16     5.3    4.10
   8  12  17    62.6    6.10
   8  12  18    51.9    4.90
   8  12  19   111.9    5.60
   8  13   1   135.2    5.30
   8  13   2   692.4   11.00
   8  13   3   138.6    5.30
   8  13   4   121.9    5.40
   8  13   5    14.5    3.30
   8  13   6    66.5    4.40
   8  13   7    14.7    3.00
   8  13   8   103.8    6.10
   8  13   9   187.2    6.40
   8  13  10    42.6    4.40
   8  13  11   143.7    5.80
   8  13  12    99.7    5.20
   8  13  13    84.9    5.30
   8  13  14    67.1    9.20
   8  13  15    81.3    9.00
   8  13  16    93.2   14.00
   8  13  17    71.2    5.00
   8  13  18   127.6    5.70
   8  14   0   104.3    5.10
   8  14   1    79.1    4.80
   8  14   2    86.7    7.00
   8  14   3   106.4    6.40
   8  14   4   190.9    6.10
   8  14   5     2.5    2.80
   8  14   6    86.1   12.00
   8  14   7   176.0    8.70
   8  14   8   383.4    8.40
   8  14   9    14.7    3.60
   8  14  10    87.8    5.40
   8  14  11   137.6    5.90
   8  14  12   144.2    5.70
   8  14  13    52.9    8.50
   8  14  14     8.3    2.70
   8  14  15    91.4    6.70
   8  14  16   104.8   20.00
   8  14  17   102.6   11.00
   8  15   0     5.3    2.60
   8  15   1     8.4    2.70
   8  15   2    75.0    4.80
   8  15   3    11.9    3.00
   8  15   4   193.2    6.30
   8  15   5     6.1    2.60
   8  15   6    28.9    4.40
   8  15   7    85.5    7.60
   8  15   8    43.8    5.00
   8  15   9    97.8    4.90
   8  15  10   127.6    5.60
   8  15  11    61.0    5.00
   8  15  12     3.6    2.60
   8  15  13    31.3    4.90
   8  15  14    55.9   20.00
   8  15  15   141.2   11.00
   8  15  16    26.2    4.30
   8  16   0    26.7    4.20
   8  16   1     2.8    2.70
   8  16   2   133.9    5.70
   8  16   3   112.1    5.40
   8  16   4    32.9    9.60
   8  16   5    19.3    3.40
   8  16   6   125.8    8.20
   8  16   7   314.1    7.90
   8  16   8   168.4    6.20
   8  16   9   164.7   12.00
   8  16  10    93.1    6.90
   8  16  11    77.0    4.80
   8  16  12    49.4    4.40
   8  16  13     6.8    3.00
   8  16  14   118.3   26.00
   8  17   0   107.7    5.40
   8  17   1    72.6    4.90
   8  17   2     6.1    2.90
   8  17   3    68.6    5.80
   8  17   4    21.2    3.60
   8  17   5    30.0    4.40
   8  17   6    97.3    5.90
   8  17   7    24.4    4.80
   8  17   8    77.8    5.70
   8  17   9     4.6    2.80
   8  17  10    16.6    6.90
   8  17  11   103.2   14.00
   8  17  12    32.2    7.10
   8  18   0   129.0    5.80
   8  18   1   107.1    5.50
   8  18   2   237.8    7.20
   8  18   3    82.5    5.40
   8  18   4    45.6    5.20
   8  18   5    86.2    9.60
   8  18   6    15.0    3.20
   8  18   7    93.9   18.00
   8  18   8    17.4    8.70
   8  18   9    36.1   10.00
   8  18  10   104.7    8.40
   8  19   0    17.5    3.20
   8  19   1    43.2    4.70
   8  19   2   236.8    7.30
   8  19   3    20.4    5.50
   8  19   4   106.3    5.90
   8  19   5    73.7    5.90
   8  19   6   101.5   18.00
   8  19   7   180.7   11.00
   8  19   8    30.1    4.20
   8  20   0   156.8    6.30
   8  20   1    54.5    5.00
   8  20   2   146.5    7.40
   8  20   3   142.7    6.30
   9  12  13    39.1    4.90
   9  13  11   352.5    7.70
   9  14   9   191.4    5.90
   9  14  10    78.9    4.90
   9  15   6   217.0    6.30
   9  15   7    57.7    4.30
   9  16   3     1.7    2.60
   9  16   4     2.3    2.60
;
_shelx_hkl_checksum   22321
