# Supplementary material for: Benchmarking quantum chemical methods with X-ray structures via structure-specific restraints
Source: IUCrJ. 2025 Jun 17;12(Pt 4):472–87. doi: 10.1107/S2052252525004543 (PMC12224080; doi:10.1107/S2052252525004543)
Supplement: Supplementary file 1 [file m-12-00472-sup1.zip › CIF_final/GLUTATHION.cif]

 
data_GLUTATHION
 
_audit_creation_method            'SHELXL-2019/3'
_shelx_SHELXL_version_number      '2019/3'
_chemical_name_systematic         ?
_chemical_name_common             ?
_chemical_melting_point           ?
_chemical_formula_moiety          ?
_chemical_formula_sum
 'C10 H17 N3 O6 S' 
_chemical_formula_weight          307.32

loop_
 _atom_type_symbol
 _atom_type_description
 _atom_type_scat_dispersion_real
 _atom_type_scat_dispersion_imag
 _atom_type_scat_source
 'S'  'S'   0.0847   0.0783
 'International Tables Vol C Tables 4.2.6.8 and 6.1.1.4'
 'O'  'O'   0.0062   0.0037
 'International Tables Vol C Tables 4.2.6.8 and 6.1.1.4'
 'N'  'N'   0.0034   0.0020
 'International Tables Vol C Tables 4.2.6.8 and 6.1.1.4'
 'C'  'C'   0.0015   0.0010
 'International Tables Vol C Tables 4.2.6.8 and 6.1.1.4'
 'H'  'H'   0.0000   0.0000
 'International Tables Vol C Tables 4.2.6.8 and 6.1.1.4'
 
_space_group_crystal_system       orthorhombic
_space_group_IT_number            19
_space_group_name_H-M_alt         'P 21 21 21'
_space_group_name_Hall            'P 2ac 2ab'
 
_shelx_space_group_comment
;
The symmetry employed for this shelxl refinement is uniquely defined
by the following loop, which should always be used as a source of
symmetry information in preference to the above space-group names.
They are only intended as comments.
;
 
loop_
 _space_group_symop_operation_xyz
 'x, y, z'
 'x+1/2, -y+1/2, -z'
 '-x, y+1/2, -z+1/2'
 '-x+1/2, -y, z+1/2'
 
_cell_length_a                    5.613
_cell_length_b                    8.720
_cell_length_c                    27.940
_cell_angle_alpha                 90
_cell_angle_beta                  90
_cell_angle_gamma                 90
_cell_volume                      1367.5
_cell_formula_units_Z             4
_cell_measurement_temperature     5(2)
_cell_measurement_reflns_used     ?
_cell_measurement_theta_min       ?
_cell_measurement_theta_max       ?
 
_exptl_crystal_description        ?
_exptl_crystal_colour             ?
_exptl_crystal_density_meas       ?
_exptl_crystal_density_method     ?
_exptl_crystal_density_diffrn     1.493          
_exptl_crystal_F_000              648
_exptl_transmission_factor_min    ?
_exptl_transmission_factor_max    ?
_exptl_crystal_size_max           ?
_exptl_crystal_size_mid           ?
_exptl_crystal_size_min           ?
_exptl_absorpt_coefficient_mu     0.146
_shelx_estimated_absorpt_T_min    ?
_shelx_estimated_absorpt_T_max    ?
_exptl_absorpt_correction_type   multi-scan
_exptl_absorpt_correction_T_min  0.7712
_exptl_absorpt_correction_T_max  0.8347
_exptl_absorpt_process_details
_exptl_absorpt_special_details    ?
_diffrn_ambient_temperature       5(2)
_diffrn_radiation_wavelength      0.5636
_diffrn_radiation_type            ?
_diffrn_source                    ?
_diffrn_measurement_device_type   ?
_diffrn_measurement_method        ?
_diffrn_detector_area_resol_mean  ?
_diffrn_reflns_number             37863
_diffrn_reflns_av_unetI/netI      0.0613
_diffrn_reflns_av_R_equivalents   0.0831
_diffrn_reflns_limit_h_min        -9
_diffrn_reflns_limit_h_max        9
_diffrn_reflns_limit_k_min        -15
_diffrn_reflns_limit_k_max        15
_diffrn_reflns_limit_l_min        -48
_diffrn_reflns_limit_l_max        47
_diffrn_reflns_theta_min          1.156
_diffrn_reflns_theta_max          30.799
_diffrn_reflns_theta_full         19.765
_diffrn_measured_fraction_theta_max   0.902
_diffrn_measured_fraction_theta_full  1.000
_diffrn_reflns_Laue_measured_fraction_max    0.902
_diffrn_reflns_Laue_measured_fraction_full   1.000
_diffrn_reflns_point_group_measured_fraction_max   0.872
_diffrn_reflns_point_group_measured_fraction_full  1.000
_reflns_number_total              7489
_reflns_number_gt                 7022
_reflns_threshold_expression      'I > 2\s(I)'
_reflns_Friedel_coverage          0.710
_reflns_Friedel_fraction_max      0.834
_reflns_Friedel_fraction_full     1.000
 
_reflns_special_details
;
 Reflections were merged by SHELXL according to the crystal
 class for the calculation of statistics and refinement.
 
 _reflns_Friedel_fraction is defined as the number of unique
 Friedel pairs measured divided by the number that would be
 possible theoretically, ignoring centric projections and
 systematic absences.
;
 
_computing_data_collection        ?
_computing_cell_refinement        ?
_computing_data_reduction         ?
_computing_structure_solution     ?
_computing_structure_refinement 'SHELXL-2019/2 (Sheldrick, 2019)'
_computing_molecular_graphics     ?
_computing_publication_material   ?
_refine_special_details           ?
_refine_ls_structure_factor_coef  Fsqd
_refine_ls_matrix_type            full
_refine_ls_weighting_scheme       calc
_refine_ls_weighting_details
'w=1/[\s^2^(Fo^2^)+(0.0564P)^2^+0.1190P] where P=(Fo^2^+2Fc^2^)/3'
_atom_sites_solution_primary      ?
_atom_sites_solution_secondary    ?
_atom_sites_solution_hydrogens    geom
_refine_ls_hydrogen_treatment     constr
_refine_ls_extinction_method      none
_refine_ls_extinction_coef        .
_refine_ls_abs_structure_details
;
 Flack x determined using 2794 quotients [(I+)-(I-)]/[(I+)+(I-)]
 (Parsons, Flack and Wagner, Acta Cryst. B69 (2013) 249-259).
;
_refine_ls_abs_structure_Flack    0.00(4)
_chemical_absolute_configuration  ?
_refine_ls_number_reflns          7489
_refine_ls_number_parameters      185
_refine_ls_number_restraints      0
_refine_ls_R_factor_all           0.0427
_refine_ls_R_factor_gt            0.0390
_refine_ls_wR_factor_ref          0.1118
_refine_ls_wR_factor_gt           0.0988
_refine_ls_goodness_of_fit_ref    1.100
_refine_ls_restrained_S_all       1.100
_refine_ls_shift/su_max           0.000
_refine_ls_shift/su_mean          0.000
 
loop_
 _atom_site_label
 _atom_site_type_symbol
 _atom_site_fract_x
 _atom_site_fract_y
 _atom_site_fract_z
 _atom_site_U_iso_or_equiv
 _atom_site_adp_type
 _atom_site_occupancy
 _atom_site_site_symmetry_order  
 _atom_site_calc_flag
 _atom_site_refinement_flags_posn
 _atom_site_refinement_flags_adp
 _atom_site_refinement_flags_occupancy
 _atom_site_disorder_assembly
 _atom_site_disorder_group
S1 S 1.04782(6) 0.10389(4) 0.03991(2) 0.01014(9) Uani 1 1 d . . . . .
H2 H 1.151227 -0.003301 0.057048 0.024 Uiso 1 1 calc R U . . .
O3 O 0.7297(2) -0.12423(16) 0.24329(4) 0.0172(2) Uani 1 1 d . . . . .
H4 H 0.679498 -0.163429 0.268839 0.041 Uiso 1 1 calc R U . . .
O5 O -0.04436(17) 0.49476(11) 0.06598(4) 0.00873(16) Uani 1 1 d . . . . .
O6 O 0.10033(16) 0.70930(11) 0.03235(4) 0.00810(17) Uani 1 1 d . . . . .
O7 O 1.0835(2) -0.1843(2) 0.27424(6) 0.0281(3) Uani 1 1 d . . . . .
O8 O 0.7704(2) -0.15061(11) 0.12626(4) 0.01075(18) Uani 1 1 d . . . . .
O9 O 0.42231(19) 0.24878(11) 0.17823(4) 0.00971(17) Uani 1 1 d . . . . .
N10 N 0.54805(18) 0.65708(12) 0.05954(4) 0.00624(16) Uani 1 1 d . . . . .
H11 H 0.495713 0.696748 0.031311 0.015 Uiso 1 1 calc R U . . .
H12 H 0.683339 0.601983 0.054404 0.015 Uiso 1 1 calc R U . . .
H13 H 0.579237 0.734764 0.080367 0.015 Uiso 1 1 calc R U . . .
N14 N 0.70099(19) 0.26438(12) 0.12041(4) 0.00592(16) Uani 1 1 d . . . . .
H15 H 0.814150 0.319179 0.106892 0.014 Uiso 1 1 calc R U . . .
N16 N 0.9393(2) 0.03979(12) 0.16989(4) 0.00726(17) Uani 1 1 d . . . . .
H17 H 0.947371 0.139201 0.175070 0.017 Uiso 1 1 calc R U . . .
C18 C 0.7298(2) 0.08735(15) 0.05267(5) 0.0084(2) Uani 1 1 d . . . . .
H19 H 0.643486 0.165884 0.033848 0.020 Uiso 1 1 calc R U . . .
H20 H 0.673992 -0.014516 0.041746 0.020 Uiso 1 1 calc R U . . .
C21 C 0.6644(2) 0.10655(13) 0.10559(4) 0.00617(18) Uani 1 1 d . . . . .
H22 H 0.490185 0.084551 0.108658 0.015 Uiso 1 1 calc R U . . .
C23 C 0.36106(19) 0.55509(13) 0.08009(4) 0.00449(17) Uani 1 1 d . . . . .
H24 H 0.403208 0.446773 0.071932 0.011 Uiso 1 1 calc R U . . .
C25 C 1.0816(2) -0.06171(15) 0.19866(5) 0.0094(2) Uani 1 1 d . . . . .
H26 H 1.225767 -0.005359 0.209004 0.023 Uiso 1 1 calc R U . . .
H27 H 1.134857 -0.147801 0.178198 0.023 Uiso 1 1 calc R U . . .
C28 C 0.3552(2) 0.56936(14) 0.13458(5) 0.00752(19) Uani 1 1 d . . . . .
H29 H 0.210072 0.517815 0.146711 0.018 Uiso 1 1 calc R U . . .
H30 H 0.343794 0.679258 0.143177 0.018 Uiso 1 1 calc R U . . .
C31 C 0.5744(2) 0.49978(13) 0.15973(4) 0.00623(18) Uani 1 1 d . . . . .
H32 H 0.722353 0.539795 0.145041 0.015 Uiso 1 1 calc R U . . .
H33 H 0.574078 0.528082 0.194046 0.015 Uiso 1 1 calc R U . . .
C34 C 0.11849(19) 0.59105(14) 0.05745(4) 0.00539(18) Uani 1 1 d . . . . .
C35 C 0.9630(2) -0.12832(15) 0.24278(5) 0.0091(2) Uani 1 1 d . . . . .
C36 C 0.7959(2) -0.01235(14) 0.13565(4) 0.00595(18) Uani 1 1 d . . . . .
C37 C 0.5642(2) 0.32759(13) 0.15448(4) 0.00561(17) Uani 1 1 d . . . . .
 
loop_
 _atom_site_aniso_label
 _atom_site_aniso_U_11
 _atom_site_aniso_U_22
 _atom_site_aniso_U_33
 _atom_site_aniso_U_23
 _atom_site_aniso_U_13
 _atom_site_aniso_U_12
S1 0.01446(14) 0.00792(13) 0.00804(14) 0.00102(10) 0.00400(10) 0.00157(10)
O3 0.0111(4) 0.0291(6) 0.0115(5) 0.0081(4) 0.0044(3) 0.0084(4)
O5 0.0038(3) 0.0079(3) 0.0146(4) 0.0023(3) 0.0003(3) -0.0021(3)
O6 0.0057(3) 0.0084(4) 0.0102(4) 0.0053(3) -0.0008(3) 0.0004(3)
O7 0.0155(5) 0.0401(8) 0.0288(7) 0.0287(6) -0.0135(5) -0.0114(5)
O8 0.0165(4) 0.0046(3) 0.0112(4) 0.0001(3) -0.0029(3) -0.0020(3)
O9 0.0119(4) 0.0089(4) 0.0083(4) 0.0008(3) 0.0042(3) -0.0038(3)
N10 0.0035(3) 0.0071(4) 0.0082(4) 0.0015(3) -0.0004(3) -0.0013(3)
N14 0.0067(3) 0.0043(3) 0.0068(4) 0.0003(3) -0.0002(3) -0.0006(3)
N16 0.0092(4) 0.0065(4) 0.0061(4) 0.0004(3) -0.0024(3) 0.0012(3)
C18 0.0136(5) 0.0075(4) 0.0040(4) 0.0005(4) -0.0017(3) -0.0003(4)
C21 0.0068(4) 0.0048(4) 0.0069(5) 0.0005(4) -0.0012(3) -0.0007(3)
C23 0.0028(3) 0.0057(4) 0.0050(4) 0.0014(3) 0.0002(3) -0.0002(3)
C25 0.0088(5) 0.0105(5) 0.0090(5) 0.0020(4) -0.0015(4) 0.0035(4)
C28 0.0065(4) 0.0079(4) 0.0081(5) 0.0002(4) 0.0015(3) 0.0026(3)
C31 0.0077(4) 0.0052(4) 0.0057(4) -0.0008(3) -0.0012(3) -0.0001(3)
C34 0.0027(3) 0.0055(4) 0.0079(5) 0.0002(4) 0.0002(3) 0.0003(3)
C35 0.0105(5) 0.0085(4) 0.0082(5) 0.0018(4) -0.0039(4) -0.0005(4)
C36 0.0079(4) 0.0052(4) 0.0047(4) 0.0010(4) 0.0002(3) -0.0001(3)
C37 0.0060(4) 0.0058(4) 0.0050(4) 0.0009(3) -0.0008(3) -0.0006(3)
 
_geom_special_details
;
 All esds (except the esd in the dihedral angle between two l.s. planes)
 are estimated using the full covariance matrix.  The cell esds are taken
 into account individually in the estimation of esds in distances, angles
 and torsion angles; correlations between esds in cell parameters are only
 used when they are defined by crystal symmetry.  An approximate (isotropic)
 treatment of cell esds is used for estimating esds involving l.s. planes.
;
 
loop_
 _geom_bond_atom_site_label_1
 _geom_bond_atom_site_label_2
 _geom_bond_distance
 _geom_bond_site_symmetry_2
 _geom_bond_publ_flag
S1 C18 1.8263(14) . ?
S1 H2 1.2000 . ?
O3 C35 1.3103(18) . ?
O3 H4 0.8400 . ?
O5 C34 1.2638(14) . ?
O6 C34 1.2511(15) . ?
O7 C35 1.2117(17) . ?
O8 C36 1.2422(15) . ?
O9 C37 1.2437(15) . ?
N10 C23 1.4907(15) . ?
N10 H11 0.9100 . ?
N10 H12 0.9100 . ?
N10 H13 0.9100 . ?
N14 C37 1.3414(16) . ?
N14 C21 1.4518(16) . ?
N14 H15 0.8800 . ?
N16 C36 1.3302(16) . ?
N16 C25 1.4377(16) . ?
N16 H17 0.8800 . ?
C18 C21 1.5326(18) . ?
C18 H19 0.9900 . ?
C18 H20 0.9900 . ?
C21 C36 1.5251(17) . ?
C21 H22 1.0000 . ?
C23 C28 1.5280(18) . ?
C23 C34 1.5337(16) . ?
C23 H24 1.0000 . ?
C25 C35 1.5165(19) . ?
C25 H26 0.9900 . ?
C25 H27 0.9900 . ?
C28 C31 1.5414(17) . ?
C28 H29 0.9900 . ?
C28 H30 0.9900 . ?
C31 C37 1.5097(17) . ?
C31 H32 0.9900 . ?
C31 H33 0.9900 . ?
 
loop_
 _geom_angle_atom_site_label_1
 _geom_angle_atom_site_label_2
 _geom_angle_atom_site_label_3
 _geom_angle
 _geom_angle_site_symmetry_1
 _geom_angle_site_symmetry_3
 _geom_angle_publ_flag
C18 S1 H2 109.5 . . ?
C35 O3 H4 109.5 . . ?
C23 N10 H11 109.5 . . ?
C23 N10 H12 109.5 . . ?
H11 N10 H12 109.5 . . ?
C23 N10 H13 109.5 . . ?
H11 N10 H13 109.5 . . ?
H12 N10 H13 109.5 . . ?
C37 N14 C21 120.72(10) . . ?
C37 N14 H15 119.6 . . ?
C21 N14 H15 119.6 . . ?
C36 N16 C25 121.85(11) . . ?
C36 N16 H17 119.1 . . ?
C25 N16 H17 119.1 . . ?
C21 C18 S1 114.45(9) . . ?
C21 C18 H19 108.6 . . ?
S1 C18 H19 108.6 . . ?
C21 C18 H20 108.6 . . ?
S1 C18 H20 108.6 . . ?
H19 C18 H20 107.6 . . ?
N14 C21 C36 114.76(10) . . ?
N14 C21 C18 110.17(10) . . ?
C36 C21 C18 109.94(10) . . ?
N14 C21 H22 107.2 . . ?
C36 C21 H22 107.2 . . ?
C18 C21 H22 107.2 . . ?
N10 C23 C28 110.51(10) . . ?
N10 C23 C34 110.13(9) . . ?
C28 C23 C34 112.03(9) . . ?
N10 C23 H24 108.0 . . ?
C28 C23 H24 108.0 . . ?
C34 C23 H24 108.0 . . ?
N16 C25 C35 116.53(11) . . ?
N16 C25 H26 108.2 . . ?
C35 C25 H26 108.2 . . ?
N16 C25 H27 108.2 . . ?
C35 C25 H27 108.2 . . ?
H26 C25 H27 107.3 . . ?
C23 C28 C31 113.88(10) . . ?
C23 C28 H29 108.8 . . ?
C31 C28 H29 108.8 . . ?
C23 C28 H30 108.8 . . ?
C31 C28 H30 108.8 . . ?
H29 C28 H30 107.7 . . ?
C37 C31 C28 108.48(10) . . ?
C37 C31 H32 110.0 . . ?
C28 C31 H32 110.0 . . ?
C37 C31 H33 110.0 . . ?
C28 C31 H33 110.0 . . ?
H32 C31 H33 108.4 . . ?
O6 C34 O5 126.46(11) . . ?
O6 C34 C23 118.16(10) . . ?
O5 C34 C23 115.37(10) . . ?
O7 C35 O3 124.11(14) . . ?
O7 C35 C25 119.95(13) . . ?
O3 C35 C25 115.91(11) . . ?
O8 C36 N16 123.61(11) . . ?
O8 C36 C21 119.17(11) . . ?
N16 C36 C21 117.17(10) . . ?
O9 C37 N14 121.20(11) . . ?
O9 C37 C31 121.46(11) . . ?
N14 C37 C31 117.13(10) . . ?
 
loop_
 _geom_torsion_atom_site_label_1
 _geom_torsion_atom_site_label_2
 _geom_torsion_atom_site_label_3
 _geom_torsion_atom_site_label_4
 _geom_torsion
 _geom_torsion_site_symmetry_1
 _geom_torsion_site_symmetry_2
 _geom_torsion_site_symmetry_3
 _geom_torsion_site_symmetry_4
 _geom_torsion_publ_flag
C37 N14 C21 C36 -86.45(14) . . . . ?
C37 N14 C21 C18 148.83(11) . . . . ?
S1 C18 C21 N14 69.42(11) . . . . ?
S1 C18 C21 C36 -58.02(12) . . . . ?
C36 N16 C25 C35 -86.41(15) . . . . ?
N10 C23 C28 C31 -69.96(13) . . . . ?
C34 C23 C28 C31 166.82(10) . . . . ?
C23 C28 C31 C37 -69.38(13) . . . . ?
N10 C23 C34 O6 -10.95(16) . . . . ?
C28 C23 C34 O6 112.49(13) . . . . ?
N10 C23 C34 O5 168.30(11) . . . . ?
C28 C23 C34 O5 -68.27(14) . . . . ?
N16 C25 C35 O7 -162.82(15) . . . . ?
N16 C25 C35 O3 18.99(18) . . . . ?
C25 N16 C36 O8 1.10(19) . . . . ?
C25 N16 C36 C21 -176.65(11) . . . . ?
N14 C21 C36 O8 178.29(11) . . . . ?
C18 C21 C36 O8 -56.88(15) . . . . ?
N14 C21 C36 N16 -3.87(16) . . . . ?
C18 C21 C36 N16 120.97(12) . . . . ?
C21 N14 C37 O9 8.63(18) . . . . ?
C21 N14 C37 C31 -166.17(10) . . . . ?
C28 C31 C37 O9 -74.51(15) . . . . ?
C28 C31 C37 N14 100.27(13) . . . . ?
 
_refine_diff_density_max    0.574
_refine_diff_density_min   -0.748
_refine_diff_density_rms    0.099

_shelx_res_file
;
TITL GLUTATHION.restrained in space group "P21 21 21"
    GLUTATHION.res
    created by SHELXL-2019/3 at 15:59:22 on 20-Feb-2025
CELL    0.5636    5.6130    8.7200   27.9400   90.0000   90.0000   90.0000
ZERR    4.0000    0.0000    0.0000    0.0000    0.0000    0.0000    0.0000
LATT  -1
REM Orthorhombic - Acentric - P lattice with 4 symmetry generators
SYMM 1/2+x, 1/2-y, -z
SYMM -x, 1/2+y, 1/2-z
SYMM 1/2-x, -y, 1/2+z
SFAC  S  O  N  C  H

DISP $S  0.08472  0.07830 267.73849!source kissel
DISP $O  0.00623  0.00372 18.38789!source kissel
DISP $N  0.00339  0.00203 11.79035!source kissel
DISP $C  0.00154  0.00100  7.49108!source kissel
DISP $H -0.00002  0.00000  0.66069!source kissel
UNIT  4  24  12  40  68

REM +GLUTATHION.bodd
REM !ATOM S1!
REM !INVARIOMNAME S1c[1c1c1c]1h_0!
BEDE S1 C18 1.606 20.102 30.290 40.571
BEDE S1 H2 0.633 20.056 30.389 40.571

REM !ATOM H2!
REM !INVARIOMNAME H1s[@6c]&S@6c1h_0!
BEDE H2 S1 0.781 20.665 30.444 40.586

REM !ATOM O3!
REM !INVARIOMNAME O@4c1h_0!
BEDE O3 C35 0.545 20.390 30.313 40.572
BEDE O3 H4 0.256 20.278 30.386 40.572
LONE O3 2 21.051 30.420 40.572 0.343 114.96

REM !ATOM H4!
REM !INVARIOMNAME H1o[1c]&O1c1h_0!
BEDE H4 O3 0.269 21.280 30.715 40.569

REM !ATOM O5!
REM !INVARIOMNAME O2c[2o2o]_0!
BEDE O5 C34 0.444 20.424 30.319 40.560
LONE O5 9 20.988 30.387 40.560 0.284 137.21

REM !ATOM O6!
REM !INVARIOMNAME O2c[2c1c]_0!
BEDE O6 C34 0.750 20.213 30.140 40.558
LONE O6 9 20.948 30.324 40.558 0.411 143.04

REM !ATOM O7!
REM !INVARIOMNAME O2c[2n1o]_0!
BEDE O7 C35 0.563 20.379 30.211 40.526
LONE O7 9 20.794 30.339 40.526 0.485 132.69

REM !ATOM O8!
REM !INVARIOMNAME O2c[2c1c]_0!
BEDE O8 C36 0.744 20.213 30.140 40.558
LONE O8 9 20.948 30.324 40.558 0.411 143.04

REM !ATOM O9!
REM !INVARIOMNAME O2c[1c1c]_0!
BEDE O9 C37 0.730 20.329 30.186 40.559
LONE O9 9 20.833 30.323 40.559 0.444  98.31

REM !ATOM N10!
REM !INVARIOMNAME N1c1h1h1h_0!
BEDE N10 C23 0.659 20.610 30.323 40.545
BEDE N10 H11 0.276 20.544 30.408 40.545
BEDE N10 H12 0.276 20.544 30.408 40.545
BEDE N10 H13 0.276 20.544 30.408 40.545

REM !ATOM H11!
REM !INVARIOMNAME H1n[@5c@6c]&N@5c@6c1h_0!
BEDE H11 N10 0.422 20.554 30.443 40.601

REM !ATOM H12!
REM !INVARIOMNAME H1n[@5c@6c]&N@5c@6c1h_0!
BEDE H12 N10 0.422 20.554 30.443 40.601

REM !ATOM H13!
REM !INVARIOMNAME H1n[@5c@6c]&N@5c@6c1h_0!
BEDE H13 N10 0.422 20.554 30.443 40.601

REM !ATOM N14!
REM !INVARIOMNAME N2c@3c1h_0!
BEDE N14 C37 0.592 20.522 30.212 40.544
BEDE N14 H15 0.290 20.324 30.388 40.544
BEDE N14 C21 0.651 20.207 30.348 40.544
LONE N14 6 21.462 30.391 40.544 0.300

REM !ATOM H15!
REM !INVARIOMNAME H1n[1b1h]&N1b1h1h_0!
BEDE H15 N14 0.449 20.653 30.461 40.536

REM !ATOM N16!
REM !INVARIOMNAME N2c@3c1h_0!
BEDE N16 C36 0.588 20.522 30.212 40.544
BEDE N16 H17 0.290 20.324 30.388 40.544
BEDE N16 C25 0.645 20.207 30.348 40.544
LONE N16 6 21.462 30.391 40.544 0.300

REM !ATOM H17!
REM !INVARIOMNAME H1n[1b1h]&N1b1h1h_0!
BEDE H17 N16 0.449 20.653 30.461 40.536

REM !ATOM C18!
REM !INVARIOMNAME C1s[2o2o1c]1c1h1h_0!
BEDE C18 C21 0.786 20.535 30.350 40.584
BEDE C18 S1 1.053 20.554 30.229 40.584
BEDE C18 H19 0.542 20.594 30.383 40.584
BEDE C18 H20 0.542 20.594 30.383 40.584

REM !ATOM H19!
REM !INVARIOMNAME H1c[@5c1s1h]&C@5c1s[1c]1h1h_0!
BEDE H19 C18 0.413 20.579 30.352 40.563

REM !ATOM H20!
REM !INVARIOMNAME H1c[@5c1s1h]&C@5c1s[1c]1h1h_0!
BEDE H20 C18 0.413 20.579 30.352 40.563

REM !ATOM C21!
REM !INVARIOMNAME C1n1c1c1h_0!
BEDE C21 C18 0.800 20.598 30.330 40.578
BEDE C21 C36 0.795 20.598 30.330 40.578
BEDE C21 H22 0.483 20.614 30.371 40.578
BEDE C21 N14 0.755 20.470 30.377 40.578

REM !ATOM H22!
REM !INVARIOMNAME H@3c&3-C#3c[#3c1h1h]#3c[#3c1h1h]1n1h_0!
BEDE H22 C21 0.510 20.498 30.338 40.572

REM !ATOM C23!
REM !INVARIOMNAME C1n1c1c1h_0!
BEDE C23 C28 0.798 20.598 30.330 40.578
BEDE C23 C34 0.800 20.598 30.330 40.578
BEDE C23 H24 0.483 20.614 30.371 40.578
BEDE C23 N10 0.775 20.470 30.377 40.578

REM !ATOM H24!
REM !INVARIOMNAME H1c[1n1c1c]&C1n1c1c1h_0!
BEDE H24 C23 0.443 20.548 30.343 40.578

REM !ATOM C25!
REM !INVARIOMNAME C1n1c1h1h_0!
BEDE C25 H26 0.350 20.708 30.435 40.576
BEDE C25 H27 0.350 20.708 30.435 40.576
BEDE C25 N16 1.016 20.488 30.461 40.576
BEDE C25 C35 0.853 20.517 30.317 40.576

REM !ATOM H26!
REM !INVARIOMNAME H1c[@4n1h1h]&C@4n1h1h1h_0!
BEDE H26 C25 0.364 20.582 30.340 40.582

REM !ATOM H27!
REM !INVARIOMNAME H1c[@4n1h1h]&C@4n1h1h1h_0!
BEDE H27 C25 0.364 20.582 30.340 40.582

REM !ATOM C28!
REM !INVARIOMNAME 3-C#3c[#3c1c1c]#3c[#3c1c1c]1h1h_0!
BEDE C28 C23 0.722 20.476 30.386 40.563
BEDE C28 C31 0.729 20.476 30.386 40.563
BEDE C28 H29 0.375 20.872 30.416 40.563
BEDE C28 H30 0.375 20.872 30.416 40.563

REM !ATOM H29!
REM !INVARIOMNAME H@3c&3-C#3c[#3c1br1h]#3c[#3c@6n1h]1h1h_0!
BEDE H29 C28 0.496 20.314 30.091 40.470

REM !ATOM H30!
REM !INVARIOMNAME H@3c&3-C#3c[#3c1br1h]#3c[#3c@6n1h]1h1h_0!
BEDE H30 C28 0.496 20.314 30.091 40.470

REM !ATOM C31!
REM !INVARIOMNAME C2c1c1h1h_0!
BEDE C31 C28 0.715 20.506 30.334 40.546
BEDE C31 H32 0.521 20.546 30.389 40.546
BEDE C31 H33 0.521 20.546 30.389 40.546
BEDE C31 C37 0.820 20.568 30.245 40.546

REM !ATOM H32!
REM !INVARIOMNAME H@3c&3-C#3c[#3c@6c1h]#3c[#3c1h1h]1h1h_0!
BEDE H32 C31 0.403 20.528 30.394 40.567

REM !ATOM H33!
REM !INVARIOMNAME H@3c&3-C#3c[#3c@6c1h]#3c[#3c1h1h]1h1h_0!
BEDE H33 C31 0.403 20.528 30.394 40.567

REM !ATOM C34!
REM !INVARIOMNAME C2o2o@3c_0!
BEDE C34 C23 1.135 20.405 30.243 40.564
BEDE C34 O5 0.797 21.185 30.410 40.564
BEDE C34 O6 0.788 21.185 30.410 40.564

REM !ATOM C35!
REM !INVARIOMNAME C2o2o@3c_0!
BEDE C35 C25 1.122 20.405 30.243 40.564
BEDE C35 O3 0.826 21.185 30.410 40.564
BEDE C35 O7 0.763 21.185 30.410 40.564

REM !ATOM C36!
REM !INVARIOMNAME 4-C2o#4n[#4c1c]#4c[#4c1h1h]_0!
BEDE C36 C21 1.129 20.388 30.340 40.554
BEDE C36 N16 0.895 20.314 30.445 40.554
BEDE C36 O8 0.707 21.224 30.356 40.554

REM !ATOM C37!
REM !INVARIOMNAME 4-C2o#4n[#4c1c]#4c[#4c1h1h]_0!
BEDE C37 C31 1.119 20.388 30.340 40.554
BEDE C37 N14 0.902 20.314 30.445 40.554
BEDE C37 O9 0.709 21.224 30.356 40.554

LIST 6 ! automatically inserted. Change 6 to 4 for CHECKCIF!!
REM +GLUTATHION.rests
L.S. 10
PLAN -20
ACTA
DAMP
WPDB -1
BOND $H
CONF
TEMP -268
FMAP
WGHT    0.056400    0.119000
FVAR       0.47729   0.10111   0.16796   0.32834
S1    1    1.047821    0.103893    0.039906    11.00000    0.01446    0.00792 =
         0.00804    0.00102    0.00400    0.00157
AFIX 143
H2    5    1.151227   -0.003301    0.057048    11.00000   -2.40000
AFIX   0
O3    2    0.729680   -0.124225    0.243294    11.00000    0.01109    0.02913 =
         0.01149    0.00810    0.00435    0.00843
AFIX 143
H4    5    0.679498   -0.163429    0.268839    11.00000   -2.40000
AFIX   0
O5    2   -0.044355    0.494763    0.065977    11.00000    0.00375    0.00786 =
         0.01459    0.00234    0.00029   -0.00211
O6    2    0.100331    0.709299    0.032352    11.00000    0.00567    0.00842 =
         0.01020    0.00528   -0.00079    0.00039
O7    2    1.083466   -0.184342    0.274239    11.00000    0.01547    0.04008 =
         0.02882    0.02866   -0.01345   -0.01135
O8    2    0.770366   -0.150610    0.126259    11.00000    0.01649    0.00456 =
         0.01120    0.00008   -0.00294   -0.00195
O9    2    0.422311    0.248780    0.178228    11.00000    0.01188    0.00891 =
         0.00835    0.00082    0.00419   -0.00379
N10   3    0.548047    0.657078    0.059542    11.00000    0.00347    0.00707 =
         0.00819    0.00146   -0.00043   -0.00134
AFIX 137
H11   5    0.495713    0.696748    0.031311    11.00000   -2.40000
H12   5    0.683339    0.601983    0.054404    11.00000   -2.40000
H13   5    0.579237    0.734764    0.080367    11.00000   -2.40000
AFIX   0
N14   3    0.700992    0.264381    0.120410    11.00000    0.00673    0.00425 =
         0.00677    0.00032   -0.00019   -0.00057
AFIX  43
H15   5    0.814150    0.319179    0.106892    11.00000   -2.40000
AFIX   0
N16   3    0.939334    0.039793    0.169889    11.00000    0.00924    0.00648 =
         0.00605    0.00036   -0.00242    0.00119
AFIX  43
H17   5    0.947371    0.139201    0.175070    11.00000   -2.40000
AFIX   0
C18   4    0.729758    0.087345    0.052671    11.00000    0.01361    0.00750 =
         0.00404    0.00047   -0.00170   -0.00030
AFIX  23
H19   5    0.643486    0.165884    0.033848    11.00000   -2.40000
H20   5    0.673992   -0.014516    0.041746    11.00000   -2.40000
AFIX   0
C21   4    0.664366    0.106549    0.105591    11.00000    0.00677    0.00483 =
         0.00690    0.00052   -0.00119   -0.00067
AFIX  13
H22   5    0.490185    0.084551    0.108658    11.00000   -2.40000
AFIX   0
C23   4    0.361060    0.555087    0.080089    11.00000    0.00280    0.00571 =
         0.00496    0.00137    0.00023   -0.00020
AFIX  13
H24   5    0.403208    0.446773    0.071932    11.00000   -2.40000
AFIX   0
C25   4    1.081557   -0.061707    0.198664    11.00000    0.00880    0.01052 =
         0.00900    0.00203   -0.00146    0.00350
AFIX  23
H26   5    1.225767   -0.005359    0.209004    11.00000   -2.40000
H27   5    1.134857   -0.147801    0.178198    11.00000   -2.40000
AFIX   0
C28   4    0.355164    0.569359    0.134583    11.00000    0.00655    0.00790 =
         0.00811    0.00018    0.00148    0.00259
AFIX  23
H29   5    0.210072    0.517815    0.146711    11.00000   -2.40000
H30   5    0.343794    0.679258    0.143177    11.00000   -2.40000
AFIX   0
C31   4    0.574380    0.499777    0.159732    11.00000    0.00773    0.00524 =
         0.00573   -0.00078   -0.00124   -0.00006
AFIX  23
H32   5    0.722353    0.539795    0.145041    11.00000   -2.40000
H33   5    0.574078    0.528082    0.194046    11.00000   -2.40000
AFIX   0
C34   4    0.118490    0.591052    0.057449    11.00000    0.00275    0.00549 =
         0.00794    0.00020    0.00021    0.00030
C35   4    0.963015   -0.128321    0.242784    11.00000    0.01051    0.00848 =
         0.00824    0.00181   -0.00392   -0.00050
C36   4    0.795939   -0.012347    0.135654    11.00000    0.00794    0.00523 =
         0.00468    0.00100    0.00022   -0.00010
C37   4    0.564219    0.327587    0.154482    11.00000    0.00604    0.00581 =
         0.00498    0.00088   -0.00077   -0.00063

REM <hkl>
REM GLUTATHION.hkl
REM </hkl>
HKLF 4

L1      5    0.76812    0.08934    0.05113  !    0.01031    0.04871  S1
L2      5    1.04782    0.10389    0.03991  !   -0.01031    0.18748  S1
L3      5    1.10237    0.04735    0.04895  !    0.00566    0.06533  S1
L4      5    1.04782    0.10389    0.03991  !   -0.00566    0.18748  S1
L5      5    1.08393    0.06646    0.04589  !    0.06724    0.07457  H2
L6      5    1.15123   -0.00330    0.05705  !   -0.06724    0.19241  H2
L7      5    0.82673   -0.12593    0.24308  !    0.03943    0.05257  O3
L8      5    0.72968   -0.12423    0.24329  !   -0.03943    0.18781  O3
L9      5    0.71439   -0.13617    0.25108  !    0.02811    0.06483  O3
L10     5    0.72968   -0.12423    0.24329  !   -0.02811    0.18781  O3
L11     5    0.69557   -0.15087    0.26066  !    0.12943    0.12009  H4
L12     5    0.67950   -0.16343    0.26884  !   -0.12943    0.18683  H4
L13     5    0.01285    0.52859    0.06298  !    0.04287    0.05358  O5
L14     5   -0.04436    0.49476    0.06598  !   -0.04287    0.18387  O5
L15     5    0.11122    0.63841    0.04740  !    0.02154    0.02351  O6
L16     5    0.10033    0.70930    0.03235  !   -0.02154    0.18321  O6
L17     5    1.02750   -0.15831    0.25962  !    0.03832    0.03544  O7
L18     5    1.08347   -0.18434    0.27424  !   -0.03832    0.17271  O7
L19     5    0.78568   -0.06780    0.13189  !    0.02154    0.02351  O8
L20     5    0.77037   -0.15061    0.12626  !   -0.02154    0.18321  O8
L21     5    0.50560    0.29503    0.16429  !    0.03327    0.03124  O9
L22     5    0.42231    0.24878    0.17823  !   -0.03327    0.18354  O9
L23     5    0.46538    0.61199    0.06863  !    0.06168    0.05425  N10
L24     5    0.54805    0.65708    0.05954  !   -0.06168    0.17895  N10
L25     5    0.53217    0.66911    0.05098  !    0.05501    0.06853  N10
L26     5    0.54805    0.65708    0.05954  !   -0.05501    0.17895  N10
L27     5    0.58908    0.64037    0.05798  !    0.05501    0.06853  N10
L28     5    0.54805    0.65708    0.05954  !   -0.05501    0.17895  N10
L29     5    0.55751    0.68064    0.06586  !    0.05501    0.06853  N10
L30     5    0.54805    0.65708    0.05954  !   -0.05501    0.17895  N10
L31     5    0.51998    0.67835    0.04440  !    0.05602    0.07440  H11
L32     5    0.49571    0.69675    0.03131  !   -0.05602    0.19733  H11
L33     5    0.62060    0.62753    0.05679  !    0.05602    0.07440  H12
L34     5    0.68334    0.60198    0.05440  !   -0.05602    0.19733  H12
L35     5    0.56477    0.69874    0.07071  !    0.05602    0.07440  H13
L36     5    0.57924    0.73476    0.08037  !   -0.05602    0.19733  H13
L37     5    0.64063    0.29228    0.13545  !    0.05278    0.03561  N14
L38     5    0.70099    0.26438    0.12041  !   -0.05278    0.17862  N14
L39     5    0.73828    0.28244    0.11595  !    0.03276    0.06517  N14
L40     5    0.70099    0.26438    0.12041  !   -0.03276    0.17862  N14
L41     5    0.68457    0.19361    0.11376  !    0.02093    0.05845  N14
L42     5    0.70099    0.26438    0.12041  !   -0.02093    0.17862  N14
L43     5    0.75641    0.29122    0.11379  !    0.06603    0.07743  H15
L44     5    0.81415    0.31918    0.10689  !   -0.06603    0.17599  H15
L45     5    0.87595    0.01675    0.15476  !    0.05278    0.03561  N16
L46     5    0.93933    0.03979    0.16989  !   -0.05278    0.17862  N16
L47     5    0.94198    0.07255    0.17160  !    0.03276    0.06517  N16
L48     5    0.93933    0.03979    0.16989  !   -0.03276    0.17862  N16
L49     5    1.00314   -0.00574    0.18280  !    0.02093    0.05845  N16
L50     5    0.93933    0.03979    0.16989  !   -0.02093    0.17862  N16
L51     5    0.94327    0.08848    0.17243  !    0.06603    0.07743  H17
L52     5    0.94737    0.13920    0.17507  !   -0.06603    0.17599  H17
L53     5    0.69622    0.09719    0.07981  !    0.05410    0.05878  C18
L54     5    0.72976    0.08735    0.05267  !   -0.05410    0.19175  C18
L55     5    0.91315    0.09689    0.04531  !    0.05602    0.03846  C18
L56     5    0.72976    0.08735    0.05267  !   -0.05602    0.19175  C18
L57     5    0.68253    0.13034    0.04237  !    0.06006    0.06433  C18
L58     5    0.72976    0.08735    0.05267  !   -0.06006    0.19175  C18
L59     5    0.69923    0.03158    0.04669  !    0.06006    0.06433  C18
L60     5    0.72976    0.08735    0.05267  !   -0.06006    0.19175  C18
L61     5    0.67948    0.13312    0.04170  !    0.05855    0.05912  H19
L62     5    0.64349    0.16588    0.03385  !   -0.05855    0.18486  H19
L63     5    0.69726    0.02798    0.04630  !    0.05855    0.05912  H20
L64     5    0.67399   -0.01452    0.04175  !   -0.05855    0.18486  H20
L65     5    0.69850    0.09653    0.07797  !    0.06047    0.05543  C21
L66     5    0.66437    0.10655    0.10559  !   -0.06047    0.18978  C21
L67     5    0.73295    0.04457    0.12126  !    0.06047    0.05543  C21
L68     5    0.66437    0.10655    0.10559  !   -0.06047    0.18978  C21
L69     5    0.58024    0.09592    0.10707  !    0.06208    0.06231  C21
L70     5    0.66437    0.10655    0.10559  !   -0.06208    0.18978  C21
L71     5    0.68341    0.18863    0.11330  !    0.04752    0.06332  C21
L72     5    0.66437    0.10655    0.10559  !   -0.04752    0.18978  C21
L73     5    0.57902    0.09577    0.10709  !    0.05035    0.05677  H22
L74     5    0.49018    0.08455    0.10866  !   -0.05035    0.18781  H22
L75     5    0.35798    0.56254    0.10855  !    0.06047    0.05543  C23
L76     5    0.36106    0.55509    0.08009  !   -0.06047    0.18978  C23
L77     5    0.23453    0.57385    0.06828  !    0.06047    0.05543  C23
L78     5    0.36106    0.55509    0.08009  !   -0.06047    0.18978  C23
L79     5    0.38142    0.50277    0.07615  !    0.06208    0.06231  C23
L80     5    0.36106    0.55509    0.08009  !   -0.06208    0.18978  C23
L81     5    0.45827    0.60811    0.06941  !    0.04752    0.06332  C23
L82     5    0.36106    0.55509    0.08009  !   -0.04752    0.18978  C23
L83     5    0.38454    0.49476    0.07555  !    0.05541    0.05761  H24
L84     5    0.40321    0.44677    0.07193  !   -0.05541    0.18978  H24
L85     5    1.13254   -0.04179    0.20232  !    0.07159    0.07306  C25
L86     5    1.08156   -0.06171    0.19866  !   -0.07159    0.18913  C25
L87     5    1.10040   -0.09214    0.19143  !    0.07159    0.07306  C25
L88     5    1.08156   -0.06171    0.19866  !   -0.07159    0.18913  C25
L89     5    0.98105    0.01002    0.17833  !    0.04934    0.07743  C25
L90     5    1.08156   -0.06171    0.19866  !   -0.04934    0.18913  C25
L91     5    1.01488   -0.09918    0.22348  !    0.05228    0.05324  C25
L92     5    1.08156   -0.06171    0.19866  !   -0.05228    0.18913  C25
L93     5    1.17274   -0.02608    0.20520  !    0.05885    0.05710  H26
L94     5    1.22577   -0.00536    0.20900  !   -0.05885    0.19110  H26
L95     5    1.11526   -0.11615    0.18572  !    0.05885    0.05710  H27
L96     5    1.13486   -0.14780    0.17820  !   -0.05885    0.19110  H27
L97     5    0.35795    0.56262    0.10883  !    0.04813    0.06483  C28
L98     5    0.35516    0.56936    0.13458  !   -0.04813    0.18486  C28
L99     5    0.45884    0.53645    0.14648  !    0.04813    0.06483  C28
L100    5    0.35516    0.56936    0.13458  !   -0.04813    0.18486  C28
L101    5    0.30020    0.54983    0.13918  !    0.08817    0.06987  C28
L102    5    0.35516    0.56936    0.13458  !   -0.08817    0.18486  C28
L103    5    0.35086    0.61099    0.13784  !    0.08817    0.06987  C28
L104    5    0.35516    0.56936    0.13458  !   -0.08817    0.18486  C28
L105    5    0.28276    0.54364    0.14063  !    0.03175    0.01528  H29
L106    5    0.21007    0.51781    0.14671  !   -0.03175    0.15432  H29
L107    5    0.34949    0.62420    0.13887  !    0.03175    0.01528  H30
L108    5    0.34379    0.67926    0.14318  !   -0.03175    0.15432  H30
L109    5    0.47269    0.53205    0.14807  !    0.05116    0.05610  C31
L110    5    0.57438    0.49978    0.15973  !   -0.05116    0.17928  C31
L111    5    0.65225    0.52084    0.15200  !    0.05521    0.06533  C31
L112    5    0.57438    0.49978    0.15973  !   -0.05521    0.17928  C31
L113    5    0.57422    0.51467    0.17779  !    0.05521    0.06533  C31
L114    5    0.57438    0.49978    0.15973  !   -0.05521    0.17928  C31
L115    5    0.56886    0.40625    0.15688  !    0.05743    0.04115  C31
L116    5    0.57438    0.49978    0.15973  !   -0.05743    0.17928  C31
L117    5    0.66212    0.52350    0.15102  !    0.05339    0.06617  H32
L118    5    0.72235    0.53979    0.14504  !   -0.05339    0.18617  H32
L119    5    0.57420    0.51656    0.18008  !    0.05339    0.06617  H33
L120    5    0.57408    0.52808    0.19405  !   -0.05339    0.18617  H33
L121    5    0.29800    0.56444    0.07420  !    0.04095    0.04081  C34
L122    5    0.11849    0.59105    0.05745  !   -0.04095    0.18519  C34
L123    5    0.01580    0.53033    0.06283  !    0.11982    0.06886  C34
L124    5    0.11849    0.59105    0.05745  !   -0.11982    0.18519  C34
L125    5    0.10705    0.66553    0.04164  !    0.11982    0.06886  C34
L126    5    0.11849    0.59105    0.05745  !   -0.11982    0.18519  C34
L127    5    1.05072   -0.07903    0.21014  !    0.04095    0.04081  C35
L128    5    0.96301   -0.12832    0.24278  !   -0.04095    0.18519  C35
L129    5    0.81592   -0.12574    0.24311  !    0.11982    0.06886  C35
L130    5    0.96301   -0.12832    0.24278  !   -0.11982    0.18519  C35
L131    5    1.03886   -0.16360    0.26259  !    0.11982    0.06886  C35
L132    5    0.96301   -0.12832    0.24278  !   -0.11982    0.18519  C35
L133    5    0.69854    0.07567    0.11340  !    0.03923    0.05710  C36
L134    5    0.79594   -0.01235    0.13565  !   -0.03923    0.18190  C36
L135    5    0.89242    0.02273    0.15869  !    0.03175    0.07474  C36
L136    5    0.79594   -0.01235    0.13565  !   -0.03175    0.18190  C36
L137    5    0.78138   -0.09104    0.13031  !    0.12376    0.05979  C36
L138    5    0.79594   -0.01235    0.13565  !   -0.12376    0.18190  C36
L139    5    0.57175    0.45521    0.15837  !    0.03923    0.05710  C37
L140    5    0.56422    0.32759    0.15448  !   -0.03923    0.18190  C37
L141    5    0.65619    0.28509    0.13157  !    0.03175    0.07474  C37
L142    5    0.56422    0.32759    0.15448  !   -0.03175    0.18190  C37
L143    5    0.48332    0.28266    0.16802  !    0.12376    0.05979  C37
L144    5    0.56422    0.32759    0.15448  !   -0.12376    0.18190  C37
L145    5    0.70927   -0.14602    0.23393  !    0.10627    0.07054  O3
L146    5    0.71229   -0.08652    0.24307  !    0.10627    0.07054  O3
L147    5    0.72968   -0.12423    0.24329  !   -0.21254    0.18781  O3
L148    5   -0.08765    0.50306    0.06140  !    0.09990    0.06500  O5
L149    5   -0.02776    0.47068    0.07195  !    0.09990    0.06500  O5
L150    5   -0.04436    0.49476    0.06598  !   -0.19980    0.18387  O5
L151    5    0.03181    0.71191    0.02723  !    0.09586    0.05442  O6
L152    5    0.16507    0.73132    0.03225  !    0.09586    0.05442  O6
L153    5    0.10033    0.70930    0.03235  !   -0.19171    0.18321  O6
L154    5    1.03717   -0.20557    0.28731  !    0.08028    0.05694  O7
L155    5    1.16845   -0.18110    0.27127  !    0.08028    0.05694  O7
L156    5    1.08347   -0.18434    0.27424  !   -0.16057    0.17271  O7
L157    5    0.81281   -0.17561    0.13536  !    0.09586    0.05442  O8
L158    5    0.72256   -0.15462    0.11519  !    0.09586    0.05442  O8
L159    5    0.77037   -0.15061    0.12626  !   -0.19171    0.18321  O8
L160    5    0.40600    0.19899    0.17768  !    0.08423    0.05425  O9
L161    5    0.37235    0.26177    0.18986  !    0.08423    0.05425  O9
L162    5    0.42231    0.24878    0.17823  !   -0.16846    0.18354  O9
L163    5    0.73553    0.25383    0.12791  !    0.14783    0.06567  N14
L164    5    0.66645    0.27493    0.11291  !    0.14783    0.06567  N14
L165    5    0.70099    0.26438    0.12041  !   -0.29566    0.17862  N14
L166    5    0.89946    0.03733    0.17700  !    0.14783    0.06567  N16
L167    5    0.97921    0.04226    0.16278  !    0.14783    0.06567  N16
L168    5    0.93933    0.03979    0.16989  !   -0.29566    0.17862  N16


     d12       A        B1       B2       r     molecule  atom1 atom2

    1.200    0.067    0.075    0.192    0.781   GLUTATHION.restrain  H2 S1

    1.212    0.120    0.069    0.185    0.763   GLUTATHION.restrain  C35 O7
    1.242    0.124    0.060    0.182    0.707   GLUTATHION.restrain  C36 O8
    1.244    0.124    0.060    0.182    0.709   GLUTATHION.restrain  C37 O9
    1.251    0.120    0.069    0.185    0.788   GLUTATHION.restrain  C34 O6
    1.264    0.120    0.069    0.185    0.797   GLUTATHION.restrain  C34 O5
    1.310    0.120    0.069    0.185    0.826   GLUTATHION.restrain  C35 O3

    0.840    0.129    0.120    0.187    0.269   GLUTATHION.restrain  H4 O3

    1.330    0.032    0.075    0.182    0.895   GLUTATHION.restrain  C36 N16
    1.341    0.032    0.075    0.182    0.902   GLUTATHION.restrain  C37 N14
    1.452    0.048    0.063    0.190    0.755   GLUTATHION.restrain  C21 N14
    1.491    0.048    0.063    0.190    0.775   GLUTATHION.restrain  C23 N10

    0.880    0.066    0.077    0.176    0.449   GLUTATHION.restrain  H17 N16
    0.880    0.066    0.077    0.176    0.449   GLUTATHION.restrain  H15 N14
    0.910    0.056    0.074    0.197    0.422   GLUTATHION.restrain  H13 N10
    0.910    0.056    0.074    0.197    0.422   GLUTATHION.restrain  H11 N10
    0.910    0.056    0.074    0.197    0.422   GLUTATHION.restrain  H12 N10

    1.212    0.038    0.035    0.173    0.563   GLUTATHION.restrain  O7 C35
    1.242    0.022    0.024    0.183    0.744   GLUTATHION.restrain  O8 C36
    1.244    0.033    0.031    0.184    0.730   GLUTATHION.restrain  O9 C37
    1.251    0.022    0.024    0.183    0.750   GLUTATHION.restrain  O6 C34
    1.264    0.043    0.054    0.184    0.444   GLUTATHION.restrain  O5 C34
    1.310    0.039    0.053    0.188    0.545   GLUTATHION.restrain  O3 C35

    1.330    0.053    0.036    0.179    0.588   GLUTATHION.restrain  N16 C36
    1.341    0.053    0.036    0.179    0.592   GLUTATHION.restrain  N14 C37
    1.438    0.021    0.058    0.179    0.645   GLUTATHION.restrain  N16 C25
    1.452    0.021    0.058    0.179    0.651   GLUTATHION.restrain  N14 C21
    1.491    0.062    0.054    0.179    0.659   GLUTATHION.restrain  N10 C23

    1.510    0.057    0.041    0.179    0.820   GLUTATHION.restrain  C31 C37
    1.516    0.052    0.053    0.189    0.853   GLUTATHION.restrain  C25 C35
    1.525    0.060    0.055    0.190    0.795   GLUTATHION.restrain  C21 C36
    1.528    0.048    0.065    0.185    0.722   GLUTATHION.restrain  C28 C23
    1.528    0.060    0.055    0.190    0.798   GLUTATHION.restrain  C23 C28
    1.533    0.060    0.055    0.190    0.800   GLUTATHION.restrain  C21 C18
    1.533    0.054    0.059    0.192    0.786   GLUTATHION.restrain  C18 C21
    1.534    0.060    0.055    0.190    0.800   GLUTATHION.restrain  C23 C34
    1.541    0.051    0.056    0.179    0.715   GLUTATHION.restrain  C31 C28
    1.541    0.048    0.065    0.185    0.729   GLUTATHION.restrain  C28 C31

    0.990    0.059    0.059    0.185    0.413   GLUTATHION.restrain  H19 C18
    0.990    0.053    0.066    0.186    0.403   GLUTATHION.restrain  H33 C31
    0.990    0.059    0.057    0.191    0.364   GLUTATHION.restrain  H27 C25
    0.990    0.059    0.059    0.185    0.413   GLUTATHION.restrain  H20 C18
    0.990    0.053    0.066    0.186    0.403   GLUTATHION.restrain  H32 C31
    0.990    0.032    0.015    0.154    0.496   GLUTATHION.restrain  H29 C28
    0.990    0.059    0.057    0.191    0.364   GLUTATHION.restrain  H26 C25
    0.990    0.032    0.015    0.154    0.496   GLUTATHION.restrain  H30 C28
    1.000    0.055    0.058    0.190    0.443   GLUTATHION.restrain  H24 C23
    1.000    0.050    0.057    0.188    0.510   GLUTATHION.restrain  H22 C21

    1.200    0.006    0.065    0.187    0.633   GLUTATHION.restrain  S1 H2

    0.840    0.028    0.065    0.188    0.256   GLUTATHION.restrain  O3 H4

    0.880    0.033    0.065    0.179    0.290   GLUTATHION.restrain  N16 H17
    0.880    0.033    0.065    0.179    0.290   GLUTATHION.restrain  N14 H15
    0.910    0.055    0.069    0.179    0.276   GLUTATHION.restrain  N10 H13
    0.910    0.055    0.069    0.179    0.276   GLUTATHION.restrain  N10 H11
    0.910    0.055    0.069    0.179    0.276   GLUTATHION.restrain  N10 H12

    0.990    0.060    0.064    0.192    0.542   GLUTATHION.restrain  C18 H19
    0.990    0.055    0.065    0.179    0.521   GLUTATHION.restrain  C31 H33
    0.990    0.072    0.073    0.189    0.350   GLUTATHION.restrain  C25 H27
    0.990    0.060    0.064    0.192    0.542   GLUTATHION.restrain  C18 H20
    0.990    0.055    0.065    0.179    0.521   GLUTATHION.restrain  C31 H32
    0.990    0.088    0.070    0.185    0.375   GLUTATHION.restrain  C28 H29
    0.990    0.072    0.073    0.189    0.350   GLUTATHION.restrain  C25 H26
    0.990    0.088    0.070    0.185    0.375   GLUTATHION.restrain  C28 H30
    1.000    0.062    0.062    0.190    0.483   GLUTATHION.restrain  C23 H24
    1.000    0.062    0.062    0.190    0.483   GLUTATHION.restrain  C21 H22

    1.826    0.056    0.038    0.192    1.053   GLUTATHION.restrain  C18 S1

    1.438    0.049    0.077    0.189    1.016   GLUTATHION.restrain  C25 N16

    1.826    0.010    0.049    0.187    1.606   GLUTATHION.restrain  S1 C18

    1.510    0.039    0.057    0.182    1.119   GLUTATHION.restrain  C37 C31
    1.516    0.041    0.041    0.185    1.122   GLUTATHION.restrain  C35 C25
    1.525    0.039    0.057    0.182    1.129   GLUTATHION.restrain  C36 C21
    1.534    0.041    0.041    0.185    1.135   GLUTATHION.restrain  C34 C23


REM  GLUTATHION.restrained in space group "P21 21 21"
REM wR2 = 0.111814, GooF = S = 1.10034, Restrained GooF = 1.10034 for all data
REM R1 = 0.038966 for 7022 Fo > 4sig(Fo) and 0.042698 for all 7489 data
REM 185 parameters refined using 0 restraints

END

WGHT      0.0564      0.1204

REM Highest difference peak  0.574,  deepest hole -0.748,  1-sigma level  0.099
Q1    1   0.2048  0.5843  0.0669  11.00000  0.05    0.57
Q2    1   0.8198 -0.0833  0.2521  11.00000  0.05    0.54
Q3    1   1.0832 -0.0085  0.0414  11.00000  0.05    0.48
Q4    1   1.0748  0.1176  0.0050  11.00000  0.05    0.44
Q5    1   0.6722  0.3128  0.1468  11.00000  0.05    0.44
Q6    1   0.8866  0.0019  0.1492  11.00000  0.05    0.44
Q7    1   1.1157 -0.2573  0.2501  11.00000  0.05    0.44
Q8    1   0.9153  0.0981  0.0343  11.00000  0.05    0.42
Q9    1   1.1430  0.1438  0.0551  11.00000  0.05    0.40
Q10   1   0.4124  0.5727  0.1031  11.00000  0.05    0.38
Q11   1   1.1075 -0.0655  0.0392  11.00000  0.05    0.38
Q12   1  -0.1301  0.5729  0.0616  11.00000  0.05    0.38
Q13   1   0.7814 -0.0246  0.0413  11.00000  0.05    0.38
Q14   1   0.6573 -0.1398  0.1284  11.00000  0.05    0.37
Q15   1   1.0619 -0.0558  0.2323  11.00000  0.05    0.37
Q16   1  -0.0791  0.5859  0.0789  11.00000  0.05    0.37
Q17   1   1.2193  0.1031  0.1023  11.00000  0.05    0.36
Q18   1   1.0399  0.1206  0.0754  11.00000  0.05    0.36
Q19   1   0.4473 -0.2236  0.3100  11.00000  0.05    0.36
Q20   1  -0.0118  0.6068  0.0627  11.00000  0.05    0.35
;
_shelx_res_checksum   33554

_shelx_hkl_file
;
  -1   0   0 -0.0175 0.13191   1
  -1   0   0 0.21214 0.16802   1
   1   0   0 0.03755 0.14870   1
   1   0   0 0.01910 0.15887   1
  -2   0   0 512.155 59.2647   1
   2   0   0 702.823 68.9881   1
  -3   0   0 0.36111 0.36016   1
   3   0   0 0.20043 0.31126   1
   3   0   0 0.14395 0.34291   1
  -3   0   0 0.75954 0.39935   1
   4   0   0 4.35003 1.12853   1
  -4   0   0 6.28072 1.27613   1
  -4   0   0 4.13429 0.97798   1
   4   0   0 5.61047 1.12698   1
  -5   0   0 -0.4682 0.35649   1
   5   0   0 0.44758 0.53841   1
   5   0   0 -0.0086 0.51980   1
  -5   0   0 0.37850 0.54694   1
  -6   0   0 492.506 50.6633   1
  -6   0   0 395.394 45.6617   1
   6   0   0 405.886 46.1824   1
   6   0   0 479.144 50.0512   1
   7   0   0 0.12674 0.87229   1
   7   0   0 0.54502 0.70303   1
  -7   0   0 -0.7791 0.68949   1
  -7   0   0 0.55153 0.75888   1
   8   0   0 169.866 19.3564   1
  -8   0   0 140.418 17.9084   1
  -8   0   0 197.982 20.8436   1
   8   0   0 163.323 19.0476   1
   9   0   0 -0.5646 0.83544   1
  -9   0   0 -0.7038 1.03168   1
  -9   0   0 0.18661 0.98258   1
  -1  -1   0 1684.48 179.311   1
   1  -1   0 1503.60 170.488   1
   1   1   0 1731.33 181.684   1
   1  -1   0 1523.36 171.416   1
  -1   1   0 1749.40 182.613   1
   1   1   0 1561.76 173.249   1
  -1  -1   0 1981.43 194.889   1
  -1   1   0 1733.84 181.798   1
  -2  -1   0 135.749 14.6153   1
  -2  -1   0 179.918 17.0457   1
   2   1   0 146.810 15.1763   1
  -2   1   0 132.448 14.4441   1
   2  -1   0 112.133 13.4327   1
   2   1   0 112.573 13.4694   1
   3   1   0 1019.24 109.500   1
  -3  -1   0 1042.61 110.716   1
  -3   1   0 1124.15 114.890   1
  -3   1   0 1071.19 112.185   1
   3   1   0 900.312 103.774   1
   3  -1   0 917.316 104.566   1
  -3  -1   0 1219.81 120.113   1
   3  -1   0 973.531 107.292   1
  -4  -1   0 210.617 24.6182   1
  -4   1   0 235.503 25.8644   1
   4   1   0 262.662 27.2573   1
   4  -1   0 250.383 26.7044   1
  -4   1   0 271.735 27.7570   1
   4  -1   0 204.846 24.3276   1
  -5   1   0 430.188 44.7139   1
   5   1   0 343.781 40.3274   1
   5  -1   0 415.222 44.0749   1
  -5  -1   0 453.822 45.9673   1
   5   1   0 358.573 41.2025   1
   5  -1   0 418.625 44.0897   1
  -5   1   0 327.632 39.6439   1
  -5  -1   0 454.715 46.0177   1
  -6  -1   0 92.8602 11.2840   1
   6  -1   0 76.0747 10.3133   1
  -6   1   0 119.704 12.7528   1
  -6   1   0 125.009 13.0983   1
   6   1   0 113.210 12.5154   1
   6  -1   0 93.3931 11.3962   1
  -7  -1   0 73.1324 9.15955   1
   7   1   0 89.8530 10.1930   1
   7  -1   0 89.7106 10.0072   1
  -7   1   0 77.5656 9.42155   1
  -7   1   0 65.7327 8.70522   1
   7  -1   0 60.1705 8.57005   1
  -7  -1   0 88.7091 9.93592   1
   7   1   0 66.8943 8.73449   1
  -8   1   0 66.9848 8.41727   1
  -8   1   0 53.1346 7.74865   1
   8   1   0 61.1837 8.22900   1
   8  -1   0 76.9572 9.22853   1
   8  -1   0 50.3987 7.40920   1
  -8  -1   0 81.7069 9.23707   1
   8   1   0 65.6269 8.43445   1
  -8  -1   0 67.3272 8.52317   1
  -9  -1   0 28.1436 4.51205   1
  -9   1   0 27.5025 4.39334   1
   9  -1   0 23.1228 4.09197   1
   9   1   0 22.5601 4.00068   1
  -9   1   0 28.7582 4.66809   1
   9  -1   0 14.6290 3.76461   1
   0   2   0 491.043 55.8970   1
   0   2   0 572.474 59.8979   1
   0  -2   0 512.211 56.8880   1
   0  -2   0 637.896 63.3884   1
   1   2   0 7.80070 1.15372   1
  -1  -2   0 7.73309 1.12781   1
  -1  -2   0 8.37046 1.16638   1
   1  -2   0 5.96406 1.02108   1
   1  -2   0 8.91455 1.18664   1
  -1   2   0 11.5379 1.37259   1
   1   2   0 10.3654 1.28813   1
  -1   2   0 7.25226 1.07774   1
  -2   2   0 25.8781 2.99364   1
  -2  -2   0 20.7237 2.69255   1
  -2   2   0 24.7916 2.92219   1
  -2  -2   0 19.2985 2.58810   1
   2  -2   0 27.2879 3.04174   1
   2  -2   0 23.3846 2.85384   1
   2   2   0 20.5772 2.70995   1
   2   2   0 20.1944 2.65495   1
   3  -2   0 183.685 19.2603   1
   3   2   0 138.939 17.0261   1
  -3   2   0 180.791 19.1262   1
  -3   2   0 171.888 18.6322   1
  -3  -2   0 165.779 18.3282   1
   3   2   0 187.723 19.5090   1
  -3  -2   0 157.137 17.8861   1
   4   2   0 12.1379 1.87630   1
   4  -2   0 11.2348 1.82279   1
   4   2   0 10.2098 1.74071   1
  -4  -2   0 10.2505 1.79386   1
  -4  -2   0 11.5105 1.87377   1
  -4   2   0 11.6497 1.87765   1
  -5  -2   0 29.6030 4.16866   1
   5  -2   0 39.6021 4.76976   1
  -5   2   0 34.3029 4.40073   1
  -5   2   0 30.6919 4.24423   1
  -5  -2   0 32.0381 4.28315   1
   5  -2   0 33.8905 4.49756   1
   5   2   0 27.2885 4.08501   1
   5   2   0 39.5429 4.75741   1
   6  -2   0 8.89687 1.88438   1
  -6  -2   0 12.7317 2.28224   1
  -6  -2   0 11.4741 2.16820   1
  -6   2   0 8.27825 1.99870   1
   6   2   0 10.5690 2.17722   1
   6   2   0 14.1745 2.45719   1
  -6   2   0 13.2238 2.28987   1
   6  -2   0 17.3461 2.77852   1
  -7  -2   0 26.5325 4.13995   1
  -7   2   0 26.9314 4.17446   1
  -7   2   0 24.4938 3.97879   1
   7   2   0 26.4749 4.13423   1
   7  -2   0 39.0586 5.21180   1
   7  -2   0 34.1886 4.48104   1
  -8   2   0 0.42562 0.91803   1
   8   2   0 0.44151 0.97763   1
  -8  -2   0 0.23494 0.99922   1
   8  -2   0 0.52282 0.85883   1
   8  -2   0 -0.4613 0.79401   1
   8   2   0 0.28135 1.03237   1
  -8  -2   0 0.65441 0.99147   1
   9  -2   0 0.53759 1.03419   1
  -9   2   0 0.93544 1.26469   1
   0   3   0 0.42364 0.29962   1
   0   3   0 0.29466 0.26937   1
   0  -3   0 0.34590 0.30412   1
   0  -3   0 -0.0192 0.27468   1
   1   3   0 61.7068 6.68977   1
  -1   3   0 52.2986 6.16162   1
   1  -3   0 69.3908 7.09873   1
  -1  -3   0 45.3446 5.82896   1
  -1   3   0 57.6694 6.45299   1
   2   3   0 464.976 51.5734   1
   2   3   0 451.922 51.0589   1
  -2   3   0 521.880 54.4768   1
  -2  -3   0 496.024 53.1552   1
  -2  -3   0 463.314 51.4891   1
   2  -3   0 560.790 56.5727   1
   3   3   0 116.829 13.4208   1
  -3  -3   0 136.777 14.4107   1
   3  -3   0 117.147 13.4484   1
  -3   3   0 111.324 13.1187   1
  -3  -3   0 121.735 13.6022   1
  -3   3   0 114.601 13.1997   1
   3   3   0 121.525 13.6049   1
   3  -3   0 137.548 14.3802   1
  -4   3   0 106.693 12.4824   1
  -4  -3   0 113.451 12.8429   1
   4  -3   0 136.055 14.2052   1
  -4   3   0 106.041 12.4946   1
   4   3   0 107.448 12.5380   1
   5   3   0 1.31795 0.72435   1
   5  -3   0 0.37260 0.64913   1
  -5   3   0 0.46148 0.70982   1
  -5   3   0 0.61102 0.67136   1
  -5  -3   0 0.31663 0.58423   1
   5  -3   0 0.57326 0.58326   1
  -5  -3   0 0.81711 0.63433   1
   5   3   0 0.33813 0.55894   1
  -6  -3   0 8.57426 1.76040   1
   6   3   0 2.88272 1.30388   1
   6   3   0 7.77467 1.69776   1
   6  -3   0 6.95813 1.82110   1
  -6  -3   0 6.81314 1.61011   1
  -6   3   0 6.50402 1.60615   1
   7  -3   0 28.8503 4.70236   1
  -7  -3   0 33.7870 5.13626   1
  -7  -3   0 45.2900 5.76121   1
   7  -3   0 56.4330 6.69316   1
   7   3   0 39.8380 5.56468   1
   7   3   0 44.9020 5.96644   1
   8   3   0 52.0136 7.19136   1
   8  -3   0 61.4532 7.86190   1
  -8  -3   0 48.2187 6.84881   1
   8   3   0 44.7772 6.80074   1
  -8   3   0 49.1234 7.02259   1
   8  -3   0 62.6484 7.63580   1
  -8   3   0 55.6245 7.19268   1
  -8  -3   0 52.9637 7.02351   1
  -9   3   0 3.05132 1.62392   1
   9  -3   0 2.33376 1.42474   1
   0  -4   0 62.9989 8.27504   1
   0   4   0 87.0955 9.47492   1
   0  -4   0 90.2015 9.63485   1
   0   4   0 95.2803 9.90160   1
  -1   4   0 16.4158 2.21418   1
   1  -4   0 18.6246 2.38769   1
   1  -4   0 14.6455 2.08478   1
  -1  -4   0 19.3399 2.50318   1
   1   4   0 15.3753 2.16935   1
  -2   4   0 20.2728 2.54862   1
  -2   4   0 17.0403 2.34378   1
   2  -4   0 15.1875 2.26604   1
  -2  -4   0 19.9435 2.59662   1
   2   4   0 15.9104 2.34846   1
   2   4   0 16.5003 2.32066   1
  -2  -4   0 16.2501 2.29692   1
   2  -4   0 15.7232 2.24566   1
  -3   4   0 243.057 29.3668   1
  -3   4   0 244.839 29.4816   1
   3  -4   0 336.603 34.2057   1
   3  -4   0 285.844 31.3666   1
  -3  -4   0 316.723 33.0489   1
  -3  -4   0 286.848 31.4468   1
   3   4   0 310.013 32.6723   1
   3   4   0 343.924 34.6411   1
  -4   4   0 86.3298 11.6160   1
  -4   4   0 133.596 14.1534   1
   4   4   0 113.292 12.9144   1
  -4  -4   0 118.856 13.2959   1
   4   4   0 137.930 14.4069   1
  -4  -4   0 117.979 13.2125   1
  -5  -4   0 -0.1646 0.63641   1
   5   4   0 0.97410 0.74947   1
  -5   4   0 0.08449 0.63184   1
  -5  -4   0 0.28024 0.54401   1
  -5   4   0 -0.3871 0.56193   1
   5   4   0 -0.1046 0.61752   1
   5  -4   0 0.49542 0.71918   1
   5  -4   0 -0.1407 0.49768   1
   6   4   0 2.07580 1.02730   1
  -6  -4   0 4.15143 1.24275   1
   6   4   0 2.47598 1.15027   1
  -6  -4   0 2.17295 1.11919   1
   6  -4   0 2.83195 1.08908   1
   6  -4   0 1.92999 1.21619   1
  -7  -4   0 13.4252 2.70683   1
   7  -4   0 17.6802 2.99675   1
  -7   4   0 21.8518 3.32477   1
   7   4   0 18.3660 3.15213   1
   7   4   0 13.3393 2.77629   1
  -7  -4   0 13.9238 2.84678   1
   8   4   0 15.6615 3.16296   1
   8   4   0 15.7667 3.15149   1
  -8  -4   0 19.2965 3.35507   1
  -8   4   0 16.8163 3.86308   1
  -8  -4   0 18.0997 3.46488   1
  -8   4   0 18.0466 3.23715   1
   8  -4   0 16.8493 3.68335   1
   8  -4   0 15.4573 2.94224   1
   0  -5   0 0.38577 0.41222   1
   0   5   0 0.18068 0.28644   1
   0   5   0 0.13494 0.45811   1
   0  -5   0 0.02745 0.34808   1
  -1  -5   0 227.185 24.0950   1
   1   5   0 251.196 25.3360   1
  -1   5   0 165.627 21.0340   1
   1   5   0 248.265 25.2933   1
   1  -5   0 267.346 26.2557   1
  -1  -5   0 218.288 23.6152   1
  -1   5   0 195.380 22.4407   1
   1  -5   0 186.472 22.0054   1
  -2  -5   0 55.3317 5.99476   1
   2   5   0 39.5422 5.13201   1
   2  -5   0 49.6390 5.69075   1
  -2   5   0 42.5019 5.20994   1
  -2   5   0 50.2866 5.68298   1
  -2  -5   0 41.4683 5.12669   1
   2  -5   0 30.8991 4.49848   1
   2   5   0 42.7870 5.21094   1
  -3  -5   0 9.96460 1.75003   1
  -3   5   0 6.45680 1.44300   1
   3  -5   0 9.30818 1.61269   1
   3   5   0 9.99481 1.71390   1
  -3  -5   0 6.74064 1.37207   1
  -3   5   0 5.27831 1.32475   1
   3   5   0 10.0852 1.82852   1
   3  -5   0 10.6274 1.77604   1
  -4   5   0 332.792 36.7978   1
   4  -5   0 261.450 33.4117   1
  -4  -5   0 303.743 35.2821   1
   4   5   0 367.069 38.4389   1
   4  -5   0 513.237 46.7905   1
   4   5   0 324.414 36.4032   1
  -4   5   0 362.795 38.3106   1
  -4  -5   0 370.215 38.7373   1
   5  -5   0 7.70886 1.56817   1
   5  -5   0 7.95351 1.90013   1
   5   5   0 7.94413 1.69745   1
  -5   5   0 6.11254 1.63553   1
  -5   5   0 6.21811 1.56688   1
   5   5   0 4.22414 1.46284   1
  -5  -5   0 7.86182 1.69066   1
  -5  -5   0 7.25482 1.60439   1
   6   5   0 4.97647 1.49145   1
   6  -5   0 9.13344 1.91025   1
  -6   5   0 5.10727 1.60044   1
  -6  -5   0 3.85773 1.39225   1
  -6  -5   0 6.40314 1.61784   1
   6  -5   0 8.33400 2.05288   1
   6   5   0 5.81762 1.64264   1
  -6   5   0 3.15982 1.26472   1
   7   5   0 6.52359 1.97279   1
   7  -5   0 9.22598 2.36118   1
  -7   5   0 9.58939 2.34596   1
   7   5   0 9.59559 2.30393   1
  -7  -5   0 7.65276 2.02188   1
  -7  -5   0 7.16071 1.86010   1
   8   5   0 9.67412 2.50549   1
  -8   5   0 5.58157 2.26996   1
  -8   5   0 9.67070 2.33487   1
  -8  -5   0 10.0215 2.41972   1
   8   5   0 11.4070 2.60876   1
   8  -5   0 8.92196 2.29951   1
   8  -5   0 11.2346 2.75705   1
  -8  -5   0 7.42431 2.12721   1
   0  -6   0 36.7799 4.53810   1
   0   6   0 25.8954 3.85527   1
   0  -6   0 38.3070 4.54452   1
   0   6   0 41.1045 4.74897   1
  -1  -6   0 11.1561 1.84805   1
  -1   6   0 8.89390 1.67170   1
  -1  -6   0 11.3391 1.83150   1
   1   6   0 11.3901 1.92601   1
   1  -6   0 11.8832 1.97484   1
   1   6   0 14.3482 2.07918   1
  -1   6   0 7.91884 1.59135   1
  -2  -6   0 9.48678 1.86004   1
   2  -6   0 15.1946 2.15403   1
   2  -6   0 10.1332 1.80859   1
  -2   6   0 10.5244 1.84002   1
   2   6   0 10.4690 1.97079   1
  -2   6   0 9.68936 1.74652   1
  -3  -6   0 0.72852 0.68071   1
   3  -6   0 1.02307 0.68406   1
   3   6   0 0.21195 0.51120   1
   3  -6   0 -0.1591 0.50438   1
   3   6   0 0.23705 0.58599   1
  -3   6   0 -0.1904 0.53217   1
  -3   6   0 0.45474 0.65153   1
  -3  -6   0 0.51990 0.62546   1
   4   6   0 56.1859 6.98549   1
   4   6   0 58.6633 7.31679   1
  -4  -6   0 47.1110 6.49993   1
   4  -6   0 71.7152 8.00797   1
  -4   6   0 64.9104 7.51305   1
  -4  -6   0 60.2975 7.32110   1
  -4   6   0 56.6639 7.22081   1
   4  -6   0 54.4011 6.84687   1
  -5  -6   0 1.00438 0.82851   1
   5  -6   0 1.09658 0.86461   1
   5   6   0 2.08711 0.98440   1
   5   6   0 -0.3501 0.80555   1
  -5   6   0 1.32450 0.87056   1
  -5  -6   0 1.41839 0.91772   1
   6  -6   0 11.6458 2.40240   1
  -6   6   0 13.2246 2.69944   1
   6  -6   0 11.3152 2.70163   1
  -6  -6   0 13.5373 2.64643   1
  -6   6   0 12.2764 2.46500   1
   6   6   0 15.5930 2.89437   1
   7  -6   0 0.90105 1.14833   1
  -7  -6   0 1.20906 1.05154   1
  -7   6   0 0.88449 1.14800   1
   7   6   0 0.86896 0.98617   1
  -7   6   0 3.52504 1.47475   1
   7   6   0 1.74063 1.22070   1
   7  -6   0 2.02672 1.52165   1
  -7  -6   0 1.52232 1.05521   1
   8  -6   0 36.1079 5.75367   1
  -8  -6   0 36.2064 5.66698   1
   8   6   0 38.0752 5.77362   1
  -8  -6   0 29.8105 5.14463   1
   8  -6   0 40.2459 5.79140   1
  -8   6   0 56.1927 6.96983   1
   8   6   0 38.9819 5.86107   1
   0   7   0 1.36431 0.71434   1
   0  -7   0 0.25213 0.59353   1
   0   7   0 0.55014 0.56219   1
   0  -7   0 0.55415 0.67506   1
   1   7   0 0.03742 0.63768   1
  -1   7   0 0.25237 0.49335   1
  -1  -7   0 1.05864 0.70158   1
   1  -7   0 0.78959 0.68401   1
  -1   7   0 0.19353 0.58307   1
   1  -7   0 0.30261 0.52645   1
   2  -7   0 101.623 11.3062   1
  -2   7   0 74.8502 9.90360   1
   2  -7   0 126.430 12.8925   1
  -2   7   0 91.4601 10.8036   1
   2   7   0 87.1979 10.4772   1
   2   7   0 103.212 11.5846   1
  -3  -7   0 301.779 32.9255   1
  -3   7   0 302.771 32.8167   1
  -3  -7   0 294.212 32.4555   1
   3  -7   0 390.566 37.7517   1
   3   7   0 257.333 30.5868   1
   3   7   0 297.476 32.8186   1
   3  -7   0 284.893 31.9232   1
  -3   7   0 268.777 31.2137   1
  -4   7   0 123.705 14.7051   1
  -4  -7   0 170.765 17.5162   1
   4  -7   0 181.923 18.1474   1
   4   7   0 127.882 15.2267   1
  -4   7   0 139.219 15.7868   1
   4   7   0 130.287 15.0087   1
   4  -7   0 100.530 13.5492   1
  -4  -7   0 128.335 14.9013   1
   5   7   0 9.47933 2.03240   1
  -5   7   0 9.25606 2.07822   1
   5   7   0 9.48142 2.23821   1
   5  -7   0 6.46239 1.97410   1
  -5  -7   0 11.3296 2.35061   1
  -5  -7   0 8.91936 1.94773   1
  -6   7   0 133.235 17.3338   1
  -6  -7   0 148.916 17.9767   1
   6   7   0 141.162 17.8963   1
   6  -7   0 171.787 19.5939   1
   6  -7   0 259.390 24.5092   1
  -6   7   0 208.460 21.5331   1
   6   7   0 166.949 18.9539   1
  -6  -7   0 157.273 18.5654   1
  -7  -7   0 2.40375 1.31582   1
  -7  -7   0 2.96712 1.52550   1
  -7   7   0 3.19082 1.84257   1
  -7   7   0 2.98810 1.41215   1
   7  -7   0 1.88044 1.50904   1
   7   7   0 1.71593 1.23919   1
   7  -7   0 2.53875 1.29420   1
   7   7   0 3.15739 1.73803   1
   8  -7   0 31.4502 5.16127   1
   8  -7   0 28.6610 4.83941   1
  -8   7   0 31.5222 5.01652   1
   0  -8   0 182.094 19.5425   1
   0   8   0 149.507 17.7553   1
  -1  -8   0 202.214 25.5785   1
  -1  -8   0 260.638 28.4006   1
  -1   8   0 255.914 28.1163   1
   1   8   0 267.542 28.9843   1
   1   8   0 251.361 28.1365   1
   1  -8   0 315.463 31.4212   1
   2  -8   0 3.52211 1.23775   1
  -2   8   0 2.44345 1.02376   1
  -2   8   0 4.00881 1.25000   1
   2   8   0 2.62195 1.07056   1
   2   8   0 3.23875 1.07967   1
   2  -8   0 4.56771 1.32116   1
  -2  -8   0 2.24373 0.97811   1
  -2  -8   0 2.26202 1.02228   1
  -3   8   0 12.0998 2.30721   1
   3  -8   0 7.24494 1.79199   1
   3   8   0 10.6369 2.02996   1
  -3  -8   0 10.2964 2.00497   1
   3  -8   0 13.0216 2.28949   1
   3   8   0 15.0265 2.59577   1
  -3  -8   0 11.4995 2.23998   1
  -3   8   0 9.10358 2.05289   1
   4   8   0 151.941 17.1313   1
  -4  -8   0 140.861 16.6878   1
   4   8   0 156.873 17.5629   1
  -4   8   0 143.646 16.6576   1
  -4  -8   0 141.598 16.5706   1
   4  -8   0 142.788 16.5696   1
  -5   8   0 0.87370 1.07860   1
   5   8   0 -0.2561 0.83379   1
  -5   8   0 -0.1469 0.85769   1
  -5  -8   0 1.47745 0.98116   1
   5   8   0 -0.6750 0.70007   1
  -5  -8   0 -0.0933 0.76840   1
   5  -8   0 -0.1478 0.71677   1
   5  -8   0 -0.6517 0.92585   1
  -6   8   0 1.53159 1.30260   1
   6   8   0 1.51754 1.19611   1
  -6  -8   0 1.31387 1.04980   1
  -6   8   0 2.46819 1.44400   1
   6   8   0 -0.4630 0.86026   1
  -6  -8   0 0.48039 1.04276   1
   6  -8   0 0.35730 1.07254   1
   6  -8   0 1.55176 1.20870   1
  -7   8   0 9.01295 2.95919   1
  -7  -8   0 8.53529 2.15500   1
  -7   8   0 8.52920 2.39742   1
   7  -8   0 8.63498 2.26789   1
  -7  -8   0 7.28231 2.25902   1
   7   8   0 7.70386 2.34233   1
   7  -8   0 6.31120 2.32273   1
   7   8   0 8.91705 2.29639   1
  -8   8   0 43.0532 6.68501   1
   0   9   0 0.16887 0.59150   1
   0  -9   0 0.06417 0.67535   1
   0  -9   0 0.00000 0.73104   1
   0   9   0 0.97395 0.78640   1
   1  -9   0 3.82322 1.35105   1
  -1  -9   0 3.54971 1.34397   1
  -1   9   0 3.34362 1.22244   1
  -1   9   0 0.81153 0.80893   1
   1   9   0 3.46394 1.21127   1
   1   9   0 5.33228 1.45334   1
   1  -9   0 2.07495 1.02478   1
  -1  -9   0 1.08444 0.95176   1
   2  -9   0 7.12620 1.72764   1
   2   9   0 3.43750 1.50497   1
   2  -9   0 4.94074 1.55371   1
   2   9   0 5.25841 1.43874   1
  -2   9   0 6.81823 1.70854   1
  -2   9   0 6.20117 1.68851   1
  -2  -9   0 5.96891 1.58750   1
  -2  -9   0 6.65106 1.66717   1
  -3   9   0 19.9368 3.41905   1
   3  -9   0 36.1230 4.70526   1
  -3  -9   0 20.7207 3.29081   1
   3  -9   0 18.8816 3.21998   1
  -3   9   0 26.4426 3.80232   1
   3   9   0 18.3097 3.17976   1
  -4   9   0 57.8864 7.02408   1
  -4  -9   0 41.3373 5.74948   1
   4  -9   0 53.2873 6.75224   1
   4   9   0 43.7490 6.15644   1
   4   9   0 41.9824 5.85748   1
  -4  -9   0 32.1771 5.49552   1
  -4   9   0 40.8222 5.94054   1
   4  -9   0 63.2409 7.13760   1
  -5  -9   0 19.7376 3.38187   1
  -5  -9   0 23.9696 3.88631   1
  -5   9   0 21.6155 3.68684   1
   5   9   0 19.0682 3.98092   1
  -5   9   0 25.1876 3.98639   1
   5   9   0 18.8260 3.49971   1
   5  -9   0 16.5511 3.15419   1
   5  -9   0 20.3519 3.66563   1
   6  -9   0 33.2601 4.69951   1
  -6   9   0 19.5270 3.87708   1
  -6   9   0 18.1604 4.41704   1
   6  -9   0 39.7426 5.61400   1
  -6  -9   0 25.1751 4.30738   1
  -7   9   0 48.0210 6.38512   1
  -7  -9   0 29.7913 5.08310   1
   7   9   0 36.8860 5.95055   1
   7  -9   0 22.4220 4.80989   1
   7  -9   0 34.7752 5.44844   1
   0  10   0 77.2192 9.36451   1
   0 -10   0 82.7013 9.62930   1
   0 -10   0 61.9329 8.54492   1
   0  10   0 75.1680 9.13060   1
  -1  10   0 13.9674 2.79258   1
  -1  10   0 16.0697 3.01107   1
   1  10   0 22.5261 3.55879   1
  -1 -10   0 18.2131 3.22767   1
   1 -10   0 14.6613 2.83443   1
   1  10   0 17.3720 3.08983   1
   1 -10   0 18.3257 3.10425   1
  -1 -10   0 17.9376 3.35091   1
   2 -10   0 42.6180 5.91967   1
   2  10   0 47.9814 6.10548   1
   2  10   0 60.7909 7.32367   1
  -2 -10   0 37.2259 5.83268   1
  -2 -10   0 53.1881 6.51179   1
  -2  10   0 36.8431 5.65964   1
  -3 -10   0 19.8646 3.13888   1
  -3  10   0 11.9061 2.73212   1
  -3 -10   0 20.3858 3.54550   1
   3  10   0 18.1382 3.29394   1
  -3  10   0 10.7236 2.54300   1
   3  10   0 15.3279 2.82904   1
   3 -10   0 16.4859 3.00831   1
   3 -10   0 15.1593 2.95021   1
   4  10   0 0.55743 0.98574   1
   4  10   0 -0.7058 0.92901   1
   4 -10   0 1.59609 1.25618   1
  -4  10   0 0.00892 0.80495   1
  -4 -10   0 0.07389 0.89229   1
   4 -10   0 1.31482 1.14519   1
  -4 -10   0 0.09391 0.85516   1
  -4  10   0 -0.8929 0.79450   1
   5  10   0 0.27387 1.11614   1
  -5  10   0 -0.6412 1.06103   1
  -5  10   0 1.43193 1.23865   1
   5 -10   0 2.31634 1.27148   1
   5 -10   0 2.88694 1.49196   1
  -5 -10   0 1.20113 0.98825   1
  -5 -10   0 -0.3684 0.92129   1
   5  10   0 1.62543 1.08583   1
   6 -10   0 0.26836 1.35875   1
  -6 -10   0 0.38916 1.10523   1
  -6  10   0 -0.3739 0.98728   1
   6 -10   0 0.50275 1.14400   1
  -6 -10   0 0.95810 1.31339   1
   6  10   0 0.84894 1.09105   1
  -6  10   0 0.35465 1.15405   1
   6  10   0 0.65583 1.22649   1
   7 -10   0 13.0515 3.37224   1
   7 -10   0 9.73279 2.90212   1
   0 -11   0 -0.2129 0.74800   1
   0  11   0 0.44383 1.09370   1
   0  11   0 0.46257 0.86010   1
   0 -11   0 1.64121 1.20759   1
  -1 -11   0 1.14539 1.01249   1
  -1  11   0 0.33295 0.83037   1
   1  11   0 0.45907 0.83267   1
  -1  11   0 0.31318 0.91334   1
   1  11   0 0.81882 1.10014   1
  -1 -11   0 1.21595 1.26999   1
   1 -11   0 0.50044 1.06308   1
   1 -11   0 1.87572 1.29265   1
  -2 -11   0 3.72240 1.69880   1
  -2  11   0 4.80158 1.77937   1
  -2  11   0 3.93947 1.54407   1
  -2 -11   0 4.00189 1.53393   1
   2 -11   0 3.40955 1.45639   1
   2  11   0 4.41730 1.51277   1
   2  11   0 3.91188 1.60046   1
   2 -11   0 3.60927 1.61259   1
  -3  11   0 221.717 24.6335   1
  -3 -11   0 198.980 23.6322   1
   3  11   0 209.325 24.0807   1
   3 -11   0 220.201 24.5339   1
   3  11   0 189.742 22.8352   1
  -3  11   0 189.232 22.8990   1
   3 -11   0 224.163 24.5463   1
  -3 -11   0 223.863 24.5190   1
  -4  11   0 76.2453 9.46334   1
   4  11   0 57.8739 8.50434   1
   4 -11   0 78.5019 9.59534   1
  -4  11   0 65.5019 9.82993   1
   4  11   0 82.4757 9.77484   1
  -4 -11   0 57.4810 8.54149   1
  -4 -11   0 74.8825 9.12545   1
   5  11   0 136.647 17.0872   1
  -5  11   0 127.392 16.0229   1
  -5  11   0 159.012 18.0368   1
   5  11   0 122.562 15.7690   1
   5 -11   0 163.616 17.7627   1
   5 -11   0 120.478 15.9049   1
  -5 -11   0 157.464 17.3339   1
   6 -11   0 53.9725 8.00327   1
   6 -11   0 53.1936 7.88674   1
   0 -12   0 113.908 12.9839   1
   0  12   0 76.0324 10.8603   1
   0 -12   0 129.416 14.0226   1
   0  12   0 97.6825 12.1293   1
   1 -12   0 158.201 18.5026   1
  -1  12   0 198.287 20.8787   1
  -1  12   0 167.899 18.9406   1
   1  12   0 132.233 17.1402   1
   1 -12   0 141.012 17.6065   1
   1  12   0 164.671 19.0337   1
  -1 -12   0 170.268 19.2180   1
  -1 -12   0 160.566 18.5798   1
   2 -12   0 0.46265 1.10656   1
   2 -12   0 -0.1626 0.94423   1
   2  12   0 0.45466 0.96539   1
  -2  12   0 -0.1777 1.05927   1
  -2  12   0 0.62299 0.97970   1
  -2 -12   0 0.61482 1.00385   1
   3  12   0 36.7756 5.92367   1
   3 -12   0 37.0401 5.63412   1
  -3 -12   0 38.5379 5.67106   1
  -3  12   0 26.5942 5.56049   1
  -3 -12   0 48.2563 6.71246   1
  -3  12   0 42.5457 6.25945   1
   3  12   0 43.9894 6.32447   1
   3 -12   0 48.2394 6.46203   1
  -4 -12   0 4.31156 1.94652   1
  -4  12   0 6.45550 2.27727   1
   4  12   0 6.23816 2.28373   1
   4  12   0 3.09809 1.83609   1
   4 -12   0 3.32619 1.92305   1
  -4 -12   0 3.76822 1.64604   1
  -4  12   0 3.83919 1.82682   1
   5 -12   0 38.9003 6.12816   1
   5  12   0 35.1290 5.93490   1
  -5 -12   0 39.6238 5.63434   1
   5 -12   0 30.1856 5.38753   1
  -5  12   0 35.9466 5.94192   1
   5  12   0 34.4552 5.72919   1
  -5 -12   0 34.1577 5.75664   1
   6 -12   0 6.63020 2.87643   1
  -6  12   0 6.30101 2.73170   1
   6 -12   0 11.0198 3.21857   1
   0 -13   0 0.03579 1.25414   1
   0  13   0 0.91099 1.44281   1
   0 -13   0 1.42002 1.53755   1
   0  13   0 -0.3798 1.01969   1
   1 -13   0 0.21221 1.38072   1
  -1  13   0 -0.6651 1.11098   1
  -1  13   0 -0.0270 1.08885   1
   1 -13   0 -0.7077 0.84048   1
   1  13   0 -0.2196 1.07973   1
  -1 -13   0 -0.5509 0.87951   1
  -1 -13   0 0.03528 1.41084   1
   1  13   0 0.90634 1.21998   1
  -2  13   0 5.21958 2.21723   1
  -2 -13   0 7.45878 2.16931   1
  -2 -13   0 5.59105 2.25207   1
   2  13   0 8.11179 2.50692   1
  -2  13   0 5.46305 2.28366   1
   2  13   0 7.10368 2.48219   1
   3 -13   0 35.8451 5.76053   1
  -3 -13   0 36.1147 5.41056   1
  -3  13   0 32.1547 5.33360   1
   3 -13   0 34.4431 5.44200   1
   3  13   0 34.2955 5.73177   1
  -4  13   0 0.18886 1.34680   1
  -4 -13   0 -0.1645 1.07224   1
   4 -13   0 0.56702 1.62634   1
  -4 -13   0 0.87397 1.54853   1
   4  13   0 1.21942 1.32856   1
   4 -13   0 1.70873 1.38893   1
   5 -13   0 10.5411 3.12625   1
   5 -13   0 5.27548 2.41982   1
  -5  13   0 10.1582 2.93544   1
   0 -14   0 4.81953 2.23200   1
   0  14   0 3.44265 1.83110   1
   0 -14   0 5.17107 2.38322   1
   1 -14   0 14.6907 3.40109   1
   1 -14   0 7.13704 2.61744   1
  -1 -14   0 7.27249 2.71212   1
   1  14   0 12.7659 3.36234   1
  -1 -14   0 6.18443 2.41462   1
  -2 -14   0 22.1684 4.73138   1
  -2  14   0 22.5266 4.35913   1
   2  14   0 24.8979 4.82261   1
   2 -14   0 24.2684 4.74638   1
  -2 -14   0 16.5700 3.92766   1
  -3  14   0 0.99296 1.60047   1
   3  14   0 0.81978 1.37927   1
  -3 -14   0 1.87039 1.67329   1
   3 -14   0 2.51594 1.94653   1
   3 -14   0 2.96817 1.95814   1
  -3 -14   0 2.13701 1.74397   1
   4 -14   0 2.10748 1.90930   1
  -4  14   0 0.55634 1.48323   1
   4 -14   0 -1.2392 1.57300   1
   0 -15   0 -2.2384 1.61594   1
   0 -15   0 -1.5837 1.34556   1
   0  15   0 -0.9368 0.98171   1
  -1  15   0 3.84837 2.34427   1
   1 -15   0 10.1667 3.03888   1
  -1 -15   0 6.65846 2.54088   1
   1 -15   0 8.51583 3.16741   1
   1  15   0 10.5649 2.98507   1
  -1 -15   0 5.15363 2.64031   1
   2 -15   0 7.18764 2.89982   1
   2 -15   0 7.34600 2.99338   1
  -2  15   0 9.05506 3.01407   1
   0   0  -1 0.09276 0.03003   1
   0   0  -1 0.10054 0.02961   1
   0   0   1 0.05491 0.02261   1
   0   0   1 0.09159 0.03283   1
  -1   0   1 118.846 13.3677   1
  -1   0  -1 104.072 12.6513   1
   1   0   1 119.421 13.3613   1
   1   0   1 120.758 13.4452   1
  -1   0  -1 170.321 16.1022   1
   1   0  -1 132.291 14.0360   1
  -1   0   1 137.713 14.3137   1
   1   0  -1 146.153 14.7779   1
   2   0  -1 605.497 66.0856   1
  -2   0   1 697.881 70.7932   1
  -2   0  -1 493.306 60.8126   1
   2   0   1 893.657 81.7927   1
   3   0  -1 236.388 28.3562   1
  -3   0  -1 301.038 31.5569   1
   3   0  -1 305.570 31.7851   1
   3   0   1 373.157 35.5129   1
   3   0   1 259.451 29.4138   1
  -3   0   1 265.407 29.7587   1
  -3   0   1 280.084 30.4512   1
  -4   0   1 206.203 20.4442   1
   4   0   1 134.271 16.6431   1
  -4   0  -1 125.510 16.2759   1
   4   0   1 179.540 18.9976   1
  -4   0  -1 205.794 20.4064   1
   4   0  -1 184.697 19.2211   1
   5   0   1 7.73155 1.48863   1
  -5   0  -1 5.91254 1.31912   1
   5   0  -1 7.44680 1.49864   1
  -5   0   1 6.16115 1.33787   1
  -5   0   1 6.28031 1.35225   1
  -5   0  -1 5.49477 1.25595   1
   5   0   1 3.19457 1.12319   1
   5   0  -1 5.12651 1.25919   1
  -6   0   1 65.4952 7.58418   1
  -6   0  -1 67.4392 7.69169   1
   6   0  -1 48.2064 6.75550   1
  -6   0   1 61.2398 7.35384   1
  -6   0  -1 49.9689 6.73279   1
   6   0   1 51.7252 6.97105   1
   6   0   1 61.0429 7.26246   1
   6   0  -1 59.2822 7.22514   1
   7   0   1 9.66288 2.03662   1
   7   0   1 8.69599 2.05537   1
   7   0  -1 9.27369 1.98496   1
  -7   0  -1 7.45091 1.86455   1
  -7   0   1 8.90940 1.98019   1
  -7   0  -1 5.76060 1.66987   1
   7   0  -1 13.7789 2.49127   1
  -7   0   1 7.98552 1.91690   1
  -8   0  -1 1.78697 1.25752   1
  -8   0   1 3.87476 1.48124   1
  -8   0   1 2.23562 1.34481   1
   8   0  -1 2.18036 1.39086   1
  -8   0  -1 3.94409 1.46315   1
   8   0  -1 3.82685 1.40960   1
   9   0  -1 1.59200 1.14192   1
  -9   0   1 0.53763 1.10207   1
  -9   0  -1 1.68549 1.24614   1
   9   0   1 1.30494 1.25785   1
   9   0   1 0.11812 1.30318   1
  -9   0  -1 -1.1662 1.11852   1
   0   1  -1 16.5652 1.88072   1
   0   1  -1 18.0344 1.95985   1
   0  -1  -1 18.7141 2.04043   1
   0  -1   1 14.6912 1.79400   1
   0  -1  -1 22.7141 2.27473   1
   0   1   1 15.5330 1.86469   1
   0   1   1 14.7165 1.82415   1
   0  -1   1 17.3452 1.92897   1
   1  -1   1 668.725 76.9308   1
  -1   1   1 789.331 82.8605   1
  -1  -1  -1 654.923 76.3176   1
   1   1  -1 704.200 78.6092   1
   1  -1   1 705.278 78.6389   1
  -1  -1  -1 956.622 91.8319   1
  -1   1   1 753.248 81.0457   1
   1   1  -1 708.587 78.8379   1
  -1  -1   1 840.014 85.4727   1
  -1   1  -1 770.001 81.8625   1
  -1  -1   1 718.001 79.2987   1
   1  -1  -1 859.813 86.5335   1
   1   1   1 869.258 87.0561   1
   1   1   1 707.312 78.7785   1
  -1   1  -1 856.353 86.3244   1
   1  -1  -1 767.427 81.7552   1
  -2   1   1 38.1701 4.57476   1
  -2  -1  -1 50.1172 5.22774   1
   2   1  -1 48.8873 5.16031   1
   2   1  -1 38.0062 4.55769   1
   2  -1   1 40.4046 4.65981   1
  -2  -1  -1 38.5793 4.57776   1
   2  -1  -1 37.3717 4.52350   1
  -2  -1   1 38.1096 4.55019   1
   2   1   1 39.4826 4.64174   1
   2   1   1 45.1062 4.93465   1
  -2   1  -1 37.7517 4.52265   1
  -2  -1   1 43.4254 4.84918   1
  -3  -1  -1 99.0841 12.5191   1
   3  -1   1 141.863 14.6828   1
   3   1  -1 116.384 13.3670   1
  -3  -1  -1 114.887 13.2732   1
  -3   1   1 129.416 14.0420   1
   3   1  -1 126.854 13.9158   1
   3  -1   1 159.179 15.7140   1
  -3   1   1 170.017 16.3062   1
  -3   1  -1 109.975 13.0094   1
  -3  -1   1 101.909 12.6596   1
  -3   1  -1 144.699 14.8332   1
  -3  -1   1 122.755 13.6982   1
   3  -1  -1 90.1516 12.1399   1
   3   1   1 153.128 15.3263   1
   3  -1  -1 163.898 15.9976   1
   3   1   1 141.159 14.6424   1
  -4   1   1 46.5213 6.32527   1
   4  -1   1 38.6432 6.01033   1
   4  -1   1 86.0428 8.54732   1
   4   1  -1 74.9713 7.92215   1
   4  -1  -1 64.0787 7.30857   1
   4   1   1 86.5672 8.58251   1
  -4   1  -1 67.0063 7.46357   1
  -4   1  -1 76.0212 7.95266   1
  -4  -1   1 52.3759 6.64927   1
  -5  -1  -1 69.2800 8.06475   1
   5   1  -1 63.6271 7.77347   1
   5   1  -1 62.3486 7.76508   1
  -5   1   1 60.1649 7.59752   1
   5  -1   1 69.1278 8.19219   1
  -5   1   1 65.4655 7.82997   1
  -5  -1  -1 56.6732 7.41147   1
   5  -1   1 72.3223 8.23248   1
   5  -1  -1 73.8482 8.45336   1
  -5  -1   1 68.2286 8.06099   1
   5   1   1 64.1242 7.86075   1
  -5  -1   1 90.9338 9.34690   1
  -5   1  -1 54.5260 7.32189   1
   5  -1  -1 63.7584 7.75229   1
  -5   1  -1 77.5600 8.55449   1
   5   1   1 68.0450 7.98182   1
  -6  -1  -1 19.2741 3.08145   1
   6  -1   1 25.1937 3.64143   1
  -6  -1  -1 29.4871 3.99424   1
  -6   1   1 21.2371 3.29540   1
   6   1  -1 24.3862 3.56643   1
  -6   1   1 23.0825 3.34517   1
   6  -1   1 15.1966 2.76202   1
   6  -1  -1 20.4436 3.13001   1
  -6   1  -1 20.6626 3.19626   1
  -6   1  -1 21.9683 3.31384   1
   6  -1  -1 24.5397 3.57785   1
  -6  -1   1 27.4467 3.67264   1
   6   1   1 19.1180 3.24077   1
   6   1   1 19.2876 3.23463   1
  -7  -1  -1 20.9427 3.50526   1
   7   1  -1 24.1014 3.86848   1
  -7   1   1 19.2386 3.45700   1
   7   1  -1 21.6740 3.60651   1
  -7   1   1 22.8103 3.60297   1
  -7  -1  -1 22.2117 3.63238   1
  -7  -1   1 22.1690 3.56153   1
  -7   1  -1 24.5229 3.78530   1
   7  -1  -1 24.5519 3.85101   1
   7  -1  -1 22.4568 3.49269   1
   7   1   1 21.1203 3.46905   1
  -7   1  -1 23.8252 3.69071   1
  -7  -1   1 28.2210 3.94972   1
   7   1   1 26.7583 3.94285   1
  -8   1   1 43.5675 6.98138   1
   8  -1   1 54.1306 7.72965   1
  -8  -1  -1 64.0278 8.10181   1
   8   1  -1 60.6050 7.87181   1
   8   1  -1 79.3089 9.33420   1
  -8  -1  -1 45.4675 7.11479   1
   8  -1   1 63.0096 8.02721   1
  -8   1   1 76.8864 9.12140   1
   8   1   1 52.3259 7.47154   1
  -8  -1   1 62.4022 8.12056   1
  -8   1  -1 78.7814 9.21726   1
  -8   1  -1 86.1176 9.47181   1
  -8  -1   1 64.1924 8.18868   1
   8   1   1 80.6335 9.31942   1
   9  -1   1 34.5874 6.03314   1
   9  -1   1 54.1884 6.94815   1
  -9  -1  -1 42.4088 6.22606   1
   9   1  -1 52.1361 6.84575   1
  -9   1   1 41.2718 6.14776   1
  -9  -1   1 46.9568 6.50946   1
   9   1   1 42.8072 6.30620   1
  -9   1  -1 38.4562 5.97928   1
   9  -1  -1 43.7027 6.15373   1
  -9   1  -1 35.5139 5.85426   1
   0   2  -1 254.399 30.4291   1
   0   2  -1 424.283 39.3682   1
   0  -2   1 327.200 34.0004   1
   0  -2  -1 290.940 32.2120   1
   0  -2  -1 295.616 32.4440   1
   0  -2   1 269.016 31.1146   1
   0   2   1 379.190 36.8293   1
   1  -2   1 422.475 50.1641   1
   1   2  -1 450.351 51.4493   1
   1  -2   1 505.986 54.1437   1
  -1   2   1 594.110 58.8343   1
   1   2  -1 602.261 59.2449   1
  -1   2   1 518.749 54.8565   1
  -1  -2  -1 626.972 60.6390   1
  -1  -2  -1 527.989 55.3285   1
  -1   2  -1 500.325 53.8642   1
   1   2   1 479.652 52.9057   1
   1   2   1 429.119 50.4665   1
  -1  -2   1 533.974 55.6062   1
   1  -2  -1 406.727 49.4769   1
  -1   2  -1 506.994 54.2200   1
  -1  -2   1 533.606 55.5804   1
   1  -2  -1 606.720 59.5262   1
  -2   2   1 263.325 30.5970   1
  -2   2   1 302.714 32.5281   1
   2   2  -1 235.399 29.3081   1
   2   2  -1 258.615 30.3365   1
  -2  -2  -1 317.868 33.2603   1
   2  -2   1 325.974 33.6574   1
  -2  -2  -1 376.409 36.5428   1
  -2  -2   1 239.216 29.4580   1
  -2  -2   1 317.053 33.2175   1
   2  -2  -1 315.898 33.2255   1
  -2   2  -1 333.569 34.1192   1
   2   2   1 316.459 33.1926   1
   2  -2  -1 414.245 38.6312   1
   2   2   1 311.403 33.0581   1
   3   2  -1 203.882 22.8249   1
  -3  -2  -1 237.160 24.5319   1
  -3  -2  -1 172.621 21.3257   1
  -3   2   1 218.447 23.5928   1
   3   2  -1 203.516 22.7936   1
   3  -2   1 186.709 21.9517   1
  -3   2   1 256.412 25.6588   1
   3  -2   1 224.754 23.9957   1
   3   2   1 209.181 23.0964   1
   3  -2  -1 243.536 24.9697   1
   3  -2  -1 205.553 22.9071   1
   3   2   1 238.807 24.6908   1
  -3  -2   1 226.282 23.9612   1
  -3  -2   1 204.585 22.8730   1
  -3   2  -1 191.623 22.2108   1
  -3   2  -1 232.706 24.3582   1
  -4   2   1 88.2638 10.5966   1
   4   2  -1 104.045 11.4197   1
   4  -2   1 79.7328 10.1581   1
  -4  -2  -1 98.6311 11.1715   1
  -4  -2  -1 96.5225 11.0451   1
   4   2  -1 94.4302 10.9721   1
   4  -2   1 83.9141 10.5402   1
  -4  -2   1 104.030 11.4415   1
  -4   2  -1 104.615 11.5676   1
   4   2   1 122.361 12.4878   1
  -4   2  -1 103.076 11.3446   1
   4  -2  -1 102.221 11.3184   1
  -4  -2   1 92.3897 10.8428   1
   4   2   1 100.580 11.2480   1
   5   2  -1 49.0130 6.08801   1
  -5   2   1 34.0816 5.33537   1
   5   2  -1 47.2537 5.97899   1
   5  -2   1 59.5260 6.67424   1
  -5   2   1 60.5951 6.79762   1
  -5  -2  -1 41.7210 5.63808   1
  -5  -2  -1 52.8831 6.29208   1
   5  -2   1 46.1186 6.00661   1
  -5   2  -1 56.1276 6.45983   1
  -5  -2   1 58.3435 6.58489   1
   5  -2  -1 41.3268 5.61408   1
  -5   2  -1 48.1220 6.05222   1
   5   2   1 49.2208 6.07279   1
   5   2   1 56.1706 6.52674   1
  -5  -2   1 44.8574 5.86625   1
   5  -2  -1 56.6250 6.66510   1
  -6  -2  -1 73.8847 8.52112   1
  -6  -2  -1 63.8937 8.08628   1
  -6   2   1 67.2252 8.17217   1
   6   2  -1 80.3526 8.87122   1
  -6   2   1 85.2525 9.31203   1
   6   2  -1 68.5575 8.37591   1
   6   2   1 67.4904 8.23633   1
  -6   2  -1 42.4080 6.80842   1
  -6  -2   1 52.6310 7.34730   1
   6  -2  -1 62.5762 7.81274   1
   6  -2  -1 73.8552 8.72352   1
  -6  -2   1 59.5888 7.69626   1
  -6   2  -1 78.9469 8.87617   1
   6   2   1 80.4215 9.08676   1
   7  -2   1 76.4808 9.10567   1
  -7   2   1 62.9717 8.19247   1
  -7   2   1 77.8175 8.91441   1
   7  -2   1 72.9587 8.55398   1
   7   2  -1 46.6122 7.14326   1
  -7  -2  -1 69.8021 8.48762   1
  -7  -2   1 73.6862 8.68422   1
   7   2   1 74.4793 8.77577   1
  -7   2  -1 53.7770 7.55915   1
  -7   2  -1 63.4898 8.04924   1
   8  -2   1 4.38290 1.57640   1
  -8  -2  -1 3.21066 1.54804   1
   8  -2   1 5.56182 1.85606   1
   8   2  -1 5.64644 2.04038   1
  -8  -2  -1 5.71939 1.75381   1
  -8   2   1 5.00207 1.73016   1
  -8   2   1 4.02689 1.55871   1
   8   2  -1 4.79221 1.74088   1
  -8   2  -1 6.61610 1.97212   1
  -8  -2   1 6.43276 1.88915   1
   8   2   1 8.32485 2.13706   1
   8  -2  -1 4.98391 1.61945   1
  -8   2  -1 5.28048 1.76619   1
   8  -2  -1 7.79134 2.12485   1
  -8  -2   1 6.88042 1.89131   1
   8   2   1 3.18249 1.46634   1
  -9   2   1 12.8348 2.86443   1
   9  -2   1 11.0103 3.10933   1
   9  -2   1 8.63684 2.34866   1
  -9   2  -1 9.62560 2.58961   1
  -9   2  -1 8.25319 2.80060   1
   9  -2  -1 10.6618 2.53222   1
   0   3  -1 80.8519 7.75161   1
   0   3  -1 58.5394 6.45244   1
   0  -3   1 42.5418 5.67163   1
   0  -3  -1 60.9182 6.64895   1
   0  -3  -1 53.0701 6.22109   1
   0  -3   1 73.3939 7.30285   1
   0   3   1 49.5231 6.03102   1
   1   3  -1 99.7731 11.0055   1
   1  -3   1 107.874 11.3484   1
   1  -3   1 93.7257 10.6391   1
  -1  -3  -1 132.623 12.9763   1
  -1  -3  -1 100.428 11.0407   1
  -1   3   1 109.054 11.4629   1
  -1   3  -1 117.220 11.8562   1
  -1  -3   1 85.2958 10.2278   1
  -1   3  -1 72.6140 9.62128   1
   1   3   1 84.2313 10.2256   1
   1   3   1 127.267 12.6444   1
   2  -3   1 384.143 38.1398   1
  -2  -3  -1 313.526 34.5087   1
  -2   3   1 327.840 35.2070   1
   2  -3   1 285.473 33.1034   1
   2   3  -1 310.868 34.3403   1
  -2  -3  -1 296.219 33.6708   1
   2   3  -1 284.508 33.1599   1
  -2   3  -1 296.682 33.6215   1
   2   3   1 336.309 35.6273   1
  -2  -3   1 318.731 34.6985   1
   2   3   1 405.249 39.4799   1
  -2  -3   1 325.052 35.0658   1
   2  -3  -1 373.442 37.6341   1
   3   3  -1 527.005 56.3481   1
  -3   3   1 772.541 70.1293   1
  -3  -3  -1 525.448 56.2630   1
   3   3  -1 575.541 58.9788   1
  -3  -3  -1 440.762 52.1830   1
   3  -3   1 796.309 71.5297   1
  -3   3   1 560.157 58.1536   1
   3  -3   1 494.452 54.6471   1
   3  -3  -1 414.072 51.0113   1
   3   3   1 489.113 54.5051   1
  -3  -3   1 492.444 54.6114   1
   3  -3  -1 532.479 56.6134   1
  -3   3  -1 436.464 51.9974   1
  -3  -3   1 541.589 57.0554   1
   3   3   1 492.784 54.7251   1
  -3   3  -1 560.480 58.0676   1
  -4   3   1 91.4610 10.5768   1
   4  -3   1 91.5508 10.5274   1
   4   3  -1 102.727 11.1501   1
  -4  -3  -1 90.2323 10.5300   1
   4  -3  -1 100.545 10.9964   1
   4   3   1 109.327 11.5552   1
  -4   3  -1 86.5578 10.3343   1
  -4  -3   1 85.0627 10.2294   1
   4  -3  -1 81.4868 10.1500   1
   5  -3   1 67.3010 8.56919   1
  -5   3   1 76.7241 9.06374   1
  -5   3   1 111.739 11.2380   1
   5   3  -1 87.6376 9.74030   1
   5   3  -1 72.3558 8.83299   1
  -5  -3  -1 75.9368 9.01894   1
  -5  -3  -1 88.0470 9.73273   1
   5  -3   1 58.9158 8.43024   1
  -5  -3   1 78.8446 9.21898   1
   5  -3  -1 100.039 10.5679   1
   5  -3  -1 54.5778 7.93119   1
   5   3   1 75.1281 9.02191   1
   5   3   1 83.0489 9.40980   1
  -5   3  -1 85.7728 9.64412   1
  -5   3  -1 73.8031 8.87399   1
  -5  -3   1 78.0881 9.11404   1
  -6  -3  -1 10.2112 2.02856   1
   6   3  -1 12.3970 2.27889   1
  -6   3   1 10.1390 2.19740   1
  -6  -3  -1 12.5865 2.28335   1
   6  -3   1 10.7234 2.32010   1
   6   3  -1 13.0953 2.34349   1
   6  -3   1 10.2439 2.05856   1
  -6   3  -1 11.4720 2.24537   1
   6   3   1 11.7435 2.23263   1
  -6  -3   1 12.4589 2.28645   1
  -6   3  -1 12.7397 2.35777   1
  -6  -3   1 9.75809 1.99940   1
   6   3   1 12.8488 2.36851   1
  -7  -3  -1 21.4157 3.44549   1
  -7   3   1 17.9290 3.09403   1
  -7  -3  -1 19.6389 3.34822   1
   7  -3   1 23.1336 3.77115   1
   7  -3   1 16.4555 3.04883   1
   7   3  -1 22.8557 3.70052   1
   7   3  -1 24.5634 3.71772   1
  -7  -3   1 17.4601 3.16802   1
  -7   3  -1 16.3247 3.08786   1
   7  -3  -1 18.2255 3.16677   1
   7   3   1 17.9103 3.26304   1
  -7   3  -1 20.6813 3.50796   1
  -7  -3   1 26.3364 3.88069   1
   7   3   1 25.9372 3.86367   1
   8  -3   1 37.6040 6.19037   1
   8   3  -1 43.5458 6.35932   1
  -8  -3  -1 52.1554 6.75852   1
  -8   3   1 52.9458 6.81126   1
   8   3  -1 36.9231 5.91689   1
  -8   3   1 52.5757 6.94654   1
   8  -3   1 54.2272 6.67815   1
  -8  -3  -1 54.6157 6.89187   1
  -8   3  -1 32.2243 5.65377   1
   8  -3  -1 40.7289 5.93158   1
  -8   3  -1 57.3440 7.04706   1
   8   3   1 55.2382 7.14238   1
  -8  -3   1 46.2765 6.32935   1
  -8  -3   1 38.9924 5.98049   1
   8   3   1 57.6177 7.24676   1
   8  -3  -1 56.8727 7.29046   1
   9  -3   1 30.0775 4.73297   1
  -9   3   1 23.5436 4.61181   1
  -9   3  -1 40.2069 5.80154   1
   9  -3  -1 32.6653 5.09486   1
   0   4  -1 939.584 105.423   1
   0  -4   1 1027.19 109.722   1
   0   4   1 1208.83 119.373   1
   0  -4   1 1020.06 109.393   1
   0   4   1 1166.51 117.019   1
   0  -4  -1 997.511 108.282   1
   0   4  -1 1040.20 110.369   1
   0  -4  -1 862.248 101.845   1
  -1  -4  -1 143.359 16.6070   1
  -1   4   1 178.793 18.3953   1
  -1  -4  -1 175.199 18.2956   1
   1  -4   1 179.020 18.3506   1
   1  -4   1 234.385 21.5765   1
   1   4  -1 137.250 16.2314   1
  -1   4  -1 130.825 15.9368   1
  -1  -4   1 139.765 16.4240   1
   1  -4  -1 164.126 17.5963   1
  -1   4  -1 151.120 16.8825   1
   1   4   1 178.943 18.4092   1
   1   4   1 138.099 16.4189   1
  -2  -4  -1 259.348 28.4234   1
   2   4  -1 255.043 28.1273   1
  -2   4   1 269.040 28.9219   1
   2   4  -1 256.134 28.3073   1
  -2  -4  -1 263.804 28.6799   1
   2  -4   1 250.220 27.8689   1
   2  -4   1 236.709 27.2545   1
  -2   4   1 296.751 30.3911   1
   2  -4  -1 295.042 30.2579   1
   2   4   1 276.864 29.2427   1
  -2   4  -1 247.433 27.7704   1
   2   4   1 253.208 28.1537   1
  -2  -4   1 287.718 29.8387   1
   2  -4  -1 275.102 29.2683   1
  -2  -4   1 266.929 28.7976   1
  -2   4  -1 217.070 26.3197   1
  -3   4   1 88.3531 9.95470   1
   3   4  -1 92.5762 10.1274   1
   3   4  -1 90.1210 10.1296   1
  -3  -4  -1 84.6694 9.78020   1
  -3  -4  -1 91.7523 10.1426   1
  -3   4   1 94.6665 10.3550   1
   3  -4   1 58.7094 8.37486   1
   3  -4   1 84.6540 9.80427   1
   3  -4  -1 85.4730 9.84565   1
   3   4   1 88.5710 10.0682   1
   3  -4  -1 80.4582 9.50162   1
   3   4   1 89.4836 10.0237   1
  -3   4  -1 94.5549 10.3442   1
  -3   4  -1 84.3207 9.68702   1
  -3  -4   1 99.3343 10.5055   1
  -3  -4   1 78.3025 9.41206   1
  -4   4   1 216.189 25.0527   1
  -4  -4  -1 236.564 26.0115   1
   4  -4   1 281.091 28.3060   1
  -4  -4  -1 221.371 25.1859   1
   4  -4   1 268.098 27.8300   1
   4   4  -1 213.333 24.8192   1
   4   4  -1 207.505 24.6614   1
   4   4   1 265.871 27.5287   1
  -4   4  -1 283.710 28.5988   1
  -4  -4   1 247.533 26.5585   1
   4   4   1 211.821 24.8934   1
   4  -4  -1 235.951 26.0759   1
  -4  -4   1 244.132 26.4039   1
  -4   4  -1 209.711 24.6937   1
   5   4  -1 26.7141 3.66297   1
  -5   4   1 19.5311 3.21631   1
  -5  -4  -1 24.3774 3.46136   1
  -5   4   1 22.3750 3.47691   1
  -5  -4  -1 24.0227 3.42179   1
   5  -4   1 20.1899 3.14066   1
   5  -4   1 22.9709 3.50014   1
   5   4  -1 22.2622 3.39301   1
  -5   4  -1 33.3878 4.08432   1
   5   4   1 25.5201 3.53973   1
   5  -4  -1 20.0724 3.38228   1
   5  -4  -1 21.3542 3.22416   1
  -5  -4   1 25.4459 3.54256   1
   5   4   1 20.6804 3.32914   1
  -5   4  -1 32.9096 4.17309   1
  -5  -4   1 23.3020 3.46271   1
  -6  -4  -1 109.681 12.8421   1
  -6   4   1 121.168 13.4859   1
   6   4  -1 109.774 12.9963   1
   6  -4   1 100.950 12.5597   1
   6   4  -1 114.133 13.2275   1
  -6   4   1 136.118 14.5082   1
  -6  -4  -1 122.088 13.6842   1
   6  -4  -1 88.2512 11.7585   1
  -6  -4   1 109.159 12.8478   1
  -6   4  -1 125.880 13.8546   1
   6  -4  -1 92.2724 12.2140   1
   6   4   1 107.522 12.8786   1
  -6  -4   1 125.889 13.7832   1
   6   4   1 115.950 13.3549   1
   7   4  -1 34.5350 5.01350   1
   7  -4   1 26.2531 4.28815   1
  -7  -4  -1 24.4441 4.33424   1
  -7   4   1 27.3671 4.71511   1
  -7  -4  -1 39.7444 5.16408   1
   7   4  -1 31.7538 4.83273   1
  -7   4   1 37.3863 5.03199   1
  -7  -4   1 31.3245 4.74194   1
  -7   4  -1 46.1785 5.64034   1
   7   4   1 48.8559 6.03437   1
  -7  -4   1 32.1351 4.74411   1
   7  -4  -1 37.7158 5.45128   1
   7   4   1 32.2684 4.80633   1
   7  -4  -1 38.1963 5.20130   1
  -8  -4  -1 43.6599 6.53629   1
  -8   4   1 49.1870 6.93516   1
   8   4  -1 60.2589 7.63431   1
   8  -4   1 58.4016 7.27383   1
   8   4  -1 54.1610 7.30387   1
   8  -4   1 54.7624 7.53847   1
  -8  -4  -1 61.4092 7.72593   1
   8   4   1 51.0001 7.16376   1
  -8  -4   1 59.5705 7.45067   1
   8   4   1 55.1057 7.40449   1
  -8   4  -1 44.6939 6.59715   1
  -8   4  -1 40.7383 6.72396   1
  -8  -4   1 51.2708 7.13017   1
   8  -4  -1 59.0592 7.42118   1
   0  -5  -1 26.7164 3.51244   1
   0   5  -1 41.0687 4.38126   1
   0  -5   1 31.7536 3.77678   1
   0  -5   1 27.1406 3.48283   1
   0   5  -1 34.3231 3.91083   1
   0  -5  -1 23.1436 3.27082   1
   0   5   1 28.6915 3.59406   1
   0   5   1 20.3404 3.11857   1
   1   5  -1 557.183 58.1138   1
  -1   5   1 388.562 50.0956   1
   1  -5   1 656.423 63.5225   1
   1  -5   1 585.381 59.5951   1
  -1  -5  -1 664.819 64.0791   1
  -1  -5  -1 522.656 56.4151   1
  -1   5   1 526.538 56.5757   1
   1   5  -1 594.169 60.1863   1
  -1  -5   1 410.337 51.0805   1
   1   5   1 454.019 53.0545   1
  -1   5  -1 543.084 57.3846   1
   1  -5  -1 471.344 53.8774   1
   1   5   1 725.572 67.5985   1
  -1  -5   1 468.646 53.7534   1
   1  -5  -1 568.982 58.8509   1
  -1   5  -1 564.489 58.4989   1
  -2  -5  -1 107.225 11.5662   1
   2   5  -1 94.3204 10.9477   1
  -2  -5  -1 90.9206 10.7840   1
   2   5  -1 92.7606 10.6854   1
  -2   5   1 102.206 11.2806   1
  -2   5   1 84.7873 10.3967   1
   2   5   1 84.8349 10.5104   1
  -2   5  -1 106.829 11.5024   1
  -2  -5   1 95.3258 10.9009   1
   2   5   1 100.410 11.1166   1
   2  -5  -1 111.030 11.8614   1
  -2  -5   1 79.2387 10.1155   1
   2  -5  -1 122.606 12.3833   1
  -2   5  -1 93.8602 10.8182   1
  -3  -5  -1 230.578 25.3892   1
  -3  -5  -1 215.215 24.5397   1
   3   5  -1 211.355 24.4880   1
   3  -5   1 233.311 25.4805   1
   3   5  -1 238.538 25.7303   1
   3  -5   1 180.867 22.8422   1
  -3   5   1 259.454 26.8576   1
  -3   5   1 198.841 23.9433   1
  -3   5  -1 232.040 25.4090   1
   3   5   1 231.337 25.3445   1
  -3  -5   1 210.995 24.3653   1
   3  -5  -1 278.268 27.9279   1
  -3  -5   1 243.942 25.9667   1
   3   5   1 228.548 25.3237   1
   3  -5  -1 325.846 30.8435   1
   4   5  -1 103.849 12.7828   1
   4  -5   1 139.570 14.8035   1
  -4   5   1 84.1644 11.9749   1
  -4  -5  -1 111.191 13.1799   1
  -4   5   1 88.2434 12.1687   1
  -4  -5  -1 127.884 14.1959   1
   4   5  -1 131.688 14.4149   1
   4  -5   1 163.541 16.2245   1
   4   5   1 115.212 13.5571   1
   4  -5  -1 129.209 14.1185   1
   4   5   1 107.272 12.9796   1
  -4  -5   1 151.695 15.4745   1
   4  -5  -1 128.609 14.2875   1
  -4  -5   1 133.656 14.4086   1
  -4   5  -1 190.880 18.1029   1
   5   5  -1 21.1708 3.44693   1
  -5  -5  -1 25.3221 3.63535   1
   5  -5   1 24.3925 3.60914   1
  -5   5   1 26.7805 3.91065   1
  -5   5   1 31.3240 4.11614   1
   5   5  -1 28.4331 3.94906   1
   5  -5   1 22.8825 3.68435   1
  -5  -5  -1 27.4349 3.82968   1
   5  -5  -1 20.6993 3.34239   1
   5   5   1 25.3597 3.71682   1
  -5  -5   1 25.5312 3.70180   1
   5   5   1 29.1777 4.09066   1
   5  -5  -1 18.1550 3.36580   1
  -5   5  -1 25.4096 3.69396   1
  -5   5  -1 37.4177 4.69141   1
  -5  -5   1 27.9502 3.81922   1
   6  -5   1 56.1871 6.71137   1
  -6   5   1 37.6535 5.25064   1
   6   5  -1 41.6833 5.45100   1
  -6   5   1 43.1345 5.70937   1
   6  -5   1 35.6471 5.08400   1
   6   5  -1 51.2525 6.25489   1
  -6  -5  -1 35.5177 5.10967   1
  -6  -5  -1 44.3921 5.63373   1
  -6  -5   1 39.5606 5.37300   1
   6  -5  -1 34.5988 5.06445   1
   6   5   1 49.0567 6.18824   1
  -6  -5   1 37.7120 5.24479   1
   6   5   1 31.1297 4.87894   1
  -6   5  -1 36.2285 5.25060   1
  -6   5  -1 37.9203 5.30071   1
   6  -5  -1 36.7282 5.33113   1
   7   5  -1 2.58706 1.28838   1
   7  -5   1 1.26781 1.30187   1
   7  -5   1 1.98188 1.24392   1
  -7  -5  -1 2.23991 1.14365   1
   7   5  -1 1.23595 1.17393   1
  -7   5   1 1.06853 1.24380   1
  -7  -5  -1 1.15517 1.01495   1
   7  -5  -1 1.92625 1.36339   1
   7   5   1 1.86091 1.25402   1
  -7  -5   1 1.91785 1.19651   1
   7   5   1 1.86803 1.22274   1
  -7   5  -1 1.40544 1.05971   1
  -7  -5   1 2.71652 1.23061   1
  -7   5  -1 3.81141 1.54416   1
  -8  -5  -1 19.7644 3.44036   1
   8  -5   1 9.70104 2.52702   1
   8  -5   1 12.9629 3.11572   1
  -8  -5  -1 18.1453 3.36230   1
  -8   5   1 11.6788 3.18690   1
   8   5  -1 22.2878 3.81143   1
   8   5  -1 12.7515 3.06835   1
   8   5   1 17.4882 3.42029   1
  -8  -5   1 17.9274 3.31621   1
  -8   5  -1 29.8728 4.16030   1
   8   5   1 15.2409 3.27468   1
  -8  -5   1 13.9224 2.98457   1
  -8   5  -1 16.3950 3.71556   1
   8  -5  -1 21.1908 3.88990   1
   0   6   1 35.6717 4.38017   1
   0  -6  -1 35.1406 4.32483   1
   0   6   1 38.8865 4.59793   1
   0   6  -1 35.6513 4.36545   1
   0  -6  -1 31.3881 4.12452   1
   0   6  -1 24.7683 3.69845   1
  -1   6   1 36.2180 5.04750   1
   1   6  -1 53.5546 5.98348   1
  -1   6   1 57.4476 6.27503   1
   1   6  -1 51.0423 5.92191   1
   1  -6   1 35.8445 5.06891   1
   1  -6   1 45.1414 5.49008   1
  -1  -6  -1 37.0417 5.09116   1
  -1  -6  -1 49.8630 5.84865   1
   1  -6  -1 44.3563 5.55033   1
  -1   6  -1 42.0492 5.32975   1
  -1  -6   1 42.5839 5.38401   1
  -1   6  -1 40.5399 5.23921   1
   1   6   1 56.1689 6.35542   1
   1  -6  -1 58.2838 6.35266   1
   1   6   1 44.4525 5.49934   1
  -1  -6   1 45.1061 5.53160   1
   2   6  -1 84.5012 9.06818   1
  -2  -6  -1 77.0497 8.64979   1
   2  -6   1 63.2974 7.73064   1
  -2   6   1 74.5033 8.45955   1
  -2   6   1 59.8383 7.64799   1
   2  -6   1 71.4028 8.20940   1
   2   6   1 62.7785 7.91046   1
   2  -6  -1 71.6710 8.26513   1
  -2  -6   1 67.9276 8.14565   1
  -2   6  -1 60.1007 7.62015   1
  -2   6  -1 64.2949 7.81604   1
   3  -6   1 76.6156 9.38696   1
   3   6  -1 89.4789 9.97552   1
  -3  -6  -1 91.5221 10.1397   1
  -3  -6  -1 77.2355 9.45450   1
   3   6  -1 76.2780 9.47144   1
  -3   6   1 106.912 11.0546   1
   3  -6   1 94.8501 10.2640   1
  -3  -6   1 87.8098 9.99528   1
   3   6   1 91.9799 10.1321   1
   3  -6  -1 93.1854 10.2587   1
  -3  -6   1 71.6356 9.07226   1
   3   6   1 80.7582 9.72394   1
  -3   6  -1 76.2926 9.29559   1
   3  -6  -1 68.0198 8.96818   1
  -3   6  -1 68.9891 9.01947   1
   4  -6   1 14.9207 2.89611   1
  -4  -6  -1 22.7495 3.51641   1
   4  -6   1 28.0913 3.66810   1
  -4  -6  -1 23.6071 3.42367   1
   4   6  -1 23.5301 3.61842   1
   4   6  -1 25.5970 3.52884   1
   4  -6  -1 29.6065 3.84595   1
   4   6   1 22.1155 3.49376   1
   4  -6  -1 30.4281 3.97860   1
   4   6   1 29.5323 3.78040   1
  -4   6  -1 19.4600 3.17200   1
  -4  -6   1 25.8941 3.51708   1
  -4  -6   1 22.8460 3.46191   1
  -5  -6  -1 152.850 17.3295   1
  -5   6   1 224.384 21.8039   1
   5   6  -1 139.552 16.5534   1
   5   6  -1 122.765 15.9690   1
   5  -6   1 157.653 17.7605   1
  -5  -6  -1 158.332 17.5089   1
  -5   6   1 180.340 18.7737   1
   5  -6   1 157.201 17.4073   1
  -5  -6   1 133.996 16.3492   1
   5  -6  -1 181.637 19.3964   1
   5  -6  -1 164.534 17.9191   1
  -5  -6   1 127.896 15.8923   1
   5   6   1 162.380 17.7732   1
  -5   6  -1 189.136 19.3622   1
   5   6   1 145.057 17.1365   1
  -5   6  -1 107.575 15.2466   1
   6  -6   1 76.9925 9.44074   1
   6   6  -1 83.1920 10.0133   1
   6  -6   1 106.426 11.5904   1
  -6   6   1 56.2367 8.52897   1
  -6   6   1 71.0547 9.21369   1
  -6  -6  -1 81.1370 9.76519   1
   6  -6  -1 81.0768 10.0883   1
  -6   6  -1 67.6238 9.10923   1
   6   6   1 77.9211 9.77971   1
   6  -6  -1 72.0606 9.19106   1
  -6   6  -1 86.5752 10.0410   1
  -6  -6   1 89.6057 10.2702   1
   7   6  -1 6.94644 1.96227   1
  -7  -6  -1 4.40986 1.59793   1
  -7  -6  -1 5.47299 1.74711   1
   7   6  -1 4.77995 1.76713   1
  -7   6   1 5.41470 1.73453   1
  -7   6   1 5.87156 1.85332   1
   7  -6   1 4.23112 1.61319   1
   7  -6   1 2.17596 1.69089   1
  -7  -6   1 5.45561 1.75444   1
   7  -6  -1 5.47888 1.78020   1
  -7   6  -1 6.17696 2.10902   1
   7   6   1 4.69701 1.75159   1
   7   6   1 3.06028 1.51707   1
   7  -6  -1 3.59691 1.72460   1
  -7  -6   1 5.27195 1.65743   1
  -7   6  -1 9.25772 2.21983   1
  -8  -6  -1 11.6141 2.63719   1
   8   6  -1 11.7695 2.79642   1
   8  -6   1 6.37771 2.44596   1
  -8   6   1 7.27975 2.68733   1
   8   6  -1 10.5968 2.67245   1
  -8   6   1 11.2557 2.63895   1
   8  -6   1 7.85344 2.21691   1
  -8  -6  -1 11.4537 2.73357   1
   8   6   1 7.76755 2.37772   1
  -8  -6   1 9.41171 2.46696   1
  -8   6  -1 14.4667 2.98102   1
  -8  -6   1 8.09556 2.32443   1
   8  -6  -1 9.74087 2.61070   1
   8   6   1 9.51824 2.54372   1
   8  -6  -1 8.19350 2.31652   1
  -8   6  -1 10.2997 3.06830   1
   0   7  -1 575.870 58.4473   1
   0  -7   1 470.503 53.0518   1
   0  -7   1 581.319 58.7352   1
   0   7  -1 481.261 53.5604   1
   0  -7  -1 539.880 56.5964   1
   0   7   1 429.169 51.0982   1
   1  -7   1 32.1394 3.82637   1
   1  -7   1 16.9794 2.89639   1
  -1  -7  -1 25.9801 3.49024   1
   1   7  -1 15.9231 2.82268   1
  -1  -7  -1 19.4288 3.09707   1
  -1   7   1 25.5582 3.39633   1
   1   7   1 26.7369 3.46545   1
   1   7   1 19.6821 3.06213   1
   1  -7  -1 18.0353 2.93238   1
  -1  -7   1 23.1569 3.23759   1
  -2  -7  -1 62.9396 8.12059   1
   2   7  -1 67.9940 8.28804   1
  -2   7   1 86.5470 9.38279   1
  -2  -7  -1 80.2377 9.18177   1
  -2   7   1 69.9003 8.50449   1
   2  -7   1 59.3369 7.84045   1
   2   7   1 95.9381 9.87690   1
   2   7   1 68.5250 8.50772   1
  -2   7  -1 57.4216 7.75115   1
  -2  -7   1 82.4774 9.15799   1
   2  -7  -1 76.9942 8.85830   1
   2  -7  -1 71.1307 8.57804   1
   3  -7   1 216.913 25.7441   1
   3   7  -1 260.906 28.1416   1
  -3   7   1 323.482 31.5100   1
  -3  -7  -1 264.116 28.1454   1
   3  -7   1 248.816 27.3663   1
  -3  -7  -1 276.308 29.0273   1
   3   7  -1 221.490 25.9334   1
  -3   7   1 217.799 25.8837   1
  -3   7  -1 244.220 27.1826   1
   3   7   1 201.771 25.0075   1
   3  -7  -1 319.004 31.2767   1
  -3   7  -1 237.045 26.8213   1
   3   7   1 239.687 27.1290   1
   3  -7  -1 248.119 27.3321   1
  -4   7   1 34.6945 5.11549   1
  -4  -7  -1 44.7109 5.67784   1
   4  -7   1 30.5280 4.74336   1
   4  -7   1 36.1103 4.89827   1
  -4   7   1 42.7732 5.47704   1
   4   7  -1 32.0621 5.00310   1
  -4  -7  -1 41.3609 5.26253   1
   4  -7  -1 38.7813 5.25846   1
   4   7   1 36.9974 5.27155   1
  -4   7  -1 51.9685 6.02956   1
   4  -7  -1 39.1721 5.13388   1
   4   7   1 38.6112 5.13825   1
  -4  -7   1 36.2693 5.26250   1
  -4   7  -1 40.6220 5.47681   1
   5  -7   1 140.422 15.2603   1
   5  -7   1 142.349 15.0140   1
  -5  -7  -1 123.460 14.0625   1
   5   7  -1 118.003 13.8052   1
  -5  -7  -1 136.164 14.9906   1
  -5   7   1 125.341 14.3305   1
   5   7  -1 117.020 13.9711   1
  -5   7   1 98.0451 12.8910   1
   5   7   1 97.0376 12.6870   1
  -5   7  -1 155.590 16.0349   1
  -5   7  -1 107.895 13.4631   1
   5   7   1 117.066 13.9490   1
  -5  -7   1 109.727 13.4883   1
   5  -7  -1 113.291 13.7727   1
  -5  -7   1 123.993 14.0216   1
   5  -7  -1 98.4906 12.7646   1
   6   7  -1 1.05848 1.10036   1
   6  -7   1 2.54051 1.19079   1
  -6  -7  -1 2.09884 1.06429   1
  -6   7   1 3.26466 1.37022   1
  -6   7   1 1.83595 1.25917   1
   6  -7   1 0.30278 0.97695   1
  -6  -7  -1 1.39497 1.03656   1
   6   7  -1 0.25025 0.81742   1
  -6  -7   1 -0.2682 0.67806   1
  -6  -7   1 1.26628 1.06892   1
   6  -7  -1 2.01810 1.29261   1
  -6   7  -1 1.13971 0.99636   1
   6   7   1 0.92245 1.11228   1
  -6   7  -1 1.03230 0.96779   1
   6  -7  -1 -0.1201 0.92208   1
   6   7   1 1.61239 1.16027   1
  -7   7   1 21.5251 4.45159   1
   7   7  -1 28.2882 4.42591   1
   7   7  -1 21.9452 4.23988   1
  -7   7   1 26.7946 4.19502   1
   7  -7   1 26.4639 4.16696   1
  -7  -7  -1 27.9745 4.30983   1
   7  -7   1 25.9474 4.54693   1
  -7  -7   1 30.1336 4.63589   1
  -7   7  -1 33.1425 4.71068   1
  -7  -7   1 32.5431 4.50429   1
   7  -7  -1 20.6488 4.19441   1
  -7   7  -1 16.2763 3.99156   1
   7  -7  -1 22.1470 3.90458   1
   7   7   1 31.7504 4.62147   1
  -8   7   1 18.3656 3.63558   1
   8  -7   1 18.8552 3.80644   1
  -8   7   1 24.7962 4.92744   1
   8  -7   1 21.7607 3.95747   1
   8  -7  -1 19.6514 3.78770   1
   8  -7  -1 11.2529 3.05361   1
  -8   7  -1 18.6037 3.68764   1
   0  -8   1 70.1010 8.66228   1
   0   8   1 71.9816 8.70122   1
   0  -8   1 73.7705 8.67114   1
   0  -8  -1 73.3392 8.78322   1
   0  -8  -1 64.8386 8.19253   1
   0   8  -1 75.4587 8.74868   1
   0   8   1 67.8898 8.48949   1
   1  -8   1 4.99878 1.36219   1
   1   8  -1 6.53869 1.54554   1
   1  -8   1 6.91509 1.68391   1
  -1  -8  -1 7.43076 1.68653   1
  -1  -8  -1 8.30837 1.71508   1
   1   8  -1 4.01641 1.20555   1
  -1   8   1 4.71253 1.35589   1
  -1   8   1 4.90541 1.34008   1
   1   8   1 9.05004 1.76597   1
   1  -8  -1 6.42369 1.51866   1
  -1  -8   1 4.92182 1.49399   1
   1  -8  -1 8.04023 1.70511   1
  -1   8  -1 3.14109 1.09857   1
  -1  -8   1 5.49686 1.41685   1
   1   8   1 7.12580 1.69547   1
   2  -8   1 18.2931 2.97537   1
   2  -8   1 16.6509 2.83162   1
  -2  -8  -1 20.6181 3.12195   1
  -2  -8  -1 21.7567 3.27339   1
  -2   8   1 16.9171 2.89450   1
  -2   8   1 18.9031 3.04009   1
  -2  -8   1 23.2443 3.25568   1
  -2   8  -1 23.9781 3.35051   1
  -2   8  -1 17.1076 2.91767   1
   2   8   1 26.2450 3.59496   1
   2  -8  -1 24.6009 3.46741   1
   2  -8  -1 14.7809 2.76132   1
  -2  -8   1 18.7009 2.99801   1
   2   8   1 17.7882 2.85563   1
   3   8  -1 302.460 32.6553   1
   3   8  -1 338.678 34.7949   1
  -3   8   1 255.272 30.3798   1
  -3  -8  -1 244.307 29.9046   1
  -3   8   1 303.901 32.8919   1
   3  -8   1 217.478 28.4897   1
   3  -8  -1 254.215 30.2659   1
   3  -8  -1 353.763 35.5111   1
  -3   8  -1 356.056 35.7502   1
  -3   8  -1 311.240 33.2453   1
  -3  -8   1 298.984 32.5779   1
   3   8   1 327.802 34.2609   1
  -3  -8   1 316.824 33.4306   1
  -4   8   1 7.18993 1.96382   1
   4  -8   1 11.7514 2.19250   1
   4   8  -1 7.72965 1.93319   1
   4  -8   1 7.61285 1.87057   1
   4   8  -1 7.34643 1.71250   1
  -4   8   1 5.24851 1.61397   1
  -4  -8   1 5.88383 1.68363   1
   4  -8  -1 7.45714 2.15907   1
   4   8   1 7.10411 1.83634   1
  -4   8  -1 8.25505 1.88054   1
  -4  -8   1 10.0958 1.95044   1
   4  -8  -1 7.72074 1.89340   1
   4   8   1 6.60484 1.93188   1
  -4   8  -1 7.40910 1.94117   1
  -5   8   1 84.9328 9.61118   1
   5  -8   1 73.5452 8.96876   1
   5   8  -1 70.1986 8.67986   1
   5   8  -1 60.5831 7.84974   1
   5  -8   1 67.4176 8.22296   1
  -5   8   1 50.4675 7.50886   1
  -5   8  -1 63.7165 8.28634   1
  -5  -8   1 67.3246 8.56191   1
  -5   8  -1 67.1309 8.31179   1
  -5  -8   1 66.3900 8.16913   1
   5  -8  -1 42.8487 7.13417   1
   5   8   1 74.8305 8.99693   1
   5  -8  -1 66.3260 8.19428   1
  -6  -8  -1 5.79266 1.88961   1
   6   8  -1 3.09655 1.52844   1
   6  -8   1 4.42012 1.55777   1
  -6  -8  -1 3.14327 1.43107   1
   6   8  -1 3.07111 1.48703   1
  -6   8   1 4.98027 1.85200   1
  -6  -8   1 3.77235 1.57268   1
  -6  -8   1 3.52453 1.42300   1
   6  -8  -1 2.43999 1.45533   1
   6   8   1 1.72732 1.38835   1
   6   8   1 4.69982 1.59301   1
  -6   8  -1 3.43578 1.57104   1
   6  -8  -1 4.53979 1.77841   1
  -7  -8  -1 52.3895 7.24010   1
   7  -8   1 48.6066 7.50407   1
   7  -8   1 61.8005 7.83195   1
  -7   8   1 63.1153 8.10320   1
  -7  -8  -1 59.0802 7.91515   1
   7   8  -1 50.2598 7.19305   1
   7   8  -1 60.2735 7.95504   1
  -7   8  -1 48.4187 7.81280   1
  -7   8  -1 51.5885 7.30163   1
  -7  -8   1 50.5655 7.11088   1
   7   8   1 57.7778 7.65854   1
   7   8   1 54.1568 7.75361   1
  -7  -8   1 47.1632 7.17617   1
   7  -8  -1 72.7448 8.50848   1
  -8   8   1 3.24680 2.13149   1
   8  -8   1 13.9018 3.22780   1
   8  -8   1 8.67545 3.00575   1
  -8   8  -1 13.1928 3.15737   1
   8  -8  -1 21.1694 3.79326   1
   0   9  -1 5.46304 1.43035   1
   0   9   1 6.17709 1.47386   1
   0  -9  -1 2.44389 1.16596   1
   0  -9   1 6.56755 1.60485   1
   0  -9  -1 4.65150 1.36713   1
   0   9  -1 5.75414 1.55324   1
   0  -9   1 3.92777 1.32567   1
   0   9   1 6.22083 1.59432   1
  -1   9   1 77.9660 10.2535   1
   1   9  -1 103.836 11.5932   1
  -1  -9  -1 94.9902 11.1855   1
   1   9  -1 110.454 12.1528   1
  -1  -9  -1 86.1555 10.7761   1
   1  -9   1 96.3523 11.2847   1
  -1   9   1 116.328 12.4474   1
   1  -9   1 95.9819 11.2005   1
   1   9   1 85.6165 10.8308   1
   1  -9  -1 95.3664 11.2689   1
   1   9   1 77.5994 10.1907   1
   1  -9  -1 93.9686 11.1546   1
  -1  -9   1 96.0079 11.2915   1
  -1  -9   1 67.3504 9.78046   1
  -1   9  -1 141.775 13.9772   1
  -1   9  -1 111.953 12.1047   1
   2   9  -1 17.3993 2.97626   1
   2   9  -1 16.8930 2.70994   1
  -2  -9  -1 13.7142 2.69291   1
   2  -9   1 15.7697 2.84967   1
  -2   9   1 17.5663 2.88347   1
  -2   9   1 18.5341 3.00830   1
   2  -9   1 23.4900 3.30726   1
  -2  -9   1 18.7432 2.96608   1
  -2   9  -1 22.3355 3.29139   1
  -2   9  -1 9.31791 2.23615   1
   2  -9  -1 12.2020 2.59809   1
   2   9   1 15.6565 2.82759   1
   2  -9  -1 13.1467 2.59671   1
  -2  -9   1 17.3384 2.82450   1
   3  -9   1 43.2879 6.09122   1
   3   9  -1 47.3438 6.14998   1
  -3  -9  -1 49.6127 6.26762   1
  -3  -9  -1 56.7915 6.93055   1
   3  -9   1 37.1965 5.56667   1
  -3   9   1 42.0187 5.97717   1
  -3   9  -1 46.1810 6.22923   1
   3  -9  -1 53.3029 6.50098   1
  -3  -9   1 45.6109 5.99968   1
  -3   9  -1 49.0276 6.35243   1
   4  -9   1 80.3933 10.2556   1
   4   9  -1 76.4868 10.1629   1
  -4  -9  -1 89.1713 10.5211   1
  -4   9   1 83.4039 10.3898   1
  -4  -9  -1 101.510 11.5705   1
   4   9  -1 98.2014 11.0719   1
  -4   9   1 64.9017 9.39973   1
  -4   9  -1 104.279 11.6582   1
  -4  -9   1 80.7171 10.1132   1
   4  -9  -1 114.865 12.0948   1
   4   9   1 86.2189 10.4371   1
   4   9   1 72.2695 9.91747   1
   4  -9  -1 79.7929 10.2761   1
  -4  -9   1 86.2601 10.6826   1
  -5  -9  -1 24.2874 3.83890   1
  -5   9   1 26.0777 4.26312   1
  -5  -9  -1 32.5081 4.79784   1
  -5   9   1 16.1772 3.52852   1
   5  -9   1 29.7374 4.26839   1
   5  -9   1 28.4138 4.47650   1
   5   9  -1 29.4548 4.29598   1
   5   9  -1 34.0710 4.95224   1
  -5  -9   1 27.5953 4.40783   1
   5   9   1 21.4102 3.73465   1
  -5   9  -1 16.7199 3.61093   1
   5  -9  -1 22.8266 4.06453   1
  -5   9  -1 37.7563 5.06063   1
   5  -9  -1 30.5094 4.35187   1
   5   9   1 24.6032 4.28031   1
  -5  -9   1 24.0860 4.00162   1
  -6  -9  -1 10.9700 2.58944   1
   6  -9   1 25.6585 4.17955   1
   6   9  -1 14.1192 3.07713   1
  -6   9   1 9.42988 2.57573   1
   6  -9   1 13.9290 2.95511   1
  -6   9   1 17.6346 3.93408   1
  -6  -9  -1 11.9789 2.93179   1
  -6   9  -1 8.41318 3.11995   1
   6  -9  -1 17.3462 3.23888   1
  -6   9  -1 15.6948 3.12346   1
   6  -9  -1 13.2162 3.15935   1
   6   9   1 10.9488 2.81603   1
   6   9   1 12.7367 2.71488   1
  -6  -9   1 14.7298 3.02702   1
  -7  -9  -1 25.5598 4.43996   1
  -7   9   1 22.8147 4.27109   1
   7   9  -1 25.7179 4.69302   1
  -7  -9   1 20.3364 4.05311   1
   7  -9  -1 29.2948 4.95705   1
   7  -9  -1 23.2676 4.25758   1
   7   9   1 20.2841 4.21822   1
   0 -10  -1 7.80538 1.97327   1
   0 -10   1 6.75038 1.83491   1
   0  10   1 7.38697 1.94320   1
   0  10  -1 5.63792 1.60416   1
   0  10  -1 5.18783 1.66032   1
   0 -10   1 6.85409 1.80012   1
  -1 -10  -1 23.0269 3.62371   1
  -1  10   1 19.4957 3.32715   1
  -1 -10  -1 20.4341 3.34494   1
   1 -10   1 22.7259 3.43401   1
   1  10  -1 17.5365 3.17323   1
   1 -10   1 15.4585 2.93685   1
  -1 -10   1 13.5041 2.92976   1
   1 -10  -1 22.6428 3.49086   1
   1  10   1 17.9199 3.07107   1
  -1  10  -1 19.4566 3.17994   1
  -1  10  -1 16.3581 3.03374   1
   1  10   1 17.2418 3.18509   1
   2  10  -1 231.114 24.1101   1
  -2  10   1 211.650 23.2792   1
  -2  10   1 211.346 23.2289   1
  -2 -10  -1 200.650 22.8381   1
  -2 -10  -1 155.084 20.3330   1
   2 -10   1 220.728 23.6637   1
   2  10   1 220.191 23.8892   1
  -2  10  -1 199.468 22.6928   1
   2  10   1 198.734 22.3764   1
   2 -10  -1 156.653 20.8127   1
   2 -10  -1 221.612 23.7933   1
  -2 -10   1 196.760 22.2871   1
  -3 -10  -1 4.86349 1.65243   1
  -3 -10  -1 3.83219 1.43805   1
  -3  10   1 5.33986 1.72582   1
   3 -10   1 2.26171 1.43142   1
   3  10  -1 3.18381 1.26016   1
  -3  10   1 5.17352 1.75135   1
   3  10  -1 3.62570 1.55595   1
   3 -10  -1 4.53695 1.64511   1
  -3 -10   1 4.90525 1.51003   1
  -3  10  -1 3.03956 1.41659   1
   3 -10  -1 5.35901 1.71393   1
   3  10   1 4.63719 1.59712   1
  -3 -10   1 3.10171 1.58038   1
   4 -10   1 32.9066 5.14502   1
  -4 -10  -1 33.5352 4.76266   1
   4  10  -1 34.2165 4.98664   1
   4  10  -1 32.2174 5.01979   1
  -4 -10  -1 29.3070 5.05707   1
  -4  10   1 25.9172 4.36158   1
  -4  10   1 33.0349 4.96006   1
   4 -10   1 31.3362 4.71615   1
  -4 -10   1 36.8493 5.07761   1
   4 -10  -1 25.3104 4.44127   1
  -4  10  -1 21.7009 4.23175   1
   4  10   1 35.2408 4.97607   1
   4 -10  -1 46.7661 6.10472   1
  -4 -10   1 35.7573 5.29817   1
   4  10   1 41.6145 5.98961   1
  -4  10  -1 41.6212 5.48478   1
   5 -10   1 37.8198 5.37793   1
  -5  10   1 20.5040 4.77037   1
   5  10  -1 36.7052 5.16377   1
  -5 -10  -1 31.8767 4.81753   1
   5  10  -1 35.1707 5.31984   1
   5 -10   1 34.3074 5.22182   1
  -5 -10  -1 34.5567 5.32574   1
   5  10   1 37.7694 5.53715   1
  -5 -10   1 29.7276 4.67601   1
   5 -10  -1 28.6131 4.89802   1
  -5  10  -1 33.3351 5.12966   1
  -5 -10   1 25.3040 4.65035   1
  -5  10  -1 40.8203 6.31093   1
   5  10   1 43.4349 5.63611   1
  -6 -10  -1 23.9873 4.31189   1
  -6  10   1 13.1732 3.71888   1
   6  10  -1 21.0399 4.07316   1
   6 -10   1 18.3005 4.10455   1
  -6  10   1 23.1898 4.26507   1
  -6 -10  -1 23.5531 4.03350   1
   6  10  -1 24.8592 4.23175   1
  -6  10  -1 24.5761 4.38172   1
   6  10   1 26.0320 4.29908   1
   6 -10  -1 21.7250 3.95797   1
  -6 -10   1 26.1432 4.40193   1
   6  10   1 22.2789 4.12186   1
   6 -10  -1 16.5476 3.82549   1
  -6 -10   1 20.6259 3.70736   1
   7 -10   1 2.87010 1.86052   1
  -7  10   1 0.20301 1.31337   1
   7 -10   1 3.10323 1.82768   1
  -7  10  -1 1.60624 1.53445   1
   7 -10  -1 0.14528 1.39897   1
   7 -10  -1 2.34856 1.83328   1
   0  11  -1 116.318 13.7714   1
   0  11  -1 118.320 13.6780   1
   0  11   1 134.777 14.8522   1
   0 -11   1 104.100 12.8964   1
   0  11   1 92.5871 12.3691   1
   0 -11  -1 118.766 13.7659   1
   0 -11  -1 108.765 13.2958   1
  -1 -11  -1 4.87707 1.67973   1
  -1 -11  -1 6.38910 1.90346   1
   1 -11   1 4.66259 1.61024   1
   1  11  -1 7.07923 1.95748   1
   1  11  -1 5.24469 1.57705   1
  -1  11   1 9.44958 2.28356   1
  -1  11   1 5.22579 1.68387   1
   1  11   1 5.98685 1.67439   1
  -1  11  -1 2.20080 1.35046   1
  -1  11  -1 4.99308 1.79581   1
   1  11   1 7.69151 2.08949   1
   1 -11  -1 0.96470 1.05201   1
   1 -11  -1 4.26940 1.65680   1
  -1 -11   1 4.57155 1.64268   1
  -1 -11   1 4.81438 1.72292   1
   2  11  -1 26.6678 4.74509   1
   2 -11   1 39.5149 5.38551   1
  -2  11   1 45.3238 5.81777   1
  -2  11   1 41.3555 5.71578   1
  -2 -11  -1 36.3250 5.15621   1
   2 -11   1 39.6878 5.52046   1
  -2 -11  -1 31.0669 5.10697   1
   2  11  -1 28.5348 4.62516   1
   2 -11  -1 33.1562 4.99436   1
  -2  11  -1 47.4492 6.10765   1
   2 -11  -1 34.2834 5.13850   1
  -2 -11   1 32.6142 5.09686   1
  -2  11  -1 29.9791 4.76290   1
  -2 -11   1 35.8450 5.15959   1
   2  11   1 30.6576 4.72829   1
   2  11   1 33.0096 5.17813   1
   3 -11   1 30.1315 5.28042   1
  -3 -11  -1 42.2529 5.87159   1
  -3 -11  -1 37.1547 5.91100   1
  -3  11   1 39.9062 5.82258   1
  -3  11   1 33.1128 5.39957   1
   3  11  -1 49.9552 6.62072   1
   3 -11   1 46.8360 6.17578   1
  -3  11  -1 45.3868 6.21032   1
   3  11   1 26.0044 5.11338   1
   3  11   1 44.2260 6.02721   1
   3 -11  -1 49.5187 6.38626   1
  -3  11  -1 43.8679 6.00149   1
   3 -11  -1 49.9560 6.53814   1
  -3 -11   1 46.7931 6.43790   1
  -4  11   1 6.01015 2.07027   1
   4  11  -1 7.32661 2.16835   1
  -4  11   1 5.66995 2.29019   1
  -4 -11  -1 4.77245 1.96953   1
   4 -11   1 6.26692 2.02903   1
  -4 -11  -1 6.01036 1.79185   1
   4  11  -1 8.03108 2.31665   1
  -4  11  -1 7.59636 2.25919   1
  -4 -11   1 5.75178 1.84079   1
  -4 -11   1 9.35734 2.44148   1
   4  11   1 6.86336 2.10896   1
   4 -11  -1 3.24283 1.80411   1
   4 -11  -1 6.09760 2.14830   1
   4  11   1 7.45974 1.95603   1
   5  11  -1 0.30422 1.18374   1
  -5 -11  -1 1.11568 1.16775   1
  -5  11   1 -0.3244 1.02972   1
  -5  11   1 2.74363 1.46634   1
   5 -11   1 0.32482 1.11656   1
  -5 -11  -1 -0.6900 1.06274   1
   5 -11  -1 1.97009 1.54625   1
  -5 -11   1 0.93621 1.12477   1
  -5  11  -1 1.07804 1.38163   1
  -5  11  -1 1.66969 1.55856   1
   5  11   1 1.85432 1.39262   1
   5 -11  -1 1.31213 1.22634   1
   5  11   1 1.81799 1.36809   1
   6 -11   1 27.5325 4.82242   1
   6  11  -1 18.1936 4.12214   1
  -6  11   1 23.8728 4.73795   1
  -6 -11   1 27.4551 4.90344   1
   6 -11  -1 28.5778 4.76197   1
   6 -11  -1 15.2223 3.91943   1
   0  12   1 13.6403 2.93268   1
   0 -12   1 11.5389 2.82681   1
   0 -12  -1 14.6861 3.04305   1
   0  12   1 11.6216 2.62744   1
   0 -12  -1 10.3144 2.58310   1
   0 -12   1 12.9818 2.84661   1
   0  12  -1 13.8642 2.98731   1
   0  12  -1 14.2276 2.83819   1
   1 -12   1 87.4666 10.2989   1
   1  12  -1 82.7690 10.1293   1
   1 -12   1 74.2839 9.45617   1
  -1  12   1 71.0316 9.21237   1
   1  12  -1 69.3974 9.18303   1
  -1 -12  -1 91.0700 10.6018   1
  -1  12   1 70.9149 9.37269   1
   1 -12  -1 63.5690 8.96062   1
  -1  12  -1 68.3772 9.22144   1
  -1 -12   1 83.9227 10.0938   1
  -1 -12   1 65.4203 8.99186   1
   1  12   1 102.342 11.3892   1
   1 -12  -1 58.9161 8.63822   1
  -1  12  -1 76.7737 9.54894   1
   2 -12   1 1.65999 1.41118   1
   2  12  -1 1.87323 1.49614   1
  -2 -12  -1 1.25955 1.13869   1
   2 -12   1 1.88710 1.28175   1
  -2  12   1 2.27762 1.59050   1
   2  12  -1 1.43117 1.07802   1
   2  12   1 1.84571 1.22320   1
   2  12   1 3.35165 1.69075   1
  -2  12  -1 -0.2629 1.20371   1
  -2  12  -1 1.75951 1.44315   1
  -2 -12   1 2.08106 1.35013   1
  -2 -12   1 1.08306 1.20865   1
   2 -12  -1 2.57192 1.51427   1
   3 -12   1 115.225 12.9804   1
  -3 -12  -1 91.0163 11.5054   1
   3  12  -1 85.4353 11.5124   1
   3  12  -1 122.661 13.6922   1
  -3 -12  -1 63.2780 10.2969   1
  -3  12   1 64.3164 10.8131   1
  -3  12  -1 116.811 13.0311   1
   3  12   1 103.989 12.6503   1
  -3 -12   1 106.932 12.7234   1
   3  12   1 100.871 12.3683   1
   3 -12  -1 100.447 12.1123   1
  -3  12  -1 98.7516 12.8212   1
  -3 -12   1 115.857 12.9611   1
  -4  12   1 4.76250 1.96341   1
  -4  12   1 2.93142 1.53356   1
  -4 -12  -1 4.83315 1.72128   1
   4 -12   1 3.92069 1.73136   1
   4  12  -1 4.40580 2.02013   1
   4  12  -1 4.64751 1.83057   1
   4 -12   1 8.78522 2.55818   1
  -4 -12   1 4.19166 1.85988   1
   4 -12  -1 3.50494 1.83318   1
   4 -12  -1 1.86159 1.54296   1
  -4  12  -1 4.94698 1.99428   1
   4  12   1 4.98494 2.01549   1
  -4 -12   1 3.75605 1.80193   1
  -4  12  -1 2.81306 1.84133   1
  -5 -12  -1 97.7131 12.4658   1
  -5 -12  -1 83.9516 12.2572   1
   5  12  -1 113.194 13.8297   1
   5 -12   1 117.455 14.0136   1
   5  12  -1 107.633 13.7715   1
  -5  12  -1 109.689 13.6177   1
  -5 -12   1 97.0985 12.4555   1
  -5 -12   1 128.578 14.7168   1
   5 -12  -1 98.1777 12.9615   1
   5  12   1 120.675 14.2272   1
   5  12   1 111.422 14.0212   1
   6 -12   1 3.00075 2.09772   1
  -6  12   1 1.90754 1.70799   1
   6 -12   1 1.53694 1.97642   1
  -6  12  -1 2.32578 1.83578   1
   6 -12  -1 2.50489 2.08902   1
   0  13   1 207.986 23.7763   1
   0  13  -1 203.154 23.3184   1
   0 -13  -1 167.718 21.1330   1
   0 -13  -1 187.937 22.0286   1
   0  13   1 194.857 22.4468   1
   0 -13   1 200.474 22.7189   1
   1 -13   1 4.75558 1.82585   1
  -1 -13  -1 4.38649 2.07454   1
   1  13  -1 2.37180 1.62581   1
   1  13  -1 2.75181 1.61996   1
  -1 -13  -1 3.70516 1.82277   1
  -1  13   1 4.15382 1.97864   1
  -1  13   1 6.34397 2.20680   1
   1  13   1 3.11502 1.77008   1
   1 -13  -1 3.95716 1.79921   1
   1 -13  -1 4.84706 2.01316   1
   1  13   1 3.73408 1.85737   1
  -1 -13   1 6.15734 2.09255   1
  -1  13  -1 6.54534 2.26361   1
  -1 -13   1 7.38277 2.49473   1
  -2 -13  -1 20.1690 4.00480   1
   2 -13   1 29.1808 4.59830   1
   2  13  -1 19.9207 4.39395   1
  -2  13   1 26.9167 4.71964   1
   2 -13   1 16.9708 3.73177   1
  -2  13   1 25.5288 4.62480   1
  -2 -13  -1 25.3768 4.46434   1
   2  13  -1 32.5484 5.07514   1
  -2 -13   1 27.2448 4.44366   1
  -2  13  -1 30.6534 4.91987   1
   2  13   1 20.8499 4.36740   1
  -2  13  -1 28.5146 5.12511   1
   2  13   1 24.3575 4.49558   1
   2 -13  -1 28.0235 4.76868   1
   2 -13  -1 19.2411 3.91668   1
  -2 -13   1 23.5696 4.33601   1
  -3 -13  -1 29.0402 4.85904   1
   3  13  -1 28.4627 5.28901   1
  -3  13   1 34.2477 5.47268   1
   3 -13   1 31.4849 5.12601   1
   3  13  -1 39.0455 5.87137   1
   3 -13   1 34.8055 5.58092   1
  -3 -13   1 26.9907 4.74355   1
   3  13   1 41.7647 6.15710   1
   3 -13  -1 29.9956 5.01984   1
   3 -13  -1 24.9796 4.92369   1
  -3 -13   1 36.5407 5.91223   1
   3  13   1 33.9420 5.61949   1
   4 -13   1 8.28059 2.62027   1
   4  13  -1 6.34633 2.43710   1
  -4 -13  -1 6.09870 2.03992   1
  -4 -13  -1 7.10796 2.54042   1
  -4  13  -1 7.56730 2.56622   1
  -4 -13   1 6.14900 2.16967   1
  -4 -13   1 5.60111 2.43492   1
   4  13   1 5.43300 2.29640   1
   5 -13   1 4.47776 2.58511   1
  -5  13   1 8.83007 2.89976   1
   5 -13   1 8.87665 2.80853   1
   5 -13  -1 3.24902 2.13653   1
   5 -13  -1 5.07541 2.42952   1
  -5  13  -1 5.82171 2.43027   1
   0  14  -1 0.72370 1.49250   1
   0  14   1 0.72933 1.33902   1
   0 -14   1 1.06259 1.50795   1
   0 -14   1 1.63124 1.76228   1
   0 -14  -1 -0.0924 1.47959   1
   1 -14   1 2.50004 2.03928   1
  -1  14   1 2.24412 1.68868   1
   1 -14   1 2.79059 1.97280   1
  -1 -14  -1 3.75831 1.89912   1
   1  14  -1 1.38078 1.46579   1
   1 -14  -1 3.08991 2.01021   1
  -1 -14   1 1.67039 1.71899   1
  -1  14  -1 1.75605 1.57512   1
   2  14  -1 37.7135 6.13084   1
  -2 -14  -1 23.8937 5.07460   1
   2 -14   1 30.0798 5.32952   1
  -2 -14  -1 38.1697 5.63882   1
   2 -14   1 33.8253 5.89140   1
  -2 -14   1 26.8859 5.35056   1
   2 -14  -1 25.1113 4.88451   1
  -2 -14   1 25.0718 4.76481   1
  -2  14  -1 24.4439 4.78156   1
   2  14   1 25.7418 5.22905   1
   2 -14  -1 24.6356 5.23331   1
   3 -14   1 0.90169 1.63699   1
   3  14  -1 1.15437 1.31143   1
  -3 -14  -1 -1.0822 1.66861   1
  -3  14   1 0.47714 1.58884   1
   3 -14  -1 1.58352 1.77813   1
   3  14   1 1.95810 1.63605   1
  -3 -14   1 1.92025 1.75157   1
   3 -14  -1 1.54314 2.03052   1
  -3  14  -1 2.25887 1.82796   1
  -3 -14   1 0.43306 1.40966   1
   4 -14   1 -0.0670 1.66776   1
  -4  14   1 1.58868 1.49959   1
   4 -14   1 0.34501 1.72540   1
   4 -14  -1 0.44111 1.89384   1
   4 -14  -1 -1.0222 1.45979   1
  -4  14  -1 -0.1772 1.41835   1
   0 -15   1 65.3909 8.79692   1
   0 -15   1 50.3005 8.15999   1
   0 -15  -1 58.3607 8.45549   1
   0  15  -1 38.1705 7.28871   1
   0  15   1 97.7370 11.2311   1
   0 -15  -1 61.3459 8.72397   1
   1 -15   1 29.1535 5.92514   1
  -1  15   1 46.2622 7.21195   1
   1  15  -1 37.8254 6.46773   1
   1 -15   1 39.8557 6.34277   1
  -1 -15  -1 37.8682 6.43028   1
   1 -15  -1 39.6386 6.35277   1
  -1 -15   1 45.4162 6.98803   1
   1  15   1 30.5066 5.89444   1
   1 -15  -1 43.7738 6.93411   1
  -1  15  -1 28.5199 5.96155   1
  -1 -15   1 38.8441 6.24411   1
   2 -15   1 8.03901 3.01324   1
  -2  15   1 10.0957 3.01326   1
   2 -15   1 8.55048 2.88897   1
  -2  15  -1 7.39856 2.86593   1
   2 -15  -1 9.22250 3.09750   1
   3 -15   1 52.7698 8.13449   1
  -3  15  -1 45.0443 7.54363   1
   0   0  -2 138.163 14.6775   1
   0   0   2 132.854 14.4201   1
  -1   0   2 1198.09 126.732   1
   1   0  -2 1210.77 127.337   1
  -1   0  -2 929.162 113.951   1
  -1   0  -2 1297.61 131.811   1
   1   0  -2 1246.55 129.199   1
  -1   0   2 1272.71 130.539   1
   1   0   2 1264.07 130.075   1
   1   0   2 1096.11 121.632   1
  -2   0   2 135.247 14.2433   1
   2   0   2 140.233 14.4721   1
  -2   0  -2 113.088 13.0722   1
   2   0  -2 116.815 13.2771   1
   3   0   2 365.492 36.9150   1
  -3   0   2 312.110 34.1630   1
   3   0   2 281.546 32.6265   1
   3   0  -2 294.562 33.3102   1
  -3   0  -2 362.052 36.7451   1
  -3   0  -2 272.210 32.1976   1
   3   0  -2 337.432 35.4654   1
  -3   0   2 355.878 36.4137   1
  -4   0  -2 4.65651 1.05289   1
  -4   0   2 6.54337 1.25329   1
   4   0   2 5.78256 1.20981   1
  -4   0  -2 6.45233 1.21269   1
   4   0   2 4.50349 1.04899   1
   4   0  -2 5.65902 1.14477   1
  -5   0   2 274.736 28.7856   1
   5   0  -2 253.811 27.8614   1
   5   0  -2 224.637 26.2610   1
  -5   0   2 233.714 26.6629   1
   5   0   2 249.164 27.5572   1
   5   0   2 247.058 27.3622   1
  -5   0  -2 256.792 27.8556   1
  -5   0  -2 259.765 28.0212   1
  -6   0  -2 28.2937 3.94344   1
  -6   0  -2 23.8582 3.66540   1
   6   0  -2 26.6773 3.86093   1
  -6   0   2 27.1216 3.86891   1
   6   0  -2 27.4797 3.97491   1
   6   0   2 31.3168 4.09897   1
   6   0   2 23.8793 3.71271   1
  -6   0   2 28.4727 3.98574   1
  -7   0   2 41.7511 6.61252   1
   7   0  -2 67.6696 8.18196   1
  -7   0  -2 56.1536 7.38079   1
   7   0   2 61.6514 7.67213   1
  -7   0   2 61.6702 7.67583   1
  -7   0  -2 64.1818 7.88056   1
   7   0  -2 62.3978 7.61766   1
   7   0   2 81.0430 8.94898   1
  -8   0  -2 6.05344 1.79655   1
  -8   0   2 4.87357 1.69014   1
   8   0   2 2.32200 1.25451   1
   8   0   2 3.57528 1.56550   1
   8   0  -2 4.51690 1.54888   1
   8   0  -2 4.85814 1.80839   1
  -8   0   2 3.95383 1.48011   1
  -8   0  -2 4.24830 1.54976   1
   9   0  -2 32.5958 5.03783   1
  -9   0  -2 32.5042 5.26219   1
  -9   0  -2 25.2755 4.56686   1
   9   0   2 33.2550 5.01480   1
   9   0   2 35.8163 5.62466   1
  -9   0   2 32.7718 5.18515   1
   0   1   2 1.42340 0.28603   1
   0  -1   2 1.24669 0.20407   1
   0  -1  -2 1.16801 0.27089   1
   0  -1  -2 1.29964 0.28012   1
   0   1   2 0.84065 0.24683   1
   0   1  -2 1.46144 0.22259   1
  -1   1   2 81.1795 9.06153   1
  -1   1   2 96.8590 9.88152   1
  -1  -1  -2 73.0336 8.65530   1
   1   1  -2 80.9083 8.99837   1
   1  -1   2 93.8128 9.65979   1
   1   1  -2 84.0204 9.16473   1
   1  -1   2 75.7309 8.72754   1
   1  -1  -2 75.4172 8.76802   1
   1   1   2 91.6937 9.59868   1
  -1   1  -2 95.5703 9.73858   1
   1  -1  -2 80.0006 8.99799   1
  -1  -1   2 89.5731 9.44679   1
  -1   1  -2 71.8149 8.54287   1
   1   1   2 94.7634 9.75976   1
  -1  -1   2 92.2344 9.61071   1
  -2   1   2 293.819 31.9370   1
   2   1  -2 341.255 34.3615   1
   2  -1   2 302.857 32.3316   1
   2   1  -2 315.345 32.9941   1
   2  -1   2 235.245 29.1564   1
  -2  -1  -2 282.997 31.3519   1
  -2   1   2 341.790 34.4287   1
  -2  -1  -2 254.466 30.0027   1
   2  -1  -2 341.022 34.4132   1
  -2  -1   2 301.937 32.2869   1
   2   1   2 258.189 30.1758   1
  -2  -1   2 279.482 31.2071   1
  -2   1  -2 391.599 37.1933   1
   2  -1  -2 333.368 33.9500   1
   2   1   2 330.750 33.8306   1
  -2   1  -2 263.816 30.4090   1
   3  -1   2 176.245 19.6654   1
   3   1  -2 160.191 18.8754   1
  -3   1   2 180.596 19.8545   1
  -3  -1  -2 146.301 18.1833   1
  -3  -1  -2 180.177 19.8221   1
   3  -1   2 196.681 20.6898   1
  -3   1   2 193.281 20.5311   1
   3   1  -2 179.046 19.7395   1
  -3   1  -2 237.254 22.9068   1
  -3  -1   2 197.061 20.7133   1
   3  -1  -2 190.638 20.4340   1
  -3  -1   2 204.920 21.1592   1
   3  -1  -2 180.849 19.8764   1
   3   1   2 169.763 19.3337   1
  -3   1  -2 179.625 19.7700   1
   3   1   2 174.793 19.5470   1
   4  -1   2 202.390 19.8715   1
   4   1  -2 169.483 17.9947   1
  -4  -1  -2 164.685 17.7379   1
   4  -1   2 174.255 18.2386   1
  -4   1   2 159.043 17.4285   1
   4  -1  -2 166.781 17.8270   1
  -4   1  -2 120.913 15.4999   1
  -4  -1   2 130.353 15.9680   1
   4   1   2 137.035 16.2868   1
  -4   1  -2 170.363 17.9783   1
  -5  -1  -2 270.369 29.0453   1
   5   1  -2 299.760 30.6570   1
  -5   1   2 323.846 32.0287   1
  -5   1   2 299.825 30.6702   1
   5  -1   2 243.872 27.6722   1
  -5  -1  -2 198.918 25.5734   1
   5  -1   2 263.126 28.7746   1
   5   1  -2 303.743 30.9475   1
   5  -1  -2 235.288 27.3796   1
  -5   1  -2 244.800 27.7599   1
   5  -1  -2 273.069 29.1739   1
   5   1   2 265.905 28.8273   1
   5   1   2 237.202 27.4578   1
  -5  -1   2 216.567 26.3755   1
  -5  -1   2 307.964 31.0520   1
  -5   1  -2 254.024 28.2126   1
   6  -1   2 43.0039 5.53213   1
  -6  -1  -2 40.9094 5.36042   1
  -6   1   2 45.2584 5.60603   1
   6   1  -2 38.1595 5.22311   1
   6  -1   2 41.4235 5.25752   1
  -6   1   2 42.6629 5.40359   1
  -6  -1  -2 40.7538 5.34422   1
  -6   1  -2 45.2162 5.62679   1
   6  -1  -2 41.4926 5.28329   1
   6   1   2 26.7284 4.53101   1
   6  -1  -2 34.1049 5.06191   1
  -6   1  -2 48.5102 5.77258   1
  -6  -1   2 44.7388 5.51996   1
   6   1   2 32.5545 4.80667   1
   7  -1   2 217.455 22.7432   1
  -7   1   2 176.992 20.5169   1
   7  -1   2 188.025 20.9277   1
   7   1  -2 175.040 20.5477   1
  -7   1   2 172.108 20.2276   1
  -7  -1  -2 206.820 22.0328   1
   7   1  -2 172.465 20.1455   1
  -7  -1  -2 149.888 19.1258   1
  -7  -1   2 157.761 19.5230   1
   7   1   2 222.814 22.9974   1
  -7  -1   2 184.227 20.7799   1
   7   1   2 176.434 20.3870   1
   7  -1  -2 193.246 21.4735   1
  -7   1  -2 250.017 24.6036   1
  -7   1  -2 176.349 20.4253   1
   7  -1  -2 165.719 19.6580   1
   8  -1   2 12.5035 2.91792   1
   8   1  -2 17.1880 3.41285   1
  -8   1   2 20.0292 3.38536   1
  -8  -1  -2 20.6677 3.46267   1
  -8  -1  -2 18.1155 3.24162   1
   8   1  -2 20.8805 3.42201   1
   8  -1   2 22.9158 3.50857   1
  -8   1   2 13.9172 3.08678   1
   8  -1  -2 20.7512 3.63868   1
  -8  -1   2 14.1131 2.99157   1
   8   1   2 20.1808 3.61153   1
   8  -1  -2 16.0601 3.01542   1
   8   1   2 14.2284 3.00335   1
  -8  -1   2 20.1729 3.50913   1
   9  -1   2 27.2220 5.06849   1
   9   1  -2 43.2259 5.87070   1
   9  -1   2 48.3109 6.20062   1
  -9  -1  -2 29.5358 5.04377   1
  -9   1   2 31.0479 5.15447   1
  -9  -1   2 34.9585 5.31513   1
   9   1   2 27.5772 4.77253   1
  -9   1  -2 34.6777 5.71514   1
  -9   1  -2 41.1640 5.80900   1
   9  -1  -2 31.1329 4.96603   1
   0   2  -2 151.432 16.0638   1
   0   2   2 153.875 16.2897   1
   0   2  -2 142.573 15.5996   1
   0  -2  -2 139.279 15.5210   1
   0  -2   2 158.947 16.4525   1
   0   2   2 126.179 14.8855   1
   0  -2  -2 148.074 15.9849   1
   0  -2   2 150.800 16.0282   1
   1   2  -2 813.260 86.4468   1
  -1   2   2 692.688 80.6601   1
  -1  -2  -2 789.833 85.3218   1
   1  -2   2 732.647 82.4370   1
   1  -2   2 972.315 94.8534   1
  -1   2   2 769.328 84.3120   1
   1   2  -2 919.277 91.9779   1
  -1  -2  -2 1150.83 105.103   1
   1  -2  -2 751.810 83.4689   1
  -1   2  -2 854.601 88.5405   1
   1   2   2 754.678 83.6016   1
  -1  -2   2 801.510 85.8445   1
  -1  -2   2 838.348 87.7115   1
   1  -2  -2 571.844 75.3691   1
   1   2   2 882.149 90.0445   1
  -1   2  -2 1015.73 97.2184   1
   2  -2   2 78.9354 8.85710   1
  -2  -2  -2 87.3183 9.36488   1
   2   2  -2 90.4607 9.51266   1
  -2   2   2 81.8103 9.10557   1
  -2   2   2 79.3346 8.98421   1
   2   2  -2 79.9768 8.96675   1
  -2  -2   2 82.2267 9.04095   1
   2   2   2 75.1236 8.74252   1
   2  -2  -2 67.2249 8.38792   1
   2  -2  -2 119.032 11.2346   1
  -2  -2   2 71.1118 8.52201   1
  -2   2  -2 78.8435 8.88181   1
   3   2  -2 247.466 24.8511   1
   3   2  -2 230.258 23.9198   1
   3  -2   2 282.742 26.7968   1
  -3  -2  -2 264.418 25.7846   1
  -3   2   2 158.823 20.3855   1
   3  -2   2 210.609 22.9014   1
  -3  -2  -2 221.323 23.4348   1
  -3   2   2 186.829 21.7121   1
   3   2   2 202.797 22.4986   1
  -3  -2   2 207.663 22.7389   1
  -3  -2   2 204.287 22.4973   1
   3  -2  -2 225.885 23.6586   1
   3  -2  -2 165.766 20.7589   1
  -3   2  -2 294.152 27.5021   1
   3   2   2 158.628 20.3611   1
  -3   2  -2 226.026 23.6131   1
  -4  -2  -2 4.86720 1.07168   1
   4   2  -2 3.73231 0.99126   1
   4  -2   2 1.64677 0.77379   1
   4  -2   2 2.44695 0.80207   1
  -4  -2  -2 2.90678 0.85035   1
   4   2  -2 3.20368 0.91794   1
  -4   2   2 4.94092 1.10635   1
  -4  -2   2 4.77151 1.07226   1
  -4   2  -2 4.16047 0.98984   1
  -4   2  -2 3.94963 1.04761   1
   4   2   2 4.36097 1.04387   1
   4  -2  -2 4.29507 1.00376   1
   4   2   2 6.38022 1.21008   1
  -4  -2   2 3.17324 0.90678   1
   5  -2   2 169.088 17.4491   1
   5   2  -2 143.555 15.9699   1
  -5  -2  -2 129.970 15.2214   1
   5  -2   2 145.306 15.9309   1
   5   2  -2 137.134 15.6468   1
  -5   2   2 128.047 15.1037   1
  -5  -2  -2 158.070 16.7199   1
  -5   2   2 124.644 14.9554   1
  -5  -2   2 173.232 17.5553   1
   5   2   2 137.942 15.6827   1
   5  -2  -2 138.942 15.8203   1
   5  -2  -2 136.707 15.5293   1
  -5  -2   2 129.128 15.1700   1
  -5   2  -2 129.796 15.2702   1
  -5   2  -2 132.027 15.3172   1
   5   2   2 124.102 14.9608   1
   6  -2   2 62.2140 7.40933   1
  -6  -2  -2 49.7454 6.73679   1
   6   2  -2 44.2095 6.13716   1
  -6   2   2 58.3464 7.01445   1
   6  -2   2 51.9075 6.46996   1
   6   2  -2 50.5092 6.63203   1
  -6  -2  -2 48.0231 6.35504   1
  -6   2  -2 67.7230 7.58098   1
  -6   2  -2 67.2270 7.50159   1
  -6  -2   2 51.7893 6.71410   1
  -6  -2   2 49.5044 6.49648   1
   6  -2  -2 54.1396 6.94047   1
   6   2   2 41.5392 6.12340   1
   7   2  -2 2.17960 1.12302   1
  -7   2   2 1.37403 1.13051   1
  -7   2   2 1.56745 1.06724   1
  -7  -2  -2 1.80309 1.08475   1
   7  -2   2 0.96170 0.80463   1
   7  -2   2 0.55838 1.02607   1
   7  -2  -2 2.06241 1.21470   1
  -7  -2   2 1.36512 0.95752   1
   7   2   2 1.94526 1.15759   1
   7  -2  -2 2.17753 1.04846   1
   8  -2   2 -0.3382 1.03392   1
  -8   2   2 0.00894 0.87109   1
   8  -2   2 0.09781 0.77444   1
  -8   2   2 -0.7191 0.79281   1
  -8  -2  -2 0.22476 0.76879   1
   8   2  -2 0.31353 0.87243   1
  -8  -2  -2 0.29634 0.79190   1
   8  -2  -2 -0.0813 0.82966   1
  -8  -2   2 -0.8292 0.74837   1
   8   2   2 -0.0438 1.01275   1
  -8   2  -2 0.62929 0.96680   1
  -8   2  -2 -0.7135 0.91615   1
   8   2   2 -0.2598 0.90518   1
   8  -2  -2 1.21140 1.17152   1
  -9   2   2 13.5045 3.19168   1
   9  -2   2 18.1975 3.33436   1
   9  -2   2 16.0875 3.55806   1
   9  -2  -2 19.9194 3.42581   1
  -9   2  -2 12.2070 2.98814   1
  -9   2  -2 14.3082 3.52516   1
   0   3   2 13.4602 2.01425   1
   0  -3   2 25.9634 2.68761   1
   0  -3   2 18.1218 2.18660   1
   0   3  -2 18.2663 2.18947   1
   0   3   2 14.7551 2.05389   1
   0  -3  -2 15.1374 2.09150   1
   0   3  -2 17.5560 2.14350   1
  -1  -3  -2 510.694 52.8368   1
  -1   3   2 418.344 48.1893   1
   1   3  -2 420.989 48.2494   1
   1   3  -2 459.062 50.1454   1
  -1  -3  -2 604.226 57.9370   1
   1  -3   2 526.427 53.5339   1
  -1   3  -2 409.945 47.7323   1
   1   3   2 404.297 47.5381   1
   1   3   2 451.546 49.8866   1
  -1  -3   2 438.880 49.1360   1
  -1  -3   2 542.464 54.4597   1
  -1   3  -2 519.752 53.2187   1
   1  -3  -2 582.171 56.6814   1
  -2   3   2 118.184 14.0609   1
   2  -3   2 122.516 14.2299   1
   2   3  -2 139.627 15.1501   1
  -2  -3  -2 138.534 15.0784   1
  -2   3   2 160.914 16.2842   1
   2   3  -2 126.160 14.4072   1
   2  -3   2 118.637 13.9895   1
  -2  -3  -2 135.298 14.9405   1
  -2  -3   2 134.088 14.8414   1
   2   3   2 136.292 15.0861   1
  -2   3  -2 145.061 15.3782   1
   2   3   2 158.422 16.1271   1
  -2  -3   2 138.484 15.0104   1
   2  -3  -2 132.325 14.7897   1
  -2   3  -2 113.540 13.7946   1
   2  -3  -2 173.789 17.0677   1
   3  -3   2 59.7032 7.35167   1
  -3   3   2 89.6178 8.98975   1
   3   3  -2 68.9667 7.77412   1
  -3  -3  -2 66.7516 7.66899   1
  -3   3   2 52.5728 7.00543   1
  -3  -3  -2 77.3817 8.30971   1
   3  -3   2 60.3085 7.26003   1
   3   3  -2 70.9290 7.93358   1
  -3  -3   2 74.0482 8.02156   1
   3   3   2 75.7679 8.25142   1
   3  -3  -2 103.341 9.94192   1
  -3  -3   2 66.4467 7.65786   1
   3   3   2 61.0647 7.38461   1
  -3   3  -2 58.8957 7.17632   1
   3  -3  -2 45.0160 6.55111   1
  -3   3  -2 82.0259 8.56524   1
  -4   3   2 31.3456 4.29670   1
   4   3  -2 36.4968 4.55043   1
   4  -3   2 32.4216 4.27162   1
  -4  -3  -2 35.7432 4.50758   1
  -4   3   2 31.5580 4.28941   1
   4  -3  -2 27.5417 3.99875   1
  -4  -3   2 41.6536 4.85093   1
  -4   3  -2 33.6769 4.34110   1
   4  -3  -2 44.7540 5.20914   1
   4   3   2 41.1187 4.80314   1
  -5  -3  -2 25.7121 3.57494   1
  -5  -3  -2 28.5607 3.72213   1
  -5   3   2 25.2479 3.56632   1
  -5   3   2 25.7629 3.57084   1
   5   3  -2 20.9507 3.24840   1
   5   3  -2 21.0763 3.29127   1
   5  -3   2 22.3004 3.26155   1
   5  -3   2 18.8271 3.20575   1
   5  -3  -2 37.5880 4.48703   1
   5  -3  -2 21.7466 3.26564   1
   5   3   2 22.7344 3.45519   1
  -5   3  -2 29.2839 3.75768   1
  -5  -3   2 23.3826 3.38757   1
  -5  -3   2 23.9808 3.42699   1
   5   3   2 28.7852 3.75961   1
  -5   3  -2 20.3567 3.22184   1
   6  -3   2 54.6155 7.52189   1
  -6   3   2 41.5395 6.73707   1
   6   3  -2 64.3078 7.99430   1
  -6  -3  -2 63.4866 7.80222   1
  -6  -3  -2 59.2454 7.61957   1
   6   3  -2 68.4230 8.18767   1
   6  -3   2 80.7290 8.71359   1
  -6   3   2 59.7014 7.70285   1
   6  -3  -2 75.2752 8.61540   1
   6   3   2 60.6256 7.76378   1
   6  -3  -2 74.5237 8.79994   1
   6   3   2 76.4361 8.62083   1
  -6  -3   2 69.6276 8.14110   1
  -6  -3   2 62.5304 7.81289   1
   7   3  -2 16.0456 3.21734   1
  -7  -3  -2 19.0348 3.20343   1
  -7   3   2 23.0038 3.43322   1
   7  -3   2 16.2793 3.25049   1
   7  -3   2 19.3945 3.13489   1
   7   3  -2 17.6791 3.19110   1
  -7  -3  -2 16.4205 3.07363   1
  -7   3  -2 11.4054 2.72027   1
  -7  -3   2 22.4724 3.59787   1
   7  -3  -2 20.3846 3.22445   1
   7   3   2 24.5107 3.75884   1
  -7   3  -2 25.6814 3.64487   1
   7   3   2 20.0933 3.34832   1
  -7  -3   2 14.1080 2.90273   1
   8  -3   2 16.7817 3.28768   1
  -8   3   2 12.5102 2.67281   1
  -8  -3  -2 9.33711 2.40487   1
   8  -3   2 11.3080 2.55281   1
  -8   3   2 19.5891 3.50802   1
   8   3  -2 11.5614 2.68991   1
   8   3  -2 12.0589 2.77951   1
  -8  -3  -2 14.1946 2.85739   1
  -8  -3   2 21.7312 3.38852   1
  -8   3  -2 18.4375 3.34994   1
  -8   3  -2 9.78440 2.46426   1
   8  -3  -2 19.6804 3.15207   1
  -8  -3   2 13.1428 2.81178   1
   8  -3  -2 24.6246 3.95716   1
   8   3   2 17.4734 3.34886   1
   8   3   2 17.2730 3.21908   1
   9  -3   2 26.2627 4.46525   1
  -9   3  -2 34.2265 5.32413   1
   0  -4  -2 106.268 11.2017   1
   0   4   2 101.220 10.8253   1
   0  -4   2 76.9831 9.52794   1
   0   4  -2 93.3579 10.3495   1
  -1  -4  -2 7.80764 1.27663   1
   1  -4   2 6.16104 1.04665   1
   1   4  -2 5.24584 1.06120   1
  -1  -4  -2 5.20457 1.07961   1
  -1   4   2 6.42342 1.12540   1
   1  -4   2 7.45408 1.11663   1
   1   4  -2 6.03171 1.05349   1
   1   4   2 5.35238 1.14715   1
  -1  -4   2 6.21405 1.09409   1
   1  -4  -2 6.75087 1.14957   1
  -1   4  -2 6.13847 1.07950   1
   1   4   2 4.75120 1.02247   1
  -1   4  -2 5.06585 0.97235   1
  -1  -4   2 6.76614 1.16159   1
  -2  -4  -2 141.317 17.0770   1
  -2  -4  -2 174.583 18.7409   1
  -2   4   2 163.155 18.1656   1
  -2   4   2 203.818 20.3360   1
   2  -4   2 165.338 18.1524   1
   2   4  -2 155.762 17.6777   1
   2   4  -2 187.093 19.4478   1
   2  -4   2 222.383 21.3512   1
  -2   4  -2 121.035 16.0751   1
   2  -4  -2 184.081 19.2748   1
  -2  -4   2 176.103 18.7317   1
   2   4   2 165.180 18.2384   1
  -2   4  -2 164.996 18.1467   1
  -2  -4   2 194.745 19.7857   1
   2   4   2 144.092 17.2464   1
   2  -4  -2 156.676 17.7906   1
  -3  -4  -2 120.686 12.3343   1
  -3   4   2 87.9352 10.3864   1
   3   4  -2 102.235 11.2004   1
   3   4  -2 82.5329 10.0532   1
  -3   4   2 106.242 11.3862   1
  -3  -4  -2 85.3242 10.2752   1
   3  -4   2 103.382 11.0864   1
   3  -4   2 152.246 14.3310   1
  -3  -4   2 81.6925 10.0326   1
   3  -4  -2 85.7773 10.2214   1
   3   4   2 93.2594 10.8226   1
  -3  -4   2 100.479 10.9540   1
   3  -4  -2 81.6093 10.0645   1
   3   4   2 76.7175 9.88787   1
  -3   4  -2 89.9804 10.4120   1
  -3   4  -2 96.5539 10.8039   1
   4   4  -2 18.1085 2.64702   1
  -4  -4  -2 16.6272 2.50480   1
   4  -4   2 14.9287 2.43115   1
   4  -4   2 15.3478 2.33260   1
   4   4  -2 14.7815 2.35166   1
  -4  -4  -2 12.4544 2.19494   1
  -4   4   2 15.9931 2.54221   1
  -4  -4   2 15.9690 2.51277   1
  -4  -4   2 16.4249 2.42460   1
   4  -4  -2 15.1913 2.49243   1
   4   4   2 17.1563 2.58890   1
  -4   4  -2 19.0956 2.72078   1
  -4   4  -2 13.2868 2.24630   1
   4   4   2 12.3299 2.14983   1
  -5   4   2 30.1104 4.19399   1
   5   4  -2 27.9854 3.88668   1
   5  -4   2 25.0107 3.85772   1
  -5  -4  -2 25.3652 3.76292   1
  -5  -4  -2 26.7138 3.80323   1
   5  -4   2 35.5814 4.31143   1
  -5   4   2 29.4722 4.03786   1
   5   4  -2 27.7994 3.92878   1
   5  -4  -2 30.0356 4.03225   1
   5   4   2 25.4732 3.78517   1
  -5  -4   2 29.7958 3.99478   1
  -5  -4   2 26.4232 3.78666   1
   5   4   2 24.4289 3.75588   1
   5  -4  -2 28.7166 4.09624   1
  -6   4   2 37.4180 5.06814   1
   6   4  -2 38.1433 4.98459   1
   6   4  -2 35.1203 4.88503   1
  -6  -4  -2 40.9274 5.15942   1
   6  -4   2 26.9526 4.44178   1
  -6   4   2 26.4614 4.33211   1
  -6  -4  -2 26.3394 4.32401   1
  -6   4  -2 38.4941 5.08724   1
   6  -4  -2 35.5882 4.79826   1
   6  -4  -2 45.5254 5.71231   1
  -6  -4   2 40.1668 5.07879   1
   6   4   2 40.3799 5.18960   1
  -6  -4   2 33.8184 4.71790   1
   6   4   2 35.9604 5.02706   1
  -7   4   2 30.6914 4.64114   1
   7   4  -2 30.5887 4.40481   1
  -7  -4  -2 26.1778 4.11572   1
  -7   4   2 31.0776 4.33221   1
   7  -4   2 19.7238 3.60260   1
   7   4  -2 29.2905 4.35675   1
   7  -4   2 33.4648 4.94132   1
  -7  -4  -2 18.7629 3.56576   1
   7  -4  -2 25.2570 4.24481   1
   7   4   2 21.1827 3.84559   1
  -7  -4   2 28.8971 4.24642   1
   7   4   2 20.8724 3.81312   1
   7  -4  -2 34.0113 4.62162   1
  -7   4  -2 27.1570 4.02227   1
  -7   4  -2 32.9600 4.90355   1
  -7  -4   2 29.0751 4.23848   1
  -8  -4  -2 20.4475 3.39462   1
  -8   4   2 14.0376 2.88816   1
   8   4  -2 15.6433 3.09779   1
   8   4  -2 15.9145 3.20432   1
   8  -4   2 23.7012 3.58814   1
  -8  -4  -2 18.0303 3.35936   1
   8  -4   2 14.0717 3.15290   1
  -8  -4   2 16.5108 3.15248   1
   8  -4  -2 11.5107 2.69653   1
  -8   4  -2 17.8222 3.16847   1
  -8   4  -2 12.5816 3.03431   1
   8   4   2 15.1131 3.17758   1
  -8  -4   2 17.4545 3.13022   1
   8   4   2 15.1738 3.06994   1
   9  -4   2 10.7005 2.84889   1
  -9   4  -2 18.3782 3.69886   1
   0   5   2 707.259 71.8008   1
   0  -5   2 875.188 81.1073   1
   0  -5  -2 445.983 59.2713   1
   0   5   2 617.834 67.1259   1
   0   5  -2 802.088 76.8700   1
   0  -5  -2 609.544 66.7384   1
  -1   5   2 71.1222 7.52389   1
   1   5  -2 60.4890 6.90798   1
  -1  -5  -2 47.0188 6.17904   1
  -1  -5  -2 57.8881 6.78162   1
  -1   5   2 74.9980 7.75205   1
   1   5  -2 65.5949 7.11695   1
   1   5   2 44.8751 6.16857   1
   1  -5  -2 47.3124 6.20706   1
  -1   5  -2 72.7059 7.55768   1
   1   5   2 36.8111 5.67107   1
   1  -5  -2 54.8634 6.68415   1
  -1  -5   2 85.7406 8.38312   1
  -1  -5   2 78.7292 7.92182   1
  -1   5  -2 58.0652 6.70873   1
  -2   5   2 243.400 25.9155   1
  -2  -5  -2 236.883 25.6054   1
   2   5  -2 231.961 25.1857   1
  -2   5   2 248.841 26.1717   1
   2  -5   2 238.358 25.4825   1
  -2  -5  -2 230.069 25.1456   1
   2  -5   2 242.333 25.8031   1
   2   5  -2 208.075 24.1378   1
  -2   5  -2 203.843 23.8076   1
   2   5   2 244.083 25.9631   1
   2  -5  -2 263.093 26.8845   1
  -2  -5   2 243.040 25.7413   1
   2  -5  -2 165.992 22.1640   1
  -2   5  -2 216.147 24.3974   1
  -2  -5   2 278.236 27.7890   1
   2   5   2 215.233 24.3346   1
   3  -5   2 138.385 17.0893   1
  -3  -5  -2 141.337 17.3271   1
  -3  -5  -2 171.526 18.7359   1
   3  -5   2 164.787 18.2852   1
   3   5  -2 184.217 19.5631   1
   3   5  -2 181.276 19.2157   1
  -3   5   2 165.206 18.4261   1
  -3   5  -2 190.936 19.7516   1
   3  -5  -2 156.968 17.9937   1
   3   5   2 163.632 18.5079   1
  -3  -5   2 158.386 17.9843   1
  -3  -5   2 172.287 18.8461   1
  -3   5  -2 183.666 19.3355   1
   3   5   2 160.026 18.1689   1
  -4  -5  -2 66.8855 8.96303   1
   4   5  -2 83.5988 9.75328   1
   4   5  -2 80.5240 9.80855   1
   4  -5   2 99.0376 10.7507   1
  -4   5   2 87.5532 10.0823   1
  -4  -5  -2 87.7842 10.1444   1
  -4   5   2 87.3477 10.1725   1
  -4  -5   2 87.7199 9.95674   1
  -4   5  -2 89.1216 10.1867   1
   4   5   2 88.7948 10.0836   1
   4   5   2 71.9463 9.38020   1
  -4  -5   2 87.7088 10.0807   1
  -5  -5  -2 101.748 11.8637   1
  -5  -5  -2 104.626 12.0964   1
  -5   5   2 98.9188 11.8006   1
   5   5  -2 99.4403 11.7617   1
   5  -5   2 141.509 14.3376   1
  -5   5   2 91.6037 11.5479   1
   5   5  -2 120.763 13.1631   1
   5  -5   2 131.352 13.4736   1
   5   5   2 103.283 11.9895   1
   5  -5  -2 101.092 12.1092   1
   5   5   2 107.781 12.4271   1
  -5  -5   2 106.203 12.1132   1
   5  -5  -2 102.480 11.8568   1
  -5   5  -2 79.8112 10.8887   1
  -5   5  -2 85.2008 11.0292   1
  -5  -5   2 99.0841 11.7970   1
  -6  -5  -2 27.8632 4.21699   1
   6   5  -2 32.8444 4.72682   1
   6   5  -2 29.0424 4.38858   1
  -6   5   2 35.5485 4.95116   1
  -6   5   2 25.5649 4.16190   1
  -6  -5  -2 36.9000 4.91528   1
   6  -5   2 26.4281 4.29400   1
   6  -5   2 33.4222 4.58335   1
  -6  -5   2 29.3643 4.33932   1
   6   5   2 36.5036 4.89556   1
   6   5   2 35.6270 5.03038   1
  -6  -5   2 30.1119 4.41105   1
   6  -5  -2 31.8455 4.70607   1
  -6   5  -2 36.1627 4.88556   1
  -6   5  -2 36.4918 4.82208   1
   6  -5  -2 32.7740 4.58190   1
  -7   5   2 50.2137 6.77059   1
   7  -5   2 40.5272 6.11450   1
  -7  -5  -2 48.1730 6.33822   1
   7   5  -2 40.6845 5.99817   1
  -7   5   2 36.9001 5.71966   1
   7  -5   2 59.5644 7.07450   1
  -7  -5  -2 44.0118 6.00455   1
   7   5  -2 58.2498 7.10064   1
   7  -5  -2 35.1909 5.78975   1
  -7  -5   2 48.6036 6.38166   1
   7  -5  -2 55.0464 6.77868   1
   7   5   2 44.8616 6.37485   1
   7   5   2 39.6784 5.95629   1
  -7   5  -2 43.9711 6.08561   1
  -7  -5   2 40.2920 5.76644   1
  -7   5  -2 49.0620 6.63101   1
   8   5  -2 56.0869 8.21246   1
  -8  -5  -2 55.2916 8.00884   1
   8   5  -2 61.4175 8.46889   1
   8  -5   2 75.5373 9.07684   1
  -8  -5  -2 61.8856 8.30816   1
  -8   5   2 60.0725 8.57230   1
   8   5   2 69.3690 9.04942   1
  -8   5  -2 71.9589 8.91860   1
  -8  -5   2 73.0767 9.00465   1
   8  -5  -2 71.1706 9.14057   1
  -8  -5   2 65.1818 8.52665   1
   8   5   2 64.5375 8.77914   1
   0   6  -2 165.204 16.4817   1
   0  -6  -2 122.354 14.1641   1
   0   6   2 121.872 14.1051   1
   0  -6  -2 139.637 15.0953   1
   0  -6   2 135.975 14.7675   1
   0  -6   2 142.069 15.1431   1
   0   6  -2 126.337 14.2868   1
   0   6   2 99.8544 13.0596   1
   1  -6   2 270.907 30.1772   1
  -1   6   2 279.026 30.7213   1
   1  -6   2 244.765 28.9979   1
   1   6  -2 319.446 32.8186   1
  -1   6   2 258.642 29.6859   1
  -1  -6  -2 290.893 31.3302   1
   1   6  -2 269.818 30.1165   1
  -1  -6  -2 308.763 32.2736   1
  -1   6  -2 206.542 27.1825   1
   1   6   2 343.710 34.1523   1
   1   6   2 293.005 31.5084   1
   1  -6  -2 253.908 29.4818   1
  -1   6  -2 350.719 34.4706   1
   1  -6  -2 373.700 35.9211   1
  -1  -6   2 293.136 31.5739   1
  -2   6   2 165.372 18.7019   1
  -2  -6  -2 184.411 19.7802   1
  -2   6   2 189.856 20.0356   1
   2  -6   2 147.180 17.7210   1
   2  -6   2 177.310 19.1578   1
   2   6  -2 189.314 19.8660   1
  -2  -6  -2 149.769 17.9042   1
   2   6  -2 166.125 18.8075   1
  -2  -6   2 163.209 18.6366   1
  -2  -6   2 166.435 18.6482   1
   2   6   2 179.131 19.3447   1
   2  -6  -2 172.356 19.0927   1
   2  -6  -2 228.829 22.2061   1
   2   6   2 133.594 17.2143   1
  -3  -6  -2 474.622 55.2014   1
   3  -6   2 419.091 52.4904   1
  -3   6   2 673.929 65.6365   1
   3   6  -2 486.621 55.6298   1
  -3  -6  -2 583.091 60.5544   1
   3   6  -2 566.537 59.9050   1
   3   6   2 594.613 61.1470   1
  -3  -6   2 565.443 59.5548   1
  -3  -6   2 489.389 55.8772   1
  -3   6  -2 578.358 60.2635   1
   3   6   2 586.447 60.9014   1
   3  -6  -2 550.453 59.0121   1
   4  -6   2 8.27294 1.61857   1
   4   6  -2 8.02518 1.59181   1
  -4  -6  -2 4.62097 1.30962   1
   4   6  -2 8.24889 1.84618   1
   4  -6   2 6.87586 1.59541   1
  -4   6   2 4.29760 1.40393   1
  -4  -6  -2 5.22684 1.44953   1
  -4   6   2 1.90805 1.08938   1
   4  -6  -2 4.23400 1.31645   1
  -4  -6   2 7.57207 1.64364   1
  -4  -6   2 6.36693 1.46778   1
   4   6   2 7.22860 1.54285   1
   4  -6  -2 5.37819 1.38065   1
  -4   6  -2 7.57320 1.67770   1
  -4   6  -2 7.17894 1.56540   1
   4   6   2 5.73773 1.52391   1
  -5   6   2 161.287 18.2253   1
   5   6  -2 180.284 19.3767   1
   5  -6   2 138.553 16.8971   1
   5   6  -2 131.324 16.5960   1
  -5  -6  -2 179.005 19.1696   1
  -5  -6  -2 151.111 17.4494   1
  -5   6   2 140.915 17.2152   1
  -5   6  -2 145.093 17.3043   1
   5   6   2 154.641 17.9825   1
  -5   6  -2 181.677 19.4312   1
   5  -6  -2 145.301 17.4489   1
   5  -6  -2 209.035 20.7092   1
  -5  -6   2 151.683 17.7330   1
  -5  -6   2 162.377 18.0546   1
   5   6   2 171.906 18.6523   1
   6   6  -2 10.9034 2.47178   1
  -6   6   2 10.1738 2.29699   1
   6  -6   2 18.3835 2.91926   1
  -6  -6  -2 10.6002 2.36650   1
   6  -6   2 9.82424 2.39143   1
  -6   6   2 13.2166 2.62400   1
  -6   6  -2 14.6294 2.67314   1
  -6   6  -2 11.6880 2.47492   1
   6  -6  -2 13.2085 2.84137   1
   6  -6  -2 11.8783 2.42518   1
  -6  -6   2 14.4252 2.66217   1
   6   6   2 11.2500 2.53837   1
   7  -6   2 10.2188 2.38037   1
  -7   6   2 6.33721 2.00931   1
  -7  -6  -2 8.57624 2.16361   1
   7   6  -2 4.19880 1.67454   1
  -7   6   2 8.70298 2.22325   1
   7  -6   2 4.98409 1.99174   1
  -7  -6  -2 5.55618 1.80043   1
   7   6  -2 7.39245 2.04978   1
   7  -6  -2 7.58127 2.20474   1
  -7   6  -2 8.93381 2.48775   1
  -7   6  -2 6.11799 1.92639   1
   7  -6  -2 8.98082 2.15485   1
  -7  -6   2 5.66447 1.77403   1
   7   6   2 7.69913 2.09487   1
  -7  -6   2 4.11539 1.55856   1
   7   6   2 8.19265 2.20683   1
  -8  -6  -2 13.2747 3.03026   1
  -8   6   2 18.6777 4.03349   1
   8   6  -2 15.3904 3.20492   1
  -8  -6  -2 15.2326 3.16544   1
   8  -6   2 13.4629 3.26232   1
  -8   6   2 16.9907 3.27080   1
   8   6  -2 17.1967 3.38703   1
  -8  -6   2 19.2500 3.47478   1
  -8  -6   2 14.7535 3.04852   1
   8   6   2 12.5812 3.06859   1
   8  -6  -2 13.6507 2.96289   1
  -8   6  -2 10.0821 3.15765   1
   8  -6  -2 14.6222 3.23390   1
   8   6   2 15.4565 3.29726   1
   0  -7   2 37.3942 5.02504   1
   0  -7   2 36.3838 5.03355   1
   0  -7  -2 49.1147 5.77293   1
   0   7   2 49.3783 5.78624   1
  -1   7   2 184.203 19.0445   1
  -1  -7  -2 132.171 16.3062   1
   1   7  -2 151.778 17.2368   1
   1   7  -2 147.917 17.1047   1
  -1  -7  -2 169.874 18.3057   1
  -1   7   2 138.849 16.6642   1
   1  -7   2 146.410 16.9292   1
   1  -7   2 141.274 16.9329   1
   1  -7  -2 131.290 16.2887   1
  -1  -7   2 171.597 18.3399   1
   1  -7  -2 162.035 17.9114   1
   1   7   2 242.815 22.6912   1
  -1  -7   2 176.453 18.7205   1
  -1   7  -2 148.280 17.0320   1
  -1   7  -2 153.031 17.2361   1
   2   7  -2 319.669 33.2176   1
  -2  -7  -2 270.309 30.8644   1
   2  -7   2 289.153 31.6169   1
  -2   7   2 299.329 32.2371   1
  -2  -7  -2 278.746 31.1960   1
   2   7   2 297.885 32.3390   1
   2  -7  -2 294.445 32.0324   1
  -2   7  -2 241.871 29.3422   1
   2   7   2 303.825 32.3837   1
  -2  -7   2 289.924 31.6786   1
  -3  -7  -2 131.672 13.7299   1
   3   7  -2 104.676 12.1612   1
   3   7  -2 99.1307 11.6471   1
   3  -7   2 105.407 12.0271   1
  -3  -7  -2 86.6376 11.0743   1
  -3   7  -2 82.6760 10.8852   1
   3   7   2 108.984 12.3684   1
  -3  -7   2 103.105 12.0167   1
   3  -7  -2 109.952 12.3055   1
   3  -7  -2 138.456 14.0088   1
   3   7   2 91.1492 11.2715   1
  -3  -7   2 95.9214 11.4682   1
   4  -7   2 67.3054 7.99142   1
  -4  -7  -2 60.9771 7.67900   1
   4   7  -2 63.3898 7.85806   1
  -4  -7  -2 60.5596 7.51779   1
  -4   7   2 93.8826 9.84941   1
  -4   7   2 70.5450 8.11389   1
   4  -7   2 63.0676 7.56961   1
   4   7   2 60.4394 7.70795   1
   4  -7  -2 51.5452 6.98763   1
  -4   7  -2 59.9802 7.49522   1
  -4  -7   2 55.2526 7.26672   1
   4  -7  -2 52.4203 7.18065   1
   4   7   2 49.7137 6.92712   1
  -5  -7  -2 20.6392 3.44167   1
  -5  -7  -2 28.3599 4.06593   1
   5   7  -2 18.8257 3.27006   1
  -5   7   2 30.9246 4.28575   1
   5   7  -2 20.4796 3.52371   1
  -5   7   2 23.7000 3.71571   1
   5  -7   2 32.9394 4.40843   1
   5  -7   2 20.4884 3.34925   1
  -5  -7   2 15.4322 3.13891   1
   5   7   2 27.4283 4.14953   1
  -5   7  -2 21.0257 3.44125   1
   5  -7  -2 19.5832 3.50578   1
  -5   7  -2 23.3832 3.67620   1
  -5  -7   2 25.5225 3.87801   1
   5   7   2 19.3460 3.33317   1
   5  -7  -2 32.6238 4.18930   1
   6   7  -2 119.278 14.3280   1
  -6  -7  -2 111.106 14.0789   1
  -6   7   2 107.006 14.0870   1
   6  -7   2 163.118 17.1397   1
  -6   7   2 113.070 14.1763   1
  -6  -7  -2 128.357 14.8219   1
   6  -7   2 101.685 13.4452   1
   6   7  -2 135.112 15.8449   1
   6  -7  -2 158.260 16.5597   1
   6   7   2 135.675 15.2396   1
   6   7   2 131.365 15.2893   1
  -6   7  -2 144.571 15.8780   1
   6  -7  -2 112.090 14.3215   1
  -6   7  -2 133.057 15.2005   1
  -7   7   2 6.81366 2.41222   1
   7   7  -2 8.83301 2.26723   1
   7  -7   2 8.47833 2.42650   1
  -7   7   2 5.91482 2.02307   1
   7   7  -2 10.8673 2.59168   1
  -7  -7  -2 9.13125 2.22030   1
   7  -7   2 12.0893 2.52246   1
   7  -7  -2 9.03637 2.51105   1
   7  -7  -2 8.98844 2.26800   1
   7   7   2 10.3431 2.40506   1
  -7   7  -2 11.8338 2.44894   1
  -7   7  -2 8.36070 2.63963   1
  -8   7   2 48.2267 7.37925   1
   8  -7   2 35.9506 5.75436   1
   8  -7   2 51.7865 6.97417   1
  -8   7   2 33.3767 5.62116   1
  -8   7  -2 33.2183 5.65012   1
   8  -7  -2 41.1072 6.15998   1
   8  -7  -2 41.6347 6.16005   1
   0   8  -2 -0.2127 0.62987   1
   0  -8  -2 0.03630 0.63951   1
   0  -8   2 0.11644 0.58870   1
   0  -8   2 0.52386 0.58833   1
   0   8  -2 -0.2447 0.42341   1
   0   8   2 0.73835 0.68213   1
   0  -8  -2 0.29916 0.69541   1
   0   8   2 0.21886 0.64804   1
   1  -8   2 402.722 42.9632   1
  -1  -8  -2 404.684 43.2824   1
   1  -8   2 451.328 45.5732   1
  -1  -8  -2 449.307 45.5798   1
   1   8  -2 394.769 42.5191   1
  -1  -8   2 384.057 42.0083   1
   1  -8  -2 373.586 41.5683   1
  -1   8  -2 268.533 36.6224   1
  -1   8  -2 476.633 47.0104   1
   1   8   2 352.336 40.4970   1
   1   8   2 463.438 46.3919   1
   1  -8  -2 353.031 40.5887   1
  -2  -8  -2 111.658 12.3806   1
   2   8  -2 108.464 12.2105   1
  -2   8   2 89.0654 11.0913   1
   2   8  -2 93.9139 11.2237   1
   2  -8   2 78.1625 10.5086   1
  -2   8   2 118.282 12.6818   1
   2  -8  -2 122.552 12.9384   1
   2   8   2 91.8045 11.1057   1
  -2   8  -2 85.6574 10.8614   1
   2  -8  -2 94.4488 11.4171   1
   2   8   2 100.980 11.8244   1
  -2  -8   2 109.101 12.1374   1
  -2  -8   2 100.533 11.5988   1
  -3  -8  -2 29.3696 4.63347   1
   3  -8   2 39.8720 4.98231   1
   3  -8   2 44.6400 5.25790   1
  -3   8   2 31.4606 4.47621   1
   3   8  -2 34.5467 4.63425   1
   3   8  -2 29.8586 4.58984   1
  -3   8   2 32.6561 4.67120   1
  -3   8  -2 24.4025 4.07484   1
  -3  -8   2 43.2602 5.27371   1
   3   8   2 37.9137 5.05026   1
  -3   8  -2 48.6553 5.58982   1
   3  -8  -2 36.5302 4.79838   1
  -3  -8   2 35.6913 4.65393   1
   3  -8  -2 19.9499 3.79841   1
   4  -8   2 63.2040 7.76322   1
   4  -8   2 60.9063 7.54362   1
  -4   8   2 38.9498 6.44256   1
  -4   8   2 68.6472 8.08932   1
  -4  -8  -2 60.7566 7.71446   1
  -4  -8  -2 62.0029 7.56889   1
  -4  -8   2 56.1957 7.20056   1
   4  -8  -2 56.0793 7.21321   1
   4   8   2 60.4512 7.61142   1
  -4  -8   2 50.6248 7.13087   1
   4   8   2 65.3172 8.08191   1
   4  -8  -2 54.6486 7.31399   1
  -4   8  -2 66.6834 8.08450   1
  -4   8  -2 73.3599 8.25679   1
  -5  -8  -2 69.0415 8.28318   1
  -5   8   2 45.4790 6.82440   1
  -5   8   2 47.7537 7.04593   1
   5   8  -2 56.2089 7.74010   1
   5   8  -2 56.7204 7.33988   1
   5  -8   2 64.6269 8.15349   1
   5  -8   2 67.9905 7.95979   1
  -5  -8   2 60.2043 7.39166   1
   5  -8  -2 45.2039 6.73335   1
   5   8   2 51.7473 7.35218   1
  -5   8  -2 78.0228 8.93226   1
   5  -8  -2 57.2377 7.66344   1
  -5  -8   2 77.5397 8.87876   1
  -5   8  -2 61.0674 7.69332   1
   6   8  -2 8.63442 2.36799   1
  -6  -8  -2 15.1000 2.96406   1
   6  -8   2 11.3658 2.46676   1
  -6  -8  -2 10.2608 2.31221   1
   6   8  -2 10.9968 2.46653   1
  -6   8   2 6.52494 2.28422   1
   6   8   2 10.8728 2.42717   1
   6  -8  -2 11.5742 2.73716   1
  -6   8  -2 13.7418 2.79959   1
  -6  -8   2 8.67748 2.33155   1
   6   8   2 14.2097 2.96567   1
  -6  -8   2 10.3935 2.31404   1
  -7  -8  -2 9.98140 2.37417   1
  -7   8   2 11.9765 2.65409   1
   7   8  -2 8.49751 2.49196   1
   7   8  -2 8.82568 2.47860   1
   7  -8   2 7.84807 2.25205   1
   7  -8   2 8.31154 2.75529   1
  -7  -8  -2 12.8789 2.87010   1
  -7   8  -2 10.3234 2.97955   1
  -7   8  -2 10.0393 2.52204   1
  -7  -8   2 9.72142 2.40901   1
  -7  -8   2 8.48187 2.43638   1
   7   8   2 9.38537 2.49015   1
   7   8   2 13.6312 2.81023   1
   7  -8  -2 10.7156 2.50474   1
   8  -8   2 16.7124 4.12782   1
   8  -8   2 24.4295 4.34684   1
  -8   8  -2 22.9230 4.30477   1
   0   9   2 21.6440 3.35301   1
   0   9  -2 27.1459 3.59249   1
   0  -9   2 29.1246 3.83819   1
   0  -9  -2 18.4718 3.20725   1
   0   9  -2 19.2915 3.21952   1
   0  -9  -2 19.5073 3.24851   1
   0  -9   2 15.7879 2.96142   1
   0   9   2 24.2047 3.45230   1
   1  -9   2 18.0134 2.80743   1
  -1   9   2 20.1733 3.03787   1
   1  -9   2 15.6960 2.67053   1
   1   9  -2 14.1317 2.60913   1
  -1  -9  -2 10.4765 2.27100   1
  -1   9   2 16.3797 2.75667   1
  -1  -9  -2 15.4326 2.70172   1
   1   9  -2 13.3975 2.38536   1
   1   9   2 16.9154 3.10464   1
   1  -9  -2 8.60166 2.10670   1
  -1  -9   2 14.3396 2.58163   1
   1   9   2 16.8126 2.81158   1
   1  -9  -2 14.4578 2.69292   1
  -1   9  -2 14.9739 2.63439   1
  -1   9  -2 14.2264 2.51075   1
  -1  -9   2 16.3599 2.71896   1
   2  -9   2 5.82945 1.57901   1
   2   9  -2 4.32921 1.30603   1
   2   9  -2 4.63403 1.45897   1
   2  -9   2 5.39234 1.44703   1
  -2  -9  -2 2.69278 1.20843   1
  -2   9   2 1.48026 1.08435   1
  -2   9   2 4.53985 1.34258   1
  -2   9  -2 3.81333 1.37638   1
   2  -9  -2 2.71700 1.16866   1
  -2   9  -2 3.88502 1.29130   1
   2  -9  -2 3.96961 1.42924   1
  -2  -9   2 3.14334 1.17540   1
  -2  -9   2 3.80869 1.30172   1
   2   9   2 2.15593 1.15872   1
   3  -9   2 34.6396 5.04705   1
   3  -9   2 42.0663 5.62206   1
  -3   9   2 49.4020 6.12453   1
  -3  -9  -2 35.9653 5.20317   1
   3   9  -2 42.1390 5.54892   1
  -3  -9  -2 40.9644 5.63272   1
  -3   9   2 42.3600 5.69157   1
  -3   9  -2 46.9687 5.93437   1
  -3   9  -2 46.6040 5.91597   1
   3   9   2 42.5655 5.78757   1
   3  -9  -2 37.0859 5.26817   1
   3   9   2 32.1086 4.95631   1
  -3  -9   2 38.5434 5.26908   1
   3  -9  -2 33.1491 5.25226   1
   4  -9   2 16.5625 2.98970   1
  -4  -9  -2 14.0449 2.85607   1
  -4  -9  -2 15.3658 2.70234   1
  -4   9   2 9.95704 2.38058   1
   4   9  -2 12.9045 2.46171   1
   4  -9   2 13.6060 2.63056   1
  -4   9   2 13.4137 2.64904   1
   4   9  -2 12.6622 2.73923   1
  -4  -9   2 15.3168 2.63604   1
  -4  -9   2 16.9655 3.13950   1
   4   9   2 15.0303 2.65949   1
  -4   9  -2 9.16588 2.32390   1
  -4   9  -2 14.6971 2.91757   1
   4   9   2 8.33179 2.34999   1
   4  -9  -2 11.3173 2.59512   1
   4  -9  -2 12.6722 2.65337   1
  -5   9   2 100.699 11.5121   1
   5   9  -2 88.9761 10.4895   1
  -5  -9  -2 83.6286 10.2069   1
  -5   9   2 80.2773 10.2146   1
   5  -9   2 64.8591 9.14811   1
   5  -9   2 87.9891 10.7416   1
  -5  -9  -2 94.1549 11.1228   1
  -5   9  -2 80.7613 10.1962   1
  -5   9  -2 89.5809 10.8056   1
   5  -9  -2 75.3789 9.80833   1
   5   9   2 70.4602 9.72910   1
   5  -9  -2 79.5814 10.2975   1
   5   9   2 89.7360 10.5648   1
  -5  -9   2 83.4091 10.1529   1
  -6   9   2 86.4340 10.1240   1
   6   9  -2 71.1111 9.34429   1
   6  -9   2 64.1574 8.73808   1
  -6  -9  -2 77.6072 9.36715   1
  -6   9   2 61.1488 9.36974   1
   6  -9   2 108.269 11.8172   1
  -6  -9  -2 77.4376 9.74213   1
   6   9   2 77.4723 9.41156   1
  -6   9  -2 77.7775 9.57917   1
   6   9   2 60.6980 8.77681   1
   6  -9  -2 75.6564 9.40412   1
  -6   9  -2 50.4480 8.97101   1
   6  -9  -2 60.6735 8.91132   1
  -6  -9   2 81.9287 9.94194   1
  -7   9   2 20.1717 3.98934   1
   7  -9   2 24.7723 4.18729   1
   7  -9   2 17.9390 3.99873   1
   7   9  -2 21.1408 4.06232   1
  -7  -9  -2 21.0330 4.02213   1
   7  -9  -2 15.6832 3.51117   1
  -7   9  -2 12.5825 3.38354   1
   7   9   2 20.7046 4.21568   1
  -7  -9   2 22.1987 4.16609   1
   7  -9  -2 23.3802 4.31966   1
   0 -10  -2 237.968 27.6974   1
   0  10   2 249.964 28.3323   1
   0  10  -2 186.273 25.1243   1
   0  10  -2 310.935 31.5955   1
   0 -10   2 260.877 28.8275   1
   0 -10   2 245.547 28.0824   1
   0 -10  -2 384.682 36.1145   1
   0  10   2 278.149 29.7933   1
   1  10  -2 12.3546 2.36708   1
   1 -10   2 10.0166 2.27056   1
  -1 -10  -2 11.3262 2.43650   1
  -1 -10  -2 14.5161 2.73613   1
  -1  10   2 11.1868 2.35582   1
  -1  10   2 11.8134 2.46379   1
   1 -10   2 9.39204 2.23369   1
   1  10  -2 15.9470 2.83095   1
   1 -10  -2 16.4998 2.79201   1
  -1 -10   2 10.2939 2.28584   1
  -1  10  -2 14.8710 2.69745   1
   1  10   2 13.8200 2.49889   1
  -1  10  -2 12.3020 2.36236   1
   1 -10  -2 9.94474 2.27862   1
  -1 -10   2 6.57053 1.98596   1
   2 -10   2 113.774 12.6721   1
   2 -10   2 101.640 12.1178   1
  -2 -10  -2 77.9952 10.9257   1
  -2  10   2 96.0129 11.8397   1
  -2 -10  -2 98.6792 11.8559   1
   2  10  -2 97.2665 11.7120   1
  -2  10  -2 149.096 14.9840   1
   2 -10  -2 102.112 12.2160   1
  -2 -10   2 101.150 11.9295   1
  -2  10  -2 105.351 12.3328   1
   2  10   2 116.966 13.0970   1
   2  10   2 79.3460 10.7467   1
   3  10  -2 11.7059 2.38900   1
   3 -10   2 14.2238 2.80468   1
  -3  10   2 9.08825 2.22158   1
  -3 -10  -2 11.3109 2.51959   1
  -3 -10  -2 12.6982 2.54083   1
   3 -10   2 9.95496 2.33999   1
   3  10  -2 10.0559 2.44845   1
  -3  10   2 10.5367 2.39609   1
   3  10   2 8.62671 2.14686   1
   3 -10  -2 13.4987 2.66553   1
   3  10   2 9.81423 2.47631   1
  -3  10  -2 13.9419 2.64415   1
  -3  10  -2 10.9258 2.55406   1
  -3 -10   2 6.44209 1.91633   1
  -3 -10   2 9.13876 2.28274   1
   3 -10  -2 15.6351 2.86722   1
   4  10  -2 2.61062 1.47898   1
   4 -10   2 2.93898 1.49386   1
  -4  10   2 3.58245 1.47960   1
  -4 -10  -2 2.54810 1.30073   1
   4 -10   2 1.03154 1.41908   1
  -4  10   2 2.17433 1.16342   1
  -4 -10   2 0.95404 1.23542   1
   4 -10  -2 5.14954 1.66877   1
   4  10   2 2.66488 1.33915   1
  -4  10  -2 4.41056 1.60152   1
   4 -10  -2 4.43999 1.72279   1
  -4  10  -2 3.59417 1.63543   1
  -5  10   2 44.4367 6.21070   1
  -5 -10  -2 44.7299 6.40356   1
   5  10  -2 40.7345 5.72104   1
   5  10  -2 33.4507 5.61923   1
  -5 -10  -2 45.7906 6.00347   1
   5 -10   2 40.5580 5.81507   1
  -5  10   2 24.3829 5.24233   1
  -5 -10   2 46.3539 6.47738   1
  -5  10  -2 41.9685 6.07660   1
   5 -10  -2 53.7864 6.73304   1
   5  10   2 45.4824 6.05213   1
   5  10   2 42.6735 6.19144   1
   5 -10  -2 34.7931 5.62535   1
  -5 -10   2 46.1040 6.11870   1
  -6 -10  -2 17.9825 3.66836   1
   6 -10   2 19.9231 3.60528   1
  -6 -10  -2 21.2198 3.75325   1
   6  10  -2 18.8141 3.86797   1
  -6  10   2 15.7426 3.67493   1
   6  10  -2 16.3225 3.56993   1
   6 -10   2 24.0526 4.37029   1
   6  10   2 13.6257 3.17811   1
  -6  10  -2 17.3289 3.71235   1
   6 -10  -2 22.7049 3.80328   1
  -6 -10   2 18.1519 3.39952   1
   6  10   2 18.4448 3.78357   1
  -6 -10   2 16.0734 3.58733   1
   7 -10   2 -1.2716 1.38627   1
   7 -10   2 0.22266 1.32228   1
  -7  10   2 0.71165 1.31974   1
   7 -10  -2 0.24239 1.47631   1
  -7  10  -2 -0.2135 1.24209   1
   7 -10  -2 -0.9807 1.30181   1
   0  11   2 3.18574 1.48484   1
   0 -11  -2 2.58221 1.23641   1
   0  11   2 0.95358 0.96358   1
   0 -11   2 1.00068 1.14227   1
   0  11  -2 1.44323 0.99826   1
   0 -11  -2 1.87456 1.21055   1
   1  11  -2 21.3346 3.55415   1
  -1  11   2 14.5407 2.92313   1
   1 -11   2 22.0266 3.65316   1
  -1 -11  -2 20.6894 3.52711   1
  -1 -11  -2 14.5381 3.04491   1
   1  11  -2 20.5618 3.41166   1
  -1  11   2 13.7744 3.00396   1
  -1  11  -2 18.3315 3.29659   1
   1 -11  -2 16.7565 3.17585   1
   1 -11  -2 24.3680 3.82950   1
  -1 -11   2 17.7713 3.15320   1
   1  11   2 16.1872 3.22325   1
  -1 -11   2 13.8938 3.02535   1
   1  11   2 16.8248 3.05172   1
   2  11  -2 58.6109 7.59116   1
  -2 -11  -2 53.4107 7.35401   1
  -2  11   2 36.3958 6.20871   1
   2 -11   2 60.5561 7.63547   1
   2 -11   2 50.3367 7.02250   1
  -2  11   2 61.4210 7.60661   1
  -2 -11  -2 44.8470 6.63526   1
   2  11  -2 56.3527 7.09371   1
   2 -11  -2 50.6015 7.01989   1
  -2 -11   2 81.2446 9.05330   1
  -2  11  -2 49.1772 6.98465   1
   2 -11  -2 48.6756 6.96623   1
  -2 -11   2 51.3954 6.91785   1
   2  11   2 54.1792 7.05291   1
   2  11   2 55.5849 7.45548   1
  -2  11  -2 63.9848 7.84964   1
  -3  11   2 42.4926 5.97886   1
  -3  11   2 36.5722 5.62059   1
   3 -11   2 37.0045 5.60630   1
   3 -11   2 33.3733 5.42459   1
  -3 -11  -2 47.7874 6.32850   1
   3  11  -2 44.2427 6.22359   1
   3 -11  -2 51.4099 6.70539   1
   3 -11  -2 52.4242 6.56201   1
  -3 -11   2 39.3690 5.96991   1
   3  11   2 43.1627 5.99629   1
  -3  11  -2 36.3994 5.62136   1
  -3  11  -2 32.0244 5.29504   1
  -4 -11  -2 7.21430 2.25513   1
   4 -11   2 6.11696 1.99807   1
   4 -11   2 7.15658 2.06832   1
  -4 -11  -2 5.26884 1.80829   1
   4  11  -2 6.39393 2.03551   1
   4  11  -2 5.67022 2.06240   1
  -4  11   2 4.34779 2.12283   1
   4 -11  -2 7.78977 2.33651   1
  -4 -11   2 3.11307 1.61817   1
  -4  11  -2 6.97756 2.19768   1
   4  11   2 5.27782 1.94409   1
  -4  11  -2 3.38781 1.88413   1
   4  11   2 6.30316 1.86746   1
  -4 -11   2 4.90496 1.71580   1
  -5 -11  -2 -0.3681 1.00006   1
   5 -11   2 0.93074 1.48986   1
  -5  11   2 1.28054 1.49381   1
  -5  11   2 0.64678 1.20970   1
   5 -11   2 1.65383 1.23645   1
   5  11  -2 1.42256 1.52216   1
  -5 -11  -2 0.74484 1.07561   1
   5  11   2 0.14886 0.95101   1
  -5 -11   2 0.00955 1.12733   1
  -5  11  -2 2.05060 1.64590   1
   5 -11  -2 -0.4644 1.07370   1
   5 -11  -2 1.67234 1.46755   1
   5  11   2 0.33734 1.11231   1
  -5  11  -2 -0.6388 1.11328   1
   6  11  -2 69.3621 9.27685   1
   6 -11   2 82.7002 10.2393   1
  -6  11   2 86.3632 10.4225   1
   6 -11   2 63.0502 8.76839   1
  -6  11  -2 74.1796 9.83046   1
  -6 -11   2 55.4309 8.39629   1
   6 -11  -2 38.5341 7.54501   1
   6 -11  -2 72.4376 9.33523   1
   7 -11   2 66.1580 9.97467   1
   0  12   2 10.5078 2.66667   1
   0 -12   2 17.3638 3.27943   1
   0 -12  -2 11.9641 2.84391   1
   0  12  -2 19.5949 3.32791   1
   0  12  -2 9.74732 2.58238   1
   0 -12  -2 16.7382 3.15984   1
   0 -12   2 10.8357 2.61171   1
   0  12   2 13.9799 2.89318   1
  -1  12   2 52.1634 7.74489   1
   1  12  -2 70.0941 8.60315   1
   1  12  -2 69.5267 8.81333   1
  -1 -12  -2 67.5164 8.71373   1
   1 -12   2 57.4967 7.94360   1
  -1 -12  -2 59.4729 8.15460   1
  -1  12   2 70.9008 8.75150   1
   1 -12   2 87.0746 9.80123   1
  -1 -12   2 86.6772 9.77884   1
   1 -12  -2 59.7540 8.16711   1
   1 -12  -2 52.0193 7.82039   1
   1  12   2 50.8520 7.64640   1
   1  12   2 72.9406 9.03315   1
  -1  12  -2 51.0835 7.55766   1
  -1  12  -2 69.5833 8.69439   1
  -1 -12   2 53.7513 7.69336   1
  -2 -12  -2 97.1835 12.2862   1
   2 -12   2 115.294 13.1922   1
   2  12  -2 108.137 13.0403   1
  -2  12   2 82.4918 11.5105   1
   2 -12   2 109.904 12.8536   1
   2  12  -2 121.002 13.7430   1
  -2  12   2 94.8098 12.7433   1
  -2 -12  -2 104.306 12.4856   1
  -2  12  -2 94.0541 12.0481   1
   2 -12  -2 78.7524 11.1187   1
   2 -12  -2 110.399 13.1128   1
  -2 -12   2 97.0125 12.1780   1
  -2  12  -2 88.7497 11.8609   1
   2  12   2 92.5388 12.0634   1
   2  12   2 102.766 12.3146   1
  -2 -12   2 110.367 13.0004   1
  -3 -12  -2 8.93256 2.21935   1
  -3  12   2 2.43666 1.58731   1
   3  12  -2 6.58895 2.26770   1
  -3  12   2 8.40217 2.71511   1
   3  12  -2 5.72747 2.11713   1
  -3 -12  -2 7.30304 2.39005   1
   3  12   2 7.71749 2.24316   1
   3 -12  -2 7.76176 2.26603   1
  -3  12  -2 4.98455 2.11048   1
   3  12   2 6.51854 2.19937   1
   3 -12  -2 4.66447 1.93850   1
  -3 -12   2 9.42565 2.59268   1
  -3 -12   2 6.66951 2.07570   1
   4 -12   2 33.7386 5.28680   1
  -4  12   2 37.7755 6.10768   1
   4 -12   2 41.9223 6.24200   1
   4  12  -2 37.1450 5.91659   1
  -4 -12  -2 45.9898 6.17577   1
  -4  12   2 43.5109 6.25636   1
   4  12   2 38.0405 5.92692   1
   4 -12  -2 33.0791 5.67741   1
   4 -12  -2 24.9102 4.84605   1
  -4 -12   2 39.1627 5.91229   1
  -4  12  -2 31.0275 5.47831   1
   4  12   2 50.5669 7.18507   1
   5  12  -2 20.3647 4.12418   1
   5 -12   2 18.3337 3.94518   1
  -5 -12  -2 14.2718 3.65388   1
   5  12  -2 22.0655 4.44433   1
  -5  12   2 12.4575 3.47197   1
   5 -12   2 21.9916 4.14913   1
  -5 -12   2 26.5458 4.23298   1
   5 -12  -2 17.7517 3.95417   1
   5 -12  -2 17.7579 3.85366   1
  -5  12  -2 18.6172 4.05182   1
  -5 -12   2 20.1456 3.99387   1
   5  12   2 16.9801 3.83210   1
   6 -12   2 1.29116 1.68343   1
   6 -12   2 2.98761 2.27473   1
   6 -12  -2 4.51426 2.26808   1
  -6  12  -2 0.99468 1.48389   1
   0 -13   2 99.5824 11.8790   1
   0 -13   2 79.8837 10.4473   1
   0 -13  -2 75.4656 10.2025   1
   0  13  -2 72.4840 10.3885   1
   0 -13  -2 111.782 12.5224   1
   0  13   2 91.3333 11.6472   1
   0  13   2 73.3878 10.0812   1
  -1 -13  -2 13.4624 3.08284   1
  -1 -13  -2 8.64403 2.35295   1
   1  13  -2 6.68231 2.37760   1
  -1  13   2 6.02104 2.45004   1
   1 -13   2 5.11114 2.03347   1
   1  13  -2 8.79176 2.55033   1
  -1  13   2 8.78912 2.50475   1
  -1  13  -2 6.35544 2.53460   1
   1  13   2 9.01018 2.55358   1
  -1  13  -2 7.67639 2.47771   1
   1  13   2 9.39690 2.77318   1
  -1 -13   2 7.69833 2.31361   1
  -1 -13   2 9.43149 2.77051   1
   1 -13  -2 7.84796 2.46144   1
   1 -13  -2 6.90703 2.22387   1
   2  13  -2 54.4062 7.81599   1
   2 -13   2 61.7553 7.95577   1
  -2 -13  -2 42.0717 6.73811   1
  -2 -13  -2 44.6307 7.07256   1
  -2  13   2 67.8076 8.80707   1
   2  13  -2 64.5282 8.42984   1
  -2  13  -2 60.4603 8.38967   1
  -2 -13   2 49.1966 7.32763   1
   2  13   2 54.5845 7.91750   1
  -2  13  -2 63.2878 8.64847   1
   2 -13  -2 55.4162 7.67065   1
  -2 -13   2 55.0865 7.38371   1
   2  13   2 30.3892 6.17345   1
   2 -13  -2 76.0112 8.95761   1
   3 -13   2 61.3671 8.44473   1
   3 -13   2 53.0312 7.65940   1
  -3  13   2 53.7444 8.02071   1
  -3 -13  -2 41.3234 7.46196   1
   3  13  -2 56.0583 8.10995   1
  -3 -13  -2 56.3341 7.80204   1
   3 -13  -2 66.6115 8.80517   1
   3  13   2 65.2342 8.79581   1
  -3  13  -2 62.6808 8.47597   1
   3  13   2 87.2397 10.1127   1
  -3 -13   2 59.8410 8.53336   1
   4 -13   2 36.7680 5.61440   1
   4  13  -2 26.6075 5.14847   1
   4 -13   2 34.0401 5.47303   1
  -4 -13  -2 29.6685 5.46448   1
  -4 -13  -2 31.6858 4.96864   1
   4 -13  -2 31.0848 5.31885   1
   4  13   2 27.3528 4.96949   1
  -4 -13   2 28.6110 4.68437   1
  -4 -13   2 28.5855 5.29917   1
   4 -13  -2 35.2581 5.62627   1
   4  13   2 25.8915 4.93674   1
  -4  13  -2 19.4061 4.69881   1
   5 -13   2 14.5352 3.64066   1
   5 -13   2 16.3454 3.84421   1
  -5  13   2 9.19836 3.18507   1
   5 -13  -2 13.8297 3.58129   1
  -5  13  -2 11.7198 3.35423   1
   0 -14  -2 1.68828 1.79232   1
   0 -14   2 1.06852 1.62691   1
   0  14  -2 1.96100 1.77914   1
   0  14   2 1.26840 1.49146   1
   0 -14  -2 2.65024 1.71751   1
   0 -14   2 -0.5399 1.45221   1
  -1  14   2 1.57880 1.75807   1
  -1 -14  -2 1.47686 1.61402   1
   1 -14   2 0.42678 1.55423   1
   1 -14   2 0.77809 1.57927   1
  -1 -14  -2 2.17745 2.07734   1
  -1 -14   2 2.41906 1.76223   1
   1  14   2 3.56703 2.06459   1
  -1 -14   2 1.97850 1.67679   1
   1 -14  -2 2.64660 1.89710   1
  -1  14  -2 3.17387 1.87397   1
   1 -14  -2 2.55103 1.84312   1
  -2  14   2 14.5829 3.74581   1
  -2 -14  -2 21.0347 4.39881   1
   2 -14   2 20.2760 4.36305   1
   2  14  -2 26.3510 5.25127   1
  -2 -14  -2 23.8915 4.26413   1
   2 -14   2 18.1459 4.09613   1
   2 -14  -2 22.5639 4.49540   1
  -2 -14   2 20.2136 4.80849   1
  -2  14  -2 20.5037 4.29010   1
  -2 -14   2 17.5552 3.85278   1
   2  14   2 23.1221 4.66950   1
   3 -14   2 5.93548 2.46556   1
  -3  14   2 5.39292 2.40184   1
  -3 -14  -2 8.47244 2.77646   1
   3 -14   2 6.08908 2.58846   1
  -3  14  -2 3.99571 2.35862   1
   3 -14  -2 3.97887 2.02483   1
  -3 -14   2 4.28711 2.05458   1
  -3 -14   2 5.77182 2.55322   1
   3  14   2 1.97427 1.86398   1
   3 -14  -2 7.98963 2.74774   1
   4 -14   2 4.56970 2.43052   1
  -4  14   2 3.64313 1.98065   1
   4 -14   2 2.11075 1.91615   1
   4 -14  -2 1.62598 2.17256   1
   0 -15  -2 16.8635 3.90580   1
   0 -15   2 18.2739 4.23619   1
   0 -15  -2 14.6912 3.89385   1
   0  15  -2 11.7642 3.46906   1
   0 -15   2 20.8179 4.18070   1
   0  15   2 15.5222 3.77797   1
  -1  15   2 0.86660 1.43224   1
  -1 -15  -2 0.78541 1.54456   1
   1 -15   2 0.24181 1.68712   1
   1  15  -2 -0.8527 1.32124   1
   1 -15   2 2.09338 2.02882   1
  -1 -15   2 1.77795 1.98988   1
   1  15   2 0.85078 1.65837   1
   1 -15  -2 2.15420 1.93077   1
   1 -15  -2 1.73354 1.70419   1
  -1  15  -2 -0.0464 1.49294   1
  -1 -15   2 -0.2683 1.56361   1
   2 -15   2 45.9675 7.47543   1
   2  15  -2 43.9834 7.60143   1
  -2  15   2 46.3882 7.73547   1
   2 -15   2 45.1872 7.50760   1
   2 -15  -2 54.0714 7.95366   1
  -2 -15   2 55.2367 8.34496   1
   3 -15   2 36.9165 6.66108   1
   3 -15   2 31.0804 6.11416   1
  -3  15  -2 35.5187 6.30178   1
   0   0  -3 0.07548 0.06743   1
   0   0   3 0.05463 0.06508   1
  -1   0  -3 91.2168 10.4551   1
   1   0  -3 111.373 11.4943   1
  -1   0   3 97.5221 10.8084   1
   1   0   3 97.1580 10.7479   1
  -1   0   3 101.840 11.0033   1
  -1   0  -3 101.947 10.9692   1
   1   0   3 119.229 11.8919   1
   1   0  -3 92.3335 10.5527   1
   2   0  -3 1381.63 129.096   1
  -2   0  -3 900.289 103.602   1
  -2   0   3 856.514 101.645   1
  -2   0   3 1109.35 114.075   1
   2   0  -3 1084.21 112.717   1
   2   0   3 1029.24 109.888   1
   3   0   3 102.950 11.7165   1
   3   0  -3 138.455 13.6818   1
  -3   0  -3 106.549 11.8960   1
  -3   0   3 110.012 12.0773   1
  -3   0   3 109.974 12.0829   1
  -3   0  -3 105.187 11.8074   1
   3   0   3 91.6090 11.1336   1
   3   0  -3 103.663 11.7805   1
  -4   0   3 128.673 14.4655   1
   4   0  -3 121.870 14.1316   1
   4   0   3 146.602 15.4833   1
   4   0   3 122.441 14.1950   1
  -4   0  -3 107.553 13.4361   1
  -4   0  -3 195.718 18.3018   1
   5   0   3 0.13239 0.53184   1
  -5   0  -3 -0.1131 0.37901   1
   5   0   3 0.77701 0.55322   1
  -5   0  -3 0.29381 0.57052   1
  -5   0   3 0.56107 0.57554   1
  -5   0   3 0.18760 0.66117   1
   5   0  -3 -0.0182 0.56099   1
   5   0  -3 0.06442 0.58315   1
   6   0  -3 25.2995 3.75248   1
  -6   0  -3 28.2672 3.82849   1
  -6   0   3 22.0991 3.41404   1
   6   0   3 18.4414 3.11307   1
   6   0   3 29.3058 3.93559   1
  -6   0  -3 22.9080 3.45048   1
  -7   0  -3 30.6258 4.29041   1
  -7   0  -3 27.1358 4.07387   1
  -7   0   3 26.0488 4.02105   1
   7   0  -3 23.5971 3.73051   1
   7   0  -3 25.8619 4.10332   1
  -7   0   3 28.7832 4.13423   1
  -8   0  -3 0.24165 0.84347   1
   8   0   3 -0.3960 0.85024   1
  -8   0   3 -0.1182 0.82826   1
   8   0  -3 0.80046 1.00547   1
  -8   0   3 0.27922 1.03695   1
   8   0   3 1.38137 1.10799   1
  -8   0  -3 0.22423 0.85830   1
   8   0  -3 -0.0184 0.76599   1
   9   0   3 24.3042 3.95863   1
  -9   0   3 21.2555 3.80274   1
   9   0   3 9.79579 3.07667   1
   9   0  -3 17.3196 3.34076   1
  -9   0  -3 15.5222 3.28035   1
  -9   0  -3 17.8060 3.61224   1
   0  -1  -3 694.715 75.3235   1
   0   1  -3 713.728 76.1221   1
   0   1   3 753.404 78.2835   1
   0  -1   3 705.117 75.6988   1
   0   1   3 670.543 74.1202   1
   0  -1  -3 719.126 76.5160   1
  -1   1   3 1234.63 130.349   1
  -1  -1  -3 1209.74 129.093   1
   1   1  -3 1180.00 127.563   1
   1   1  -3 1147.12 125.945   1
   1  -1   3 1229.53 130.025   1
  -1   1   3 1221.05 129.679   1
  -1  -1  -3 1146.68 125.960   1
   1  -1   3 1186.93 127.858   1
   1   1   3 1087.38 123.132   1
  -1  -1   3 1101.53 123.745   1
  -1   1  -3 1189.49 127.991   1
  -1  -1   3 1187.09 127.903   1
   1  -1  -3 1410.03 139.564   1
   1   1   3 1104.69 123.945   1
   1  -1  -3 1479.32 143.388   1
  -1   1  -3 1266.17 131.872   1
  -2  -1  -3 351.756 38.5479   1
  -2  -1  -3 311.988 36.6139   1
   2   1  -3 344.378 38.2047   1
   2  -1   3 420.117 42.0416   1
  -2   1   3 394.363 40.7742   1
   2   1  -3 354.848 38.7191   1
   2  -1   3 315.873 36.7818   1
  -2   1   3 348.986 38.4634   1
   2  -1  -3 412.999 41.7061   1
   2   1   3 383.393 40.1575   1
   2   1   3 346.909 38.2927   1
  -2  -1   3 367.891 39.3559   1
   2  -1  -3 384.950 40.2876   1
  -2  -1   3 393.307 40.6358   1
  -2   1  -3 532.393 48.4427   1
  -2   1  -3 291.738 35.6708   1
   3  -1   3 217.909 23.6578   1
  -3  -1  -3 262.325 26.0800   1
  -3  -1  -3 192.454 22.3977   1
  -3   1   3 202.951 22.9255   1
   3   1  -3 211.479 23.3252   1
   3   1  -3 215.168 23.5395   1
  -3   1   3 238.733 24.7860   1
   3  -1   3 219.724 23.7186   1
  -3   1  -3 238.611 24.7479   1
   3   1   3 188.166 22.2103   1
   3   1   3 259.077 25.8887   1
  -3  -1   3 199.052 22.7421   1
  -3   1  -3 258.311 25.8068   1
  -3  -1   3 182.159 21.9374   1
   3  -1  -3 210.527 23.4010   1
   3  -1  -3 215.236 23.5709   1
   4   1  -3 134.856 15.8828   1
   4  -1   3 161.503 17.2945   1
  -4   1   3 155.144 16.9969   1
  -4  -1  -3 162.982 17.4071   1
   4  -1   3 187.786 18.8007   1
  -4  -1   3 155.867 16.9721   1
   4  -1  -3 143.249 16.3323   1
  -4   1  -3 142.620 16.2994   1
   4   1   3 128.436 15.6243   1
  -4   1  -3 145.548 16.4196   1
  -5   1   3 72.9524 10.0421   1
   5   1  -3 108.954 11.9642   1
  -5  -1  -3 119.100 12.4793   1
   5  -1   3 107.719 11.9477   1
   5   1  -3 96.7278 11.2431   1
   5  -1   3 115.681 12.2129   1
  -5   1   3 89.4891 10.8380   1
  -5  -1  -3 97.1280 11.2426   1
   5   1   3 87.3259 10.7735   1
   5  -1  -3 106.489 11.7536   1
  -5  -1   3 92.3079 10.9599   1
  -5  -1   3 97.8236 11.2711   1
   5   1   3 92.8271 11.0060   1
  -5   1  -3 82.1525 10.4311   1
   5  -1  -3 99.3678 11.4827   1
  -5   1  -3 139.595 13.6494   1
  -6  -1  -3 52.8877 6.27203   1
  -6  -1  -3 38.3569 5.33535   1
   6   1  -3 40.6059 5.47925   1
  -6   1   3 46.8885 5.90807   1
   6   1   3 48.7795 6.04382   1
  -6   1  -3 50.5464 6.05059   1
  -6   1  -3 37.3279 5.25745   1
   6   1   3 40.7956 5.42566   1
   6  -1  -3 52.0076 6.29089   1
  -6  -1   3 32.5749 4.99683   1
   7  -1   3 34.0423 5.19515   1
   7   1  -3 43.7925 5.72301   1
  -7  -1  -3 33.9679 5.16243   1
   7  -1   3 42.6239 5.65867   1
  -7   1   3 40.0420 5.47498   1
  -7  -1  -3 45.6306 5.90024   1
  -7   1   3 40.5678 5.60459   1
   7   1   3 39.2496 5.57934   1
   7   1   3 46.9777 5.96798   1
  -7   1  -3 42.5529 5.62647   1
  -7  -1   3 38.1417 5.42443   1
   7  -1  -3 33.3532 5.35720   1
   7  -1  -3 44.8765 5.70572   1
  -7   1  -3 67.4249 7.32877   1
   8   1  -3 180.951 19.9837   1
  -8   1   3 210.135 21.7052   1
  -8  -1  -3 190.866 20.6142   1
   8  -1   3 163.436 18.9914   1
  -8  -1  -3 166.207 19.1969   1
   8  -1   3 136.478 17.8130   1
   8   1  -3 185.965 20.4394   1
  -8   1   3 166.800 19.3447   1
   8  -1  -3 175.453 19.7113   1
  -8  -1   3 168.768 19.4047   1
   8  -1  -3 211.160 22.0195   1
  -8   1  -3 155.158 18.6179   1
  -8  -1   3 156.366 18.7560   1
  -8   1  -3 126.918 17.4611   1
  -9  -1  -3 3.53086 1.70510   1
   9   1  -3 3.79721 1.63398   1
  -9   1   3 4.01641 1.71438   1
   9  -1   3 4.17596 1.60509   1
   9  -1   3 9.14635 2.52256   1
  -9   1  -3 8.86293 2.29541   1
   9  -1  -3 2.26567 1.37260   1
   9   1   3 3.61498 1.58813   1
  -9   1  -3 3.76259 2.17541   1
  -9  -1   3 1.10062 1.00549   1
   0  -2  -3 8810.16 872.334   1
   0  -2   3 7340.01 796.148   1
   0  -2  -3 6575.57 759.719   1
   0   2   3 9999.99 938.358   1
   0   2  -3 7345.51 796.430   1
   0  -2   3 7415.30 799.847   1
   0   2  -3 6817.19 770.858   1
  -1  -2  -3 293.033 29.3061   1
  -1  -2  -3 288.904 29.0641   1
  -1   2   3 266.849 27.9106   1
  -1   2   3 272.183 28.1784   1
   1   2  -3 291.726 29.1237   1
   1   2  -3 264.429 27.6733   1
   1  -2   3 282.584 28.6033   1
   1  -2   3 219.189 25.3910   1
  -1  -2   3 238.024 26.3176   1
   1  -2  -3 233.064 26.1869   1
  -1   2  -3 227.737 25.8173   1
  -1   2  -3 270.175 27.9246   1
  -1  -2   3 275.423 28.2642   1
   1   2   3 223.470 25.7540   1
   1   2   3 273.798 28.2511   1
   1  -2  -3 176.734 23.6218   1
  -2   2   3 342.648 36.3589   1
   2  -2   3 290.551 33.6505   1
   2   2  -3 331.556 35.6906   1
  -2  -2  -3 325.310 35.4487   1
   2   2  -3 310.389 34.6480   1
  -2  -2   3 362.485 37.3250   1
  -2  -2   3 342.903 36.2707   1
  -2   2  -3 283.322 33.3106   1
   2  -2  -3 384.869 38.5957   1
   2   2   3 361.319 37.2652   1
  -3  -2  -3 406.992 45.0950   1
   3  -2   3 433.516 46.4529   1
   3  -2   3 510.808 50.4667   1
  -3   2   3 460.692 47.8582   1
  -3  -2  -3 447.310 47.1633   1
   3   2  -3 396.673 44.5788   1
  -3   2   3 429.875 46.3241   1
   3   2  -3 428.453 46.1752   1
   3   2   3 457.445 47.6792   1
   3   2   3 407.825 45.2108   1
  -3  -2   3 429.634 46.2401   1
   3  -2  -3 416.853 45.5992   1
  -3   2  -3 388.728 44.2164   1
   3  -2  -3 392.154 44.4960   1
  -3  -2   3 401.413 44.8340   1
  -3   2  -3 436.732 46.5446   1
   4  -2   3 221.664 22.0939   1
   4   2  -3 160.513 18.6564   1
  -4   2   3 167.159 19.0308   1
  -4  -2  -3 163.355 18.8207   1
   4   2  -3 144.977 17.8875   1
   4  -2   3 244.054 23.2203   1
  -4   2   3 243.376 23.3381   1
  -4  -2  -3 167.632 19.0816   1
  -4  -2   3 171.032 19.1685   1
   4   2   3 191.104 20.2907   1
   4   2   3 158.776 18.5779   1
  -4   2  -3 151.360 18.1844   1
  -4  -2   3 173.344 19.2940   1
   4  -2  -3 157.952 18.6412   1
  -4   2  -3 166.929 18.9637   1
   4  -2  -3 229.985 22.4444   1
  -5   2   3 30.9973 4.27986   1
  -5  -2  -3 34.8500 4.45479   1
   5   2  -3 32.6271 4.33917   1
  -5  -2  -3 34.0679 4.37313   1
   5   2  -3 31.2328 4.19106   1
  -5   2   3 38.9733 4.72379   1
  -5  -2   3 31.6596 4.20209   1
   5   2   3 28.0269 4.08115   1
   5  -2  -3 30.5643 4.33630   1
   5   2   3 33.0400 4.30657   1
  -5   2  -3 29.4554 4.09171   1
  -5  -2   3 32.1135 4.24194   1
  -5   2  -3 28.5023 4.01079   1
   5  -2  -3 32.9009 4.30948   1
   6   2  -3 32.0962 4.68233   1
   6  -2   3 25.0950 4.28844   1
  -6   2   3 38.6041 5.13500   1
  -6  -2  -3 31.3562 4.56080   1
   6  -2   3 46.8114 5.40230   1
   6   2  -3 32.9175 4.64606   1
   6  -2  -3 39.3385 5.23700   1
  -6   2  -3 41.1926 5.11413   1
  -6  -2   3 40.9350 5.08334   1
  -6   2  -3 36.0887 4.90771   1
   6   2   3 37.6456 5.04268   1
  -6  -2   3 33.5297 4.72380   1
   7  -2   3 29.2509 4.60643   1
  -7   2   3 27.3862 4.61000   1
   7   2  -3 45.8600 5.68567   1
  -7  -2  -3 41.5911 5.48178   1
   7   2  -3 51.8468 6.41530   1
   7  -2   3 26.6405 4.63537   1
   7  -2  -3 42.3258 5.43931   1
  -7   2  -3 44.0046 5.55971   1
  -7  -2   3 38.6161 5.30324   1
  -7   2  -3 34.7667 5.03014   1
   7   2   3 45.6362 5.71940   1
  -7  -2   3 39.6090 5.54205   1
   8   2  -3 13.2532 2.77414   1
   8  -2   3 13.5946 2.75558   1
  -8  -2  -3 14.4091 2.89745   1
  -8  -2  -3 11.9698 2.71292   1
  -8   2   3 15.8319 3.06873   1
   8  -2   3 10.4555 2.73575   1
  -8   2   3 12.9781 2.73515   1
   8   2   3 18.3800 3.31236   1
  -8   2  -3 12.5286 2.70733   1
  -8  -2   3 18.5793 3.19215   1
   8   2   3 20.5588 3.59824   1
  -8   2  -3 21.7885 3.54960   1
   8  -2  -3 19.0242 3.39999   1
  -9   2   3 9.33123 2.61370   1
   9  -2   3 5.46306 1.86308   1
   9  -2   3 5.93037 2.22724   1
   9  -2  -3 5.72500 1.87042   1
  -9   2  -3 4.98641 1.86212   1
  -9   2  -3 4.84717 2.26812   1
   0  -3   3 2143.65 240.929   1
   0  -3   3 2263.01 246.702   1
   0   3  -3 2503.62 258.834   1
   0   3   3 2039.51 236.180   1
   0  -3  -3 2852.57 277.630   1
   0   3  -3 2505.75 258.946   1
   1  -3   3 561.815 56.6434   1
  -1   3   3 432.196 50.2280   1
   1   3  -3 461.113 51.5028   1
  -1  -3  -3 548.776 56.0599   1
   1  -3   3 467.750 51.7659   1
  -1   3   3 445.988 50.8496   1
  -1  -3  -3 499.506 53.5430   1
   1   3  -3 489.673 52.9055   1
  -1  -3   3 438.203 50.4143   1
   1  -3  -3 537.843 55.5360   1
   1   3   3 585.375 58.0695   1
  -1   3  -3 493.745 53.0745   1
  -1  -3   3 440.009 50.4930   1
  -1   3  -3 504.652 53.6293   1
   1  -3  -3 487.786 52.9061   1
   1   3   3 635.416 60.8155   1
   2  -3   3 397.155 40.1560   1
   2  -3   3 310.215 35.7018   1
  -2   3   3 385.103 39.6014   1
  -2  -3  -3 380.795 39.3854   1
  -2   3   3 327.748 36.6784   1
   2   3  -3 327.906 36.6634   1
  -2  -3  -3 367.873 38.7041   1
   2   3  -3 324.843 36.4311   1
   2  -3  -3 318.734 36.1997   1
   2   3   3 351.950 38.0067   1
  -2   3  -3 316.683 36.0077   1
  -2  -3   3 333.114 36.8253   1
  -2  -3   3 320.078 36.2592   1
   2   3   3 401.982 40.4880   1
   2  -3  -3 344.393 37.5198   1
  -2   3  -3 412.276 40.9875   1
   3   3  -3 101.677 11.8750   1
   3  -3   3 114.320 12.4206   1
  -3   3   3 112.312 12.4579   1
  -3   3   3 107.161 12.1738   1
   3   3  -3 118.586 12.7216   1
   3  -3   3 110.921 12.4018   1
  -3  -3  -3 110.090 12.3136   1
  -3  -3  -3 116.469 12.6336   1
   3  -3  -3 121.145 13.0177   1
   3  -3  -3 133.140 13.5575   1
   3   3   3 101.656 11.9804   1
   3   3   3 118.804 12.7814   1
  -3   3  -3 97.9759 11.6182   1
  -3  -3   3 96.5154 11.5421   1
  -3   3  -3 92.7450 11.4147   1
  -3  -3   3 106.943 12.1259   1
   4  -3   3 39.9612 5.27092   1
   4   3  -3 45.6986 5.29649   1
   4  -3   3 38.2816 4.78246   1
  -4   3   3 37.9048 4.89765   1
  -4   3   3 42.1976 5.16836   1
  -4  -3  -3 38.9874 4.92100   1
   4  -3  -3 50.9470 5.57598   1
  -4   3  -3 27.8382 4.47518   1
  -4  -3   3 39.5167 4.91763   1
   4   3   3 45.7095 5.30370   1
  -4   3  -3 38.2891 4.83439   1
   4  -3  -3 33.6302 4.72859   1
   5  -3   3 131.903 14.0359   1
  -5   3   3 102.873 12.4844   1
  -5   3   3 82.6624 11.4636   1
   5  -3   3 90.5417 11.7505   1
   5   3  -3 120.924 13.4275   1
  -5  -3  -3 112.918 12.9299   1
  -5  -3  -3 133.011 14.0293   1
   5   3  -3 133.718 14.0578   1
  -5  -3   3 113.397 12.9682   1
   5   3   3 111.328 12.9101   1
   5  -3  -3 140.191 14.6096   1
  -5   3  -3 141.252 14.5077   1
  -5   3  -3 88.5471 11.7439   1
   5  -3  -3 116.614 13.1260   1
   5   3   3 110.400 12.8906   1
  -5  -3   3 135.043 14.1261   1
   6  -3   3 49.2029 6.07268   1
   6   3  -3 45.6997 5.96789   1
  -6  -3  -3 50.8798 6.27563   1
  -6  -3  -3 43.7939 5.82776   1
   6   3  -3 47.4303 6.17522   1
  -6   3   3 52.1385 6.36111   1
   6  -3   3 63.1160 7.11535   1
  -6   3   3 49.3013 6.27812   1
  -6  -3   3 47.6193 6.07848   1
  -6  -3   3 52.5189 6.40979   1
  -6   3  -3 46.5006 5.96828   1
   6   3   3 47.8629 6.20442   1
  -6   3  -3 32.4089 5.25190   1
   6  -3  -3 45.7856 6.17972   1
   6  -3  -3 37.3410 5.43280   1
   6   3   3 49.1329 6.27860   1
   7   3  -3 54.5798 6.81140   1
   7  -3   3 45.3212 6.48966   1
  -7  -3  -3 39.9290 5.84915   1
   7  -3   3 38.4548 5.72561   1
  -7  -3  -3 53.6640 6.72870   1
  -7   3   3 56.9045 6.87512   1
  -7  -3   3 51.9116 6.46930   1
   7  -3  -3 65.7565 7.69057   1
   7   3   3 45.2233 6.34502   1
  -7   3  -3 43.0333 6.16515   1
   7   3   3 54.0271 6.84060   1
  -7   3  -3 38.6272 5.70936   1
   8   3  -3 17.6868 3.22878   1
   8  -3   3 13.7545 2.98108   1
  -8  -3  -3 13.5540 2.89568   1
  -8   3   3 16.1324 3.08426   1
   8   3  -3 14.0097 2.89525   1
  -8  -3  -3 16.7069 3.02053   1
   8  -3   3 12.0199 2.64582   1
  -8   3  -3 21.7603 3.47438   1
  -8  -3   3 14.0027 2.85817   1
   8   3   3 16.3251 3.21514   1
   8   3   3 18.4657 3.35105   1
  -8   3  -3 11.6546 2.91106   1
   8  -3  -3 15.7380 3.03002   1
  -8  -3   3 19.0969 3.29510   1
   9  -3   3 69.8167 9.13526   1
   9  -3   3 95.5151 11.2706   1
  -9   3  -3 88.1436 11.0408   1
  -9   3  -3 55.2183 8.62429   1
   0  -4  -3 258.376 28.5751   1
   0   4   3 325.605 32.0990   1
   0  -4   3 232.922 27.1883   1
   0   4  -3 267.675 28.8892   1
  -1   4   3 160.220 18.1267   1
   1  -4   3 135.438 16.7927   1
  -1  -4  -3 197.576 20.1117   1
   1   4  -3 177.667 18.9386   1
  -1   4   3 204.037 20.4296   1
   1   4  -3 186.872 19.3599   1
  -1  -4  -3 195.280 19.9916   1
  -1   4  -3 156.581 17.7717   1
   1   4   3 175.699 19.0006   1
   1   4   3 159.965 18.1045   1
  -1  -4   3 168.443 18.4585   1
   1  -4  -3 142.184 17.1972   1
  -1  -4   3 171.634 18.6092   1
  -2  -4  -3 171.877 17.3251   1
  -2   4   3 144.787 15.8624   1
  -2  -4  -3 115.470 14.3896   1
   2   4  -3 153.287 16.1624   1
  -2   4   3 134.559 15.3321   1
   2   4  -3 145.236 15.8744   1
  -2  -4   3 151.680 16.1391   1
  -2  -4   3 144.229 15.7316   1
   2   4   3 158.977 16.5252   1
  -2   4  -3 138.129 15.4036   1
   2  -4  -3 110.293 14.1371   1
   2   4   3 142.487 15.8226   1
   3   4  -3 165.792 19.1243   1
   3   4  -3 209.211 21.3396   1
  -3  -4  -3 174.301 19.5700   1
   3  -4   3 259.213 24.3016   1
  -3   4   3 271.880 25.1224   1
  -3   4   3 198.088 20.8604   1
   3  -4   3 184.731 19.9098   1
  -3  -4   3 196.148 20.6322   1
  -3   4  -3 168.576 19.2194   1
   3   4   3 155.147 18.6970   1
   3  -4  -3 160.050 18.9144   1
   3  -4  -3 167.513 19.1922   1
  -3  -4   3 189.563 20.2803   1
  -3   4  -3 127.550 17.2592   1
   4  -4   3 23.6250 3.20201   1
  -4  -4  -3 16.5944 2.58070   1
   4   4  -3 19.3623 2.77817   1
  -4   4   3 22.8618 3.09760   1
   4   4  -3 14.3178 2.48889   1
  -4   4   3 11.7165 2.32257   1
   4  -4   3 10.6579 2.11929   1
  -4  -4  -3 19.1360 2.78493   1
   4   4   3 20.0053 2.97747   1
   4  -4  -3 21.3520 3.03154   1
  -4   4  -3 16.4133 2.62585   1
  -4  -4   3 20.4751 2.80682   1
   4   4   3 21.0481 2.85611   1
   4  -4  -3 19.3518 2.73150   1
  -4  -4   3 17.7981 2.64862   1
  -4   4  -3 19.7023 2.73062   1
   5   4  -3 171.760 18.9002   1
  -5  -4  -3 178.812 19.1449   1
  -5  -4  -3 158.015 18.1224   1
  -5   4   3 180.996 19.3895   1
   5  -4   3 158.647 18.0414   1
   5  -4   3 185.091 19.5795   1
   5   4  -3 164.981 18.3918   1
  -5   4   3 209.010 20.9576   1
  -5  -4   3 153.011 17.8132   1
  -5  -4   3 183.177 19.4248   1
   5   4   3 146.842 17.6532   1
  -5   4  -3 173.855 18.8543   1
  -5   4  -3 111.662 15.8753   1
   5  -4  -3 172.185 18.9906   1
   5   4   3 149.072 17.7193   1
   5  -4  -3 157.559 18.0863   1
  -6  -4  -3 62.2846 7.21716   1
  -6   4   3 80.9244 8.46442   1
   6  -4   3 50.2034 6.71354   1
   6   4  -3 47.1950 6.40141   1
  -6  -4  -3 50.3515 6.55629   1
   6   4  -3 45.8827 6.36341   1
  -6   4   3 55.9050 6.96877   1
  -6  -4   3 63.3149 7.26557   1
  -6  -4   3 45.3441 6.28135   1
   6   4   3 49.4779 6.59402   1
   6  -4  -3 38.8441 5.83789   1
   6   4   3 58.6245 6.99620   1
   6  -4  -3 44.6564 6.47554   1
  -6   4  -3 45.5177 6.27010   1
   7   4  -3 28.1112 4.37826   1
   7  -4   3 27.5805 4.57015   1
  -7   4   3 29.9228 4.62701   1
  -7  -4  -3 27.0044 4.26350   1
  -7  -4  -3 29.5089 4.31792   1
   7   4  -3 27.8430 4.36342   1
   7  -4   3 33.5961 4.59388   1
  -7   4  -3 26.8265 4.06116   1
  -7  -4   3 27.6987 4.26206   1
   7   4   3 24.3583 4.14612   1
  -7   4  -3 31.4945 4.70566   1
   7  -4  -3 30.5755 4.72102   1
   7   4   3 28.9977 4.46562   1
   7  -4  -3 27.4072 4.44312   1
  -7  -4   3 27.2798 4.23502   1
   8   4  -3 24.9334 4.11769   1
  -8  -4  -3 13.0826 2.96962   1
  -8   4   3 20.2973 3.52257   1
   8  -4   3 16.4517 3.14327   1
  -8  -4  -3 20.0155 3.53323   1
   8  -4   3 19.7516 3.74533   1
   8   4  -3 25.8022 4.08795   1
  -8   4   3 17.7132 3.60752   1
  -8   4  -3 15.6197 3.14735   1
  -8   4  -3 22.3214 4.16843   1
   8  -4  -3 17.0936 3.55255   1
  -8  -4   3 24.0333 3.80841   1
  -8  -4   3 20.8517 3.60507   1
   8   4   3 23.0986 3.86139   1
   8  -4  -3 25.6960 3.92847   1
   8   4   3 27.8741 4.21677   1
   9  -4   3 35.8232 5.60439   1
  -9   4  -3 42.9460 6.30926   1
   0   5   3 121.997 13.4237   1
   0  -5  -3 124.400 13.5828   1
   0   5   3 116.662 13.1006   1
   0   5  -3 99.5086 12.1518   1
   0  -5  -3 128.827 13.8218   1
  -1   5   3 448.951 61.2795   1
   1  -5   3 666.515 71.1914   1
   1   5  -3 548.144 65.4667   1
  -1  -5  -3 732.975 74.7627   1
  -1   5   3 643.897 70.1486   1
   1   5  -3 679.095 71.8757   1
  -1  -5  -3 1020.89 91.2489   1
  -1  -5   3 604.316 68.1108   1
   1   5   3 758.006 76.1653   1
   1  -5  -3 767.531 76.6418   1
   1   5   3 671.768 71.5253   1
  -1  -5   3 701.319 72.9828   1
  -1   5  -3 870.766 82.2310   1
   1  -5  -3 604.725 68.3315   1
   2  -5   3 217.501 22.8706   1
  -2   5   3 156.320 20.0305   1
   2   5  -3 223.381 23.3324   1
  -2  -5  -3 253.504 25.0432   1
  -2   5   3 187.629 21.5343   1
   2   5  -3 223.897 23.2639   1
   2  -5   3 217.082 22.9854   1
  -2  -5  -3 210.827 22.7471   1
   2  -5  -3 185.655 21.3859   1
   2  -5  -3 150.426 19.8074   1
  -2  -5   3 198.738 21.9904   1
  -2   5  -3 229.663 23.6043   1
  -2  -5   3 203.420 22.1698   1
  -2   5  -3 199.416 22.0088   1
   2   5   3 195.974 22.0651   1
   2   5   3 230.355 23.6688   1
   3   5  -3 39.0041 4.53634   1
  -3  -5  -3 35.9243 4.41294   1
   3  -5   3 28.0943 3.93993   1
   3   5  -3 36.5889 4.57208   1
  -3   5   3 22.1675 3.68131   1
   3  -5   3 30.6077 4.00947   1
   3  -5  -3 38.3193 4.56944   1
   3   5   3 32.3826 4.21996   1
  -3  -5   3 36.1126 4.43685   1
  -3  -5   3 31.0467 4.05877   1
   4   5  -3 21.0466 2.86912   1
  -4  -5  -3 20.7261 3.00440   1
  -4  -5  -3 18.9645 2.75301   1
   4   5  -3 24.4194 3.31400   1
  -4   5   3 16.7525 2.74584   1
  -4   5   3 12.2355 2.39230   1
   4  -5   3 20.0520 2.90998   1
   4   5   3 13.7501 2.56174   1
   4  -5  -3 17.4160 2.80547   1
  -4  -5   3 19.9020 2.80705   1
   4  -5  -3 18.8081 2.76917   1
  -4  -5   3 18.5894 2.75672   1
   4   5   3 12.5440 2.30762   1
  -4   5  -3 15.4993 2.62223   1
  -5  -5  -3 0.40167 0.76217   1
   5  -5   3 0.48677 0.58992   1
   5  -5   3 1.61460 0.98205   1
   5   5  -3 0.22439 0.66134   1
   5   5  -3 0.49319 0.69128   1
  -5   5   3 -0.7003 0.57716   1
  -5  -5  -3 0.20023 0.64177   1
   5   5   3 -0.6363 0.76647   1
  -5   5  -3 0.98432 0.81647   1
  -5  -5   3 0.35775 0.60238   1
   5   5   3 0.03731 0.69458   1
   5  -5  -3 1.11266 0.76189   1
  -5  -5   3 0.16904 0.66964   1
  -5   5  -3 0.59968 0.70896   1
  -6   5   3 66.1534 7.29706   1
  -6  -5  -3 44.4210 5.96759   1
   6   5  -3 53.3924 6.59544   1
  -6  -5  -3 43.6297 5.78809   1
   6   5  -3 58.3149 6.77459   1
  -6   5   3 38.4797 5.74980   1
   6  -5   3 39.8796 5.74268   1
   6  -5   3 41.6510 5.69270   1
  -6  -5   3 51.1211 6.41218   1
   6   5   3 38.3405 5.57885   1
  -6   5  -3 57.9661 6.86227   1
   6  -5  -3 45.7273 5.94698   1
   6   5   3 52.7311 6.63722   1
   6  -5  -3 36.6642 5.69241   1
  -6   5  -3 29.5243 5.02631   1
  -6  -5   3 48.9605 6.10416   1
   7   5  -3 72.9874 9.21696   1
  -7  -5  -3 80.4206 9.40070   1
   7   5  -3 81.0585 9.62040   1
  -7   5   3 48.7313 7.98455   1
  -7   5   3 67.1786 8.84874   1
  -7  -5  -3 72.2735 9.08875   1
   7  -5   3 76.1377 9.17312   1
   7  -5  -3 94.4485 10.6058   1
  -7  -5   3 61.1767 8.35622   1
   7  -5  -3 62.2528 8.45624   1
   7   5   3 78.1444 9.47274   1
  -7   5  -3 78.1201 9.43037   1
  -7  -5   3 74.6293 9.30924   1
   7   5   3 78.7638 9.63165   1
   8   5  -3 0.51288 1.15490   1
  -8  -5  -3 1.64582 1.33683   1
  -8   5   3 0.90561 1.26974   1
   8  -5   3 1.69387 1.14364   1
  -8   5   3 1.62771 1.24784   1
   8   5  -3 1.55446 1.25649   1
  -8  -5  -3 0.90858 1.03760   1
  -8   5  -3 1.90756 1.25665   1
   8   5   3 0.51957 1.15338   1
   8  -5  -3 1.65920 1.43663   1
   8   5   3 2.57133 1.56873   1
   8  -5  -3 1.08548 1.08609   1
  -8  -5   3 0.81538 1.12655   1
  -8  -5   3 1.49233 1.13008   1
   0   6   3 150.669 16.0275   1
   0  -6   3 144.198 15.6129   1
   0   6  -3 129.767 14.8710   1
   0  -6  -3 164.946 16.8827   1
   0  -6   3 129.328 14.7724   1
   0   6   3 110.067 13.9678   1
   0   6  -3 170.574 17.0259   1
   0  -6  -3 115.281 14.2069   1
   1  -6   3 38.5168 4.36673   1
   1  -6   3 24.7395 3.41313   1
  -1  -6  -3 32.4333 4.04083   1
   1   6  -3 30.6036 3.77437   1
  -1  -6  -3 32.4821 4.06662   1
  -1   6   3 27.0559 3.69162   1
   1   6  -3 29.0752 3.77130   1
   1  -6  -3 18.8033 3.22180   1
  -1  -6   3 27.1208 3.62073   1
  -1  -6   3 32.2074 3.90640   1
   1   6   3 24.2351 3.48996   1
   1   6   3 32.7304 4.09519   1
   2   6  -3 94.2755 11.3158   1
  -2   6   3 106.262 12.0975   1
   2   6  -3 99.9885 11.8136   1
   2  -6   3 95.4075 11.4352   1
   2  -6   3 118.874 12.5712   1
  -2  -6  -3 88.4296 11.2616   1
  -2  -6  -3 105.759 12.0792   1
   2   6   3 114.239 12.4405   1
   2  -6  -3 113.071 12.4142   1
  -2  -6   3 100.635 11.7038   1
  -2   6  -3 115.028 12.4698   1
  -2  -6   3 119.061 12.7758   1
   2   6   3 90.0436 11.3155   1
  -2   6  -3 113.190 12.3163   1
  -3   6   3 195.993 19.8656   1
  -3   6   3 193.023 19.6774   1
   3   6  -3 155.049 17.6061   1
  -3  -6  -3 148.197 17.2183   1
   3  -6   3 160.940 17.9622   1
   3  -6   3 138.011 16.4841   1
  -3  -6  -3 156.377 17.5363   1
   3   6  -3 151.260 17.2271   1
  -3   6  -3 116.362 15.5476   1
   3   6   3 171.194 18.3193   1
   3   6   3 183.076 19.2025   1
   4   6  -3 376.305 39.3932   1
  -4   6   3 349.148 37.9137   1
   4  -6   3 460.131 43.7812   1
  -4   6   3 296.257 35.1421   1
   4   6  -3 375.498 39.0488   1
  -4  -6  -3 360.293 38.3072   1
   4  -6   3 294.429 35.0896   1
  -4  -6  -3 328.417 36.8733   1
   4  -6  -3 393.635 40.3290   1
  -4  -6   3 326.376 36.6367   1
  -4   6  -3 278.464 34.3773   1
   4   6   3 349.391 37.9351   1
  -4   6  -3 347.722 37.6895   1
   4   6   3 378.302 39.2752   1
  -4  -6   3 348.935 37.7028   1
   4  -6  -3 290.638 34.8678   1
   5  -6   3 79.4668 9.81110   1
  -5  -6  -3 88.6325 10.3154   1
   5  -6   3 77.7247 9.46359   1
   5   6  -3 85.6029 10.2258   1
   5   6  -3 75.7644 9.54365   1
  -5  -6  -3 74.5928 9.37470   1
   5   6   3 89.4134 10.2207   1
  -5  -6   3 87.9234 10.0547   1
  -5   6  -3 86.6536 10.2371   1
   5  -6  -3 55.2308 8.35890   1
  -5  -6   3 83.8988 10.0250   1
   5  -6  -3 99.4990 11.0173   1
   5   6   3 89.6803 10.4871   1
  -5   6  -3 93.7368 10.5329   1
  -6   6   3 2.79222 1.26889   1
  -6  -6  -3 2.25581 1.13711   1
   6  -6   3 0.10080 1.04816   1
   6  -6   3 1.62029 1.05675   1
  -6   6   3 1.02207 0.98696   1
   6   6  -3 1.67139 1.20457   1
  -6  -6  -3 1.43539 0.98244   1
   6   6   3 1.87602 1.19177   1
   6   6   3 2.55269 1.29204   1
  -6   6  -3 2.32340 1.12211   1
  -6   6  -3 2.05267 1.13667   1
  -6  -6   3 2.44959 1.23401   1
   6  -6  -3 4.09217 1.58390   1
   6  -6  -3 2.96497 1.33560   1
  -7   6   3 35.0737 5.11531   1
   7   6  -3 30.5202 4.76865   1
  -7   6   3 20.9480 4.02054   1
  -7  -6  -3 37.7086 5.14237   1
   7   6  -3 28.8201 4.54605   1
   7  -6   3 34.0121 5.23176   1
  -7  -6  -3 28.4137 4.44511   1
  -7  -6   3 27.7011 4.41191   1
   7   6   3 22.4806 4.28090   1
   7  -6  -3 28.1423 4.73289   1
   7  -6  -3 30.9787 4.71693   1
   7   6   3 33.6889 4.84108   1
  -7  -6   3 27.7826 4.33334   1
  -7   6  -3 31.5212 5.04137   1
  -8   6   3 32.6842 5.85317   1
  -8  -6  -3 40.2566 5.74756   1
   8   6  -3 37.3709 5.62187   1
   8  -6   3 27.3048 4.98280   1
   8   6  -3 34.1450 5.24710   1
  -8  -6  -3 27.7879 4.81762   1
  -8   6   3 31.4470 4.97929   1
  -8  -6   3 37.9778 5.48429   1
  -8  -6   3 32.1476 5.05520   1
   8  -6  -3 36.0333 5.49506   1
   8  -6  -3 39.3323 5.63550   1
  -8   6  -3 27.3105 5.39601   1
   8   6   3 25.5100 4.85682   1
   8   6   3 33.2147 5.44115   1
   0  -7   3 53.4805 6.27751   1
   0  -7   3 45.0960 5.78907   1
   0   7  -3 54.9101 6.27151   1
   0   7   3 64.8554 7.10774   1
   0  -7  -3 44.8188 5.90921   1
   0   7  -3 32.8926 5.11702   1
   0   7   3 66.1294 7.16001   1
   0  -7  -3 53.5536 6.37785   1
  -1   7   3 122.110 13.7006   1
  -1   7   3 121.931 13.7359   1
   1  -7   3 130.721 14.0427   1
  -1  -7  -3 95.2237 12.3242   1
   1  -7   3 107.701 12.8704   1
  -1  -7   3 135.172 14.3601   1
   1   7   3 118.998 13.4996   1
  -1  -7   3 144.969 14.9095   1
  -1   7  -3 114.086 13.1200   1
  -1   7  -3 116.681 13.2943   1
   1  -7  -3 103.490 12.8990   1
   2   7  -3 211.912 24.3002   1
  -2  -7  -3 210.789 24.3971   1
  -2  -7  -3 250.145 26.4677   1
   2  -7   3 174.528 22.6825   1
   2  -7   3 193.463 23.4064   1
  -2   7   3 269.342 27.4886   1
   2   7  -3 222.764 25.0399   1
  -2   7  -3 265.705 27.1305   1
   2   7   3 247.099 26.3943   1
  -2  -7   3 238.507 25.6745   1
  -2  -7   3 254.300 26.6600   1
   2  -7  -3 351.132 32.3528   1
   2   7   3 220.362 24.7718   1
  -2   7  -3 196.659 23.5647   1
   3   7  -3 86.5561 9.19315   1
  -3  -7  -3 59.9497 7.62863   1
  -3  -7  -3 61.0275 7.54594   1
  -3   7   3 57.9846 7.42243   1
  -3   7   3 55.7203 7.27350   1
   3   7  -3 65.5297 7.66168   1
   3  -7   3 46.8680 6.69353   1
   3  -7   3 76.3557 8.46149   1
   3   7   3 65.8890 7.79082   1
   3  -7  -3 53.7104 7.14375   1
  -3   7  -3 58.6773 7.38522   1
   3  -7  -3 53.4541 7.13297   1
  -3  -7   3 70.5540 7.97192   1
   3   7   3 65.8843 7.97065   1
  -3  -7   3 70.9826 8.21810   1
   4   7  -3 111.453 12.2047   1
   4  -7   3 71.8200 9.72646   1
  -4  -7  -3 130.432 13.3001   1
  -4  -7  -3 97.4721 11.1962   1
  -4   7   3 132.333 13.3464   1
  -4   7   3 63.0267 9.59361   1
   4  -7   3 99.6983 11.4302   1
  -4   7  -3 72.2290 10.0080   1
   4  -7  -3 125.963 12.8931   1
   4  -7  -3 93.8002 11.1996   1
  -4   7  -3 108.683 11.8039   1
   4   7   3 92.0022 11.1773   1
   4   7   3 83.8162 10.5178   1
  -4  -7   3 103.170 11.6343   1
  -5   7   3 13.8387 2.90834   1
   5   7  -3 16.9823 2.95736   1
   5  -7   3 20.4531 3.19347   1
  -5   7   3 29.7886 4.10177   1
  -5  -7  -3 19.2773 3.28253   1
   5  -7   3 28.0902 4.26741   1
  -5  -7  -3 15.9707 2.92742   1
   5   7  -3 15.7722 3.09206   1
   5   7   3 17.8032 3.27438   1
  -5  -7   3 17.8003 3.11156   1
  -5   7  -3 27.7784 3.80277   1
  -5   7  -3 19.5425 3.40925   1
  -5  -7   3 20.1779 3.15245   1
   5  -7  -3 17.7201 3.05344   1
   5   7   3 22.1105 3.40421   1
   5  -7  -3 21.8451 3.56610   1
   6  -7   3 18.5621 3.50752   1
  -6  -7  -3 17.5835 3.19400   1
  -6   7   3 21.5636 3.67179   1
   6   7  -3 22.2594 3.55633   1
  -6  -7  -3 27.2065 4.05828   1
   6  -7   3 21.3343 3.44845   1
   6  -7  -3 18.7900 3.47189   1
  -6  -7   3 18.1838 3.27487   1
  -6   7  -3 23.6564 3.70682   1
   6   7   3 21.0892 3.49453   1
   6   7   3 22.2710 3.73261   1
  -6   7  -3 22.4390 3.70487   1
  -7   7   3 16.9840 3.19601   1
  -7   7   3 18.4696 3.58264   1
  -7  -7  -3 16.7048 3.15293   1
   7   7  -3 21.4422 3.55664   1
   7  -7   3 23.8558 3.65946   1
   7  -7   3 23.1493 3.97789   1
   7   7  -3 16.0495 3.32907   1
   7   7   3 17.8455 3.32020   1
   7  -7  -3 10.8703 2.65080   1
  -7  -7   3 16.1198 3.24333   1
  -7  -7   3 15.2842 2.89898   1
  -7   7  -3 16.8831 3.17652   1
   7  -7  -3 18.0331 3.56154   1
  -7   7  -3 7.97116 2.88892   1
  -8   7   3 13.4244 2.99826   1
   8  -7   3 13.8960 3.12189   1
   8  -7   3 10.3038 2.89985   1
  -8   7   3 15.7201 3.85299   1
   8  -7  -3 13.7507 3.10252   1
  -8   7  -3 12.3432 3.06179   1
   8  -7  -3 12.1970 2.96070   1
   0  -8   3 306.287 31.6617   1
   0  -8  -3 286.251 30.6768   1
   0  -8   3 285.305 30.4970   1
   0   8  -3 206.037 26.5664   1
   0   8   3 345.979 33.9604   1
   0   8  -3 246.447 28.4820   1
   0   8   3 258.682 29.1872   1
   0  -8  -3 274.132 30.0333   1
   1  -8   3 117.269 14.6026   1
   1  -8   3 143.745 15.9987   1
  -1   8   3 138.065 15.7792   1
  -1   8   3 128.388 15.3309   1
   1   8  -3 148.665 16.2459   1
  -1   8  -3 148.212 16.2191   1
   1  -8  -3 153.809 16.6386   1
  -1   8  -3 113.839 14.4672   1
   1   8   3 150.365 16.5370   1
   1  -8  -3 200.814 19.4762   1
   1   8   3 116.647 14.6816   1
  -1  -8   3 151.199 16.4101   1
   2   8  -3 0.76897 0.77389   1
  -2  -8  -3 -0.3793 0.65819   1
   2   8  -3 0.76424 0.68300   1
  -2  -8  -3 -0.0364 0.55475   1
   2  -8   3 0.22463 0.64774   1
  -2  -8   3 1.42069 0.88791   1
   2   8   3 0.40098 0.57041   1
  -2  -8   3 -0.2103 0.52885   1
   2  -8  -3 0.12761 0.69315   1
  -2   8  -3 0.74052 0.65431   1
   2  -8  -3 0.08901 0.56420   1
   3   8  -3 52.7786 6.74044   1
  -3   8   3 40.3645 5.98421   1
   3   8  -3 50.2824 6.32321   1
   3  -8   3 52.3003 6.48176   1
  -3   8   3 50.6938 6.54956   1
   3  -8   3 57.8651 6.86963   1
  -3  -8  -3 46.8892 6.29550   1
  -3   8  -3 39.5371 5.84297   1
  -3  -8   3 42.8815 5.87456   1
  -3  -8   3 57.4181 6.93048   1
  -3   8  -3 61.7501 7.15094   1
   3   8   3 53.4987 6.81873   1
   3  -8  -3 61.4439 7.14870   1
   3  -8  -3 45.4597 6.14335   1
   4  -8   3 23.6814 3.71872   1
   4   8  -3 22.8601 3.84559   1
   4  -8   3 20.4546 3.37388   1
  -4   8   3 25.2726 3.91498   1
   4   8  -3 22.7603 3.51832   1
  -4  -8  -3 28.3170 4.15308   1
  -4  -8  -3 25.9159 3.79323   1
   4  -8  -3 28.5794 4.16176   1
   4   8   3 22.7129 3.56481   1
  -4  -8   3 20.3079 3.32681   1
   4   8   3 29.0099 4.20666   1
  -4   8  -3 26.4328 3.85812   1
  -4   8  -3 21.5693 3.66146   1
  -4  -8   3 29.8126 4.23436   1
   5  -8   3 39.7787 5.71209   1
   5  -8   3 34.7032 4.99692   1
   5   8  -3 44.9208 5.68042   1
  -5  -8  -3 38.9239 5.58433   1
  -5   8   3 57.0051 6.80360   1
   5   8  -3 32.7550 5.24481   1
  -5   8   3 36.5565 5.33577   1
  -5   8  -3 49.3566 6.28257   1
   5  -8  -3 37.9258 5.28549   1
  -5   8  -3 40.2147 5.53788   1
   5  -8  -3 38.2202 5.58609   1
  -5  -8   3 32.6706 5.11408   1
  -5  -8   3 35.1967 5.08638   1
   5   8   3 32.9769 5.30656   1
  -6  -8  -3 17.1523 3.52651   1
  -6  -8  -3 26.6262 4.00933   1
   6   8  -3 23.2097 3.98309   1
  -6   8   3 30.0497 4.42295   1
   6   8  -3 21.5332 3.64407   1
   6  -8   3 25.0456 3.81795   1
   6  -8   3 14.4027 3.39187   1
  -6   8   3 29.0823 4.56941   1
  -6  -8   3 23.5271 3.99382   1
   6   8   3 20.8425 3.82695   1
   6  -8  -3 24.9074 4.15871   1
  -6   8  -3 23.4033 3.87354   1
   6   8   3 23.3579 3.85212   1
   6  -8  -3 19.3070 3.59008   1
  -6  -8   3 16.3710 3.17247   1
  -6   8  -3 23.1000 4.22649   1
   7  -8   3 12.8071 2.73980   1
   7   8  -3 17.2917 3.20157   1
  -7  -8  -3 7.99103 2.38191   1
  -7   8   3 8.94096 2.59132   1
   7  -8   3 10.5910 2.96726   1
  -7  -8  -3 11.6527 2.74753   1
   7   8  -3 9.33586 2.54856   1
  -7   8   3 12.0183 3.32728   1
  -7  -8   3 10.1504 2.57779   1
   7  -8  -3 11.8166 2.72518   1
   7  -8  -3 16.9054 3.41060   1
   7   8   3 11.3277 2.66491   1
  -7   8  -3 13.7695 3.04459   1
   7   8   3 7.54075 2.47020   1
  -7  -8   3 12.3784 2.59895   1
  -7   8  -3 9.03068 2.71663   1
   8  -8   3 8.82464 2.80492   1
   8  -8   3 9.56190 2.58829   1
  -8   8  -3 2.70361 1.82055   1
   0   9   3 18.1542 3.20229   1
   0  -9   3 20.1600 3.21047   1
   0  -9  -3 23.5935 3.54255   1
   0   9  -3 18.2512 3.12997   1
   0   9   3 21.7627 3.61653   1
   0  -9   3 26.5335 3.63830   1
   0   9  -3 26.2894 3.56738   1
   0  -9  -3 15.2113 2.92895   1
   1  -9   3 51.9850 6.71902   1
   1   9  -3 50.3310 6.57449   1
   1  -9   3 49.2751 6.58570   1
  -1  -9  -3 55.5596 7.05041   1
  -1   9   3 63.5443 7.53095   1
   1   9  -3 66.1200 7.69633   1
  -1   9   3 64.4951 7.53191   1
  -1  -9  -3 44.3438 6.46455   1
  -1  -9   3 53.0243 6.82544   1
   1   9   3 66.8918 7.71847   1
   1  -9  -3 47.4364 6.55698   1
  -1   9  -3 55.8006 7.03727   1
   1   9   3 50.0571 6.94910   1
  -1   9  -3 62.3699 7.30909   1
  -1  -9   3 58.0985 7.14913   1
   1  -9  -3 51.3782 6.88194   1
   2  -9   3 54.9102 6.74157   1
  -2   9   3 38.4735 5.73150   1
   2   9  -3 44.3172 5.90678   1
   2  -9   3 57.8075 6.77348   1
  -2  -9  -3 41.6630 5.99125   1
  -2   9   3 52.6053 6.54412   1
   2   9  -3 46.9326 6.38181   1
  -2  -9  -3 45.4666 6.18850   1
   2   9   3 50.5403 6.34339   1
  -2   9  -3 54.7495 6.63711   1
   2  -9  -3 64.8813 7.27283   1
  -2   9  -3 49.0228 6.24830   1
   2   9   3 35.6364 5.67934   1
  -2  -9   3 45.6253 5.95559   1
  -2  -9   3 37.6773 5.66086   1
   2  -9  -3 58.1115 7.01876   1
   3  -9   3 26.7718 3.95553   1
  -3  -9  -3 29.0388 4.25715   1
  -3   9   3 29.0525 4.30014   1
   3   9  -3 25.9434 3.94018   1
   3  -9   3 27.0328 4.10797   1
  -3   9   3 37.0162 4.88420   1
   3   9  -3 27.6619 4.30859   1
  -3  -9  -3 22.1520 3.93376   1
   3  -9  -3 29.6016 4.25676   1
  -3  -9   3 30.0566 4.19200   1
  -3  -9   3 31.0378 4.42988   1
  -3   9  -3 17.0479 3.43856   1
   3   9   3 29.3436 4.50826   1
   3  -9  -3 30.8914 4.58147   1
   3   9   3 31.3250 4.29117   1
  -3   9  -3 36.0158 4.69543   1
   4  -9   3 158.886 18.7535   1
  -4  -9  -3 171.542 19.5250   1
  -4   9   3 163.568 19.2233   1
  -4  -9  -3 194.720 21.1298   1
   4  -9   3 145.144 18.2561   1
  -4   9   3 144.876 18.2215   1
   4   9  -3 164.008 19.0238   1
   4   9  -3 193.021 20.9480   1
  -4   9  -3 159.874 18.9629   1
   4  -9  -3 168.348 19.5984   1
   4  -9  -3 249.574 24.0922   1
   4   9   3 166.123 19.2259   1
  -4  -9   3 158.735 18.7242   1
   4   9   3 178.400 20.1113   1
  -4  -9   3 188.856 20.7709   1
  -4   9  -3 164.796 19.2372   1
   5  -9   3 18.9311 3.30466   1
   5   9  -3 17.4511 3.14523   1
  -5  -9  -3 19.9341 3.48875   1
   5  -9   3 19.1739 3.53200   1
  -5   9   3 14.4741 3.12236   1
  -5  -9  -3 17.9695 3.53894   1
   5   9   3 25.1734 3.71407   1
   5  -9  -3 30.2238 4.20380   1
  -5   9  -3 22.5406 3.67444   1
  -5  -9   3 19.2474 3.22517   1
  -5   9  -3 17.6181 3.34423   1
   5   9   3 14.4006 3.16710   1
  -6   9   3 148.052 17.8993   1
  -6   9   3 143.953 16.6994   1
   6  -9   3 150.892 17.3353   1
   6   9  -3 139.466 16.5867   1
  -6  -9   3 134.611 16.2695   1
   6  -9  -3 124.384 15.5415   1
   6   9   3 130.520 15.8121   1
  -7   9   3 16.8490 4.62497   1
   7  -9   3 15.9664 3.56234   1
   7   9  -3 22.9920 4.35530   1
  -7   9   3 22.7525 4.16044   1
   7  -9  -3 20.1036 3.84148   1
   7  -9  -3 16.8024 3.85917   1
  -7  -9   3 30.5699 4.76940   1
  -7   9  -3 23.8052 4.09913   1
   0 -10  -3 16.2670 2.90609   1
   0 -10   3 11.1157 2.39445   1
   0  10  -3 9.76596 2.21708   1
   0 -10  -3 11.2093 2.36758   1
   0  10   3 14.1524 2.51631   1
   0  10   3 9.60115 2.21746   1
   0  10  -3 11.0771 2.23593   1
   0 -10   3 10.3894 2.18542   1
  -1  10   3 228.712 25.2666   1
   1  10  -3 243.705 26.0791   1
  -1 -10  -3 226.915 25.0773   1
  -1  10   3 214.022 24.3852   1
   1 -10   3 259.132 26.8143   1
   1  10  -3 226.493 24.9960   1
   1 -10   3 164.656 22.0001   1
  -1 -10   3 208.560 24.2183   1
   1 -10  -3 274.320 27.7377   1
  -1  10  -3 215.809 24.4249   1
  -1 -10   3 207.339 23.9404   1
  -1  10  -3 188.338 23.0950   1
   1  10   3 223.531 24.9195   1
   1 -10  -3 242.642 26.0063   1
   2 -10   3 8.12529 2.07287   1
   2  10  -3 8.07092 1.91796   1
   2 -10   3 13.0833 2.47972   1
  -2 -10  -3 5.96312 1.91391   1
  -2  10   3 9.97917 2.26103   1
   2  10  -3 6.46688 2.07538   1
  -2 -10  -3 10.3879 2.42359   1
   2 -10  -3 7.31645 2.10723   1
  -2  10  -3 11.9757 2.40509   1
  -2 -10   3 9.39697 2.24858   1
   2  10   3 7.00526 2.02927   1
  -2  10  -3 7.50325 1.84579   1
   2  10   3 7.33708 1.81912   1
  -2 -10   3 11.3221 2.16208   1
   3 -10   3 80.8365 9.56793   1
   3  10  -3 71.2686 9.21657   1
   3 -10   3 56.5020 8.43823   1
  -3 -10  -3 72.4222 9.38507   1
  -3 -10  -3 72.3309 9.08291   1
  -3  10   3 59.2470 8.37165   1
  -3  10   3 91.5081 10.3805   1
   3  10  -3 76.1579 9.20010   1
   3  10   3 89.2539 9.96743   1
   3 -10  -3 95.8904 10.5788   1
   3 -10  -3 89.6787 10.2861   1
  -3 -10   3 70.5877 8.83662   1
  -3  10  -3 63.1540 8.62906   1
  -3 -10   3 58.3809 8.39993   1
  -3  10  -3 89.1939 10.1434   1
   3  10   3 62.1820 8.83917   1
  -4  10   3 2.19549 1.23785   1
  -4 -10  -3 4.89623 1.57760   1
   4 -10   3 4.10270 1.57028   1
  -4  10   3 6.07970 1.90965   1
   4  10  -3 1.87138 1.34717   1
   4 -10   3 0.99179 1.33248   1
  -4  10  -3 0.56813 0.94786   1
  -4 -10   3 7.25814 1.98720   1
   4  10   3 2.72240 1.38720   1
   4 -10  -3 3.41596 1.55149   1
   4 -10  -3 3.64933 1.63962   1
  -4  10  -3 4.70308 1.80144   1
   5  10  -3 12.4127 2.61263   1
  -5 -10  -3 11.6995 2.54989   1
  -5  10   3 10.8239 2.78059   1
   5 -10   3 15.2965 3.04090   1
  -5  10   3 8.32238 2.63499   1
   5  10  -3 13.9762 3.02930   1
  -5 -10  -3 18.4600 3.43854   1
   5 -10   3 11.7859 2.67758   1
  -5 -10   3 15.1385 3.15139   1
  -5  10  -3 10.8599 2.68312   1
   5 -10  -3 8.43614 2.43543   1
  -5  10  -3 8.47684 2.73007   1
  -5 -10   3 12.3011 2.60374   1
   5 -10  -3 13.0929 2.90508   1
  -6 -10  -3 -0.2996 0.93464   1
   6 -10   3 2.11096 1.60546   1
   6  10  -3 0.79110 1.19622   1
   6  10  -3 2.26465 1.51451   1
  -6  10   3 0.71864 1.22593   1
   6 -10   3 0.36342 1.16615   1
  -6  10   3 0.83370 1.29858   1
  -6 -10  -3 -0.4501 1.06281   1
   6 -10  -3 1.81402 1.26067   1
   6 -10  -3 0.60553 1.43108   1
  -6 -10   3 0.35842 1.24757   1
  -6 -10   3 -0.3323 0.90671   1
  -6  10  -3 -0.7372 1.13043   1
   7 -10   3 -0.6397 1.42207   1
  -7  10   3 3.36855 1.95184   1
   7 -10   3 2.33415 1.78615   1
  -7  10  -3 2.67705 1.69278   1
   0  11  -3 15.1809 2.87535   1
   0 -11  -3 21.3315 3.46765   1
   0  11   3 16.9748 3.26444   1
   0  11  -3 8.05284 2.38108   1
   0 -11  -3 23.7132 3.67525   1
   0  11   3 13.6609 2.69980   1
   0 -11   3 12.4234 2.76039   1
   0 -11   3 12.6312 2.67389   1
   1 -11   3 4.37315 1.65414   1
   1  11  -3 7.14565 1.84348   1
  -1 -11  -3 6.41457 1.91114   1
   1 -11   3 3.69934 1.61775   1
  -1  11   3 6.22464 1.93579   1
  -1 -11  -3 6.03200 1.91667   1
   1  11  -3 6.03807 1.82576   1
  -1  11   3 5.45936 1.74993   1
   1 -11  -3 5.47664 1.75707   1
  -1 -11   3 4.58705 1.73196   1
  -1 -11   3 5.40640 1.76045   1
   1 -11  -3 4.76503 1.72780   1
  -1  11  -3 3.63674 1.48120   1
   1  11   3 6.74906 2.01728   1
   1  11   3 3.92998 1.45198   1
  -1  11  -3 5.38365 1.74523   1
  -2 -11  -3 39.2030 5.77834   1
   2  11  -3 38.1109 5.65214   1
   2  11  -3 38.5897 5.47814   1
   2 -11   3 42.1374 5.81028   1
  -2  11   3 35.0343 5.49353   1
  -2  11   3 39.0654 5.52725   1
  -2 -11  -3 42.8561 5.79631   1
   2  11   3 34.4302 5.18274   1
   2  11   3 37.3447 5.62494   1
   2 -11  -3 34.2804 5.43458   1
  -2 -11   3 39.8890 5.54674   1
   2 -11  -3 47.9916 6.28885   1
  -2  11  -3 37.0926 5.52655   1
  -2 -11   3 39.8228 5.74091   1
  -3 -11  -3 4.97232 1.69401   1
   3 -11   3 3.26043 1.49943   1
   3  11  -3 2.91976 1.48377   1
   3 -11   3 5.26390 1.87588   1
  -3  11   3 3.14816 1.50702   1
   3  11  -3 2.65282 1.33352   1
  -3  11   3 5.24460 1.88717   1
  -3  11  -3 4.06554 1.61148   1
   3 -11  -3 3.76996 1.75331   1
   3 -11  -3 3.18230 1.61982   1
  -3  11  -3 4.62464 1.77069   1
   3  11   3 3.04620 1.41924   1
  -3 -11   3 4.68400 1.63065   1
  -3 -11   3 4.34921 1.71081   1
   4 -11   3 15.5721 3.30677   1
  -4  11   3 25.6943 4.28503   1
  -4 -11  -3 21.3920 3.98560   1
   4 -11   3 16.3348 3.48071   1
   4  11  -3 20.0900 3.65074   1
   4  11  -3 20.6529 3.90268   1
  -4 -11  -3 20.0134 3.45793   1
  -4  11   3 18.0286 3.71848   1
  -4 -11   3 22.0427 3.87063   1
   4  11   3 19.3667 3.60575   1
   4 -11  -3 15.1604 3.37900   1
   4 -11  -3 29.4285 4.27490   1
  -4  11  -3 16.8381 3.51761   1
  -4 -11   3 16.5064 3.17969   1
  -4  11  -3 14.5145 3.46263   1
   4  11   3 21.8810 3.66103   1
   5  11  -3 7.82399 2.35801   1
   5  11  -3 8.78213 2.59299   1
  -5 -11  -3 8.03308 2.36037   1
  -5  11   3 13.7249 3.05709   1
   5 -11   3 6.02387 2.04496   1
  -5 -11  -3 7.65640 2.21424   1
  -5  11   3 5.13778 2.15321   1
   5 -11   3 7.99907 2.75941   1
  -5  11  -3 5.62688 2.39677   1
  -5 -11   3 5.22507 2.08003   1
  -5  11  -3 6.52766 2.30949   1
   5 -11  -3 7.02365 2.38770   1
  -5 -11   3 7.36391 2.13957   1
   5 -11  -3 7.60361 2.15770   1
   5  11   3 5.85207 2.15979   1
   5  11   3 11.7491 2.69876   1
  -6  11   3 58.0946 8.09520   1
   6  11  -3 40.7981 6.78147   1
   6 -11   3 60.7738 7.91118   1
  -6  11  -3 55.8217 7.83013   1
  -6 -11   3 59.3156 7.94978   1
   6 -11  -3 29.2970 6.38379   1
   7 -11   3 -0.3826 1.55080   1
   0 -12   3 28.1534 4.75942   1
   0 -12   3 24.8572 4.38157   1
   0 -12  -3 36.2674 5.30893   1
   0  12  -3 31.1075 4.89493   1
   0  12   3 31.4649 4.99392   1
   0  12  -3 30.7463 4.69232   1
   1  12  -3 31.1848 4.51881   1
  -1  12   3 22.7242 4.12079   1
  -1 -12  -3 22.0872 4.22403   1
  -1 -12  -3 31.9265 4.79271   1
   1 -12   3 29.3192 4.54393   1
   1  12  -3 32.6913 4.83987   1
   1 -12   3 25.7411 4.41886   1
   1  12   3 19.8436 3.98740   1
  -1  12  -3 28.9385 4.45733   1
  -1 -12   3 33.7823 4.89896   1
   1 -12  -3 16.4068 3.69103   1
  -1  12  -3 27.2275 4.33102   1
   1  12   3 31.2022 4.64165   1
  -1 -12   3 20.0844 3.91381   1
  -2  12   3 6.45456 2.17902   1
  -2 -12  -3 4.80136 1.96678   1
  -2  12   3 8.67791 2.57109   1
  -2 -12  -3 6.45004 2.01682   1
   2 -12   3 6.34478 1.97063   1
   2 -12   3 4.64014 1.94350   1
   2  12  -3 2.25106 1.65804   1
   2 -12  -3 5.73611 1.93473   1
   2  12   3 5.58749 2.03466   1
  -2 -12   3 3.03469 1.63606   1
   2  12   3 6.76082 1.97901   1
  -2  12  -3 6.12460 2.20003   1
   2 -12  -3 5.59256 1.93566   1
  -2  12  -3 6.61813 2.19545   1
   3  12  -3 4.94721 1.98399   1
  -3  12   3 4.14103 1.99109   1
  -3 -12  -3 5.83369 2.13897   1
   3 -12   3 4.42229 1.82864   1
   3  12  -3 5.27578 2.01296   1
  -3  12   3 6.87016 2.09247   1
  -3 -12  -3 7.69564 2.17387   1
   3 -12   3 5.77240 1.91211   1
   3 -12  -3 4.18052 1.81895   1
  -3 -12   3 4.67320 2.15274   1
  -3  12  -3 4.19640 2.00885   1
   3  12   3 6.02311 1.99889   1
  -3 -12   3 5.54424 1.85974   1
   3  12   3 5.16046 1.90118   1
   3 -12  -3 5.63453 1.94778   1
  -3  12  -3 5.45908 2.04406   1
  -4 -12  -3 35.2272 6.07192   1
  -4 -12  -3 47.5081 6.46099   1
  -4  12   3 47.3834 6.91560   1
  -4  12   3 34.4052 6.20360   1
   4  12  -3 48.8097 7.12069   1
   4 -12   3 54.6151 7.27926   1
  -4 -12   3 41.6942 6.39928   1
   4 -12  -3 48.5996 6.94688   1
   4  12   3 41.8143 6.46823   1
   4 -12  -3 44.9972 6.36313   1
  -4  12  -3 44.9251 6.76908   1
   4  12   3 38.5704 6.14741   1
   5 -12   3 6.14228 2.26881   1
  -5  12   3 3.94280 2.02182   1
   5  12  -3 6.71939 2.48332   1
   5 -12   3 9.83900 2.88591   1
  -5 -12  -3 8.33204 2.59655   1
  -5 -12   3 7.46565 2.34139   1
   5  12   3 4.74584 2.01052   1
  -5 -12   3 7.86760 2.21023   1
   5 -12  -3 8.35698 2.69500   1
   5 -12  -3 6.89591 2.48625   1
  -5  12  -3 7.97746 2.69342   1
   6 -12   3 3.71658 2.43087   1
   6 -12   3 4.09684 2.20727   1
  -6  12  -3 2.19843 1.89911   1
   0  13   3 1.33916 1.38394   1
   0  13  -3 -0.2048 1.16341   1
   0  13   3 1.84339 1.40054   1
   0 -13  -3 0.15325 1.24940   1
   0 -13  -3 0.66257 1.23422   1
   0  13  -3 -0.5722 0.92085   1
  -1 -13  -3 32.3133 5.09847   1
   1  13  -3 20.9099 4.14367   1
  -1  13   3 19.1817 4.18694   1
  -1 -13  -3 24.7655 4.23624   1
   1  13  -3 23.7689 4.51820   1
  -1  13   3 20.6314 3.96960   1
   1 -13   3 21.1702 3.93323   1
   1  13   3 14.2594 3.46963   1
  -1  13  -3 21.6654 4.22923   1
   1 -13  -3 25.5651 4.36132   1
  -1 -13   3 25.7518 4.29770   1
   1  13   3 22.8449 4.36320   1
  -1  13  -3 36.0863 5.88472   1
   1 -13  -3 20.4157 4.04288   1
  -2 -13  -3 19.5063 4.00902   1
   2  13  -3 20.2760 4.03987   1
   2  13  -3 29.6157 4.90860   1
   2 -13   3 20.7502 3.98414   1
  -2  13   3 28.0138 4.68600   1
  -2  13   3 22.3148 4.36198   1
   2 -13   3 16.9964 3.84370   1
  -2 -13   3 22.4273 4.26218   1
   2  13   3 14.9767 3.57485   1
  -2 -13   3 24.6196 4.24465   1
   2 -13  -3 24.9552 4.33105   1
   2 -13  -3 24.6952 4.28535   1
   3  13  -3 15.5288 3.85125   1
  -3 -13  -3 26.6442 4.33097   1
  -3  13   3 23.1899 4.39990   1
   3 -13   3 25.3349 4.59116   1
  -3 -13  -3 34.1880 5.56471   1
   3 -13   3 25.7294 4.41933   1
   3  13   3 19.4546 4.19383   1
  -3  13  -3 25.1242 4.71723   1
  -3 -13   3 28.0201 5.01511   1
   3 -13  -3 32.5338 4.95824   1
   3  13   3 26.2656 4.84848   1
   4 -13   3 9.36238 2.72477   1
  -4 -13  -3 11.7391 3.19288   1
   4  13  -3 1.83931 1.83175   1
   4 -13   3 6.11354 2.67614   1
  -4  13   3 5.63120 2.27739   1
   4 -13  -3 11.7616 3.07766   1
  -4 -13   3 8.59779 3.20019   1
  -4  13  -3 9.91133 3.23678   1
  -4 -13   3 7.14614 2.32743   1
   4  13   3 11.0352 2.81638   1
   4 -13  -3 10.3113 3.02855   1
   5 -13   3 7.46956 2.81095   1
  -5  13   3 6.47601 2.64369   1
   5 -13   3 5.74156 2.76412   1
   5 -13  -3 5.94359 2.39800   1
   0 -14   3 16.1190 3.66948   1
   0 -14  -3 10.7607 3.04116   1
   0  14  -3 13.0541 3.38096   1
   0 -14   3 22.1378 4.09856   1
   1 -14   3 27.5378 5.09239   1
  -1 -14  -3 22.9063 4.81950   1
   1  14  -3 27.1300 5.00208   1
   1 -14   3 25.4125 4.87880   1
  -1 -14  -3 26.2272 4.69049   1
   1  14   3 33.8152 5.48814   1
  -1  14  -3 27.2597 4.96180   1
  -1 -14   3 31.4754 5.23780   1
   1 -14  -3 28.2965 5.18364   1
  -1 -14   3 28.0481 5.24296   1
  -2 -14  -3 13.2149 3.44767   1
  -2  14   3 8.85241 2.73339   1
  -2 -14  -3 7.69214 2.45696   1
   2 -14   3 6.83234 2.67615   1
   2 -14   3 9.74853 2.86000   1
  -2  14  -3 5.80291 2.54465   1
   2 -14  -3 12.3269 3.06388   1
   2 -14  -3 7.48456 2.77198   1
   2  14   3 9.72770 2.92682   1
  -2 -14   3 8.28436 2.53989   1
  -3  14   3 14.1424 3.52543   1
   3 -14   3 16.9375 3.77611   1
   3  14  -3 12.3381 3.35227   1
   3 -14  -3 12.8192 3.24562   1
  -3 -14   3 11.0710 3.06817   1
  -3 -14   3 12.4827 3.53544   1
   3 -14  -3 8.79151 2.90621   1
   4 -14   3 92.0938 12.3761   1
   0  15  -3 17.5047 4.05819   1
   0 -15   3 12.8211 3.84365   1
   0 -15  -3 19.1711 4.15486   1
   0 -15   3 20.2362 4.26554   1
   0  15   3 13.8941 3.58922   1
   1 -15   3 29.3431 5.87487   1
   1 -15   3 40.2823 6.46454   1
   1  15  -3 37.0515 6.34340   1
  -1  15   3 31.3209 5.93485   1
  -1 -15   3 28.6630 5.85537   1
   1 -15  -3 40.8932 6.52537   1
  -1 -15   3 37.3686 6.08969   1
   2 -15   3 11.3503 3.34626   1
   2  15  -3 12.5695 3.32654   1
  -2 -15   3 5.64803 2.63193   1
   3 -15   3 7.09012 3.27317   1
  -3  15  -3 7.73636 3.23490   1
   0   0   4 358.296 38.1306   1
   0   0  -4 354.347 37.9247   1
   0   0   4 346.577 37.5408   1
   0   0  -4 351.417 37.7678   1
  -1   0   4 25.5073 2.88670   1
   1   0  -4 27.0247 2.99283   1
   1   0   4 23.2271 2.72028   1
   1   0   4 23.7374 2.76654   1
   1   0  -4 24.5211 2.81978   1
  -1   0   4 22.4887 2.75221   1
  -1   0  -4 24.4872 2.79281   1
  -1   0  -4 26.6761 2.90702   1
   2   0   4 980.947 101.319   1
   2   0  -4 969.116 100.748   1
  -2   0  -4 1159.51 110.982   1
  -2   0   4 813.809 93.0462   1
  -2   0   4 819.090 93.3146   1
   2   0  -4 856.792 95.1400   1
   3   0   4 515.853 50.1620   1
   3   0  -4 363.004 42.3452   1
  -3   0  -4 360.594 42.1533   1
   3   0  -4 436.227 45.9117   1
  -3   0   4 406.319 44.3639   1
  -3   0   4 403.576 44.2597   1
   3   0   4 483.217 48.3795   1
   4   0   4 12.9077 1.92133   1
   4   0   4 17.1049 2.29164   1
   4   0  -4 11.6123 1.85456   1
  -4   0   4 11.9239 1.90274   1
  -4   0  -4 13.9710 2.02991   1
  -4   0  -4 8.44143 1.62449   1
  -5   0  -4 3.41108 1.07267   1
   5   0  -4 5.35452 1.31589   1
   5   0  -4 4.40973 1.17974   1
  -5   0   4 5.82969 1.33476   1
   5   0   4 4.83113 1.24762   1
  -5   0   4 2.66382 1.05998   1
  -5   0  -4 3.73285 1.05652   1
   5   0   4 4.51078 1.11475   1
   6   0   4 51.2980 6.11602   1
   6   0   4 30.6085 5.03443   1
  -6   0  -4 36.9708 5.32065   1
  -6   0   4 53.9685 6.34095   1
  -6   0  -4 49.6815 6.07292   1
   6   0  -4 61.5038 6.92701   1
   7   0   4 3.45877 1.36925   1
  -7   0   4 4.43869 1.41892   1
   7   0   4 4.09590 1.49709   1
  -7   0  -4 5.69444 1.67121   1
   7   0  -4 2.61047 1.45317   1
  -7   0  -4 5.02963 1.48947   1
   7   0  -4 5.04611 1.50450   1
  -7   0   4 5.17396 1.69648   1
  -8   0   4 4.09778 1.66176   1
  -8   0   4 10.5187 2.51757   1
   8   0   4 13.5776 2.73714   1
   8   0  -4 9.27678 2.11538   1
   8   0   4 8.05492 2.11397   1
   8   0  -4 10.3661 2.44781   1
  -9   0  -4 -0.0362 0.80193   1
   9   0   4 -0.3018 0.97024   1
   9   0   4 -0.7575 1.14640   1
  -9   0  -4 2.00141 1.59191   1
  -9   0   4 0.97770 1.09117   1
   9   0  -4 -0.6392 0.84878   1
   0  -1  -4 333.401 34.9744   1
   0   1   4 368.023 36.7920   1
   0   1   4 288.760 32.7669   1
   0   1  -4 311.038 33.6881   1
   0  -1  -4 292.228 32.9351   1
   0  -1   4 331.149 34.6923   1
  -1  -1  -4 914.731 92.8540   1
  -1   1   4 794.678 86.7279   1
   1   1  -4 805.608 87.1930   1
   1  -1   4 823.685 88.0357   1
   1   1  -4 831.313 88.4798   1
  -1  -1  -4 780.927 86.0417   1
  -1   1   4 918.354 93.0921   1
   1  -1   4 798.034 86.7805   1
  -1   1  -4 795.618 86.6478   1
   1   1   4 847.274 89.3372   1
  -1  -1   4 806.456 87.2326   1
   1  -1  -4 872.851 90.6873   1
   1   1   4 745.570 84.3508   1
   1  -1  -4 891.315 91.6161   1
  -1  -1   4 772.879 85.5842   1
  -1   1  -4 783.866 86.0525   1
   2  -1   4 803.194 81.5954   1
  -2  -1  -4 787.035 80.7837   1
  -2  -1  -4 993.655 92.2358   1
  -2   1   4 770.717 79.9904   1
  -2   1   4 661.107 74.5009   1
   2   1  -4 740.461 78.3643   1
   2  -1   4 651.405 73.9326   1
   2   1  -4 791.750 81.0416   1
  -2  -1   4 790.880 80.9713   1
   2   1   4 666.621 74.6961   1
   2  -1  -4 733.857 78.0876   1
  -2   1  -4 648.231 73.7552   1
  -2  -1   4 741.144 78.3781   1
  -2   1  -4 673.201 74.9635   1
   2   1   4 581.784 70.8047   1
   2  -1  -4 732.830 77.9980   1
  -3  -1  -4 351.974 33.5783   1
   3   1  -4 276.628 29.4500   1
   3  -1   4 294.540 30.4117   1
  -3   1   4 239.055 27.6397   1
  -3  -1  -4 295.642 30.4460   1
   3   1  -4 287.543 30.0431   1
  -3   1   4 253.369 28.3437   1
   3  -1   4 272.645 29.2203   1
  -3   1  -4 254.948 28.3419   1
   3  -1  -4 240.013 27.6457   1
  -3   1  -4 228.408 27.0221   1
   3   1   4 248.606 28.0986   1
   3  -1  -4 286.072 30.0490   1
   3   1   4 229.053 27.1339   1
  -3  -1   4 283.441 29.8542   1
  -3  -1   4 283.053 29.8127   1
  -4   1   4 135.102 14.7432   1
   4   1  -4 111.752 13.6809   1
  -4  -1  -4 102.921 13.1449   1
   4  -1   4 114.037 13.6321   1
  -4   1   4 143.037 15.3223   1
   4   1  -4 122.658 14.1301   1
   4  -1   4 150.238 15.5936   1
   4   1   4 141.086 15.0571   1
   4  -1  -4 143.345 15.5051   1
  -4  -1   4 121.147 14.0008   1
   4  -1  -4 138.161 14.9058   1
  -4   1  -4 134.921 14.7279   1
  -4   1  -4 159.345 16.0542   1
  -4  -1   4 116.921 13.8970   1
   5   1  -4 8.87501 1.69704   1
  -5  -1  -4 14.9428 2.18438   1
  -5  -1  -4 9.12858 1.69662   1
   5   1  -4 9.96646 1.87645   1
  -5   1   4 9.94034 1.80652   1
  -5   1   4 8.90322 1.74794   1
   5  -1   4 8.96849 1.76744   1
   5  -1   4 10.0084 1.71132   1
  -5   1  -4 9.76166 1.73115   1
  -5  -1   4 7.72067 1.57970   1
   5  -1  -4 8.68184 1.69407   1
   5   1   4 10.4972 1.80284   1
  -5   1  -4 6.69961 1.49964   1
   5   1   4 10.2227 1.84235   1
   5  -1  -4 7.78688 1.73773   1
  -5  -1   4 9.48557 1.75251   1
  -6   1   4 0.93320 0.79450   1
   6   1  -4 1.61299 0.92109   1
  -6  -1  -4 0.90192 0.75145   1
   6  -1   4 0.69393 0.69376   1
  -6  -1  -4 1.26623 0.91722   1
   6   1   4 0.55208 0.71349   1
   6   1   4 1.84574 0.96900   1
   6  -1  -4 1.29740 0.87397   1
  -6   1  -4 -0.1018 0.58261   1
  -6  -1   4 1.17058 0.76379   1
  -7  -1  -4 38.7137 5.38829   1
  -7   1   4 44.4869 5.68943   1
  -7  -1  -4 24.5639 4.47009   1
   7   1  -4 41.0789 5.50393   1
   7  -1   4 46.8978 5.79980   1
   7  -1   4 53.6339 6.44885   1
   7   1   4 43.5645 5.71173   1
  -7  -1   4 34.5745 5.05667   1
   7  -1  -4 39.5447 5.24741   1
   7   1   4 46.5782 5.97360   1
   8   1  -4 60.7351 7.89386   1
   8   1  -4 51.5622 7.14226   1
  -8   1   4 69.5272 8.35467   1
  -8   1   4 58.4093 7.56166   1
  -8  -1  -4 49.8941 7.03832   1
   8  -1   4 90.2112 9.81386   1
   8  -1   4 55.0658 7.40946   1
  -8  -1  -4 65.6395 8.00648   1
  -8   1  -4 66.2894 8.20333   1
  -8   1  -4 79.7496 8.85122   1
   8   1   4 48.9176 7.20446   1
   8   1   4 36.5700 6.41190   1
   8  -1  -4 59.4009 7.89055   1
  -8  -1   4 51.1432 7.20157   1
   8  -1  -4 55.2526 7.38180   1
  -8  -1   4 50.6375 7.11210   1
   9  -1   4 65.4260 9.06950   1
  -9  -1  -4 70.3238 9.16518   1
   9  -1   4 56.9342 8.41553   1
  -9   1   4 84.0165 10.0961   1
  -9   1  -4 69.7083 9.79115   1
   9   1   4 69.5121 9.16876   1
  -9   1  -4 85.4078 10.0577   1
   9  -1  -4 67.4153 8.87377   1
   0   2   4 306.570 33.4938   1
   0  -2   4 318.530 33.9383   1
   0   2  -4 283.918 32.2310   1
   0   2   4 303.725 33.3723   1
   0  -2  -4 332.941 34.8548   1
   0   2  -4 323.105 34.1461   1
   0  -2   4 296.552 32.8350   1
   0  -2  -4 358.519 36.1944   1
  -1  -2  -4 45.8770 5.88779   1
   1  -2   4 55.7854 6.20747   1
   1  -2   4 63.4903 6.66010   1
  -1  -2  -4 46.8670 5.96922   1
  -1   2   4 57.9751 6.54568   1
   1   2  -4 53.8535 6.17183   1
   1   2  -4 58.2190 6.39319   1
  -1   2   4 80.6630 7.79760   1
   1  -2  -4 50.9319 6.16609   1
  -1  -2   4 60.8793 6.52111   1
   1   2   4 59.8670 6.58157   1
  -1   2  -4 67.7626 6.88508   1
  -1  -2   4 64.4252 6.74490   1
  -1   2  -4 52.6268 6.05813   1
   1  -2  -4 63.6546 6.85237   1
   1   2   4 54.6649 6.35872   1
  -2  -2  -4 1171.52 118.462   1
   2   2  -4 1005.04 109.897   1
   2  -2   4 933.097 106.352   1
  -2   2   4 965.153 107.988   1
   2  -2   4 792.996 100.106   1
   2   2  -4 1096.95 114.528   1
  -2  -2   4 1132.20 116.358   1
  -2  -2   4 1115.58 115.447   1
  -2   2  -4 1162.09 117.861   1
   2  -2  -4 1213.64 120.771   1
  -2   2  -4 986.613 108.919   1
   2   2   4 1203.42 120.142   1
   3  -2   4 269.368 28.4689   1
  -3  -2  -4 225.735 26.3781   1
   3   2  -4 273.663 28.7717   1
   3  -2   4 214.661 25.8738   1
   3   2  -4 281.740 29.2130   1
  -3  -2  -4 227.262 26.4234   1
  -3   2   4 256.552 27.9623   1
  -3   2   4 276.509 28.9871   1
  -3   2  -4 300.860 30.1972   1
  -3  -2   4 290.278 29.6632   1
  -3   2  -4 302.611 30.2580   1
   3  -2  -4 306.565 30.7409   1
  -3  -2   4 274.991 28.8240   1
   3  -2  -4 245.008 27.2973   1
   3   2   4 270.632 28.6910   1
   3   2   4 183.321 24.4674   1
   4   2  -4 344.460 37.5511   1
   4  -2   4 300.978 35.2935   1
   4   2  -4 357.878 38.1580   1
  -4   2   4 395.957 40.2612   1
   4  -2   4 316.828 36.1400   1
  -4  -2  -4 440.212 42.7001   1
  -4  -2  -4 295.071 35.0855   1
  -4   2   4 346.496 37.6948   1
  -4  -2   4 375.956 39.1399   1
   4   2   4 383.748 39.5704   1
   4   2   4 421.806 41.6176   1
   4  -2  -4 414.119 41.1687   1
  -4  -2   4 326.473 36.5661   1
  -4   2  -4 297.843 35.1419   1
   4  -2  -4 448.367 43.2400   1
  -4   2  -4 252.465 33.1301   1
   5  -2   4 32.6464 4.21007   1
   5   2  -4 27.0397 3.68901   1
  -5  -2  -4 31.1502 4.00680   1
  -5   2   4 21.0001 3.32903   1
   5   2  -4 30.8600 4.00290   1
  -5  -2  -4 32.1854 4.04880   1
  -5   2   4 26.9453 3.78640   1
   5  -2   4 22.7876 3.40371   1
   5  -2  -4 27.0579 3.81365   1
   5   2   4 32.5739 4.12439   1
  -5   2  -4 37.1992 4.31352   1
   5   2   4 20.6165 3.35912   1
  -5  -2   4 24.1445 3.51915   1
  -5   2  -4 23.3765 3.50634   1
  -5  -2   4 26.5536 3.67125   1
   5  -2  -4 28.0957 3.76874   1
   6  -2   4 139.494 14.6984   1
  -6  -2  -4 95.7070 12.4426   1
   6   2  -4 114.053 13.5582   1
  -6   2   4 122.064 14.1746   1
   6   2  -4 108.581 13.1553   1
  -6   2   4 154.543 15.8148   1
  -6  -2  -4 119.558 13.9681   1
   6   2   4 110.245 13.2816   1
   6  -2  -4 102.490 12.9479   1
   6   2   4 149.592 15.8038   1
  -6  -2   4 119.531 13.7445   1
  -6  -2   4 113.022 13.3842   1
   7   2  -4 5.23365 1.59013   1
   7  -2   4 5.72104 1.71165   1
   7   2  -4 4.87747 1.52378   1
  -7  -2  -4 6.27850 1.64988   1
  -7   2   4 5.00649 1.54824   1
   7  -2   4 5.48365 1.53419   1
  -7  -2   4 2.50031 1.26771   1
  -7   2  -4 5.71451 1.57216   1
  -7   2  -4 4.15327 1.40115   1
   7   2   4 5.58977 1.65704   1
   7  -2  -4 4.16875 1.42475   1
  -7  -2   4 9.06140 1.97014   1
  -8  -2  -4 3.75696 1.45418   1
  -8   2   4 1.55480 1.20601   1
   8   2  -4 3.16629 1.31684   1
   8  -2   4 3.85856 1.66376   1
  -8   2   4 2.91470 1.32380   1
  -8  -2  -4 3.66538 1.41991   1
   8  -2   4 4.29816 1.43361   1
   8  -2  -4 1.93010 1.31242   1
  -8  -2   4 3.57534 1.39892   1
   8  -2  -4 1.42793 1.37243   1
   8   2   4 1.75582 1.40555   1
  -8   2  -4 3.83071 1.49154   1
   8   2   4 0.74251 1.14993   1
  -8   2  -4 2.60214 1.43567   1
   9  -2   4 2.79957 1.66473   1
   9  -2   4 3.00659 1.49701   1
  -9   2  -4 2.93228 1.77347   1
  -9   2  -4 2.42551 1.53136   1
   0  -3   4 319.826 29.7170   1
   0   3  -4 266.880 26.6973   1
   0  -3  -4 166.362 21.9406   1
   0  -3   4 235.540 25.0603   1
   0   3  -4 263.524 26.5155   1
   0   3   4 211.060 23.9887   1
  -1  -3  -4 119.896 12.8369   1
  -1   3   4 133.408 13.5885   1
   1   3  -4 107.656 12.1221   1
   1   3  -4 118.465 12.6287   1
   1  -3   4 131.567 13.2700   1
  -1   3   4 101.515 11.8814   1
   1  -3   4 104.630 11.9114   1
   1   3   4 104.560 12.0990   1
  -1   3  -4 98.6627 11.5968   1
  -1   3  -4 118.342 12.5716   1
   1   3   4 92.6919 11.4515   1
   1  -3  -4 120.090 12.8208   1
   1  -3  -4 119.912 12.8726   1
  -1  -3   4 111.912 12.2828   1
  -1  -3   4 115.014 12.4585   1
  -2   3   4 64.6017 8.32018   1
  -2   3   4 81.8358 9.17512   1
  -2  -3  -4 70.9029 8.60948   1
   2  -3   4 77.4377 8.76870   1
   2   3  -4 88.9251 9.55163   1
   2   3  -4 81.8169 9.10784   1
  -2  -3  -4 77.7025 8.97196   1
   2   3   4 87.5655 9.55737   1
   2   3   4 80.6899 9.06359   1
   2  -3  -4 101.275 10.2563   1
  -2   3  -4 70.9165 8.47379   1
  -2  -3   4 88.7149 9.50465   1
   2  -3  -4 80.7785 9.15462   1
  -2  -3   4 83.7053 9.16055   1
   3   3  -4 64.7799 7.27341   1
  -3  -3  -4 69.3915 7.53901   1
  -3  -3  -4 62.1784 7.12766   1
  -3   3   4 57.3967 6.91354   1
  -3   3   4 59.1153 6.99851   1
   3   3  -4 65.1978 7.34294   1
  -3   3  -4 57.9554 6.81915   1
   3   3   4 56.9605 6.98551   1
  -3  -3   4 53.1475 6.64510   1
  -3   3  -4 64.6991 7.24035   1
  -3  -3   4 57.9671 6.82932   1
   3  -3  -4 52.3330 6.69619   1
   3   3   4 53.3155 6.64285   1
   3  -3  -4 70.2852 7.60835   1
   4  -3   4 175.075 17.5601   1
   4  -3   4 137.369 15.6607   1
  -4  -3  -4 114.260 14.4350   1
   4   3  -4 135.650 15.4679   1
  -4   3   4 122.329 14.9150   1
   4  -3  -4 159.049 16.9057   1
  -4   3  -4 174.222 17.5874   1
  -4  -3   4 146.881 16.0678   1
   4   3   4 166.638 17.1624   1
  -4   3  -4 117.079 14.5297   1
  -5  -3  -4 3.01114 1.01051   1
  -5   3   4 2.48462 0.98105   1
   5  -3   4 0.62561 0.65605   1
   5   3  -4 1.50021 0.87295   1
   5   3  -4 1.19895 0.73712   1
  -5  -3  -4 3.59109 1.04482   1
  -5   3   4 1.17687 0.73785   1
   5  -3   4 1.71869 0.82174   1
  -5  -3   4 0.69296 0.68846   1
   5   3   4 2.90502 1.02250   1
   5  -3  -4 1.38545 0.77806   1
   5   3   4 2.12481 0.91899   1
  -5  -3   4 1.63395 0.83415   1
   5  -3  -4 1.68710 0.89187   1
  -6   3   4 81.5463 9.21029   1
  -6   3   4 73.9333 8.80541   1
   6  -3   4 69.2490 8.51723   1
   6  -3   4 85.9090 9.26742   1
   6   3  -4 62.3816 8.04928   1
  -6  -3  -4 74.0071 8.64435   1
   6   3  -4 63.6153 8.20793   1
  -6  -3  -4 89.3396 9.54346   1
   6  -3  -4 68.0911 8.29367   1
  -6   3  -4 69.7642 8.38142   1
  -6   3  -4 67.8825 8.39950   1
   6  -3  -4 56.9484 7.90366   1
   6   3   4 46.0461 7.23239   1
  -6  -3   4 72.2095 8.59558   1
   6   3   4 63.6569 8.19618   1
  -6  -3   4 74.6509 8.73857   1
  -7  -3  -4 0.80579 0.92757   1
   7   3  -4 2.67405 1.28504   1
   7  -3   4 2.98716 1.23035   1
   7  -3   4 3.02563 1.41405   1
  -7   3   4 2.25422 1.24611   1
  -7  -3  -4 1.37531 0.96080   1
  -7   3   4 1.67237 1.09663   1
   7   3   4 2.78151 1.34575   1
  -7   3  -4 3.23995 1.26778   1
  -7  -3   4 3.37686 1.33144   1
  -7   3  -4 3.52178 1.30839   1
   7   3   4 0.85754 1.14790   1
   7  -3  -4 1.68311 1.29202   1
   7  -3  -4 1.44324 0.95855   1
  -8   3   4 17.8645 3.16282   1
  -8  -3  -4 13.3037 2.88972   1
   8   3  -4 16.7950 3.22241   1
   8  -3   4 16.1299 3.20740   1
   8  -3   4 14.3783 2.83430   1
   8   3  -4 13.4379 2.75821   1
  -8  -3  -4 14.4593 2.98014   1
   8   3   4 11.1226 2.67344   1
  -8  -3   4 14.9915 2.82218   1
   8   3   4 12.3693 2.74853   1
  -8   3  -4 9.69968 2.44512   1
  -8   3  -4 10.6472 2.74121   1
   8  -3  -4 17.4043 3.06981   1
  -8  -3   4 13.8156 2.91195   1
   9  -3   4 8.57525 2.39699   1
   9  -3   4 8.66567 2.65877   1
  -9   3  -4 10.6937 2.74989   1
  -9   3  -4 11.4278 3.08797   1
   0   4  -4 782.082 78.8396   1
   0   4   4 591.855 69.4696   1
   0   4   4 741.823 76.8788   1
   0  -4   4 722.643 75.7437   1
   0  -4  -4 680.255 73.7938   1
   0  -4  -4 769.904 78.3730   1
   0  -4   4 625.123 70.8809   1
   0   4  -4 661.403 72.6628   1
   1   4  -4 151.967 17.4400   1
   1  -4   4 251.257 22.9429   1
   1  -4   4 170.037 18.2913   1
  -1  -4  -4 144.781 17.1810   1
   1   4  -4 153.895 17.4264   1
  -1   4   4 158.995 17.8343   1
  -1  -4  -4 164.342 18.1698   1
  -1   4   4 136.483 16.7644   1
   1  -4  -4 183.779 19.1462   1
  -1  -4   4 170.547 18.3363   1
   1   4   4 206.553 20.5213   1
  -1  -4   4 167.920 18.1675   1
  -1   4  -4 163.823 17.9331   1
  -1   4  -4 163.600 17.8858   1
   1   4   4 161.036 17.9386   1
   1  -4  -4 150.990 17.4116   1
  -2   4   4 65.0427 7.18217   1
  -2  -4  -4 64.3289 7.08353   1
   2  -4   4 48.4423 6.09716   1
  -2   4   4 36.4766 5.63336   1
   2   4  -4 50.8572 6.30475   1
   2   4  -4 66.7700 7.12282   1
  -2  -4  -4 51.8446 6.43299   1
   2  -4  -4 46.3558 6.10543   1
  -2  -4   4 62.7054 6.94723   1
   2  -4  -4 73.5496 7.66752   1
   2   4   4 52.7287 6.41457   1
  -2   4  -4 80.9837 7.95913   1
   2   4   4 67.8012 7.38697   1
  -2  -4   4 68.2068 7.19313   1
   3   4  -4 138.995 16.6276   1
   3  -4   4 121.100 15.7367   1
   3  -4   4 151.985 17.0788   1
  -3  -4  -4 156.997 17.5408   1
  -3   4   4 172.833 18.4431   1
  -3   4   4 182.495 18.9502   1
   3   4  -4 148.272 16.9768   1
   3   4   4 163.123 17.9789   1
  -3  -4   4 156.109 17.3493   1
   3  -4  -4 221.354 21.1073   1
  -3   4  -4 174.046 18.3044   1
  -3   4  -4 170.056 18.1400   1
  -3  -4   4 147.134 16.9956   1
  -4  -4  -4 102.989 12.4182   1
   4   4  -4 110.026 12.6889   1
   4   4  -4 120.694 13.4305   1
  -4   4   4 122.695 13.5171   1
   4  -4   4 105.203 12.3640   1
  -4  -4  -4 82.8038 11.4032   1
  -4   4   4 109.580 12.8661   1
   4   4   4 145.467 14.7299   1
   4   4   4 122.837 13.5766   1
  -4  -4   4 118.517 13.1631   1
  -4   4  -4 127.328 13.6361   1
  -4  -4   4 110.898 12.7516   1
   4  -4  -4 131.253 14.0236   1
   5   4  -4 92.5378 11.0547   1
   5   4  -4 92.0578 10.9826   1
   5  -4   4 81.8083 10.5148   1
  -5   4   4 109.936 12.0307   1
  -5   4   4 92.7397 11.1109   1
   5  -4   4 84.9317 10.5203   1
  -5  -4  -4 100.471 11.3888   1
   5  -4  -4 101.312 11.3562   1
   5  -4  -4 93.2560 11.2311   1
  -5   4  -4 105.135 11.5715   1
  -5  -4   4 88.5227 10.7314   1
   5   4   4 102.084 11.5969   1
  -5  -4   4 99.0451 11.3534   1
  -5   4  -4 93.5371 11.1161   1
  -6   4   4 31.3755 4.60033   1
   6   4  -4 23.7013 4.00464   1
  -6  -4  -4 34.0864 4.59858   1
   6  -4   4 26.5557 4.09747   1
   6   4  -4 33.7805 4.61214   1
  -6  -4  -4 35.8953 4.69926   1
   6  -4   4 39.4184 5.16156   1
  -6   4   4 33.7189 4.59632   1
  -6   4  -4 26.7077 4.12836   1
  -6   4  -4 35.1030 4.68471   1
   6   4   4 29.2978 4.45959   1
  -6  -4   4 30.5113 4.45822   1
   6  -4  -4 38.3428 4.83260   1
  -6  -4   4 30.3452 4.32165   1
   6  -4  -4 37.5467 5.08825   1
   6   4   4 29.9062 4.37576   1
   7  -4   4 21.8961 3.86326   1
   7  -4   4 23.3367 3.64338   1
   7   4  -4 27.8849 4.15131   1
  -7  -4  -4 25.1002 3.77545   1
  -7  -4  -4 21.4263 3.55422   1
   7   4  -4 20.5481 3.71600   1
  -7   4   4 21.3612 3.76370   1
   7   4   4 18.2086 3.38845   1
  -7  -4   4 22.4950 3.65662   1
   7  -4  -4 22.5155 3.88589   1
  -7  -4   4 21.2907 3.62118   1
  -7   4  -4 31.7215 4.46246   1
   7   4   4 16.7433 3.36986   1
  -7   4  -4 28.6723 4.09846   1
  -8   4   4 41.1767 5.89653   1
   8  -4   4 29.2544 5.14583   1
  -8  -4  -4 42.4856 5.87187   1
  -8  -4  -4 44.3539 5.93089   1
   8   4  -4 38.0344 5.61582   1
   8  -4   4 44.7969 5.69349   1
   8   4  -4 35.5700 5.44094   1
  -8   4  -4 41.4721 6.35851   1
   8  -4  -4 26.9366 5.05349   1
   8   4   4 39.3220 5.69127   1
   8   4   4 28.2110 5.07594   1
  -8  -4   4 33.3573 5.14265   1
   8  -4  -4 52.8611 6.89737   1
  -8   4  -4 46.6309 6.01599   1
  -8  -4   4 40.1688 5.56382   1
   9  -4   4 25.4016 4.27164   1
  -9   4  -4 26.7955 4.66573   1
   0   5   4 369.946 43.0936   1
   0   5  -4 525.195 51.1008   1
   0  -5  -4 497.859 49.7087   1
   0  -5   4 390.631 44.0080   1
   0   5  -4 349.291 41.9944   1
   0   5   4 485.307 48.9729   1
   0  -5  -4 368.022 42.9995   1
   0  -5   4 511.831 50.3144   1
  -1   5   4 10.8671 2.04348   1
  -1   5   4 14.6632 2.28620   1
   1  -5   4 22.5110 2.81778   1
  -1  -5  -4 11.5386 2.15013   1
   1   5  -4 19.8301 2.57163   1
   1  -5   4 22.7750 2.69469   1
  -1  -5  -4 21.0180 2.73486   1
   1   5  -4 21.3398 2.55426   1
   1   5   4 20.3475 2.72018   1
   1  -5  -4 15.8546 2.46140   1
   1   5   4 17.0407 2.42811   1
   1  -5  -4 14.0312 2.27800   1
  -1   5  -4 16.1645 2.25065   1
  -2   5   4 99.4398 11.4637   1
  -2  -5  -4 83.9440 10.5983   1
   2  -5   4 77.4162 10.2334   1
   2   5  -4 87.7217 10.7666   1
  -2   5   4 96.0731 11.2248   1
   2  -5   4 87.4503 10.6115   1
  -2  -5  -4 123.793 12.8366   1
   2   5  -4 102.546 11.4216   1
   2   5   4 105.342 11.6514   1
  -2  -5   4 105.524 11.6436   1
  -2   5  -4 102.172 11.4852   1
   2  -5  -4 103.917 11.7315   1
   2  -5  -4 138.962 13.6231   1
  -2   5  -4 121.264 12.5783   1
  -2  -5   4 93.8367 10.9692   1
   2   5   4 134.701 13.4610   1
  -3   5   4 272.867 26.5879   1
  -3   5   4 175.173 21.4282   1
   3  -5   4 235.065 24.3320   1
  -3  -5  -4 224.788 23.8444   1
   3  -5   4 196.065 22.1770   1
   3   5  -4 238.956 24.6428   1
   3   5   4 190.883 22.1112   1
  -3   5  -4 198.187 22.3550   1
  -3   5  -4 190.289 21.9970   1
   3  -5  -4 181.515 21.6982   1
  -3  -5   4 203.611 22.7463   1
   3  -5  -4 224.121 23.8174   1
   4  -5   4 108.813 12.0331   1
   4  -5   4 91.9775 11.3345   1
   4   5  -4 101.409 11.7008   1
  -4   5   4 92.3634 11.3371   1
  -4   5   4 99.3462 11.8238   1
   4   5  -4 96.8217 11.6393   1
  -4  -5  -4 108.259 12.1252   1
  -4  -5  -4 106.783 12.1421   1
  -4   5  -4 85.2684 10.9806   1
  -4   5  -4 124.299 12.9711   1
   4  -5  -4 119.132 12.7373   1
   4   5   4 104.647 12.1080   1
  -4  -5   4 104.264 11.8530   1
   4   5   4 98.3475 11.5874   1
  -4  -5   4 106.084 12.0341   1
   5  -5   4 4.22020 1.39173   1
   5   5  -4 8.07577 1.76039   1
   5   5  -4 9.71481 1.93397   1
   5  -5   4 8.73089 1.70196   1
  -5   5   4 6.44667 1.63028   1
  -5  -5  -4 6.10885 1.53026   1
  -5   5  -4 5.13919 1.44768   1
  -5  -5   4 6.72607 1.61980   1
  -5  -5   4 10.7581 1.96865   1
  -5   5  -4 6.28747 1.64259   1
   5   5   4 9.07957 1.85158   1
  -6  -5  -4 7.72920 1.86984   1
  -6  -5  -4 7.92196 1.86543   1
   6  -5   4 12.1657 2.36505   1
   6   5  -4 11.6480 2.32619   1
  -6   5   4 6.96437 1.91998   1
  -6   5   4 6.08877 1.75511   1
   6   5  -4 10.4027 2.16758   1
   6   5   4 10.6607 2.30787   1
   6  -5  -4 9.30521 2.04758   1
   6  -5  -4 11.6523 2.44167   1
  -6  -5   4 11.3188 2.18400   1
  -6   5  -4 3.68342 1.67800   1
  -6  -5   4 9.47265 2.01691   1
  -6   5  -4 8.58552 1.94605   1
   6   5   4 8.06184 1.89641   1
  -7   5   4 28.5125 4.52147   1
   7   5  -4 23.0740 4.05890   1
   7   5  -4 27.3209 4.27197   1
   7  -5   4 34.0149 4.51010   1
  -7  -5  -4 21.6886 3.67117   1
  -7   5   4 27.7550 4.19354   1
  -7  -5  -4 23.0335 3.83845   1
   7  -5  -4 23.2395 4.05353   1
   7   5   4 21.3111 3.85054   1
  -7  -5   4 17.6054 3.39064   1
   7   5   4 28.9916 4.42841   1
  -7  -5   4 23.0944 3.89307   1
   7  -5  -4 28.5545 4.30366   1
  -7   5  -4 33.6385 4.63912   1
   8   5  -4 27.6640 4.86330   1
  -8  -5  -4 31.6200 4.97464   1
  -8   5   4 45.2374 6.41425   1
   8   5  -4 29.6308 5.07301   1
  -8   5   4 39.3839 5.51379   1
   8  -5   4 40.1172 5.51640   1
  -8  -5  -4 35.0089 5.36921   1
   8  -5   4 40.5901 6.08837   1
   8  -5  -4 33.8132 5.24283   1
   8   5   4 37.0173 5.55315   1
  -8  -5   4 32.0434 5.08933   1
   8  -5  -4 39.5648 5.89580   1
  -8   5  -4 35.2534 5.88313   1
  -8  -5   4 40.9096 5.82327   1
  -8   5  -4 31.1085 5.02754   1
   8   5   4 30.5115 5.15592   1
   0   6  -4 48.8979 5.59001   1
   0  -6  -4 39.8157 5.15455   1
   0  -6   4 44.1967 5.24628   1
   0   6   4 50.3996 5.74912   1
   0  -6   4 38.3885 4.90279   1
   0  -6  -4 40.3964 5.19852   1
   0   6  -4 37.6928 5.02151   1
  -1   6   4 35.0970 4.32055   1
   1  -6   4 35.6286 4.22578   1
   1  -6   4 32.9926 3.96259   1
  -1  -6  -4 33.3664 4.26160   1
   1   6  -4 33.5699 4.05887   1
  -1  -6  -4 30.1574 4.12415   1
  -1   6   4 46.1016 5.05498   1
   1   6  -4 29.2681 3.94214   1
   1  -6  -4 25.4899 3.76429   1
   1  -6  -4 39.1715 4.61155   1
  -1  -6   4 27.8462 3.71615   1
  -1  -6   4 24.0808 3.51734   1
   1   6   4 38.3196 4.62552   1
  -1   6  -4 24.7489 3.55862   1
  -1   6  -4 27.8601 3.72959   1
   1   6   4 25.1131 3.69951   1
   2   6  -4 13.9340 2.28433   1
   2   6  -4 14.8209 2.18901   1
   2  -6   4 13.5651 2.07696   1
   2  -6   4 20.8440 2.63046   1
  -2  -6  -4 12.4669 2.16172   1
  -2  -6  -4 12.3980 2.22899   1
  -2   6   4 10.9869 2.21605   1
  -2   6   4 14.4503 2.32454   1
   2  -6  -4 12.2099 2.34857   1
   2  -6  -4 10.1353 1.99886   1
  -2   6  -4 13.7825 2.10940   1
  -2  -6   4 12.0659 2.12316   1
   2   6   4 16.3852 2.37564   1
   2   6   4 13.8819 2.33862   1
  -2  -6   4 15.5958 2.23299   1
  -2   6  -4 16.7921 2.34984   1
  -3  -6  -4 27.3407 3.86291   1
  -3  -6  -4 31.9480 4.24476   1
  -3   6   4 24.1635 3.74227   1
   3  -6   4 29.5033 3.97683   1
   3   6  -4 26.2829 3.66369   1
  -3   6   4 37.5107 4.55261   1
   3  -6   4 20.8029 3.36862   1
   3  -6  -4 31.3157 4.21607   1
   3   6   4 32.3595 4.30781   1
  -3  -6   4 28.4351 3.81703   1
   3  -6  -4 39.3539 4.62517   1
   3   6   4 30.4974 4.02889   1
  -3   6  -4 32.3508 4.09770   1
  -3   6  -4 28.2742 3.92715   1
   4  -6   4 74.2617 8.99833   1
  -4   6   4 98.0395 10.4595   1
   4   6  -4 70.2915 8.59561   1
   4  -6   4 50.6247 7.56780   1
  -4  -6  -4 84.9432 9.56910   1
   4   6  -4 68.3907 8.78441   1
  -4  -6  -4 73.9377 9.00942   1
  -4   6   4 89.1297 9.84084   1
  -4   6  -4 67.5012 8.61684   1
   4  -6  -4 59.4208 8.15426   1
   4  -6  -4 110.619 11.3234   1
   4   6   4 77.8110 9.27647   1
  -4  -6   4 73.7956 8.99537   1
  -4  -6   4 82.8371 9.52864   1
   4   6   4 80.0021 9.28454   1
  -4   6  -4 99.5520 10.3884   1
   5  -6   4 6.21189 1.74660   1
  -5  -6  -4 10.3475 2.13662   1
   5  -6   4 14.4007 2.37437   1
  -5  -6  -4 12.7710 2.25484   1
  -5   6   4 12.6856 2.45690   1
   5   6  -4 9.33494 2.14700   1
   5   6  -4 11.3260 2.14509   1
   5   6   4 8.86061 2.05752   1
  -5   6  -4 13.4467 2.37016   1
  -5   6  -4 7.80960 1.93815   1
   5   6   4 12.7154 2.28803   1
   5  -6  -4 7.70820 1.96616   1
   6  -6   4 53.9267 6.81467   1
   6   6  -4 57.0370 7.35072   1
   6  -6   4 73.6679 8.39291   1
  -6   6   4 65.8008 7.90088   1
  -6   6   4 67.1245 7.73244   1
  -6  -6  -4 50.8097 6.64720   1
  -6  -6  -4 45.4601 6.48875   1
   6   6   4 47.5495 6.54050   1
  -6   6  -4 50.1183 6.66549   1
  -6   6  -4 54.4884 7.12584   1
   6  -6  -4 49.4177 6.90927   1
   6  -6  -4 33.1313 5.78560   1
   6   6   4 54.2680 7.12661   1
  -7  -6  -4 77.6566 9.78339   1
   7  -6   4 62.6321 9.22026   1
   7   6  -4 77.1155 9.95945   1
  -7  -6  -4 82.5361 9.93549   1
   7   6  -4 83.1155 10.1859   1
  -7   6   4 84.9162 10.4291   1
  -7   6   4 68.4467 9.18628   1
   7  -6   4 84.4836 10.3344   1
   7   6   4 86.3889 10.2716   1
  -7  -6   4 53.9869 8.40586   1
  -7   6  -4 116.106 12.6645   1
   7  -6  -4 96.6774 10.9235   1
   7   6   4 79.1680 10.0302   1
   7  -6  -4 80.7527 10.2782   1
  -7  -6   4 72.8582 9.56012   1
   8  -6   4 17.1648 3.71658   1
   8   6  -4 27.5147 4.34470   1
   8   6  -4 21.6528 4.01234   1
  -8   6   4 20.9825 3.79157   1
  -8  -6  -4 14.0081 3.24435   1
   8  -6   4 27.0524 4.22654   1
  -8   6   4 19.2719 4.27865   1
   8  -6  -4 14.0567 3.47237   1
   8   6   4 19.6111 3.94248   1
   8  -6  -4 20.3704 3.76078   1
  -8   6  -4 16.5339 3.59479   1
  -8   6  -4 22.3013 4.38611   1
  -8  -6   4 21.7394 3.77664   1
   0  -7   4 -0.2041 0.52898   1
   0   7  -4 0.00895 0.51024   1
   0   7   4 0.00000 0.55131   1
   0  -7  -4 0.55038 0.59296   1
   0   7   4 -0.4303 0.52238   1
   0  -7  -4 0.62743 0.64292   1
   0   7  -4 0.31527 0.52862   1
   0  -7   4 -0.3578 0.45472   1
   1   7  -4 105.636 12.8720   1
  -1   7   4 90.9124 12.3408   1
   1  -7   4 123.687 13.8403   1
   1  -7   4 138.903 14.6263   1
   1   7  -4 111.649 13.3141   1
  -1  -7  -4 120.734 13.9048   1
  -1   7   4 138.367 14.8221   1
   1   7   4 120.475 13.7896   1
   1  -7  -4 139.709 14.9934   1
  -1  -7   4 126.038 13.9619   1
  -1   7  -4 165.862 16.2439   1
  -1  -7   4 127.260 14.0808   1
  -1   7  -4 96.9781 12.4577   1
   1  -7  -4 146.008 15.3134   1
  -2  -7  -4 42.7067 5.47096   1
  -2  -7  -4 41.3046 5.31904   1
  -2   7   4 30.7697 4.69869   1
   2   7  -4 43.9235 5.27572   1
   2   7  -4 46.5822 5.66064   1
  -2   7   4 53.3980 6.08192   1
   2  -7   4 28.4995 4.52675   1
   2  -7   4 43.4300 5.26007   1
  -2   7  -4 41.2361 5.22351   1
   2   7   4 42.1603 5.50780   1
  -2   7  -4 45.5176 5.42944   1
  -2  -7   4 48.6194 5.75347   1
   2   7   4 48.7426 5.70062   1
  -2  -7   4 32.6988 4.72781   1
  -3   7   4 171.821 21.3060   1
  -3  -7  -4 185.139 22.0732   1
  -3  -7  -4 170.399 21.2598   1
   3  -7   4 248.514 25.1264   1
   3  -7   4 197.104 22.4471   1
  -3   7   4 230.849 24.3825   1
  -3   7  -4 211.894 23.2555   1
   3   7   4 192.701 22.5077   1
  -3  -7   4 215.045 23.3276   1
  -3   7  -4 245.130 24.9324   1
   3  -7  -4 212.340 23.3875   1
  -3  -7   4 192.410 22.3175   1
   3  -7  -4 237.510 24.6958   1
   3   7   4 214.407 23.4051   1
  -4  -7  -4 282.521 31.1703   1
   4   7  -4 280.877 31.2962   1
   4  -7   4 271.037 30.7121   1
  -4   7   4 277.958 31.1699   1
   4  -7   4 284.468 31.1856   1
  -4   7  -4 284.893 31.5056   1
  -4  -7   4 281.815 31.3149   1
   4   7   4 245.165 29.4111   1
  -4   7  -4 273.688 30.7411   1
   4  -7  -4 374.803 36.3500   1
   5   7  -4 7.48639 1.77513   1
  -5  -7  -4 7.11855 1.72844   1
  -5  -7  -4 6.47344 1.76319   1
   5   7  -4 5.06477 1.66494   1
  -5   7   4 6.99189 1.85599   1
  -5   7   4 8.22785 2.10088   1
   5  -7   4 6.55556 1.68604   1
  -5   7  -4 5.91337 1.72498   1
   5  -7  -4 6.94643 1.74780   1
  -5  -7   4 6.42974 1.59654   1
   5   7   4 5.27616 1.78679   1
   5  -7  -4 12.7781 2.46177   1
   5   7   4 9.02835 1.98255   1
  -5  -7   4 5.01506 1.60777   1
   6  -7   4 23.5543 3.83347   1
  -6   7   4 37.4579 5.06674   1
   6  -7   4 32.6283 4.71850   1
  -6   7   4 24.8629 4.31300   1
  -6  -7  -4 28.9010 4.40393   1
   6   7  -4 22.0299 3.83791   1
  -6  -7  -4 27.6851 4.15450   1
  -6   7  -4 23.6281 3.96586   1
   6   7   4 22.7737 3.98370   1
   6  -7  -4 30.7359 4.45630   1
   6  -7  -4 28.0291 4.43429   1
  -6  -7   4 25.6728 3.98828   1
  -6   7  -4 22.9165 4.00121   1
   6   7   4 27.0224 4.10062   1
  -7  -7  -4 43.9568 5.73459   1
  -7   7   4 39.1238 5.69846   1
  -7   7   4 46.6314 5.98643   1
   7   7  -4 48.8315 6.39446   1
   7  -7   4 41.1923 5.60487   1
   7  -7   4 23.6922 4.86059   1
   7   7  -4 43.6997 5.82214   1
  -7   7  -4 51.4454 6.22219   1
  -7  -7   4 33.2328 5.22217   1
   7  -7  -4 31.9616 5.06957   1
   7   7   4 26.1086 4.72456   1
  -7   7  -4 25.7271 5.42235   1
   7  -7  -4 33.2718 5.42570   1
  -7  -7   4 36.1753 5.22990   1
   8  -7   4 6.44771 2.11477   1
  -8   7   4 3.62592 2.17762   1
   8  -7   4 3.06958 1.92888   1
  -8   7   4 3.50544 1.82381   1
  -8   7  -4 3.63814 1.83932   1
   8  -7  -4 6.19654 2.11003   1
   8  -7  -4 5.41229 1.98900   1
   0  -8   4 -0.1349 0.54164   1
   0   8  -4 -0.6290 0.58596   1
   0   8   4 0.29818 0.68745   1
   0   8   4 0.03612 0.55771   1
   1   8  -4 115.807 13.6391   1
  -1   8   4 119.506 13.9468   1
   1  -8   4 105.561 12.9807   1
  -1   8   4 124.603 14.1177   1
  -1  -8  -4 107.121 13.2897   1
   1   8  -4 121.125 13.8219   1
  -1  -8  -4 111.592 13.5116   1
  -1  -8   4 138.663 14.7502   1
   1   8   4 135.900 14.7366   1
  -1   8  -4 124.377 14.0122   1
   1  -8  -4 120.549 14.0050   1
  -1  -8   4 124.419 14.0981   1
   1   8   4 128.798 14.4622   1
   2   8  -4 98.7463 11.1840   1
   2  -8   4 112.769 12.0054   1
  -2   8   4 139.425 13.8297   1
   2  -8   4 105.170 11.7788   1
  -2  -8  -4 89.1613 10.8459   1
  -2  -8  -4 87.1436 10.8406   1
  -2   8   4 88.7109 10.8524   1
   2   8  -4 81.9266 10.4827   1
  -2  -8   4 89.9638 10.8980   1
  -2  -8   4 85.1094 10.5055   1
  -2   8  -4 113.408 12.1186   1
  -2   8  -4 122.169 12.6583   1
   2  -8  -4 91.7724 11.0949   1
   2   8   4 82.0632 10.7106   1
   2  -8  -4 77.6362 10.2362   1
   2   8   4 91.2111 10.8838   1
   3   8  -4 61.0210 7.50551   1
  -3  -8  -4 58.7918 7.52301   1
  -3   8   4 72.7133 8.45100   1
  -3  -8  -4 56.0046 7.50320   1
   3  -8   4 47.8025 6.89780   1
   3   8  -4 63.6889 7.87667   1
   3  -8   4 66.2941 7.78244   1
  -3   8   4 72.1965 8.44452   1
  -3   8  -4 67.5388 7.88640   1
  -3  -8   4 57.0705 7.29898   1
  -3   8  -4 63.0829 7.75964   1
  -3  -8   4 72.9694 8.44911   1
   3   8   4 68.3053 8.24397   1
   3  -8  -4 81.6727 8.91997   1
   3   8   4 49.9615 6.95486   1
   3  -8  -4 50.6470 7.10642   1
   4  -8   4 3.01220 1.24181   1
  -4  -8  -4 4.99228 1.57884   1
  -4  -8  -4 5.58009 1.61758   1
  -4   8   4 5.31753 1.54276   1
   4   8  -4 5.99891 1.47317   1
   4  -8   4 4.47556 1.47847   1
  -4  -8   4 2.91935 1.13818   1
   4   8   4 5.37840 1.62340   1
   4   8   4 3.59012 1.33488   1
   4  -8  -4 2.70891 1.34605   1
  -4   8  -4 3.74997 1.37200   1
  -4   8  -4 3.87003 1.38188   1
  -5  -8  -4 52.6022 6.75241   1
   5   8  -4 49.8452 6.71598   1
   5  -8   4 42.9662 6.34897   1
   5   8  -4 42.2169 6.01853   1
  -5   8   4 45.2192 6.43208   1
  -5  -8  -4 56.2428 7.18585   1
  -5   8   4 35.1494 5.77388   1
   5  -8  -4 54.7093 6.86146   1
   5   8   4 51.0440 6.64802   1
   5   8   4 66.2761 7.79717   1
  -5  -8   4 49.2401 6.60286   1
   5  -8  -4 41.8000 6.29099   1
  -5   8  -4 73.1892 8.24361   1
  -5  -8   4 49.8494 6.46112   1
   6   8  -4 7.86645 2.26513   1
  -6  -8  -4 9.96395 2.31755   1
  -6   8   4 5.19719 1.87089   1
   6  -8   4 5.32873 2.02254   1
   6  -8   4 8.24522 2.10493   1
   6   8  -4 9.84389 2.31104   1
  -6  -8  -4 6.81870 2.09009   1
  -6   8   4 7.31608 2.23578   1
   6   8   4 6.36572 2.12987   1
  -6   8  -4 7.90014 2.13801   1
   6  -8  -4 11.4248 2.50161   1
   6   8   4 5.82748 1.87659   1
  -6   8  -4 9.42330 2.54609   1
   6  -8  -4 10.6748 2.54334   1
  -6  -8   4 8.57451 2.01903   1
  -6  -8   4 9.03259 2.33192   1
  -7   8   4 0.28795 1.32474   1
  -7  -8  -4 3.75321 1.63251   1
   7  -8   4 3.70851 1.94601   1
   7  -8   4 3.89292 1.62537   1
   7   8  -4 4.03902 1.75180   1
   7   8  -4 2.78246 1.52574   1
  -7  -8  -4 3.11709 1.60323   1
  -7  -8   4 1.95856 1.33841   1
  -7  -8   4 2.86788 1.65810   1
   7   8   4 2.22205 1.48425   1
  -7   8  -4 2.16432 1.57846   1
  -7   8  -4 1.81321 1.30315   1
   7  -8  -4 4.43642 1.99868   1
   7   8   4 5.07802 1.72471   1
   8  -8   4 8.37578 2.72865   1
   8  -8   4 10.1379 2.73852   1
  -8   8  -4 8.07630 2.66590   1
   0  -9  -4 123.331 13.6851   1
   0  -9   4 108.867 12.8410   1
   0   9   4 87.0636 11.6966   1
   0   9   4 131.223 14.0535   1
   0  -9  -4 134.983 14.3131   1
   0  -9   4 123.753 13.5466   1
   0   9  -4 83.2992 11.4382   1
   0   9  -4 126.238 13.8080   1
   1  -9   4 42.7325 5.69979   1
   1  -9   4 50.7177 6.20995   1
   1   9  -4 42.0641 5.63814   1
  -1   9   4 40.1658 5.70398   1
  -1  -9  -4 49.4634 6.31949   1
  -1  -9  -4 50.0990 6.28356   1
   1   9  -4 45.3615 6.02794   1
  -1   9   4 65.5782 7.24273   1
   1   9   4 43.4488 5.84845   1
  -1  -9   4 41.8133 5.62866   1
  -1   9  -4 37.5301 5.48335   1
   1  -9  -4 44.1725 5.96922   1
   1   9   4 36.0885 5.57596   1
  -1   9  -4 43.8090 5.74986   1
   1  -9  -4 59.2626 6.83995   1
  -1  -9   4 46.9384 5.99376   1
   2  -9   4 55.7840 6.95927   1
   2   9  -4 48.3735 6.82041   1
   2   9  -4 48.9345 6.53822   1
  -2   9   4 57.4849 7.30315   1
  -2  -9  -4 48.6981 6.69399   1
  -2   9   4 72.2003 8.11975   1
  -2  -9  -4 58.2696 7.28178   1
   2  -9   4 52.1516 6.90109   1
  -2   9  -4 56.5153 7.10210   1
   2   9   4 54.1233 7.18935   1
   2  -9  -4 42.0891 6.47085   1
  -2  -9   4 58.8672 7.08010   1
  -2   9  -4 54.4466 6.86933   1
   2   9   4 63.0201 7.41657   1
   2  -9  -4 53.7829 6.91889   1
  -2  -9   4 54.9661 7.01328   1
  -3   9   4 23.9988 3.86319   1
   3   9  -4 29.1103 4.05698   1
   3   9  -4 31.3896 4.49269   1
  -3  -9  -4 27.4735 4.34763   1
   3  -9   4 21.8827 3.70445   1
   3  -9   4 35.9332 4.51623   1
   3   9   4 18.8185 3.66904   1
   3   9   4 30.4083 4.15994   1
  -3  -9   4 28.2319 3.93576   1
   3  -9  -4 29.0279 4.37972   1
  -3   9  -4 23.7996 3.72666   1
  -3  -9   4 16.6711 3.37982   1
  -3   9  -4 28.9269 4.11261   1
  -4   9   4 64.4159 7.94311   1
  -4   9   4 74.0579 8.45775   1
   4  -9   4 51.8686 6.94758   1
   4   9  -4 45.9924 6.53057   1
  -4  -9  -4 64.9377 7.79597   1
   4   9  -4 56.5197 7.43713   1
  -4  -9   4 49.2622 6.69913   1
  -4   9  -4 51.1365 6.93154   1
   4   9   4 67.7518 8.01774   1
  -4  -9   4 50.1945 7.15568   1
   4  -9  -4 59.5478 7.72717   1
   4   9   4 62.4631 7.87784   1
   4  -9  -4 46.2720 6.73566   1
   5   9  -4 6.78243 1.84347   1
  -5   9   4 7.91384 2.19280   1
   5  -9   4 9.28815 2.36803   1
  -5  -9  -4 7.31698 1.90711   1
   5  -9   4 5.63601 1.68937   1
  -5   9   4 6.68288 2.12816   1
  -5  -9  -4 8.43181 2.17359   1
   5  -9  -4 6.96916 2.28602   1
  -5   9  -4 7.30031 2.10141   1
   5   9   4 7.69546 2.18638   1
  -5  -9   4 6.71356 1.85696   1
  -5   9  -4 5.60210 1.88807   1
   5  -9  -4 5.41250 1.87255   1
   5   9   4 7.08795 1.86267   1
   6   9  -4 42.5508 5.81129   1
  -6  -9  -4 39.2897 5.25280   1
   6  -9   4 24.3077 4.73403   1
   6  -9   4 23.4469 4.44717   1
   6   9  -4 37.9904 5.63597   1
  -6   9   4 29.5284 5.73452   1
  -6   9   4 30.2690 5.06864   1
  -6  -9   4 43.1072 5.89674   1
   6   9   4 52.1506 6.25351   1
   6  -9  -4 47.1258 6.51777   1
  -6  -9   4 39.6976 5.44046   1
   6  -9  -4 44.5531 5.71035   1
  -6   9  -4 26.0238 4.97296   1
  -6   9  -4 21.5572 5.06136   1
   7  -9   4 19.1701 3.68270   1
  -7   9   4 23.8703 4.14948   1
   7   9  -4 18.1320 3.88354   1
  -7   9   4 13.4673 3.59972   1
   7   9  -4 17.4459 4.05482   1
   7  -9  -4 10.9827 3.01774   1
  -7   9  -4 13.3688 3.25239   1
  -7  -9   4 16.7413 3.46010   1
  -7  -9   4 18.0091 3.53078   1
   7  -9  -4 15.2116 3.54684   1
   0 -10  -4 107.996 12.8665   1
   0  10  -4 112.239 12.9295   1
   0  10   4 122.327 13.6184   1
   0 -10   4 98.9275 12.2882   1
   0  10  -4 103.326 12.5360   1
   0 -10   4 102.584 12.4252   1
  -1  10   4 8.95277 2.24021   1
   1  10  -4 12.3182 2.55773   1
  -1 -10  -4 12.0737 2.50196   1
   1  10  -4 11.5673 2.28831   1
  -1 -10  -4 16.0965 2.86880   1
   1 -10   4 9.94932 2.31928   1
   1 -10   4 11.0475 2.31864   1
   1  10   4 16.3869 2.88212   1
  -1  10  -4 13.2727 2.53760   1
  -1 -10   4 14.5924 2.76212   1
   1 -10  -4 11.4640 2.44321   1
   1  10   4 17.4348 3.00151   1
  -1  10  -4 11.8971 2.37786   1
  -1 -10   4 13.7774 2.49009   1
   2 -10   4 0.67900 0.89929   1
  -2  10   4 0.48951 0.92740   1
  -2 -10  -4 0.62158 1.16099   1
  -2  10   4 0.99094 0.99630   1
   2  10  -4 0.69813 0.95783   1
   2  10  -4 1.64128 0.93999   1
  -2 -10  -4 2.34830 1.19416   1
   2 -10   4 2.12397 1.23310   1
  -2 -10   4 0.30453 0.99755   1
   2 -10  -4 1.19008 0.94538   1
   2 -10  -4 1.58719 1.13888   1
  -2 -10   4 0.26244 0.79903   1
   2  10   4 1.41078 1.04057   1
   2  10   4 1.60132 1.35507   1
  -2  10  -4 0.52837 0.79783   1
  -2  10  -4 1.02397 1.06126   1
  -3 -10  -4 164.622 19.6995   1
  -3  10   4 153.469 18.9958   1
   3 -10   4 176.596 19.9491   1
   3  10  -4 156.844 18.8914   1
   3  10  -4 196.606 21.3786   1
  -3 -10  -4 155.864 18.9020   1
  -3  10   4 183.963 20.4869   1
  -3  10  -4 182.497 20.3270   1
   3 -10  -4 159.354 19.2311   1
   3  10   4 197.380 21.5446   1
  -3 -10   4 191.339 20.6474   1
   3  10   4 185.096 20.5142   1
  -3 -10   4 162.028 19.3676   1
   3 -10  -4 176.883 20.2529   1
  -4  10   4 7.93061 2.10597   1
   4 -10   4 8.49673 2.13950   1
  -4  10   4 7.94388 2.29577   1
  -4 -10  -4 4.67770 1.77356   1
   4  10  -4 8.09774 2.25189   1
  -4 -10  -4 9.01134 2.36951   1
   4  10  -4 8.79069 2.24617   1
   4 -10   4 8.88877 2.45694   1
   4 -10  -4 6.54525 2.14546   1
  -4  10  -4 5.29358 1.82612   1
  -4  10  -4 10.7767 2.33201   1
   4  10   4 7.73482 2.15481   1
  -4 -10   4 7.03127 2.05442   1
   4 -10  -4 6.16788 1.91105   1
  -4 -10   4 6.04144 1.90626   1
   4  10   4 6.48327 1.91467   1
   5 -10   4 53.3813 6.85398   1
   5  10  -4 43.4357 6.37718   1
  -5  10   4 27.5282 5.29508   1
  -5 -10  -4 49.3134 6.78855   1
   5 -10   4 50.7214 6.44975   1
  -5 -10  -4 44.3192 5.98383   1
  -5  10   4 28.6277 5.61530   1
   5  10  -4 50.8552 6.55472   1
  -5  10  -4 44.0262 6.21659   1
   5 -10  -4 45.2098 6.40823   1
   5  10   4 43.5766 6.06883   1
  -5 -10   4 44.9057 5.99406   1
  -5 -10   4 41.0555 6.27238   1
   5  10   4 38.7411 5.97040   1
   5 -10  -4 46.6232 6.30051   1
  -5  10  -4 39.1631 6.37342   1
   6 -10   4 13.0695 2.91606   1
  -6 -10  -4 14.2667 3.20417   1
   6  10  -4 19.1453 3.84868   1
  -6  10   4 17.7780 3.92989   1
  -6 -10  -4 15.8291 3.18918   1
   6  10  -4 13.0274 3.18545   1
   6 -10   4 16.7977 3.65215   1
  -6 -10   4 10.4384 2.69072   1
  -6 -10   4 14.9934 3.31069   1
   6  10   4 18.1181 3.61440   1
   6 -10  -4 14.7605 3.37219   1
   6  10   4 13.1087 3.02299   1
   7 -10   4 17.8322 3.94388   1
   7 -10   4 15.4593 3.58784   1
  -7  10  -4 15.8817 3.70888   1
   7 -10  -4 14.2896 3.92801   1
   0 -11  -4 195.119 22.0012   1
   0  11  -4 169.936 20.4950   1
   0 -11   4 217.395 23.1397   1
   0  11   4 252.762 25.1255   1
   0 -11  -4 140.843 19.1730   1
   0 -11   4 177.168 20.8901   1
   0  11   4 177.186 21.1094   1
   0  11  -4 243.230 24.6459   1
   1 -11   4 19.5033 3.31282   1
  -1 -11  -4 20.4050 3.57413   1
  -1 -11  -4 21.0112 3.53024   1
  -1  11   4 22.6768 3.62342   1
  -1  11   4 16.2771 3.28016   1
   1  11  -4 18.7197 3.16229   1
   1 -11  -4 12.2653 2.82799   1
   1  11   4 17.9782 3.41266   1
   1  11   4 17.9618 3.15309   1
  -1 -11   4 17.9880 3.25551   1
  -1  11  -4 14.3130 2.99509   1
   1 -11  -4 16.5610 3.23412   1
   2  11  -4 23.6167 4.02671   1
   2 -11   4 24.5638 3.96980   1
  -2 -11  -4 23.7910 4.08257   1
  -2 -11  -4 28.9249 4.48386   1
  -2  11   4 23.4058 4.00494   1
   2 -11   4 21.4965 3.72418   1
   2  11  -4 27.1986 3.96829   1
  -2  11   4 20.4382 3.59759   1
   2  11   4 23.4944 4.00714   1
  -2 -11   4 19.9938 3.53538   1
   2 -11  -4 25.1293 4.15105   1
  -2  11  -4 19.3065 3.72445   1
  -2  11  -4 24.6928 4.02334   1
  -2 -11   4 21.5130 3.91683   1
   2 -11  -4 24.7112 4.06072   1
   2  11   4 22.4857 3.83115   1
   3 -11   4 11.4288 2.56182   1
   3  11  -4 14.5703 2.80087   1
   3  11  -4 10.0941 2.60083   1
  -3 -11  -4 11.8167 2.91590   1
  -3 -11  -4 8.53197 2.31889   1
  -3  11   4 11.5995 2.79332   1
   3 -11   4 13.7925 2.91350   1
   3  11   4 16.4702 2.95540   1
  -3 -11   4 16.5323 3.12717   1
  -3  11  -4 15.1704 2.96439   1
   3 -11  -4 9.67483 2.58205   1
  -3 -11   4 14.0141 2.64262   1
  -3  11  -4 9.87536 2.62022   1
   3  11   4 13.5738 2.97941   1
   4  11  -4 10.8124 2.60000   1
  -4 -11  -4 14.9099 3.17037   1
  -4  11   4 14.1568 3.16398   1
   4  11  -4 10.8957 2.89837   1
  -4  11   4 13.8945 3.06583   1
  -4 -11  -4 13.2712 2.77947   1
   4 -11   4 10.3918 2.68317   1
   4 -11  -4 11.9464 2.77289   1
   4  11   4 8.45090 2.74135   1
  -4 -11   4 11.8965 2.60218   1
   4  11   4 23.2429 3.60289   1
  -4  11  -4 5.86051 2.36416   1
   4 -11  -4 17.6085 3.36513   1
  -4  11  -4 11.9749 2.85752   1
  -4 -11   4 12.2722 2.87564   1
   5 -11   4 26.7510 5.10946   1
  -5 -11  -4 27.8226 4.65054   1
   5  11  -4 33.9162 5.33014   1
  -5  11   4 23.6552 4.69550   1
  -5  11   4 23.8519 4.79742   1
  -5 -11  -4 38.6131 5.72847   1
   5  11  -4 37.0683 5.79381   1
  -5 -11   4 37.9765 5.54856   1
   5 -11  -4 38.2836 5.80993   1
  -5  11  -4 22.6334 5.23472   1
  -5 -11   4 31.6521 4.96712   1
   5  11   4 37.4892 5.39545   1
   5 -11  -4 34.0037 5.11199   1
   5  11   4 29.4148 5.01188   1
   6 -11   4 19.9764 4.75831   1
  -6  11   4 51.3059 6.86047   1
   6 -11   4 31.4897 5.20924   1
   6  11  -4 31.0384 5.22463   1
   6 -11  -4 46.5924 6.20387   1
  -6  11  -4 27.6147 5.12735   1
   6 -11  -4 12.6360 3.78938   1
  -6 -11   4 27.5228 4.90651   1
   7 -11   4 18.2923 4.31244   1
   7 -11   4 14.0648 3.83482   1
  -7  11  -4 17.0513 4.09659   1
   0 -12   4 103.948 12.6384   1
   0 -12  -4 95.2491 12.3536   1
   0  12   4 107.123 12.9520   1
   0  12  -4 100.697 12.3999   1
   0 -12   4 103.846 12.7757   1
   0 -12  -4 90.2805 12.0747   1
   0  12  -4 99.3887 12.4779   1
   0  12   4 139.994 14.8904   1
   1 -12   4 41.8030 5.77824   1
   1  12  -4 39.9577 5.38506   1
  -1  12   4 55.8620 6.73701   1
  -1  12   4 30.4818 5.01460   1
   1 -12   4 27.9229 4.81455   1
  -1 -12  -4 30.1667 5.03661   1
   1  12  -4 39.5466 5.60133   1
   1 -12  -4 27.5985 4.70475   1
  -1  12  -4 33.1533 5.12133   1
  -1 -12   4 30.6457 4.79319   1
  -1 -12   4 24.9622 4.59161   1
   1  12   4 33.4577 5.04607   1
  -1  12  -4 29.1084 4.83862   1
   1 -12  -4 57.2351 6.94557   1
  -2 -12  -4 38.6342 5.52329   1
  -2 -12  -4 21.4788 3.96657   1
   2  12  -4 20.0291 3.96720   1
   2 -12   4 24.0575 4.50340   1
  -2  12   4 24.3138 4.38634   1
   2  12  -4 25.5946 4.55220   1
   2 -12   4 26.4830 4.45494   1
  -2  12  -4 30.4966 4.65157   1
   2  12   4 19.9396 3.99259   1
   2 -12  -4 22.5253 4.03202   1
  -2  12  -4 32.6884 5.10275   1
  -2 -12   4 28.4734 4.69346   1
  -2 -12   4 27.2393 4.48116   1
   2  12   4 25.5797 4.13991   1
   3 -12   4 11.1941 2.64160   1
  -3  12   4 11.7704 2.76911   1
  -3 -12  -4 14.2291 2.87099   1
   3  12  -4 6.74503 2.46094   1
   3  12  -4 10.5100 2.76171   1
   3 -12   4 7.76851 2.27415   1
  -3 -12  -4 9.96627 2.63051   1
  -3  12   4 7.36167 2.46939   1
   3  12   4 5.89777 2.19362   1
  -3  12  -4 11.7713 2.86803   1
  -3 -12   4 8.81825 2.64325   1
   3 -12  -4 8.32126 2.38292   1
  -3 -12   4 7.99320 2.19494   1
   3  12   4 8.94447 2.26284   1
   4  12  -4 2.97037 1.78772   1
  -4  12   4 3.75760 1.89642   1
  -4  12   4 5.65627 2.26135   1
  -4 -12  -4 6.11227 1.85622   1
   4  12  -4 4.58837 2.12381   1
   4 -12   4 4.57121 2.01785   1
   4 -12   4 4.36610 2.03139   1
  -4 -12  -4 4.86041 2.05635   1
   4 -12  -4 5.53730 2.17230   1
   4  12   4 5.39517 2.05200   1
  -4 -12   4 3.34710 1.77480   1
   4 -12  -4 2.20977 1.68765   1
  -4 -12   4 5.02547 1.87383   1
   4  12   4 4.39048 1.96529   1
  -5  12   4 41.2361 6.53458   1
   5  12  -4 44.8141 6.82493   1
   5 -12   4 42.9532 6.50981   1
  -5 -12  -4 39.4811 6.44287   1
   5 -12   4 40.0283 6.30601   1
  -5  12  -4 29.1321 6.49352   1
   5 -12  -4 39.0858 6.71567   1
  -5 -12   4 37.3327 5.83855   1
  -5 -12   4 46.9503 6.78056   1
   5 -12  -4 50.8182 7.10386   1
   6 -12   4 9.64003 2.99007   1
   6 -12   4 13.9482 3.90675   1
   0 -13  -4 21.3121 3.97492   1
   0  13  -4 19.2539 3.87253   1
   0  13   4 23.8865 4.16245   1
   0  13   4 16.8138 3.91076   1
   0 -13  -4 20.6106 3.92414   1
   0 -13   4 29.2745 4.63806   1
  -1 -13  -4 41.1762 6.11495   1
   1  13  -4 31.0972 5.39939   1
  -1 -13  -4 33.7116 5.39166   1
  -1  13   4 37.5066 5.90314   1
  -1  13   4 33.0475 5.37276   1
   1 -13   4 31.0331 5.12897   1
  -1  13  -4 25.4140 5.09012   1
   1  13   4 35.5657 5.70102   1
   1  13   4 34.0897 5.40324   1
  -1 -13   4 27.6126 5.49914   1
   1 -13  -4 39.3468 5.74636   1
   1 -13  -4 34.5081 5.33697   1
   2  13  -4 19.0192 3.91259   1
   2 -13   4 21.2608 3.83822   1
   2 -13   4 16.6418 3.72008   1
  -2  13   4 17.5365 3.68581   1
  -2 -13  -4 21.2535 4.02059   1
   2  13  -4 12.3671 3.39382   1
  -2  13   4 21.8852 4.27099   1
   2 -13  -4 25.0094 4.18307   1
   2  13   4 19.6419 3.81150   1
  -2  13  -4 14.9786 3.73485   1
  -2  13  -4 20.4802 4.16517   1
   2 -13  -4 19.4417 3.85804   1
   3 -13   4 69.6762 9.19654   1
  -3 -13  -4 70.0108 9.13623   1
  -3  13   4 88.0591 10.4338   1
   3 -13   4 75.7715 9.65805   1
  -3 -13  -4 71.0463 9.77817   1
   3  13  -4 56.2007 8.67914   1
  -3 -13   4 63.5197 9.61274   1
   3  13   4 100.277 11.5410   1
   3  13   4 59.3643 9.02245   1
   3 -13  -4 64.1367 9.00842   1
   3 -13  -4 60.7885 8.65592   1
   4  13  -4 6.45749 2.33824   1
  -4 -13  -4 6.82474 2.72053   1
  -4  13   4 5.30060 2.26029   1
   4 -13   4 3.95691 2.22817   1
   4  13   4 2.14649 1.77489   1
  -4 -13   4 6.88722 2.69652   1
  -4 -13   4 7.01460 2.33636   1
   4 -13  -4 6.68118 2.26152   1
   4 -13  -4 4.24617 2.24610   1
   5 -13   4 1.68248 1.91908   1
   0 -14   4 7.76779 2.62447   1
   0  14  -4 4.74904 2.38332   1
   0 -14   4 6.51644 2.40016   1
   0 -14  -4 7.11720 2.28722   1
   0  14   4 8.12619 2.52197   1
   0 -14  -4 5.41728 2.39326   1
   1  14  -4 1.54060 1.68038   1
  -1 -14  -4 4.28680 2.04305   1
  -1  14   4 0.42745 1.48052   1
   1 -14   4 1.51486 1.66473   1
  -1 -14  -4 4.52734 1.96336   1
   1 -14   4 2.77604 1.75732   1
   1  14   4 3.31864 1.81094   1
  -1 -14   4 3.58274 1.91834   1
  -1 -14   4 1.01585 1.78152   1
   1 -14  -4 0.86955 1.60046   1
   1 -14  -4 1.62584 1.46204   1
   2  14  -4 17.2977 4.29014   1
  -2 -14  -4 14.0176 3.44232   1
  -2 -14  -4 16.0005 3.77257   1
  -2  14   4 13.1979 3.64933   1
   2 -14   4 20.8462 4.16475   1
   2  14   4 20.2860 4.11838   1
   2 -14  -4 23.0938 4.65809   1
  -2 -14   4 19.0217 4.38843   1
  -2 -14   4 13.5143 3.29115   1
   2 -14  -4 18.9779 3.95941   1
   3  14  -4 24.6563 5.01132   1
   3 -14   4 24.3198 5.06703   1
   3 -14  -4 35.8158 5.71577   1
  -3 -14   4 30.6609 5.68339   1
  -3 -14   4 33.2180 5.33672   1
   3 -14  -4 35.0444 5.69228   1
  -4  14  -4 6.78195 2.78644   1
   0 -15   4 24.7998 5.14317   1
   0 -15   4 29.6533 5.71773   1
   1  15  -4 8.24590 2.90465   1
   1 -15   4 12.5549 3.52274   1
  -1 -15   4 14.2838 4.07292   1
  -1 -15   4 14.2370 3.66525   1
   2  15  -4 6.09125 2.60690   1
  -2 -15   4 13.2458 3.66127   1
  -2  15  -4 8.16825 3.10530   1
  -2 -15   4 9.99337 3.04109   1
  -3  15  -4 21.6047 4.75698   1
   0   0   5 -0.0183 0.12368   1
   0   0   5 0.20078 0.14401   1
   0   0  -5 0.13076 0.12592   1
   0   0  -5 0.07523 0.13422   1
  -1   0  -5 4456.35 469.451   1
   1   0  -5 4207.66 457.057   1
   1   0   5 4136.47 453.635   1
  -1   0  -5 4838.88 489.233   1
  -1   0   5 4320.37 462.681   1
   1   0  -5 4278.95 460.556   1
  -1   0   5 4409.74 467.124   1
   1   0   5 4061.61 450.031   1
   2   0  -5 25.9284 3.13453   1
  -2   0   5 24.8519 3.07918   1
  -2   0  -5 28.5558 3.22299   1
   2   0   5 23.0097 2.93859   1
   2   0  -5 25.6647 3.16160   1
  -2   0   5 27.9163 3.24666   1
  -3   0  -5 256.827 25.4372   1
  -3   0   5 216.665 23.3305   1
   3   0  -5 174.749 21.3002   1
  -3   0  -5 180.725 21.4945   1
   3   0   5 180.097 21.4570   1
  -3   0   5 245.705 24.8485   1
   3   0  -5 224.821 23.7557   1
   3   0   5 264.429 25.8433   1
   4   0   5 4.68270 1.03329   1
   4   0  -5 4.74687 1.11513   1
  -4   0   5 3.25057 0.93358   1
  -4   0   5 5.08483 1.12026   1
  -4   0  -5 5.12583 1.08902   1
   4   0   5 4.53086 1.06167   1
  -4   0  -5 4.82013 1.06704   1
   4   0  -5 4.14279 1.03905   1
  -5   0   5 255.543 28.9204   1
  -5   0  -5 350.826 34.0460   1
   5   0  -5 312.201 31.8796   1
   5   0   5 320.541 32.3028   1
  -5   0  -5 220.951 27.2268   1
   5   0  -5 321.094 32.5538   1
  -5   0   5 284.870 30.4375   1
   5   0   5 201.093 26.3682   1
  -6   0  -5 -0.1249 0.55880   1
  -6   0  -5 0.31943 0.65398   1
   6   0  -5 2.16268 0.98304   1
  -6   0   5 0.24207 0.66079   1
  -7   0   5 5.08666 1.55076   1
  -7   0  -5 5.92770 1.69104   1
  -7   0  -5 7.09790 1.68900   1
   7   0   5 6.81067 1.77922   1
   7   0   5 5.15500 1.51946   1
   7   0  -5 5.08072 1.50268   1
  -8   0  -5 -0.3680 0.80309   1
   8   0  -5 -0.4150 0.72294   1
  -8   0   5 0.03662 0.82647   1
   8   0  -5 -0.3997 0.90635   1
   8   0   5 0.28044 0.92402   1
  -8   0  -5 0.11845 0.80080   1
   8   0   5 0.01001 0.95083   1
  -8   0   5 -0.5521 0.71661   1
  -9   0  -5 54.0035 7.42102   1
   9   0   5 46.8241 7.03140   1
  -9   0  -5 54.9843 8.10612   1
   9   0   5 64.5774 8.34565   1
   0  -1  -5 149.757 16.6846   1
   0  -1   5 155.075 16.7608   1
   0   1   5 164.518 17.4160   1
   0   1  -5 157.511 16.8858   1
   0   1   5 160.876 17.2514   1
   0  -1  -5 156.926 17.0453   1
  -1   1   5 424.045 46.5617   1
   1  -1   5 445.133 47.4517   1
   1   1  -5 458.784 48.1798   1
  -1   1   5 420.089 46.3708   1
  -1  -1  -5 406.505 45.6776   1
   1   1  -5 463.926 48.4758   1
  -1  -1  -5 376.376 44.2586   1
   1  -1   5 464.059 48.3969   1
  -1  -1   5 454.187 47.9700   1
   1  -1  -5 456.812 48.1904   1
  -1   1  -5 482.323 49.3510   1
   1   1   5 462.829 48.4979   1
   1  -1  -5 398.275 45.3208   1
  -1   1  -5 453.832 47.8635   1
  -1  -1   5 427.034 46.5892   1
   1   1   5 488.522 49.8068   1
   2   1  -5 708.982 77.7409   1
   2  -1   5 662.433 75.4176   1
  -2  -1  -5 738.266 79.2041   1
  -2   1   5 755.820 80.1817   1
   2   1  -5 768.966 80.7496   1
  -2   1   5 752.928 79.9851   1
  -2  -1  -5 882.378 86.7649   1
   2  -1   5 788.197 81.7019   1
   2   1   5 699.182 77.2569   1
  -2   1  -5 714.248 77.9163   1
   2   1   5 847.725 84.9298   1
   2  -1  -5 655.295 75.2254   1
   2  -1  -5 820.230 83.4740   1
  -2  -1   5 696.025 77.1203   1
  -2  -1   5 745.491 79.5381   1
  -2   1  -5 662.850 75.4374   1
   3  -1   5 150.020 16.1533   1
  -3  -1  -5 180.937 17.9095   1
  -3   1   5 155.115 16.5470   1
  -3   1   5 130.220 15.2634   1
   3   1  -5 154.296 16.4944   1
  -3  -1  -5 142.290 15.7931   1
   3  -1   5 135.542 15.4657   1
   3   1  -5 133.437 15.3661   1
  -3  -1   5 129.738 15.2397   1
  -3   1  -5 149.780 16.1454   1
  -3  -1   5 166.537 17.1442   1
   3   1   5 151.965 16.3613   1
   3   1   5 155.347 16.5176   1
   3  -1  -5 101.104 13.9249   1
  -3   1  -5 165.440 17.0054   1
   3  -1  -5 164.090 17.0777   1
  -4   1   5 126.592 14.8825   1
   4  -1   5 116.909 14.3084   1
  -4  -1  -5 133.631 15.1554   1
   4   1  -5 129.225 14.9888   1
   4   1  -5 134.948 15.3314   1
  -4   1   5 129.398 15.0106   1
   4  -1   5 153.927 16.2891   1
  -4  -1   5 135.917 15.2804   1
   4   1   5 143.937 15.7216   1
  -4   1  -5 125.191 14.6961   1
  -4  -1   5 128.879 14.9606   1
  -4   1  -5 194.509 18.5093   1
   4  -1  -5 152.118 16.2839   1
   4  -1  -5 156.559 16.4045   1
  -5  -1  -5 106.546 12.8342   1
  -5   1   5 124.162 13.7375   1
  -5   1   5 107.076 12.9414   1
  -5  -1  -5 131.641 14.1551   1
   5   1  -5 141.060 14.7694   1
   5   1  -5 114.280 13.1781   1
   5   1   5 112.384 13.2282   1
   5  -1  -5 114.779 13.3761   1
  -5  -1   5 119.983 13.4964   1
   5  -1  -5 111.148 13.1083   1
  -5  -1   5 112.513 13.1379   1
   5   1   5 105.198 12.8211   1
  -5   1  -5 156.749 15.5573   1
  -5   1  -5 113.467 13.1503   1
   6   1  -5 379.741 40.6647   1
  -6   1   5 327.516 37.9798   1
   6  -1   5 415.277 42.3501   1
  -6  -1  -5 349.179 38.9981   1
  -6  -1  -5 328.079 37.9618   1
   6   1   5 419.370 42.8521   1
  -6   1  -5 296.760 36.4232   1
  -6  -1   5 414.880 42.4243   1
   6   1   5 405.348 41.9237   1
   6  -1  -5 336.999 38.5643   1
   7   1  -5 203.714 24.3846   1
  -7  -1  -5 188.418 23.7309   1
   7  -1   5 245.694 26.5681   1
  -7   1   5 234.367 25.9967   1
   7  -1   5 236.330 26.2138   1
  -7  -1  -5 258.443 27.3808   1
  -7  -1   5 262.473 27.4966   1
  -7   1  -5 284.967 28.7671   1
  -7   1  -5 255.753 27.1462   1
   7  -1  -5 187.720 23.5864   1
  -8   1   5 7.81896 2.11384   1
   8   1  -5 5.70850 1.75561   1
   8  -1   5 5.15786 1.69938   1
   8  -1   5 8.08432 2.24010   1
   8   1  -5 6.82264 2.05294   1
  -8   1   5 9.19315 2.18663   1
  -8  -1  -5 5.51611 1.77287   1
  -8  -1  -5 6.79443 1.82924   1
   8   1   5 5.13339 1.86619   1
   8  -1  -5 7.61963 1.94914   1
   8  -1  -5 4.60152 1.87087   1
   8   1   5 6.00540 1.86524   1
  -8   1  -5 8.43427 2.12563   1
  -8  -1   5 5.39230 1.89016   1
  -8   1  -5 9.86816 2.26663   1
  -8  -1   5 6.37287 1.80794   1
   9  -1   5 43.3370 5.85526   1
  -9  -1  -5 31.1515 5.05242   1
   9  -1   5 42.2830 6.00426   1
   9   1   5 26.4568 4.81848   1
  -9   1  -5 54.2791 7.39056   1
  -9   1  -5 25.8337 4.67928   1
   0   2   5 1056.50 114.372   1
   0  -2   5 1244.24 123.884   1
   0   2   5 1016.19 112.416   1
   0  -2  -5 889.966 106.500   1
   0   2  -5 1101.84 116.445   1
   0  -2   5 1126.30 117.693   1
   0   2  -5 1099.32 116.297   1
   0  -2  -5 1178.62 120.601   1
  -1  -2  -5 42.7084 4.82904   1
  -1   2   5 33.8163 4.35174   1
   1   2  -5 39.1044 4.46743   1
   1  -2   5 35.2944 4.22617   1
   1   2  -5 39.6255 4.48168   1
   1  -2   5 39.3976 4.40020   1
   1  -2  -5 43.8408 4.85583   1
  -1  -2   5 42.7542 4.65197   1
   1   2   5 46.7485 5.03678   1
   1   2   5 38.9391 4.63199   1
  -1  -2   5 39.3562 4.48116   1
  -1   2  -5 41.3798 4.52863   1
  -1   2  -5 41.1826 4.49621   1
   2  -2   5 649.004 63.9705   1
  -2   2   5 556.143 59.1540   1
   2  -2   5 603.572 61.4617   1
   2   2  -5 588.575 60.7733   1
   2   2  -5 546.292 58.5725   1
  -2   2   5 600.526 61.5657   1
  -2  -2  -5 481.690 55.4719   1
   2  -2  -5 504.803 56.6335   1
  -2   2  -5 500.208 56.2643   1
   2   2   5 424.201 52.8645   1
   2  -2  -5 580.154 60.4556   1
  -2  -2   5 558.319 59.1769   1
  -2  -2   5 531.084 57.8495   1
  -2   2  -5 601.668 61.3718   1
   3   2  -5 206.934 22.6686   1
  -3  -2  -5 215.383 23.0763   1
   3  -2   5 247.404 24.7903   1
   3   2  -5 183.676 21.5030   1
   3  -2   5 211.287 22.7925   1
  -3  -2  -5 206.513 22.7033   1
  -3   2   5 200.650 22.4177   1
  -3   2   5 224.301 23.6590   1
   3  -2  -5 188.280 21.8298   1
   3   2   5 214.452 23.1327   1
  -3  -2   5 196.713 22.1384   1
  -3   2  -5 208.817 22.6868   1
   3   2   5 188.553 21.7687   1
   3  -2  -5 207.496 22.6887   1
  -3  -2   5 209.680 22.8158   1
  -3   2  -5 214.056 22.9509   1
  -4  -2  -5 17.3543 2.77265   1
   4   2  -5 28.3893 3.43997   1
   4  -2   5 25.1294 3.15602   1
  -4   2   5 15.8142 2.70035   1
  -4  -2  -5 22.1000 3.07189   1
  -4   2   5 19.0292 2.89685   1
   4  -2   5 28.5737 3.47285   1
   4   2  -5 26.8782 3.39190   1
  -4   2  -5 23.2527 3.07195   1
   4  -2  -5 23.0610 3.29339   1
   4   2   5 13.6551 2.55128   1
  -4  -2   5 23.6007 3.13330   1
  -4   2  -5 27.0097 3.31464   1
  -4  -2   5 28.2870 3.42071   1
   4  -2  -5 23.1562 3.12370   1
   4   2   5 21.0087 3.02649   1
  -5  -2  -5 13.8465 2.37125   1
   5  -2   5 12.9138 2.20765   1
  -5   2   5 17.6698 2.68783   1
  -5  -2  -5 11.7744 2.20395   1
  -5   2   5 13.4693 2.38017   1
   5   2  -5 16.9667 2.62509   1
   5  -2   5 16.2232 2.54561   1
   5   2  -5 14.3267 2.36419   1
  -5   2  -5 16.3933 2.49554   1
  -5  -2   5 15.1893 2.41302   1
  -5   2  -5 22.5437 2.94409   1
   5  -2  -5 14.6951 2.40342   1
   5   2   5 18.1476 2.65548   1
  -5  -2   5 13.6200 2.33485   1
   5  -2  -5 18.7663 2.77328   1
   5   2   5 13.9469 2.42413   1
   6   2  -5 63.1354 7.76874   1
  -6  -2  -5 64.1871 7.99715   1
  -6  -2  -5 79.4342 8.82790   1
  -6   2   5 56.6670 7.42438   1
  -6   2   5 72.8452 8.45990   1
   6   2  -5 57.0652 7.60348   1
   6  -2   5 64.7315 7.73237   1
   6  -2  -5 68.3106 8.22577   1
  -6  -2   5 59.5447 7.60929   1
   6   2   5 57.2103 7.70090   1
   6   2   5 60.6682 7.83899   1
   6  -2  -5 68.7010 8.14266   1
  -6  -2   5 63.2697 7.80713   1
  -6   2  -5 67.7647 8.02197   1
   7   2  -5 36.5253 5.61941   1
  -7   2   5 37.2413 5.50824   1
   7  -2   5 52.0680 6.70573   1
  -7  -2  -5 51.4090 6.49954   1
   7   2  -5 51.2505 6.42567   1
   7  -2   5 70.7608 7.63442   1
  -7  -2   5 41.1339 5.73005   1
  -7   2  -5 52.7348 6.54178   1
  -7  -2   5 51.4830 6.48186   1
  -7   2  -5 36.4674 5.53242   1
   7   2   5 41.0977 5.87854   1
   7  -2  -5 45.0797 5.95489   1
   8  -2   5 14.4958 2.97175   1
  -8   2   5 12.1528 2.57493   1
  -8  -2  -5 10.9224 2.44816   1
   8   2  -5 8.74170 2.29013   1
   8  -2   5 8.74332 2.19515   1
  -8  -2  -5 11.0760 2.55054   1
  -8   2  -5 10.1849 2.41884   1
  -8  -2   5 8.78244 2.15916   1
   8   2   5 7.04093 2.45011   1
  -8   2  -5 12.7293 2.59136   1
   8  -2  -5 9.13631 2.17907   1
   9  -2   5 19.2771 3.47480   1
   9  -2   5 12.6602 3.28228   1
  -9   2  -5 15.8584 3.38490   1
  -9   2  -5 22.2778 4.32348   1
   0   3  -5 25.3096 2.99784   1
   0  -3   5 24.5502 2.96056   1
   0  -3   5 26.2111 3.04576   1
   0   3   5 28.9245 3.40812   1
   0   3   5 30.2153 3.48439   1
   0  -3  -5 29.8486 3.45972   1
   0   3  -5 23.8068 2.90252   1
   0  -3  -5 23.4867 3.08419   1
   1  -3   5 281.872 31.5205   1
  -1   3   5 328.675 34.1030   1
  -1   3   5 353.597 35.4641   1
   1   3  -5 296.999 32.2893   1
   1  -3   5 299.376 32.3442   1
   1   3  -5 296.706 32.3369   1
  -1  -3  -5 325.702 33.9504   1
  -1   3  -5 300.483 32.4140   1
  -1  -3   5 313.394 33.1416   1
   1  -3  -5 327.961 34.0747   1
   1  -3  -5 325.335 33.9015   1
   1   3   5 242.349 29.8376   1
  -1  -3   5 267.985 30.9050   1
  -1   3  -5 307.738 32.8037   1
   2   3  -5 177.085 18.3927   1
  -2  -3  -5 194.450 19.4744   1
  -2   3   5 206.761 20.2081   1
  -2  -3  -5 134.089 16.3560   1
  -2   3   5 111.606 15.3146   1
   2   3   5 164.724 17.8573   1
   2  -3  -5 146.027 16.9297   1
   2   3   5 200.931 19.9135   1
  -2  -3   5 178.191 18.4203   1
  -2   3  -5 178.796 18.4181   1
   2  -3  -5 146.505 16.9184   1
   3   3  -5 720.861 71.2828   1
  -3  -3  -5 577.551 63.8966   1
  -3  -3  -5 495.621 60.0087   1
  -3   3   5 618.559 66.0200   1
  -3   3   5 611.524 65.6926   1
   3  -3   5 506.534 60.5139   1
   3   3  -5 658.091 67.9920   1
   3  -3   5 705.155 70.3345   1
  -3  -3   5 667.571 68.4263   1
  -3   3  -5 644.187 67.1295   1
   3  -3  -5 714.651 71.1518   1
   3   3   5 702.797 70.4717   1
   3  -3  -5 578.451 63.9061   1
  -3  -3   5 721.128 71.2829   1
  -3   3  -5 475.070 59.0409   1
   3   3   5 542.676 62.1989   1
  -4  -3  -5 61.6271 7.01626   1
   4  -3   5 56.8596 6.58093   1
   4  -3   5 56.1475 6.63802   1
   4   3  -5 54.2279 6.51546   1
  -4  -3  -5 49.8733 6.28504   1
  -4   3   5 56.9485 6.78232   1
  -4   3  -5 45.7869 6.02355   1
   4   3   5 50.5637 6.27698   1
   4  -3  -5 47.4393 6.28985   1
  -4   3  -5 61.6715 6.83193   1
   4   3   5 59.3053 6.97063   1
  -4  -3   5 50.5883 6.27294   1
   5   3  -5 170.872 20.3481   1
  -5  -3  -5 178.284 20.8061   1
   5   3  -5 170.469 20.4046   1
   5  -3   5 181.396 20.8184   1
  -5   3   5 211.226 22.4872   1
   5  -3   5 191.390 21.4559   1
  -5   3   5 210.062 22.5205   1
  -5  -3  -5 173.226 20.4578   1
   5   3   5 220.456 22.9358   1
  -5   3  -5 178.621 20.6670   1
  -5  -3   5 173.152 20.4579   1
   5   3   5 241.444 24.2853   1
   5  -3  -5 230.282 23.5354   1
  -5   3  -5 186.248 21.1938   1
  -5  -3   5 189.654 21.2868   1
   5  -3  -5 216.027 22.9285   1
  -6  -3  -5 8.98505 1.88232   1
   6   3  -5 9.07169 1.88487   1
   6  -3   5 8.52148 1.76032   1
  -6   3   5 11.0183 2.15820   1
  -6   3   5 7.64821 1.79017   1
   6   3  -5 7.58123 1.88182   1
  -6  -3  -5 8.92502 1.96571   1
  -6   3  -5 8.31029 1.86495   1
   6   3   5 8.25778 1.87369   1
  -6  -3   5 9.48886 1.93873   1
  -6   3  -5 6.60267 1.82227   1
   6  -3  -5 11.4224 2.08973   1
   6  -3  -5 5.57385 1.77432   1
   6   3   5 8.98666 1.98544   1
  -6  -3   5 8.48448 1.82799   1
   7   3  -5 82.8107 10.9935   1
  -7  -3  -5 103.789 11.9515   1
  -7   3   5 90.3120 11.4395   1
   7  -3   5 109.071 12.1687   1
   7  -3   5 114.293 12.7803   1
  -7   3   5 113.362 12.5310   1
  -7   3  -5 120.301 12.9547   1
  -7   3  -5 66.4603 10.1727   1
   7  -3  -5 98.6066 11.7510   1
   7  -3  -5 123.509 13.5369   1
  -7  -3   5 82.7291 10.8322   1
   7   3   5 108.900 12.4234   1
  -8   3   5 15.9655 3.24145   1
  -8  -3  -5 15.9671 3.05317   1
  -8   3   5 15.4552 3.08969   1
  -8  -3  -5 20.6475 3.44435   1
   8   3  -5 14.2645 3.00461   1
   8  -3   5 14.4123 3.25144   1
   8  -3   5 14.2094 2.78713   1
  -8  -3   5 17.4962 3.03939   1
  -8   3  -5 12.8262 3.09125   1
  -8   3  -5 18.6077 3.22709   1
   8  -3  -5 10.2763 2.85300   1
   8  -3  -5 16.2402 3.03118   1
   8   3   5 10.7603 2.63448   1
   8   3   5 11.9617 2.83515   1
   9  -3   5 0.41182 1.36371   1
   9  -3   5 0.77167 1.04760   1
  -9   3  -5 0.13910 0.94004   1
  -9   3  -5 -0.3414 1.09606   1
   0  -4  -5 90.0417 9.80679   1
   0  -4   5 96.4243 9.91397   1
   0  -4   5 77.8572 8.94031   1
   0   4   5 88.3415 9.66936   1
   0  -4  -5 87.8649 9.67081   1
   0   4  -5 76.0553 8.81374   1
   0   4   5 64.1552 8.40668   1
   0   4  -5 87.7392 9.44216   1
   1   4  -5 41.5478 4.65010   1
   1  -4   5 35.7580 4.24845   1
   1   4  -5 36.4198 4.33509   1
  -1   4   5 24.4028 3.85017   1
  -1  -4  -5 41.9435 4.81176   1
  -1   4   5 41.0261 4.74736   1
   1  -4   5 35.9099 4.26639   1
  -1  -4  -5 37.4636 4.58066   1
   1  -4  -5 45.7368 4.99399   1
  -1  -4   5 35.6116 4.30298   1
   1  -4  -5 38.0238 4.56833   1
   1   4   5 34.3832 4.39067   1
  -1  -4   5 38.5839 4.46066   1
  -1   4  -5 39.4294 4.43927   1
  -1   4  -5 35.1936 4.21932   1
   1   4   5 38.8328 4.73207   1
  -2   4   5 6.29121 1.28372   1
  -2   4   5 7.90937 1.37490   1
   2   4  -5 5.42956 1.10943   1
   2   4  -5 5.14325 1.01667   1
  -2  -4  -5 7.87633 1.37838   1
   2  -4   5 6.07282 1.03610   1
  -2  -4  -5 5.46780 1.17324   1
   2  -4   5 6.92157 1.14735   1
  -2  -4   5 5.98191 1.09411   1
  -2   4  -5 6.85221 1.14262   1
   2  -4  -5 4.53311 1.04310   1
   2   4   5 6.21947 1.16243   1
   2   4   5 9.09958 1.52532   1
  -2  -4   5 4.58710 0.96382   1
   2  -4  -5 5.83218 1.23382   1
  -2   4  -5 6.91650 1.14893   1
   3  -4   5 310.264 34.2462   1
  -3  -4  -5 273.588 32.7468   1
   3   4  -5 333.696 35.6716   1
   3  -4   5 394.516 38.8919   1
   3   4  -5 315.282 34.6523   1
   3  -4  -5 475.893 43.7146   1
  -3  -4   5 311.496 34.5419   1
  -3  -4   5 333.340 35.5557   1
   3   4   5 266.481 32.4832   1
  -4  -4  -5 0.79085 0.74222   1
  -4   4   5 6.38644 1.42863   1
  -4  -4  -5 4.68817 1.13888   1
   4  -4   5 2.52444 0.78479   1
   4   4  -5 2.46169 0.88195   1
  -4   4   5 2.10320 0.93278   1
   4   4  -5 2.51475 0.98945   1
  -4  -4   5 3.00879 0.89338   1
  -4  -4   5 3.11066 0.97826   1
  -4   4  -5 2.21036 0.81430   1
   4   4   5 2.33174 0.89681   1
   4   4   5 2.88558 1.02304   1
   4  -4  -5 3.70614 1.13087   1
   4  -4  -5 1.64373 0.75245   1
   5   4  -5 0.53003 0.66569   1
   5  -4   5 0.30891 0.53811   1
  -5  -4  -5 -0.3433 0.35544   1
   5  -4   5 -0.2861 0.53622   1
  -5   4   5 -0.1780 0.62722   1
  -5   4   5 0.18576 0.60304   1
   5   4  -5 -0.2162 0.44661   1
  -5  -4   5 0.71542 0.74803   1
   5   4   5 1.25378 0.87820   1
  -5   4  -5 -0.2276 0.60083   1
   5  -4  -5 0.07295 0.64262   1
  -5  -4   5 0.62621 0.62518   1
  -5   4  -5 -0.3847 0.57206   1
   5  -4  -5 0.12485 0.78322   1
   6   4  -5 13.8209 2.63615   1
  -6   4   5 13.1032 2.58805   1
  -6   4   5 19.6477 3.12518   1
   6  -4   5 20.0249 2.92268   1
  -6  -4  -5 18.6097 2.95558   1
   6   4  -5 13.4309 2.58961   1
   6  -4   5 14.5943 2.78548   1
  -6  -4  -5 14.9916 2.69945   1
   6  -4  -5 17.9985 2.91803   1
   6   4   5 12.7363 2.57613   1
   6  -4  -5 19.4516 3.21697   1
   6   4   5 18.0172 3.02417   1
  -6   4  -5 16.0078 2.78584   1
  -6   4  -5 19.2610 2.97787   1
  -6  -4   5 16.2287 2.79913   1
  -6  -4   5 14.1554 2.59809   1
  -7  -4  -5 47.4240 5.91466   1
   7  -4   5 39.2752 5.27648   1
   7   4  -5 42.5830 5.71092   1
  -7   4   5 35.9267 5.33973   1
  -7   4   5 32.0592 5.05094   1
  -7  -4  -5 25.9945 4.57759   1
   7   4  -5 34.3576 5.15037   1
   7  -4   5 50.8420 6.45794   1
   7   4   5 40.1992 5.55799   1
  -7  -4   5 38.7470 5.46994   1
  -7  -4   5 40.0652 5.50195   1
   7  -4  -5 39.8151 5.75072   1
   7   4   5 42.0869 5.78146   1
  -7   4  -5 29.0482 4.83071   1
   7  -4  -5 33.2079 5.30182   1
  -7   4  -5 37.7564 5.25454   1
  -8   4   5 15.6563 3.29879   1
   8  -4   5 13.9509 3.33996   1
  -8  -4  -5 23.0240 3.70248   1
   8   4  -5 17.2460 3.50439   1
  -8  -4  -5 21.9120 3.75726   1
   8  -4   5 23.3769 3.71517   1
   8   4  -5 21.4433 3.75385   1
  -8   4  -5 19.8555 3.43471   1
  -8   4  -5 22.4200 4.33560   1
   8   4   5 21.9702 3.79209   1
   8  -4  -5 17.8660 3.60002   1
  -8  -4   5 23.4254 3.77872   1
  -8  -4   5 20.2083 3.51948   1
   8   4   5 22.7469 3.85569   1
   9  -4   5 16.0389 3.39005   1
  -9   4  -5 25.0054 4.31242   1
   0   5  -5 7.88581 1.38972   1
   0  -5  -5 11.0187 1.71985   1
   0   5   5 10.8729 1.74176   1
   0   5  -5 7.96740 1.32743   1
   0  -5   5 10.9081 1.57344   1
   0  -5  -5 16.4902 2.21141   1
   0   5   5 8.22270 1.50320   1
   0  -5   5 6.60663 1.28943   1
   1   5  -5 118.902 13.6630   1
  -1   5   5 111.605 13.3749   1
   1  -5   5 113.428 13.2985   1
  -1  -5  -5 114.566 13.5271   1
  -1  -5  -5 142.405 15.0409   1
   1  -5   5 144.231 14.8412   1
  -1   5   5 106.810 13.1424   1
   1   5  -5 139.728 14.6098   1
   1   5   5 111.382 13.4660   1
   1  -5  -5 146.648 15.3418   1
  -1   5  -5 108.867 13.0650   1
   1  -5  -5 115.617 13.6124   1
  -1   5  -5 141.447 14.7216   1
   1   5   5 143.190 15.0560   1
  -1  -5   5 144.272 14.9691   1
  -1  -5   5 134.474 14.3977   1
   2   5  -5 74.1762 8.67433   1
  -2  -5  -5 62.2073 8.27256   1
   2  -5   5 86.8337 9.29742   1
  -2   5   5 82.5591 9.34247   1
   2  -5   5 111.608 10.8733   1
  -2  -5  -5 99.3942 10.3835   1
   2   5  -5 78.5278 9.03355   1
  -2   5   5 73.5229 8.80334   1
  -2   5  -5 73.1722 8.64537   1
   2  -5  -5 60.5233 8.18573   1
  -2   5  -5 75.8335 8.78903   1
   2   5   5 86.7844 9.49370   1
   2   5   5 87.8943 9.74976   1
   2  -5  -5 68.9376 8.55836   1
  -3   5   5 103.528 12.5732   1
   3  -5   5 135.340 13.9682   1
  -3  -5  -5 112.795 12.9591   1
   3   5  -5 119.397 13.3597   1
  -3   5   5 115.885 13.2099   1
   3  -5   5 117.901 13.1496   1
   3  -5  -5 107.065 12.6837   1
   3   5   5 107.124 12.6712   1
  -3   5  -5 128.953 13.7512   1
  -3   5  -5 141.138 14.3764   1
   3  -5  -5 87.6080 11.8269   1
  -3  -5   5 125.252 13.6329   1
   4   5  -5 43.9985 5.56607   1
   4   5  -5 40.7092 5.52735   1
  -4  -5  -5 46.6343 5.85552   1
  -4   5   5 46.5819 5.87719   1
  -4   5   5 70.0249 7.38033   1
   4  -5   5 37.7388 5.15420   1
   4  -5   5 44.3746 5.69707   1
  -4  -5  -5 53.6316 6.19830   1
   4   5   5 45.9508 5.70910   1
   4   5   5 44.4965 5.77925   1
  -4   5  -5 42.1364 5.48286   1
   4  -5  -5 51.2832 6.25444   1
   4  -5  -5 39.4774 5.38224   1
  -4   5  -5 51.0969 6.07906   1
  -4  -5   5 40.1346 5.42243   1
  -4  -5   5 42.8034 5.52036   1
   5  -5   5 52.7719 6.59617   1
  -5   5   5 47.9437 6.31241   1
  -5  -5  -5 49.9565 6.20276   1
   5  -5   5 64.0994 6.98419   1
   5   5  -5 47.8941 6.15476   1
   5   5  -5 53.1847 6.62081   1
  -5   5   5 45.8432 6.08531   1
  -5  -5   5 47.6228 6.16474   1
  -5   5  -5 45.2546 5.95653   1
   5  -5  -5 44.8716 6.22347   1
   5  -5  -5 47.8802 6.16207   1
  -5   5  -5 44.9762 6.05799   1
   5   5   5 48.8551 6.17177   1
  -5  -5   5 43.2604 5.84845   1
  -6  -5  -5 23.4341 3.74352   1
  -6   5   5 29.2404 4.24095   1
  -6  -5  -5 23.8682 3.60233   1
  -6   5   5 24.2868 3.81250   1
   6  -5   5 15.3803 3.14818   1
   6   5  -5 20.8762 3.56301   1
   6   5  -5 22.7598 3.58299   1
  -6   5  -5 27.3650 3.98490   1
  -6  -5   5 29.1484 4.06070   1
   6  -5  -5 26.6595 3.82645   1
   6   5   5 19.7228 3.39658   1
  -6  -5   5 24.3095 3.61554   1
   6  -5  -5 27.6101 4.22819   1
   6   5   5 24.1821 3.86382   1
   7   5  -5 7.66149 2.05339   1
  -7  -5  -5 6.71536 1.91750   1
  -7   5   5 9.65834 2.36983   1
  -7   5   5 5.34393 1.96713   1
   7   5  -5 8.18388 2.11427   1
  -7  -5  -5 5.63987 1.81698   1
   7  -5   5 7.85997 1.90268   1
  -7  -5   5 9.39293 2.19085   1
   7  -5  -5 11.3023 2.31326   1
   7  -5  -5 5.40139 1.96231   1
  -7  -5   5 6.63323 1.83588   1
   7   5   5 7.58775 2.11353   1
  -7   5  -5 7.49373 1.99221   1
   7   5   5 4.98273 1.80314   1
   8  -5   5 3.54338 1.47812   1
  -8   5   5 4.87564 1.75300   1
   8   5  -5 2.56506 1.52009   1
   8  -5   5 3.05252 1.77006   1
  -8  -5  -5 4.36601 1.73266   1
  -8   5   5 5.33414 2.06472   1
  -8  -5  -5 4.49666 1.70448   1
   8   5  -5 2.79042 1.60577   1
  -8   5  -5 5.95026 1.95057   1
   8   5   5 6.50479 2.00298   1
  -8  -5   5 4.09442 1.54498   1
   8  -5  -5 5.07461 2.10096   1
  -8  -5   5 3.27016 1.61672   1
  -8   5  -5 5.87016 2.16429   1
   8  -5  -5 5.79992 1.90522   1
   8   5   5 5.85370 2.02514   1
   0   6  -5 37.3819 4.95753   1
   0   6  -5 47.2565 5.56027   1
   0   6   5 43.8892 5.47702   1
   0  -6  -5 52.0526 6.03156   1
   0   6   5 42.7040 5.46763   1
   0  -6  -5 45.3479 5.60643   1
   0  -6   5 45.7210 5.42998   1
   0  -6   5 42.3127 5.19076   1
  -1   6   5 142.530 16.3582   1
  -1   6   5 150.312 16.7453   1
  -1  -6  -5 159.176 17.2620   1
   1  -6   5 150.215 16.4957   1
   1  -6   5 146.877 16.4321   1
  -1   6  -5 163.371 17.2507   1
  -1  -6   5 143.956 16.2044   1
   1  -6  -5 135.935 16.0357   1
   1   6   5 141.179 16.3428   1
   1  -6  -5 154.091 16.9927   1
  -1   6  -5 145.040 16.2403   1
  -1  -6   5 140.120 16.0644   1
   2  -6   5 110.873 12.9171   1
   2   6  -5 137.667 14.4003   1
   2  -6   5 132.661 14.1110   1
  -2   6   5 113.378 13.3543   1
   2   6  -5 118.014 13.5583   1
  -2   6   5 94.1643 12.3485   1
  -2  -6  -5 141.977 14.8347   1
   2   6   5 127.814 14.0041   1
   2  -6  -5 141.577 14.8230   1
  -2  -6   5 116.540 13.3026   1
  -2   6  -5 123.991 13.6439   1
   2  -6  -5 89.9158 12.1446   1
  -2  -6   5 135.124 14.3692   1
  -2   6  -5 121.930 13.6157   1
   3  -6   5 38.4750 4.91610   1
  -3   6   5 45.4125 5.60226   1
   3  -6   5 44.4063 5.41736   1
  -3   6   5 43.9461 5.51533   1
   3   6  -5 34.7926 4.74853   1
  -3  -6  -5 31.2073 4.79213   1
  -3  -6  -5 39.4608 5.20253   1
  -3   6  -5 36.4957 4.97402   1
   3  -6  -5 39.2758 5.24224   1
   3   6   5 50.3875 5.81097   1
   3  -6  -5 51.2828 5.90357   1
   3   6   5 49.4770 5.90968   1
  -3  -6   5 38.0798 4.97419   1
  -3   6  -5 41.3763 5.13295   1
  -4   6   5 39.1400 5.10085   1
   4  -6   5 34.2396 4.68022   1
  -4  -6  -5 35.8063 4.73653   1
  -4   6   5 28.1789 4.36867   1
   4   6  -5 36.8679 4.69582   1
   4   6  -5 31.2474 4.56185   1
  -4  -6  -5 29.8662 4.45034   1
   4   6   5 39.2727 5.00739   1
  -4   6  -5 41.1997 5.07272   1
  -4  -6   5 38.3040 4.91712   1
   4  -6  -5 38.2469 4.90434   1
   4  -6  -5 26.6931 4.39056   1
   4   6   5 36.9371 5.08415   1
  -4  -6   5 36.5168 4.70195   1
   5   6  -5 14.9566 2.77368   1
   5  -6   5 12.0551 2.28876   1
   5   6  -5 14.5205 2.51233   1
  -5   6   5 17.9448 2.98825   1
  -5   6   5 12.4434 2.55355   1
   5  -6   5 17.5416 2.85241   1
  -5  -6  -5 12.2914 2.50006   1
  -5  -6  -5 15.5140 2.62539   1
   5  -6  -5 16.1594 2.87641   1
   5   6   5 14.9496 2.59119   1
   5   6   5 14.6569 2.72736   1
  -5   6  -5 14.0010 2.57256   1
  -5  -6   5 16.5328 2.63674   1
  -5  -6   5 12.4795 2.46625   1
   5  -6  -5 13.7047 2.60204   1
  -5   6  -5 17.4556 2.78672   1
   6  -6   5 20.6091 3.35916   1
   6  -6   5 22.4785 3.72573   1
   6   6  -5 20.0609 3.58490   1
  -6  -6  -5 30.5044 4.20803   1
   6   6  -5 25.7161 3.97846   1
  -6  -6  -5 21.4965 3.33863   1
   6   6   5 22.0544 3.68447   1
  -6  -6   5 18.7464 3.24541   1
   6  -6  -5 21.3487 3.42507   1
   6  -6  -5 17.4176 3.45921   1
   6   6   5 24.5276 3.70105   1
  -6   6  -5 18.6004 3.14430   1
  -6   6  -5 14.3268 3.11576   1
  -6  -6   5 18.4830 3.22208   1
  -7  -6  -5 32.2550 4.81521   1
  -7  -6  -5 31.7114 4.73006   1
  -7   6   5 28.5969 4.53880   1
   7   6  -5 31.2307 4.72754   1
  -7   6   5 36.0672 5.29893   1
   7  -6   5 29.0597 4.55076   1
   7   6  -5 28.6856 4.71630   1
   7  -6   5 23.9964 4.50474   1
  -7  -6   5 26.9776 4.31697   1
   7  -6  -5 31.1215 4.68200   1
  -7  -6   5 28.9818 4.58145   1
  -7   6  -5 33.5325 4.78598   1
  -7   6  -5 26.4479 4.99817   1
   7  -6  -5 32.6315 5.14136   1
   7   6   5 32.7316 5.10332   1
   7   6   5 42.8236 5.55620   1
   8  -6   5 26.7881 4.66128   1
   8   6  -5 24.3264 4.28346   1
  -8  -6  -5 23.3192 4.04670   1
  -8   6   5 14.1301 3.36016   1
   8  -6   5 30.1471 4.43337   1
  -8   6   5 19.9774 4.51056   1
   8   6  -5 19.4430 3.95004   1
   8  -6  -5 28.9790 4.45303   1
  -8   6  -5 18.4424 3.79620   1
   8  -6  -5 17.6494 3.79107   1
  -8  -6   5 28.2374 4.34248   1
  -8  -6   5 20.2710 3.74910   1
   8   6   5 19.3255 3.98709   1
   0  -7  -5 28.2582 3.88267   1
   0   7  -5 35.3261 4.09968   1
   0   7   5 25.4490 3.71798   1
   0  -7   5 30.8428 3.93665   1
   0  -7   5 31.0430 3.87728   1
   0   7  -5 21.2615 3.31016   1
   1  -7   5 43.4537 5.65471   1
   1   7  -5 48.4897 5.98894   1
  -1  -7  -5 42.4680 5.78735   1
   1   7  -5 45.1442 5.63014   1
   1  -7   5 48.6566 5.83433   1
  -1  -7  -5 49.1231 6.17750   1
  -1   7   5 61.2104 6.85773   1
   1   7   5 38.0495 5.54641   1
   1   7   5 73.4302 7.65726   1
  -1   7  -5 48.4084 5.91266   1
   1  -7  -5 44.2051 5.91608   1
  -1  -7   5 45.4841 5.73423   1
  -1   7  -5 46.8642 5.76137   1
  -1  -7   5 54.0329 6.25420   1
   2  -7   5 185.522 18.7887   1
  -2   7   5 189.266 19.2939   1
  -2  -7  -5 153.355 17.2882   1
  -2  -7  -5 180.595 18.7890   1
   2   7  -5 141.546 16.4939   1
  -2   7   5 211.904 20.6297   1
   2  -7   5 153.829 17.1510   1
   2   7  -5 137.903 16.4619   1
   2  -7  -5 184.613 18.9596   1
   2   7   5 106.366 15.0884   1
  -2   7  -5 151.353 16.9889   1
  -2   7  -5 198.127 19.6091   1
   2  -7  -5 104.209 14.8972   1
  -2  -7   5 157.896 17.4508   1
  -2  -7   5 146.498 16.7493   1
   2   7   5 158.181 17.5027   1
  -3   7   5 7.26367 1.60115   1
   3  -7   5 5.18726 1.28858   1
  -3  -7  -5 5.35526 1.48760   1
  -3  -7  -5 1.52784 1.03867   1
   3   7  -5 4.33050 1.32440   1
   3  -7   5 4.33763 1.26208   1
   3   7  -5 4.73213 1.26280   1
  -3   7   5 5.92814 1.51552   1
  -3  -7   5 6.09457 1.52808   1
  -3  -7   5 7.10812 1.50012   1
  -3   7  -5 6.12132 1.37784   1
   3  -7  -5 8.33110 1.70793   1
   3  -7  -5 6.52006 1.60720   1
  -3   7  -5 9.64293 1.74185   1
   3   7   5 4.41479 1.25960   1
   3   7   5 7.03732 1.65662   1
   4  -7   5 1.68163 0.96251   1
  -4  -7  -5 1.50796 0.94475   1
   4  -7   5 1.17256 0.77268   1
   4   7  -5 1.44964 0.99102   1
  -4   7   5 0.87614 0.83040   1
   4   7  -5 0.85148 0.71287   1
   4   7   5 0.97330 0.83610   1
  -4  -7   5 1.14466 0.87087   1
  -4   7  -5 -0.1112 0.57203   1
  -4  -7   5 1.03152 0.81920   1
   4  -7  -5 0.15473 0.71628   1
  -4   7  -5 0.73046 0.91541   1
   5  -7   5 21.7073 3.73668   1
  -5   7   5 24.1787 3.97721   1
   5  -7   5 26.3066 3.74072   1
  -5  -7  -5 23.3200 3.66910   1
  -5  -7  -5 13.7703 3.23755   1
  -5   7   5 28.2819 4.13716   1
  -5   7  -5 27.1786 4.12265   1
   5  -7  -5 24.9909 3.79840   1
   5  -7  -5 30.9910 4.46632   1
   5   7   5 29.6017 4.31701   1
  -5  -7   5 26.9523 3.83666   1
  -5  -7   5 28.3553 4.10817   1
  -5   7  -5 21.8040 3.58653   1
   5   7   5 31.5161 4.22884   1
  -6   7   5 14.2611 3.23696   1
  -6  -7  -5 24.1111 3.71887   1
   6  -7   5 27.8280 3.91171   1
  -6   7   5 24.8976 4.02565   1
  -6  -7  -5 20.7020 3.60463   1
   6  -7   5 21.7885 3.72278   1
  -6  -7   5 20.6615 3.46262   1
  -6   7  -5 20.5485 3.43471   1
   6   7   5 23.4801 3.70952   1
   6  -7  -5 24.4701 3.98453   1
   6  -7  -5 15.1713 3.11814   1
  -6   7  -5 21.5223 3.76473   1
   6   7   5 22.2690 3.82559   1
   7  -7   5 55.2483 7.03236   1
  -7   7   5 37.9859 5.87708   1
  -7  -7  -5 48.5743 6.30957   1
   7   7  -5 37.4387 5.99660   1
  -7  -7  -5 38.6358 5.44631   1
  -7   7   5 38.6310 5.48546   1
   7  -7   5 31.7432 5.11010   1
   7   7   5 34.4287 5.36334   1
  -7   7  -5 33.6152 5.17386   1
   7  -7  -5 30.2704 5.43203   1
  -7   7  -5 48.2627 7.11730   1
  -7  -7   5 37.6351 5.35585   1
  -7  -7   5 46.5086 6.13022   1
   7   7   5 35.6174 5.54496   1
   7  -7  -5 29.6040 4.91049   1
  -8   7   5 31.2025 4.86745   1
   8  -7   5 28.1766 4.79827   1
   8  -7   5 21.3962 4.02893   1
   8  -7  -5 15.6636 3.55322   1
  -8   7  -5 19.2349 3.86579   1
   0   8   5 174.990 21.3003   1
   0   8  -5 218.245 23.3698   1
   0  -8  -5 182.497 21.6313   1
   0  -8  -5 198.903 22.4901   1
   0   8   5 259.742 25.8367   1
   0  -8   5 205.389 22.6789   1
  -1  -8  -5 132.734 17.4788   1
   1  -8   5 170.052 19.1196   1
   1   8  -5 163.441 18.7660   1
   1   8  -5 168.410 19.1482   1
  -1   8   5 197.841 20.7629   1
  -1   8   5 162.473 18.9965   1
  -1  -8  -5 172.336 19.5225   1
   1  -8   5 170.105 19.0751   1
   1   8   5 209.070 21.4044   1
  -1   8  -5 218.181 21.8327   1
  -1   8  -5 161.796 18.7699   1
  -1  -8   5 167.099 18.9594   1
  -1  -8   5 200.205 20.8467   1
   1   8   5 156.009 18.6436   1
   1  -8  -5 169.655 19.6865   1
  -2  -8  -5 121.621 14.4094   1
  -2  -8  -5 121.622 14.3233   1
   2   8  -5 102.548 13.3207   1
  -2   8   5 173.208 17.3307   1
  -2   8   5 144.138 15.5628   1
   2  -8   5 114.734 13.9364   1
   2  -8   5 119.756 14.0080   1
   2   8  -5 122.743 14.1548   1
  -2   8  -5 141.536 15.2863   1
   2  -8  -5 114.257 14.0002   1
  -2  -8   5 123.595 14.2463   1
  -2  -8   5 115.177 13.9211   1
  -2   8  -5 117.447 13.9686   1
   2   8   5 139.391 15.2247   1
   2   8   5 147.401 15.9225   1
   2  -8  -5 133.516 14.9428   1
   3  -8   5 124.606 13.1854   1
  -3  -8  -5 80.0636 10.8489   1
   3   8  -5 105.352 12.2161   1
  -3   8   5 163.539 15.7663   1
   3  -8   5 102.613 11.8432   1
   3   8  -5 106.094 12.0954   1
  -3  -8  -5 111.692 12.6720   1
  -3   8   5 113.227 12.7989   1
   3   8   5 107.219 12.4463   1
   3  -8  -5 123.200 13.2615   1
   3  -8  -5 81.6693 10.9299   1
  -3   8  -5 96.9885 11.6719   1
  -3   8  -5 87.0397 11.1643   1
   3   8   5 100.745 11.9048   1
  -3  -8   5 93.1355 11.3297   1
  -3  -8   5 90.5508 11.4484   1
  -4  -8  -5 4.79372 1.67579   1
   4  -8   5 5.89955 1.68358   1
  -4   8   5 6.76586 1.83344   1
  -4   8   5 8.23408 1.89195   1
   4   8  -5 7.76223 1.79009   1
  -4  -8  -5 8.05953 1.85683   1
   4  -8   5 4.64466 1.45237   1
  -4  -8   5 6.60797 1.64876   1
   4   8   5 10.5754 2.15287   1
  -4   8  -5 7.03480 1.76926   1
   4   8   5 11.1125 2.40990   1
  -4   8  -5 7.86830 1.79835   1
   4  -8  -5 9.28715 2.03776   1
   4  -8  -5 9.10630 2.08652   1
   5  -8   5 4.42703 1.66447   1
  -5  -8  -5 2.98053 1.42255   1
  -5   8   5 1.98962 1.25593   1
   5   8  -5 5.15432 1.65675   1
   5   8  -5 3.15643 1.22615   1
   5  -8   5 4.45827 1.52138   1
  -5  -8  -5 3.51464 1.38863   1
  -5   8   5 3.46155 1.43865   1
  -5  -8   5 4.24290 1.52682   1
  -5   8  -5 3.72232 1.47902   1
   5  -8  -5 3.29554 1.37299   1
   5   8   5 3.06824 1.38043   1
   5  -8  -5 5.17759 1.72502   1
  -5  -8   5 3.35592 1.31621   1
   5   8   5 4.25960 1.38695   1
   6   8  -5 24.0482 4.00804   1
   6  -8   5 16.9848 3.68772   1
  -6  -8  -5 32.8597 4.79303   1
   6  -8   5 22.9892 3.86398   1
   6   8  -5 27.0994 4.45228   1
  -6  -8  -5 28.7032 4.24037   1
  -6   8   5 28.9662 4.63219   1
  -6   8   5 28.2143 4.37098   1
  -6   8  -5 30.5646 4.83196   1
   6  -8  -5 20.2110 3.92461   1
  -6  -8   5 25.5497 3.99891   1
   6   8   5 24.2040 4.24102   1
   6   8   5 19.4088 3.68641   1
   6  -8  -5 24.6926 4.27743   1
  -6   8  -5 26.4962 4.15314   1
  -6  -8   5 29.4498 4.49628   1
   7   8  -5 4.96129 2.00543   1
  -7  -8  -5 6.96749 2.20567   1
   7  -8   5 4.57439 2.09702   1
   7   8  -5 6.22572 2.02607   1
   7  -8   5 4.53959 1.76962   1
  -7  -8  -5 5.37327 1.93672   1
  -7   8   5 7.42226 2.26938   1
  -7   8   5 5.75010 2.37846   1
  -7   8  -5 7.20126 2.55447   1
  -7  -8   5 4.46428 1.84427   1
   7   8   5 2.88960 1.58046   1
   7  -8  -5 5.77605 1.93082   1
   7   8   5 5.74634 1.98410   1
  -7  -8   5 7.39378 2.05119   1
  -7   8  -5 5.12247 1.95401   1
   7  -8  -5 5.63742 2.01035   1
   8  -8   5 0.60894 1.37452   1
   8  -8   5 -0.2140 1.16410   1
  -8   8  -5 -0.1234 1.35238   1
   0  -9   5 11.1893 2.24900   1
   0   9   5 16.6374 2.73302   1
   0  -9  -5 18.0590 2.84989   1
   0   9   5 12.3780 2.43503   1
   0   9  -5 16.8050 2.65514   1
   0  -9   5 14.8752 2.58955   1
   0   9  -5 10.5662 2.10356   1
   0  -9  -5 13.2413 2.43926   1
  -1  -9  -5 52.7011 6.25502   1
   1   9  -5 38.0711 5.25016   1
   1   9  -5 41.0934 5.18895   1
  -1   9   5 57.1909 6.43904   1
   1  -9   5 42.0086 5.35035   1
  -1   9   5 39.8542 5.36616   1
   1   9   5 39.9059 5.49007   1
  -1   9  -5 35.1459 4.86116   1
   1   9   5 33.2498 5.10418   1
   1  -9  -5 32.6807 4.93691   1
  -1  -9   5 36.7908 5.00716   1
   1  -9  -5 30.2589 4.84353   1
  -1  -9   5 37.0527 5.09167   1
  -2   9   5 18.6307 3.34012   1
   2  -9   5 20.1868 3.25804   1
   2  -9   5 32.7333 4.25800   1
   2   9  -5 23.4622 3.36861   1
   2   9  -5 32.1737 4.34906   1
  -2  -9   5 17.5849 3.16079   1
   2   9   5 30.9972 4.53315   1
  -2  -9   5 21.5153 3.32312   1
  -2   9  -5 27.0388 3.73769   1
  -2   9  -5 25.8707 3.67660   1
   2  -9  -5 16.9074 3.11214   1
   2   9   5 17.1169 3.10817   1
  -3  -9  -5 1.16601 0.95182   1
   3   9  -5 0.55104 0.93889   1
   3  -9   5 -0.1923 0.77001   1
  -3   9   5 -0.3898 0.83437   1
   3  -9   5 1.32485 0.99950   1
   3   9  -5 -0.1393 0.61460   1
  -3  -9  -5 0.27164 0.82418   1
  -3   9   5 0.34534 0.83604   1
  -3   9  -5 0.50777 0.91873   1
  -3  -9   5 1.78917 1.02190   1
   3  -9  -5 0.81925 0.98153   1
   3   9   5 1.37525 1.04581   1
  -3  -9   5 0.95867 0.71798   1
   3   9   5 0.17612 0.76027   1
  -3   9  -5 0.45296 0.77062   1
   3  -9  -5 1.01708 0.98593   1
   4  -9   5 13.0784 3.23011   1
  -4   9   5 20.8992 3.68669   1
   4   9  -5 25.0351 4.04197   1
  -4   9   5 23.0504 3.88595   1
  -4  -9  -5 27.9973 4.22151   1
  -4  -9  -5 22.8499 3.68530   1
   4   9  -5 25.2076 3.72333   1
   4  -9   5 27.3561 3.89294   1
   4   9   5 25.0850 3.85049   1
  -4  -9   5 24.6080 4.02687   1
  -4   9  -5 26.2596 3.95524   1
   4   9   5 24.3990 4.02270   1
   4  -9  -5 20.1147 3.68357   1
  -4  -9   5 21.6354 3.45348   1
   4  -9  -5 24.7855 3.84757   1
  -5   9   5 -0.2007 0.90815   1
  -5  -9  -5 0.87133 0.99872   1
  -5   9   5 0.46313 1.16650   1
   5  -9   5 1.59545 1.25986   1
  -5  -9  -5 1.98446 1.09367   1
   5   9  -5 2.27151 1.17910   1
   5   9  -5 2.65163 1.54850   1
   5  -9   5 1.24933 1.02306   1
  -5   9  -5 0.31835 0.99005   1
   5   9   5 2.27132 1.41307   1
  -5  -9   5 1.82876 1.33506   1
  -5   9  -5 0.74540 1.01942   1
   5  -9  -5 1.96073 1.37281   1
   5   9   5 2.36544 1.26977   1
   5  -9  -5 1.20238 1.30116   1
  -5  -9   5 1.14277 1.03756   1
  -6   9   5 152.806 17.3675   1
  -6   9   5 148.922 18.0690   1
   6   9  -5 139.620 16.6075   1
   6  -9   5 126.410 15.7623   1
  -6  -9  -5 114.580 15.1343   1
   6   9  -5 135.023 16.4799   1
  -6  -9   5 134.538 16.1403   1
  -6   9  -5 162.224 18.9210   1
   6  -9  -5 184.356 19.0433   1
   6   9   5 141.241 16.5460   1
  -6  -9   5 152.291 17.4802   1
   6  -9  -5 155.539 17.9523   1
  -6   9  -5 132.708 16.2525   1
   7   9  -5 30.5987 5.63630   1
   7  -9   5 28.0573 4.90260   1
  -7   9   5 37.6420 5.63896   1
  -7   9   5 25.2774 5.28395   1
   7   9  -5 26.9312 4.99954   1
   7  -9   5 32.0696 5.56979   1
  -7  -9   5 33.2190 5.04923   1
   7  -9  -5 49.0623 6.60204   1
  -7  -9   5 31.1670 5.11222   1
  -7   9  -5 26.4822 4.61776   1
   7  -9  -5 25.7971 4.81880   1
   8  -9   5 15.8792 3.85575   1
   0 -10  -5 20.6352 3.48601   1
   0  10   5 22.6114 3.56728   1
   0  10  -5 23.1316 3.62693   1
   0 -10   5 21.7267 3.52520   1
   0  10  -5 23.3822 3.59240   1
   0 -10   5 21.1388 3.46898   1
  -1  10   5 397.101 42.0591   1
  -1  10   5 430.346 44.2201   1
  -1 -10  -5 375.509 40.9886   1
   1  10  -5 329.856 38.4208   1
   1 -10   5 401.431 42.1934   1
   1 -10   5 350.232 39.6342   1
   1  10  -5 338.450 39.0890   1
  -1 -10  -5 348.581 39.6200   1
  -1 -10   5 350.800 39.5962   1
  -1 -10   5 336.051 38.9777   1
  -1  10  -5 386.810 41.4131   1
   1 -10  -5 350.859 39.7527   1
  -1  10  -5 404.049 42.3225   1
  -2 -10  -5 8.15237 2.21604   1
   2 -10   5 12.9960 2.56312   1
   2  10  -5 11.9789 2.55921   1
  -2 -10  -5 11.1590 2.41075   1
  -2  10   5 10.1531 2.36231   1
   2 -10   5 11.6926 2.37764   1
  -2  10   5 16.0887 2.96018   1
   2 -10  -5 13.2577 2.57623   1
   2 -10  -5 12.6717 2.58832   1
   2  10   5 14.8431 2.62861   1
  -2  10  -5 18.1915 2.93644   1
  -2  10  -5 8.63449 2.13023   1
   2  10   5 7.69790 2.18950   1
  -2 -10   5 13.1021 2.65456   1
  -3 -10  -5 55.2825 7.28942   1
  -3  10   5 78.3963 8.73607   1
  -3  10   5 58.1268 7.56364   1
   3  10  -5 48.3738 7.06797   1
   3 -10   5 49.9704 7.08174   1
   3  10  -5 54.2668 7.08177   1
   3 -10   5 75.9182 8.45513   1
  -3 -10  -5 65.6430 8.15502   1
   3  10   5 64.7658 8.14538   1
  -3  10  -5 58.4206 7.40629   1
  -3 -10   5 55.1256 7.37999   1
  -3  10  -5 46.5590 6.79668   1
   3 -10  -5 79.2541 8.86892   1
   3  10   5 48.0310 6.85157   1
   3 -10  -5 43.0093 6.72813   1
  -3 -10   5 47.3165 6.73288   1
   4  10  -5 84.2205 10.3891   1
   4 -10   5 60.9176 9.12578   1
  -4 -10  -5 60.6442 9.20055   1
   4 -10   5 74.6107 10.0936   1
   4  10  -5 100.354 11.0118   1
  -4 -10  -5 97.8283 10.9313   1
  -4  10   5 73.9988 9.88843   1
  -4 -10   5 81.9042 9.91607   1
  -4 -10   5 78.2833 10.0299   1
   4  10   5 98.9528 11.0864   1
   4 -10  -5 66.3012 9.26590   1
  -4  10  -5 92.9391 10.8025   1
   4  10   5 73.4318 9.98761   1
  -4  10  -5 106.700 11.5794   1
  -5  10   5 46.2550 6.30748   1
   5  10  -5 35.7182 5.62179   1
  -5 -10  -5 48.3558 6.55528   1
   5 -10   5 37.1737 5.40721   1
  -5  10   5 54.5997 7.39789   1
   5  10  -5 35.7635 5.64746   1
  -5 -10   5 39.2402 5.93043   1
  -5  10  -5 25.9499 5.30189   1
  -5 -10   5 40.3491 5.64943   1
  -5  10  -5 37.8456 5.74733   1
   5  10   5 34.1642 5.52462   1
   5  10   5 36.0440 5.74395   1
   5 -10  -5 39.6438 5.86215   1
   5 -10  -5 44.1276 6.04843   1
   6 -10   5 68.6197 8.48419   1
   6  10  -5 63.2156 8.48336   1
  -6 -10  -5 51.9844 7.36043   1
  -6  10   5 51.6287 8.05137   1
   6  10  -5 53.1830 7.69413   1
  -6 -10  -5 51.5520 7.56906   1
  -6  10   5 66.1241 9.11510   1
   6 -10   5 57.3482 8.08298   1
  -6  10  -5 54.9300 7.77241   1
  -6 -10   5 69.9494 8.80667   1
   6 -10  -5 40.5127 7.44587   1
   6  10   5 47.9458 7.49379   1
  -6 -10   5 58.1048 7.65941   1
   6  10   5 59.3341 7.78305   1
   6 -10  -5 59.1995 8.13697   1
   7 -10   5 8.69323 2.83568   1
   7 -10   5 11.4397 2.96442   1
  -7  10  -5 8.68895 2.76744   1
   0 -11   5 23.1684 3.88903   1
   0 -11  -5 30.3041 4.47285   1
   0 -11  -5 21.7164 3.77240   1
   0  11  -5 30.2000 4.34955   1
   0  11   5 21.5321 3.67927   1
   0  11   5 15.9332 3.42757   1
   1 -11   5 15.1443 2.81256   1
  -1 -11  -5 13.4814 2.90584   1
  -1 -11  -5 15.5135 2.92864   1
  -1  11   5 10.9471 2.60540   1
   1  11  -5 13.1755 2.56988   1
  -1  11   5 9.84010 2.60722   1
  -1 -11   5 17.4979 3.03390   1
   1  11   5 19.6304 3.54636   1
   1 -11  -5 16.6700 3.13177   1
  -1 -11   5 15.5045 3.00711   1
   1 -11  -5 18.4131 3.22117   1
   1  11   5 15.1517 2.87532   1
  -1  11  -5 14.9019 3.03502   1
  -2  11   5 11.0803 2.91121   1
   2  11  -5 20.0309 3.25644   1
  -2 -11  -5 15.2896 3.34602   1
   2  11  -5 19.9905 3.60684   1
   2 -11   5 18.0904 3.41078   1
   2 -11   5 19.9348 3.49331   1
  -2  11   5 23.4167 3.71865   1
  -2 -11   5 15.8048 3.38678   1
  -2 -11   5 24.2594 3.77895   1
  -2  11  -5 20.9386 3.51643   1
   2  11   5 18.1748 3.58571   1
   2 -11  -5 28.1825 4.15626   1
   2 -11  -5 26.3679 4.02941   1
  -2  11  -5 17.4948 3.25060   1
   3  11  -5 8.53942 2.25581   1
  -3  11   5 7.66690 2.11180   1
  -3 -11  -5 7.62057 2.26711   1
   3 -11   5 3.75706 1.68443   1
   3 -11   5 9.40861 2.39688   1
  -3  11   5 5.94704 1.98578   1
   3  11  -5 6.47980 1.79772   1
  -3 -11  -5 3.25206 1.53723   1
  -3  11  -5 7.18797 2.07116   1
   3 -11  -5 8.45675 2.33024   1
  -3 -11   5 5.80721 1.89263   1
   3  11   5 6.30800 1.89639   1
   3 -11  -5 6.63067 2.01359   1
   3  11   5 7.05814 2.22762   1
  -3 -11   5 5.55063 1.80158   1
  -3  11  -5 4.48346 1.69164   1
   4  11  -5 125.769 14.1711   1
   4 -11   5 100.638 12.7548   1
  -4  11   5 169.782 17.1383   1
  -4 -11  -5 117.268 13.3842   1
  -4  11   5 104.524 13.0127   1
   4  11  -5 95.8050 12.3773   1
   4 -11   5 104.455 12.7446   1
  -4 -11  -5 108.706 13.2666   1
   4  11   5 102.969 12.6447   1
  -4  11  -5 95.7066 12.7532   1
   4  11   5 120.412 14.0490   1
  -4 -11   5 103.806 12.4857   1
   4 -11  -5 81.9483 11.5077   1
  -4 -11   5 83.0648 11.8523   1
   4 -11  -5 115.337 13.6327   1
  -4  11  -5 108.471 13.1355   1
   5 -11   5 31.1072 5.25215   1
   5  11  -5 28.8256 5.07677   1
  -5 -11  -5 25.3845 4.76102   1
  -5  11   5 24.8158 4.68343   1
  -5 -11  -5 33.3043 5.00799   1
   5 -11   5 39.8106 5.52919   1
   5 -11  -5 34.9820 5.24793   1
  -5 -11   5 26.9048 4.77861   1
   5  11   5 34.8722 5.16010   1
   5  11   5 33.6946 5.34188   1
  -6  11   5 49.3116 8.13122   1
   6 -11   5 88.6332 10.6952   1
   6 -11   5 59.1764 8.63735   1
   6  11  -5 80.4691 10.0435   1
   6 -11  -5 79.4601 9.74254   1
  -6  11  -5 61.9262 9.00607   1
  -6 -11   5 58.5524 8.64310   1
   7 -11   5 -0.5740 1.87180   1
   7 -11   5 1.06807 1.87937   1
  -7  11  -5 0.11453 1.10222   1
   0 -12   5 28.3406 4.74274   1
   0 -12   5 37.6244 5.54019   1
   0  12  -5 38.8318 5.53373   1
   0  12   5 32.6825 5.11278   1
   0  12  -5 29.4521 4.75598   1
   0 -12  -5 30.2718 5.63703   1
   0 -12  -5 37.3912 5.46155   1
   1  12  -5 113.282 13.3259   1
   1  12  -5 92.0565 11.9563   1
  -1  12   5 97.1613 12.4189   1
   1 -12   5 122.027 13.7704   1
  -1 -12  -5 100.408 12.6362   1
   1 -12   5 104.742 12.7661   1
  -1  12  -5 98.7262 12.4576   1
   1  12   5 102.400 12.5568   1
  -1 -12   5 106.228 12.7647   1
  -1 -12   5 114.590 13.3620   1
   1  12   5 113.401 13.6728   1
  -1  12  -5 107.521 12.9442   1
   1 -12  -5 95.9593 12.3053   1
   2  12  -5 42.3741 6.08840   1
  -2 -12  -5 18.9395 4.58037   1
   2 -12   5 33.0579 5.16340   1
  -2  12   5 44.6083 6.29541   1
  -2 -12  -5 33.9741 5.21059   1
  -2  12   5 30.3250 5.25145   1
   2 -12   5 38.5541 5.51740   1
   2  12  -5 31.2260 5.05460   1
   2  12   5 28.0548 5.01218   1
  -2 -12   5 34.9644 5.50585   1
   2 -12  -5 36.1559 5.46572   1
   2  12   5 36.8456 5.21499   1
  -2 -12   5 38.2618 5.49140   1
  -2  12  -5 39.6297 5.92204   1
   2 -12  -5 46.3194 6.06676   1
  -3  12   5 0.11716 1.20414   1
  -3 -12  -5 2.03344 1.61254   1
  -3  12   5 1.64591 1.46769   1
   3  12  -5 3.23336 1.76372   1
   3 -12   5 2.35866 1.57648   1
   3 -12   5 3.43534 1.68865   1
  -3 -12  -5 2.97483 1.55649   1
   3  12  -5 1.47257 1.38151   1
  -3 -12   5 4.91178 1.72101   1
  -3 -12   5 3.18148 1.78776   1
   3 -12  -5 1.99208 1.51120   1
   3  12   5 1.85482 1.43703   1
   3 -12  -5 3.18446 1.54602   1
   3  12   5 2.78375 1.45770   1
   4 -12   5 1.92247 1.24357   1
  -4 -12  -5 0.59328 1.05791   1
   4  12  -5 0.11013 1.27709   1
  -4 -12  -5 -0.0094 1.10886   1
  -4  12   5 0.13579 1.25262   1
   4  12  -5 1.59950 1.40870   1
   4 -12   5 1.19400 1.34723   1
   4  12   5 0.02790 1.06120   1
  -4 -12   5 0.77710 1.28391   1
   4 -12  -5 -0.0737 1.16014   1
  -4 -12   5 0.54132 1.13463   1
   4  12   5 0.79213 1.24096   1
   5 -12   5 16.1853 3.70770   1
  -5  12   5 23.6007 4.37267   1
   5  12  -5 17.0682 3.92164   1
   5 -12  -5 24.4388 4.48877   1
  -5 -12   5 18.0080 3.49475   1
   5 -12  -5 15.3809 3.58582   1
  -5 -12   5 21.1522 4.16137   1
   6 -12   5 4.75414 2.30725   1
   0 -13  -5 11.0557 2.79045   1
   0  13  -5 12.2203 2.94883   1
   0  13   5 10.1244 2.85392   1
   0 -13  -5 8.16711 2.51876   1
   0  13   5 7.81826 2.41413   1
   0 -13   5 9.66729 2.58034   1
   0 -13   5 7.79845 2.34512   1
  -1 -13  -5 7.40518 2.36127   1
  -1  13   5 7.32825 2.50892   1
  -1 -13  -5 11.5669 2.91271   1
   1 -13   5 6.61494 2.22668   1
   1  13  -5 3.98576 1.93864   1
   1 -13   5 6.10280 2.21670   1
  -1  13   5 11.3109 2.79098   1
   1  13  -5 4.23198 2.02449   1
  -1 -13   5 4.61591 1.88095   1
   1  13   5 7.37963 2.42822   1
   1 -13  -5 8.38009 2.43955   1
   1 -13  -5 4.54688 1.96802   1
  -1  13  -5 6.82604 2.48508   1
  -1 -13   5 4.44200 2.29799   1
   1  13   5 6.15525 2.18357   1
  -2 -13  -5 32.5910 5.05194   1
  -2  13   5 38.1294 5.92425   1
   2 -13   5 26.4775 4.61080   1
   2  13  -5 30.3869 5.21670   1
  -2 -13  -5 22.9343 4.59326   1
  -2  13   5 24.8550 4.72976   1
   2  13  -5 28.1251 5.01647   1
   2 -13  -5 34.7853 5.30282   1
  -2 -13   5 29.9352 4.79779   1
   2 -13  -5 28.0094 4.75014   1
  -2 -13   5 31.9354 5.03736   1
   2  13   5 29.1872 5.17227   1
   2  13   5 22.5946 4.59476   1
  -3 -13  -5 37.1456 5.95732   1
  -3 -13  -5 22.4650 4.37293   1
   3  13  -5 30.1775 5.17567   1
   3 -13   5 26.5781 4.85341   1
  -3  13   5 29.8320 5.54547   1
  -3 -13   5 37.5743 5.35492   1
   3  13   5 27.8870 5.21378   1
   3 -13  -5 29.5789 4.95825   1
   3  13   5 31.5704 5.35032   1
  -3 -13   5 29.6672 5.45104   1
  -4  13   5 15.0961 4.02030   1
   4  13  -5 26.8201 4.77145   1
  -4 -13   5 20.5599 4.65316   1
  -4 -13   5 28.4073 4.51803   1
   0 -14  -5 155.350 18.6563   1
   0  14   5 153.712 18.3418   1
   0 -14   5 151.146 18.2087   1
   0 -14   5 151.560 18.2457   1
   0 -14  -5 149.796 18.0899   1
  -1 -14  -5 6.39494 2.24286   1
  -1  14   5 10.3190 2.83015   1
  -1 -14  -5 8.79518 2.83919   1
   1  14  -5 12.2006 3.27317   1
   1 -14   5 8.67619 2.78498   1
  -1 -14   5 12.3023 3.34989   1
   1  14   5 7.14939 2.55996   1
   1 -14  -5 11.8049 3.03440   1
  -1 -14   5 8.20362 2.60207   1
   1 -14  -5 6.97225 2.49886   1
  -2 -14  -5 39.6811 6.96409   1
  -2  14   5 44.3170 7.23395   1
   2  14  -5 46.4465 7.62942   1
  -2 -14  -5 55.7859 7.66573   1
   2  14   5 59.6798 8.13862   1
   2 -14  -5 68.8198 8.82129   1
  -2 -14   5 54.4760 8.15189   1
   3  14  -5 14.2074 3.77831   1
  -3  14   5 19.0763 4.14132   1
  -3 -14   5 17.6180 3.71771   1
   3 -14  -5 16.1203 3.87686   1
  -3 -14   5 17.9037 4.16950   1
   3 -14  -5 16.3532 3.72369   1
  -4  14  -5 10.6450 3.66849   1
   0 -15   5 0.59297 1.68247   1
  -1 -15   5 47.2858 7.31876   1
  -1 -15   5 43.9522 7.51262   1
   2  15  -5 16.7191 4.07692   1
  -2 -15   5 23.6080 4.73964   1
  -2 -15   5 21.7510 4.69043   1
  -2  15  -5 13.3086 4.36018   1
  -3  15  -5 6.14732 3.26277   1
   0   0   6 236.973 24.8683   1
   0   0  -6 223.484 24.1816   1
   0   0   6 222.739 24.1461   1
   0   0  -6 220.203 24.0075   1
   1   0   6 1411.40 145.472   1
  -1   0  -6 1325.26 141.034   1
   1   0  -6 1317.76 140.721   1
  -1   0   6 1318.87 140.787   1
  -1   0  -6 1308.39 140.190   1
   1   0   6 1282.19 138.899   1
  -1   0   6 1205.02 135.209   1
   1   0  -6 1322.24 140.936   1
  -2   0   6 230.152 26.1046   1
   2   0   6 228.126 25.9457   1
   2   0  -6 254.289 27.3270   1
   2   0  -6 287.257 29.0877   1
  -2   0   6 236.842 26.4117   1
  -2   0  -6 275.497 28.3261   1
  -3   0   6 75.6641 8.78343   1
   3   0   6 77.0160 8.82745   1
   3   0   6 84.2313 9.21478   1
   3   0  -6 76.1846 8.81924   1
  -3   0  -6 88.5758 9.43725   1
   3   0  -6 79.5719 9.07187   1
  -3   0  -6 72.0260 8.58902   1
  -3   0   6 81.8092 9.13895   1
   4   0   6 65.7604 6.91156   1
  -4   0  -6 36.5210 5.28899   1
   4   0  -6 53.5974 6.33286   1
  -4   0   6 50.4110 6.00221   1
  -4   0  -6 44.8135 5.69699   1
   4   0   6 52.3614 6.08105   1
  -4   0   6 55.1603 6.32343   1
   4   0  -6 51.6816 6.11145   1
   5   0  -6 53.2260 6.64090   1
  -5   0   6 56.4471 6.82367   1
  -5   0  -6 57.0144 6.82992   1
   5   0  -6 51.7115 6.65087   1
   5   0   6 63.9014 7.26533   1
  -5   0   6 51.6941 6.53059   1
  -5   0  -6 55.5433 6.75296   1
   5   0   6 56.9516 6.96599   1
  -6   0  -6 51.7858 6.94812   1
   6   0  -6 58.7458 7.37766   1
  -6   0   6 67.0070 7.99037   1
   6   0   6 51.9732 7.06905   1
  -6   0  -6 62.2935 7.53559   1
  -6   0   6 50.7732 6.88657   1
   6   0   6 72.5660 8.08414   1
   6   0  -6 65.4863 7.77682   1
   7   0   6 1.22201 0.95296   1
   7   0  -6 0.75566 0.83863   1
   7   0   6 0.75451 0.98886   1
  -7   0   6 -0.1161 0.68026   1
  -8   0   6 54.8509 6.93153   1
   8   0  -6 46.2337 6.46637   1
   8   0   6 48.6847 6.46349   1
  -8   0  -6 51.7500 6.67070   1
  -8   0  -6 35.2445 5.54738   1
   8   0  -6 46.3696 6.12887   1
   8   0   6 44.3602 6.25112   1
  -8   0   6 33.3923 5.45912   1
  -9   0  -6 30.7840 5.80406   1
   9   0   6 34.4732 5.68204   1
  -9   0  -6 51.3985 6.66936   1
   9   0   6 43.4786 6.05892   1
   0   1  -6 63.2647 7.08692   1
   0   1   6 70.8708 7.65950   1
   0  -1   6 67.7958 7.30834   1
   0  -1  -6 69.3003 7.57674   1
   0  -1  -6 66.5519 7.43905   1
   0   1   6 70.5793 7.66618   1
  -1  -1  -6 473.845 50.5835   1
  -1   1   6 433.365 48.6136   1
   1  -1   6 490.352 51.2732   1
  -1  -1  -6 501.919 52.0080   1
   1   1  -6 462.847 49.9594   1
   1   1  -6 448.996 49.2543   1
  -1   1   6 504.078 52.1772   1
   1  -1   6 448.192 49.1383   1
   1  -1  -6 503.048 52.1131   1
  -1   1  -6 448.137 49.1517   1
   1  -1  -6 479.434 50.9451   1
   1   1   6 435.401 48.6685   1
   1   1   6 501.751 52.0390   1
  -1  -1   6 464.301 50.0174   1
  -1   1  -6 456.445 49.5554   1
  -1  -1   6 444.487 49.0264   1
  -2  -1  -6 77.0862 8.65903   1
  -2   1   6 79.2427 8.81769   1
   2   1  -6 87.3586 9.24861   1
   2   1  -6 77.7830 8.69532   1
   2  -1   6 77.1899 8.58179   1
   2  -1   6 67.4881 8.09064   1
  -2  -1  -6 106.028 10.2781   1
  -2  -1   6 71.9949 8.40313   1
   2   1   6 78.4893 8.73635   1
   2  -1  -6 80.1820 8.86811   1
   2   1   6 100.620 10.0303   1
  -2   1  -6 70.9487 8.27190   1
  -2  -1   6 73.2316 8.47025   1
  -2   1  -6 68.1349 8.11673   1
   3   1  -6 51.9109 6.19993   1
   3  -1   6 51.4982 6.08243   1
  -3  -1  -6 77.6413 7.64029   1
  -3   1   6 51.3081 6.19269   1
   3  -1   6 64.6067 6.86310   1
   3   1  -6 52.7184 6.21937   1
  -3   1   6 52.0805 6.23689   1
  -3  -1  -6 50.6062 6.10427   1
  -3  -1   6 55.7543 6.39378   1
   3   1   6 59.4869 6.63108   1
   3  -1  -6 58.3630 6.54930   1
   3   1   6 52.6958 6.22611   1
  -3  -1   6 55.7994 6.39529   1
  -3   1  -6 48.1955 5.95250   1
  -3   1  -6 42.6563 5.66236   1
   3  -1  -6 62.3465 6.88823   1
  -4   1   6 5.35083 1.16968   1
  -4   1   6 3.60523 0.99125   1
   4   1  -6 5.51971 1.14174   1
   4   1  -6 6.12354 1.27658   1
   4  -1   6 5.96221 1.16373   1
  -4  -1  -6 3.55461 0.97564   1
   4  -1   6 5.54674 1.18560   1
   4   1   6 4.15303 1.04865   1
  -4   1  -6 5.26355 1.07401   1
   4  -1  -6 4.77162 1.07682   1
  -4  -1   6 3.87077 1.00294   1
   4  -1  -6 4.20545 1.12320   1
  -4  -1   6 5.69269 1.18630   1
  -4   1  -6 3.22824 0.91318   1
   5   1  -6 123.540 14.4892   1
   5  -1   6 102.304 13.4158   1
  -5  -1  -6 174.678 17.3861   1
  -5   1   6 118.123 14.2500   1
   5  -1   6 123.018 14.4914   1
  -5  -1  -6 165.746 16.7828   1
  -5   1   6 145.586 15.7345   1
   5   1  -6 127.205 14.7450   1
  -5   1  -6 127.072 14.6967   1
   5   1   6 136.888 15.2144   1
   5  -1  -6 133.029 15.0068   1
  -5  -1   6 147.541 15.7322   1
   5   1   6 131.069 14.9503   1
  -5   1  -6 149.414 15.8541   1
   5  -1  -6 109.223 13.9402   1
  -5  -1   6 148.831 15.8318   1
   6   1  -6 9.08333 2.09069   1
  -6   1   6 12.6712 2.38198   1
  -6   1   6 13.6497 2.39984   1
  -6  -1  -6 11.2960 2.22754   1
  -6  -1  -6 13.0035 2.35392   1
   6  -1   6 13.1568 2.22737   1
   6   1  -6 10.9051 2.14583   1
   6   1   6 11.3595 2.21437   1
  -6  -1   6 12.2344 2.30034   1
   6  -1  -6 13.7614 2.49811   1
  -6  -1   6 11.7009 2.17194   1
  -6   1  -6 14.7596 2.63259   1
   6  -1  -6 19.2191 2.76787   1
   6   1   6 14.9361 2.59765   1
   7  -1   6 76.8043 8.93538   1
   7   1  -6 74.1569 8.80454   1
   7  -1   6 55.0384 7.79803   1
  -7  -1  -6 81.7350 9.27172   1
  -7  -1  -6 56.7047 7.85883   1
  -7   1   6 77.1317 8.95109   1
   7   1   6 71.5699 8.78690   1
   7   1   6 48.9654 7.45743   1
  -7   1  -6 65.4379 8.26409   1
  -7  -1   6 80.3403 9.17729   1
  -7   1  -6 63.1503 8.17728   1
   7  -1  -6 81.2209 9.11627   1
   8  -1   6 7.71748 1.90366   1
  -8   1   6 5.73150 1.76081   1
   8  -1   6 8.71119 2.30323   1
  -8   1   6 9.27771 2.31796   1
   8   1  -6 6.45664 1.77507   1
  -8   1  -6 2.46120 1.45791   1
   8   1   6 9.54905 2.29764   1
  -8  -1   6 6.42904 1.81487   1
   8  -1  -6 5.54734 1.82454   1
   8  -1  -6 9.02596 2.44693   1
   8   1   6 7.99612 2.19647   1
  -8   1  -6 11.3012 2.39236   1
  -9  -1  -6 46.4859 5.96395   1
   9  -1   6 20.3639 4.08612   1
   9  -1   6 35.1337 5.42525   1
  -9   1  -6 30.7568 4.80486   1
   9   1   6 15.8237 3.78268   1
  -9   1  -6 41.2204 6.26711   1
   0   2   6 33.2801 3.50993   1
   0   2  -6 23.0532 2.64584   1
   0   2  -6 22.1511 2.58088   1
   0  -2   6 24.4294 2.71639   1
   0  -2   6 22.3973 2.60127   1
   0  -2  -6 25.8004 3.04357   1
   0   2   6 23.0390 2.88621   1
   0  -2  -6 26.2781 3.08381   1
   1   2  -6 822.099 88.1335   1
  -1   2   6 957.585 95.3852   1
   1  -2   6 836.421 88.7807   1
   1  -2   6 791.449 86.5621   1
   1   2  -6 742.594 84.2563   1
  -1  -2  -6 758.739 85.2324   1
  -1  -2   6 823.281 88.1943   1
   1  -2  -6 834.906 88.9679   1
  -1   2  -6 872.788 90.6545   1
  -1  -2   6 846.538 89.3915   1
  -1   2  -6 817.506 87.8416   1
   1   2   6 807.341 87.6268   1
  -2   2   6 788.423 74.3053   1
  -2  -2  -6 534.279 60.8192   1
   2   2  -6 548.425 61.4033   1
   2   2  -6 571.990 62.5455   1
  -2  -2  -6 614.372 64.8104   1
   2  -2   6 644.177 66.1938   1
   2  -2   6 610.916 64.4243   1
  -2   2   6 591.696 63.6720   1
   2   2   6 621.937 65.1473   1
  -2   2  -6 612.106 64.4631   1
   2  -2  -6 669.983 67.7306   1
  -2  -2   6 569.964 62.4928   1
   2   2   6 499.846 59.3286   1
   2  -2  -6 505.949 59.5431   1
  -2   2  -6 616.774 64.7646   1
  -2  -2   6 593.487 63.6557   1
  -3   2   6 72.5248 8.53128   1
   3   2  -6 83.2311 9.05119   1
  -3  -2  -6 76.5135 8.75150   1
  -3  -2  -6 80.7906 8.93692   1
   3   2  -6 72.8864 8.50961   1
  -3   2   6 76.4580 8.80252   1
   3  -2  -6 80.2174 9.04578   1
  -3  -2   6 71.1052 8.41331   1
  -3   2  -6 73.1210 8.40457   1
  -3   2  -6 83.9163 9.01206   1
   3   2   6 77.2032 8.76132   1
  -3  -2   6 75.4115 8.67067   1
   3  -2  -6 64.7082 8.10749   1
   3   2   6 78.8617 8.90319   1
  -4   2   6 354.878 43.2526   1
   4  -2   6 352.411 42.9584   1
  -4  -2  -6 478.134 49.2879   1
   4   2  -6 492.660 50.0890   1
  -4   2   6 395.519 45.2182   1
  -4  -2  -6 382.776 44.4291   1
   4   2  -6 427.054 46.5781   1
   4  -2   6 472.586 48.9715   1
   4  -2  -6 458.094 48.3395   1
   4   2   6 458.528 48.2971   1
  -4  -2   6 432.707 46.9103   1
   4  -2  -6 525.548 51.9254   1
  -4  -2   6 436.526 47.1016   1
  -4   2  -6 484.293 49.5192   1
  -4   2  -6 441.337 47.2268   1
   5  -2   6 1.57290 0.83878   1
   5   2  -6 1.91124 0.84200   1
  -5  -2  -6 2.70282 0.91294   1
  -5   2   6 2.39086 0.95471   1
   5  -2   6 1.37578 0.77261   1
  -5  -2  -6 1.21886 0.72996   1
  -5   2   6 2.13392 0.94330   1
   5   2  -6 1.51642 0.78767   1
   5  -2  -6 2.25295 0.98571   1
   5   2   6 2.74276 0.97821   1
  -5  -2   6 2.49088 0.90284   1
  -5  -2   6 1.71237 0.74824   1
   5   2   6 1.31916 0.84878   1
   5  -2  -6 2.84327 1.11253   1
   6  -2   6 43.3660 5.65502   1
  -6   2   6 50.3312 6.25767   1
  -6   2   6 48.5943 6.04995   1
   6   2  -6 45.4356 5.98371   1
  -6  -2  -6 36.4513 5.39130   1
   6   2  -6 47.7142 5.94315   1
  -6  -2  -6 44.1165 5.74788   1
  -6  -2   6 39.4465 5.51809   1
   6   2   6 44.6747 5.92118   1
  -6  -2   6 41.9392 5.65401   1
  -6   2  -6 40.4712 5.48385   1
   6  -2  -6 46.0016 6.15273   1
   6   2   6 57.8816 6.75673   1
   6  -2  -6 49.7811 6.10801   1
   7   2  -6 3.03539 1.29008   1
  -7  -2  -6 3.09631 1.30463   1
   7  -2   6 4.02579 1.34161   1
  -7   2   6 2.96610 1.20978   1
   7  -2   6 3.35685 1.44236   1
  -7   2   6 1.97380 1.22911   1
   7   2  -6 2.56020 1.23367   1
  -7   2  -6 3.80419 1.45409   1
   7   2   6 2.36188 1.27312   1
   7  -2  -6 3.77551 1.30957   1
   7  -2  -6 3.63149 1.61199   1
  -7  -2   6 4.66159 1.44226   1
  -7  -2   6 3.09632 1.29359   1
  -7   2  -6 2.57958 1.24979   1
   8  -2   6 36.6362 5.12633   1
  -8   2   6 30.4038 4.74725   1
   8   2  -6 30.6737 5.19576   1
  -8  -2  -6 37.8259 5.24531   1
   8   2  -6 38.2844 5.27826   1
   8  -2   6 29.7228 4.92834   1
  -8  -2  -6 36.8454 5.25179   1
   8   2   6 30.0887 4.92720   1
   8   2   6 40.8401 5.60172   1
  -8   2  -6 30.2815 4.73014   1
   8  -2  -6 25.8891 4.43444   1
  -8  -2   6 34.0357 5.19980   1
  -8  -2   6 35.0290 5.02730   1
  -8   2  -6 28.7329 4.87780   1
   9  -2   6 45.3967 6.41417   1
   9  -2   6 55.0885 7.40958   1
  -9   2  -6 37.8607 6.58390   1
  -9   2  -6 44.5914 6.52017   1
   0  -3   6 145.855 16.1672   1
   0   3  -6 141.778 15.9724   1
   0   3   6 176.638 18.0556   1
   0   3   6 173.351 17.8353   1
   0  -3   6 158.756 16.8322   1
   0   3  -6 134.803 15.6245   1
   0  -3  -6 147.915 16.5269   1
   0  -3  -6 152.448 16.7905   1
  -1   3   6 191.205 24.1479   1
   1   3  -6 254.005 26.9635   1
   1  -3   6 254.766 26.9227   1
  -1  -3  -6 225.168 25.7524   1
   1   3  -6 263.445 27.4982   1
   1  -3   6 241.857 26.3004   1
   1   3   6 277.934 28.4280   1
  -1  -3   6 264.269 27.5248   1
  -1  -3   6 245.655 26.5278   1
   1  -3  -6 260.906 27.5333   1
  -1   3  -6 262.097 27.3435   1
  -1   3  -6 237.366 26.0712   1
  -2  -3  -6 15.8758 2.27475   1
   2   3  -6 15.4785 2.11547   1
  -2  -3  -6 15.2639 2.22849   1
  -2   3   6 16.4748 2.31829   1
  -2   3   6 15.7202 2.27228   1
   2  -3   6 15.1266 1.97724   1
   2   3   6 15.1645 2.15433   1
   2  -3  -6 16.9503 2.29714   1
  -2  -3   6 17.9212 2.25322   1
   2  -3  -6 15.4873 2.23575   1
  -2   3  -6 18.0240 2.20624   1
   2   3   6 17.9031 2.41985   1
   3   3  -6 204.244 22.7666   1
  -3   3   6 192.276 22.2511   1
  -3   3   6 186.287 21.9348   1
   3   3  -6 220.887 23.5987   1
  -3  -3  -6 181.608 21.7379   1
   3  -3   6 225.046 23.7677   1
  -3  -3  -6 200.274 22.5518   1
   3  -3   6 251.873 25.1293   1
  -3   3  -6 257.142 25.5104   1
   3  -3  -6 216.665 23.5108   1
  -3   3  -6 190.561 21.9453   1
   3   3   6 238.322 24.6824   1
  -3  -3   6 192.210 22.1073   1
  -3  -3   6 204.299 22.7222   1
   3   3   6 241.290 24.7430   1
   3  -3  -6 203.009 22.7517   1
  -4   3   6 53.5633 5.87536   1
   4   3  -6 37.2666 4.75931   1
   4  -3   6 27.8278 4.20183   1
   4  -3   6 39.4797 4.75045   1
  -4   3   6 43.2958 5.20715   1
  -4  -3  -6 43.2452 5.13336   1
  -4  -3  -6 27.0408 4.18733   1
   4   3   6 25.6151 4.07378   1
   4  -3  -6 39.3052 5.03737   1
   4  -3  -6 45.2556 5.16522   1
  -4   3  -6 49.2965 5.41648   1
   4   3   6 49.8229 5.64438   1
  -4  -3   6 36.2084 4.65416   1
  -4   3  -6 41.8669 5.17815   1
   5  -3   6 46.5807 5.88565   1
  -5   3   6 44.1522 5.70874   1
  -5  -3  -6 47.0406 5.77208   1
   5   3  -6 41.9934 5.47388   1
  -5  -3  -6 51.1039 6.12855   1
   5   3  -6 44.0557 5.64725   1
   5  -3   6 46.0448 5.65033   1
  -5   3   6 43.6277 5.67215   1
   5   3   6 57.0265 6.42630   1
  -5   3  -6 37.5375 5.17762   1
  -5  -3   6 48.6837 5.93230   1
   5  -3  -6 56.0714 6.46454   1
  -5  -3   6 37.5315 5.23298   1
   5  -3  -6 48.2671 5.84819   1
   5   3   6 48.6851 6.03173   1
  -5   3  -6 31.4134 4.88686   1
   6  -3   6 18.5496 3.04652   1
   6   3  -6 21.1962 3.37506   1
  -6   3   6 23.1595 3.56830   1
   6   3  -6 26.9841 3.87568   1
  -6  -3  -6 18.3753 3.12693   1
  -6  -3  -6 30.8016 4.00249   1
  -6   3   6 24.1498 3.54997   1
   6  -3  -6 22.2863 3.35147   1
  -6  -3   6 20.7908 3.40771   1
  -6  -3   6 20.9687 3.29085   1
  -6   3  -6 19.5445 3.22044   1
   6   3   6 24.3533 3.64575   1
   6   3   6 21.3380 3.44007   1
   6  -3  -6 23.9776 3.78408   1
   7  -3   6 39.9488 5.72912   1
   7   3  -6 46.7566 6.33433   1
  -7   3   6 48.2397 6.41051   1
   7  -3   6 49.8494 6.55332   1
  -7  -3  -6 52.9980 6.55476   1
  -7   3  -6 40.4889 5.91900   1
  -7   3  -6 42.6822 5.88441   1
  -7  -3   6 38.3810 5.69264   1
   7  -3  -6 48.3512 6.66564   1
   7   3   6 53.0470 6.68640   1
   8  -3   6 25.1842 4.15843   1
  -8  -3  -6 31.3352 4.77006   1
  -8   3   6 27.5836 4.50102   1
  -8   3   6 33.8599 4.97181   1
   8  -3   6 20.5277 4.31692   1
   8   3  -6 28.3428 4.47117   1
  -8  -3  -6 32.6876 4.77042   1
   8   3   6 37.7312 5.25898   1
   8   3   6 36.5355 5.13738   1
  -8   3  -6 20.3567 3.86122   1
   8  -3  -6 21.3331 3.91202   1
   8  -3  -6 33.2725 4.91386   1
  -8  -3   6 30.7276 4.53650   1
  -8   3  -6 31.7595 5.19590   1
   9  -3   6 29.5905 5.48491   1
   9  -3   6 41.6110 5.87384   1
  -9   3  -6 41.2263 5.91855   1
   0  -4  -6 829.528 92.5096   1
   0   4  -6 939.725 97.7248   1
   0   4   6 935.516 97.7539   1
   0  -4   6 904.469 95.9286   1
   0  -4   6 945.072 98.0310   1
   0   4  -6 866.156 94.0210   1
   0  -4  -6 882.462 95.0369   1
   0   4   6 797.212 90.8753   1
   1   4  -6 56.0131 6.16761   1
   1  -4   6 43.8418 5.48439   1
  -1   4   6 46.3821 5.82414   1
  -1  -4  -6 60.1687 6.57423   1
   1   4  -6 47.9140 5.69185   1
   1  -4   6 50.9705 5.76776   1
  -1  -4  -6 46.5702 5.85006   1
  -1   4   6 46.3184 5.81039   1
   1   4   6 44.3464 5.68853   1
  -1   4  -6 49.2573 5.69746   1
   1  -4  -6 60.3487 6.56918   1
   1   4   6 50.2866 6.08979   1
   1  -4  -6 51.3929 6.04146   1
  -1  -4   6 66.3550 6.89791   1
  -1  -4   6 60.4983 6.47726   1
  -1   4  -6 51.7801 5.84604   1
   2  -4   6 68.3494 7.67928   1
  -2  -4  -6 91.7492 9.27007   1
   2  -4   6 71.0249 7.74862   1
   2   4  -6 62.4389 7.50094   1
  -2  -4  -6 75.1543 8.26314   1
  -2   4   6 60.2179 7.49729   1
   2   4  -6 70.5013 7.81755   1
   2  -4  -6 69.0138 7.89141   1
   2   4   6 66.7825 7.83362   1
  -2   4  -6 71.8434 7.85142   1
  -2   4  -6 57.3094 7.13550   1
  -2  -4   6 64.0407 7.48749   1
   2  -4  -6 72.7047 8.15418   1
  -2  -4   6 60.0375 7.28967   1
   2   4   6 57.7762 7.25677   1
   3  -4   6 72.5718 8.67228   1
   3  -4   6 83.5328 9.37945   1
  -3  -4  -6 81.5581 9.41841   1
  -3  -4  -6 90.0667 9.94420   1
  -3   4   6 76.5564 9.18017   1
   3   4  -6 77.0926 9.11392   1
   3   4  -6 87.3558 9.58568   1
  -3   4  -6 81.0111 9.18493   1
  -3  -4   6 87.2587 9.58210   1
  -3  -4   6 88.9824 9.76198   1
  -3   4  -6 71.6564 8.76166   1
   3   4   6 88.9810 9.81651   1
   3  -4  -6 66.2055 8.63278   1
   3   4   6 82.5832 9.56548   1
  -4  -4  -6 28.2124 3.75046   1
   4   4  -6 31.0225 3.90773   1
   4  -4   6 23.9622 3.42234   1
   4  -4   6 25.4546 3.35919   1
   4   4  -6 21.7359 3.23214   1
  -4   4   6 23.6522 3.48915   1
  -4  -4  -6 25.8938 3.51747   1
  -4   4   6 26.7451 3.72629   1
  -4  -4   6 22.6891 3.32204   1
   4  -4  -6 31.4020 4.05120   1
  -4   4  -6 20.3413 3.09416   1
   4  -4  -6 21.2296 3.24350   1
  -4   4  -6 25.1879 3.45219   1
   4   4   6 21.9536 3.44390   1
  -4  -4   6 28.2042 3.62933   1
   4   4   6 30.1291 3.76525   1
   5  -4   6 49.5014 6.57283   1
  -5   4   6 72.4312 8.21150   1
  -5  -4  -6 64.5430 7.52713   1
   5  -4   6 59.9617 7.34189   1
   5   4  -6 46.5257 6.48341   1
   5   4  -6 59.5513 7.25678   1
  -5   4   6 53.8081 6.98719   1
   5   4   6 65.3455 7.75246   1
  -5  -4   6 59.8730 7.22570   1
  -5  -4   6 53.9177 6.86617   1
  -5   4  -6 56.3537 7.07629   1
   5  -4  -6 58.7317 7.15955   1
   5  -4  -6 57.5354 7.34367   1
  -5   4  -6 58.2591 7.07669   1
   6   4  -6 35.5673 4.95894   1
  -6  -4  -6 24.4033 4.13433   1
  -6  -4  -6 34.7956 4.71119   1
   6  -4   6 46.4825 5.67292   1
   6  -4   6 41.5069 5.13413   1
  -6   4   6 36.7874 5.06942   1
  -6   4   6 30.5569 4.59366   1
   6   4  -6 42.0892 5.25483   1
   6  -4  -6 28.4567 4.60618   1
  -6  -4   6 39.5271 5.04989   1
  -6  -4   6 37.5135 4.97761   1
  -6   4  -6 45.7091 5.47256   1
   6  -4  -6 32.3988 4.60539   1
  -6   4  -6 43.5155 5.34619   1
   6   4   6 26.7013 4.49024   1
   6   4   6 23.5992 4.15164   1
  -7  -4  -6 28.2419 4.35987   1
   7   4  -6 35.6549 4.96852   1
  -7  -4  -6 31.2028 4.66479   1
   7  -4   6 24.5823 4.12003   1
  -7   4   6 35.1215 4.95007   1
   7   4  -6 34.5590 4.94382   1
   7  -4   6 29.4802 4.78260   1
   7   4   6 28.6812 4.67623   1
  -7  -4   6 40.8017 5.16149   1
   7   4   6 33.8885 4.93385   1
  -7   4  -6 28.4999 4.37009   1
   7  -4  -6 25.5059 4.54278   1
   7  -4  -6 26.7157 4.35393   1
  -7  -4   6 31.1319 4.64848   1
  -7   4  -6 45.2098 5.68382   1
   8  -4   6 35.4062 5.37914   1
   8  -4   6 23.7920 3.98568   1
  -8   4   6 17.8182 3.80300   1
   8   4  -6 23.9154 4.28605   1
  -8  -4  -6 25.0721 4.10487   1
  -8  -4  -6 28.5047 4.42560   1
   8   4  -6 36.8552 5.00735   1
  -8   4   6 24.3408 4.23371   1
  -8  -4   6 25.1208 4.11927   1
   8   4   6 24.6976 4.34704   1
  -8   4  -6 29.4175 4.44926   1
  -8  -4   6 24.6679 4.16026   1
   8  -4  -6 19.5089 4.00578   1
  -8   4  -6 30.3652 5.19174   1
   8  -4  -6 33.4081 4.71712   1
   8   4   6 20.0838 3.91550   1
   9  -4   6 34.7100 6.47822   1
   9  -4   6 41.8225 6.01728   1
  -9   4  -6 37.4388 5.94716   1
   0  -5  -6 667.786 81.8367   1
   0   5   6 970.005 96.7570   1
   0   5  -6 825.857 89.0135   1
   0  -5   6 1061.16 101.612   1
   0   5  -6 701.777 83.1208   1
   0  -5   6 938.619 94.8820   1
   0   5   6 927.714 94.5205   1
   0  -5  -6 795.610 87.7874   1
  -1  -5  -6 502.641 56.9623   1
   1  -5   6 587.375 60.9978   1
   1   5  -6 531.042 58.1172   1
  -1   5   6 466.799 55.2516   1
  -1  -5  -6 554.538 59.5450   1
  -1   5   6 637.603 63.9249   1
   1  -5   6 553.682 59.2308   1
   1   5  -6 488.950 56.3076   1
   1   5   6 542.982 58.9534   1
   1  -5  -6 459.531 54.9374   1
  -1  -5   6 546.618 58.9043   1
   1   5   6 680.351 66.3309   1
  -1   5  -6 524.929 57.7886   1
  -1   5  -6 662.291 65.0330   1
   1  -5  -6 614.393 62.7692   1
  -2   5   6 490.038 53.1324   1
   2   5  -6 501.676 53.5911   1
   2   5  -6 485.133 52.6425   1
  -2   5   6 502.954 53.7875   1
  -2  -5  -6 539.263 55.7091   1
   2  -5   6 488.540 52.8202   1
   2  -5   6 456.255 51.2103   1
   2  -5  -6 533.516 55.3941   1
  -2  -5   6 484.515 52.6051   1
   2  -5  -6 415.124 49.4675   1
  -2  -5   6 497.397 53.3530   1
  -2   5  -6 441.387 50.5235   1
   2   5   6 515.929 54.5177   1
  -2   5  -6 532.776 55.1292   1
  -3  -5  -6 4.44477 1.26934   1
   3  -5   6 4.52334 1.08902   1
  -3  -5  -6 5.62884 1.28527   1
   3   5  -6 5.34327 1.27597   1
  -3   5   6 3.64409 1.11354   1
   3  -5   6 3.99132 0.96923   1
  -3   5  -6 5.38988 1.12274   1
  -3  -5   6 5.94230 1.26059   1
   3  -5  -6 5.24496 1.31265   1
   3   5   6 4.79557 1.18799   1
  -3   5  -6 5.64416 1.19750   1
   3   5   6 1.76743 0.94019   1
  -4  -5  -6 80.1161 9.98945   1
  -4   5   6 95.6957 10.9414   1
  -4   5   6 133.918 13.2098   1
   4  -5   6 78.5376 9.95606   1
   4   5  -6 77.3156 9.73805   1
   4   5  -6 84.0959 10.2149   1
  -4  -5  -6 90.3569 10.6291   1
  -4   5  -6 93.3667 10.5346   1
  -4   5  -6 71.4500 9.49250   1
   4   5   6 84.0790 10.1437   1
   4  -5  -6 108.524 11.4854   1
   4   5   6 100.233 11.2159   1
   4  -5  -6 96.7060 11.0044   1
   5   5  -6 60.5177 7.40590   1
  -5  -5  -6 52.2561 6.96737   1
   5  -5   6 69.8899 7.84486   1
  -5   5   6 60.6325 7.60009   1
  -5   5   6 60.0538 7.60933   1
   5   5  -6 54.1114 7.15661   1
   5  -5   6 74.2247 8.39741   1
   5  -5  -6 46.3931 6.58476   1
  -5  -5   6 64.5838 7.65500   1
  -5   5  -6 59.5308 7.31830   1
   5  -5  -6 61.7960 7.74427   1
   5   5   6 58.0639 7.27276   1
  -5  -5   6 63.5752 7.70110   1
  -5   5  -6 57.2646 7.29565   1
  -6   5   6 61.0606 8.01338   1
  -6  -5  -6 69.8807 8.56249   1
  -6  -5  -6 68.8295 8.31289   1
   6   5  -6 65.9433 8.33334   1
   6   5  -6 60.4184 7.99059   1
  -6   5   6 71.9804 8.83419   1
   6   5   6 78.9626 9.07068   1
  -6  -5   6 65.0965 8.15107   1
  -6   5  -6 62.0424 8.06310   1
  -6  -5   6 58.9973 7.95697   1
   6  -5  -6 92.9026 10.3869   1
   6   5   6 53.0361 7.74155   1
  -7  -5  -6 10.4583 2.59536   1
   7  -5   6 16.2341 2.83989   1
  -7   5   6 16.5851 3.21783   1
  -7  -5  -6 12.9143 2.72639   1
  -7   5   6 15.3501 3.03340   1
   7  -5   6 10.7003 2.75537   1
   7   5  -6 13.4932 2.86337   1
   7   5  -6 11.5438 2.65976   1
   7   5   6 11.7938 2.65742   1
   7  -5  -6 12.9468 2.93226   1
  -7   5  -6 17.2886 3.20726   1
  -7   5  -6 20.8518 3.29580   1
  -7  -5   6 14.8775 3.02915   1
  -7  -5   6 13.5411 2.67447   1
   7   5   6 19.1657 3.35219   1
   7  -5  -6 22.5540 3.45710   1
   8   5  -6 22.9056 4.21663   1
  -8  -5  -6 24.5741 4.20269   1
  -8   5   6 32.7107 4.67732   1
   8  -5   6 13.5461 3.61916   1
  -8  -5  -6 27.2169 4.56576   1
   8   5  -6 23.2715 4.22652   1
   8  -5   6 28.2432 4.26748   1
  -8   5   6 31.0214 4.85003   1
   8  -5  -6 34.5392 5.23498   1
  -8  -5   6 29.4749 4.44958   1
   8   5   6 36.5619 5.33077   1
  -8   5  -6 28.9642 4.48503   1
  -8  -5   6 31.5909 4.73002   1
   8   5   6 25.8389 4.51314   1
   8  -5  -6 21.4428 3.97379   1
  -8   5  -6 13.1315 3.66014   1
   9  -5   6 17.7672 3.62171   1
  -9   5  -6 10.8919 3.36813   1
   0  -6  -6 2.72829 0.94920   1
   0  -6   6 2.59188 0.73287   1
   0   6   6 1.73030 0.81632   1
   0   6  -6 1.71282 0.62084   1
   0  -6   6 1.90296 0.66958   1
   0  -6  -6 3.58353 1.02636   1
   0   6  -6 2.38475 0.79076   1
   0   6   6 4.42333 1.10727   1
   1  -6   6 24.2484 2.85084   1
   1   6  -6 17.0545 2.36461   1
   1   6  -6 17.4614 2.54998   1
   1  -6   6 22.4866 2.86166   1
  -1  -6  -6 21.9081 2.96996   1
  -1   6   6 16.5734 2.59879   1
  -1   6  -6 18.1236 2.47821   1
  -1  -6   6 18.5087 2.52170   1
   1  -6  -6 13.4811 2.41509   1
   1   6   6 15.5930 2.58925   1
  -1  -6   6 13.8439 2.25802   1
  -1   6  -6 16.9572 2.42534   1
   2  -6   6 103.544 11.3534   1
  -2  -6  -6 88.0819 10.7469   1
   2  -6   6 84.4453 10.2849   1
  -2   6   6 95.0518 11.1954   1
  -2   6   6 96.2475 11.1886   1
  -2   6  -6 88.9228 10.6118   1
  -2   6  -6 104.316 11.4385   1
   2  -6  -6 125.876 12.8872   1
   2  -6  -6 104.670 11.6752   1
  -2  -6   6 100.376 11.3304   1
   2   6   6 108.044 11.8204   1
  -2  -6   6 81.9166 10.2371   1
   3  -6   6 447.974 47.4251   1
   3  -6   6 440.165 47.2042   1
   3   6  -6 394.229 44.7928   1
  -3   6   6 452.935 48.0500   1
  -3   6   6 308.940 41.1283   1
  -3  -6  -6 387.359 44.6803   1
  -3   6  -6 390.184 44.7262   1
  -3  -6   6 452.139 47.7344   1
   3   6   6 460.114 48.2418   1
   3   6   6 442.473 47.6010   1
  -3   6  -6 445.105 47.3502   1
   3  -6  -6 573.532 54.5924   1
   3  -6  -6 560.534 53.9638   1
  -4  -6  -6 69.6600 10.3485   1
   4  -6   6 104.271 12.0242   1
   4   6  -6 89.7229 11.2671   1
  -4   6   6 133.078 13.7300   1
  -4   6   6 108.343 12.4213   1
   4   6  -6 98.6929 11.6046   1
   4  -6  -6 124.610 13.1347   1
  -4   6  -6 121.061 12.8933   1
   4   6   6 110.779 12.5256   1
  -4  -6   6 96.6123 11.4231   1
  -4  -6   6 107.320 12.2153   1
   4  -6  -6 94.6687 11.6688   1
  -5   6   6 91.3518 10.9593   1
   5   6  -6 101.560 11.7449   1
  -5  -6  -6 73.4371 9.82551   1
  -5   6   6 84.3002 10.5508   1
   5  -6   6 105.016 11.6738   1
  -5  -6  -6 85.4344 10.6755   1
   5   6  -6 90.9172 10.7860   1
   5  -6   6 91.5129 10.6896   1
  -5  -6   6 93.4187 11.1692   1
   5   6   6 107.077 11.7424   1
   5  -6  -6 122.621 12.7783   1
  -5  -6   6 82.0923 10.2386   1
  -5   6  -6 72.6886 9.79729   1
   5   6   6 97.5677 11.4000   1
  -5   6  -6 93.4653 11.0367   1
  -6   6   6 53.6623 6.74970   1
  -6   6   6 45.4203 6.04178   1
   6  -6   6 31.1530 4.95762   1
   6  -6   6 33.2052 5.47296   1
   6   6  -6 38.4460 5.65753   1
  -6  -6  -6 50.0261 6.16121   1
   6   6  -6 40.3359 5.78398   1
  -6  -6  -6 40.3804 5.68206   1
   6   6   6 41.3449 5.66593   1
  -6  -6   6 42.2395 5.77095   1
  -6   6  -6 50.4596 6.55545   1
  -6  -6   6 41.0971 5.72343   1
   6  -6  -6 46.0903 6.05569   1
   6  -6  -6 52.0873 6.81972   1
   6   6   6 47.3319 6.24589   1
  -6   6  -6 41.1667 5.64532   1
  -7   6   6 61.3683 7.69680   1
  -7  -6  -6 46.9401 6.78875   1
   7  -6   6 87.1471 9.70580   1
  -7  -6  -6 52.1034 7.09115   1
   7   6  -6 55.2133 7.35151   1
   7  -6   6 41.2229 6.28875   1
  -7   6   6 63.2383 8.06105   1
   7   6  -6 56.5716 7.35498   1
  -7  -6   6 53.4107 7.01761   1
   7  -6  -6 38.0884 6.22202   1
  -7   6  -6 46.8647 6.70771   1
   7  -6  -6 62.1846 7.92796   1
   7   6   6 46.8761 6.97241   1
  -7  -6   6 52.7633 7.11374   1
   7   6   6 66.5770 8.08795   1
  -7   6  -6 62.2705 8.50638   1
  -8  -6  -6 19.6334 3.54663   1
   8  -6   6 16.2087 3.19890   1
  -8   6   6 23.0591 3.80176   1
   8   6  -6 16.2305 3.40818   1
  -8   6   6 10.4322 3.38284   1
   8   6  -6 13.0292 3.14794   1
  -8   6  -6 18.4281 3.57969   1
   8  -6  -6 14.4372 3.34514   1
  -8  -6   6 12.2847 2.87114   1
  -8  -6   6 17.5336 3.53143   1
   8  -6  -6 12.5021 2.95888   1
   8   6   6 16.1504 3.37236   1
   0   7   6 178.207 21.8266   1
   0  -7   6 208.485 23.2234   1
   0   7  -6 246.234 25.1451   1
   0  -7   6 219.446 23.6759   1
   0   7  -6 208.195 23.1342   1
   0  -7  -6 219.350 23.9440   1
   1   7  -6 39.2777 4.79930   1
  -1   7   6 37.8686 4.87275   1
  -1  -7  -6 38.7027 4.92604   1
   1  -7   6 30.8854 4.20765   1
   1   7  -6 32.1829 4.21709   1
  -1   7   6 31.3833 4.44974   1
   1  -7   6 33.2812 4.36310   1
  -1  -7  -6 34.9696 4.70696   1
   1   7   6 33.2213 4.57620   1
  -1  -7   6 29.7671 4.18362   1
  -1   7  -6 36.0335 4.50977   1
   1  -7  -6 42.3109 5.20599   1
  -1  -7   6 34.1883 4.40002   1
   1  -7  -6 37.9883 4.88950   1
  -1   7  -6 37.5874 4.60167   1
   1   7   6 33.8185 4.63605   1
   2  -7   6 42.1199 5.22657   1
   2  -7   6 40.4916 5.07041   1
  -2  -7  -6 42.9012 5.42633   1
  -2   7   6 37.5023 5.12303   1
  -2   7   6 45.1720 5.58231   1
   2   7  -6 37.7594 4.92287   1
  -2  -7  -6 36.2933 5.03942   1
   2   7  -6 37.4881 5.08358   1
   2  -7  -6 71.1651 7.22654   1
   2   7   6 38.5288 5.19055   1
  -2  -7   6 46.5966 5.57762   1
   2  -7  -6 30.0308 4.71461   1
   2   7   6 38.9870 5.28773   1
  -2   7  -6 38.7248 5.01643   1
  -2  -7   6 39.6915 5.05341   1
  -2   7  -6 45.9986 5.41157   1
  -3   7   6 5.16053 1.43679   1
  -3   7   6 3.00854 1.32243   1
   3   7  -6 6.44061 1.37340   1
  -3  -7  -6 8.91565 1.87447   1
   3   7  -6 6.15661 1.56544   1
   3  -7   6 6.69466 1.42823   1
  -3  -7  -6 4.37473 1.35055   1
   3  -7  -6 5.98740 1.47914   1
   3   7   6 6.15216 1.62045   1
  -3  -7   6 5.59800 1.33930   1
   3   7   6 7.49379 1.64219   1
  -3   7  -6 5.70241 1.39497   1
   3  -7  -6 5.56840 1.50092   1
  -3  -7   6 5.95771 1.46811   1
   4   7  -6 88.2631 10.4221   1
  -4   7   6 119.016 12.5520   1
   4  -7   6 87.5492 10.5258   1
   4  -7   6 85.8023 10.2032   1
  -4   7   6 59.1386 9.14371   1
  -4  -7  -6 97.0653 11.0191   1
   4   7  -6 86.0846 10.5816   1
  -4   7  -6 93.3726 10.7429   1
   4  -7  -6 115.414 12.1041   1
   4   7   6 81.0153 10.1601   1
   4   7   6 105.937 12.1855   1
  -4  -7   6 90.3243 10.4319   1
  -4  -7   6 90.7996 10.7572   1
   4  -7  -6 88.3969 10.7936   1
  -5   7   6 9.97422 2.36229   1
  -5  -7  -6 12.4221 2.42450   1
   5  -7   6 15.2642 2.81844   1
   5   7  -6 17.0751 2.76881   1
   5  -7   6 11.4782 2.37555   1
   5   7  -6 13.5034 2.75852   1
  -5   7   6 18.0338 3.13108   1
  -5  -7  -6 16.5990 2.96221   1
   5   7   6 11.0661 2.55779   1
   5  -7  -6 20.6563 3.41369   1
  -5  -7   6 12.4834 2.37116   1
  -5   7  -6 15.7078 2.72006   1
   5   7   6 13.5201 2.54751   1
  -5   7  -6 15.3000 2.81237   1
   5  -7  -6 19.0662 2.99207   1
  -5  -7   6 16.3713 2.83169   1
  -6  -7  -6 28.7952 4.18894   1
  -6   7   6 18.3153 3.73715   1
  -6  -7  -6 24.9940 4.01997   1
   6  -7   6 27.0093 3.99918   1
   6   7  -6 25.3128 3.97275   1
   6  -7   6 29.0700 4.38515   1
  -6   7  -6 29.5413 4.54451   1
   6  -7  -6 26.3560 4.36007   1
   6   7   6 23.6225 4.05374   1
   6   7   6 22.3037 3.78084   1
  -6   7  -6 20.0184 3.60589   1
  -6  -7   6 32.0308 4.36437   1
  -7   7   6 3.03904 1.41027   1
   7  -7   6 3.64640 1.56725   1
  -7  -7  -6 4.33232 1.66795   1
  -7  -7  -6 4.78496 1.71993   1
   7  -7   6 0.89817 1.47651   1
   7   7  -6 2.53755 1.46645   1
   7   7  -6 3.89965 1.55662   1
  -7   7  -6 2.40322 1.44012   1
   7  -7  -6 2.89986 1.47395   1
   7   7   6 4.06280 1.61336   1
  -7   7  -6 6.90093 2.32531   1
  -7  -7   6 4.30586 1.68806   1
  -7  -7   6 4.26822 1.61282   1
   7   7   6 3.28709 1.55817   1
   8  -7   6 21.0966 4.07115   1
   8  -7   6 19.1829 3.92728   1
  -8   7   6 16.8859 3.50068   1
   8  -7  -6 17.2198 3.64746   1
   0  -8  -6 11.4597 2.15334   1
   0  -8  -6 7.91133 1.86747   1
   0  -8   6 10.6959 1.90435   1
   0   8   6 8.50343 1.96593   1
   0   8  -6 11.6388 1.94872   1
   0   8   6 9.74238 1.96331   1
   0  -8   6 11.9253 2.01097   1
   0   8  -6 9.44153 1.83448   1
   1   8  -6 108.441 12.6741   1
   1  -8   6 114.645 13.0100   1
  -1   8   6 117.659 13.3977   1
  -1  -8  -6 114.118 13.3780   1
  -1  -8  -6 112.472 13.1907   1
  -1   8   6 83.4607 11.7174   1
   1  -8   6 108.568 12.7127   1
   1   8  -6 137.535 14.4555   1
  -1   8  -6 121.635 13.4516   1
   1  -8  -6 136.115 14.5892   1
   1   8   6 95.1726 12.2077   1
  -1  -8   6 112.776 12.9884   1
   1  -8  -6 108.004 12.9793   1
  -1   8  -6 110.431 12.7951   1
  -1  -8   6 145.232 14.8473   1
   1   8   6 126.768 13.9832   1
  -2  -8  -6 133.136 15.8267   1
   2  -8   6 142.489 16.0625   1
  -2   8   6 120.995 15.3224   1
  -2   8   6 136.369 15.9864   1
  -2  -8  -6 136.218 16.0578   1
   2   8  -6 144.046 16.4123   1
   2   8  -6 147.213 16.3200   1
  -2  -8   6 140.366 15.9449   1
  -2  -8   6 140.884 16.1475   1
   2   8   6 155.293 17.0175   1
   2   8   6 132.601 15.9678   1
  -2   8  -6 136.646 15.8501   1
   2  -8  -6 170.152 17.8496   1
   2  -8  -6 169.263 17.9288   1
   3   8  -6 20.7403 3.18395   1
  -3  -8  -6 22.1989 3.78212   1
   3   8  -6 21.6276 3.40739   1
  -3  -8  -6 23.5413 3.50705   1
   3  -8   6 22.4385 3.41165   1
  -3   8   6 21.4525 3.44834   1
  -3  -8   6 20.2270 3.30526   1
   3  -8  -6 24.0553 3.56942   1
  -3   8  -6 21.3984 3.23030   1
  -3  -8   6 18.5149 3.03545   1
   3   8   6 20.2739 3.32402   1
  -4  -8  -6 47.0371 5.84817   1
   4  -8   6 35.0210 5.09251   1
   4   8  -6 34.5969 4.93678   1
   4  -8   6 37.8997 5.15142   1
  -4  -8  -6 45.5916 5.87268   1
  -4   8   6 33.1269 5.39261   1
  -4   8  -6 50.2004 6.06252   1
   4  -8  -6 31.6890 4.89946   1
   4   8   6 41.4621 5.52733   1
   4  -8  -6 41.0705 5.61248   1
   4   8   6 44.1584 5.93212   1
  -4  -8   6 38.6450 5.17849   1
  -4   8  -6 35.8118 5.10636   1
   5  -8   6 12.6917 2.46385   1
  -5  -8  -6 11.4864 2.39550   1
   5   8  -6 9.91537 2.22415   1
   5  -8   6 11.2415 2.52430   1
   5   8  -6 11.5574 2.50803   1
  -5   8   6 11.9910 2.61327   1
  -5  -8  -6 10.2046 2.35264   1
  -5   8   6 16.2474 2.91014   1
  -5   8  -6 9.65020 2.25153   1
  -5   8  -6 10.0602 2.28726   1
   5  -8  -6 9.68886 2.33994   1
   5  -8  -6 10.5980 2.55020   1
  -5  -8   6 9.48137 2.17767   1
  -5  -8   6 13.9707 2.70579   1
   5   8   6 10.4654 2.24999   1
   5   8   6 10.6299 2.52840   1
   6  -8   6 12.2268 2.91449   1
   6   8  -6 12.8227 2.71622   1
   6   8  -6 14.3718 3.05486   1
  -6  -8  -6 13.2968 2.67882   1
   6  -8   6 12.0527 2.62032   1
  -6   8   6 11.8975 2.88203   1
  -6  -8  -6 12.7202 2.88494   1
  -6   8   6 15.1612 3.23257   1
   6   8   6 13.7179 3.03625   1
  -6   8  -6 17.3254 3.46473   1
   6  -8  -6 20.5453 3.39464   1
  -6  -8   6 13.1598 2.67909   1
  -6   8  -6 11.3101 2.64639   1
   6   8   6 19.1724 3.20126   1
   6  -8  -6 16.6730 3.30896   1
  -6  -8   6 16.4244 3.18087   1
  -7  -8  -6 11.3281 2.71865   1
   7   8  -6 12.6505 3.10587   1
  -7  -8  -6 11.5632 2.69788   1
   7   8  -6 10.6062 2.68174   1
  -7   8   6 7.89016 2.84374   1
   7  -8   6 8.41945 2.29480   1
  -7   8   6 8.23100 2.44296   1
   7  -8   6 8.02163 2.72210   1
   7  -8  -6 9.80717 2.75346   1
  -7   8  -6 12.7992 2.71980   1
   7  -8  -6 10.6581 2.66871   1
   7   8   6 13.3989 2.93865   1
  -7  -8   6 11.2847 2.58747   1
   7   8   6 10.0141 2.64915   1
  -7  -8   6 8.61402 2.39136   1
   8  -8   6 36.8962 5.80101   1
  -8   8  -6 32.0177 5.62173   1
   0   9   6 38.2846 5.00261   1
   0  -9  -6 33.4297 4.70262   1
   0  -9   6 30.2782 4.34323   1
   0   9   6 34.9073 4.75354   1
   0  -9  -6 40.5238 5.18145   1
   0   9  -6 26.3061 4.09286   1
  -1   9   6 2.69019 1.11514   1
   1  -9   6 3.24684 1.17221   1
  -1   9   6 1.79900 1.09225   1
   1   9  -6 3.57595 1.07246   1
   1   9  -6 2.71003 1.15192   1
   1  -9  -6 4.87166 1.53894   1
  -1   9  -6 2.98039 1.06109   1
  -1  -9   6 3.07733 1.17329   1
   1  -9  -6 5.14239 1.52128   1
  -1  -9   6 3.97274 1.28295   1
   1   9   6 3.07657 1.28417   1
   2  -9   6 45.6826 6.09992   1
   2   9  -6 62.8911 7.11928   1
  -2  -9  -6 50.9148 6.62970   1
   2  -9   6 50.0573 6.39601   1
   2  -9  -6 50.5516 6.58510   1
  -2   9  -6 40.4252 5.90322   1
   2  -9  -6 54.5078 7.04899   1
  -2  -9   6 53.0895 6.45880   1
   2   9   6 42.4542 6.10409   1
  -2   9  -6 57.0564 6.75723   1
  -2  -9   6 47.8669 6.30974   1
  -3   9   6 85.9665 10.2374   1
  -3   9   6 58.5561 8.69140   1
  -3  -9  -6 74.0660 9.42171   1
   3  -9   6 74.4762 9.30958   1
  -3  -9  -6 93.5265 10.7599   1
   3   9  -6 95.7437 10.8688   1
   3  -9   6 84.9687 10.0887   1
  -3  -9   6 83.2021 10.0094   1
   3  -9  -6 104.985 11.2490   1
   3   9   6 70.4031 9.31218   1
  -3   9  -6 87.0829 10.1663   1
   3   9   6 101.083 11.2859   1
   3  -9  -6 65.3393 9.19369   1
  -3   9  -6 75.3559 9.41255   1
  -4  -9  -6 120.752 16.3055   1
   4  -9   6 156.154 17.6321   1
   4  -9   6 172.879 18.8363   1
   4   9  -6 152.669 17.5754   1
   4   9  -6 156.606 18.1402   1
  -4   9   6 142.286 17.3410   1
  -4   9  -6 162.499 18.1274   1
  -4  -9   6 139.382 17.2107   1
   4   9   6 158.276 18.2405   1
  -4   9  -6 163.922 18.3771   1
   4  -9  -6 181.330 19.3461   1
   4  -9  -6 146.461 17.6064   1
  -4  -9   6 161.608 17.9774   1
  -5  -9  -6 18.9641 3.38388   1
  -5  -9  -6 15.6662 2.96047   1
   5  -9   6 16.6160 2.97051   1
   5  -9   6 20.3472 3.56981   1
  -5   9   6 23.4305 3.77831   1
   5   9  -6 18.9393 3.24147   1
   5   9  -6 15.3017 3.22738   1
  -5  -9   6 14.8446 2.84715   1
  -5  -9   6 11.6973 2.80737   1
   5   9   6 19.2605 3.46625   1
  -5   9  -6 13.2934 2.96697   1
   5  -9  -6 12.8505 2.93896   1
  -5   9  -6 19.3559 3.29570   1
   5   9   6 15.9627 3.03304   1
   6  -9   6 3.69465 1.61867   1
  -6   9   6 5.49351 2.38289   1
  -6   9   6 6.07333 2.02664   1
   6   9  -6 7.19867 2.12612   1
  -6  -9  -6 7.30884 2.12609   1
   6   9  -6 3.74162 1.67202   1
  -6  -9  -6 4.03771 1.63243   1
  -6  -9   6 4.21823 1.61882   1
   6  -9  -6 2.49104 1.67571   1
   6   9   6 2.72569 1.49451   1
   6   9   6 2.78845 1.43662   1
  -6  -9   6 2.53859 1.44737   1
  -6   9  -6 5.30513 2.02552   1
   6  -9  -6 3.94944 1.65073   1
  -7   9   6 6.73484 2.23556   1
   7   9  -6 4.15497 2.02256   1
   7  -9   6 7.83327 2.72355   1
   7   9  -6 4.75119 2.07801   1
   7  -9   6 6.22694 2.16199   1
  -7   9   6 9.01318 3.10639   1
  -7   9  -6 2.15141 1.67954   1
  -7  -9   6 5.63536 2.01218   1
   7  -9  -6 5.64034 2.12988   1
   7  -9  -6 7.44329 2.32560   1
  -7  -9   6 4.08723 1.76375   1
   8  -9   6 9.33353 3.01433   1
  -8   9  -6 10.6887 3.34104   1
   0 -10  -6 11.4129 2.47566   1
   0 -10   6 10.8911 2.28734   1
   0  10  -6 8.29789 2.04747   1
   0  10  -6 9.18582 2.04940   1
   0 -10  -6 9.13574 2.25942   1
   0 -10   6 10.4685 2.16292   1
  -1 -10  -6 7.27703 1.99561   1
   1 -10   6 6.00707 1.67600   1
   1  10  -6 4.45944 1.64158   1
  -1  10   6 6.99967 1.90755   1
  -1  10   6 6.14635 1.73918   1
   1 -10   6 4.82696 1.49565   1
  -1 -10  -6 9.44819 2.09458   1
   1  10  -6 5.40761 1.45077   1
   1  10   6 7.63397 1.92145   1
   1 -10  -6 6.40001 1.84271   1
   1 -10  -6 4.22155 1.60134   1
  -1  10  -6 4.71467 1.47424   1
  -1  10  -6 5.07316 1.65077   1
   1  10   6 6.87691 1.91584   1
  -1 -10   6 3.46025 1.46617   1
  -1 -10   6 6.88317 1.66482   1
   2 -10   6 2.81733 1.25137   1
  -2 -10  -6 3.28491 1.36699   1
  -2 -10  -6 3.10077 1.38534   1
  -2  10   6 1.04812 0.96717   1
  -2  10   6 1.31720 1.27476   1
   2  10  -6 2.40618 1.34263   1
   2 -10   6 3.94260 1.40498   1
   2 -10  -6 2.32970 1.29695   1
   2  10   6 1.21352 0.99752   1
  -2  10  -6 0.99532 1.09096   1
   2  10   6 2.64229 1.33079   1
  -2  10  -6 2.52962 1.11107   1
  -2 -10   6 2.98315 1.36008   1
   2 -10  -6 1.90926 1.13172   1
  -3 -10  -6 152.415 17.4781   1
   3  10  -6 163.428 18.0788   1
  -3  10   6 168.163 18.1668   1
   3  10  -6 147.082 16.8017   1
   3 -10   6 107.648 15.0456   1
  -3  10   6 175.868 18.7022   1
   3 -10   6 144.367 16.6882   1
  -3 -10  -6 145.602 16.9682   1
   3  10   6 178.738 19.0203   1
   3  10   6 116.148 15.4301   1
   3 -10  -6 125.505 15.9218   1
  -3  10  -6 139.784 16.5022   1
  -3 -10   6 144.954 16.6232   1
   3 -10  -6 175.556 18.7922   1
  -3 -10   6 135.991 16.4451   1
  -3  10  -6 152.295 17.1964   1
  -4  10   6 8.22029 2.10039   1
  -4 -10  -6 6.21183 2.05632   1
  -4 -10  -6 9.64378 2.48837   1
  -4  10   6 2.97787 1.61465   1
   4  10  -6 9.50717 2.41587   1
   4 -10   6 12.6437 2.63735   1
   4  10  -6 9.30282 2.09656   1
   4 -10  -6 10.6376 2.60185   1
   4  10   6 8.07726 2.36712   1
  -4 -10   6 8.12253 1.94493   1
   4 -10  -6 5.77275 1.91324   1
  -4  10  -6 11.0027 2.45740   1
  -4 -10   6 10.6654 2.34649   1
   4  10   6 7.35094 2.05908   1
   5  10  -6 2.20231 1.34326   1
  -5  10   6 2.82155 1.51208   1
   5  10  -6 3.34271 1.67167   1
   5 -10   6 2.02096 1.32253   1
   5 -10   6 2.54383 1.30840   1
  -5  10   6 7.45146 2.35470   1
   5  10   6 4.41353 1.65792   1
   5 -10  -6 7.09900 2.15475   1
  -5  10  -6 2.04038 1.77492   1
  -5 -10   6 3.39190 1.50997   1
  -5  10  -6 2.84476 1.71462   1
  -5 -10   6 2.38639 1.46901   1
   5 -10  -6 3.89648 1.63985   1
   6 -10   6 9.72507 2.64165   1
  -6  10   6 4.66677 2.09579   1
  -6  10   6 5.75987 2.46944   1
   6  10  -6 9.33172 2.64161   1
   6 -10   6 7.79043 2.20496   1
  -6 -10  -6 8.21091 2.45226   1
   6  10  -6 10.0614 2.69906   1
  -6  10  -6 6.31940 2.38540   1
  -6 -10   6 4.88425 2.10681   1
   6  10   6 5.42032 2.13543   1
   6 -10  -6 5.90033 2.16970   1
  -6 -10   6 9.56708 2.31509   1
   6  10   6 5.87397 1.94690   1
   6 -10  -6 7.61821 2.23222   1
   7 -10   6 28.9884 5.47039   1
  -7  10  -6 42.7617 6.64282   1
   0 -11  -6 0.48911 1.12775   1
   0  11   6 1.10481 1.19113   1
   0  11  -6 1.37536 1.13589   1
   0  11   6 1.01614 0.99360   1
   0 -11   6 2.68693 1.31190   1
   0  11  -6 0.36911 0.77344   1
   0 -11  -6 2.20837 1.34140   1
   0 -11   6 0.06617 1.00574   1
   1 -11   6 50.0639 6.68923   1
  -1  11   6 60.9124 7.50424   1
   1 -11   6 53.5052 6.89646   1
  -1  11   6 38.0963 6.16793   1
  -1 -11  -6 49.4061 6.85098   1
   1  11  -6 57.7092 7.01832   1
  -1 -11  -6 53.0876 7.00497   1
   1  11  -6 59.1931 7.31958   1
   1 -11  -6 38.9834 6.11472   1
   1  11   6 51.3489 6.84664   1
  -1 -11   6 46.6129 6.55820   1
  -1  11  -6 55.2435 6.97104   1
  -1 -11   6 52.1084 6.78297   1
   1  11   6 43.5422 6.58209   1
   1 -11  -6 51.6976 6.93129   1
  -1  11  -6 50.9224 6.74358   1
  -2  11   6 14.2335 2.71821   1
  -2 -11  -6 11.4151 2.56632   1
  -2 -11  -6 8.48111 2.41094   1
   2 -11   6 9.37497 2.32759   1
   2  11  -6 8.61917 2.14666   1
  -2  11   6 13.0791 2.78032   1
   2  11  -6 11.7108 2.64753   1
  -2 -11   6 14.4671 2.65246   1
   2  11   6 11.9732 2.61288   1
   2 -11  -6 10.8354 2.46316   1
  -2 -11   6 13.1698 2.79759   1
   2  11   6 18.1517 3.45130   1
   2 -11  -6 10.1870 2.49782   1
  -3 -11  -6 7.74961 2.15375   1
   3 -11   6 7.13958 2.18331   1
  -3  11   6 10.1091 2.45800   1
  -3  11   6 13.5866 3.09700   1
   3  11  -6 8.55973 2.32035   1
  -3 -11  -6 7.65056 2.29027   1
   3  11  -6 9.72994 2.17150   1
   3 -11  -6 9.20234 2.60592   1
   3  11   6 5.34537 2.04087   1
  -3 -11   6 6.40978 1.78932   1
  -3  11  -6 5.63526 1.89542   1
   3  11   6 7.41438 2.06784   1
   3 -11  -6 7.20355 2.20890   1
  -3 -11   6 4.08110 1.74693   1
  -4  11   6 14.4764 3.25030   1
  -4  11   6 24.3241 4.14179   1
  -4 -11  -6 14.7254 3.33647   1
   4 -11   6 15.4421 3.13108   1
   4  11  -6 13.9355 3.14258   1
   4 -11   6 10.2195 2.88805   1
  -4 -11  -6 16.6083 3.21297   1
   4  11  -6 12.4240 2.96569   1
  -4  11  -6 9.38070 2.91723   1
  -4 -11   6 19.4828 3.67538   1
   4 -11  -6 25.9056 3.94634   1
  -4 -11   6 15.9121 3.01192   1
   4 -11  -6 15.5172 3.25696   1
   5 -11   6 1.63323 1.27246   1
   5 -11   6 2.57594 1.63756   1
  -5 -11  -6 2.95876 1.48420   1
  -5 -11  -6 3.20154 1.61341   1
   5  11  -6 3.46033 1.65099   1
  -5  11   6 2.05184 1.67214   1
  -5  11   6 2.41806 1.68997   1
   5 -11  -6 2.04037 1.49290   1
   5 -11  -6 2.21677 1.46018   1
  -5 -11   6 2.76556 1.63005   1
   6 -11   6 10.2549 3.00412   1
  -6  11   6 9.97340 2.86042   1
   6  11  -6 8.44778 2.64939   1
  -6 -11   6 10.0935 2.64119   1
   6 -11  -6 10.6836 2.80325   1
  -6 -11   6 5.70590 2.15786   1
   6 -11  -6 4.54709 2.11490   1
   7 -11   6 1.56410 2.05527   1
  -7  11  -6 1.16276 2.09450   1
   0 -12   6 11.3521 2.77170   1
   0 -12  -6 10.6321 2.59435   1
   0  12  -6 12.3247 2.75518   1
   0  12   6 10.7286 2.45695   1
   0 -12   6 9.33651 2.41154   1
   0  12  -6 8.38512 2.24823   1
   1  12  -6 2.15300 1.44115   1
   1  12  -6 2.50903 1.32529   1
  -1 -12  -6 1.77945 1.55367   1
  -1  12   6 3.86797 1.60747   1
  -1  12   6 3.48137 1.67127   1
  -1 -12  -6 1.60476 1.33733   1
  -1 -12   6 1.89270 1.36886   1
   1 -12  -6 2.30778 1.43806   1
  -1 -12   6 2.83398 1.44418   1
   1  12   6 3.91990 1.81322   1
  -1  12  -6 2.99171 1.38715   1
   1  12   6 2.17247 1.29099   1
   2  12  -6 5.52390 1.83212   1
  -2  12   6 4.35014 1.94832   1
   2 -12   6 11.0768 2.47375   1
   2 -12   6 5.39827 1.96342   1
  -2 -12  -6 8.10854 2.43538   1
  -2  12   6 4.46489 1.97406   1
   2  12  -6 4.60677 2.12790   1
  -2 -12  -6 7.77018 2.23889   1
  -2 -12   6 9.84226 2.55887   1
   2  12   6 8.03841 2.33845   1
  -2  12  -6 4.51606 1.85019   1
  -2 -12   6 6.46644 1.93252   1
   2 -12  -6 8.12991 2.26641   1
   2 -12  -6 5.94166 2.17872   1
   2  12   6 5.38358 1.79796   1
  -3  12   6 5.49020 2.04599   1
   3  12  -6 3.24294 2.01317   1
  -3 -12  -6 5.14702 2.10174   1
   3 -12   6 6.94552 2.12158   1
  -3  12   6 4.29003 1.84686   1
   3 -12   6 5.46876 1.98170   1
   3  12  -6 4.34804 1.86418   1
   3 -12  -6 3.92606 1.67281   1
   3  12   6 5.91721 2.05460   1
   3 -12  -6 6.59332 2.19632   1
  -3 -12   6 5.38679 1.76511   1
   4 -12   6 115.869 14.6052   1
   4  12  -6 105.652 14.2300   1
  -4 -12  -6 120.949 15.0722   1
   4  12  -6 116.821 14.9886   1
  -4  12   6 124.122 15.5490   1
  -4  12   6 121.476 15.0247   1
  -4 -12  -6 116.883 14.4507   1
   4  12   6 137.778 16.0895   1
   4 -12  -6 182.205 18.3157   1
  -4 -12   6 119.313 14.9294   1
   4 -12  -6 112.405 14.6322   1
  -4 -12   6 136.723 15.5927   1
   4  12   6 135.016 15.8164   1
  -5  12   6 2.32407 1.59876   1
   5  12  -6 0.07334 1.48171   1
  -5 -12   6 0.66857 1.48167   1
  -5 -12   6 -0.0934 1.36972   1
   5 -12  -6 0.95639 1.41808   1
   5 -12  -6 0.55500 1.28344   1
  -6  12  -6 9.01686 3.17647   1
   0 -13  -6 17.0757 3.48936   1
   0 -13   6 15.5311 3.24806   1
   0 -13  -6 17.0074 3.37204   1
   0  13   6 12.5544 3.16662   1
   0 -13   6 13.4868 3.01793   1
   0  13   6 11.8921 2.94693   1
  -1 -13  -6 86.3824 12.6929   1
  -1 -13  -6 134.633 15.3896   1
  -1  13   6 114.997 14.3617   1
  -1  13   6 120.702 14.3359   1
   1 -13   6 120.030 14.2515   1
   1 -13   6 109.986 13.6760   1
   1  13  -6 107.664 13.8062   1
   1 -13  -6 106.502 13.3692   1
   1  13   6 117.906 14.2191   1
  -1 -13   6 120.482 14.5029   1
   1 -13  -6 125.342 14.5322   1
  -2 -13  -6 45.3965 6.42733   1
   2  13  -6 51.5070 7.14084   1
   2 -13   6 37.7770 5.81186   1
  -2  13   6 53.7659 7.24922   1
   2  13  -6 43.3327 6.64328   1
   2 -13   6 38.1869 6.17451   1
   2  13   6 31.3958 5.82550   1
  -2 -13   6 49.8931 6.84585   1
  -2  13  -6 38.8221 6.71581   1
   2 -13  -6 35.6660 5.79915   1
  -2 -13   6 43.5264 6.15217   1
  -3 -13  -6 10.5855 3.13533   1
  -3 -13  -6 7.78705 2.32099   1
  -3  13   6 6.17321 2.49698   1
   3  13  -6 9.00915 2.68296   1
  -3  13   6 9.51579 2.69014   1
   3 -13  -6 8.65613 2.56425   1
   3 -13  -6 7.02668 2.52783   1
   3  13   6 7.66368 2.66792   1
  -3 -13   6 9.56693 2.58481   1
   3  13   6 9.11549 2.73044   1
  -3 -13   6 14.6623 3.54646   1
  -4  13   6 48.9567 7.05650   1
  -4 -13   6 39.2692 5.83334   1
   4 -13  -6 36.6777 6.02391   1
  -4 -13   6 28.5594 5.86499   1
  -5  13  -6 -0.2462 1.84854   1
   0 -14  -6 3.30364 1.91114   1
   0 -14  -6 7.74199 2.48717   1
   0 -14   6 4.14000 2.17026   1
   0  14   6 1.89807 1.65505   1
   0  14   6 3.44358 1.87532   1
  -1 -14  -6 6.10154 2.36802   1
   1  14  -6 3.99983 2.16891   1
  -1  14   6 8.84005 2.50169   1
  -1 -14  -6 3.90715 1.87045   1
   1  14   6 3.93454 2.04114   1
   1 -14  -6 3.49804 1.89106   1
  -1 -14   6 3.04594 1.85894   1
   1 -14  -6 -0.0278 1.40947   1
   1  14   6 2.32223 1.60094   1
  -1 -14   6 5.54444 2.39569   1
  -2  14   6 29.4491 5.31944   1
   2  14  -6 40.5173 6.55414   1
  -2 -14  -6 37.7766 6.09397   1
  -2 -14   6 42.1687 6.55502   1
   2 -14  -6 26.7208 5.26721   1
   2  14   6 28.4982 5.32305   1
   2 -14  -6 29.1772 5.22054   1
  -3  14   6 30.9828 5.43616   1
   3  14  -6 31.9854 5.81926   1
  -3 -14   6 30.8845 5.87176   1
  -3 -14   6 35.6366 5.66720   1
   3 -14  -6 24.9903 5.04126   1
  -1  15  -6 1.58540 2.54496   1
  -1 -15   6 4.21715 2.41357   1
   2  15  -6 25.6292 5.17214   1
  -2 -15   6 18.9085 4.76750   1
  -2 -15   6 23.9115 4.86463   1
   0   0  -7 -0.0367 0.19601   1
   0   0  -7 0.25109 0.21309   1
   0   0   7 -0.0181 0.19304   1
   0   0   7 0.14781 0.21221   1
  -1   0  -7 633.044 65.6337   1
   1   0   7 577.489 62.8385   1
  -1   0   7 619.002 64.9759   1
   1   0  -7 594.327 63.7197   1
  -1   0  -7 552.997 61.6256   1
  -1   0   7 603.539 64.2046   1
   1   0  -7 577.811 62.9185   1
   1   0   7 587.605 63.3327   1
  -2   0  -7 4.16078 0.74696   1
   2   0   7 3.62366 0.71681   1
   2   0  -7 4.53456 0.88822   1
  -2   0   7 4.91794 0.86957   1
  -2   0   7 4.22483 0.81991   1
   2   0  -7 3.73282 0.76129   1
  -3   0   7 53.4607 6.27800   1
   3   0  -7 51.1455 6.14365   1
  -3   0  -7 62.4841 6.71779   1
   3   0   7 58.4843 6.47663   1
  -3   0   7 52.6467 6.20990   1
   3   0  -7 53.0873 6.28656   1
   3   0   7 49.3256 5.98520   1
  -3   0  -7 51.3828 6.11254   1
  -4   0  -7 95.8307 10.8432   1
   4   0   7 84.7711 10.2769   1
  -4   0  -7 99.0562 11.0661   1
   4   0   7 85.3297 10.3746   1
  -4   0   7 98.7422 11.0387   1
  -4   0   7 106.180 11.4832   1
   4   0  -7 102.114 11.3129   1
   4   0  -7 93.0289 10.7629   1
   5   0  -7 0.60321 0.66612   1
  -5   0   7 0.98789 0.63721   1
  -5   0   7 0.62242 0.58150   1
   5   0  -7 -0.0363 0.52505   1
  -5   0  -7 0.02857 0.46043   1
  -5   0  -7 -0.1145 0.56711   1
   6   0  -7 1.58366 0.94434   1
  -6   0  -7 1.17452 0.82954   1
  -6   0  -7 0.69921 0.74766   1
   6   0  -7 1.48338 0.88708   1
  -6   0   7 3.02376 1.10007   1
  -6   0   7 2.94887 1.07497   1
   6   0   7 1.74321 0.86298   1
   6   0   7 0.90985 0.85495   1
   7   0   7 1.43933 0.98989   1
  -7   0  -7 2.34462 1.08484   1
  -7   0   7 2.69164 1.22529   1
  -7   0  -7 3.40763 1.27405   1
   7   0  -7 2.58467 1.05736   1
   7   0   7 2.51197 1.17955   1
   8   0   7 4.34027 1.66740   1
  -8   0  -7 7.13365 1.92450   1
   8   0  -7 4.97422 1.61432   1
  -8   0   7 8.38155 2.09050   1
  -8   0  -7 8.14249 2.05491   1
   8   0   7 6.52120 2.00276   1
   9   0   7 2.15572 1.55896   1
  -9   0  -7 3.04665 1.53966   1
   9   0   7 2.66946 1.49169   1
   0   1   7 20.1287 2.29235   1
   0  -1  -7 17.9147 2.16717   1
   0  -1  -7 18.0439 2.17966   1
   0   1   7 19.6948 2.28538   1
   0   1  -7 16.6402 1.90153   1
   0  -1   7 15.3056 1.82911   1
  -1  -1  -7 317.879 34.0137   1
  -1   1   7 313.386 33.8371   1
   1   1  -7 327.514 34.4180   1
   1  -1   7 305.577 33.2145   1
  -1  -1  -7 336.463 34.9777   1
   1  -1   7 293.119 32.6013   1
   1   1  -7 313.284 33.6677   1
  -1   1   7 299.201 33.1008   1
   1  -1  -7 347.870 35.5840   1
  -1   1  -7 302.713 33.0729   1
  -1  -1   7 295.435 32.7976   1
  -1   1  -7 306.314 33.2417   1
   1   1   7 317.331 33.9775   1
   1   1   7 335.805 34.9584   1
   1  -1  -7 325.974 34.5185   1
  -1  -1   7 283.099 32.1957   1
  -2  -1  -7 175.732 18.2179   1
   2   1  -7 148.774 16.8253   1
  -2   1   7 183.544 18.6785   1
  -2  -1  -7 154.990 17.1083   1
   2  -1   7 164.348 17.4981   1
   2   1  -7 159.824 17.3725   1
   2  -1   7 163.395 17.4377   1
   2   1   7 177.216 18.3386   1
   2  -1  -7 157.057 17.3036   1
  -2  -1   7 150.351 16.8634   1
   2   1   7 142.676 16.5001   1
  -2   1  -7 124.084 15.5693   1
  -2  -1   7 155.898 17.1516   1
  -2   1  -7 184.824 18.5843   1
  -3   1   7 177.077 17.8194   1
   3   1  -7 145.131 16.0238   1
   3  -1   7 127.116 15.0563   1
  -3  -1  -7 118.582 14.6829   1
  -3  -1  -7 146.710 16.0263   1
   3  -1   7 134.094 15.3600   1
  -3   1   7 144.337 16.0062   1
   3   1  -7 136.594 15.5318   1
   3  -1  -7 164.077 17.1329   1
   3  -1  -7 144.490 15.9745   1
  -3   1  -7 155.870 16.4959   1
   3   1   7 155.538 16.6236   1
  -3   1  -7 169.683 17.2615   1
  -3  -1   7 137.405 15.5963   1
   3   1   7 141.113 15.7743   1
  -3  -1   7 140.847 15.7881   1
  -4  -1  -7 26.8543 3.58993   1
   4  -1   7 26.9456 3.58481   1
  -4   1   7 29.5737 3.77015   1
   4   1  -7 24.4191 3.45167   1
  -4   1   7 27.5481 3.62788   1
   4   1  -7 28.8873 3.71226   1
   4  -1   7 29.8695 3.68481   1
  -4  -1   7 24.7707 3.44991   1
  -4   1  -7 39.5677 4.23956   1
   4  -1  -7 23.2109 3.48692   1
  -4   1  -7 24.8361 3.38347   1
   4  -1  -7 23.7589 3.37180   1
  -4  -1   7 25.0680 3.45057   1
   4   1   7 27.2530 3.58269   1
   5   1  -7 11.0865 2.11366   1
  -5   1   7 10.0635 1.94687   1
   5  -1   7 11.9384 2.06474   1
   5  -1   7 12.0480 2.08656   1
  -5  -1  -7 12.1953 2.13838   1
   5   1  -7 11.8847 2.02963   1
  -5  -1  -7 8.70615 1.82003   1
  -5   1   7 10.2791 2.04384   1
  -5   1  -7 15.1195 2.28932   1
   5   1   7 13.7525 2.30775   1
   5  -1  -7 14.9726 2.41267   1
   5  -1  -7 13.6229 2.22463   1
  -5  -1   7 13.4595 2.17311   1
  -5  -1   7 13.7136 2.21744   1
  -5   1  -7 17.4029 2.45335   1
   5   1   7 14.4746 2.27245   1
  -6  -1  -7 107.828 12.4626   1
  -6   1   7 105.681 12.3147   1
  -6  -1  -7 123.027 13.2778   1
  -6   1   7 113.710 12.7537   1
   6   1  -7 103.864 12.2992   1
   6   1  -7 95.3867 11.7049   1
   6  -1   7 118.028 12.8828   1
   6  -1  -7 116.000 12.7690   1
  -6  -1   7 102.832 12.1441   1
  -6  -1   7 96.2736 11.7929   1
   6  -1  -7 84.5230 11.3780   1
  -7   1   7 116.779 13.7131   1
  -7   1   7 115.029 13.7593   1
  -7  -1  -7 153.339 15.7274   1
   7  -1   7 86.7872 12.3240   1
   7   1  -7 124.761 14.2732   1
   7   1  -7 127.076 14.2252   1
  -7  -1  -7 120.790 13.9803   1
   7  -1   7 154.071 15.9058   1
   7  -1  -7 129.214 14.7291   1
   7   1   7 139.502 15.1305   1
  -7   1  -7 111.126 13.4131   1
   7  -1  -7 110.087 13.2345   1
  -7   1  -7 94.0227 12.5342   1
  -7  -1   7 106.489 13.1389   1
   7   1   7 122.271 14.0764   1
  -7  -1   7 111.961 13.4743   1
  -8   1   7 12.6753 2.57169   1
   8   1  -7 8.28278 2.08838   1
  -8  -1  -7 7.88193 2.16531   1
   8  -1   7 9.67538 2.31104   1
   8  -1   7 8.61867 2.29568   1
  -8  -1  -7 8.25260 2.16814   1
  -8  -1   7 9.36547 2.27533   1
   8  -1  -7 11.7948 2.39096   1
  -8   1  -7 7.72389 2.16878   1
   8   1   7 13.0931 2.61030   1
   8   1   7 16.8378 3.09603   1
  -8   1  -7 11.8955 2.57875   1
  -9  -1  -7 2.10404 1.44484   1
   9  -1   7 3.30475 1.81850   1
   9  -1   7 2.14453 1.53403   1
   9   1   7 2.51092 1.52547   1
  -9   1  -7 5.52274 1.86881   1
  -9   1  -7 2.23632 1.87079   1
   0   2   7 3711.77 383.397   1
   0  -2  -7 3191.68 357.536   1
   0  -2  -7 3370.06 366.194   1
   0  -2   7 3245.90 359.808   1
   0   2  -7 3468.78 370.825   1
   0  -2   7 3760.67 385.867   1
   0   2  -7 3554.48 375.091   1
   0   2   7 3493.70 372.296   1
  -1  -2  -7 606.767 68.8417   1
  -1   2   7 669.943 71.9392   1
   1  -2   7 658.266 71.0620   1
   1   2  -7 642.454 70.3574   1
   1  -2   7 659.259 71.1338   1
   1   2  -7 744.900 75.6162   1
  -1   2   7 622.506 69.6176   1
   1  -2  -7 704.613 73.7050   1
  -1  -2   7 709.661 73.7733   1
   1   2   7 632.435 70.1141   1
   1  -2  -7 658.665 71.4304   1
  -1   2  -7 676.622 71.9734   1
  -1   2  -7 692.516 72.8040   1
  -1  -2   7 694.984 73.0018   1
   2   2  -7 109.345 12.5599   1
  -2   2   7 132.967 13.9007   1
  -2  -2  -7 118.213 13.1393   1
  -2   2   7 108.643 12.6470   1
  -2  -2  -7 128.126 13.6408   1
   2   2  -7 120.935 13.1623   1
   2  -2   7 125.220 13.2862   1
   2  -2   7 98.9850 12.0270   1
   2  -2  -7 118.246 13.1120   1
   2  -2  -7 106.655 12.5777   1
  -2  -2   7 143.192 14.3810   1
   2   2   7 109.805 12.7712   1
  -2   2  -7 103.391 12.1860   1
  -2   2  -7 118.221 12.8938   1
   2   2   7 171.699 16.0928   1
  -2  -2   7 118.657 13.0288   1
  -3   2   7 152.042 16.7294   1
  -3  -2  -7 162.327 17.2158   1
  -3  -2  -7 130.398 15.5606   1
   3   2  -7 150.425 16.5399   1
   3   2  -7 145.537 16.2887   1
   3  -2   7 188.863 18.5184   1
   3  -2   7 148.891 16.4133   1
  -3   2   7 155.688 16.9530   1
  -3  -2   7 141.838 16.1301   1
  -3   2  -7 133.190 15.5956   1
   3   2   7 179.502 18.2764   1
   3  -2  -7 143.329 16.2178   1
  -3   2  -7 139.767 15.9219   1
   3  -2  -7 137.760 16.0236   1
  -3  -2   7 151.769 16.5979   1
  -4  -2  -7 223.515 25.9545   1
   4  -2   7 271.615 28.3710   1
   4  -2   7 263.335 27.8167   1
   4   2  -7 241.354 26.8689   1
  -4   2   7 275.235 28.6605   1
  -4  -2  -7 209.258 25.2764   1
   4   2  -7 289.247 29.3533   1
  -4  -2   7 256.586 27.5544   1
   4   2   7 243.551 26.8705   1
  -4  -2   7 243.351 26.8916   1
  -4   2  -7 223.022 25.8151   1
   4   2   7 267.530 28.2297   1
   4  -2  -7 212.519 25.5732   1
  -4   2  -7 263.468 27.8402   1
   5  -2   7 41.9621 5.41076   1
   5  -2   7 41.8363 5.24702   1
   5   2  -7 41.7428 5.43829   1
  -5  -2  -7 36.4608 5.03945   1
  -5   2   7 36.0303 5.14196   1
  -5   2   7 45.3405 5.54562   1
   5   2  -7 45.6677 5.54959   1
  -5  -2  -7 53.0459 6.02637   1
  -5  -2   7 38.2146 5.13704   1
   5  -2  -7 38.3281 5.13515   1
  -5  -2   7 41.7201 5.32641   1
   5   2   7 41.5863 5.43048   1
  -5   2  -7 42.8603 5.36762   1
  -5   2  -7 42.7308 5.32568   1
   5  -2  -7 39.2914 5.34376   1
   5   2   7 54.5560 6.16801   1
  -6   2   7 114.233 13.1580   1
   6  -2   7 111.436 12.8870   1
  -6  -2  -7 103.356 12.5352   1
  -6  -2  -7 110.167 12.9442   1
   6   2  -7 99.2083 12.2925   1
  -6   2   7 113.140 13.1932   1
   6   2  -7 100.878 12.4690   1
  -6  -2   7 99.6521 12.3061   1
   6   2   7 120.997 13.6071   1
  -6  -2   7 108.823 12.9153   1
   6  -2  -7 115.772 13.4372   1
   6  -2  -7 120.107 13.4094   1
  -6   2  -7 119.435 13.3643   1
   6   2   7 132.652 14.2019   1
  -7   2   7 3.33463 1.36911   1
  -7  -2  -7 3.69448 1.28238   1
   7  -2   7 2.60844 1.28247   1
   7   2  -7 3.60455 1.44869   1
  -7   2   7 2.78665 1.27158   1
   7   2  -7 2.41143 1.17347   1
   7  -2   7 2.87987 1.18534   1
   7  -2  -7 1.57422 1.02860   1
  -7  -2   7 3.12225 1.24879   1
  -7   2  -7 3.07397 1.26639   1
   7  -2  -7 3.11046 1.33515   1
  -7   2  -7 1.11409 1.02139   1
  -7  -2   7 2.14445 1.02335   1
  -8   2   7 40.1623 5.87435   1
   8  -2   7 33.9495 5.36298   1
  -8  -2  -7 37.9884 5.57080   1
   8   2  -7 35.0709 5.42350   1
  -8   2   7 44.8141 6.01453   1
   8   2  -7 41.8791 5.77558   1
  -8  -2  -7 30.9807 5.12934   1
   8  -2   7 61.4538 7.36860   1
   8   2   7 31.4894 5.33835   1
  -8   2  -7 74.6072 8.58709   1
  -8   2  -7 38.6087 5.52953   1
   8  -2  -7 49.5866 6.75760   1
   8  -2  -7 37.9420 5.48693   1
  -8  -2   7 41.3717 5.80411   1
  -8  -2   7 42.6699 5.81969   1
   8   2   7 36.3329 5.63443   1
   9  -2   7 36.1636 5.45161   1
   9  -2   7 45.2382 6.32164   1
  -9   2  -7 27.4190 4.81471   1
  -9   2  -7 31.8159 5.74932   1
   0  -3   7 0.08176 0.20901   1
   0   3   7 0.40373 0.37194   1
   0   3  -7 0.35423 0.21445   1
   0  -3  -7 0.25999 0.37077   1
   0  -3  -7 0.54862 0.41251   1
   0   3   7 0.00000 0.26531   1
   0  -3   7 0.12410 0.20395   1
   0   3  -7 0.05625 0.17864   1
  -1   3   7 304.898 32.0613   1
   1   3  -7 298.768 31.5418   1
  -1  -3  -7 299.604 31.9783   1
   1   3  -7 302.129 31.6622   1
  -1   3   7 310.444 32.3396   1
   1  -3   7 286.117 30.7839   1
  -1  -3  -7 247.537 29.2450   1
   1  -3   7 290.514 31.0204   1
  -1  -3   7 263.047 29.7404   1
  -1  -3   7 276.204 30.3516   1
  -1   3  -7 286.096 30.8026   1
  -1   3  -7 292.600 31.1256   1
   1  -3  -7 261.921 29.8930   1
   1   3   7 236.802 28.7102   1
   1   3   7 450.797 40.6936   1
   1  -3  -7 291.581 31.3896   1
  -2   3   7 149.244 15.8560   1
  -2   3   7 144.426 15.5799   1
  -2  -3  -7 170.915 17.1258   1
   2  -3   7 137.150 14.9457   1
  -2  -3  -7 112.424 14.0059   1
   2   3  -7 141.886 15.3286   1
   2  -3   7 123.703 14.3446   1
  -2  -3   7 147.690 15.5890   1
   2   3   7 153.670 16.1535   1
   2  -3  -7 155.929 16.2042   1
  -2   3  -7 127.406 14.5139   1
  -2   3  -7 126.680 14.4287   1
   2  -3  -7 125.158 14.6163   1
   2   3   7 129.749 14.8119   1
  -3   3   7 227.556 23.0603   1
   3  -3   7 173.177 19.9440   1
  -3  -3  -7 200.260 21.5701   1
   3  -3   7 184.571 20.6540   1
  -3   3   7 189.367 21.0363   1
   3   3  -7 185.979 20.6840   1
  -3  -3  -7 153.676 19.2371   1
   3   3  -7 182.211 20.4950   1
   3  -3  -7 208.108 21.9326   1
  -3   3  -7 207.682 21.8594   1
  -3   3  -7 201.091 21.4220   1
   3   3   7 171.967 20.2127   1
   3  -3  -7 178.087 20.5165   1
   3   3   7 210.881 22.0383   1
  -3  -3   7 198.592 21.3375   1
  -3  -3   7 204.519 21.6593   1
  -4   3   7 64.7782 7.60266   1
   4   3  -7 64.7605 7.48281   1
   4  -3   7 66.1302 7.61925   1
  -4  -3  -7 72.3960 7.94233   1
   4  -3   7 62.3348 7.21064   1
  -4   3   7 66.2622 7.67050   1
  -4  -3  -7 62.5761 7.39853   1
   4  -3  -7 48.7886 6.58643   1
   4   3   7 62.0349 7.30376   1
   4  -3  -7 47.0625 6.65437   1
  -4  -3   7 62.3698 7.32473   1
  -4   3  -7 52.9507 6.75248   1
  -4   3  -7 68.2920 7.53928   1
   4   3   7 64.0106 7.64462   1
   5   3  -7 31.9466 4.50285   1
  -5   3   7 37.4871 5.01255   1
   5  -3   7 35.3353 4.62918   1
  -5  -3  -7 37.4678 4.85426   1
  -5  -3  -7 47.6847 5.48257   1
   5   3  -7 30.1596 4.42182   1
   5  -3   7 33.7835 4.70815   1
  -5   3   7 35.6562 4.80015   1
   5  -3  -7 28.7776 4.36114   1
  -5   3  -7 37.9031 4.77743   1
   5   3   7 38.6797 5.08172   1
   5  -3  -7 40.9860 5.28680   1
  -5  -3   7 41.5603 5.13011   1
   5   3   7 41.6417 5.18707   1
  -5   3  -7 36.2080 4.75509   1
  -5  -3   7 36.2743 4.78578   1
   6  -3   7 24.4171 3.41138   1
  -6  -3  -7 23.9091 3.52648   1
  -6   3   7 21.2212 3.38940   1
  -6  -3  -7 13.9582 2.89461   1
  -6   3   7 25.8465 3.71041   1
   6   3  -7 23.9639 3.61048   1
   6   3  -7 25.3897 3.55731   1
   6  -3  -7 16.9813 2.98584   1
  -6  -3   7 18.1155 3.07371   1
   6  -3  -7 23.7456 3.66550   1
  -6  -3   7 24.9658 3.57202   1
  -6   3  -7 22.3103 3.35107   1
   6   3   7 24.8093 3.64947   1
   6   3   7 21.7567 3.38118   1
   7  -3   7 57.0841 7.37490   1
   7   3  -7 56.2501 7.36379   1
   7  -3   7 50.6664 7.18752   1
  -7   3   7 59.8005 7.66382   1
  -7  -3  -7 82.0748 8.91601   1
   7   3   7 53.7740 7.41536   1
  -7   3  -7 52.5686 7.27995   1
  -7  -3   7 51.4917 7.09848   1
  -7   3  -7 55.6960 7.28720   1
   7  -3  -7 65.4948 8.09570   1
   8  -3   7 19.7628 3.22370   1
   8   3  -7 13.6517 2.90687   1
  -8   3   7 12.8958 2.94757   1
   8  -3   7 11.2367 3.09508   1
  -8  -3  -7 15.8965 2.98801   1
  -8  -3  -7 17.2186 3.19275   1
  -8   3  -7 10.6195 2.56910   1
   8   3   7 16.1004 3.25852   1
   8   3   7 13.8046 3.02700   1
  -8   3  -7 16.8987 3.61436   1
  -8  -3   7 16.9603 2.99689   1
   8  -3  -7 11.2501 2.90762   1
   9  -3   7 39.0946 6.36854   1
   9  -3   7 54.0902 6.91667   1
  -9   3  -7 35.5660 5.81056   1
   0   4   7 102.148 11.0347   1
   0  -4   7 84.7444 9.86983   1
   0   4   7 107.283 11.2979   1
   0  -4  -7 98.5492 10.9257   1
   0   4  -7 93.8965 10.3280   1
   0  -4  -7 85.4571 10.1851   1
   0   4  -7 92.4239 10.2670   1
   0  -4   7 89.8023 10.1307   1
   1  -4   7 161.985 17.5511   1
  -1   4   7 148.078 17.1516   1
   1   4  -7 150.716 17.0694   1
   1  -4   7 161.404 17.4873   1
  -1   4   7 179.700 18.8054   1
  -1  -4  -7 169.687 18.2913   1
  -1  -4  -7 156.125 17.5806   1
   1   4   7 167.613 18.1265   1
  -1  -4   7 172.129 18.1759   1
   1  -4  -7 166.953 18.0862   1
   1   4   7 168.478 18.2509   1
  -1   4  -7 152.926 17.0784   1
   1  -4  -7 142.067 16.8004   1
  -1   4  -7 153.575 17.1195   1
   2   4  -7 181.603 20.4589   1
  -2  -4  -7 152.741 19.2823   1
   2  -4   7 189.060 20.7018   1
  -2  -4  -7 240.560 23.8588   1
  -2   4   7 193.335 21.2720   1
   2   4  -7 182.002 20.5638   1
   2  -4   7 187.290 20.7373   1
  -2   4   7 215.264 22.4458   1
   2   4   7 181.678 20.7280   1
   2   4   7 229.805 23.1279   1
  -2   4  -7 170.392 19.8774   1
   2  -4  -7 238.534 23.6667   1
   2  -4  -7 189.157 21.0561   1
  -2   4  -7 185.775 20.5704   1
  -3  -4  -7 12.8976 2.06701   1
  -3  -4  -7 13.1978 2.16349   1
  -3   4   7 18.2150 2.53751   1
   3  -4   7 11.7542 1.72963   1
  -3   4   7 14.9058 2.24476   1
   3  -4   7 9.95476 1.77973   1
   3   4  -7 10.4127 1.85653   1
   3   4  -7 13.6887 2.04073   1
   3   4   7 11.5981 2.00051   1
  -3   4  -7 12.7668 1.92433   1
  -3  -4   7 13.8758 2.04051   1
   3  -4  -7 13.9170 2.21482   1
   3  -4  -7 18.3840 2.47878   1
  -3   4  -7 12.2142 1.86380   1
   3   4   7 13.2655 2.18695   1
  -3  -4   7 11.3274 1.86870   1
   4   4  -7 85.9678 10.0099   1
  -4  -4  -7 86.5808 10.2568   1
   4   4  -7 101.818 10.9876   1
   4  -4   7 87.5995 10.0222   1
   4  -4   7 81.7935 9.90066   1
  -4  -4  -7 84.9100 10.0577   1
  -4   4   7 82.0896 10.0548   1
  -4   4   7 99.2718 10.9039   1
  -4   4  -7 103.649 10.9189   1
  -4  -4   7 77.8180 9.64047   1
   4  -4  -7 71.1975 9.51902   1
   4   4   7 80.0659 9.73563   1
  -4  -4   7 92.3206 10.3946   1
  -4   4  -7 100.185 10.8049   1
   4   4   7 75.0727 9.68708   1
   4  -4  -7 111.064 11.5124   1
   5   4  -7 20.2581 3.05721   1
   5   4  -7 18.6778 2.90483   1
   5  -4   7 15.1548 2.74872   1
   5  -4   7 21.5280 3.00575   1
  -5   4   7 17.7556 2.92067   1
  -5  -4  -7 18.2639 2.92444   1
  -5   4  -7 21.6624 3.01882   1
   5  -4  -7 17.8785 2.87062   1
  -5   4  -7 13.2875 2.56332   1
   5   4   7 21.2176 3.23639   1
  -5  -4   7 22.0358 3.14394   1
  -5  -4   7 18.7580 2.88904   1
   6   4  -7 15.6177 2.76409   1
  -6   4   7 12.7422 2.60094   1
  -6  -4  -7 16.1461 2.80640   1
   6   4  -7 21.5376 3.23392   1
   6  -4   7 13.7716 2.50505   1
  -6   4   7 18.2735 2.97852   1
   6  -4   7 19.9337 3.34494   1
  -6  -4  -7 11.1481 2.34746   1
  -6   4  -7 18.3944 2.87275   1
  -6  -4   7 17.2165 2.87252   1
   6   4   7 18.0884 3.08842   1
  -6  -4   7 19.1667 2.97880   1
  -6   4  -7 16.2209 2.84560   1
   6  -4  -7 13.9049 2.80893   1
   6   4   7 12.6536 2.59656   1
   6  -4  -7 19.4042 2.97513   1
  -7  -4  -7 5.80366 1.80566   1
   7   4  -7 6.48765 1.85977   1
  -7   4   7 10.5983 2.31024   1
   7  -4   7 9.12294 1.97299   1
   7   4  -7 5.92411 1.82468   1
   7  -4   7 9.60962 2.33456   1
  -7  -4  -7 12.2067 2.30814   1
  -7   4   7 8.58996 2.13103   1
  -7   4  -7 7.81758 1.95551   1
   7   4   7 4.67587 1.72371   1
  -7  -4   7 7.07144 1.94920   1
  -7  -4   7 6.89174 1.84008   1
  -7   4  -7 7.19540 1.89132   1
   7  -4  -7 7.98964 2.26733   1
   7   4   7 7.32274 2.12979   1
   7  -4  -7 7.51976 1.95367   1
   8   4  -7 4.58652 1.72483   1
   8  -4   7 4.28335 1.54674   1
   8  -4   7 3.51389 1.83901   1
  -8   4   7 6.37318 1.96302   1
  -8  -4  -7 4.13309 1.66051   1
   8   4  -7 2.76340 1.53815   1
  -8  -4  -7 2.39190 1.35500   1
  -8   4   7 4.75332 1.83960   1
   8  -4  -7 5.08737 1.95280   1
  -8  -4   7 4.07281 1.59419   1
   8   4   7 4.54670 1.75877   1
  -8   4  -7 4.53748 2.05157   1
  -8  -4   7 5.20853 1.66713   1
   8   4   7 8.37201 2.21454   1
   8  -4  -7 4.77433 1.74508   1
  -8   4  -7 4.10461 1.68894   1
   9  -4   7 23.6281 4.25575   1
   9  -4   7 14.2758 3.73271   1
  -9   4  -7 10.7176 2.85849   1
   0  -5   7 31.5087 3.59223   1
   0   5   7 20.7968 3.14224   1
   0  -5  -7 27.8274 3.63728   1
   0   5  -7 23.3519 3.14650   1
   0  -5  -7 31.3912 3.85495   1
   0   5   7 29.4691 3.67723   1
   1  -5   7 344.596 38.7950   1
   1   5  -7 388.964 41.0442   1
  -1  -5  -7 352.531 39.4867   1
  -1  -5  -7 336.047 38.7282   1
  -1   5   7 356.134 39.6672   1
  -1   5   7 421.548 43.0761   1
  -1  -5   7 363.732 39.8029   1
   1  -5  -7 353.961 39.5894   1
   1   5   7 405.339 42.1550   1
   1  -5  -7 392.616 41.6187   1
  -1   5  -7 389.346 41.0385   1
   1   5   7 370.276 40.4255   1
   2   5  -7 166.177 17.6892   1
   2  -5   7 168.389 17.6436   1
  -2  -5  -7 120.860 15.5263   1
   2   5  -7 179.565 18.2820   1
  -2   5   7 130.529 15.9899   1
  -2   5  -7 149.628 16.7021   1
  -2  -5   7 147.439 16.5481   1
  -2  -5   7 173.387 17.9826   1
   2   5   7 158.318 17.4490   1
   2  -5  -7 151.104 16.9995   1
   3  -5   7 99.6930 11.5713   1
  -3   5   7 100.695 12.0382   1
  -3  -5  -7 119.159 12.9414   1
   3  -5   7 109.131 12.1937   1
  -3  -5  -7 81.6161 11.0048   1
   3   5  -7 106.838 12.2753   1
   3   5   7 132.537 13.6771   1
   3  -5  -7 145.355 14.5705   1
  -3   5  -7 104.407 11.8993   1
  -3  -5   7 107.554 12.1794   1
  -3   5  -7 99.2983 11.7063   1
   3   5   7 105.336 12.3189   1
   4   5  -7 599.451 64.2343   1
  -4   5   7 678.157 68.6790   1
  -4  -5  -7 521.901 60.5238   1
   4   5  -7 519.772 60.4929   1
   4  -5   7 607.516 64.5216   1
  -4   5   7 773.737 73.9455   1
  -4  -5  -7 801.499 75.5924   1
  -4   5  -7 539.475 61.2124   1
  -4  -5   7 584.724 63.5024   1
   4   5   7 485.241 58.8442   1
   4  -5  -7 612.389 65.0402   1
   4   5   7 638.996 66.5497   1
  -4  -5   7 526.453 60.7789   1
   4  -5  -7 592.892 64.1452   1
  -5  -5  -7 0.72958 0.75366   1
  -5   5   7 -0.1241 0.68171   1
   5  -5   7 0.40254 0.75719   1
   5   5  -7 0.11503 0.64651   1
   5   5  -7 0.70549 0.66733   1
  -5   5   7 0.59638 0.79058   1
   5  -5   7 0.33931 0.71019   1
   5  -5  -7 0.86297 0.94045   1
  -5  -5   7 0.87904 0.93157   1
  -5   5  -7 0.80465 0.71707   1
  -5  -5   7 0.95917 0.71768   1
   5  -5  -7 0.58580 0.87158   1
   5   5   7 1.01769 0.72714   1
  -5   5  -7 0.17557 0.61308   1
  -6   5   7 80.2328 10.5054   1
   6  -5   7 128.586 13.2806   1
  -6  -5  -7 89.4125 10.8378   1
  -6  -5  -7 104.265 11.4976   1
   6   5  -7 91.9217 10.9819   1
   6   5  -7 91.0884 10.7910   1
   6  -5   7 83.3539 10.2688   1
  -6   5   7 107.921 11.8697   1
   6   5   7 99.7880 11.5567   1
  -6  -5   7 88.1092 10.5454   1
  -6   5  -7 93.3741 10.8435   1
   6  -5  -7 87.7885 10.7323   1
  -6   5  -7 63.9059 9.42467   1
   6   5   7 81.2369 10.3499   1
   6  -5  -7 84.8357 10.8338   1
  -6  -5   7 80.4679 10.3184   1
   7   5  -7 72.1242 9.54008   1
  -7  -5  -7 99.5836 11.0103   1
  -7   5   7 63.5352 9.14122   1
  -7  -5  -7 74.0958 9.53974   1
   7  -5   7 79.9583 10.0190   1
   7   5  -7 80.5759 10.0116   1
   7  -5   7 77.3186 9.45332   1
   7   5   7 87.7663 10.3112   1
  -7   5  -7 85.0655 10.3877   1
  -7   5  -7 64.8262 9.00292   1
   7  -5  -7 72.3667 9.62072   1
   7  -5  -7 77.6868 9.76238   1
  -7  -5   7 80.8051 9.80305   1
   7   5   7 70.2607 9.49550   1
  -7  -5   7 85.2378 10.3396   1
   8   5  -7 4.00686 1.82054   1
  -8  -5  -7 4.32661 1.64552   1
   8   5  -7 4.44524 1.75165   1
  -8  -5  -7 7.32108 2.14454   1
   8  -5   7 4.21724 1.69210   1
   8  -5   7 4.99259 2.16848   1
  -8   5  -7 3.88814 1.75137   1
   8   5   7 5.38254 2.06062   1
  -8   5  -7 5.59116 2.16541   1
   8   5   7 5.98269 2.08422   1
   8  -5  -7 7.29819 2.29432   1
   8  -5  -7 3.29326 1.66085   1
  -8  -5   7 4.84280 1.82617   1
  -8  -5   7 3.90848 1.55294   1
   9  -5   7 21.4921 4.17111   1
   0  -6  -7 89.8077 9.83474   1
   0   6   7 82.3256 9.47551   1
   0  -6   7 92.5623 9.68287   1
   0   6  -7 83.2531 9.16978   1
   0  -6   7 68.5132 8.42465   1
   0   6  -7 64.5666 8.28155   1
  -1   6   7 331.776 34.3548   1
   1   6  -7 305.253 32.4467   1
  -1   6   7 279.598 31.4651   1
  -1  -6  -7 231.590 29.1885   1
  -1  -6  -7 315.955 33.3564   1
   1  -6   7 318.701 33.1389   1
   1   6  -7 280.291 31.2925   1
  -1   6  -7 268.014 30.5815   1
  -1   6  -7 310.973 32.7414   1
   1  -6  -7 234.378 29.2798   1
   1  -6  -7 296.868 32.5216   1
  -1  -6   7 309.537 32.7315   1
  -1  -6   7 303.794 32.3791   1
   1   6   7 340.078 34.6068   1
   1   6   7 320.736 33.6837   1
  -2  -6  -7 140.647 14.6076   1
   2  -6   7 112.697 12.7161   1
   2  -6   7 114.177 12.8867   1
   2   6  -7 115.187 13.0824   1
  -2  -6  -7 106.217 12.7780   1
  -2   6   7 91.1031 11.9106   1
   2   6  -7 112.871 12.7658   1
   2   6   7 116.587 13.3606   1
  -2  -6   7 126.828 13.6466   1
  -2  -6   7 115.624 12.9211   1
  -2   6  -7 108.321 12.5737   1
   2   6   7 126.609 13.8163   1
   2  -6  -7 124.132 13.6660   1
  -2   6  -7 108.505 12.5767   1
  -3  -6  -7 1.74295 0.92763   1
  -3   6   7 1.29174 0.78490   1
   3   6  -7 1.27578 0.67960   1
   3  -6   7 2.03390 0.83468   1
  -3  -6  -7 0.59230 0.71778   1
   3  -6   7 1.43363 0.65146   1
  -3   6   7 1.31045 0.82723   1
   3   6   7 0.35297 0.58422   1
   3  -6  -7 0.20028 0.67580   1
  -3  -6   7 1.15901 0.66778   1
   3  -6  -7 0.36949 0.77122   1
   3   6   7 -0.0960 0.54373   1
  -3   6  -7 1.09560 0.68689   1
  -3   6  -7 1.66285 0.79314   1
  -4  -6  -7 298.546 30.6870   1
   4  -6   7 254.968 27.9234   1
  -4   6   7 266.447 29.0347   1
   4  -6   7 272.677 29.1662   1
  -4   6   7 225.439 26.8087   1
  -4   6  -7 202.906 25.5606   1
  -4  -6   7 259.897 28.3098   1
  -4  -6   7 252.023 28.0756   1
   4  -6  -7 320.059 31.9769   1
   4  -6  -7 269.551 29.0256   1
  -4   6  -7 255.299 28.1513   1
   4   6   7 227.720 26.9569   1
   5  -6   7 3.25752 1.13309   1
  -5   6   7 6.48651 1.71672   1
  -5  -6  -7 3.27629 1.26518   1
  -5  -6  -7 3.46681 1.21947   1
   5  -6   7 2.53322 1.14450   1
  -5   6   7 1.50749 1.17103   1
   5  -6  -7 3.44786 1.28739   1
  -5   6  -7 1.86644 1.03254   1
   5  -6  -7 3.73827 1.50794   1
   5   6   7 3.89359 1.44475   1
  -5  -6   7 2.49793 1.04920   1
   5   6   7 1.30224 0.95835   1
  -5   6  -7 4.45032 1.36449   1
  -6  -6  -7 5.54255 1.53114   1
  -6  -6  -7 3.99027 1.62413   1
   6  -6   7 8.11764 2.06969   1
  -6   6   7 5.19196 1.68616   1
   6  -6   7 6.61339 1.71040   1
   6   6  -7 4.06863 1.66495   1
   6   6  -7 5.44552 1.78930   1
   6   6   7 3.73549 1.66988   1
  -6  -6   7 5.37311 1.62327   1
  -6   6  -7 3.98440 1.54346   1
  -6   6  -7 4.12360 1.42963   1
   6   6   7 5.82476 1.64805   1
  -6  -6   7 4.59702 1.55212   1
   6  -6  -7 5.36736 1.63944   1
  -7   6   7 7.58158 2.24330   1
  -7  -6  -7 8.73976 2.21315   1
   7  -6   7 8.05489 2.03333   1
  -7  -6   7 9.95380 2.25131   1
   7  -6  -7 4.65747 1.99024   1
   7   6   7 6.98887 2.01362   1
  -7  -6   7 9.96190 2.26926   1
   7  -6  -7 9.47375 2.27281   1
  -7   6  -7 6.99260 2.02090   1
  -8   6   7 2.93896 1.47586   1
   8  -6   7 0.28746 0.92753   1
  -8   6   7 0.72580 1.57647   1
  -8  -6  -7 0.07129 1.02573   1
  -8  -6   7 0.52323 1.03490   1
  -8  -6   7 0.97145 1.12712   1
   8   6   7 0.71520 1.13494   1
   8  -6  -7 1.46433 1.26890   1
  -8   6  -7 1.39394 1.30054   1
   8  -6  -7 2.32652 1.46406   1
   0  -7   7 -0.2385 0.44297   1
   0   7   7 -0.2753 0.57135   1
   0  -7   7 -0.1158 0.45133   1
   0  -7  -7 -0.3030 0.66159   1
   0   7   7 -0.2916 0.45461   1
   0   7  -7 -0.2065 0.45649   1
   0   7  -7 0.13587 0.41598   1
   0  -7  -7 0.01891 0.55389   1
   1  -7   7 89.9409 10.2194   1
  -1   7   7 85.5411 10.3122   1
  -1  -7  -7 77.8605 9.89023   1
   1   7  -7 94.1889 10.6189   1
  -1  -7  -7 121.979 12.3999   1
   1   7  -7 88.6423 10.1011   1
   1  -7   7 100.451 10.8011   1
  -1   7   7 76.1489 9.74257   1
   1   7   7 103.817 11.2801   1
   1  -7  -7 107.775 11.6145   1
  -1  -7   7 96.4379 10.6162   1
   1  -7  -7 60.7481 9.02436   1
  -1   7  -7 95.8062 10.5923   1
  -1  -7   7 95.5354 10.5312   1
   1   7   7 112.081 11.8326   1
  -1   7  -7 66.4224 9.01259   1
  -2   7   7 61.6764 7.45450   1
   2   7  -7 65.7519 7.64613   1
  -2  -7  -7 68.6099 7.93538   1
  -2  -7  -7 67.4680 7.83510   1
   2  -7   7 56.0887 6.90738   1
  -2   7   7 65.9997 7.67305   1
   2  -7   7 57.2414 6.90187   1
   2  -7  -7 68.8922 7.90370   1
   2   7   7 49.6069 6.85442   1
   2  -7  -7 46.7560 6.56543   1
  -2   7  -7 55.5322 6.88308   1
   2   7   7 60.6754 7.34236   1
  -2  -7   7 60.3440 7.23351   1
  -2   7  -7 51.4950 6.65447   1
  -3  -7  -7 231.170 25.1275   1
   3  -7   7 207.017 23.7611   1
  -3   7   7 211.748 24.2448   1
   3   7  -7 207.941 23.7005   1
  -3  -7  -7 235.466 25.5054   1
   3   7  -7 225.131 24.8250   1
  -3   7   7 196.842 23.4926   1
   3  -7   7 200.706 23.2732   1
   3   7   7 240.904 25.6910   1
   3  -7  -7 283.312 28.1080   1
   3   7   7 226.361 24.9744   1
  -3  -7   7 242.381 25.7489   1
  -3  -7   7 203.957 23.4820   1
   3  -7  -7 195.385 23.3312   1
  -3   7  -7 223.422 24.5027   1
   4  -7   7 1.10888 0.83403   1
  -4   7   7 0.48590 0.91492   1
  -4  -7  -7 1.24223 0.87211   1
   4   7  -7 0.98733 0.71039   1
   4  -7   7 0.29110 0.60109   1
   4   7  -7 -0.1857 0.72159   1
  -4  -7  -7 0.11740 0.67964   1
  -4   7   7 -0.1229 0.82338   1
  -4  -7   7 0.41302 0.59759   1
  -4   7  -7 0.22502 0.75175   1
  -4  -7   7 0.04673 0.68862   1
   4   7   7 -0.3370 0.71696   1
  -4   7  -7 -0.3059 0.63167   1
   4   7   7 0.73178 0.81442   1
   5   7  -7 73.4331 9.38605   1
  -5  -7  -7 83.2442 10.0195   1
   5   7  -7 86.1669 10.4566   1
  -5   7   7 80.8197 10.0499   1
   5  -7   7 85.8170 10.0334   1
  -5  -7  -7 74.6858 9.74958   1
  -5   7   7 87.1107 10.6105   1
   5  -7   7 96.0723 10.9765   1
   5  -7  -7 86.7562 10.5832   1
  -5  -7   7 82.2010 9.87041   1
  -5   7  -7 79.8228 9.78535   1
   5   7   7 85.3888 10.1317   1
  -5  -7   7 68.6723 9.32415   1
   5   7   7 77.7854 10.0114   1
   5  -7  -7 80.9742 9.89916   1
  -5   7  -7 99.4977 11.1528   1
  -6  -7  -7 23.5997 4.09387   1
   6  -7   7 37.1327 4.99973   1
  -6  -7  -7 30.0792 4.69249   1
   6  -7   7 36.1551 5.11171   1
   6   7  -7 30.5335 4.67905   1
  -6   7   7 33.6090 5.06468   1
  -6   7   7 32.1681 4.91252   1
   6   7   7 35.5662 4.99548   1
   6   7   7 25.6142 4.54570   1
   6  -7  -7 33.5654 5.00960   1
  -6   7  -7 39.2204 5.11233   1
  -6  -7   7 32.5502 4.63452   1
  -6   7  -7 32.3887 5.01629   1
   6  -7  -7 27.9599 4.73213   1
   7  -7   7 60.5359 9.79705   1
  -7  -7  -7 93.3393 11.3977   1
  -7   7   7 96.9717 11.5100   1
  -7  -7  -7 89.1932 10.9779   1
   7   7  -7 98.6801 11.7081   1
   7   7  -7 103.192 11.8826   1
  -7  -7   7 84.8831 11.0085   1
  -7  -7   7 102.849 11.7044   1
  -7   7  -7 121.346 13.8211   1
   7  -7  -7 76.0814 10.3662   1
   7   7   7 93.4266 11.4558   1
   7   7   7 98.6366 11.5942   1
   7  -7  -7 79.1963 10.9051   1
   8  -7   7 4.22561 2.03003   1
   0   8   7 120.539 13.1185   1
   0   8  -7 104.438 12.0466   1
   0  -8   7 117.929 12.7219   1
   0   8   7 102.080 12.1964   1
   0  -8  -7 110.872 12.6037   1
   0  -8   7 107.129 12.1145   1
   0  -8  -7 77.7013 10.8776   1
   0   8  -7 109.321 12.2728   1
   1  -8   7 18.6788 2.59232   1
  -1   8   7 14.4926 2.49460   1
  -1  -8  -7 15.3331 2.63314   1
  -1  -8  -7 8.90174 2.11734   1
   1   8  -7 11.8221 2.24884   1
   1  -8   7 12.9610 2.19846   1
  -1   8   7 20.2775 3.06091   1
   1  -8  -7 16.4034 2.79714   1
  -1  -8   7 15.6409 2.45549   1
  -1   8  -7 9.81108 1.99450   1
  -1   8  -7 13.4197 2.24648   1
   1   8   7 10.7842 2.30464   1
   1   8   7 11.1100 2.28120   1
   1  -8  -7 20.2319 3.01191   1
   2  -8   7 49.8716 5.97012   1
  -2   8   7 46.3749 5.99069   1
   2  -8   7 45.7769 5.87623   1
  -2  -8  -7 37.4971 5.58925   1
  -2  -8  -7 57.5536 6.79917   1
   2   8  -7 47.0893 6.08730   1
  -2   8   7 35.8018 5.53264   1
   2   8  -7 38.1439 5.27949   1
  -2   8  -7 46.2872 5.84951   1
   2   8   7 47.0446 6.16571   1
  -2   8  -7 55.3059 6.43793   1
   2  -8  -7 50.2835 6.32441   1
  -2  -8   7 41.6069 5.52911   1
  -2  -8   7 50.5859 6.19297   1
   2  -8  -7 44.3670 5.98929   1
   2   8   7 46.8953 5.99648   1
  -3   8   7 4.42182 1.51635   1
  -3  -8  -7 5.69135 1.57241   1
  -3   8   7 5.22245 1.59776   1
   3  -8   7 7.67920 1.68099   1
   3   8  -7 4.83675 1.55856   1
   3   8  -7 7.39073 1.56910   1
  -3  -8   7 4.57455 1.30775   1
  -3  -8   7 5.22612 1.54139   1
  -3   8  -7 8.60466 1.75895   1
   3   8   7 7.19297 1.74139   1
   3  -8  -7 8.00787 1.82843   1
   3  -8  -7 6.11878 1.65804   1
   4  -8   7 10.9346 2.34247   1
  -4   8   7 19.9613 3.12258   1
  -4  -8  -7 15.4560 2.73616   1
  -4  -8  -7 13.4703 2.68972   1
   4   8  -7 12.3794 2.37324   1
   4  -8   7 12.8749 2.39916   1
  -4   8   7 18.6464 3.09423   1
   4   8   7 13.8608 2.64515   1
   4  -8  -7 17.3395 3.00394   1
  -4  -8   7 16.0421 2.61665   1
  -4   8  -7 11.2917 2.42541   1
   4   8   7 18.1868 3.23656   1
  -4   8  -7 13.8861 2.63610   1
   4  -8  -7 17.7237 2.93495   1
   5  -8   7 78.7580 8.84649   1
  -5   8   7 67.7838 8.61760   1
  -5   8   7 72.9024 8.99610   1
   5   8  -7 58.6787 8.04411   1
   5   8  -7 74.1614 8.75185   1
  -5  -8  -7 56.7546 7.78021   1
   5  -8  -7 57.4007 7.90699   1
  -5   8  -7 68.4428 8.41829   1
  -5   8  -7 64.1219 8.31542   1
   5  -8  -7 56.0204 8.09666   1
  -5  -8   7 60.6403 7.88590   1
  -5  -8   7 68.5148 8.61014   1
   5   8   7 72.8849 8.67928   1
  -6   8   7 9.88832 2.91062   1
   6   8  -7 20.8474 3.66034   1
  -6   8   7 23.0609 3.99683   1
   6   8  -7 24.9249 3.81727   1
   6  -8   7 19.8700 3.45102   1
   6  -8   7 18.8847 3.65006   1
  -6  -8  -7 15.3957 3.14619   1
  -6  -8  -7 19.0161 3.70544   1
   6  -8  -7 24.9208 4.19263   1
   6   8   7 20.2464 3.46797   1
  -6   8  -7 20.3105 4.01878   1
  -6  -8   7 20.1051 3.44322   1
  -6  -8   7 20.0775 3.64651   1
   6  -8  -7 27.4924 4.08815   1
  -6   8  -7 20.0230 3.44369   1
   6   8   7 18.5754 3.64213   1
   7  -8   7 -0.6448 1.03595   1
  -7  -8  -7 0.91230 1.14561   1
  -7  -8  -7 -0.0093 1.05505   1
  -7   8   7 0.10596 1.20515   1
   7   8  -7 -0.2711 0.99013   1
   7  -8   7 1.17102 1.56857   1
   7   8  -7 1.46391 1.39250   1
  -7   8   7 -0.5660 1.23632   1
   7   8   7 0.50948 1.02691   1
   7  -8  -7 0.05852 1.01947   1
   7  -8  -7 1.04747 1.45147   1
   7   8   7 -0.2420 1.21113   1
  -7  -8   7 1.03982 1.12408   1
  -7  -8   7 -0.5581 0.82684   1
   8  -8   7 3.90638 2.32793   1
   8  -8   7 6.12917 2.38563   1
  -8   8  -7 6.48940 2.46080   1
   0   9  -7 8.19323 1.71544   1
   0   9  -7 7.52653 1.88608   1
   0  -9   7 7.00385 1.62573   1
   0  -9   7 6.65682 1.62129   1
   0   9   7 6.50386 1.71207   1
   1   9  -7 21.0095 3.36804   1
  -1   9   7 19.8914 3.36680   1
   1  -9   7 19.8206 3.21200   1
   1   9  -7 23.8952 3.32002   1
  -1  -9  -7 21.1997 3.47943   1
   1  -9   7 25.0610 3.44066   1
  -1  -9  -7 19.7921 3.34711   1
  -1  -9   7 19.8439 3.21694   1
  -1   9  -7 18.2531 3.02988   1
   1   9   7 31.6617 4.32247   1
   1   9   7 20.4482 3.32436   1
  -1  -9   7 21.7666 3.26037   1
   1  -9  -7 23.2579 3.64637   1
  -1   9  -7 22.4217 3.33230   1
  -2  -9  -7 16.3033 2.95201   1
   2  -9   7 10.8080 2.25424   1
  -2  -9  -7 18.8834 3.06099   1
  -2   9   7 15.6238 2.72294   1
  -2   9   7 23.2948 3.50389   1
   2   9  -7 13.3572 2.69514   1
   2   9  -7 15.1662 2.50647   1
  -2   9  -7 12.8712 2.40641   1
   2  -9  -7 14.6266 2.82999   1
   2   9   7 16.4297 3.02703   1
  -2  -9   7 14.9903 2.44178   1
   2  -9  -7 8.05878 2.16330   1
  -2  -9   7 13.2790 2.44936   1
   2   9   7 16.0118 2.76161   1
   3  -9   7 6.02215 1.71251   1
   3   9  -7 5.43246 1.71163   1
  -3  -9  -7 2.40522 1.44694   1
  -3   9   7 8.07451 2.15883   1
   3  -9   7 5.82951 1.55734   1
  -3  -9  -7 5.77139 1.66764   1
  -3   9   7 7.87997 2.05597   1
  -3  -9   7 5.39773 1.71227   1
   3   9   7 8.18998 1.85421   1
  -3   9  -7 5.80459 1.68106   1
   3  -9  -7 6.31920 1.86100   1
   3   9   7 6.37978 1.86818   1
   3  -9  -7 4.88929 1.59185   1
  -4   9   7 70.3340 8.87973   1
   4  -9   7 60.2614 8.28226   1
  -4   9   7 65.5524 8.75156   1
   4   9  -7 73.8384 8.81259   1
  -4  -9  -7 62.4603 8.53679   1
   4  -9   7 70.8821 8.54939   1
   4   9  -7 73.1524 9.26491   1
   4  -9  -7 81.7192 9.68462   1
   4   9   7 62.7431 8.56894   1
  -4  -9   7 65.3605 8.70043   1
   4  -9  -7 92.2035 10.2143   1
  -4  -9   7 67.5596 8.45185   1
  -4   9  -7 63.8248 8.42747   1
  -4   9  -7 68.6189 8.56648   1
   5  -9   7 12.3687 2.86094   1
  -5  -9  -7 10.6108 2.59291   1
  -5   9   7 16.1136 3.13927   1
   5   9  -7 10.9964 2.58493   1
   5   9  -7 11.1150 2.72577   1
  -5   9   7 16.1906 3.10622   1
  -5  -9  -7 12.7554 2.62956   1
   5  -9   7 13.8416 2.73296   1
   5  -9  -7 15.4956 3.10145   1
[truncated: 897,870 more chars]
