# Supplementary material for: Benchmarking quantum chemical methods with X-ray structures via structure-specific restraints
Source: IUCrJ. 2025 Jun 17;12(Pt 4):472–87. doi: 10.1107/S2052252525004543 (PMC12224080; doi:10.1107/S2052252525004543)
Supplement: Supplementary file 1 [file m-12-00472-sup1.zip › CIF_final/POULAIN.cif]

 
data_POULAIN
 
_audit_creation_method            'SHELXL-2019/3'
_shelx_SHELXL_version_number      '2019/3'
_chemical_name_systematic         ?
_chemical_name_common             ?
_chemical_melting_point           ?
_chemical_formula_moiety          ?
_chemical_formula_sum
 'C20 H20 N8 O4' 
_chemical_formula_weight          436.44

loop_
 _atom_type_symbol
 _atom_type_description
 _atom_type_scat_dispersion_real
 _atom_type_scat_dispersion_imag
 _atom_type_scat_source
 'O'  'O'   0.0106   0.0060
 'International Tables Vol C Tables 4.2.6.8 and 6.1.1.4'
 'N'  'N'   0.0061   0.0033
 'International Tables Vol C Tables 4.2.6.8 and 6.1.1.4'
 'C'  'C'   0.0033   0.0016
 'International Tables Vol C Tables 4.2.6.8 and 6.1.1.4'
 'H'  'H'   0.0000   0.0000
 'International Tables Vol C Tables 4.2.6.8 and 6.1.1.4'
 
_space_group_crystal_system       monoclinic
_space_group_IT_number            14
_space_group_name_H-M_alt         'P 21/c'
_space_group_name_Hall            '-P 2ybc'
 
_shelx_space_group_comment
;
The symmetry employed for this shelxl refinement is uniquely defined
by the following loop, which should always be used as a source of
symmetry information in preference to the above space-group names.
They are only intended as comments.
;
 
loop_
 _space_group_symop_operation_xyz
 'x, y, z'
 '-x, y+1/2, -z+1/2'
 '-x, -y, -z'
 'x, -y-1/2, z-1/2'
 
_cell_length_a                    11.010
_cell_length_b                    10.040
_cell_length_c                    18.604
_cell_angle_alpha                 90
_cell_angle_beta                  97.32
_cell_angle_gamma                 90
_cell_volume                      2039.7
_cell_formula_units_Z             4
_cell_measurement_temperature     10(2)
_cell_measurement_reflns_used     ?
_cell_measurement_theta_min       ?
_cell_measurement_theta_max       ?
 
_exptl_crystal_description        ?
_exptl_crystal_colour             ?
_exptl_crystal_density_meas       ?
_exptl_crystal_density_method     ?
_exptl_crystal_density_diffrn     1.421          
_exptl_crystal_F_000              912
_exptl_transmission_factor_min    ?
_exptl_transmission_factor_max    ?
_exptl_crystal_size_max           ?
_exptl_crystal_size_mid           ?
_exptl_crystal_size_min           ?
_exptl_absorpt_coefficient_mu     0.104
_shelx_estimated_absorpt_T_min    ?
_shelx_estimated_absorpt_T_max    ?
_exptl_absorpt_correction_type    ?
_exptl_absorpt_correction_T_min   ?
_exptl_absorpt_correction_T_max   ?
_exptl_absorpt_process_details    ?
_exptl_absorpt_special_details    ?
_diffrn_ambient_temperature       10(2)
_diffrn_radiation_wavelength      0.7107
_diffrn_radiation_type            MoK\a
_diffrn_source                    ?
_diffrn_measurement_device_type   ?
_diffrn_measurement_method        ?
_diffrn_detector_area_resol_mean  ?
_diffrn_reflns_number             15217
_diffrn_reflns_av_unetI/netI      0.0445
_diffrn_reflns_av_R_equivalents   ?
_diffrn_reflns_limit_h_min        ?
_diffrn_reflns_limit_h_max        ?
_diffrn_reflns_limit_k_min        ?
_diffrn_reflns_limit_k_max        ?
_diffrn_reflns_limit_l_min        ?
_diffrn_reflns_limit_l_max        ?
_diffrn_reflns_theta_min          2.879
_diffrn_reflns_theta_max          51.423
_diffrn_reflns_theta_full         25.241
_diffrn_measured_fraction_theta_max   0.669
_diffrn_measured_fraction_theta_full  0.907
_diffrn_reflns_Laue_measured_fraction_max    0.669
_diffrn_reflns_Laue_measured_fraction_full   0.907
_diffrn_reflns_point_group_measured_fraction_max   0.669
_diffrn_reflns_point_group_measured_fraction_full  0.907
_reflns_number_total              15217
_reflns_number_gt                 15186
_reflns_threshold_expression      'I > 2\s(I)'
_reflns_Friedel_coverage          0.000
_reflns_Friedel_fraction_max      .
_reflns_Friedel_fraction_full     .
 
_reflns_special_details
;
 Reflections were merged by SHELXL according to the crystal
 class for the calculation of statistics and refinement.
 
 _reflns_Friedel_fraction is defined as the number of unique
 Friedel pairs measured divided by the number that would be
 possible theoretically, ignoring centric projections and
 systematic absences.
;
 
_computing_data_collection        ?
_computing_cell_refinement        ?
_computing_data_reduction         ?
_computing_structure_solution     ?
_computing_structure_refinement 'SHELXL-2019/2 (Sheldrick, 2019)'
_computing_molecular_graphics     ?
_computing_publication_material   ?
_refine_special_details           ?
_refine_ls_structure_factor_coef  Fsqd
_refine_ls_matrix_type            full
_refine_ls_weighting_scheme       calc
_refine_ls_weighting_details
'w=1/[\s^2^(Fo^2^)+(0.0357P)^2^+0.2025P] where P=(Fo^2^+2Fc^2^)/3'
_atom_sites_solution_primary      ?
_atom_sites_solution_secondary    ?
_atom_sites_solution_hydrogens    mixed
_refine_ls_hydrogen_treatment     constr
_refine_ls_extinction_method      none
_refine_ls_extinction_coef        .
_refine_ls_number_reflns          15217
_refine_ls_number_parameters      294
_refine_ls_number_restraints      0
_refine_ls_R_factor_all           0.0390
_refine_ls_R_factor_gt            0.0389
_refine_ls_wR_factor_ref          0.0889
_refine_ls_wR_factor_gt           0.0888
_refine_ls_goodness_of_fit_ref    1.058
_refine_ls_restrained_S_all       1.058
_refine_ls_shift/su_max           0.003
_refine_ls_shift/su_mean          0.000
 
loop_
 _atom_site_label
 _atom_site_type_symbol
 _atom_site_fract_x
 _atom_site_fract_y
 _atom_site_fract_z
 _atom_site_U_iso_or_equiv
 _atom_site_adp_type
 _atom_site_occupancy
 _atom_site_site_symmetry_order  
 _atom_site_calc_flag
 _atom_site_refinement_flags_posn
 _atom_site_refinement_flags_adp
 _atom_site_refinement_flags_occupancy
 _atom_site_disorder_assembly
 _atom_site_disorder_group
O1 O 0.79802(3) 0.56331(4) 0.32916(2) 0.01179(6) Uani 1 1 d . . . . .
O2 O 0.86309(3) 0.43933(4) 0.42226(2) 0.01179(6) Uani 1 1 d . . . . .
N3 N 0.78074(4) 0.48624(4) 0.37908(2) 0.00815(5) Uani 1 1 d . . . . .
N4 N 0.45975(3) 0.43357(4) 0.37305(2) 0.00747(5) Uani 1 1 d . . . . .
N5 N 0.35121(4) 0.28121(4) 0.25356(2) 0.01104(6) Uani 1 1 d . . . . .
H6 H 0.313504 0.214774 0.227741 0.027 Uiso 1 1 d R U . . .
H7 H 0.424350 0.261645 0.273021 0.027 Uiso 1 1 d R U . . .
N8 N 0.63075(4) 0.37393(4) 0.44248(2) 0.00828(6) Uani 1 1 d . . . . .
C9 C 0.43588(4) 0.29453(5) 0.48300(2) 0.01067(7) Uani 1 1 d . . . . .
H10 H 0.379734 0.232494 0.454940 0.032 Uiso 1 1 calc R U . . .
H11 H 0.388670 0.359632 0.507232 0.032 Uiso 1 1 calc R U . . .
H12 H 0.490180 0.244974 0.519404 0.032 Uiso 1 1 calc R U . . .
C13 C 0.51017(4) 0.36491(4) 0.43368(2) 0.00791(6) Uani 1 1 d . . . . .
C14 C 0.65687(4) 0.45128(4) 0.38610(2) 0.00776(6) Uani 1 1 d . . . . .
C15 C 0.33128(4) 0.44382(4) 0.34830(2) 0.00752(6) Uani 1 1 d . . . . .
C16 C 0.28015(4) 0.36276(4) 0.29073(2) 0.00765(6) Uani 1 1 d . . . . .
C17 C 0.55353(4) 0.48993(4) 0.34177(2) 0.00833(6) Uani 1 1 d . . . . .
H18 H 0.548287 0.543291 0.299315 0.020 Uiso 1 1 calc R U . . .
C19 C 0.26046(4) 0.52948(4) 0.38449(2) 0.00890(6) Uani 1 1 d . . . . .
H20 H 0.297896 0.581669 0.423805 0.021 Uiso 1 1 calc R U . . .
C21 C 0.15264(4) 0.37181(5) 0.27106(2) 0.00869(6) Uani 1 1 d . . . . .
H22 H 0.114116 0.317006 0.233205 0.021 Uiso 1 1 calc R U . . .
C23 C 0.13516(4) 0.53890(5) 0.36330(2) 0.00965(6) Uani 1 1 d . . . . .
H24 H 0.086375 0.598179 0.387267 0.023 Uiso 1 1 calc R U . . .
C25 C 0.08227(4) 0.45942(5) 0.30602(2) 0.00927(6) Uani 1 1 d . . . . .
H26 H -0.003239 0.465478 0.290768 0.022 Uiso 1 1 calc R U . . .
O27 O 0.65958(4) 0.30434(4) 0.19173(2) 0.01284(6) Uani 1 1 d . . . . .
O28 O 0.85483(4) 0.30106(4) 0.23039(2) 0.01211(6) Uani 1 1 d . . . . .
N29 N 0.74794(4) 0.26971(4) 0.23530(2) 0.00839(5) Uani 1 1 d . . . . .
N30 N 0.74774(3) 0.06020(4) 0.38918(2) 0.00746(5) Uani 1 1 d . . . . .
N31 N 0.73423(4) 0.13743(4) 0.53498(2) 0.01121(6) Uani 1 1 d . . . . .
H32 H 0.727529 0.202998 0.501694 0.027 Uiso 1 1 d R U . . .
H33 H 0.736991 0.162337 0.580061 0.027 Uiso 1 1 d R U . . .
N34 N 0.60970(4) 0.14838(4) 0.30439(2) 0.00814(6) Uani 1 1 d . . . . .
C35 C 0.52838(4) -0.00236(5) 0.39340(3) 0.01103(7) Uani 1 1 d . . . . .
H36 H 0.448072 0.031722 0.372696 0.033 Uiso 1 1 calc R U . . .
H37 H 0.538826 0.010124 0.446066 0.033 Uiso 1 1 calc R U . . .
H38 H 0.533810 -0.097419 0.382265 0.033 Uiso 1 1 calc R U . . .
C39 C 0.62557(4) 0.07077(4) 0.36196(2) 0.00785(6) Uani 1 1 d . . . . .
C40 C 0.72557(4) 0.18706(4) 0.29463(2) 0.00783(6) Uani 1 1 d . . . . .
C41 C 0.79732(4) -0.02253(4) 0.44893(2) 0.00794(6) Uani 1 1 d . . . . .
C42 C 0.78925(4) 0.01952(4) 0.52031(2) 0.00797(6) Uani 1 1 d . . . . .
C43 C 0.81299(4) 0.13468(4) 0.34587(2) 0.00829(6) Uani 1 1 d . . . . .
H44 H 0.899145 0.147213 0.350306 0.020 Uiso 1 1 calc R U . . .
C45 C 0.84946(4) -0.14428(5) 0.43447(2) 0.00974(6) Uani 1 1 d . . . . .
H46 H 0.854706 -0.169488 0.385741 0.023 Uiso 1 1 calc R U . . .
C47 C 0.83389(4) -0.06827(5) 0.57661(2) 0.00938(6) Uani 1 1 d . . . . .
H48 H 0.829400 -0.043507 0.625486 0.023 Uiso 1 1 calc R U . . .
C49 C 0.89396(5) -0.22939(5) 0.49065(2) 0.01057(7) Uani 1 1 d . . . . .
H50 H 0.930121 -0.312272 0.480877 0.025 Uiso 1 1 calc R U . . .
C51 C 0.88437(4) -0.19046(5) 0.56179(2) 0.00965(6) Uani 1 1 d . . . . .
H52 H 0.912824 -0.248480 0.600655 0.023 Uiso 1 1 calc R U . . .
 
loop_
 _atom_site_aniso_label
 _atom_site_aniso_U_11
 _atom_site_aniso_U_22
 _atom_site_aniso_U_33
 _atom_site_aniso_U_23
 _atom_site_aniso_U_13
 _atom_site_aniso_U_12
O1 0.00983(13) 0.01298(14) 0.01295(13) 0.00465(10) 0.00292(10) 0.00029(10)
O2 0.00793(12) 0.01407(14) 0.01269(13) 0.00265(10) -0.00132(10) 0.00080(10)
N3 0.00698(12) 0.00835(13) 0.00912(12) -0.00011(9) 0.00101(9) 0.00001(10)
N4 0.00651(12) 0.00825(12) 0.00751(11) 0.00050(9) 0.00039(9) -0.00012(9)
N5 0.00889(14) 0.01226(15) 0.01183(14) -0.00414(11) 0.00072(11) 0.00147(11)
N8 0.00761(13) 0.00866(13) 0.00844(12) 0.00070(9) 0.00048(10) -0.00010(10)
C9 0.01040(16) 0.01130(16) 0.01057(14) 0.00261(12) 0.00239(12) -0.00096(12)
C13 0.00777(14) 0.00806(14) 0.00780(13) 0.00082(10) 0.00060(10) -0.00012(11)
C14 0.00670(14) 0.00852(14) 0.00798(13) 0.00057(10) 0.00067(10) -0.00025(11)
C15 0.00655(13) 0.00824(14) 0.00764(12) -0.00093(10) 0.00040(10) 0.00013(10)
C16 0.00720(14) 0.00825(14) 0.00756(12) -0.00052(10) 0.00112(10) 0.00030(11)
C17 0.00741(14) 0.00940(15) 0.00815(13) 0.00124(11) 0.00083(10) -0.00010(11)
C19 0.00818(14) 0.00930(15) 0.00910(13) -0.00137(11) 0.00070(11) 0.00047(11)
C21 0.00689(14) 0.01052(15) 0.00851(13) -0.00091(11) 0.00045(11) 0.00009(11)
C23 0.00796(15) 0.01046(15) 0.01059(14) -0.00147(11) 0.00143(11) 0.00110(12)
C25 0.00712(14) 0.01090(15) 0.00979(14) -0.00043(11) 0.00108(11) 0.00050(11)
O27 0.01233(14) 0.01557(15) 0.01029(12) 0.00487(10) 0.00011(10) 0.00226(11)
O28 0.01100(14) 0.01337(14) 0.01231(13) 0.00152(10) 0.00286(10) -0.00329(11)
N29 0.01004(13) 0.00800(13) 0.00730(11) 0.00073(9) 0.00170(10) 0.00002(10)
N30 0.00757(12) 0.00814(12) 0.00661(11) 0.00093(9) 0.00072(9) 0.00023(9)
N31 0.01591(17) 0.00954(14) 0.00818(12) -0.00044(10) 0.00153(11) 0.00343(12)
N34 0.00812(13) 0.00902(13) 0.00723(11) 0.00091(9) 0.00074(9) 0.00027(10)
C35 0.00945(16) 0.01316(17) 0.01074(15) 0.00192(12) 0.00224(12) -0.00186(13)
C39 0.00766(14) 0.00862(14) 0.00726(12) 0.00057(10) 0.00091(10) -0.00023(11)
C40 0.00800(14) 0.00864(14) 0.00691(12) 0.00124(10) 0.00119(10) -0.00006(11)
C41 0.00924(15) 0.00820(14) 0.00634(12) 0.00056(10) 0.00082(10) 0.00113(11)
C42 0.00882(14) 0.00794(14) 0.00712(12) 0.00031(10) 0.00088(10) 0.00059(11)
C43 0.00772(14) 0.00932(15) 0.00780(13) 0.00085(11) 0.00086(10) -0.00037(11)
C45 0.01183(16) 0.00935(15) 0.00805(13) 0.00008(11) 0.00132(11) 0.00216(12)
C47 0.01140(16) 0.00938(15) 0.00715(13) 0.00108(11) 0.00034(11) 0.00130(12)
C49 0.01266(17) 0.00895(15) 0.00999(14) 0.00087(11) 0.00104(12) 0.00228(12)
C51 0.01061(16) 0.00906(15) 0.00902(14) 0.00151(11) 0.00026(11) 0.00084(12)
 
_geom_special_details
;
 All esds (except the esd in the dihedral angle between two l.s. planes)
 are estimated using the full covariance matrix.  The cell esds are taken
 into account individually in the estimation of esds in distances, angles
 and torsion angles; correlations between esds in cell parameters are only
 used when they are defined by crystal symmetry.  An approximate (isotropic)
 treatment of cell esds is used for estimating esds involving l.s. planes.
;
 
loop_
 _geom_bond_atom_site_label_1
 _geom_bond_atom_site_label_2
 _geom_bond_distance
 _geom_bond_site_symmetry_2
 _geom_bond_publ_flag
O1 N3 1.2420(5) . ?
O2 N3 1.2262(5) . ?
N3 C14 1.4303(6) . ?
N4 C17 1.3705(6) . ?
N4 C13 1.3771(5) . ?
N4 C15 1.4344(6) . ?
N5 C16 1.3779(6) . ?
N5 H6 0.8928 . ?
N5 H7 0.8625 . ?
N8 C13 1.3198(6) . ?
N8 C14 1.3648(6) . ?
C9 C13 1.4837(6) . ?
C9 H10 0.9800 . ?
C9 H11 0.9800 . ?
C9 H12 0.9800 . ?
C14 C17 1.3733(6) . ?
C15 C19 1.3910(6) . ?
C15 C16 1.4044(6) . ?
C16 C21 1.4080(6) . ?
C17 H18 0.9500 . ?
C19 C23 1.3889(6) . ?
C19 H20 0.9500 . ?
C21 C25 1.3875(6) . ?
C21 H22 0.9500 . ?
C23 C25 1.3977(6) . ?
C23 H24 0.9500 . ?
C25 H26 0.9500 . ?
O27 N29 1.2343(5) . ?
O28 N29 1.2328(6) . ?
N29 C40 1.4271(6) . ?
N30 C43 1.3683(6) . ?
N30 C39 1.3797(6) . ?
N30 C41 1.4383(5) . ?
N31 C42 1.3730(6) . ?
N31 H32 0.9004 . ?
N31 H33 0.8719 . ?
N34 C39 1.3180(5) . ?
N34 C40 1.3676(6) . ?
C35 C39 1.4785(6) . ?
C35 H36 0.9800 . ?
C35 H37 0.9800 . ?
C35 H38 0.9800 . ?
C40 C43 1.3704(6) . ?
C41 C45 1.3912(6) . ?
C41 C42 1.4070(6) . ?
C42 C47 1.4087(6) . ?
C43 H44 0.9500 . ?
C45 C49 1.3901(6) . ?
C45 H46 0.9500 . ?
C47 C51 1.3888(6) . ?
C47 H48 0.9500 . ?
C49 C51 1.3968(6) . ?
C49 H50 0.9500 . ?
C51 H52 0.9500 . ?
 
loop_
 _geom_angle_atom_site_label_1
 _geom_angle_atom_site_label_2
 _geom_angle_atom_site_label_3
 _geom_angle
 _geom_angle_site_symmetry_1
 _geom_angle_site_symmetry_3
 _geom_angle_publ_flag
O2 N3 O1 123.94(4) . . ?
O2 N3 C14 118.69(4) . . ?
O1 N3 C14 117.38(4) . . ?
C17 N4 C13 107.92(4) . . ?
C17 N4 C15 126.84(4) . . ?
C13 N4 C15 125.24(4) . . ?
C16 N5 H6 117.3 . . ?
C16 N5 H7 119.0 . . ?
H6 N5 H7 113.6 . . ?
C13 N8 C14 104.53(4) . . ?
C13 C9 H10 109.5 . . ?
C13 C9 H11 109.5 . . ?
H10 C9 H11 109.5 . . ?
C13 C9 H12 109.5 . . ?
H10 C9 H12 109.5 . . ?
H11 C9 H12 109.5 . . ?
N8 C13 N4 111.18(4) . . ?
N8 C13 C9 125.53(4) . . ?
N4 C13 C9 123.26(4) . . ?
N8 C14 C17 112.50(4) . . ?
N8 C14 N3 120.43(4) . . ?
C17 C14 N3 127.05(4) . . ?
C19 C15 C16 122.18(4) . . ?
C19 C15 N4 118.66(4) . . ?
C16 C15 N4 119.09(4) . . ?
N5 C16 C15 121.94(4) . . ?
N5 C16 C21 121.26(4) . . ?
C15 C16 C21 116.76(4) . . ?
N4 C17 C14 103.87(4) . . ?
N4 C17 H18 128.1 . . ?
C14 C17 H18 128.1 . . ?
C23 C19 C15 120.16(4) . . ?
C23 C19 H20 119.9 . . ?
C15 C19 H20 119.9 . . ?
C25 C21 C16 121.12(4) . . ?
C25 C21 H22 119.4 . . ?
C16 C21 H22 119.4 . . ?
C19 C23 C25 118.67(4) . . ?
C19 C23 H24 120.7 . . ?
C25 C23 H24 120.7 . . ?
C21 C25 C23 121.07(4) . . ?
C21 C25 H26 119.5 . . ?
C23 C25 H26 119.5 . . ?
O28 N29 O27 124.01(4) . . ?
O28 N29 C40 117.80(4) . . ?
O27 N29 C40 118.19(4) . . ?
C43 N30 C39 107.59(3) . . ?
C43 N30 C41 126.49(4) . . ?
C39 N30 C41 125.76(4) . . ?
C42 N31 H32 119.6 . . ?
C42 N31 H33 118.4 . . ?
H32 N31 H33 116.2 . . ?
C39 N34 C40 104.27(4) . . ?
C39 C35 H36 109.5 . . ?
C39 C35 H37 109.5 . . ?
H36 C35 H37 109.5 . . ?
C39 C35 H38 109.5 . . ?
H36 C35 H38 109.5 . . ?
H37 C35 H38 109.5 . . ?
N34 C39 N30 111.47(4) . . ?
N34 C39 C35 125.97(4) . . ?
N30 C39 C35 122.51(4) . . ?
N34 C40 C43 112.52(4) . . ?
N34 C40 N29 121.57(4) . . ?
C43 C40 N29 125.88(4) . . ?
C45 C41 C42 121.56(4) . . ?
C45 C41 N30 118.90(4) . . ?
C42 C41 N30 119.52(4) . . ?
N31 C42 C41 121.93(4) . . ?
N31 C42 C47 120.84(4) . . ?
C41 C42 C47 117.13(4) . . ?
N30 C43 C40 104.16(4) . . ?
N30 C43 H44 127.9 . . ?
C40 C43 H44 127.9 . . ?
C49 C45 C41 120.61(4) . . ?
C49 C45 H46 119.7 . . ?
C41 C45 H46 119.7 . . ?
C51 C47 C42 121.04(4) . . ?
C51 C47 H48 119.5 . . ?
C42 C47 H48 119.5 . . ?
C45 C49 C51 118.59(4) . . ?
C45 C49 H50 120.7 . . ?
C51 C49 H50 120.7 . . ?
C47 C51 C49 121.05(4) . . ?
C47 C51 H52 119.5 . . ?
C49 C51 H52 119.5 . . ?
 
loop_
 _geom_torsion_atom_site_label_1
 _geom_torsion_atom_site_label_2
 _geom_torsion_atom_site_label_3
 _geom_torsion_atom_site_label_4
 _geom_torsion
 _geom_torsion_site_symmetry_1
 _geom_torsion_site_symmetry_2
 _geom_torsion_site_symmetry_3
 _geom_torsion_site_symmetry_4
 _geom_torsion_publ_flag
C14 N8 C13 N4 0.46(5) . . . . ?
C14 N8 C13 C9 -177.67(4) . . . . ?
C17 N4 C13 N8 -0.32(5) . . . . ?
C15 N4 C13 N8 -179.88(4) . . . . ?
C17 N4 C13 C9 177.86(4) . . . . ?
C15 N4 C13 C9 -1.70(7) . . . . ?
C13 N8 C14 C17 -0.45(5) . . . . ?
C13 N8 C14 N3 178.11(4) . . . . ?
O2 N3 C14 N8 4.03(6) . . . . ?
O1 N3 C14 N8 -175.80(4) . . . . ?
O2 N3 C14 C17 -177.63(4) . . . . ?
O1 N3 C14 C17 2.54(7) . . . . ?
C17 N4 C15 C19 -103.32(5) . . . . ?
C13 N4 C15 C19 76.15(6) . . . . ?
C17 N4 C15 C16 79.65(6) . . . . ?
C13 N4 C15 C16 -100.87(5) . . . . ?
C19 C15 C16 N5 177.90(4) . . . . ?
N4 C15 C16 N5 -5.18(6) . . . . ?
C19 C15 C16 C21 -0.11(6) . . . . ?
N4 C15 C16 C21 176.81(4) . . . . ?
C13 N4 C17 C14 0.03(5) . . . . ?
C15 N4 C17 C14 179.58(4) . . . . ?
N8 C14 C17 N4 0.26(5) . . . . ?
N3 C14 C17 N4 -178.19(4) . . . . ?
C16 C15 C19 C23 -1.18(7) . . . . ?
N4 C15 C19 C23 -178.11(4) . . . . ?
N5 C16 C21 C25 -176.43(4) . . . . ?
C15 C16 C21 C25 1.59(6) . . . . ?
C15 C19 C23 C25 0.98(7) . . . . ?
C16 C21 C25 C23 -1.82(7) . . . . ?
C19 C23 C25 C21 0.50(7) . . . . ?
C40 N34 C39 N30 0.51(5) . . . . ?
C40 N34 C39 C35 -176.96(4) . . . . ?
C43 N30 C39 N34 -0.52(5) . . . . ?
C41 N30 C39 N34 -176.20(4) . . . . ?
C43 N30 C39 C35 177.05(4) . . . . ?
C41 N30 C39 C35 1.37(7) . . . . ?
C39 N34 C40 C43 -0.33(5) . . . . ?
C39 N34 C40 N29 177.87(4) . . . . ?
O28 N29 C40 N34 179.57(4) . . . . ?
O27 N29 C40 N34 -1.13(6) . . . . ?
O28 N29 C40 C43 -2.49(7) . . . . ?
O27 N29 C40 C43 176.82(4) . . . . ?
C43 N30 C41 C45 -75.05(6) . . . . ?
C39 N30 C41 C45 99.83(5) . . . . ?
C43 N30 C41 C42 106.60(5) . . . . ?
C39 N30 C41 C42 -78.53(6) . . . . ?
C45 C41 C42 N31 -177.75(5) . . . . ?
N30 C41 C42 N31 0.56(7) . . . . ?
C45 C41 C42 C47 -1.33(7) . . . . ?
N30 C41 C42 C47 176.98(4) . . . . ?
C39 N30 C43 C40 0.28(5) . . . . ?
C41 N30 C43 C40 175.92(4) . . . . ?
N34 C40 C43 N30 0.02(5) . . . . ?
N29 C40 C43 N30 -178.09(4) . . . . ?
C42 C41 C45 C49 0.89(7) . . . . ?
N30 C41 C45 C49 -177.43(4) . . . . ?
N31 C42 C47 C51 176.92(5) . . . . ?
C41 C42 C47 C51 0.46(7) . . . . ?
C41 C45 C49 C51 0.46(7) . . . . ?
C42 C47 C51 C49 0.86(7) . . . . ?
C45 C49 C51 C47 -1.33(7) . . . . ?
 
_refine_diff_density_max    0.477
_refine_diff_density_min   -0.423
_refine_diff_density_rms    0.064

_shelx_res_file
;
TITL POULAIN.restrained in space group "P1 21/c1"
    POULAIN.res
    created by SHELXL-2019/3 at 15:59:36 on 20-Feb-2025
CELL    0.7107   11.0100   10.0400   18.6040   90.0000   97.3200   90.0000
ZERR    4.0000    0.0000    0.0000    0.0000    0.0000    0.0000    0.0000
LATT  1
REM Monoclinic - Centric - P lattice with 4 symmetry generators
SYMM -x, 1/2+y, 1/2-z
SFAC  O  N  C  H
UNIT  16  32  80  80

REM +POULAIN.bodd
REM !ATOM O1!
REM !INVARIOMNAME O2n_0!
BEDE O1 N3 0.568 20.177 30.362 40.550
LONE O1 9 21.479 30.349 40.543 0.333 170.02

REM !ATOM O2!
REM !INVARIOMNAME O2n_0!
BEDE O2 N3 0.561 20.177 30.362 40.550
LONE O2 9 21.479 30.349 40.543 0.333 170.02

REM !ATOM N3!
REM !INVARIOMNAME N2o2o@5c_0!
BEDE N3 C14 0.642 20.518 30.415 40.551
BEDE N3 O1 0.682 20.996 30.518 40.551
BEDE N3 O2 0.674 20.996 30.518 40.551
LONE N3 6 20.227 31.116 40.551 0.376

REM !ATOM N4!
REM !INVARIOMNAME 5-N#5c[#5n]#5c[#5c1h]1c_0!
BEDE N4 C17 0.919 20.719 30.428 40.561
BEDE N4 C15 0.907 20.431 30.410 40.561
BEDE N4 C13 0.575 20.490 30.255 40.561
LONE N4 6 20.822 30.318 40.561 0.328

REM !ATOM N5!
REM !INVARIOMNAME N@6c1h1h_0!
BEDE N5 H6 0.286 20.613 30.291 40.548
BEDE N5 H7 0.277 20.613 30.291 40.548
BEDE N5 C16 0.817 20.598 30.192 40.548
LONE N5 6 20.922 30.297 40.548 0.474

REM !ATOM H6!
REM !INVARIOMNAME H1n[@6c1h]&N@6c1h1h_0!
BEDE H6 N5 0.355 20.562 30.603 40.548

REM !ATOM H7!
REM !INVARIOMNAME H1n[@6c1h]&N@6c1h1h_0!
BEDE H7 N5 0.343 20.562 30.603 40.548

REM !ATOM N8!
REM !INVARIOMNAME 5-N#5c[#5n1c]#5c[#5c1h]_0!
BEDE N8 C14 0.899 20.336 30.421 40.557
BEDE N8 C13 0.529 20.546 30.226 40.557
LONE N8 4 21.370 30.328 40.557 0.332

REM !ATOM C9!
REM !INVARIOMNAME C@5c1h1h1h_0!
BEDE C9 H10 0.443 20.658 30.408 40.589
BEDE C9 H11 0.443 20.658 30.408 40.589
BEDE C9 H12 0.443 20.658 30.408 40.589
BEDE C9 C13 0.755 20.550 30.298 40.589

REM !ATOM H10!
REM !INVARIOMNAME H1c[@5c1h1h]&C@5c1h1h1h_0!
BEDE H10 C9 0.503 20.493 30.406 40.589

REM !ATOM H11!
REM !INVARIOMNAME H1c[@5c1h1h]&C@5c1h1h1h_0!
BEDE H11 C9 0.503 20.493 30.406 40.589

REM !ATOM H12!
REM !INVARIOMNAME H1c[@5c1h1h]&C@5c1h1h1h_0!
BEDE H12 C9 0.503 20.493 30.406 40.589

REM !ATOM C13!
REM !INVARIOMNAME 5-C#5n[#5c@6c]#5n[#5c]1c_0!
BEDE C13 N4 0.693 20.357 30.433 40.569
BEDE C13 N8 0.567 20.631 30.377 40.569
BEDE C13 C9 0.786 20.518 30.313 40.569

REM !ATOM C14!
REM !INVARIOMNAME 5-C#5n[#5c]#5c[2c#5n]1n_0!
BEDE C14 N3 1.033 20.528 30.235 40.551
BEDE C14 C17 0.788 20.622 30.194 40.551
BEDE C14 N8 0.555 20.622 30.292 40.551

REM !ATOM C15!
REM !INVARIOMNAME 6-C#6c[#6c1c]#6c[#6c1c]1n_0!
BEDE C15 N4 0.715 20.516 30.451 40.576
BEDE C15 C16 0.682 20.747 30.250 40.576
BEDE C15 C19 0.677 20.747 30.250 40.576

REM !ATOM C16!
REM !INVARIOMNAME 6-C2n#6c[#6c1br]#6c[#6c1br]_0!
BEDE C16 N5 0.698 20.387 30.992 40.441
BEDE C16 C15 0.939 20.581 30.122 40.441
BEDE C16 C21 0.942 20.581 30.122 40.441

REM !ATOM C17!
REM !INVARIOMNAME 5-C#5n[#5c]#5c[#5n1c]1h_0!
BEDE C17 N4 0.922 20.547 30.286 40.544
BEDE C17 C14 0.733 20.582 30.211 40.544
BEDE C17 H18 0.321 20.797 30.388 40.544

REM !ATOM H18!
REM !INVARIOMNAME H@5c&5-C#5n[#65c1h]#5c[#65c1h]1h_0!
BEDE H18 C17 0.463 20.580 30.379 40.556

REM !ATOM C19!
REM !INVARIOMNAME 6-C#6c[#6c1br]#6c[#6c1c]1h_0!
BEDE C19 C15 0.789 20.409 30.078 40.405
BEDE C19 C23 0.890 20.590 30.108 40.405
BEDE C19 H20 0.317 20.788 30.319 40.405

REM !ATOM H20!
REM !INVARIOMNAME H@6c&6-C#6c[2s#6n]#6c[#6n1h]1h_0!
BEDE H20 C19 0.504 20.455 30.341 40.558

REM !ATOM C21!
REM !INVARIOMNAME 6-C#6c[#6c1br]#6c[#6c1c]1h_0!
BEDE C21 C16 0.798 20.409 30.078 40.405
BEDE C21 C25 0.889 20.590 30.108 40.405
BEDE C21 H22 0.317 20.788 30.319 40.405

REM !ATOM H22!
REM !INVARIOMNAME H@6c&6-C#6c[2s#6n]#6c[#6n1h]1h_0!
BEDE H22 C21 0.504 20.455 30.341 40.558

REM !ATOM C23!
REM !INVARIOMNAME 6-C#6c[#6c1br]#6c[#6c1br]1h_0!
BEDE C23 H24 0.337 20.652 30.426 40.456
BEDE C23 C19 0.925 20.597 30.119 40.456
BEDE C23 C25 0.931 20.597 30.119 40.456

REM !ATOM H24!
REM !INVARIOMNAME H@6c&6-C#6c[2s#6n]#6c[#6n1h]1h_0!
BEDE H24 C23 0.504 20.455 30.341 40.558

REM !ATOM C25!
REM !INVARIOMNAME 6-C#6c[#6c1br]#6c[#6c1br]1h_0!
BEDE C25 H26 0.337 20.652 30.426 40.456
BEDE C25 C21 0.924 20.597 30.119 40.456
BEDE C25 C23 0.931 20.597 30.119 40.456

REM !ATOM H26!
REM !INVARIOMNAME H@6c&6-C#6c[2s#6n]#6c[#6n1h]1h_0!
BEDE H26 C25 0.504 20.455 30.341 40.558

REM !ATOM O27!
REM !INVARIOMNAME O2n_0!
BEDE O27 N29 0.564 20.177 30.362 40.550
LONE O27 9 21.479 30.349 40.543 0.333 170.02

REM !ATOM O28!
REM !INVARIOMNAME O2n_0!
BEDE O28 N29 0.564 20.177 30.362 40.550
LONE O28 9 21.479 30.349 40.543 0.333 170.02

REM !ATOM N29!
REM !INVARIOMNAME N2o2o@5c_0!
BEDE N29 C40 0.641 20.518 30.415 40.551
BEDE N29 O27 0.678 20.996 30.518 40.551
BEDE N29 O28 0.677 20.996 30.518 40.551
LONE N29 6 20.227 31.116 40.551 0.376

REM !ATOM N30!
REM !INVARIOMNAME 5-N#5c[#5c1n]#5c[#5c1h]1c_0!
BEDE N30 C43 0.565 20.487 30.237 40.561
BEDE N30 C41 0.909 20.471 30.425 40.561
BEDE N30 C39 0.911 20.469 30.349 40.561
LONE N30 6 20.988 30.335 40.561 0.449

REM !ATOM N31!
REM !INVARIOMNAME N@6c1h1h_0!
BEDE N31 H32 0.289 20.613 30.291 40.548
BEDE N31 H33 0.280 20.613 30.291 40.548
BEDE N31 C42 0.814 20.598 30.192 40.548
LONE N31 6 20.922 30.297 40.548 0.474

REM !ATOM H32!
REM !INVARIOMNAME H1n[@6c1h]&N@6c1h1h_0!
BEDE H32 N31 0.358 20.562 30.603 40.548

REM !ATOM H33!
REM !INVARIOMNAME H1n[@6c1h]&N@6c1h1h_0!
BEDE H33 N31 0.346 20.562 30.603 40.548

REM !ATOM N34!
REM !INVARIOMNAME 5-N#5c[#5n1c]#5c[#5c1h]_0!
BEDE N34 C40 0.901 20.336 30.421 40.557
BEDE N34 C39 0.528 20.546 30.226 40.557
LONE N34 4 21.370 30.328 40.557 0.332

REM !ATOM C35!
REM !INVARIOMNAME C@5c1h1h1h_0!
BEDE C35 H36 0.443 20.658 30.408 40.589
BEDE C35 H37 0.443 20.658 30.408 40.589
BEDE C35 H38 0.444 20.658 30.408 40.589
BEDE C35 C39 0.753 20.550 30.298 40.589

REM !ATOM H36!
REM !INVARIOMNAME H1c[@5c1h1h]&C@5c1h1h1h_0!
BEDE H36 C35 0.503 20.493 30.406 40.589

REM !ATOM H37!
REM !INVARIOMNAME H1c[@5c1h1h]&C@5c1h1h1h_0!
BEDE H37 C35 0.503 20.493 30.406 40.589

REM !ATOM H38!
REM !INVARIOMNAME H1c[@5c1h1h]&C@5c1h1h1h_0!
BEDE H38 C35 0.503 20.493 30.406 40.589

REM !ATOM C39!
REM !INVARIOMNAME 5-C#5n[#5c@6c]#5n[#5c]1c_0!
BEDE C39 N30 0.694 20.357 30.433 40.569
BEDE C39 N34 0.567 20.631 30.377 40.569
BEDE C39 C35 0.783 20.518 30.313 40.569

REM !ATOM C40!
REM !INVARIOMNAME 5-C#5n[#5c]#5c[2c#5n]1n_0!
BEDE C40 N29 1.031 20.528 30.235 40.551
BEDE C40 C43 0.786 20.622 30.194 40.551
BEDE C40 N34 0.556 20.622 30.292 40.551

REM !ATOM C41!
REM !INVARIOMNAME 6-C#6c[#6c1c]#6c[#6c1c]1n_0!
BEDE C41 N30 0.717 20.516 30.451 40.576
BEDE C41 C42 0.683 20.747 30.250 40.576
BEDE C41 C45 0.677 20.747 30.250 40.576

REM !ATOM C42!
REM !INVARIOMNAME 6-C2n#6c[#6c1br]#6c[#6c1br]_0!
BEDE C42 N31 0.696 20.387 30.992 40.441
BEDE C42 C41 0.941 20.581 30.122 40.441
BEDE C42 C47 0.943 20.581 30.122 40.441

REM !ATOM C43!
REM !INVARIOMNAME 5-C#5n[#5c]#5c[#5n1c]1h_0!
BEDE C43 N30 0.921 20.547 30.286 40.544
BEDE C43 C40 0.731 20.582 30.211 40.544
BEDE C43 H44 0.321 20.797 30.388 40.544

REM !ATOM H44!
REM !INVARIOMNAME H@5c&5-C#5n[#5c1c]#5c[#5c1h]1h_0!
BEDE H44 C43 0.507 20.429 30.381 40.562

REM !ATOM C45!
REM !INVARIOMNAME 6-C#6c[#6c1br]#6c[#6c1c]1h_0!
BEDE C45 C41 0.789 20.409 30.078 40.405
BEDE C45 C49 0.891 20.590 30.108 40.405
BEDE C45 H46 0.317 20.788 30.319 40.405

REM !ATOM H46!
REM !INVARIOMNAME H@6c&6-C#6c[2s#6n]#6c[#6n1h]1h_0!
BEDE H46 C45 0.504 20.455 30.341 40.558

REM !ATOM C47!
REM !INVARIOMNAME 6-C#6c[#6c1br]#6c[#6c1c]1h_0!
BEDE C47 C42 0.799 20.409 30.078 40.405
BEDE C47 C51 0.890 20.590 30.108 40.405
BEDE C47 H48 0.317 20.788 30.319 40.405

REM !ATOM H48!
REM !INVARIOMNAME H@6c&6-C#6c[2s#6n]#6c[#6n1h]1h_0!
BEDE H48 C47 0.504 20.455 30.341 40.558

REM !ATOM C49!
REM !INVARIOMNAME 6-C#6c[#6c1br]#6c[#6c1br]1h_0!
BEDE C49 H50 0.337 20.652 30.426 40.456
BEDE C49 C45 0.926 20.597 30.119 40.456
BEDE C49 C51 0.930 20.597 30.119 40.456

REM !ATOM H50!
REM !INVARIOMNAME H@6c&6-C#6c[2s#6n]#6c[#6n1h]1h_0!
BEDE H50 C49 0.504 20.455 30.341 40.558

REM !ATOM C51!
REM !INVARIOMNAME 6-C#6c[#6c1br]#6c[#6c1br]1h_0!
BEDE C51 H52 0.337 20.652 30.426 40.456
BEDE C51 C47 0.926 20.597 30.119 40.456
BEDE C51 C49 0.930 20.597 30.119 40.456

REM !ATOM H52!
REM !INVARIOMNAME H@6c&6-C#6c[2s#6n]#6c[#6n1h]1h_0!
BEDE H52 C51 0.504 20.455 30.341 40.558

LIST 6 ! automatically inserted. Change 6 to 4 for CHECKCIF!!
REM +POULAIN.rests
L.S. 10
PLAN -20
ACTA
DAMP
WPDB -1
BOND $H
CONF
TEMP -263
FMAP
WGHT    0.035700    0.202500
FVAR       1.01454   0.30121   0.25885   0.19693
O1    1    0.798018    0.563308    0.329159    11.00000    0.00983    0.01298 =
         0.01295    0.00465    0.00292    0.00029
O2    1    0.863086    0.439329    0.422262    11.00000    0.00793    0.01407 =
         0.01269    0.00265   -0.00132    0.00080
N3    2    0.780739    0.486244    0.379084    11.00000    0.00698    0.00835 =
         0.00912   -0.00011    0.00101    0.00001
N4    2    0.459750    0.433567    0.373047    11.00000    0.00651    0.00825 =
         0.00751    0.00050    0.00039   -0.00012
N5    2    0.351206    0.281208    0.253559    11.00000    0.00889    0.01226 =
         0.01183   -0.00414    0.00072    0.00147
AFIX   3
H6    4    0.313504    0.214774    0.227741    11.00000   -2.40000
H7    4    0.424350    0.261645    0.273021    11.00000   -2.40000
AFIX   0
N8    2    0.630750    0.373933    0.442475    11.00000    0.00761    0.00866 =
         0.00844    0.00070    0.00048   -0.00010
C9    3    0.435885    0.294529    0.483001    11.00000    0.01040    0.01130 =
         0.01057    0.00261    0.00239   -0.00096
AFIX 137
H10   4    0.379734    0.232494    0.454940    11.00000   -3.00000
H11   4    0.388670    0.359632    0.507232    11.00000   -3.00000
H12   4    0.490180    0.244974    0.519404    11.00000   -3.00000
AFIX   0
C13   3    0.510174    0.364907    0.433685    11.00000    0.00777    0.00806 =
         0.00780    0.00082    0.00060   -0.00012
C14   3    0.656868    0.451278    0.386099    11.00000    0.00670    0.00852 =
         0.00798    0.00057    0.00067   -0.00025
C15   3    0.331276    0.443819    0.348296    11.00000    0.00655    0.00824 =
         0.00764   -0.00093    0.00040    0.00013
C16   3    0.280152    0.362761    0.290733    11.00000    0.00720    0.00825 =
         0.00756   -0.00052    0.00112    0.00030
C17   3    0.553534    0.489928    0.341767    11.00000    0.00741    0.00940 =
         0.00815    0.00124    0.00083   -0.00010
AFIX  43
H18   4    0.548287    0.543291    0.299315    11.00000   -2.40000
AFIX   0
C19   3    0.260462    0.529480    0.384493    11.00000    0.00818    0.00930 =
         0.00910   -0.00137    0.00070    0.00047
AFIX  43
H20   4    0.297896    0.581669    0.423805    11.00000   -2.40000
AFIX   0
C21   3    0.152635    0.371814    0.271059    11.00000    0.00689    0.01052 =
         0.00851   -0.00091    0.00045    0.00009
AFIX  43
H22   4    0.114116    0.317006    0.233205    11.00000   -2.40000
AFIX   0
C23   3    0.135159    0.538899    0.363303    11.00000    0.00796    0.01046 =
         0.01059   -0.00147    0.00143    0.00110
AFIX  43
H24   4    0.086375    0.598179    0.387267    11.00000   -2.40000
AFIX   0
C25   3    0.082272    0.459419    0.306017    11.00000    0.00712    0.01090 =
         0.00979   -0.00043    0.00108    0.00050
AFIX  43
H26   4   -0.003239    0.465478    0.290768    11.00000   -2.40000
AFIX   0
O27   1    0.659584    0.304339    0.191731    11.00000    0.01233    0.01557 =
         0.01029    0.00487    0.00011    0.00226
O28   1    0.854830    0.301064    0.230387    11.00000    0.01100    0.01337 =
         0.01231    0.00152    0.00286   -0.00329
N29   2    0.747944    0.269709    0.235305    11.00000    0.01004    0.00800 =
         0.00730    0.00073    0.00170    0.00002
N30   2    0.747741    0.060196    0.389184    11.00000    0.00757    0.00814 =
         0.00661    0.00093    0.00072    0.00023
N31   2    0.734226    0.137431    0.534983    11.00000    0.01591    0.00954 =
         0.00818   -0.00044    0.00153    0.00343
AFIX   3
H32   4    0.727529    0.202998    0.501694    11.00000   -2.40000
H33   4    0.736991    0.162337    0.580061    11.00000   -2.40000
AFIX   0
N34   2    0.609699    0.148378    0.304385    11.00000    0.00812    0.00902 =
         0.00723    0.00091    0.00074    0.00027
C35   3    0.528377   -0.002365    0.393396    11.00000    0.00945    0.01316 =
         0.01074    0.00192    0.00224   -0.00186
AFIX 137
H36   4    0.448072    0.031722    0.372696    11.00000   -3.00000
H37   4    0.538826    0.010124    0.446066    11.00000   -3.00000
H38   4    0.533810   -0.097419    0.382265    11.00000   -3.00000
AFIX   0
C39   3    0.625568    0.070773    0.361957    11.00000    0.00766    0.00862 =
         0.00726    0.00057    0.00091   -0.00023
C40   3    0.725574    0.187064    0.294629    11.00000    0.00800    0.00864 =
         0.00691    0.00124    0.00119   -0.00006
C41   3    0.797320   -0.022530    0.448931    11.00000    0.00924    0.00820 =
         0.00634    0.00056    0.00082    0.00113
C42   3    0.789251    0.019519    0.520311    11.00000    0.00882    0.00794 =
         0.00712    0.00031    0.00088    0.00059
C43   3    0.812988    0.134682    0.345871    11.00000    0.00772    0.00932 =
         0.00780    0.00085    0.00086   -0.00037
AFIX  43
H44   4    0.899145    0.147213    0.350306    11.00000   -2.40000
AFIX   0
C45   3    0.849462   -0.144282    0.434468    11.00000    0.01183    0.00935 =
         0.00805    0.00008    0.00132    0.00216
AFIX  43
H46   4    0.854706   -0.169488    0.385741    11.00000   -2.40000
AFIX   0
C47   3    0.833892   -0.068272    0.576611    11.00000    0.01140    0.00938 =
         0.00715    0.00108    0.00034    0.00130
AFIX  43
H48   4    0.829400   -0.043507    0.625486    11.00000   -2.40000
AFIX   0
C49   3    0.893958   -0.229391    0.490653    11.00000    0.01266    0.00895 =
         0.00999    0.00087    0.00104    0.00228
AFIX  43
H50   4    0.930121   -0.312272    0.480877    11.00000   -2.40000
AFIX   0
C51   3    0.884368   -0.190459    0.561793    11.00000    0.01061    0.00906 =
         0.00902    0.00151    0.00026    0.00084
AFIX  43
H52   4    0.912824   -0.248480    0.600655    11.00000   -2.40000

REM <hkl>
REM POULAIN.hkl
REM </hkl>
AFIX   0
HKLF 4

L1      4    0.79012    0.52806    0.35199  !    0.05332    0.09370  O1
L2      4    0.79802    0.56331    0.32916  !   -0.05332    0.10831  O1
L3      4    0.82541    0.46079    0.40251  !    0.05332    0.09370  O2
L4      4    0.86309    0.43933    0.42226  !   -0.05332    0.10831  O2
L5      4    0.72514    0.47055    0.38223  !    0.15603    0.10742  N3
L6      4    0.78074    0.48624    0.37908  !   -0.15603    0.10851  N3
L7      4    0.79023    0.52856    0.35167  !    0.30001    0.13408  N3
L8      4    0.78074    0.48624    0.37908  !   -0.30001    0.10851  N3
L9      4    0.82600    0.46046    0.40282  !    0.30001    0.13408  N3
L10     4    0.78074    0.48624    0.37908  !   -0.30001    0.10851  N3
L11     4    0.52264    0.47136    0.35207  !    0.21657    0.11079  N4
L12     4    0.45975    0.43357    0.37305  !   -0.21657    0.11048  N4
L13     4    0.37851    0.44005    0.35740  !    0.12982    0.10613  N4
L14     4    0.45975    0.43357    0.37305  !   -0.12982    0.11048  N4
L15     4    0.48080    0.40490    0.39837  !    0.14760    0.06601  N4
L16     4    0.45975    0.43357    0.37305  !   -0.14760    0.11048  N4
L17     4    0.33913    0.25993    0.24529  !    0.18464    0.07532  N5
L18     4    0.35121    0.28121    0.25356  !   -0.18464    0.10792  N5
L19     4    0.37470    0.27492    0.25981  !    0.18464    0.07532  N5
L20     4    0.35121    0.28121    0.25356  !   -0.18464    0.10792  N5
L21     4    0.30908    0.32956    0.27560  !    0.18013    0.04970  N5
L22     4    0.35121    0.28121    0.25356  !   -0.18013    0.10792  N5
L23     4    0.32850    0.24119    0.23801  !    0.16928    0.15608  H6
L24     4    0.31350    0.21477    0.22774  !   -0.16928    0.10792  H6
L25     4    0.39526    0.26942    0.26528  !    0.16928    0.15608  H7
L26     4    0.42435    0.26164    0.27302  !   -0.16928    0.10792  H7
L27     4    0.64795    0.42488    0.40534  !    0.10121    0.10897  N8
L28     4    0.63075    0.37393    0.44248  !   -0.10121    0.10969  N8
L29     4    0.58242    0.37032    0.43895  !    0.16446    0.05850  N8
L30     4    0.63075    0.37393    0.44248  !   -0.16446    0.10969  N8
L31     4    0.41050    0.26649    0.47032  !    0.19820    0.10561  C9
L32     4    0.43588    0.29453    0.48300  !   -0.19820    0.11599  C9
L33     4    0.41454    0.32396    0.49395  !    0.19820    0.10561  C9
L34     4    0.43588    0.29453    0.48300  !   -0.19820    0.11599  C9
L35     4    0.46043    0.27213    0.49946  !    0.19820    0.10561  C9
L36     4    0.43588    0.29453    0.48300  !   -0.19820    0.11599  C9
L37     4    0.47369    0.33034    0.45791  !    0.16567    0.07714  C9
L38     4    0.43588    0.29453    0.48300  !   -0.16567    0.11599  C9
L39     4    0.40855    0.26433    0.46934  !    0.14850    0.10509  H10
L40     4    0.37973    0.23249    0.45494  !   -0.14850    0.11599  H10
L41     4    0.41290    0.32622    0.49479  !    0.14850    0.10509  H11
L42     4    0.38867    0.35963    0.50723  !   -0.14850    0.11599  H11
L43     4    0.46231    0.27041    0.50072  !    0.14850    0.10509  H12
L44     4    0.49018    0.24497    0.51940  !   -0.14850    0.11599  H12
L45     4    0.48480    0.39946    0.40317  !    0.10753    0.11208  C13
L46     4    0.51017    0.36491    0.43368  !   -0.10753    0.11205  C13
L47     4    0.56197    0.36878    0.43746  !    0.19007    0.09758  C13
L48     4    0.51017    0.36491    0.43368  !   -0.19007    0.11205  C13
L49     4    0.47082    0.32762    0.45981  !    0.15603    0.08102  C13
L50     4    0.51017    0.36491    0.43368  !   -0.15603    0.11205  C13
L51     4    0.74633    0.47653    0.38103  !    0.15904    0.06083  C14
L52     4    0.65687    0.45128    0.38610  !   -0.15904    0.10851  C14
L53     4    0.59758    0.47345    0.36066  !    0.18736    0.05022  C14
L54     4    0.65687    0.45128    0.38610  !   -0.18736    0.10851  C14
L55     4    0.64625    0.41982    0.40903  !    0.18736    0.07558  C14
L56     4    0.65687    0.45128    0.38610  !   -0.18736    0.10851  C14
L57     4    0.39532    0.43871    0.36063  !    0.15543    0.11674  C15
L58     4    0.33128    0.44382    0.34830  !   -0.15543    0.11343  C15
L59     4    0.30645    0.40446    0.32034  !    0.22501    0.06471  C15
L60     4    0.33128    0.44382    0.34830  !   -0.22501    0.11343  C15
L61     4    0.29681    0.48551    0.36591  !    0.22501    0.06471  C15
L62     4    0.33128    0.44382    0.34830  !   -0.22501    0.11343  C15
L63     4    0.31615    0.32145    0.27190  !    0.11657    0.25678  C16
L64     4    0.28015    0.36276    0.29073  !   -0.11657    0.08685  C16
L65     4    0.31433    0.41696    0.32922  !    0.17501    0.03158  C16
L66     4    0.28015    0.36276    0.29073  !   -0.17501    0.08685  C16
L67     4    0.19484    0.36882    0.27757  !    0.17501    0.03158  C16
L68     4    0.28015    0.36276    0.29073  !   -0.17501    0.08685  C16
L69     4    0.49044    0.45201    0.36281  !    0.16476    0.07403  C17
L70     4    0.55353    0.48993    0.34177  !   -0.16476    0.10713  C17
L71     4    0.60869    0.46930    0.36543  !    0.17531    0.05462  C17
L72     4    0.55353    0.48993    0.34177  !   -0.17531    0.10713  C17
L73     4    0.55176    0.50796    0.32742  !    0.24007    0.10043  C17
L74     4    0.55353    0.48993    0.34177  !   -0.24007    0.10713  C17
L75     4    0.55084    0.51728    0.32000  !    0.17470    0.09810  H18
L76     4    0.54829    0.54329    0.29932  !   -0.17470    0.10949  H18
L77     4    0.30063    0.48089    0.36396  !    0.12320    0.02019  C19
L78     4    0.26046    0.52948    0.38449  !   -0.12320    0.07976  C19
L79     4    0.18017    0.53552    0.37091  !    0.17772    0.02796  C19
L80     4    0.26046    0.52948    0.38449  !   -0.17772    0.07976  C19
L81     4    0.27295    0.54689    0.39761  !    0.23736    0.08257  C19
L82     4    0.26046    0.52948    0.38449  !   -0.23736    0.07976  C19
L83     4    0.27804    0.55398    0.40295  !    0.13705    0.08827  H20
L84     4    0.29790    0.58167    0.42380  !   -0.13705    0.10989  H20
L85     4    0.22491    0.36668    0.28221  !    0.12320    0.02019  C21
L86     4    0.15264    0.37181    0.27106  !   -0.12320    0.07976  C21
L87     4    0.10755    0.42795    0.29346  !    0.17772    0.02796  C21
L88     4    0.15264    0.37181    0.27106  !   -0.17772    0.07976  C21
L89     4    0.13978    0.35353    0.25843  !    0.23736    0.08257  C21
L90     4    0.15264    0.37181    0.27106  !   -0.23736    0.07976  C21
L91     4    0.13455    0.34608    0.25329  !    0.13705    0.08827  H22
L92     4    0.11412    0.31701    0.23321  !   -0.13705    0.10989  H22
L93     4    0.11785    0.55993    0.37180  !    0.19639    0.11027  C23
L94     4    0.13516    0.53890    0.36330  !   -0.19639    0.08980  C23
L95     4    0.21861    0.53263    0.37742  !    0.17983    0.03080  C23
L96     4    0.13516    0.53890    0.36330  !   -0.17983    0.08980  C23
L97     4    0.09993    0.48596    0.32514  !    0.17983    0.03080  C23
L98     4    0.13516    0.53890    0.36330  !   -0.17983    0.08980  C23
L99     4    0.11226    0.56673    0.37455  !    0.13705    0.08827  H24
L100    4    0.08637    0.59818    0.38727  !   -0.13705    0.10989  H24
L101    4    0.05194    0.46157    0.30061  !    0.19639    0.11027  C25
L102    4    0.08227    0.45942    0.30602  !   -0.19639    0.08980  C25
L103    4    0.12913    0.40108    0.28274  !    0.17983    0.03080  C25
L104    4    0.08227    0.45942    0.30602  !   -0.17983    0.08980  C25
L105    4    0.11750    0.51236    0.34418  !    0.17983    0.03080  C25
L106    4    0.08227    0.45942    0.30602  !   -0.17983    0.08980  C25
L107    4    0.04213    0.46226    0.29886  !    0.13705    0.08827  H26
L108    4   -0.00324    0.46548    0.29077  !   -0.13705    0.10989  H26
L109    4    0.69996    0.28852    0.21164  !    0.05332    0.09370  O27
L110    4    0.65958    0.30434    0.19173  !   -0.05332    0.10831  O27
L111    4    0.80593    0.28672    0.23264  !    0.05332    0.09370  O28
L112    4    0.85483    0.30106    0.23039  !   -0.05332    0.10831  O28
L113    4    0.73790    0.23259    0.26195  !    0.15603    0.10742  N29
L114    4    0.74794    0.26971    0.23530  !   -0.15603    0.10851  N29
L115    4    0.69941    0.28873    0.21137  !    0.30001    0.13408  N29
L116    4    0.74794    0.26971    0.23530  !   -0.30001    0.10851  N29
L117    4    0.80664    0.28693    0.23260  !    0.30001    0.13408  N29
L118    4    0.74794    0.26971    0.23530  !   -0.30001    0.10851  N29
L119    4    0.77468    0.09095    0.37130  !    0.14669    0.06135  N30
L120    4    0.74774    0.06020    0.38918  !   -0.14669    0.11048  N30
L121    4    0.77907    0.00791    0.42694  !    0.14187    0.11001  N30
L122    4    0.74774    0.06020    0.38918  !   -0.14187    0.11048  N30
L123    4    0.66707    0.06718    0.37121  !    0.14127    0.09034  N30
L124    4    0.74774    0.06020    0.38918  !   -0.14127    0.11048  N30
L125    4    0.73208    0.15848    0.52430  !    0.18464    0.07532  N31
L126    4    0.73423    0.13743    0.53498  !   -0.18464    0.10792  N31
L127    4    0.73511    0.14543    0.54946  !    0.18464    0.07532  N31
L128    4    0.73423    0.13743    0.53498  !   -0.18464    0.10792  N31
L129    4    0.76685    0.06753    0.52628  !    0.18013    0.04970  N31
L130    4    0.73423    0.13743    0.53498  !   -0.18013    0.10792  N31
L131    4    0.73019    0.17693    0.51493  !    0.16928    0.15608  H32
L132    4    0.72753    0.20300    0.50169  !   -0.16928    0.10792  H32
L133    4    0.73589    0.15245    0.56217  !    0.16928    0.15608  H33
L134    4    0.73699    0.16234    0.58006  !   -0.16928    0.10792  H33
L135    4    0.68604    0.17386    0.29796  !    0.10121    0.10897  N34
L136    4    0.60970    0.14838    0.30439  !   -0.10121    0.10969  N34
L137    4    0.61606    0.11729    0.32745  !    0.16446    0.05850  N34
L138    4    0.60970    0.14838    0.30439  !   -0.16446    0.10969  N34
L139    4    0.49208    0.01304    0.38404  !    0.19820    0.10561  C35
L140    4    0.52838   -0.00236    0.39340  !   -0.19820    0.11599  C35
L141    4    0.53310    0.00328    0.41721  !    0.19820    0.10561  C35
L142    4    0.52838   -0.00236    0.39340  !   -0.19820    0.11599  C35
L143    4    0.53084   -0.04543    0.38835  !    0.19820    0.10561  C35
L144    4    0.52838   -0.00236    0.39340  !   -0.19820    0.11599  C35
L145    4    0.57788    0.03489    0.37738  !    0.16567    0.07714  C35
L146    4    0.52838   -0.00236    0.39340  !   -0.16567    0.11599  C35
L147    4    0.48929    0.01423    0.38332  !    0.14850    0.10509  H36
L148    4    0.44807    0.03172    0.37270  !   -0.14850    0.11599  H36
L149    4    0.53346    0.00371    0.41903  !    0.14850    0.10509  H37
L150    4    0.53883    0.01012    0.44607  !   -0.14850    0.11599  H37
L151    4    0.53102   -0.04863    0.38798  !    0.14850    0.10509  H38
L152    4    0.53381   -0.09742    0.38226  !   -0.14850    0.11599  H38
L153    4    0.68702    0.06545    0.37565  !    0.10753    0.11208  C39
L154    4    0.62557    0.07077    0.36196  !   -0.10753    0.11205  C39
L155    4    0.61874    0.10416    0.33719  !    0.19007    0.09758  C39
L156    4    0.62557    0.07077    0.36196  !   -0.19007    0.11205  C39
L157    4    0.57410    0.03204    0.37861  !    0.15603    0.08102  C39
L158    4    0.62557    0.07077    0.36196  !   -0.15603    0.11205  C39
L159    4    0.74174    0.24677    0.25177  !    0.15904    0.06083  C40
L160    4    0.72557    0.18706    0.29463  !   -0.15904    0.10851  C40
L161    4    0.77571    0.15702    0.32402  !    0.18736    0.05022  C40
L162    4    0.72557    0.18706    0.29463  !   -0.18736    0.10851  C40
L163    4    0.67847    0.17134    0.29860  !    0.18736    0.07558  C40
L164    4    0.72557    0.18706    0.29463  !   -0.18736    0.10851  C40
L165    4    0.77260    0.01871    0.41915  !    0.15543    0.11674  C41
L166    4    0.79732   -0.02253    0.44893  !   -0.15543    0.11343  C41
L167    4    0.79340   -0.00212    0.48358  !    0.22501    0.06471  C41
L168    4    0.79732   -0.02253    0.44893  !   -0.22501    0.11343  C41
L169    4    0.82269   -0.08178    0.44189  !    0.22501    0.06471  C41
L170    4    0.79732   -0.02253    0.44893  !   -0.22501    0.11343  C41
L171    4    0.76136    0.07929    0.52775  !    0.11657    0.25678  C42
L172    4    0.78925    0.01952    0.52031  !   -0.11657    0.08685  C42
L173    4    0.79465   -0.00860    0.47257  !    0.17501    0.03158  C42
L174    4    0.78925    0.01952    0.52031  !   -0.17501    0.08685  C42
L175    4    0.81914   -0.03925    0.55800  !    0.17501    0.03158  C42
L176    4    0.78925    0.01952    0.52031  !   -0.17501    0.08685  C42
L177    4    0.76907    0.08454    0.37503  !    0.16476    0.07403  C43
L178    4    0.81299    0.13468    0.34587  !   -0.16476    0.10713  C43
L179    4    0.76636    0.16262    0.31854  !    0.17531    0.05462  C43
L180    4    0.81299    0.13468    0.34587  !   -0.17531    0.10713  C43
L181    4    0.84210    0.13892    0.34737  !    0.24007    0.10043  C43
L182    4    0.81299    0.13468    0.34587  !   -0.24007    0.10713  C43
L183    4    0.85316    0.14053    0.34794  !    0.12922    0.09862  H44
L184    4    0.89914    0.14721    0.35031  !   -0.12922    0.11067  H44
L185    4    0.81989   -0.07523    0.44267  !    0.12320    0.02019  C45
L186    4    0.84946   -0.14428    0.43447  !   -0.12320    0.07976  C45
L187    4    0.87798   -0.19884    0.47048  !    0.17772    0.02796  C45
L188    4    0.84946   -0.14428    0.43447  !   -0.17772    0.07976  C45
L189    4    0.85121   -0.15269    0.41821  !    0.23736    0.08257  C45
L190    4    0.84946   -0.14428    0.43447  !   -0.23736    0.07976  C45
L191    4    0.85192   -0.15612    0.41159  !    0.13705    0.08827  H46
L192    4    0.85471   -0.16949    0.38574  !   -0.13705    0.10989  H46
L193    4    0.80857   -0.01848    0.54468  !    0.12320    0.02019  C47
L194    4    0.83389   -0.06827    0.57661  !   -0.12320    0.07976  C47
L195    4    0.86624   -0.14657    0.56712  !    0.17772    0.02796  C47
L196    4    0.83389   -0.06827    0.57661  !   -0.17772    0.07976  C47
L197    4    0.83239   -0.06001    0.59292  !    0.23736    0.08257  C47
L198    4    0.83389   -0.06827    0.57661  !   -0.23736    0.07976  C47
L199    4    0.83178   -0.05665    0.59956  !    0.13705    0.08827  H48
L200    4    0.82940   -0.04351    0.62549  !   -0.13705    0.10989  H48
L201    4    0.90679   -0.25879    0.48719  !    0.19639    0.11027  C49
L202    4    0.89396   -0.22939    0.49065  !   -0.19639    0.08980  C49
L203    4    0.86432   -0.17269    0.45322  !    0.17983    0.03080  C49
L204    4    0.89396   -0.22939    0.49065  !   -0.17983    0.08980  C49
L205    4    0.88757   -0.20347    0.53802  !    0.17983    0.03080  C49
L206    4    0.89396   -0.22939    0.49065  !   -0.17983    0.08980  C49
L207    4    0.91094   -0.26830    0.48606  !    0.13705    0.08827  H50
L208    4    0.93012   -0.31227    0.48088  !   -0.13705    0.10989  H50
L209    4    0.89446   -0.21104    0.57558  !    0.19639    0.11027  C51
L210    4    0.88437   -0.19046    0.56179  !   -0.19639    0.08980  C51
L211    4    0.85071   -0.10899    0.57167  !    0.17983    0.03080  C51
L212    4    0.88437   -0.19046    0.56179  !   -0.17983    0.08980  C51
L213    4    0.89075   -0.21638    0.51443  !    0.17983    0.03080  C51
L214    4    0.88437   -0.19046    0.56179  !   -0.17983    0.08980  C51
L215    4    0.89773   -0.21770    0.58004  !    0.13705    0.08827  H52
L216    4    0.91282   -0.24848    0.60066  !   -0.13705    0.10989  H52
L217    4    0.82838    0.56366    0.33310  !    0.44550    0.09034  O1
L218    4    0.76846    0.56655    0.32289  !    0.44550    0.09034  O1
L219    4    0.79802    0.56331    0.32916  !   -0.89099    0.10693  O1
L220    4    0.88559    0.45449    0.41507  !    0.44550    0.09034  O2
L221    4    0.84448    0.42195    0.43149  !    0.44550    0.09034  O2
L222    4    0.86309    0.43933    0.42226  !   -0.89099    0.10693  O2
L223    4    0.77847    0.51549    0.39146  !    0.06838    0.28887  N3
L224    4    0.78301    0.45699    0.36670  !    0.06838    0.28887  N3
L225    4    0.78074    0.48624    0.37908  !   -0.13675    0.10851  N3
L226    4    0.46153    0.40672    0.36319  !    0.24760    0.08231  N4
L227    4    0.45797    0.46042    0.38290  !    0.24760    0.08231  N4
L228    4    0.45975    0.43357    0.37305  !   -0.49520    0.11048  N4
L229    4    0.35827    0.25281    0.27402  !    0.27772    0.07688  N5
L230    4    0.34414    0.30961    0.23310  !    0.27772    0.07688  N5
L231    4    0.35121    0.28121    0.25356  !   -0.55544    0.10792  N5
L232    4    0.65034    0.36042    0.45549  !    0.41266    0.08490  N8
L233    4    0.63075    0.37393    0.44248  !   -0.41266    0.10969  N8
L234    4    0.67618    0.32161    0.18121  !    0.44550    0.09034  O27
L235    4    0.63884    0.28869    0.20021  !    0.44550    0.09034  O27
L236    4    0.65958    0.30434    0.19173  !   -0.89099    0.10693  O27
L237    4    0.84810    0.31872    0.21525  !    0.44550    0.09034  O28
L238    4    0.86658    0.28488    0.24529  !    0.44550    0.09034  O28
L239    4    0.85483    0.30106    0.23039  !   -0.89099    0.10693  O28
L240    4    0.74433    0.30042    0.24640  !    0.06838    0.28887  N29
L241    4    0.75155    0.23900    0.22421  !    0.06838    0.28887  N29
L242    4    0.74794    0.26971    0.23530  !   -0.13675    0.10851  N29
L243    4    0.74419    0.09588    0.40331  !    0.29760    0.08671  N30
L244    4    0.75129    0.02451    0.37506  !    0.29760    0.08671  N30
L245    4    0.74774    0.06020    0.38918  !   -0.59520    0.11048  N30
L246    4    0.77267    0.15464    0.54520  !    0.27772    0.07688  N31
L247    4    0.69578    0.12022    0.52476  !    0.27772    0.07688  N31
L248    4    0.73423    0.13743    0.53498  !   -0.55544    0.10792  N31
L249    4    0.58353    0.15665    0.29450  !    0.41266    0.08490  N34
L250    4    0.60970    0.14838    0.30439  !   -0.41266    0.10969  N34


     d12       A        B1       B2       r     molecule  atom1 atom2

    1.226    0.300    0.134    0.109    0.674   POULAIN.restrained  N3 O2
    1.233    0.300    0.134    0.109    0.677   POULAIN.restrained  N29 O28
    1.234    0.300    0.134    0.109    0.678   POULAIN.restrained  N29 O27
    1.242    0.300    0.134    0.109    0.682   POULAIN.restrained  N3 O1

    1.226    0.053    0.094    0.108    0.561   POULAIN.restrained  O2 N3
    1.233    0.053    0.094    0.108    0.564   POULAIN.restrained  O28 N29
    1.234    0.053    0.094    0.108    0.564   POULAIN.restrained  O27 N29
    1.242    0.053    0.094    0.108    0.568   POULAIN.restrained  O1 N3

    1.318    0.190    0.098    0.112    0.567   POULAIN.restrained  C39 N34
    1.320    0.190    0.098    0.112    0.567   POULAIN.restrained  C13 N8
    1.365    0.187    0.076    0.109    0.555   POULAIN.restrained  C14 N8
    1.368    0.187    0.076    0.109    0.556   POULAIN.restrained  C40 N34
    1.368    0.165    0.074    0.107    0.921   POULAIN.restrained  C43 N30
    1.370    0.165    0.074    0.107    0.922   POULAIN.restrained  C17 N4
    1.373    0.117    0.257    0.087    0.696   POULAIN.restrained  C42 N31
    1.377    0.108    0.112    0.112    0.693   POULAIN.restrained  C13 N4
    1.378    0.117    0.257    0.087    0.698   POULAIN.restrained  C16 N5
    1.380    0.108    0.112    0.112    0.694   POULAIN.restrained  C39 N30
    1.434    0.155    0.117    0.113    0.715   POULAIN.restrained  C15 N4
    1.438    0.155    0.117    0.113    0.717   POULAIN.restrained  C41 N30

    0.862    0.169    0.156    0.108    0.343   POULAIN.restrained  H7 N5
    0.872    0.169    0.156    0.108    0.346   POULAIN.restrained  H33 N31
    0.893    0.169    0.156    0.108    0.355   POULAIN.restrained  H6 N5
    0.900    0.169    0.156    0.108    0.358   POULAIN.restrained  H32 N31

    1.318    0.164    0.058    0.110    0.528   POULAIN.restrained  N34 C39
    1.320    0.164    0.058    0.110    0.529   POULAIN.restrained  N8 C13
    1.365    0.101    0.109    0.110    0.899   POULAIN.restrained  N8 C14
    1.368    0.101    0.109    0.110    0.901   POULAIN.restrained  N34 C40
    1.368    0.147    0.061    0.110    0.565   POULAIN.restrained  N30 C43
    1.370    0.217    0.111    0.110    0.919   POULAIN.restrained  N4 C17
    1.373    0.180    0.050    0.108    0.814   POULAIN.restrained  N31 C42
    1.377    0.148    0.066    0.110    0.575   POULAIN.restrained  N4 C13
    1.378    0.180    0.050    0.108    0.817   POULAIN.restrained  N5 C16
    1.380    0.141    0.090    0.110    0.911   POULAIN.restrained  N30 C39
    1.427    0.156    0.107    0.109    0.641   POULAIN.restrained  N29 C40
    1.430    0.156    0.107    0.109    0.642   POULAIN.restrained  N3 C14
    1.434    0.130    0.106    0.110    0.907   POULAIN.restrained  N4 C15
    1.438    0.142    0.110    0.110    0.909   POULAIN.restrained  N30 C41

    1.370    0.175    0.055    0.107    0.731   POULAIN.restrained  C43 C40
    1.370    0.187    0.050    0.109    0.786   POULAIN.restrained  C40 C43
    1.373    0.175    0.055    0.107    0.733   POULAIN.restrained  C17 C14
    1.373    0.187    0.050    0.109    0.788   POULAIN.restrained  C14 C17
    1.387    0.180    0.031    0.090    0.924   POULAIN.restrained  C25 C21
    1.387    0.178    0.028    0.080    0.889   POULAIN.restrained  C21 C25
    1.389    0.180    0.031    0.090    0.926   POULAIN.restrained  C51 C47
    1.389    0.178    0.028    0.080    0.890   POULAIN.restrained  C47 C51
    1.389    0.180    0.031    0.090    0.925   POULAIN.restrained  C23 C19
    1.389    0.178    0.028    0.080    0.890   POULAIN.restrained  C19 C23
    1.390    0.180    0.031    0.090    0.926   POULAIN.restrained  C49 C45
    1.390    0.178    0.028    0.080    0.891   POULAIN.restrained  C45 C49
    1.391    0.123    0.020    0.080    0.789   POULAIN.restrained  C19 C15
    1.391    0.225    0.065    0.113    0.677   POULAIN.restrained  C15 C19
    1.391    0.123    0.020    0.080    0.789   POULAIN.restrained  C45 C41
    1.391    0.225    0.065    0.113    0.677   POULAIN.restrained  C41 C45
    1.397    0.180    0.031    0.090    0.930   POULAIN.restrained  C51 C49
    1.397    0.180    0.031    0.090    0.930   POULAIN.restrained  C49 C51
    1.398    0.180    0.031    0.090    0.931   POULAIN.restrained  C25 C23
    1.398    0.180    0.031    0.090    0.931   POULAIN.restrained  C23 C25
    1.404    0.175    0.032    0.087    0.939   POULAIN.restrained  C16 C15
    1.404    0.225    0.065    0.113    0.682   POULAIN.restrained  C15 C16
    1.407    0.175    0.032    0.087    0.941   POULAIN.restrained  C42 C41
    1.407    0.225    0.065    0.113    0.683   POULAIN.restrained  C41 C42
    1.408    0.123    0.020    0.080    0.798   POULAIN.restrained  C21 C16
    1.408    0.175    0.032    0.087    0.942   POULAIN.restrained  C16 C21
    1.409    0.123    0.020    0.080    0.799   POULAIN.restrained  C47 C42
    1.409    0.175    0.032    0.087    0.943   POULAIN.restrained  C42 C47
    1.478    0.156    0.081    0.112    0.783   POULAIN.restrained  C39 C35
    1.478    0.166    0.077    0.116    0.753   POULAIN.restrained  C35 C39
    1.484    0.156    0.081    0.112    0.786   POULAIN.restrained  C13 C9
    1.484    0.166    0.077    0.116    0.755   POULAIN.restrained  C9 C13

    0.950    0.137    0.088    0.110    0.504   POULAIN.restrained  H20 C19
    0.950    0.137    0.088    0.110    0.504   POULAIN.restrained  H46 C45
    0.950    0.137    0.088    0.110    0.504   POULAIN.restrained  H52 C51
    0.950    0.175    0.098    0.109    0.463   POULAIN.restrained  H18 C17
    0.950    0.137    0.088    0.110    0.504   POULAIN.restrained  H50 C49
    0.950    0.137    0.088    0.110    0.504   POULAIN.restrained  H22 C21
    0.950    0.137    0.088    0.110    0.504   POULAIN.restrained  H24 C23
    0.950    0.137    0.088    0.110    0.504   POULAIN.restrained  H26 C25
    0.950    0.129    0.099    0.111    0.507   POULAIN.restrained  H44 C43
    0.950    0.137    0.088    0.110    0.504   POULAIN.restrained  H48 C47
    0.980    0.148    0.105    0.116    0.503   POULAIN.restrained  H12 C9
    0.980    0.148    0.105    0.116    0.503   POULAIN.restrained  H11 C9
    0.980    0.148    0.105    0.116    0.503   POULAIN.restrained  H10 C9
    0.980    0.148    0.105    0.116    0.503   POULAIN.restrained  H38 C35
    0.980    0.148    0.105    0.116    0.503   POULAIN.restrained  H36 C35
    0.980    0.148    0.105    0.116    0.503   POULAIN.restrained  H37 C35

    0.862    0.185    0.075    0.108    0.277   POULAIN.restrained  N5 H7
    0.872    0.185    0.075    0.108    0.280   POULAIN.restrained  N31 H33
    0.893    0.185    0.075    0.108    0.286   POULAIN.restrained  N5 H6
    0.900    0.185    0.075    0.108    0.289   POULAIN.restrained  N31 H32

    0.950    0.237    0.083    0.080    0.317   POULAIN.restrained  C19 H20
    0.950    0.237    0.083    0.080    0.317   POULAIN.restrained  C45 H46
    0.950    0.196    0.110    0.090    0.337   POULAIN.restrained  C51 H52
    0.950    0.240    0.100    0.107    0.321   POULAIN.restrained  C17 H18
    0.950    0.196    0.110    0.090    0.337   POULAIN.restrained  C49 H50
    0.950    0.237    0.083    0.080    0.317   POULAIN.restrained  C21 H22
    0.950    0.196    0.110    0.090    0.337   POULAIN.restrained  C23 H24
    0.950    0.196    0.110    0.090    0.337   POULAIN.restrained  C25 H26
    0.950    0.240    0.100    0.107    0.321   POULAIN.restrained  C43 H44
    0.950    0.237    0.083    0.080    0.317   POULAIN.restrained  C47 H48
    0.980    0.198    0.106    0.116    0.443   POULAIN.restrained  C9 H12
    0.980    0.198    0.106    0.116    0.443   POULAIN.restrained  C9 H11
    0.980    0.198    0.106    0.116    0.443   POULAIN.restrained  C9 H10
    0.980    0.198    0.106    0.116    0.444   POULAIN.restrained  C35 H38
    0.980    0.198    0.106    0.116    0.443   POULAIN.restrained  C35 H36
    0.980    0.198    0.106    0.116    0.443   POULAIN.restrained  C35 H37

    1.427    0.159    0.061    0.109    1.031   POULAIN.restrained  C40 N29
    1.430    0.159    0.061    0.109    1.033   POULAIN.restrained  C14 N3


REM  POULAIN.restrained in space group "P1 21/c1"
REM wR2 = 0.088931, GooF = S = 1.05823, Restrained GooF = 1.05823 for all data
REM R1 = 0.038933 for 15186 Fo > 4sig(Fo) and 0.039034 for all 15217 data
REM 294 parameters refined using 0 restraints

END

WGHT      0.0355      0.2026

REM Highest difference peak  0.477,  deepest hole -0.423,  1-sigma level  0.064
Q1    1   0.6983  0.0720  0.3790  11.00000  0.05    0.48
Q2    1   0.6781  0.1833  0.2947  11.00000  0.05    0.46
Q3    1   0.6415  0.4085  0.4143  11.00000  0.05    0.37
Q4    1   0.7310  0.2060  0.2797  11.00000  0.05    0.37
Q5    1   0.7875  0.5173  0.3600  11.00000  0.05    0.37
Q6    1   0.7376  0.2427  0.2578  11.00000  0.05    0.36
Q7    1   0.7484  0.0194  0.4092  11.00000  0.05    0.36
Q8    1   0.5695  0.3727  0.4367  11.00000  0.05    0.35
Q9    1   0.4864  0.4646  0.3591  11.00000  0.05    0.34
Q10   1   0.7206  0.4610  0.3761  11.00000  0.05    0.33
Q11   1   0.4131  0.4367  0.3661  11.00000  0.05    0.31
Q12   1   0.7972  0.1021  0.3606  11.00000  0.05    0.30
Q13   1   0.8206  0.4779  0.3978  11.00000  0.05    0.30
Q14   1   0.7115  0.2891  0.2214  11.00000  0.05    0.30
Q15   1   0.8018  0.0088  0.4978  11.00000  0.05    0.30
Q16   1   0.6250  0.4690  0.3751  11.00000  0.05    0.30
Q17   1   0.1123  0.2843  0.2383  11.00000  0.05    0.28
Q18   1   0.7616  0.1508  0.2956  11.00000  0.05    0.28
Q19   1   0.8535 -0.0940  0.4400  11.00000  0.05    0.27
Q20   1   0.7910  0.2725  0.2288  11.00000  0.05    0.27
;
_shelx_res_checksum    6942

_shelx_hkl_file
;
 -24   0   4  159.89   36.35
 -24   0   8  225.28   37.35
 -24   1   2   38.07    8.47
 -24   1   3  100.40   20.27
 -24   1   4   37.27   10.92
 -24   1   5  102.84   11.23
 -24   1   6   37.67    7.62
 -24   1   9   17.69    6.70
 -24   1  10   16.64    6.38
 -24   2   3   31.93    7.72
 -24   2   5   43.64    8.96
 -24   2   9  124.79   18.39
 -23   0   8   79.32   24.06
 -23   0  12   85.72   22.64
 -23   0  14  123.85   19.40
 -23   0  16  406.20   58.59
 -23   1   1   37.80    7.25
 -23   1   2   25.82    7.21
 -23   1   3   26.74    9.40
 -23   1   5   62.89    9.68
 -23   1   8   63.78   12.38
 -23   1  12   42.91    8.08
 -23   1  13   49.84    9.18
 -23   1  16   33.89   12.87
 -23   2   1   80.17   18.04
 -23   2   4   36.69    8.88
 -23   2   8   42.57   13.58
 -23   2   9   22.25    8.21
 -23   2  10   53.48    7.74
 -23   2  12   51.98    8.29
 -23   2  13  102.55   10.74
 -23   2  14   66.78   11.88
 -23   3   1  141.78   14.21
 -23   3   3   28.49    7.88
 -23   3   5   21.98    7.11
 -23   3  10   23.17    7.85
 -23   3  11   19.35    8.85
 -23   3  13  177.40   16.86
 -23   3  16   26.15   11.79
 -23   4   1   51.71   15.53
 -23   4   3   25.59    7.51
 -23   4   4   70.52    9.51
 -23   4   6   16.48    7.79
 -23   4   8   68.37    9.18
 -23   4   9   78.10   10.54
 -23   5   1   34.66    8.76
 -23   5   4   29.14    7.50
 -23   5   6   25.24    8.33
 -23   5   8   20.95    8.62
 -23   5   9   17.95    6.64
 -23   5  11   98.75   12.06
 -23   6   1   45.34    9.88
 -23   6   2   18.00    7.57
 -23   6   3   19.14    8.67
 -23   6   4  131.20   14.24
 -23   6   5   36.51   10.67
 -23   6   6   53.94   10.45
 -23   6   7   25.07    7.18
 -23   6   8  146.62   16.45
 -23   6   9   36.53    9.09
 -22   0   6   26.66   11.07
 -22   0  10   89.36   21.78
 -22   0  14  219.34   23.27
 -22   0  18   66.92   29.59
 -22   1   2   29.09    7.84
 -22   1   3   91.66   12.21
 -22   1   4   31.20    9.79
 -22   1   6   30.78    8.12
 -22   1   8   15.14    7.14
 -22   1   9   59.94   11.81
 -22   1  12   30.77    6.30
 -22   2   1   28.51    6.44
 -22   2   3   24.53    7.83
 -22   2   6   45.26   11.97
 -22   2   7   15.15    7.13
 -22   2  10   21.39    9.38
 -22   2  11   55.96    9.20
 -22   2  12   41.96    6.99
 -22   2  13   48.26   11.67
 -22   2  14   30.08    7.53
 -22   2  16   32.85   12.60
 -22   2  18   72.77   17.79
 -22   2  21   35.32   13.09
 -22   3   7  108.49   12.20
 -22   3   8  167.35   13.91
 -22   3  10   95.16   10.63
 -22   3  11   28.95    6.89
 -22   3  12   32.17    6.42
 -22   3  14   18.08    8.62
 -22   3  17   26.23    9.47
 -22   3  18   26.64    9.19
 -22   4   1  206.02   15.13
 -22   4   2   45.35    8.49
 -22   4   4   19.28    9.15
 -22   4   5   54.15    9.09
 -22   4   6   73.54   10.71
 -22   4   7  150.96   13.12
 -22   4   8   96.45   10.96
 -22   4   9   37.62   11.21
 -22   4  10   60.03    8.95
 -22   4  12   51.05   10.30
 -22   4  13   57.75   10.32
 -22   4  14   16.96    7.27
 -22   4  15   22.44   11.18
 -22   4  17   22.86   10.68
 -22   5   1   62.69   11.99
 -22   5   3   76.77   13.26
 -22   5   4  144.90   13.20
 -22   5   6  237.77   19.97
 -22   5   7   12.74    6.31
 -22   5   8  155.69   12.36
 -22   5  10   16.55    6.61
 -22   5  11   16.94    7.56
 -22   5  17   68.88   16.84
 -22   5  18  292.02   23.91
 -22   6   2   48.21    8.74
 -22   6   3   27.03    8.33
 -22   6   4   23.14    6.51
 -22   6   5  177.65   14.39
 -22   6   8   28.97   10.16
 -22   6   9   42.70   10.10
 -22   6  11  174.53   18.92
 -22   6  12   45.80   15.06
 -22   6  16   55.59   13.87
 -22   7   1   40.16    7.78
 -22   7   3   13.69    6.48
 -22   7   4  165.88   15.30
 -22   7   6   68.64    9.55
 -22   7  10   33.87    9.26
 -22   7  13  113.28   15.58
 -22   7  14   35.66   10.51
 -22   8   3   70.89    9.18
 -22   8   5   19.85    7.35
 -22   8   7   34.46    8.51
 -22   8  13   36.33   10.58
 -22   9   4  133.82   14.08
 -22   9   8   44.40    9.83
 -21   0  10   31.05   12.06
 -21   0  12   88.79   27.83
 -21   0  16   88.57   14.74
 -21   0  20  238.89   32.09
 -21   1   1   84.30    9.27
 -21   1   2   62.53    9.74
 -21   1   3   36.16    6.66
 -21   1   5  130.01   12.55
 -21   1   8   35.91    8.01
 -21   1  12   55.81    8.11
 -21   1  13   63.09    8.65
 -21   1  14   74.70    8.88
 -21   1  19   30.45   10.02
 -21   2   2   82.02    9.38
 -21   2   4   92.08   10.90
 -21   2   5  115.21   13.89
 -21   2   7   17.68    6.65
 -21   2   9   49.22    8.78
 -21   2  15   46.62    9.15
 -21   2  16   40.77   15.24
 -21   2  20   50.81   10.42
 -21   2  21   57.24   12.32
 -21   2  22   66.75   18.77
 -21   3  10  138.81   15.39
 -21   3  13  250.93   20.62
 -21   3  14   45.09    8.89
 -21   3  16   18.94    7.58
 -21   3  19   19.16    8.59
 -21   3  20   33.31    9.42
 -21   3  22  317.69   27.56
 -21   4   2   29.38    7.24
 -21   4   3   35.10    7.80
 -21   4   7   42.67    7.34
 -21   4   8   19.69    7.04
 -21   4   9   66.37    9.86
 -21   4  12   43.03    7.42
 -21   4  13  112.68   12.88
 -21   4  17   21.88    9.11
 -21   4  18   32.78    9.79
 -21   4  21   30.20    8.54
 -21   4  22  112.88   14.48
 -21   5   3   17.36    6.67
 -21   5   4   61.96    9.89
 -21   5   5   17.69    6.36
 -21   5   6   13.00    6.43
 -21   5   7   24.95    6.87
 -21   5   8   38.92    8.56
 -21   5   9  198.91   15.67
 -21   5  14   87.48   12.02
 -21   5  15   46.62   11.36
 -21   5  17   62.20   14.10
 -21   5  19   17.98    8.47
 -21   5  22   93.06   13.17
 -21   6   1   12.52    5.01
 -21   6   2   65.18    7.75
 -21   6   3   59.40    8.07
 -21   6   4   26.41    9.69
 -21   6   7   28.84    6.73
 -21   6  12   90.47   13.99
 -21   6  13   42.17   11.26
 -21   6  16   25.09    9.39
 -21   6  19   28.67    9.98
 -21   6  20   24.02   10.01
 -21   6  21   17.35    7.71
 -21   7   1  276.12   20.45
 -21   7   3   36.21    7.36
 -21   7   5  188.64   13.80
 -21   7   9   25.72   10.56
 -21   7  11   40.12   11.33
 -21   7  13   28.74   10.10
 -21   7  14   61.43   12.17
 -21   7  15   76.59   13.39
 -21   7  19   41.11   10.81
 -21   8   6   54.20    8.98
 -21   8  16  372.33   27.92
 -21   8  17   23.24   10.78
 -21   9   1  137.38   12.13
 -21   9   2   74.62    8.79
 -21   9   5   62.02   11.80
 -21   9   7   17.03    7.47
 -21   9  15   30.21   11.23
 -21  10   1   24.65    8.53
 -21  10   2  153.73   12.06
 -21  10   3   17.67    8.06
 -21  10   4   94.24   12.33
 -21  10   8   39.01   10.07
 -21  10   9   40.01    9.68
 -21  10  12  156.63   18.41
 -21  11   4   28.44    9.90
 -21  11   5   46.28   12.26
 -20   0   2  162.48   16.11
 -20   0   8   73.51   12.66
 -20   0  12  367.93   27.84
 -20   0  14  250.27   41.78
 -20   0  18   44.63   16.66
 -20   0  20   71.40   18.61
 -20   0  22   86.47   19.85
 -20   0  24   76.59   19.59
 -20   1   2  121.18   10.48
 -20   1   3  120.99    9.93
 -20   1   6  160.96   14.59
 -20   1   7  491.82   27.19
 -20   1  12  106.13   13.07
 -20   1  13   19.22    5.81
 -20   1  14   30.87    6.32
 -20   1  19  143.20   14.56
 -20   1  23   53.51   12.47
 -20   2   2   33.93    6.57
 -20   2   4   95.45    8.62
 -20   2   5   16.53    6.39
 -20   2   6   16.98    7.14
 -20   2   8   61.34    9.53
 -20   2   9   65.33    8.73
 -20   2  11   71.39   14.31
 -20   2  12  131.86   11.83
 -20   2  13   17.14    7.30
 -20   2  14  104.71    9.41
 -20   2  16   96.41   14.04
 -20   2  17  105.30   13.98
 -20   2  19   43.64    9.71
 -20   2  20   20.97    7.72
 -20   2  21  104.59   12.35
 -20   2  23  193.52   20.49
 -20   2  24   62.53   16.46
 -20   2  26   53.55   15.92
 -20   3   3   93.52    8.15
 -20   3   4   46.16    8.28
 -20   3   6   23.82    6.88
 -20   3   8   59.94   10.26
 -20   3  10   79.07   10.79
 -20   3  12   64.68    8.54
 -20   3  13   36.88    6.92
 -20   3  14   76.30    8.18
 -20   3  16   22.04    9.03
 -20   3  17  120.64   16.15
 -20   3  20   69.26   12.98
 -20   3  21   91.22   13.47
 -20   4   2   57.87    6.99
 -20   4   4   27.72    5.93
 -20   4   9   55.38   10.26
 -20   4  10   76.78   11.33
 -20   4  13   33.56    8.16
 -20   4  15   87.64   11.53
 -20   4  19  100.30   20.26
 -20   4  21   54.80    9.20
 -20   5   1   30.67    6.60
 -20   5   2   30.63    6.36
 -20   5   4   12.47    5.26
 -20   5   6  105.52   12.26
 -20   5  11  102.02   10.21
 -20   5  14   24.26    8.12
 -20   5  18   21.44    9.61
 -20   5  19  433.35   26.59
 -20   5  21   46.14    9.15
 -20   5  22   33.12   10.92
 -20   5  24   91.11   11.90
 -20   6   1   26.28    6.24
 -20   6   2   34.42    6.43
 -20   6   3  122.65   12.96
 -20   6   5   23.56    6.83
 -20   6   7   32.44    7.34
 -20   6   8  296.49   17.41
 -20   6   9   23.09    7.34
 -20   6  10   65.72    9.78
 -20   6  24   16.63    7.27
 -20   7   1   15.70    7.19
 -20   7   6  212.23   15.45
 -20   7   8   29.50    7.71
 -20   7   9   90.37   14.46
 -20   7  11  171.77   18.28
 -20   7  15  345.02   30.66
 -20   7  22   28.67    8.07
 -20   7  23  176.26   19.72
 -20   8   1   27.36    6.25
 -20   8   3  364.11   17.53
 -20   8   4  361.00   18.91
 -20   8   6   19.76    8.43
 -20   8   7   83.14   10.68
 -20   8   8  201.94   17.53
 -20   8  10   53.91   12.25
 -20   8  17   37.87   11.70
 -20   8  20   80.00   12.04
 -20   9   3   36.77    6.29
 -20   9   4   93.60    8.43
 -20   9   6   28.28    9.72
 -20   9  11   45.08   11.63
 -20   9  14  135.42   16.73
 -20   9  15   53.30   13.93
 -20   9  19  158.93   14.45
 -20  10   4   70.35    8.63
 -20  10   5   58.45    8.30
 -20  10   6   37.94   10.18
 -20  10   7   17.81    8.79
 -20  10   8   50.00   15.08
 -20  10  11   90.03   19.53
 -20  10  12   85.69   14.39
 -20  10  13  346.11   27.26
 -20  10  16   46.43   12.92
 -20  10  17   65.96   11.02
 -20  11   2   65.56    8.90
 -20  11   5   92.93   10.22
 -20  11   7  152.61   15.44
 -20  11  10  196.48   18.32
 -20  11  14   86.95   16.53
 -20  12   4   31.12   12.30
 -20  12   5   44.44    9.17
 -20  12   7  202.83   18.24
 -20  12   8  128.66   15.31
 -20  12   9   82.88   12.53
 -19   0   2  304.88   20.87
 -19   0   6  219.28   33.54
 -19   0  10  203.17   34.66
 -19   0  12  141.51   16.20
 -19   0  14  148.16   15.99
 -19   0  18  874.14   57.25
 -19   0  20  727.17   81.60
 -19   1   1  128.29   10.08
 -19   1   3  271.92   14.32
 -19   1   5   87.23   10.84
 -19   1   6   11.13    5.50
 -19   1   7  129.01   13.91
 -19   1  11   18.86    8.48
 -19   1  13   55.29    8.16
 -19   1  15  359.73   19.96
 -19   1  16  132.36   13.95
 -19   1  17  152.26   12.72
 -19   1  18   35.81   12.96
 -19   1  19  120.15   17.04
 -19   1  20   64.51   10.85
 -19   1  29   29.15   13.69
 -19   2   5  240.42   17.40
 -19   2   6  159.65   12.22
 -19   2   7   62.08    8.46
 -19   2   8  103.90   10.29
 -19   2   9   39.74   14.98
 -19   2  10   65.49    9.31
 -19   2  13   67.13   11.05
 -19   2  14  587.47   31.23
 -19   2  15   75.18   11.89
 -19   2  16  180.61   16.18
 -19   2  17  508.38   30.10
 -19   2  19   25.11    9.42
 -19   2  22   49.84   15.74
 -19   2  23   64.01   10.81
 -19   2  26   17.59    8.83
 -19   3   2   50.68    7.57
 -19   3   3   53.24    6.89
 -19   3   5   52.59    6.45
 -19   3   6   30.03    6.65
 -19   3   7   27.50    6.46
 -19   3  10  186.75   13.61
 -19   3  11  427.83   27.44
 -19   3  12   28.26    8.30
 -19   3  16   23.06    8.65
 -19   3  20   43.91    9.10
 -19   3  21   86.30   18.23
 -19   3  22   44.80   11.48
 -19   3  23   82.97   12.37
 -19   3  24  297.47   25.56
 -19   3  25   22.38    8.81
 -19   3  27   91.54   15.52
 -19   3  28   33.05    8.88
 -19   4   1  139.51   10.22
 -19   4   2   35.75    6.04
 -19   4   3   11.60    5.15
 -19   4   4   64.21    7.10
 -19   4  10  366.46   19.59
 -19   4  11  135.31   11.87
 -19   4  13  200.79   16.33
 -19   4  15   16.75    7.30
 -19   4  19   33.88   10.50
 -19   4  21  158.82   16.00
 -19   4  22   93.55   15.87
 -19   4  26   19.01    9.24
 -19   5   1   57.73    6.86
 -19   5   5  128.59   10.29
 -19   5   6  155.28   14.09
 -19   5  13   79.60   10.57
 -19   5  16   61.65    9.08
 -19   5  18   59.73   13.05
 -19   5  19  150.96   17.24
 -19   5  20   65.05   10.74
 -19   5  22   91.82   11.40
 -19   5  24  134.98   16.17
 -19   5  25   94.14   12.26
 -19   5  26   44.45   11.10
 -19   6   1  278.49   14.02
 -19   6   2  146.99    9.80
 -19   6   6  179.48   12.23
 -19   6   7   17.00    6.08
 -19   6  15  138.98   22.84
 -19   6  17   66.23   12.78
 -19   6  22   59.23    8.57
 -19   6  24   74.92   11.08
 -19   6  25   33.88   11.55
 -19   7   1  131.12    9.00
 -19   7   4   35.71    7.71
 -19   7   6   52.55    7.51
 -19   7   7   35.77    7.56
 -19   7   8   35.61   12.51
 -19   7   9  150.29   13.14
 -19   7  11  155.90   17.02
 -19   7  13   33.74    9.91
 -19   7  15  269.79   21.98
 -19   7  16   35.67   10.32
 -19   7  19   23.80    8.28
 -19   7  20   77.67   12.25
 -19   8   1   25.76    6.03
 -19   8   2  220.11   12.81
 -19   8   3   15.94    5.88
 -19   8   4  121.37   12.30
 -19   8   5   28.75    6.51
 -19   8   6   74.27    8.53
 -19   8   9   38.34    9.59
 -19   8  11   90.55   13.91
 -19   8  12   23.25   10.31
 -19   8  17   71.42   12.64
 -19   8  18  112.35   14.87
 -19   8  19   29.60   13.91
 -19   8  20   14.98    7.16
 -19   8  22   21.60    9.88
 -19   8  24  176.43   16.48
 -19   9   1   59.24    6.88
 -19   9   2  548.93   22.53
 -19   9   3   37.35    6.45
 -19   9   5  111.53    9.63
 -19   9  10   15.37    7.46
 -19   9  11  186.39   16.71
 -19   9  12  130.42   16.37
 -19   9  15   54.67   12.20
 -19   9  16  112.67   15.29
 -19   9  19   96.19   12.71
 -19   9  22   23.57    9.61
 -19  10   1  104.16    8.98
 -19  10   3  145.35   12.42
 -19  10   4   93.75    8.69
 -19  10   6   31.02    8.75
 -19  10   7   59.13   12.18
 -19  10   9   18.90    9.05
 -19  10  10   25.03   11.78
 -19  10  12   94.19   19.67
 -19  10  13  143.13   16.18
 -19  10  14   27.78    9.41
 -19  10  15   31.28   10.51
 -19  10  17   17.63    8.11
 -19  10  18   52.26   10.11
 -19  10  19   51.43    9.26
 -19  10  20   57.12    9.48
 -19  10  21   68.01   12.65
 -19  11   6  122.75   13.18
 -19  11  10   25.40    9.40
 -19  11  15   53.26   12.37
 -19  11  19   53.31    9.46
 -19  12   3   19.59    6.47
 -19  12   4   42.43    8.44
 -19  12   7   31.85    9.64
 -19  12   8  110.98   14.12
 -19  12   9   35.98    9.46
 -19  12  10   76.27   12.06
 -19  12  15   26.91    8.80
 -19  12  16   47.19    8.21
 -19  13   1   37.69    7.16
 -19  13   7   26.55    8.72
 -19  13  10   41.33   11.56
 -18   0   2   51.62    9.61
 -18   0   6  237.58   15.93
 -18   0   8  117.25   16.91
 -18   0  10  739.43   52.24
 -18   0  14 1706.35   91.11
 -18   0  16   81.19   10.79
 -18   0  18  160.68   23.38
 -18   0  22  220.89   26.74
 -18   0  28  144.65   43.48
 -18   1   3   11.96    4.38
 -18   1   5   81.99    7.30
 -18   1   7   21.27    6.79
 -18   1   8   31.00    5.83
 -18   1   9   19.56    5.56
 -18   1  11   45.58    9.83
 -18   1  12  191.00   12.12
 -18   1  13   11.63    5.58
 -18   1  15  301.40   18.37
 -18   1  16   44.79    6.83
 -18   1  19  368.95   29.71
 -18   1  25   18.62    8.10
 -18   1  27   99.25   15.97
 -18   1  30   33.09   14.93
 -18   2   2   87.87    7.56
 -18   2   4   24.36    5.58
 -18   2   5  565.82   27.81
 -18   2   7   28.83    9.94
 -18   2   8   43.03    6.49
 -18   2  10  520.96   28.01
 -18   2  11   51.98    7.60
 -18   2  12  293.70   16.36
 -18   2  13   12.78    5.75
 -18   2  15  392.68   17.99
 -18   2  16   41.00    9.41
 -18   2  17   25.58   12.82
 -18   2  19   82.78   10.67
 -18   2  23   30.62    9.93
 -18   2  24   41.11   15.75
 -18   2  26   19.25    8.26
 -18   2  27   45.52    9.06
 -18   2  29   26.58    9.36
 -18   3   1  122.37    9.28
 -18   3   2  266.86   13.60
 -18   3   4  104.07    7.97
 -18   3   8  121.25   10.18
 -18   3  11   21.28    8.74
 -18   3  12  123.99   12.32
 -18   3  13  309.60   18.00
 -18   3  15   46.83    7.05
 -18   3  16  126.08   12.54
 -18   3  17   29.51   11.90
 -18   3  18   78.76   14.80
 -18   3  19   87.41   10.75
 -18   3  21   21.67    6.54
 -18   3  23  157.17   15.60
 -18   3  26   24.20    9.14
 -18   4   1   93.43    7.61
 -18   4   2  234.29   22.57
 -18   4   3   23.95    5.23
 -18   4   5   47.50    8.29
 -18   4   6  138.44   10.29
 -18   4   7  167.05   14.26
 -18   4   9  368.93   18.08
 -18   4  10  155.76   13.63
 -18   4  11   35.66    7.93
 -18   4  12   55.36    7.78
 -18   4  13   22.14    9.49
 -18   4  15   44.06    8.65
 -18   4  17   64.59    9.66
 -18   4  18  170.73   17.26
 -18   4  20   81.22   13.48
 -18   4  21   24.49   10.55
 -18   4  26   30.92   14.97
 -18   4  27   73.10   12.49
 -18   4  28  143.19   16.14
 -18   4  29   92.33   22.07
 -18   4  30   62.04   12.06
 -18   5   1   20.28    4.63
 -18   5   2   27.41    4.94
 -18   5   3  140.33   12.48
 -18   5   5   92.82    9.02
 -18   5   6  203.58   14.05
 -18   5   7  241.93   14.29
 -18   5   8  904.37   34.65
 -18   5   9   35.66    6.71
 -18   5  12  254.46   20.31
 -18   5  14  148.02   14.04
 -18   5  15  290.74   19.15
 -18   5  16   87.73   16.59
 -18   5  17   42.44    8.79
 -18   5  18   35.62    8.46
 -18   5  21   42.35   15.06
 -18   5  25   51.31    9.39
 -18   5  29   23.49    8.76
 -18   6   1  174.09    9.87
 -18   6   2   28.72    5.21
 -18   6   3  154.25    9.54
 -18   6   4   20.91    5.85
 -18   6   5  260.98   13.60
 -18   6   6   29.65    5.83
 -18   6   9  320.52   16.75
 -18   6  10  155.18   11.99
 -18   6  11   55.89    8.66
 -18   6  14   40.90    9.51
 -18   6  15  111.66   12.40
 -18   6  20   30.88    8.70
 -18   6  21  128.54   17.70
 -18   6  22   71.58    9.27
 -18   6  23  229.25   15.97
 -18   6  24   42.09    8.43
 -18   6  25   75.16   10.77
 -18   6  28   32.44   10.42
 -18   7   1  127.49    8.48
 -18   7   2   56.78    6.32
 -18   7   3  338.36   14.66
 -18   7   4   14.80    6.22
 -18   7   6   13.01    5.37
 -18   7   7  219.18   12.34
 -18   7   8  253.00   14.30
 -18   7   9   63.99    7.72
 -18   7  10   97.39   10.78
 -18   7  12   58.33   17.93
 -18   7  13   45.36   11.29
 -18   7  17   42.31   11.94
 -18   7  19   42.67    9.81
 -18   7  21  357.44   21.35
 -18   7  23   22.67    8.11
 -18   7  25   95.61   11.96
 -18   7  26   36.64    9.11
 -18   8   1  118.07   10.91
 -18   8   2   13.69    4.60
 -18   8   4  257.71   14.00
 -18   8   5   48.10    7.26
 -18   8   7  368.53   17.92
 -18   8   8  143.60   11.83
 -18   8   9   54.71    9.28
 -18   8  10  129.89   14.40
 -18   8  11   94.54   10.86
 -18   8  15   38.28   11.02
 -18   8  19   80.79   10.61
 -18   8  20  361.26   22.34
 -18   8  21   32.05    9.58
 -18   8  23   69.28   13.47
 -18   8  24   62.03   12.90
 -18   9   2  227.58   11.77
 -18   9   3  171.23   11.71
 -18   9   6   14.42    6.55
 -18   9   8   61.80    9.31
 -18   9  10  176.37   14.63
 -18   9  11   23.72    9.64
 -18   9  13   23.33    8.78
 -18   9  14  340.18   22.36
 -18   9  15   30.73   10.54
 -18   9  19   33.38    8.93
 -18   9  21   78.85   10.01
 -18   9  22  118.88   12.91
 -18   9  25   80.72   13.70
 -18  10   1   84.60    7.50
 -18  10   3   12.51    5.15
 -18  10   5   55.97    7.54
 -18  10   6   26.49    6.85
 -18  10   9  105.92   13.09
 -18  10  14   31.33    9.84
 -18  10  15  344.46   27.73
 -18  10  16   53.13   10.23
 -18  10  17  139.24   17.60
 -18  10  18   29.57    7.71
 -18  10  19  202.80   14.90
 -18  10  23  141.48   15.42
 -18  11   1   35.15    6.03
 -18  11   2   16.14    5.11
 -18  11   4   91.87    9.65
 -18  11   6  150.39   12.46
 -18  11   7  216.79   20.30
 -18  11   8   51.52   11.58
 -18  11  10  113.86   15.33
 -18  11  13   57.94   10.67
 -18  11  17   27.13    7.57
 -18  11  18   89.79   10.51
 -18  11  19  190.07   14.60
 -18  11  20   30.11    8.01
 -18  11  21   64.60   11.04
 -18  11  22  127.01   14.83
 -18  12   2   45.10    7.85
 -18  12   3   21.35    6.98
 -18  12   6   43.26    9.22
 -18  12  10  312.84   22.56
 -18  12  15   95.29   13.26
 -18  12  16   65.41   10.40
 -18  12  17  166.60   13.91
 -18  12  18   20.68    9.28
 -18  13   3   35.58    8.77
 -18  13   4   33.46    9.31
 -18  13  10   72.24   12.00
 -18  13  11  140.10   15.71
 -18  13  12   36.55    9.96
 -18  13  13   70.18   13.93
 -18  13  14   58.39   16.27
 -18  13  15   70.04   10.68
 -18  13  16  137.61   13.92
 -18  14   2   52.74    8.14
 -18  14   6  180.72   16.92
 -17   0   2  256.53   18.86
 -17   0   4   33.73    6.44
 -17   0   6   49.53   10.86
 -17   0   8  135.69   28.78
 -17   0  10   92.42   19.75
 -17   0  12   93.37   11.94
 -17   0  16   91.23   10.49
 -17   0  20  106.52   31.12
 -17   0  22   27.15   10.38
 -17   0  24  103.50   14.99
 -17   0  26  229.15   69.85
 -17   0  28  134.03   24.80
 -17   1   1   65.97    6.33
 -17   1   4   51.40    5.59
 -17   1   5  388.04   15.43
 -17   1   6  151.62   13.24
 -17   1   7   42.14    6.67
 -17   1   8   59.10   10.83
 -17   1   9   51.16    7.69
 -17   1  10  248.83   14.80
 -17   1  11  540.81   27.71
 -17   1  12  327.42   16.06
 -17   1  13  244.26   13.92
 -17   1  14   93.81    8.86
 -17   1  15  162.17   10.72
 -17   1  16  176.88   11.29
 -17   1  17   11.32    4.90
 -17   1  18   24.41    6.02
 -17   1  19   21.83    8.68
 -17   1  23   28.04    7.96
 -17   1  27  108.21   13.66
 -17   1  28   54.36   10.86
 -17   2   1   48.02    5.98
 -17   2   3   11.84    5.41
 -17   2   4  124.45    9.00
 -17   2   5  817.35   30.49
 -17   2   7  113.67    8.89
 -17   2  10  213.72   13.68
 -17   2  11  330.87   16.05
 -17   2  12   75.43   10.50
 -17   2  13   37.20    8.36
 -17   2  14  234.18   12.89
 -17   2  15  605.02   28.58
 -17   2  17   41.37   10.10
 -17   2  18   31.28   10.15
 -17   2  19   30.92    8.65
 -17   2  20   41.55    7.74
 -17   2  22   53.14    9.02
 -17   2  23   29.97    8.89
 -17   2  25  161.13   15.79
 -17   2  26   41.99   20.22
 -17   2  30  240.66   22.04
 -17   3   1  468.59   18.11
 -17   3   3  162.46   10.34
 -17   3   4  583.56   21.63
 -17   3   5   56.85    6.28
 -17   3   7   77.08    8.33
 -17   3   8  172.99   11.71
 -17   3  10   32.35    6.55
 -17   3  11  213.70   13.09
 -17   3  12  392.68   18.59
 -17   3  13  291.42   16.85
 -17   3  14  344.88   16.26
 -17   3  15  103.77    9.62
 -17   3  19   77.54   14.60
 -17   3  20  116.07   13.12
 -17   3  21   84.59   13.32
 -17   3  22   42.82    7.30
 -17   3  23   45.82    8.55
 -17   3  25  144.28   13.47
 -17   3  26   22.83    9.90
 -17   3  27   16.41    8.13
 -17   3  31   66.25   12.66
 -17   4   2  380.67   14.70
 -17   4   4   29.37    5.13
 -17   4   6  161.15    9.76
 -17   4   7  316.43   19.38
 -17   4   9  184.20   11.46
 -17   4  10   52.26    7.59
 -17   4  11  135.32   13.33
 -17   4  12  198.26   12.97
 -17   4  13  381.89   17.39
 -17   4  16   48.25    8.18
 -17   4  17   24.07    7.57
 -17   4  18   44.19    8.90
 -17   4  19  663.66   34.08
 -17   4  20   46.94   10.94
 -17   4  21   79.99   11.17
 -17   4  26   23.68    8.55
 -17   4  28  100.94   12.40
 -17   4  30  108.80   13.22
 -17   4  31   20.80    9.07
 -17   5   1  165.27    9.44
 -17   5   2   12.40    4.38
 -17   5   3   64.85    6.14
 -17   5   4   13.09    4.43
 -17   5   5   93.84    7.25
 -17   5   7  258.28   12.39
 -17   5   8  453.16   21.27
 -17   5  11   80.21    8.32
 -17   5  13  219.89   15.90
 -17   5  14   26.90    7.14
 -17   5  15   16.13    6.96
 -17   5  16  160.59   13.75
 -17   5  18  524.52   28.01
 -17   5  19  171.25   14.65
 -17   5  22  129.50   12.37
 -17   5  27   38.07   10.82
 -17   5  31   29.58   14.84
 -17   6   1  158.52   12.25
 -17   6   2  322.07   13.76
 -17   6   3   54.29    7.06
 -17   6   4   53.33    8.28
 -17   6   6  163.70   10.00
 -17   6   7  578.09   22.01
 -17   6   9  225.67   18.73
 -17   6  12   15.35    7.72
 -17   6  14   42.18    8.44
 -17   6  15  153.94   16.04
 -17   6  16   54.46    9.50
 -17   6  17  163.93   14.37
 -17   6  19   40.39    8.95
 -17   6  21   46.34    9.31
 -17   6  22  181.76   13.77
 -17   6  23  240.78   19.32
 -17   6  26   22.89    8.55
 -17   6  27   98.12   12.06
 -17   6  29   74.34   12.54
 -17   7   1   41.36    5.31
 -17   7   3  191.59   10.66
 -17   7   4  525.29   18.83
 -17   7   5  384.49   16.47
 -17   7   8   41.06    8.86
 -17   7   9 1095.93   35.24
 -17   7  10  152.74   12.29
 -17   7  11  264.17   15.86
 -17   7  12   64.38   10.04
 -17   7  13  173.97   14.44
 -17   7  16   14.33    6.14
 -17   7  18  160.93   13.47
 -17   7  19   20.01    6.55
 -17   7  20   65.03   12.59
 -17   7  22   35.57    7.33
 -17   7  23   45.48    8.72
 -17   7  25   70.51   12.25
 -17   7  27  170.06   15.65
 -17   7  28   99.86   12.04
 -17   8   1   82.52    7.00
 -17   8   2  329.68   14.14
 -17   8   3   17.68    5.64
 -17   8   4   13.98    4.74
 -17   8   5  183.48   10.68
 -17   8   6  600.11   22.79
 -17   8   7   24.45    6.02
 -17   8   8   30.19    6.73
 -17   8   9   63.40    8.62
 -17   8  10   71.57   10.98
 -17   8  11  206.00   14.67
 -17   8  13   66.95   11.63
 -17   8  16   50.37    9.82
 -17   8  18   96.94   10.80
 -17   8  19   96.68   14.40
 -17   8  20  155.20   13.77
 -17   8  21   56.36    8.70
 -17   8  22   73.92    9.51
 -17   8  24   40.53    8.28
 -17   8  26   13.77    6.92
 -17   8  27   61.74   11.79
 -17   9   2   50.31    6.00
 -17   9   5  172.32   11.14
 -17   9   7  165.52   12.14
 -17   9   8  238.92   20.84
 -17   9   9   57.99    9.28
 -17   9  10   98.74   14.51
 -17   9  12   23.12    9.85
 -17   9  14  131.11   13.61
 -17   9  15   27.34   13.63
 -17   9  16   40.01    9.07
 -17   9  18   96.22   11.30
 -17   9  21   14.75    6.94
 -17   9  23  175.42   15.85
 -17   9  24   37.64    8.75
 -17  10   1  114.01    8.51
 -17  10   2   51.89    6.53
 -17  10   3   42.61    6.42
 -17  10   4   51.20    6.76
 -17  10   5   17.24    5.87
 -17  10   7   15.03    6.11
 -17  10   8  127.96   11.86
 -17  10  12   56.11   10.13
 -17  10  13   21.10    8.64
 -17  10  14   86.71   12.02
 -17  10  15   46.50    9.82
 -17  10  16   32.11   10.57
 -17  10  19   27.75    7.26
 -17  10  20   22.83    8.68
 -17  10  22   31.55    9.48
 -17  10  23   20.23    6.84
 -17  10  25  133.07   15.16
 -17  11   1   93.86    7.69
 -17  11   2   33.63    5.55
 -17  11   5   41.03    7.28
 -17  11  10   56.39    9.81
 -17  11  11   59.72   10.51
 -17  11  13   65.14   10.92
 -17  11  17   47.03    8.77
 -17  11  18   75.19    9.61
 -17  11  19   88.24   10.95
 -17  11  20   58.02    9.96
 -17  11  24   22.75    7.65
 -17  12   1   66.02    7.97
 -17  12   4   13.98    6.66
 -17  12   6  141.14   13.00
 -17  12   7   27.86    7.69
 -17  12   9  107.03   12.44
 -17  12  10  128.88   13.47
 -17  12  15  113.49   14.93
 -17  12  17   26.68    7.16
 -17  12  18   36.80    7.52
 -17  12  20  130.82   13.16
 -17  12  21   35.23    8.17
 -17  13   1   81.89    9.69
 -17  13   3   13.91    6.90
 -17  13  10   19.10    9.10
 -17  13  14  100.50   12.02
 -17  13  15   37.25    8.49
 -17  13  16   29.57    7.06
 -17  13  17   93.93   11.60
 -17  13  18   25.25    7.44
 -17  13  19   37.95    8.11
 -17  14   1   82.12   10.21
 -17  14   2   82.89   10.13
 -17  14   3   22.44    9.01
 -17  14   5   80.08   11.16
 -17  14   6   84.48   10.58
 -17  14   7   77.84   10.95
 -17  14  10   52.39   10.16
 -17  14  11  101.61   13.31
 -17  14  12   42.47   12.22
 -17  14  13   19.98    7.49
 -17  14  14   81.38   10.08
 -17  14  15   89.25   15.26
 -17  14  16   96.31   14.96
 -17  15   6   55.17    8.86
 -16   0   2  138.14   19.88
 -16   0   4   32.81    7.11
 -16   0   6  287.84   16.73
 -16   0   8   57.58   12.03
 -16   0  10 3096.92  105.12
 -16   0  12  161.83   19.21
 -16   0  14   41.21    7.88
 -16   0  16   26.79    6.11
 -16   0  20  114.70   14.52
 -16   0  24   99.71   16.50
 -16   0  32   61.21   19.91
 -16   1   1   86.08    8.26
 -16   1   2  133.42    8.22
 -16   1   3   50.96    5.19
 -16   1   5   26.94    4.36
 -16   1   7   38.37    4.60
 -16   1   8   95.68    8.42
 -16   1   9  121.04    8.87
 -16   1  10  415.16   18.87
 -16   1  11   62.21   10.06
 -16   1  13 1287.19   39.78
 -16   1  15  119.34    7.58
 -16   1  16   30.42    5.52
 -16   1  17  194.39   11.40
 -16   1  18  173.24   14.37
 -16   1  21   64.81    7.79
 -16   1  22  107.74   10.46
 -16   1  23   81.14   11.20
 -16   1  25   16.93    8.08
 -16   1  26  244.62   18.95
 -16   1  27   60.29   10.92
 -16   1  28   22.24    8.99
 -16   1  30   85.47   13.45
 -16   1  31   31.65   10.76
 -16   1  32   56.77   10.71
 -16   2   1   43.55    6.81
 -16   2   2  252.53   13.22
 -16   2   3   53.63    7.50
 -16   2   4   44.43    6.48
 -16   2   5  730.01   23.83
 -16   2   6  170.99    9.64
 -16   2   8   67.47    8.38
 -16   2   9  149.79   15.50
 -16   2  10  272.19   13.69
 -16   2  11   87.55   10.01
 -16   2  12   18.32    5.78
 -16   2  14  485.97   32.02
 -16   2  15   16.60    4.43
 -16   2  16  135.68   10.45
 -16   2  20  108.85   10.14
 -16   2  23   31.85    6.66
 -16   2  24  103.93   13.52
 -16   2  25  120.48   13.34
 -16   2  28  183.89   21.17
 -16   2  30   49.53   12.11
 -16   2  31   56.97   15.96
 -16   2  33   21.92    8.80
 -16   3   1   23.98    4.26
 -16   3   2  100.54    9.43
 -16   3   4  194.44   10.76
 -16   3   5   25.48    5.54
 -16   3   6   37.01    5.42
 -16   3   7  160.05    9.02
 -16   3   8    9.29    4.41
 -16   3   9  292.34   14.99
 -16   3  10  218.41   14.38
 -16   3  11   83.57    8.04
 -16   3  12   50.35    6.99
 -16   3  13  125.75   10.94
 -16   3  14   14.87    4.97
 -16   3  15   59.70    7.52
 -16   3  16   14.52    5.84
 -16   3  17   36.89    8.75
 -16   3  18   47.58   10.00
 -16   3  19  154.53   12.95
 -16   3  21  143.32   12.62
 -16   3  22   77.08    8.59
 -16   3  24   28.82    7.99
 -16   3  26   98.90   11.55
 -16   3  27   34.40    9.86
 -16   3  28  232.12   17.83
 -16   3  30   68.04   11.61
 -16   4   1  192.59    9.73
 -16   4   2  134.32    7.98
 -16   4   3  303.96   13.83
 -16   4   4  499.50   17.48
 -16   4   5  246.17   11.01
 -16   4   7  574.84   22.08
 -16   4   8   24.16    9.16
 -16   4   9  451.09   22.59
 -16   4  10   31.18    5.94
 -16   4  11  218.23   12.06
 -16   4  12  213.64   14.46
 -16   4  14   53.83    7.10
 -16   4  16  328.04   18.54
 -16   4  18   38.12   11.04
 -16   4  19   36.59    7.74
 -16   4  20   30.56   10.73
 -16   4  21   83.14   11.09
 -16   4  23   14.43    6.10
 -16   4  30   19.54    9.10
 -16   4  32   87.46   18.11
 -16   4  33  136.12   17.31
 -16   5   1  252.12   14.34
 -16   5   2  634.50   22.87
 -16   5   3  301.89   12.85
 -16   5   4   38.77    5.23
 -16   5   5  256.73   14.55
 -16   5   6  647.37   21.39
 -16   5   8  182.72   11.28
 -16   5   9  430.49   22.24
 -16   5  10   52.34    7.69
 -16   5  13   47.02    9.79
 -16   5  17   33.84    7.32
 -16   5  18  225.41   15.83
 -16   5  19   69.92    9.69
 -16   5  20   98.45   12.88
 -16   5  24  192.29   15.99
 -16   5  25   75.36    9.84
 -16   5  28   67.43   10.90
 -16   5  30  121.64   13.52
 -16   5  31   26.67    9.60
 -16   5  32   26.10    9.19
 -16   6   1   87.39    6.98
 -16   6   2   30.11    5.31
 -16   6   3  584.53   19.55
 -16   6   4   49.76    5.38
 -16   6   5  345.54   13.36
 -16   6   6   36.56    5.92
 -16   6   7  146.04    9.69
 -16   6  10   45.57    7.03
 -16   6  12   11.05    5.49
 -16   6  13   55.96    7.77
 -16   6  14   36.58    8.72
 -16   6  15  497.47   24.88
 -16   6  17   44.46    7.66
 -16   6  18   25.56    9.15
 -16   6  21   21.18    8.06
 -16   6  22   95.55   11.61
 -16   6  23   25.65    6.54
 -16   6  24   71.09   10.20
 -16   6  26   63.40    9.79
 -16   6  30  126.33   15.71
 -16   6  31   55.08   12.77
 -16   7   2   57.41    5.71
 -16   7   3   46.69    5.37
 -16   7   5 1203.91   34.16
 -16   7   6  365.98   14.76
 -16   7   8   23.28    5.07
 -16   7   9   42.84    5.94
 -16   7  13   16.42    5.83
 -16   7  14   58.90    8.22
 -16   7  15   35.04    7.81
 -16   7  17   41.10    7.52
 -16   7  19   20.74    5.72
 -16   7  22  142.19   12.03
 -16   7  23  267.91   18.14
 -16   7  24   15.43    7.42
 -16   7  25   76.36   11.34
 -16   7  29  129.16   31.66
 -16   8   1  179.42    9.89
 -16   8   2  109.26    8.72
 -16   8   3   37.55    5.81
 -16   8   4  263.55   11.92
 -16   8   5  125.75    8.61
 -16   8   6   54.07    6.41
 -16   8   8   50.24    6.40
 -16   8   9   31.25    6.42
 -16   8  13   30.78   10.49
 -16   8  17   99.30   10.50
 -16   8  18   45.46   11.33
 -16   8  19  178.53   11.99
 -16   8  22   36.97    6.48
 -16   8  25   39.81    8.61
 -16   8  26  130.21   13.43
 -16   8  30   91.85   13.01
 -16   9   1  549.17   20.36
 -16   9   2   24.16    5.41
 -16   9   4  275.92   14.63
 -16   9   5  136.71    9.57
 -16   9   6  274.82   13.11
 -16   9   7   83.74    9.31
 -16   9   8   49.54    7.28
 -16   9   9  121.70   10.87
 -16   9  10  426.23   20.31
 -16   9  11   85.56    9.89
 -16   9  13  138.46   13.33
 -16   9  14  154.48   14.09
 -16   9  15   20.91    6.92
 -16   9  16  109.35   12.14
 -16   9  17   37.54    7.28
 -16   9  19   12.82    5.68
 -16   9  20  119.68    9.94
 -16   9  21   25.69    8.34
 -16   9  23   35.84    6.37
 -16   9  24   81.18    9.64
 -16   9  25  136.88   12.02
 -16   9  27   77.05   11.03
 -16  10   1   35.84    6.17
 -16  10   2   95.86   10.26
 -16  10   3  337.13   16.03
 -16  10   4   13.39    5.12
 -16  10   5   44.12    6.62
 -16  10   8   31.59    6.71
 -16  10   9   32.98    7.22
 -16  10  12   17.72    7.78
 -16  10  16   22.74    7.28
 -16  10  19   17.87    6.30
 -16  10  23   47.51    8.22
 -16  10  25   23.07    8.04
 -16  11   1   81.86    6.91
 -16  11   2   33.65    6.00
 -16  11   3  169.32   10.76
 -16  11   4   24.00    6.00
 -16  11   8   27.02    6.96
 -16  11   9  127.55   14.53
 -16  11  13   55.42   10.37
 -16  11  14   94.50   13.66
 -16  11  15  191.39   15.93
 -16  11  16   19.53    7.40
 -16  11  19   33.63    7.11
 -16  11  20   59.50    8.78
 -16  11  21   85.03    9.77
 -16  11  22   41.82    7.48
 -16  11  23   24.95    7.25
 -16  11  26   44.58    9.06
 -16  12   3   42.07    7.19
 -16  12   5  108.73    9.96
 -16  12   6   16.79    6.90
 -16  12   7   67.27   11.48
 -16  12   9   44.53    8.95
 -16  12  12   36.17   15.11
 -16  12  15   22.03    7.60
 -16  12  17   76.67    9.45
 -16  12  18   15.39    6.44
 -16  12  19   66.71   11.44
 -16  12  21   60.88    8.97
 -16  12  22   44.13    8.84
 -16  12  23   31.82    7.65
 -16  12  24   16.02    6.38
 -16  13   3   82.85   10.58
 -16  13   5   30.22    7.11
 -16  13   6   17.46    8.24
 -16  13  11   71.36   10.62
 -16  13  15   19.52    7.96
 -16  13  18  110.60   11.74
 -16  13  19   70.96    9.68
 -16  14   1   17.69    6.18
 -16  14   4   54.56    8.38
 -16  14   6   33.58    7.32
 -16  14   8   13.37    6.33
 -16  14   9   82.35   10.38
 -16  14  10   73.88   10.84
 -16  14  11   45.78    9.53
 -16  14  12   28.38   10.08
 -16  14  17  259.84   21.35
 -16  14  19   70.03   10.15
 -16  15   2   43.69    8.18
 -16  15   4   25.31    7.28
 -16  15   6   43.10    7.55
 -16  15   7   70.01    9.09
 -16  15  11  100.19   10.68
 -16  15  13   66.64   11.89
 -16  15  14  100.67   16.76
 -16  15  15   30.07    8.75
 -16  15  16   76.98   11.87
 -16  16   1   32.89    7.66
 -16  16   2   81.84   10.64
 -16  16   3   12.62    6.00
 -16  16   8   41.26    7.50
 -16  16  10  102.98   11.66
 -16  16  11   22.29    9.69
 -15   0   2  266.18   14.64
 -15   0   4  268.70   14.55
 -15   0   6   55.15    6.91
 -15   0   8   23.38    5.30
 -15   0  12  597.87   31.08
 -15   0  14 1147.32   38.57
 -15   0  16  265.82   16.37
 -15   0  18  184.73   32.39
 -15   0  20  301.14   21.04
 -15   0  22  310.01   22.84
 -15   0  28   68.30   13.41
 -15   0  32  151.80   37.39
 -15   0  34  134.44   17.54
 -15   1   1   60.90    5.14
 -15   1   2  435.45   20.44
 -15   1   4   32.79    4.50
 -15   1   5  794.32   29.33
 -15   1   6  182.24   12.31
 -15   1   9  224.38   13.34
 -15   1  10   62.57    6.94
 -15   1  11  247.70   13.29
 -15   1  12   63.51    6.55
 -15   1  13  244.06   11.68
 -15   1  14   77.48    7.50
 -15   1  15    8.58    3.64
 -15   1  16   24.84    5.03
 -15   1  17   24.61    4.89
 -15   1  18  198.56   21.62
 -15   1  19   17.19    5.57
 -15   1  20  145.36   10.15
 -15   1  21  112.07    9.29
 -15   1  22   14.92    6.42
 -15   1  23   21.66    6.24
 -15   1  26   73.75   10.65
 -15   1  27   85.70   18.93
 -15   1  28   25.42   12.49
 -15   1  29  153.89   17.77
 -15   1  31   68.62   13.01
 -15   1  33   61.32   10.47
 -15   2   1  102.45    6.12
 -15   2   2  413.42   20.36
 -15   2   3   73.00    7.21
 -15   2   4   98.80    6.89
 -15   2   5  446.68   16.19
 -15   2   6   62.25    5.54
 -15   2   7  455.11   16.45
 -15   2   8   12.37    3.62
 -15   2   9  170.14   11.01
 -15   2  10   64.85    6.56
 -15   2  12   20.62    5.06
 -15   2  14  163.09   10.48
 -15   2  16   28.86    4.64
 -15   2  18  275.28   15.68
 -15   2  19   56.72    9.53
 -15   2  21   84.17    8.55
 -15   2  22  166.38   11.40
 -15   2  25   47.09    8.76
 -15   2  28  114.32   13.69
 -15   2  29   32.43    8.73
 -15   2  30   46.81   10.18
 -15   2  32   63.00   12.52
 -15   3   1  365.79   12.89
 -15   3   2   43.19    5.44
 -15   3   3   26.88    5.21
 -15   3   4   45.03    5.14
 -15   3   5  366.94   13.62
 -15   3   6   25.13    3.89
 -15   3   7  451.69   15.23
 -15   3   8  394.06   15.81
 -15   3   9   36.86    7.53
 -15   3  10  193.49   11.14
 -15   3  11   26.07    5.46
 -15   3  13   42.23    5.94
 -15   3  14  123.84    9.45
 -15   3  15   13.70    4.38
 -15   3  19   14.39    6.28
 -15   3  20   27.15    5.94
 -15   3  22   19.73    6.25
 -15   3  23  248.00   14.54
 -15   3  24  391.88   22.36
 -15   3  25  159.02   15.48
 -15   3  26   15.63    7.12
 -15   3  27   94.72   11.72
 -15   3  28   44.19    9.73
 -15   3  29   26.60    8.10
 -15   3  30   21.98    8.66
 -15   3  33  120.20   14.41
 -15   4   1   21.50    3.79
 -15   4   2  137.44    7.25
 -15   4   3  634.97   22.17
 -15   4   4  352.52   13.22
 -15   4   5  309.37   14.08
 -15   4   6  480.06   16.29
 -15   4   8  229.14   10.67
 -15   4   9  150.46    9.08
 -15   4  10   89.18    6.86
 -15   4  11  133.95    8.20
 -15   4  12   35.39    5.27
 -15   4  13   17.82    5.09
 -15   4  14   16.07    4.74
 -15   4  15  107.02    9.98
 -15   4  17   24.60    6.44
 -15   4  18   24.65    7.85
 -15   4  21  107.69   10.01
 -15   4  23   42.84    6.77
 -15   4  24  180.57   14.90
 -15   4  28   23.20    9.93
 -15   4  32  104.06   13.30
 -15   5   1  298.17   11.15
 -15   5   2   41.95    5.20
 -15   5   3   17.30    3.92
 -15   5   4  231.38   10.45
 -15   5   6   30.06    5.55
 -15   5   9   16.91    4.61
 -15   5  10   17.67    4.71
 -15   5  11  225.88   12.56
 -15   5  14   84.88   13.94
 -15   5  17   30.24    6.44
 -15   5  19  217.82   15.38
 -15   5  20   56.99    7.21
 -15   5  21  103.94   10.48
 -15   5  23   78.26    8.96
 -15   5  24   64.08    8.77
 -15   5  27  143.51   12.11
 -15   5  28  101.44   15.02
 -15   6   1  184.21    8.88
 -15   6   2   47.21    5.60
 -15   6   3   77.98    6.01
 -15   6   4  540.89   18.16
 -15   6   5  499.81   19.73
 -15   6   6   92.29    6.31
 -15   6   7   65.61    6.83
 -15   6   8   40.82    5.61
 -15   6   9  804.22   28.06
 -15   6  10  108.96    9.65
 -15   6  11   34.95    5.13
 -15   6  12   56.28    6.88
 -15   6  13   36.81    8.29
 -15   6  14  192.35   12.67
 -15   6  15   21.53    7.62
 -15   6  20  289.21   15.50
 -15   6  21   60.42    7.64
 -15   6  23   40.93    7.62
 -15   6  25  129.58   11.02
 -15   6  26   38.73    7.39
 -15   6  27   39.49    7.54
 -15   6  29   37.37    8.09
 -15   6  30   78.97   10.67
 -15   6  32   57.28   10.46
 -15   7   1 1250.34   35.76
 -15   7   2   13.27    4.59
 -15   7   4   26.69    4.36
 -15   7   5  284.01   11.64
 -15   7   6  127.04    7.74
 -15   7   8  207.75   10.38
 -15   7   9  226.29   10.64
 -15   7  14   34.11    6.68
 -15   7  15  109.56   12.80
 -15   7  17   80.16   10.14
 -15   7  18   51.83    9.54
 -15   7  19   81.30    8.62
 -15   7  20   70.86    7.78
 -15   7  21   61.01    6.95
 -15   7  23   37.47    7.36
 -15   7  24   12.69    6.38
 -15   7  29   30.03    7.57
 -15   7  31   99.44   13.90
 -15   8   1  154.86    8.63
 -15   8   2   24.64    4.71
 -15   8   4  214.98   11.25
 -15   8   5  317.18   13.63
 -15   8   6  106.59    8.29
 -15   8   7  152.38   10.66
 -15   8   9   86.44    8.12
 -15   8  13   77.43    8.79
 -15   8  14  152.95   12.05
 -15   8  16  302.17   15.87
 -15   8  17  153.96   11.26
 -15   8  20   35.14    6.60
 -15   8  21   56.56    8.32
 -15   8  22   37.19    6.08
 -15   8  25   20.50    7.49
 -15   8  26   98.19   10.94
 -15   8  28   43.97    8.85
 -15   9   1 1321.79   37.26
 -15   9   2  613.31   20.10
 -15   9   3  155.63    8.97
 -15   9   4   32.00    6.17
 -15   9   5  147.59   11.32
 -15   9   7  156.68    9.96
 -15   9   8  293.28   14.64
 -15   9  10   61.44   10.77
 -15   9  11  146.42   11.19
 -15   9  13  124.90   11.10
 -15   9  14  319.10   17.95
 -15   9  15   59.73    8.68
 -15   9  16   18.94    6.85
 -15   9  18   20.49    6.60
 -15   9  19   16.93    7.83
 -15   9  20   20.43    5.25
 -15   9  23   22.86    6.00
 -15   9  24   31.12    7.17
 -15   9  25   26.48    7.04
 -15   9  26   87.13   11.54
 -15   9  28   26.85    6.99
 -15   9  30   51.48    9.62
 -15  10   1   15.48    6.16
 -15  10   3  274.37   15.04
 -15  10   5   75.57    7.36
 -15  10   6   67.90    6.83
 -15  10   7  179.31   11.06
 -15  10   8   86.90    8.00
 -15  10   9   47.29    7.41
 -15  10  10   63.01    8.10
 -15  10  11   36.24    7.26
 -15  10  12   92.18   13.80
 -15  10  14   99.23   10.73
 -15  10  15   22.12   10.75
 -15  10  16   66.70    8.32
 -15  10  17  366.21   18.51
 -15  10  18   18.93    6.02
 -15  10  19   36.15    6.21
 -15  10  20   33.61    7.13
 -15  10  22   63.94   11.08
 -15  11   2  229.48   11.90
 -15  11   3   28.39    5.50
 -15  11   4   50.95    6.94
 -15  11   5  176.54   11.53
 -15  11   7  159.92   13.80
 -15  11   9   40.74    6.72
 -15  11  10  281.80   18.22
 -15  11  11   30.76    6.64
 -15  11  12   24.16    6.33
 -15  11  14   31.62    6.83
 -15  11  15   24.49   11.82
 -15  11  17   66.72    8.18
 -15  11  18   19.41    6.18
 -15  11  19   61.03    7.80
 -15  11  21   84.41    9.35
 -15  11  22   63.42    8.79
 -15  11  23   15.49    6.54
 -15  11  24  103.33   14.33
 -15  12   1  126.06   10.75
 -15  12   2   71.79   11.40
 -15  12   3  249.26   15.25
 -15  12   6   12.63    6.17
 -15  12   7   43.67    8.88
 -15  12   8  118.72   10.21
 -15  12   9   33.70    6.81
 -15  12  10   66.65    9.86
 -15  12  11   28.80    6.72
 -15  12  13  122.62   14.72
 -15  12  14   12.36    5.76
 -15  12  15   16.26    7.22
 -15  12  16   15.14    5.91
 -15  12  18   20.74    8.05
 -15  12  20   16.96    7.46
 -15  12  21   26.90    6.85
 -15  12  23   35.01    7.11
 -15  12  24   18.11    6.33
 -15  12  26   34.48   10.94
 -15  13   3   79.16   13.12
 -15  13   6  147.64   14.63
 -15  13   7   20.06    6.23
 -15  13   9   86.84    9.28
 -15  13  10   35.49    7.24
 -15  13  11   46.77    7.49
 -15  13  15   46.24    7.69
 -15  13  17   64.55   10.09
 -15  13  18   26.98    6.24
 -15  13  19   21.85    6.03
 -15  13  20   46.00    9.79
 -15  13  22   13.80    5.74
 -15  13  23   32.05    7.99
 -15  14   2   44.80    8.36
 -15  14   4   75.99    9.19
 -15  14   7  515.14   23.71
 -15  14  11   19.26    6.79
 -15  14  14   88.48    8.88
 -15  14  17   78.77   10.20
 -15  14  18  155.48   13.36
 -15  14  19   97.40   10.29
 -15  15   2  125.56   11.16
 -15  15   5   53.50    8.02
 -15  15   8   33.20    8.38
 -15  15  10  124.47   12.35
 -15  15  13   39.55    8.92
 -15  15  19   28.25    9.36
 -15  16   5   35.69    7.07
 -15  16   6   61.15    8.76
 -15  16   9   92.12   11.74
 -15  16  12   64.41   16.73
 -15  16  14   92.93   15.31
 -15  16  15  133.37   12.87
 -15  17   1   24.61    7.60
 -15  17   2   34.48   16.65
 -15  17   3   62.55   10.78
 -15  17   4  162.53   15.58
 -15  17   5   24.10    7.99
 -15  17   9   24.50    8.22
 -14   0   4  330.02   15.30
 -14   0   6  242.55   12.74
 -14   0   8   57.76    6.40
 -14   0  12  153.76   15.85
 -14   0  16   99.25   16.46
 -14   0  18  150.48   13.74
 -14   0  20  528.76   57.50
 -14   0  22   32.68   12.63
 -14   0  26  614.42   35.55
 -14   0  28   68.79   14.32
 -14   0  30   75.44   14.91
 -14   0  32   30.30   13.35
 -14   0  34  145.48   21.24
 -14   1   1  242.95    9.90
 -14   1   2   12.11    3.42
 -14   1   3   86.52    5.98
 -14   1   4   27.06    4.47
 -14   1   5  165.35    8.26
 -14   1   6  158.88    8.07
 -14   1   7  338.71   12.21
 -14   1   8   66.98    5.02
 -14   1   9  167.35   10.44
 -14   1  10  503.61   17.96
 -14   1  13   97.30    7.57
 -14   1  14  106.88    8.00
 -14   1  15   55.66    5.52
 -14   1  17  143.21    8.82
 -14   1  20   12.42    4.96
 -14   1  21  180.46   11.13
 -14   1  23   75.17   10.80
 -14   1  25   76.66    8.67
 -14   1  26  460.15   21.33
 -14   1  27  233.18   16.41
 -14   1  29  168.76   17.72
 -14   1  30  189.83   16.26
 -14   1  31  119.32   13.94
 -14   1  32   41.02    8.76
 -14   1  33   69.68    9.85
 -14   1  35   20.11    8.96
 -14   1  36   31.83    7.64
 -14   2   1  307.53   12.57
 -14   2   2   46.31    4.14
 -14   2   3   54.95    7.46
 -14   2   4   14.78    3.02
 -14   2   5  121.88    6.63
 -14   2   6   19.66    5.37
 -14   2   7   19.44    3.58
 -14   2   8   19.43    5.13
 -14   2  10  158.48   15.04
 -14   2  11   65.42   10.99
 -14   2  12   59.59    6.75
 -14   2  13   34.41    5.30
 -14   2  14  344.04   17.05
 -14   2  15   36.01    6.05
 -14   2  16  379.53   19.63
 -14   2  17  217.16   11.06
 -14   2  18  178.99   12.12
 -14   2  21  338.58   15.85
 -14   2  22   21.05    5.46
 -14   2  25  434.17   22.27
 -14   2  28  128.05   13.17
 -14   2  29   27.39    7.48
 -14   2  33  116.22   11.89
 -14   2  34   27.53    6.50
 -14   3   2    7.99    3.65
 -14   3   3   35.85    4.07
 -14   3   4    8.64    3.42
 -14   3   5  239.82   12.68
 -14   3   6  130.78    7.01
 -14   3   7    9.05    3.15
 -14   3   8   81.67    5.77
 -14   3   9  227.57   10.45
 -14   3  10   25.34    4.29
 -14   3  12   18.66    4.32
 -14   3  13   46.49    7.07
 -14   3  14  113.36    7.85
 -14   3  15   60.14   10.27
 -14   3  18   43.91    8.16
 -14   3  20  112.41    9.02
 -14   3  22  208.21   11.92
 -14   3  23  133.48    9.67
 -14   3  25   62.15    8.45
 -14   3  26   31.79    8.13
 -14   3  27  206.13   22.15
 -14   3  28   47.51    8.26
 -14   3  29   34.03    7.36
 -14   3  30   24.79    7.41
 -14   3  34   21.98    7.83
 -14   4   4  344.43   15.47
 -14   4   5   14.87    3.34
 -14   4   7   62.24    4.90
 -14   4   8   34.45    4.45
 -14   4  11   37.66    4.65
 -14   4  12  208.37   11.60
 -14   4  13  191.09    9.54
 -14   4  14   69.03    6.08
 -14   4  15  174.75   10.59
 -14   4  17   73.19    7.94
 -14   4  18  138.64    8.77
 -14   4  21  149.84   10.70
 -14   4  22   14.01    5.82
 -14   4  23   69.63    7.84
 -14   4  27   40.00    7.27
 -14   4  29  179.54   14.72
 -14   4  30  161.92   19.93
 -14   4  33  102.07   12.68
 -14   5   1  195.02    9.29
 -14   5   4   33.22    4.65
 -14   5   5  245.75    9.99
 -14   5   6   43.52    4.89
 -14   5   7    9.36    4.11
 -14   5   8   10.12    4.45
 -14   5   9  269.05   11.06
 -14   5  10  219.08   10.66
 -14   5  12    9.55    3.99
 -14   5  13   69.79    6.77
 -14   5  16  218.81   16.08
 -14   5  17   18.10    5.51
 -14   5  18   29.46    5.98
 -14   5  20   84.59    9.77
 -14   5  22   44.50    6.33
 -14   5  23   54.45    7.41
 -14   5  24  130.27   11.27
 -14   5  26   77.60    8.83
 -14   5  30   76.37   12.22
 -14   5  31   50.86    9.14
 -14   6   1   94.64    6.26
 -14   6   2  151.96    7.91
 -14   6   3  184.62    8.88
 -14   6   4   41.72    4.44
 -14   6   7   48.99    5.41
 -14   6   8  239.55    9.83
 -14   6  10   97.57    6.86
 -14   6  11    8.89    4.02
 -14   6  13   18.47    4.86
 -14   6  14   69.07   10.90
 -14   6  17   27.09    5.59
 -14   6  18  145.85    9.92
 -14   6  19   88.36    7.84
 -14   6  22  155.11    9.68
 -14   6  23   23.97    5.26
 -14   6  24   59.04    6.86
 -14   6  25   56.09    6.89
 -14   6  28   15.83    6.34
 -14   6  30   22.36    9.23
 -14   6  31   71.90   10.57
 -14   6  34   52.59    9.17
 -14   7   1   55.30    5.26
 -14   7   2   51.29    4.96
 -14   7   3  182.12    8.73
 -14   7   4   49.61    5.05
 -14   7   5  257.43   10.87
 -14   7   6   97.01    7.00
 -14   7   9   68.08    5.33
 -14   7  10  155.28    8.83
 -14   7  11   78.07    7.07
 -14   7  13   83.53    7.34
 -14   7  14   84.12    8.12
 -14   7  16  205.52   12.26
 -14   7  17  111.79    9.46
 -14   7  18  276.97   15.27
 -14   7  19  143.00    9.81
 -14   7  20   33.73    5.56
 -14   7  21   94.22    7.89
 -14   7  22  290.93   13.38
 -14   7  23   56.36    7.26
 -14   7  24   22.16    6.96
 -14   7  25  185.85   11.59
 -14   7  27   25.79    6.98
 -14   7  28   38.52    6.82
 -14   7  29   41.15    7.67
 -14   7  31   89.80   14.34
 -14   7  32   23.45    9.79
 -14   8   1  138.66    7.60
 -14   8   2  268.72   11.79
 -14   8   4   32.49    5.24
 -14   8   8   14.04    4.56
 -14   8  10   36.94    5.43
 -14   8  11  177.08   13.03
 -14   8  13  201.37   13.93
 -14   8  14   13.96    5.45
 -14   8  16   42.26    6.42
 -14   8  17  165.41   10.79
 -14   8  18  123.84    9.52
 -14   8  19   32.57    5.40
 -14   8  20   13.15    4.72
 -14   8  21  243.45   12.15
 -14   8  22  534.35   21.76
 -14   8  24   32.54    6.29
 -14   8  26   17.49    8.09
 -14   8  27  136.71   10.88
 -14   8  29   43.16    7.69
 -14   9   1  131.09    8.60
 -14   9   2   79.42    6.38
 -14   9   3   83.01    6.20
 -14   9   4   24.55    7.12
 -14   9   5   14.05    4.72
 -14   9   6   10.26    4.65
 -14   9   7   44.49    5.21
 -14   9   8   26.65    5.19
 -14   9   9   46.93    6.88
 -14   9  11  155.11    9.56
 -14   9  12   27.54    5.46
 -14   9  13   49.40    6.58
 -14   9  14   17.31    5.56
 -14   9  15  212.51   12.55
 -14   9  16  305.23   15.30
 -14   9  17   19.82    5.06
 -14   9  18   83.95    8.25
 -14   9  19   21.07    6.69
 -14   9  20   26.19    5.26
 -14   9  21   64.26    6.71
 -14   9  22   21.04    5.38
 -14   9  23   29.56    5.47
 -14   9  24  156.34   10.35
 -14   9  25   27.90    5.93
 -14   9  27   67.79    8.20
 -14   9  28   81.35    9.44
 -14   9  29   12.72    6.11
 -14   9  30   82.78   10.02
 -14  10   1  144.29   10.42
 -14  10   6   18.27    4.64
 -14  10   8  178.32   13.57
 -14  10   9   78.90    7.16
 -14  10  10  107.01    8.20
 -14  10  11  157.83   10.88
 -14  10  13  114.89    9.05
 -14  10  14   75.98    7.57
 -14  10  16   54.04    7.19
 -14  10  17   14.09    5.53
 -14  10  18   28.27    5.80
 -14  10  20   13.34    5.12
 -14  10  21   24.63    5.50
 -14  10  23   45.99    6.61
 -14  10  24   37.46    6.24
 -14  10  25   33.56    6.20
 -14  10  26  106.82    9.78
 -14  10  28   26.23    6.36
 -14  10  29   42.02    7.47
 -14  10  30  113.62   11.21
 -14  11   3   60.74    5.92
 -14  11   5  112.17    8.94
 -14  11   6   25.24    5.84
 -14  11   7   49.87    6.36
 -14  11   8   12.38    5.18
 -14  11   9  202.19   11.96
 -14  11  10  114.36    9.75
 -14  11  11  132.66    9.90
 -14  11  12   41.39    6.39
 -14  11  14  168.99   11.55
 -14  11  15   12.21    5.79
 -14  11  16   29.71    6.56
 -14  11  18   25.48    7.70
 -14  11  19   97.50    8.56
 -14  11  20   76.15    8.34
 -14  11  21   80.38    8.37
 -14  11  24  126.18   11.27
 -14  11  25  156.85   12.52
 -14  11  27   35.25    7.72
 -14  11  28   12.39    5.92
 -14  11  29   28.12    6.60
 -14  12   2   16.63    4.80
 -14  12   3   45.82    6.10
 -14  12   4  199.73   12.12
 -14  12   6   37.85    5.86
 -14  12   9  133.42   10.80
 -14  12  13  100.67    9.28
 -14  12  15  104.91   11.19
 -14  12  17   29.02    6.01
 -14  12  18   34.54    6.66
 -14  12  19  225.87   13.81
 -14  12  21   61.89    8.07
 -14  12  23   79.67    8.63
 -14  12  25   16.85    7.88
 -14  12  26   24.95    7.41
 -14  12  27   84.94   21.36
 -14  13   3   18.35    6.12
 -14  13   4   44.68    7.31
 -14  13   5   69.21    8.98
 -14  13   6  148.28   10.85
 -14  13   7   21.14    7.47
 -14  13   9   16.73    8.30
 -14  13  10   13.32    5.63
 -14  13  11   27.75    6.38
 -14  13  13  102.83    9.85
 -14  13  14   34.01    6.75
 -14  13  15  128.00    9.41
 -14  13  16   72.46    7.57
 -14  13  20   41.45    7.64
 -14  13  21   47.86    9.81
 -14  13  23   29.72    6.22
 -14  13  24   26.44    6.51
 -14  14   1   26.57    6.77
 -14  14   5   49.59    7.87
 -14  14   7   15.82    5.88
 -14  14   9   36.15    6.74
 -14  14  11   38.66    7.51
 -14  14  12   45.30    8.74
 -14  14  13   43.18    8.33
 -14  14  20  103.28   10.00
 -14  15   1   24.87    6.54
 -14  15   2  115.37   10.57
 -14  15   4   19.22    6.67
 -14  15   5   66.14    8.65
 -14  15   6  118.95   10.39
 -14  15   7   46.25    7.20
 -14  15   9   90.15    9.30
 -14  15  11   20.01    6.08
 -14  15  14   17.71    8.87
 -14  15  16   63.04    8.81
 -14  15  17   50.96   12.72
 -14  15  19   58.12    8.35
 -14  16   1   85.09   10.80
 -14  16   2   57.49    8.38
 -14  16   3   11.83    5.91
 -14  16   4   88.05    9.66
 -14  16   5   38.48    9.02
 -14  16   9   22.04    9.66
 -14  16  15   68.18    9.11
 -14  16  17   58.87    8.63
 -14  16  18   34.11    8.14
 -14  17   1   37.60   11.16
 -14  17   8   39.47    9.10
 -14  17  14   28.06   10.87
 -14  18   2   22.15    8.67
 -14  18   3  165.66   20.44
 -14  18   4   36.29    8.78
 -13   0   2  710.43   25.74
 -13   0   4  141.06   16.44
 -13   0   6  159.08    9.73
 -13   0   8    7.91    3.81
 -13   0  10 1081.92   40.93
 -13   0  12  292.80   29.05
 -13   0  14  378.05   27.78
 -13   0  16  195.94   12.05
 -13   0  18   25.37    7.00
 -13   0  20   20.36    6.65
 -13   0  22  943.12   36.59
 -13   0  26   20.70    8.87
 -13   0  28  386.43   28.03
 -13   0  30  414.56   26.62
 -13   0  32   30.09    8.84
 -13   0  34   86.73   16.12
 -13   1   1  247.09    8.53
 -13   1   2   59.24    4.26
 -13   1   3   76.72    5.15
 -13   1   4  211.57   15.40
 -13   1   5  632.87   20.36
 -13   1   8   27.05    4.38
 -13   1   9   18.39    3.47
 -13   1  11  266.12   12.49
 -13   1  12  345.55   13.71
 -13   1  13  634.61   19.93
 -13   1  14   59.07    6.09
 -13   1  15   42.77    4.24
 -13   1  16   11.89    3.54
 -13   1  17   95.48    7.01
 -13   1  18   12.74    4.82
 -13   1  19  297.81   15.11
 -13   1  20  386.23   16.41
 -13   1  21   49.85    6.68
 -13   1  22   36.06    5.89
 -13   1  23  223.80   12.14
 -13   1  24   27.46    5.47
 -13   1  25  407.72   23.15
 -13   1  27  393.24   19.58
 -13   1  28  108.72   10.14
 -13   1  29  196.25   14.13
 -13   1  30   34.66    9.22
 -13   1  31  421.50   21.11
 -13   1  32  107.85   10.09
 -13   1  33   55.28    7.89
 -13   1  34   41.84    7.30
 -13   2   1  152.93    6.58
 -13   2   2  327.45   11.91
 -13   2   3   18.76    2.84
 -13   2   4   29.83    3.76
 -13   2   5  135.83    6.67
 -13   2   7   38.16    3.66
 -13   2   8   81.67    5.77
 -13   2   9   82.16    5.97
 -13   2  10  343.35   14.20
 -13   2  11  224.90   15.25
 -13   2  12  139.41    8.48
 -13   2  13  143.06   10.44
 -13   2  16   43.04    4.60
 -13   2  17   72.10    8.27
 -13   2  18  392.42   20.52
 -13   2  19  558.66   27.86
 -13   2  21  105.43    9.44
 -13   2  23   15.20    5.14
 -13   2  26  246.92   19.60
 -13   2  27   80.99   10.28
 -13   2  28  202.64   15.63
 -13   2  29  379.95   20.69
 -13   2  30   69.50    9.14
 -13   2  32   43.75    8.54
 -13   2  34  118.87   10.64
 -13   2  35   74.64   10.51
 -13   2  36   23.56    7.72
 -13   3   1  490.40   14.25
 -13   3   2  212.19    9.12
 -13   3   4   17.56    2.85
 -13   3   5   52.21    4.13
 -13   3   6    6.21    2.77
 -13   3   7   28.29    3.34
 -13   3  10   84.23    5.90
 -13   3  11  219.44   10.88
 -13   3  12   11.00    3.74
 -13   3  13  163.39    8.78
 -13   3  14   97.48    6.42
 -13   3  15   69.49    6.69
 -13   3  18  188.29   13.43
 -13   3  19  351.65   16.24
 -13   3  20  204.60   11.66
 -13   3  21  118.85    9.05
 -13   3  23  359.58   15.78
 -13   3  25   60.46    7.72
 -13   3  26   35.95    7.79
 -13   3  27   83.33   12.10
 -13   3  28  142.81   13.01
 -13   3  29   56.75    8.36
 -13   3  30   25.52    7.56
 -13   3  31   47.34    8.81
 -13   3  34   98.48   11.78
 -13   3  35   79.76    9.70
 -13   4   1  255.02   10.97
 -13   4   2   37.87    4.63
 -13   4   3   55.44    4.75
 -13   4   4    9.18    4.11
 -13   4   5  127.31    7.96
 -13   4   6   87.76    5.18
 -13   4   7   37.87    3.68
 -13   4   8    6.82    3.19
 -13   4   9   37.43    4.11
 -13   4  10   24.60    3.91
 -13   4  11   83.72    5.91
 -13   4  12   32.62    4.08
 -13   4  13  555.58   18.12
 -13   4  14   21.87    3.94
 -13   4  15   93.92    8.03
 -13   4  16  107.63    7.19
 -13   4  17   87.54    6.36
 -13   4  18   10.17    3.90
 -13   4  19   27.91    4.30
 -13   4  23  124.38    8.14
 -13   4  24  435.47   18.71
 -13   4  25   44.65    6.81
 -13   4  26   23.73    7.02
 -13   4  27   78.98    8.77
 -13   4  29   33.90    7.29
 -13   4  30   20.10    6.76
 -13   4  31   50.89    9.73
 -13   4  32   65.32   10.01
 -13   4  33   87.94   11.38
 -13   4  34   37.79    9.99
 -13   4  35   40.57    7.68
 -13   4  36   53.62    8.41
 -13   5   1   11.12    3.50
 -13   5   2  458.72   16.02
 -13   5   3  102.66    5.84
 -13   5   4   16.36    3.66
 -13   5   5  277.11    9.92
 -13   5   6  100.27    6.01
 -13   5   8    9.97    4.12
 -13   5   9  347.79   14.15
 -13   5  10  134.76    8.66
 -13   5  12   51.96    4.72
 -13   5  13   29.73    5.08
 -13   5  14  510.29   21.16
 -13   5  15  264.44   14.81
 -13   5  16   46.10    5.07
 -13   5  18  243.00   11.88
 -13   5  20   93.53    7.53
 -13   5  22   42.33    6.12
 -13   5  23   32.80    6.67
 -13   5  24   16.62    5.33
 -13   5  25   68.90    7.22
 -13   5  26   77.98    7.51
 -13   5  27   42.08    6.75
 -13   6   3  206.36    8.55
 -13   6   4   10.68    3.32
 -13   6   5  150.91    7.30
 -13   6   6   46.06    4.20
 -13   6   8   10.18    3.40
 -13   6   9  273.10   10.66
 -13   6  11  106.87    6.27
 -13   6  12   28.20    4.72
 -13   6  13   88.86    6.93
 -13   6  16  110.29    8.67
 -13   6  17   20.58    7.54
 -13   6  18  195.76   14.05
 -13   6  20   52.57    5.71
 -13   6  23  122.01    8.72
 -13   6  24   11.23    5.58
 -13   6  25   71.73   10.56
 -13   6  28   42.78    6.54
 -13   6  29   17.05    5.66
 -13   6  30   34.03    8.40
 -13   6  31   35.49   11.60
 -13   6  34   49.14   10.33
 -13   7   1   30.41    3.93
 -13   7   2   54.06    5.26
 -13   7   4   46.76    4.23
 -13   7   5   42.98    5.00
 -13   7   7  373.78   12.84
 -13   7   8  124.30    6.36
 -13   7   9  342.34   11.66
 -13   7  10  249.97    9.83
 -13   7  11  373.38   13.84
 -13   7  12  157.74    8.40
 -13   7  13  105.47    9.50
 -13   7  15  617.10   20.90
 -13   7  16   35.40    5.38
 -13   7  17  155.54    9.36
 -13   7  18  179.81   13.58
 -13   7  20  131.86    7.85
 -13   7  21   10.12    4.47
 -13   7  26   41.87    6.48
 -13   8   1  336.17   12.05
 -13   8   3   45.02    4.91
 -13   8   4   85.57    7.21
 -13   8   6   30.36    4.56
 -13   8   8   77.03    5.82
 -13   8  10   20.91    5.33
 -13   8  11   64.74    5.84
 -13   8  13   94.43    6.82
 -13   8  15   48.38    5.56
 -13   8  16  749.01   30.36
 -13   8  17   41.42    5.46
 -13   8  18   57.63    6.75
 -13   8  19   11.04    4.69
 -13   8  21  157.62    8.95
 -13   8  22  257.20   12.53
 -13   8  24   88.98    7.67
 -13   8  26   18.73    5.58
 -13   8  30   46.80    6.70
 -13   9   1  108.67    6.71
 -13   9   2   38.13    5.62
 -13   9   3  153.56    7.87
 -13   9   5   51.86    6.20
 -13   9   6 1118.00   38.78
 -13   9   7    8.59    3.88
 -13   9   8   20.99    5.34
 -13   9   9  111.41    7.28
 -13   9  10  272.86   11.53
 -13   9  11   39.51    6.61
 -13   9  12   77.71    7.18
 -13   9  13  207.91   11.17
 -13   9  14   97.70    8.55
 -13   9  15   29.32    6.06
 -13   9  16   32.45    4.89
 -13   9  20    9.93    4.43
 -13   9  22   12.02    5.89
 -13   9  24   17.94    6.70
 -13   9  25   16.09    5.43
 -13   9  27   44.10    7.31
 -13   9  30   68.42    8.54
 -13  10   3   81.95    6.47
 -13  10   5  253.73   12.14
 -13  10   6   39.26    5.36
 -13  10   7   33.20    5.99
 -13  10   8  389.58   17.76
 -13  10   9  253.74   13.93
 -13  10  10   45.30    5.78
 -13  10  11  242.07   11.58
 -13  10  14   49.02    6.23
 -13  10  15   47.08    6.18
 -13  10  16  274.67   13.33
 -13  10  18  547.59   19.42
 -13  10  20  105.43    8.28
 -13  10  21   41.19    6.64
 -13  10  23  134.65    9.80
 -13  10  25  106.54    9.10
 -13  10  28   63.43    8.27
 -13  11   2   77.85    6.34
 -13  11   3   13.28    4.00
 -13  11   4   11.75    4.24
 -13  11   5   87.64    7.50
 -13  11   6   22.28    5.18
 -13  11   9  135.69    8.95
 -13  11  11   11.61    4.70
 -13  11  12   14.45    5.03
 -13  11  13   28.08    6.20
 -13  11  14  210.20   12.29
 -13  11  15  227.49   13.42
 -13  11  16   73.86    9.65
 -13  11  17   23.86    6.13
 -13  11  18   22.67    5.52
 -13  11  21   33.77    6.11
 -13  11  24   25.48    5.57
 -13  11  26   19.85    5.51
 -13  11  29   79.25    8.87
 -13  11  30   21.76    9.11
 -13  12   1  100.69    7.13
 -13  12   3   21.78    4.62
 -13  12   4   37.79    5.67
 -13  12   5   43.45    8.06
 -13  12   6   26.62    5.99
 -13  12   9   70.02   12.93
 -13  12  10   73.59    8.10
 -13  12  11   70.05    7.20
 -13  12  14  164.20   14.39
 -13  12  15  128.37   10.18
 -13  12  17   47.88    6.81
 -13  12  21   44.13    7.10
 -13  12  22   48.19    6.77
 -13  12  23   61.83    7.64
 -13  12  25   31.97    6.24
 -13  12  27   23.99    6.89
 -13  12  28   48.99    8.47
 -13  13   1   14.86    4.67
 -13  13   4   19.56    5.64
 -13  13   7  167.90   10.62
 -13  13   8   58.21    8.63
 -13  13   9  165.28   10.65
 -13  13  10   69.89    7.89
 -13  13  11  129.36   11.83
 -13  13  12   62.66   10.17
 -13  13  14   69.06    7.26
 -13  13  15  169.06   10.35
 -13  13  17   35.90    8.45
 -13  13  20   70.55    8.92
 -13  13  21  180.42   14.56
 -13  13  22   47.37    7.45
 -13  13  23   75.75   10.56
 -13  13  26   22.60    6.92
 -13  14   1  124.91    9.30
 -13  14   3   12.42    5.44
 -13  14   4  158.49   11.22
 -13  14   5   15.93    5.62
 -13  14   7   63.72    8.61
 -13  14   8   44.40    6.53
 -13  14  10  125.69   11.88
 -13  14  15   48.78    7.57
 -13  14  17   30.62    6.75
 -13  14  19   19.63    5.84
 -13  14  22   48.95    7.72
 -13  14  24   20.24    6.55
 -13  15   1   46.02    6.69
 -13  15   2   83.81    8.35
 -13  15   3   16.03    6.17
 -13  15   4   20.95    6.10
 -13  15   7   84.51    8.74
 -13  15   8   86.69    9.77
 -13  15  10  143.63   10.70
 -13  15  11   16.91    5.62
 -13  15  13   77.65   11.28
 -13  15  14  134.81   11.33
 -13  15  17  162.20   12.34
 -13  15  20   21.65    6.37
 -13  16   5   63.96    8.13
 -13  16   6  167.88   14.48
 -13  16   7   82.79    9.32
 -13  16   8   74.96    9.46
 -13  16  12   40.82    7.10
 -13  16  13   29.21    9.12
 -13  16  14   31.89    7.45
 -13  16  16  118.52   10.81
 -13  16  19  366.74   21.49
 -13  17   2   23.15    7.36
 -13  17   3  125.75   12.80
 -13  17   6  136.91   12.39
 -13  17   7   73.27   11.56
 -13  17   8   80.13    9.80
 -13  17   9   25.98    7.30
 -13  17  10   30.81    7.80
 -13  17  14   31.72    7.18
 -13  17  15   29.52    9.92
 -13  17  16   19.72    8.21
 -13  18   1   60.72    9.47
 -13  18   5   71.38    9.99
 -13  18   7   25.35    6.61
 -13  18   8   73.60   11.03
 -12   0   2  418.45   17.05
 -12   0   4  293.24   22.51
 -12   0   6  744.30   25.06
 -12   0   8  242.81   13.30
 -12   0  10  640.87   30.14
 -12   0  12   52.40    7.90
 -12   0  14   47.44    6.19
 -12   0  16  186.74   10.48
 -12   0  18  219.57   13.20
 -12   0  22   23.67    6.75
 -12   0  26 2383.95  110.46
 -12   0  28  215.50   32.24
 -12   0  30   18.92    8.64
 -12   0  34   30.95    9.89
 -12   1   1    6.37    2.62
 -12   1   2   29.37    3.96
 -12   1   3  110.34    6.52
 -12   1   4  405.63   13.27
 -12   1   5   16.65    2.93
 -12   1   6  268.69    9.87
 -12   1   7   79.00    4.77
 -12   1   8  206.93    9.17
 -12   1   9   25.48    4.00
 -12   1  11   46.37    7.76
 -12   1  12  336.75   12.93
 -12   1  13   12.43    3.10
 -12   1  14  277.12   13.18
 -12   1  15   71.70    4.62
 -12   1  16   74.16    4.71
 -12   1  17  191.79    9.14
 -12   1  18   35.82    4.52
 -12   1  19    7.75    3.68
 -12   1  20   14.13    3.87
 -12   1  21  210.33    9.52
 -12   1  22   28.48    5.31
 -12   1  23   76.93    9.09
 -12   1  25  325.19   20.07
 -12   1  26  209.05   12.27
 -12   1  28   22.94    9.42
 -12   1  29  261.41   16.21
 -12   1  34   89.47    8.70
 -12   2   1  621.86   17.22
 -12   2   2   19.97    3.15
 -12   2   3  149.13    7.02
 -12   2   4   33.78    5.18
 -12   2   5   71.54    5.56
 -12   2   7  242.78    9.52
 -12   2   8  113.41    6.68
 -12   2   9  131.09    6.73
 -12   2  10   62.42    6.58
 -12   2  11   25.35    3.57
 -12   2  12   31.24    3.97
 -12   2  13   23.21    3.53
 -12   2  15   81.14    5.04
 -12   2  17  153.04    7.88
 -12   2  18   31.80    5.99
 -12   2  19   31.05    5.15
 -12   2  20   62.16    5.79
 -12   2  21  201.93   10.05
 -12   2  22   33.93    4.53
 -12   2  23   75.79    7.16
 -12   2  25   79.73    7.83
 -12   2  26  178.75   14.82
 -12   2  29   38.28    7.09
 -12   2  30  113.38   11.46
 -12   2  33  145.53   12.57
 -12   2  34   24.36    6.61
 -12   2  35   45.43    8.72
 -12   2  37   48.07    7.56
 -12   3   1  261.49    8.90
 -12   3   2   48.07    3.62
 -12   3   3   53.40    5.72
 -12   3   4  369.42   12.55
 -12   3   6  132.02    7.23
 -12   3   7  138.47    7.56
 -12   3   8  679.32   19.62
 -12   3   9  160.87   10.78
 -12   3  11    8.18    2.98
 -12   3  13   18.80    3.40
 -12   3  14  363.18   12.24
 -12   3  15  294.89   11.10
 -12   3  16  129.76    8.33
 -12   3  17  160.81    8.50
 -12   3  18   68.29    5.71
 -12   3  19   27.09    4.15
 -12   3  21  635.71   23.21
 -12   3  22  249.67   13.17
 -12   3  23  130.04    7.88
 -12   3  24   23.36    4.36
 -12   3  25   11.77    5.76
 -12   3  26  121.72   10.40
 -12   3  27   29.54    6.54
 -12   3  28   70.24    8.24
 -12   3  30   77.96    9.06
 -12   3  32   17.37    7.42
 -12   3  34   64.32    8.62
 -12   3  37   26.82    8.21
 -12   4   1   60.92    5.49
 -12   4   2  314.69   11.45
 -12   4   3  305.97   11.23
 -12   4   4   32.86    4.69
 -12   4   5  951.22   25.52
 -12   4   6  287.44   10.62
 -12   4   7   47.31    3.81
 -12   4   8   17.53    3.99
 -12   4   9   38.25    4.17
 -12   4  11   59.94    6.16
 -12   4  12   21.77    3.31
 -12   4  13  236.98    9.40
 -12   4  14   87.83    6.18
 -12   4  15   66.84    5.58
 -12   4  16  513.69   17.52
 -12   4  18   50.82    5.18
 -12   4  19  574.81   18.41
 -12   4  20   95.59    6.07
 -12   4  21    9.08    3.78
 -12   4  23  385.83   15.02
 -12   4  27   24.65    4.96
 -12   4  28   44.08    6.30
 -12   4  31  105.78   10.29
 -12   4  32   40.25    8.41
 -12   4  33   62.03    9.49
 -12   4  34  102.90   12.01
 -12   4  35   43.60    7.80
 -12   4  36   34.15    7.40
 -12   4  37   50.38    7.99
 -12   5   1   28.93    3.00
 -12   5   2  843.81   22.76
 -12   5   3  780.09   21.06
 -12   5   4   23.76    2.89
 -12   5   5  581.83   16.93
 -12   5   6  298.73   10.42
 -12   5   7   29.10    3.12
 -12   5   8   74.43    6.02
 -12   5   9  351.76   12.41
 -12   5  10  807.85   22.33
 -12   5  11   72.54    4.82
 -12   5  12  683.34   18.90
 -12   5  13  130.77    6.77
 -12   5  15   10.33    3.21
 -12   5  16    8.03    3.39
 -12   5  18  280.69   12.38
 -12   5  20   68.12    5.88
 -12   5  21   49.51    4.58
 -12   5  22  310.82   12.12
 -12   5  25  182.98   10.00
 -12   5  26   58.77    6.09
 -12   5  27  124.42   11.91
 -12   5  28   20.52    5.39
 -12   5  30   16.98    8.23
 -12   5  31  100.00   10.60
 -12   5  33   18.77    8.05
 -12   5  34   95.87   11.78
 -12   6   1   20.49    2.81
 -12   6   2  150.31    6.80
 -12   6   3  521.94   15.57
 -12   6   4  128.71    6.19
 -12   6   5   18.12    3.53
 -12   6   6  135.08    6.02
 -12   6   7  125.30    6.88
 -12   6   9    7.59    2.96
 -12   6  10   17.34    3.04
 -12   6  12  248.86    9.75
 -12   6  13  112.67    7.40
 -12   6  14  343.60   12.55
 -12   6  15   22.22    4.04
 -12   6  16   49.62    4.87
 -12   6  18  288.13   12.76
 -12   6  19  913.96   34.13
 -12   6  20  286.64   14.83
 -12   6  21  237.96   10.47
 -12   6  22  107.87    7.04
 -12   6  23  246.19   11.50
 -12   6  24   48.80    5.92
 -12   6  27  259.68   15.26
 -12   6  29   32.05    5.85
 -12   6  30   48.71    7.38
 -12   6  33  144.06   13.88
 -12   6  35   19.69    8.80
 -12   7   1  339.95   10.86
 -12   7   2   92.88    5.45
 -12   7   3   15.32    2.92
 -12   7   5  366.13   11.82
 -12   7   7  199.57    8.88
 -12   7   8   39.30    3.72
 -12   7   9  138.53    8.06
 -12   7  10  108.77    6.90
 -12   7  11  212.91   10.59
 -12   7  12    9.58    4.23
 -12   7  13   98.80    6.60
 -12   7  14   34.19    4.59
 -12   7  16   19.02    5.70
 -12   7  17  394.53   14.64
 -12   7  18   22.10    4.04
 -12   7  19  271.77   13.19
 -12   7  20  101.11    6.40
 -12   7  22  472.62   17.12
 -12   7  23   12.50    5.49
 -12   7  27   20.83    5.52
 -12   7  28   41.25    6.98
 -12   7  30   50.22    6.96
 -12   7  31   45.57    7.50
 -12   7  32   14.25    6.61
 -12   7  33   84.00   13.38
 -12   7  34   90.79   13.08
 -12   7  35   49.83   10.80
 -12   8   2  164.60    6.98
 -12   8   3   13.73    3.22
 -12   8   4   79.49    5.01
 -12   8   5   95.91    7.04
 -12   8   6    8.97    3.68
 -12   8   7   13.14    3.83
 -12   8   8  323.83   12.45
 -12   8   9  181.04    8.41
 -12   8  10  785.59   24.17
 -12   8  11   81.77    5.55
 -12   8  12    8.07    3.79
 -12   8  13   27.55    4.20
 -12   8  14  569.11   20.02
 -12   8  15   82.82    8.86
 -12   8  16  109.66    8.33
 -12   8  17   20.65    5.32
 -12   8  19   37.75    4.95
 -12   8  20  294.06   13.56
 -12   8  21   48.01    5.13
 -12   8  22  601.55   23.67
 -12   8  23   45.41    5.48
 -12   8  24  179.19    9.86
 -12   8  25   95.66    8.22
 -12   8  26   71.51    8.96
 -12   8  28  198.81   13.40
 -12   8  29   56.01    7.90
 -12   8  30   31.90    6.11
 -12   8  31   77.57    8.46
 -12   8  33  164.96   14.41
 -12   9   3  116.51    6.76
 -12   9   5   74.01    5.77
 -12   9   6  118.48    7.24
 -12   9   7   31.95    4.79
 -12   9   9   54.58    6.57
 -12   9  10  506.70   16.45
 -12   9  11   23.26    4.97
 -12   9  12  232.49   12.33
 -12   9  13   24.30    4.96
 -12   9  16  423.47   15.68
 -12   9  17   72.19    6.35
 -12   9  18   50.37    5.45
 -12   9  19   94.82    7.64
 -12   9  21  282.64   13.12
 -12   9  22  109.42    9.30
 -12   9  23   73.38    7.00
 -12   9  24  399.11   16.87
 -12   9  25   99.56    7.61
 -12   9  26  142.95    9.97
 -12   9  29   36.80    7.04
 -12   9  33  137.37   17.36
 -12  10   2   83.00    6.03
 -12  10   3   57.47    6.29
 -12  10   4    9.29    3.67
 -12  10   6  853.93   29.02
 -12  10   7  189.82   10.38
 -12  10   8  178.40    9.01
 -12  10   9  128.50    8.31
 -12  10  10   11.19    4.70
 -12  10  11  109.86    7.11
 -12  10  12   80.66    7.02
 -12  10  16   60.60    5.77
 -12  10  17   19.52    4.86
 -12  10  18  268.20   12.02
 -12  10  19   72.83    6.18
 -12  10  20   61.63    6.21
 -12  10  21  200.83   10.79
 -12  10  22   79.67    7.26
 -12  10  23   67.68    6.94
 -12  10  25  112.15    8.70
 -12  10  26   73.68    7.86
 -12  10  27   19.97    8.39
 -12  10  28   24.41    6.43
 -12  10  29   29.87    6.65
 -12  10  31  143.75   16.21
 -12  10  32   24.38    7.19
 -12  11   3  124.33    7.18
 -12  11   4   65.44    5.53
 -12  11   5   31.74    5.33
 -12  11   7   44.41    5.76
 -12  11   8  278.54   16.05
 -12  11  10   18.15    4.78
 -12  11  11  319.45   13.75
 -12  11  12   33.03    6.22
 -12  11  13  143.78    9.77
 -12  11  15   14.54    5.38
 -12  11  16  231.96   11.67
 -12  11  18   19.41    5.02
 -12  11  20  353.56   16.18
 -12  11  21  178.25   12.51
 -12  11  23   14.33    4.79
 -12  11  24   20.77    5.43
 -12  11  25   25.81    5.66
 -12  11  26   20.29    5.31
 -12  11  27   70.96   11.10
 -12  11  28   58.98    8.56
 -12  11  29  410.82   23.25
 -12  11  30   30.97    7.30
 -12  11  31  127.46   11.88
 -12  12   1  259.47   11.09
 -12  12   4  172.11   12.86
 -12  12   5   75.09    9.82
 -12  12  10  134.52   11.09
 -12  12  11  218.00   14.36
 -12  12  12   66.32    6.65
 -12  12  13  415.17   17.82
 -12  12  14   57.09    7.25
 -12  12  15  136.15   11.74
 -12  12  16   55.97    8.28
 -12  12  25   18.97    5.55
 -12  12  26   67.39    7.43
 -12  13   1   14.35    4.40
 -12  13   6  202.09   11.30
 -12  13   7   78.64    7.30
 -12  13   8   23.87    6.67
 -12  13   9   53.66    6.76
 -12  13  11   24.69    6.24
 -12  13  12   73.71    8.67
 -12  13  14  102.71    9.19
 -12  13  15   34.69    6.16
 -12  13  16   84.23    9.72
 -12  13  17  204.28   14.56
 -12  13  20   67.91    7.64
 -12  13  21  164.70   11.53
 -12  13  22   40.84    7.00
 -12  13  24   50.50    9.22
 -12  13  25  259.36   18.48
 -12  13  26  123.23   11.53
 -12  13  27   14.86    6.17
 -12  13  28   84.37   10.64
 -12  14   1  252.10   13.02
 -12  14   3   28.56    5.41
 -12  14   6  356.66   16.23
 -12  14   7  260.70   13.56
 -12  14  10  108.72    9.52
 -12  14  11  229.73   13.07
 -12  14  14  140.43   10.51
 -12  14  15   71.71    8.12
 -12  14  16  109.61   11.04
 -12  14  17  187.61   13.27
 -12  14  19   49.53   10.10
 -12  15   1  121.42    9.54
 -12  15   2  243.37   13.44
 -12  15   3   49.47    7.06
 -12  15   4  337.94   17.03
 -12  15   6  137.96   11.26
 -12  15   7   36.40    7.56
 -12  15   8   17.49    5.64
 -12  15  10   12.92    5.28
 -12  15  11   48.81    6.90
 -12  15  12   99.47   11.26
 -12  15  13  284.22   17.90
 -12  15  15  126.01   14.99
 -12  15  16   53.17    8.25
 -12  15  17   47.93    7.25
 -12  15  20   43.80    7.88
 -12  15  21  102.42   10.61
 -12  15  24  133.59   13.21
 -12  16   4   53.75   11.41
 -12  16   7   56.10    7.84
 -12  16  10   42.49    6.82
 -12  16  13   12.54    5.89
 -12  16  15   16.56    6.63
 -12  16  16   98.85    9.36
 -12  16  20   16.57    7.46
 -12  16  21  106.28   11.43
 -12  17   2   26.30    9.41
 -12  17   9   51.92    7.92
 -12  17  13   33.66    7.48
 -12  17  14  147.00   13.41
 -12  17  17  303.66   27.78
 -12  17  18   75.45   12.14
 -12  18   1   51.58    9.60
 -12  18   2   17.41    8.04
 -12  18   3  424.01   22.62
 -12  18   4   32.29    8.03
 -12  18   7   16.49    7.66
 -12  18   8   45.09    9.51
 -12  18   9   31.07    8.20
 -12  18  10   29.01    6.95
 -12  18  11   30.00   10.91
 -12  18  14   17.80    6.40
 -12  19   2   16.99    6.87
 -12  19   5   41.61   10.38
 -12  19   6   48.44    8.86
 -11   0   2  563.31   17.90
 -11   0   4  655.48   22.74
 -11   0   6 2039.59   58.80
 -11   0   8    6.59    3.15
 -11   0  10   97.45    9.89
 -11   0  12  323.07   19.72
 -11   0  16   69.59    6.17
 -11   0  18  222.14   17.84
 -11   0  22   40.01    7.33
 -11   0  24  168.50   13.34
 -11   0  26   43.32    8.75
 -11   0  28   96.88   18.35
 -11   0  32  161.82   13.99
 -11   0  34   38.74    8.82
 -11   1   1  107.20    4.67
 -11   1   2   51.25    3.62
 -11   1   4  139.23    5.89
 -11   1   5  355.08   11.22
 -11   1   6   28.10    3.07
 -11   1   8   13.05    4.18
 -11   1   9   65.88    4.27
 -11   1  10  287.94   10.77
 -11   1  11   16.50    4.91
 -11   1  12  295.56   10.80
 -11   1  13    7.54    2.78
 -11   1  14  252.62    9.32
 -11   1  15    6.62    2.28
 -11   1  16   26.08    2.92
 -11   1  17  226.02   10.34
 -11   1  18   90.55    6.06
 -11   1  19  902.15   26.22
 -11   1  22  219.72   10.11
 -11   1  23   28.74    5.85
 -11   1  25   22.20    5.29
 -11   1  26  131.25   10.86
 -11   1  27  366.96   16.62
 -11   1  28   70.30    7.67
 -11   1  29  180.72   11.94
 -11   1  32   79.70    8.52
 -11   1  34   34.66    8.47
 -11   1  35   42.75    6.78
 -11   1  37   47.34    7.41
 -11   2   1  118.04    6.03
 -11   2   3  352.51   11.07
 -11   2   6  143.71    6.63
 -11   2   7  278.81   10.00
 -11   2   8    5.71    2.24
 -11   2  10  546.23   16.73
 -11   2  11 1028.53   28.43
 -11   2  12  302.38   10.96
 -11   2  13   53.48    4.25
 -11   2  14  938.10   25.59
 -11   2  15   48.83    4.47
 -11   2  16   29.89    3.22
 -11   2  17   94.45    5.18
 -11   2  19   71.61    4.62
 -11   2  20    5.94    2.81
 -11   2  21  168.96    8.26
 -11   2  22   63.29    4.60
 -11   2  23  127.85    6.78
 -11   2  25  439.94   18.93
 -11   2  26   12.51    4.73
 -11   2  27   47.35    6.47
 -11   2  28   53.05    6.69
 -11   2  29   15.33    6.53
 -11   2  30   62.62    9.39
 -11   2  31   68.55    8.14
 -11   2  34   22.17    6.34
 -11   2  36   57.53    8.33
 -11   2  37   39.26    7.53
 -11   3   1   71.60    4.16
 -11   3   2  137.58    5.89
 -11   3   3  621.20   18.00
 -11   3   4  379.80   14.32
 -11   3   5   36.22    3.72
 -11   3   6   82.28    4.87
 -11   3   7  380.91   12.29
 -11   3   8  504.93   14.78
 -11   3   9   82.00    4.42
 -11   3  10  205.62    8.54
 -11   3  11 1290.48   33.41
 -11   3  12  118.20    6.02
 -11   3  13   56.86    3.92
 -11   3  14 2079.87   49.89
 -11   3  15   44.89    4.26
 -11   3  16   47.08    4.46
 -11   3  17   14.54    2.93
 -11   3  18  252.80    9.09
 -11   3  19   71.72    4.38
 -11   3  21  163.65    7.62
 -11   3  22   46.51    5.10
 -11   3  23  191.47    9.09
 -11   3  24  941.13   28.12
 -11   3  25   20.82    4.15
 -11   3  26   67.13    6.43
 -11   3  27  306.52   13.80
 -11   3  30  198.82   12.64
 -11   3  31   30.63    6.79
 -11   4   1  615.21   17.09
 -11   4   3  197.33    7.70
 -11   4   4  102.57    5.74
 -11   4   6  119.23    5.91
 -11   4   8  212.11    9.24
 -11   4   9   10.34    3.33
 -11   4  10  269.11    8.90
 -11   4  11  140.01    7.11
 -11   4  12  495.58   14.77
 -11   4  13   11.15    2.77
 -11   4  14  108.39    6.54
 -11   4  15   88.23    5.68
 -11   4  17  133.46    6.47
 -11   4  18  110.11    6.00
 -11   4  19  478.32   16.41
 -11   4  20   49.12    4.18
 -11   4  21  110.72    7.52
 -11   4  23   39.00    4.85
 -11   4  26  158.03   10.79
 -11   4  27   22.07    4.54
 -11   4  29  156.10   10.34
 -11   4  30  220.99   12.62
 -11   4  32   42.74   11.21
 -11   4  35   14.93    6.66
 -11   5   1   66.89    3.90
 -11   5   2    6.24    2.42
 -11   5   3  106.95    5.37
 -11   5   4  103.59    5.21
 -11   5   5   27.78    3.21
 -11   5   6  163.01    6.75
 -11   5   8   47.05    3.50
 -11   5  10  374.12   11.47
 -11   5  11   33.35    3.74
 -11   5  12   16.82    2.89
 -11   5  13  346.25   14.53
 -11   5  14  384.66   14.01
 -11   5  15   81.88    5.31
 -11   5  16  282.96   11.60
 -11   5  17  318.30   11.26
 -11   5  18 1760.34   44.96
 -11   5  19   62.93    4.78
 -11   5  20  640.15   19.61
 -11   5  21    7.75    3.18
 -11   5  22   39.75    5.38
 -11   5  23  564.27   19.96
 -11   5  24   16.53    4.21
 -11   5  25  118.22    7.64
 -11   5  26   16.33    4.21
 -11   5  28  149.75    9.47
 -11   5  31   37.45    6.92
 -11   5  32   46.82    9.07
 -11   6   1   96.01    4.63
 -11   6   5  924.64   24.34
 -11   6   7   23.87    3.27
 -11   6   8  899.66   25.92
 -11   6   9   57.57    3.90
 -11   6  10  163.85    7.32
 -11   6  11  175.74    9.29
 -11   6  12  607.17   18.06
 -11   6  13   21.89    3.21
 -11   6  14  548.08   16.71
 -11   6  15  168.39    8.01
 -11   6  16 1144.21   37.02
 -11   6  17  174.19    8.54
 -11   6  18   32.84    4.06
 -11   6  19   39.30    4.27
 -11   6  20  199.05    9.02
 -11   6  21  198.02    8.51
 -11   6  22   21.71    4.21
 -11   6  23  608.95   19.63
 -11   6  24    8.91    4.43
 -11   6  26    9.63    4.61
 -11   6  27   17.47    5.03
 -11   6  28  195.34   11.24
 -11   6  30   50.47    6.77
 -11   6  33  166.90   14.10
 -11   7   4  618.38   17.13
 -11   7   5  260.52    8.80
 -11   7   6   34.25    3.18
 -11   7   7  553.43   16.11
 -11   7   8   65.17    4.24
 -11   7   9   78.48    4.63
 -11   7  10   12.20    3.04
 -11   7  11   40.13    3.95
 -11   7  12   23.44    3.68
 -11   7  13   10.40    3.61
 -11   7  14   63.80    5.95
 -11   7  15  455.01   16.12
 -11   7  16  339.47   12.76
 -11   7  17   35.20    5.63
 -11   7  18  453.39   17.11
 -11   7  19  673.57   22.29
 -11   7  20   62.95    4.96
 -11   7  21  373.65   13.08
 -11   7  23   40.41    5.08
 -11   7  25  107.24    8.67
 -11   7  26   22.02    5.18
 -11   7  28   18.24    6.29
 -11   7  31   45.27    8.19
 -11   7  32   84.88   11.89
 -11   7  35  101.26   10.80
 -11   7  36   70.27    8.89
 -11   8   1  144.40    6.15
 -11   8   2   71.58    5.32
 -11   8   3   45.90    4.68
 -11   8   4  710.02   22.77
 -11   8   5   66.35    4.43
 -11   8   6   49.15    4.42
 -11   8   7   93.78    5.59
 -11   8   8  583.89   17.75
 -11   8   9   85.78    5.67
 -11   8  11  126.79    6.48
 -11   8  12  153.64    7.63
 -11   8  13   27.84    4.00
 -11   8  14  178.93    8.51
 -11   8  16 1958.11   50.49
 -11   8  18  120.93    7.05
 -11   8  19  346.81   12.65
 -11   8  20  504.04   16.70
 -11   8  21  147.22    8.43
 -11   8  22   74.81    7.13
 -11   8  23  118.96    7.50
 -11   8  24  100.89    7.07
 -11   8  26   22.79    5.17
 -11   8  27   27.23    5.66
 -11   8  29   58.28    7.11
 -11   8  30   27.99    5.56
 -11   8  31   12.07    5.36
 -11   8  34   11.92    5.62
 -11   8  35   47.92    8.37
 -11   9   2   52.61    4.09
 -11   9   4   23.36    4.45
 -11   9   5   62.90    4.58
 -11   9   7   86.88    5.57
 -11   9   8  754.13   21.51
 -11   9   9   55.56    5.71
 -11   9  10  310.93   13.08
 -11   9  12   43.74    4.86
 -11   9  13  102.42    6.59
 -11   9  16   11.05    4.35
 -11   9  18   69.48    5.90
 -11   9  19   14.35    4.38
 -11   9  20  109.92    7.71
 -11   9  21   34.20    4.99
 -11   9  22  129.63    9.41
 -11   9  23   75.96    6.71
 -11   9  24  444.32   17.14
 -11   9  26   16.58    5.45
 -11   9  28   42.16    6.77
 -11   9  30  244.49   16.75
 -11   9  31  199.46   12.68
 -11   9  32  232.00   16.41
 -11  10   2   27.92    3.65
 -11  10   3   23.89    3.57
 -11  10   4   22.10    3.54
 -11  10   5   20.53    3.69
 -11  10   6  139.23    7.77
 -11  10   7  275.16   11.69
 -11  10   8  545.21   18.08
 -11  10  10  112.03    8.41
 -11  10  11   28.02    4.29
 -11  10  12  614.53   19.23
 -11  10  13  173.29    9.01
 -11  10  15   24.84    4.62
 -11  10  16   74.86    6.05
 -11  10  17   76.47    6.52
 -11  10  20  238.68   11.49
 -11  10  21   28.94    5.29
 -11  10  22   21.23    7.18
 -11  10  23   63.12    6.54
 -11  10  25   15.27    5.32
 -11  10  26   53.66    6.31
 -11  10  28   82.18    8.93
 -11  10  30   37.13    7.06
 -11  10  31   47.17    8.09
 -11  10  32   24.68    6.26
 -11  11   1    7.26    3.62
 -11  11   2   24.60    3.83
 -11  11   4  146.20    8.03
 -11  11   6  121.76   11.44
 -11  11   7  335.35   13.72
 -11  11   8  235.60   10.59
 -11  11   9   38.00    5.05
 -11  11  10  245.96   15.32
 -11  11  11   19.66    4.68
 -11  11  12   32.11    5.70
 -11  11  13  363.39   14.72
 -11  11  14  686.27   22.96
 -11  11  15   75.14    6.93
 -11  11  16   49.64    7.43
 -11  11  18   93.76    8.34
 -11  11  19   27.51    5.01
 -11  11  20  122.19   11.09
 -11  11  22  213.74   11.89
 -11  11  24   19.10    7.51
 -11  11  25   42.10    6.04
 -11  11  26  110.75    8.95
 -11  11  27  251.08   14.05
 -11  11  31   49.60    8.45
 -11  11  32   18.13    8.56
 -11  12   1  101.16    6.82
 -11  12   3  529.89   17.41
 -11  12   5   10.20    4.43
 -11  12   6  252.24   12.16
 -11  12   7  340.30   15.72
 -11  12   9   77.31    6.81
 -11  12  10   19.53    4.86
 -11  12  11  855.12   28.06
 -11  12  12  120.16    8.50
 -11  12  13   61.51    6.95
 -11  12  15   52.96    6.18
 -11  12  16   37.30    5.27
 -11  12  17   20.54    5.03
 -11  12  18   21.64    5.25
 -11  12  24   20.76    5.64
 -11  12  25   51.40    6.76
 -11  12  29   21.52    6.62
 -11  12  30  302.82   18.10
 -11  13   1  170.60    9.08
 -11  13   2   28.73    4.60
 -11  13   3   95.97    7.15
 -11  13   4   43.26    5.49
 -11  13   9   16.47    4.68
 -11  13  10  692.14   24.82
 -11  13  11   31.34    5.29
 -11  13  12   89.25    7.68
 -11  13  14  650.95   32.69
 -11  13  16   39.81    5.60
 -11  13  17  181.69   10.72
 -11  13  18   45.76    6.23
 -11  13  20   23.45    5.67
 -11  13  21   26.64    9.51
 -11  13  24   80.68    9.61
 -11  13  27   96.16    9.58
 -11  13  29   45.55    7.94
 -11  14   1  160.63   10.00
 -11  14   2   46.77    6.94
 -11  14   3   74.99    6.83
 -11  14   4   13.87    5.27
 -11  14   5   21.75    6.04
 -11  14   6  101.10    8.31
 -11  14   8  271.68   13.49
 -11  14   9   27.05    6.25
 -11  14  10  123.22    8.69
 -11  14  11  122.34    9.35
 -11  14  13   26.89    6.24
 -11  14  14   59.28    9.25
 -11  14  15  196.23   12.70
 -11  14  16   16.05    5.79
 -11  14  17   77.85    8.30
 -11  14  22   21.89    6.12
 -11  14  23  196.42   14.50
 -11  14  25  211.19   15.02
 -11  14  26   71.03    9.34
 -11  14  27   70.81   10.10
 -11  15   1   22.66    5.99
 -11  15   2   17.42    5.34
 -11  15   5  177.07   11.03
 -11  15   9   70.29    7.91
 -11  15  10  155.62   11.15
 -11  15  11  167.76   11.11
 -11  15  12   25.59    5.37
 -11  15  14  301.74   15.66
 -11  15  16   92.63   10.47
 -11  15  17   18.54    8.97
 -11  15  18   19.12    6.99
 -11  15  19  202.27   14.88
 -11  15  20   33.43    7.05
 -11  15  21   27.48    9.72
 -11  15  22   92.89   10.90
 -11  15  23  178.83   21.51
 -11  16   3   66.32   12.82
 -11  16   4   86.89    8.92
 -11  16   5   55.27    7.19
 -11  16   6   52.69    7.58
 -11  16   7   58.77    9.91
 -11  16  10   65.03    8.40
 -11  16  11   23.87   10.28
 -11  16  12  283.08   17.75
 -11  16  13  134.51   11.10
 -11  16  14  169.09   11.85
 -11  16  17  200.42   13.29
 -11  16  19   36.65    7.78
 -11  16  21   16.54    7.26
 -11  16  23   99.94   16.27
 -11  17   4   14.52    6.32
 -11  17   5   43.23    7.69
 -11  17   7  191.39   13.35
 -11  17   8   52.78    7.94
 -11  17   9  117.26   10.53
 -11  17  10   14.71    7.16
 -11  17  11   29.82    8.30
 -11  17  12   29.54    7.65
 -11  17  13   56.99    8.95
 -11  17  15   21.20    7.65
 -11  17  16   28.18    7.99
 -11  17  17   33.30   10.93
 -11  17  18   34.93    8.58
 -11  17  19   42.49   10.75
 -11  17  20  213.84   17.73
 -11  18   1   40.27    8.46
 -11  18   5   43.95    9.55
 -11  18   7   69.78    9.39
 -11  18   8   34.26    7.12
 -11  18  10   25.00    6.47
 -11  18  14   34.58   13.71
 -11  18  16  124.26   13.37
 -11  19   3   17.35    7.38
 -10   0   2  132.72    7.38
 -10   0   4  318.32   12.64
 -10   0   6 1465.15   45.16
 -10   0   8 3633.66   88.22
 -10   0  10  166.76   10.51
 -10   0  12  273.31   12.00
 -10   0  14   47.77    8.35
 -10   0  16  214.00   10.19
 -10   0  18   62.23    6.45
 -10   0  20   56.89    5.35
 -10   0  22 1202.65   47.69
 -10   0  26   81.50   22.98
 -10   0  28  165.70   15.07
 -10   0  30   17.32    7.86
 -10   0  34   39.31    8.88
 -10   0  38   49.12   12.42
 -10   1   1  197.45    6.68
 -10   1   2  559.80   15.33
 -10   1   4   24.97    3.67
 -10   1   5  192.72    7.44
 -10   1   6  805.97   21.30
 -10   1   7 1109.29   28.27
 -10   1   8  232.59    9.34
 -10   1   9  114.25    5.23
 -10   1  10  418.62   13.17
 -10   1  11 2580.61   62.26
 -10   1  12  241.53    8.86
 -10   1  13   20.04    2.82
 -10   1  14   30.79    2.94
 -10   1  15  195.74    7.58
 -10   1  17  103.86    4.88
 -10   1  18    9.96    2.29
 -10   1  21   15.26    3.12
 -10   1  23   50.11    4.75
 -10   1  24  563.68   18.39
 -10   1  25   44.21    4.96
 -10   1  26  206.80   10.76
 -10   1  27  190.40   10.95
 -10   1  28   66.01    7.03
 -10   1  29  398.49   20.03
 -10   1  30   30.79    5.79
 -10   1  32   67.50    7.23
 -10   1  34   89.61    8.40
 -10   1  37   16.38    7.79
 -10   1  38   17.44    8.56
 -10   1  39   82.33   10.46
 -10   2   1 1808.15   43.33
 -10   2   2   47.60    2.89
 -10   2   3  678.64   17.87
 -10   2   4 2268.13   55.51
 -10   2   5  243.01   10.37
 -10   2   6  131.36    5.45
 -10   2   7   88.96    5.33
 -10   2   8  696.87   18.93
 -10   2   9  301.60    9.98
 -10   2  10  551.05   15.66
 -10   2  11  509.95   15.11
 -10   2  12  149.69    6.37
 -10   2  13   78.15    4.23
 -10   2  14 1097.15   27.45
 -10   2  15   35.55    3.12
 -10   2  16   19.53    2.50
 -10   2  17  279.08    9.53
 -10   2  18   18.86    3.59
 -10   2  19   11.23    2.97
 -10   2  20   19.60    3.15
 -10   2  22   16.05    3.31
 -10   2  23   75.82    5.11
 -10   2  24  461.50   15.56
 -10   2  27   67.82    6.35
 -10   2  28   17.77    5.85
 -10   2  29   13.70    4.53
 -10   2  30   34.78    5.88
 -10   2  32   33.09    6.11
 -10   2  35   16.27    6.53
 -10   2  38   30.32    7.36
 -10   3   1  483.51   13.46
 -10   3   2  865.89   23.28
 -10   3   3  858.27   22.37
 -10   3   4   19.54    2.69
 -10   3   5  118.38    5.22
 -10   3   6  191.02    7.10
 -10   3   8  141.73    5.39
 -10   3   9  410.87   11.92
 -10   3  10  566.30   15.30
 -10   3  11  832.74   21.90
 -10   3  12   72.88    4.10
 -10   3  13  227.56    9.48
 -10   3  14  201.39    7.68
 -10   3  15  226.28    8.44
 -10   3  16  308.83   11.71
 -10   3  18   15.24    2.68
 -10   3  19  494.75   14.40
 -10   3  20  288.55    9.88
 -10   3  22  156.10    7.22
 -10   3  24   30.21    4.35
 -10   3  25   45.15    5.60
 -10   3  32   93.93    8.72
 -10   3  34  336.54   16.73
 -10   4   1  267.77    8.35
 -10   4   2 1688.70   42.44
 -10   4   4  165.79    6.03
 -10   4   5 1205.45   29.65
 -10   4   6   36.21    2.58
 -10   4   7  229.40    7.98
 -10   4   8   25.39    2.99
 -10   4   9   21.65    3.17
 -10   4  10  132.40    5.94
 -10   4  11  116.33    7.61
 -10   4  12  496.99   14.30
 -10   4  13   23.88    2.69
 -10   4  14  120.13    6.00
 -10   4  15  279.90    9.57
 -10   4  17   12.39    2.82
 -10   4  18  228.20    9.98
 -10   4  19  155.41    6.64
 -10   4  22  586.21   18.21
 -10   4  23   30.69    4.25
 -10   4  24   52.77    4.89
 -10   4  25  101.39    6.96
 -10   4  27   21.56    4.31
 -10   4  28   31.76    5.74
 -10   4  30  154.86   10.45
 -10   4  33   49.92    7.91
 -10   4  34   22.38    5.73
 -10   4  35   33.51    6.23
 -10   4  36   66.05    9.07
 -10   5   2 2678.83   65.49
 -10   5   3   72.29    3.84
 -10   5   4   67.53    5.25
 -10   5   5  206.38    7.21
 -10   5   6   18.48    2.99
 -10   5   7  208.31    8.79
 -10   5   8   32.27    3.03
 -10   5  10  205.03    7.48
 -10   5  11   11.43    2.30
 -10   5  13   14.55    2.85
 -10   5  15  383.49   12.56
 -10   5  16  413.83   13.03
 -10   5  18   45.16    4.07
 -10   5  19   97.29    5.35
 -10   5  20  207.36    8.11
 -10   5  21  789.98   21.83
 -10   5  22   80.23    6.01
 -10   5  23   24.45    4.17
 -10   5  24  120.90    8.65
 -10   5  25   33.06    5.32
 -10   5  26   71.30    6.01
 -10   5  27   37.42    4.95
 -10   5  29   59.63    8.12
 -10   5  30  113.41   11.59
 -10   5  31   20.93    6.16
 -10   5  32   28.81    6.73
 -10   5  35   52.30   10.09
 -10   6   1  241.91   10.94
 -10   6   2   23.18    3.31
 -10   6   3  297.84    9.38
 -10   6   4  109.92    4.98
 -10   6   5  234.51    7.89
 -10   6   6 1010.62   25.80
 -10   6   7  362.61   11.29
 -10   6   8  343.78   11.11
 -10   6   9   49.07    3.85
 -10   6  10  116.35    5.31
 -10   6  11  466.19   13.46
 -10   6  12  309.55   13.59
 -10   6  13   56.19    4.27
 -10   6  15  519.71   15.45
 -10   6  16    9.14    3.21
 -10   6  17  505.67   16.14
 -10   6  18  298.99   11.30
 -10   6  20   32.90    3.90
 -10   6  22   76.67    5.53
 -10   6  27  185.12   10.64
 -10   6  29   20.77    6.22
 -10   6  30   64.13    7.29
 -10   6  31   12.75    6.02
 -10   6  32   91.76    9.01
 -10   6  34   27.22    6.92
 -10   6  35   98.32   10.03
 -10   7   1   91.87    4.67
 -10   7   2   42.49    3.80
 -10   7   3  390.11   12.48
 -10   7   4   21.70    3.09
 -10   7   5 1036.80   26.72
 -10   7   6    5.59    2.53
 -10   7   8  144.05    7.48
 -10   7   9   13.51    2.60
 -10   7  10   33.94    3.40
 -10   7  11  133.71    6.82
 -10   7  13  117.53    6.23
 -10   7  14   26.11    3.83
 -10   7  15 1683.13   42.70
 -10   7  16   16.44    3.32
 -10   7  17  102.79    5.88
 -10   7  18  193.55    8.10
 -10   7  20    9.47    3.23
 -10   7  24   33.36    4.61
 -10   7  25   56.04    6.13
 -10   7  26   29.86    5.40
 -10   7  27   73.15    6.93
 -10   7  28   12.10    5.04
 -10   7  29  396.82   17.17
 -10   7  30   46.67    7.86
 -10   7  31   18.66    5.51
 -10   7  32   31.53    6.96
 -10   7  33   96.24    9.61
 -10   7  34   55.90    7.90
 -10   7  35   97.14   10.70
 -10   8   1   48.78    3.52
 -10   8   2   86.63    4.39
 -10   8   3   14.28    2.83
 -10   8   4 1047.25   28.18
 -10   8   6    9.77    2.94
 -10   8   7   23.39    3.04
 -10   8   8  395.95   12.22
 -10   8   9  162.14    6.83
 -10   8  10 1374.29   34.46
 -10   8  12  193.39    7.96
 -10   8  13   98.36    6.05
 -10   8  15  228.75    9.28
 -10   8  16  330.68   11.87
 -10   8  17  159.63    8.51
 -10   8  18  395.88   13.81
 -10   8  19    8.96    3.61
 -10   8  21   26.38    4.01
 -10   8  22   43.74    4.65
 -10   8  23   15.08    4.66
 -10   8  26  115.90    8.39
 -10   8  28   26.13    6.74
 -10   8  30   64.54    7.19
 -10   8  31   42.79    6.60
 -10   8  32   45.54    6.56
 -10   8  33   23.10    6.52
 -10   8  35   24.64    6.48
 -10   8  36   61.70    8.48
 -10   9   1   64.80    4.40
 -10   9   2  552.92   16.12
 -10   9   3   56.22    4.13
 -10   9   5  518.95   14.94
 -10   9   6  426.41   14.16
 -10   9   7  173.19    7.09
 -10   9   8   97.81    6.58
 -10   9   9  258.15    9.51
 -10   9  10  251.85    9.64
 -10   9  11  215.13   10.74
 -10   9  12  227.89    9.09
 -10   9  14  324.97   12.17
 -10   9  15  226.43   11.01
 -10   9  16  180.51    8.80
 -10   9  17  175.80    8.66
 -10   9  18   25.25    4.05
 -10   9  19  127.54    7.11
 -10   9  20    8.87    4.12
 -10   9  21   14.72    4.03
 -10   9  22   41.21    4.90
 -10   9  24  191.16   11.49
 -10   9  26  207.08   10.74
 -10   9  28   17.69    5.24
 -10   9  29   17.75    7.89
 -10   9  30   57.14    7.23
 -10   9  32  123.93    9.68
 -10   9  33   20.03    6.19
 -10   9  34   37.87    7.01
 -10  10   2  187.63    8.21
 -10  10   3  706.10   19.91
 -10  10   4  518.50   16.41
 -10  10   5  272.85    9.61
 -10  10   6 1394.81   38.81
 -10  10   7   95.36    7.01
 -10  10   8  670.93   22.46
 -10  10   9   19.68    5.17
 -10  10  10   74.54    5.61
 -10  10  11   80.18    5.92
 -10  10  12  808.58   24.66
 -10  10  13  110.42    6.80
 -10  10  15   18.42    4.13
 -10  10  16   13.00    4.10
 -10  10  17  287.17   12.39
 -10  10  19   55.09    5.70
 -10  10  20  194.97   10.09
 -10  10  21   13.35    4.72
 -10  10  27   68.36    6.82
 -10  10  28  141.49   10.41
 -10  10  30   67.24    8.07
 -10  10  34  125.47   11.22
 -10  11   1   33.33    4.03
 -10  11   2  899.10   26.80
 -10  11   3   59.21    4.98
 -10  11   5   48.62    7.28
 -10  11   6 1168.30   37.86
 -10  11   7  193.70   11.85
 -10  11   8  562.14   26.07
 -10  11   9  688.83   21.65
 -10  11  11    8.29    4.16
 -10  11  12   52.95    5.40
 -10  11  13   44.78    5.08
 -10  11  18  221.71   11.17
 -10  11  20   16.27    4.77
 -10  11  21   99.25    7.83
 -10  11  22  304.86   15.55
 -10  11  23   27.93    5.36
 -10  11  25   12.68    5.32
 -10  11  26   26.89    5.35
 -10  11  27   29.68    6.06
 -10  11  28   26.94    5.94
 -10  11  29  201.64   13.70
 -10  12   1  403.58   13.76
 -10  12   4  122.37    7.52
 -10  12   5   95.16    6.83
 -10  12   6   65.11    5.55
 -10  12   7   81.58    7.38
 -10  12   8  615.06   23.79
 -10  12   9  449.88   18.49
 -10  12  12  357.12   16.62
 -10  12  13   50.70    5.55
 -10  12  15  156.36    8.67
 -10  12  16   65.69    7.53
 -10  12  18   69.74    6.23
 -10  12  19   56.13    6.03
 -10  12  22   35.29    6.83
 -10  12  23   22.68    5.11
 -10  12  26   22.70    5.83
 -10  12  29   52.31    8.51
 -10  12  30  112.04   13.03
 -10  12  31   27.62    6.30
 -10  13   1   44.71    4.62
 -10  13   3  150.70    9.26
 -10  13   5  604.89   24.02
 -10  13   6 1012.35   31.10
 -10  13   7   75.89    6.72
 -10  13   8  232.05   14.94
 -10  13   9  114.82    9.25
 -10  13  10  477.02   17.85
 -10  13  11   93.63    7.53
 -10  13  12   58.74    9.02
 -10  13  15   20.60    4.88
 -10  13  16   37.77    5.62
 -10  13  17   57.55    6.18
 -10  13  18   89.35    7.64
 -10  13  21  129.73    9.79
 -10  13  24   66.28    8.71
 -10  13  27   22.65    6.69
 -10  13  28   70.34    8.49
 -10  13  29   29.79    6.30
 -10  13  30   64.73    9.36
 -10  14   1   43.21    5.19
 -10  14   2   34.02    5.02
 -10  14   3   42.37    5.72
 -10  14   5    9.61    4.63
 -10  14   6  259.10   12.77
 -10  14   9  104.98   11.08
 -10  14  10   62.21    6.50
 -10  14  11   31.01    5.16
 -10  14  12   60.91    7.51
 -10  14  13   16.51    5.41
 -10  14  17   40.44    6.25
 -10  14  19   97.41   10.17
 -10  14  21   52.94    7.64
 -10  14  22  215.79   14.78
 -10  14  23   59.67   11.61
 -10  14  24   15.24    6.77
 -10  14  26   37.29    9.06
 -10  14  27   79.64   11.58
 -10  14  28   28.18    8.17
 -10  15   1  383.53   15.92
 -10  15   2   39.31    7.13
 -10  15   5  157.35   11.00
 -10  15   7  114.67    8.96
 -10  15   8  105.01    8.75
 -10  15   9    9.88    4.90
 -10  15  10   10.67    5.20
 -10  15  11   80.09    7.51
 -10  15  12   11.43    5.35
 -10  15  13  195.69   12.77
 -10  15  14   99.11    9.08
 -10  15  16   19.01    6.28
 -10  15  17   42.25    7.15
 -10  15  18   21.33    8.22
 -10  15  21   31.71    7.94
 -10  15  24  118.94   11.52
 -10  16   2   73.10    7.25
 -10  16   3  132.52    9.17
 -10  16   4   12.74    5.37
 -10  16   5   49.54    7.41
 -10  16   7  132.24   10.54
 -10  16  10   35.07    6.89
 -10  16  11   90.76   10.96
 -10  16  12   87.36   10.20
 -10  16  15   25.93    7.66
 -10  16  18   35.03    8.68
 -10  16  20   89.56   11.24
 -10  16  22  345.05   25.71
 -10  16  23   64.93    9.91
 -10  16  24   24.31    7.84
 -10  17   8  118.36   11.54
 -10  17   9   22.44    6.48
 -10  17  10   87.77   11.20
 -10  17  11   32.46    8.58
 -10  17  13   36.89    8.25
 -10  17  15   32.04    9.45
 -10  17  20  169.72   15.45
 -10  18   1   32.08    7.79
 -10  18   3   65.31    9.82
 -10  18   4   22.57    9.14
 -10  18   5   64.53    9.21
 -10  18   6   67.23   10.13
 -10  18   9   98.62   10.03
 -10  18  11  205.77   14.15
 -10  18  12   14.94    6.93
 -10  18  16   17.52    7.37
 -10  18  18   76.90   11.29
 -10  19   2  568.55   28.98
 -10  19   3   64.89    9.89
 -10  19   5   51.83    9.24
 -10  19  11   14.60    6.60
 -10  20   2  114.31   12.46
 -10  20   5  262.06   25.74
  -9   0   2  364.25   15.12
  -9   0   4  557.43   18.21
  -9   0   6  921.65   26.81
  -9   0   8  298.70   12.43
  -9   0  10 1133.80   31.08
  -9   0  12 1891.62   50.02
  -9   0  14 1455.31   36.76
  -9   0  16 1459.59   37.37
  -9   0  18    6.12    2.97
  -9   0  20  721.59   25.96
  -9   0  22    9.32    4.02
  -9   0  24   50.88    6.27
  -9   0  26  617.86   30.16
  -9   0  28  338.60   18.73
  -9   0  30  257.10   17.11
  -9   0  32   37.35    8.06
  -9   0  34  185.32   15.21
  -9   0  36   59.22    9.95
  -9   0  38   23.92    9.01
  -9   1   1  114.03    5.32
  -9   1   2   88.26    4.07
  -9   1   3 2088.49   51.86
  -9   1   4  361.77   10.88
  -9   1   5  421.62   12.16
  -9   1   6  263.05    9.02
  -9   1   7 3007.39   71.30
  -9   1   8  336.89   10.71
  -9   1   9  716.62   18.97
  -9   1  10    6.09    2.78
  -9   1  11  673.88   18.02
  -9   1  12    9.66    2.71
  -9   1  13   35.53    3.31
  -9   1  14  208.36    7.52
  -9   1  15   67.98    3.59
  -9   1  16  320.52    9.65
  -9   1  17   29.37    2.47
  -9   1  18   14.76    2.27
  -9   1  19  380.76   11.39
  -9   1  20   46.39    3.31
  -9   1  22  194.59    7.93
  -9   1  24   51.47    4.95
  -9   1  25  276.21   11.45
  -9   1  26  145.76    8.15
  -9   1  27  651.21   24.37
  -9   1  30  122.41    8.08
  -9   1  31   61.32    6.49
  -9   1  32   48.76    6.07
  -9   1  33   16.22    5.94
  -9   2   1   26.62    2.87
  -9   2   4  508.54   13.86
  -9   2   5  644.48   17.00
  -9   2   6  523.20   14.25
  -9   2   7    8.13    2.26
  -9   2   8  532.86   14.56
  -9   2   9 1310.06   32.30
  -9   2  12  116.47    4.53
  -9   2  14  288.34    8.71
  -9   2  15  217.61    9.24
  -9   2  16  381.93   11.64
  -9   2  17  304.35    9.75
  -9   2  18  245.90    8.47
  -9   2  19  756.85   20.21
  -9   2  20  103.43    5.34
  -9   2  21  491.95   14.94
  -9   2  22   88.98    5.19
  -9   2  23   26.33    4.21
  -9   2  24  196.54    8.67
  -9   2  25   28.23    4.17
  -9   2  27  504.52   22.19
  -9   2  28   23.67    4.68
  -9   2  29   85.29    7.35
  -9   2  30    9.19    4.63
  -9   2  32   35.15    5.56
  -9   2  33   57.51    6.37
  -9   2  35  115.57   10.49
  -9   2  36   76.11    8.74
  -9   2  38   56.82    8.75
  -9   3   1  108.17    4.59
  -9   3   2  206.93    6.96
  -9   3   3 1614.71   39.17
  -9   3   4  421.21   12.59
  -9   3   5   35.46    2.70
  -9   3   6  287.92    8.72
  -9   3   7   39.36    2.81
  -9   3   8  519.16   13.67
  -9   3   9  649.69   16.80
  -9   3  10  161.91    5.75
  -9   3  11  312.96    9.22
  -9   3  12  285.51    8.75
  -9   3  13   40.18    3.59
  -9   3  15   52.77    4.44
  -9   3  16  271.67    8.96
  -9   3  17  445.23   13.12
  -9   3  18   29.55    2.74
  -9   3  19   13.92    2.39
  -9   3  20   28.43    3.58
  -9   3  21   87.73    5.02
  -9   3  22   38.57    3.78
  -9   3  24  213.74    8.86
  -9   3  25  103.68    6.01
  -9   3  26  154.53    9.82
  -9   3  27   91.62    7.21
  -9   3  28   19.33    4.60
  -9   3  32   21.90    5.27
  -9   3  33  166.28   11.00
  -9   3  34  169.18   10.88
  -9   3  35   29.96    5.95
  -9   3  36  181.08   12.12
  -9   3  39   34.45    6.79
  -9   4   1   14.58    3.05
  -9   4   2    8.83    2.13
  -9   4   3 3143.44   74.31
  -9   4   4   17.78    2.49
  -9   4   5  354.69   10.22
  -9   4   7   37.82    3.25
  -9   4   9  160.57    5.42
  -9   4  11  673.39   18.21
  -9   4  12  471.78   13.26
  -9   4  13  773.04   20.61
  -9   4  14  760.57   23.28
  -9   4  15  144.28    5.93
  -9   4  16  100.42    5.50
  -9   4  17   88.58    4.66
  -9   4  18  260.38    9.60
  -9   4  19 1089.55   28.62
  -9   4  21   83.05    5.06
  -9   4  22  538.58   16.41
  -9   4  23   17.56    3.95
  -9   4  24  169.48    8.11
  -9   4  25  584.10   18.59
  -9   4  26   10.28    4.26
  -9   4  31   21.35    7.25
  -9   4  32  146.96   10.54
  -9   4  36   57.36    9.57
  -9   4  38   39.58    9.64
  -9   5   2 1005.42   24.88
  -9   5   3  744.89   19.06
  -9   5   5   27.37    2.71
  -9   5   6   19.02    2.94
  -9   5   7    9.61    2.46
  -9   5   8  364.25   10.72
  -9   5   9  283.55    8.97
  -9   5  10   59.72    3.71
  -9   5  11  104.80    4.61
  -9   5  12   86.56    4.43
  -9   5  14  262.65    9.18
  -9   5  15   33.03    3.16
  -9   5  16   15.66    2.74
  -9   5  18  253.77    8.92
  -9   5  19  237.57    8.80
  -9   5  20  132.12    6.12
  -9   5  21  493.12   17.61
  -9   5  22   22.15    3.39
  -9   5  23  206.54    9.14
  -9   5  24   53.86    4.93
  -9   5  25   17.54    4.01
  -9   5  26   49.28    5.09
  -9   5  27   13.82    4.36
  -9   5  28   15.77    4.72
  -9   5  29   92.07    7.62
  -9   5  30   92.67    8.82
  -9   5  31   25.22    6.19
  -9   5  32   71.56    8.95
  -9   5  36   15.28    5.75
  -9   5  37   61.28    8.65
  -9   5  38   17.03    5.89
  -9   6   1 1079.98   27.73
  -9   6   2   31.35    2.33
  -9   6   3  393.17   11.36
  -9   6   4  324.41    9.53
  -9   6   5   86.42    3.91
  -9   6   7  123.19    6.43
  -9   6   9   28.65    2.39
  -9   6  10  119.79    5.17
  -9   6  12   93.37    4.78
  -9   6  13   66.84    4.11
  -9   6  14   39.17    3.44
  -9   6  15   44.64    3.71
  -9   6  16   16.97    3.79
  -9   6  17  594.83   17.53
  -9   6  18   77.73    4.95
  -9   6  19  596.58   19.92
  -9   6  21  591.40   19.14
  -9   6  22   16.32    3.80
  -9   6  23  359.65   12.82
  -9   6  24   12.24    3.80
  -9   6  28  285.82   13.26
  -9   6  29   54.18    8.30
  -9   6  30   41.82    5.83
  -9   6  33   74.11    8.39
  -9   6  37   17.98    6.00
  -9   7   1   29.88    2.83
  -9   7   2  588.78   16.09
  -9   7   3  100.48    5.63
  -9   7   4  569.90   15.64
  -9   7   5  172.65    6.50
  -9   7   6  306.36    9.46
  -9   7   7  387.02   11.82
  -9   7   9    8.57    3.26
  -9   7  12   38.18    3.71
  -9   7  13  589.59   18.96
  -9   7  14   61.86    4.64
  -9   7  15  182.69    7.35
  -9   7  16  178.21    7.37
  -9   7  17   14.56    3.07
  -9   7  18  110.44    5.63
  -9   7  19   33.57    3.76
  -9   7  20  249.03   10.83
  -9   7  21  224.52   10.19
  -9   7  23  152.79    7.79
  -9   7  25  748.58   23.38
  -9   7  26  165.65    9.62
  -9   7  27   20.88    5.23
  -9   7  28   53.95    7.52
  -9   7  29   11.79    5.78
  -9   7  31  128.35    9.61
  -9   7  33  106.72   10.08
  -9   7  34   97.40    9.98
  -9   7  37   39.59    7.71
  -9   8   1   97.44    7.03
  -9   8   3  546.19   15.64
  -9   8   5  227.82    8.35
  -9   8   6   32.12    3.57
  -9   8   7   12.40    3.63
  -9   8   8  347.61   11.13
  -9   8   9  156.84    6.53
  -9   8  11  128.35    6.44
  -9   8  12   14.26    2.93
  -9   8  13   48.80    3.97
  -9   8  14   48.38    4.36
  -9   8  15  297.55   11.04
  -9   8  16  126.66    7.11
  -9   8  17  433.48   14.61
  -9   8  18    9.85    3.01
  -9   8  19  182.54    8.07
  -9   8  20   39.94    4.32
  -9   8  23  108.76    6.93
  -9   8  24  641.95   20.53
  -9   8  25   82.72    6.43
  -9   8  26   13.84    4.67
  -9   8  27  157.75   10.00
  -9   8  28  249.96   12.62
  -9   8  29   52.20    6.52
  -9   8  30  136.59   10.05
  -9   8  31   79.86    8.37
  -9   8  32   44.89    6.33
  -9   8  33   42.97    7.32
  -9   8  35   14.45    6.80
  -9   9   1   82.58    4.59
  -9   9   2   47.36    5.08
  -9   9   3   91.59    5.42
  -9   9   5   86.54    4.90
  -9   9   6   96.53    6.40
  -9   9   7   82.76    4.61
  -9   9   8   12.74    2.87
  -9   9   9  102.30    6.49
  -9   9  11   15.94    3.09
  -9   9  12  726.72   20.47
  -9   9  13  146.30    6.94
  -9   9  15  208.00    8.79
  -9   9  16  508.74   15.43
  -9   9  17   13.90    3.25
  -9   9  18   54.29    4.43
  -9   9  19  110.24    6.97
  -9   9  20  252.83   10.35
  -9   9  21   24.88    4.98
  -9   9  22  262.42   13.99
  -9   9  23   90.62    6.58
  -9   9  24  425.67   15.39
  -9   9  25   82.38    8.02
  -9   9  26   15.66    5.29
  -9   9  27   28.63    5.02
  -9   9  29   95.55    8.59
  -9   9  30   55.15    7.20
  -9   9  31   59.20    7.27
  -9  10   1  399.02   12.48
  -9  10   2    7.37    2.76
  -9  10   3  143.21    6.01
  -9  10   5   36.39    3.60
  -9  10   6   81.71    6.08
  -9  10   7  169.25    8.05
  -9  10   9  105.10    6.52
  -9  10  10  104.54    7.06
  -9  10  11   18.21    4.17
  -9  10  13 1253.01   35.87
  -9  10  14  134.30    7.41
  -9  10  15  775.61   22.95
  -9  10  16   58.62    4.99
  -9  10  18  196.38    8.91
  -9  10  19   11.10    3.78
  -9  10  21  381.31   13.93
  -9  10  22  214.79   10.34
  -9  10  23  127.63    7.95
  -9  10  25  180.12   10.42
  -9  10  26   20.44    4.75
  -9  10  27   57.54    6.75
  -9  10  28  117.59    9.08
  -9  10  29   11.44    5.46
  -9  10  30   18.71    5.70
  -9  10  31  151.48   10.70
  -9  10  32   30.15    5.99
  -9  11   1   48.65    3.98
  -9  11   2    8.21    2.97
  -9  11   3   42.45    3.74
  -9  11   4   10.40    3.20
  -9  11   6   15.65    3.66
  -9  11   7  157.70    8.41
  -9  11   8   13.15    3.79
  -9  11   9  299.31   11.41
  -9  11  11   22.92    4.10
  -9  11  12  299.06   11.72
  -9  11  13   58.50    6.09
  -9  11  16   57.86    6.44
  -9  11  17   25.31    4.98
  -9  11  19  122.76    7.62
  -9  11  21  228.63   10.92
  -9  11  22  113.40    7.50
  -9  11  23  108.37    8.19
  -9  11  25   54.09    6.32
  -9  11  26   19.61    5.28
  -9  11  27  162.87   10.36
  -9  11  28  207.00   16.04
  -9  11  29   12.86    5.90
  -9  11  30   21.15    5.62
  -9  11  32   13.69    5.96
  -9  12   3   18.29    3.49
  -9  12   4   42.13    4.76
  -9  12   5   79.51    5.80
  -9  12   6  171.98   11.00
  -9  12   7   25.11    5.21
  -9  12   9  860.91   26.64
  -9  12  10   30.84    4.91
  -9  12  11  392.72   14.37
  -9  12  12  120.32    8.97
  -9  12  13   86.44    9.03
  -9  12  14  184.81   10.93
  -9  12  16   97.82    7.35
  -9  12  17  108.48    8.32
  -9  12  18   30.20    4.87
  -9  12  19  155.94    8.90
  -9  12  20  145.74    9.17
  -9  12  23   28.88    5.56
  -9  12  24   12.16    5.73
  -9  12  27   12.91    5.63
  -9  12  29   62.88    7.84
  -9  12  30   96.92    9.35
  -9  12  32   72.24    8.27
  -9  13   2  253.46   11.55
  -9  13   3  306.60   12.18
  -9  13   4   83.25    7.22
  -9  13   5   46.25    6.84
  -9  13   7  110.82    8.91
  -9  13   8  256.79   13.58
  -9  13   9   44.93    5.57
  -9  13  11   20.47    4.49
  -9  13  12   47.94    4.91
  -9  13  14   63.14    8.88
  -9  13  15  240.49   11.31
  -9  13  17   21.16    4.88
  -9  13  18   11.73    5.04
  -9  13  19   90.23    8.06
  -9  13  20   22.35    6.14
  -9  13  21   30.51    5.64
  -9  13  22   43.03    6.61
  -9  13  23   81.88    8.27
  -9  13  24   66.73    7.70
  -9  13  28   15.12    6.17
  -9  13  31  136.95   12.33
  -9  14   1  188.61    9.17
  -9  14   3   29.69    4.63
  -9  14   4  173.45    9.37
  -9  14   5  172.89   13.44
  -9  14   8   97.99    7.35
  -9  14   9  107.27    7.82
  -9  14  13   34.64    5.96
  -9  14  14  226.11   12.94
  -9  14  18   21.59    8.61
  -9  14  19  177.80   12.17
  -9  14  20   17.81    6.46
  -9  14  24   94.52    9.56
  -9  14  26  133.18   12.04
  -9  14  27   43.53    7.53
  -9  14  28   76.58    9.17
  -9  15   1   92.97    7.11
  -9  15   2    8.44    4.23
  -9  15   4   46.10    6.95
  -9  15   7  642.58   23.31
  -9  15  10   10.51    5.06
  -9  15  11   31.11    6.08
  -9  15  15   35.08    9.20
  -9  15  22  232.02   15.29
  -9  16   2   46.93    6.36
  -9  16   3   12.61    5.43
  -9  16   5   97.59    9.08
  -9  16   8   51.99    7.58
  -9  16   9   22.39    5.83
  -9  16  13   25.40    9.00
  -9  16  14   95.90    9.12
  -9  16  17   13.09    6.15
  -9  16  19   36.06    7.54
  -9  16  20   24.46    7.42
  -9  16  21   24.70   11.68
  -9  16  23  122.91   16.97
  -9  17   2   41.99   13.21
  -9  17   3  107.51   10.59
  -9  17   8  209.72   14.54
  -9  17  10   40.90    6.95
  -9  17  11  124.25   10.13
  -9  17  16   38.15   14.13
  -9  17  17   24.07    9.04
  -9  17  20   29.00    8.46
  -9  18   1   35.88    8.47
  -9  18   5   60.50    8.43
  -9  18   9  239.74   18.16
  -9  18  10   22.30    7.49
  -9  18  11   35.44    6.84
  -9  18  13   55.38    9.62
  -9  18  15  108.03   11.63
  -9  18  16   96.80   16.33
  -9  18  17   35.19    7.99
  -9  18  18   40.43    9.36
  -9  18  19   24.07    7.99
  -9  19   1   49.87    9.19
  -9  19   4   94.30   13.14
  -9  19   8   23.85    6.66
  -9  19  10   14.33    6.73
  -9  19  11   36.45   10.48
  -9  19  12   39.06    8.21
  -9  19  14  100.99   12.50
  -9  19  15   71.32   10.89
  -9  20   1  165.42   15.03
  -9  20   2   22.87    8.01
  -9  20   6   21.40    7.40
  -9  20   9   41.70    9.56
  -8   0   2   92.55    7.29
  -8   0   4   92.48    6.22
  -8   0   6 2324.24   65.66
  -8   0   8  313.40   12.27
  -8   0  10 1054.17   27.75
  -8   0  12   43.77    3.31
  -8   0  14  164.59    7.91
  -8   0  16 5166.56  124.82
  -8   0  18    7.60    2.19
  -8   0  20  387.96   14.82
  -8   0  22  445.02   21.24
  -8   0  24  483.59   21.05
  -8   0  26   11.40    5.04
  -8   0  28   36.02    6.05
  -8   0  30   18.58    5.69
  -8   0  32   52.06    7.99
  -8   0  34  378.97   24.64
  -8   0  38   65.51   10.15
  -8   0  40  771.97   44.67
  -8   1   1  122.14    5.26
  -8   1   2  382.62   11.29
  -8   1   3 1569.73   37.79
  -8   1   4   66.50    3.75
  -8   1   5   86.59    4.39
  -8   1   6   13.65    2.44
  -8   1   7  796.02   21.31
  -8   1   8 1073.72   27.23
  -8   1   9   46.31    3.32
  -8   1  10  533.79   14.11
  -8   1  11  638.42   16.22
  -8   1  12   62.81    3.09
  -8   1  13  184.03    5.78
  -8   1  14  655.08   16.22
  -8   1  15  397.45   10.95
  -8   1  16    9.17    1.58
  -8   1  17    5.92    2.27
  -8   1  18    4.94    1.98
  -8   1  19  721.40   18.83
  -8   1  21  156.32    6.15
  -8   1  23  115.52    6.44
  -8   1  24   46.89    4.14
  -8   1  25   20.57    3.35
  -8   1  26   31.20    4.36
  -8   1  27   11.78    3.74
  -8   1  28   67.25    5.59
  -8   1  30   13.82    4.47
  -8   1  31    8.23    4.03
  -8   1  33  140.07    8.62
  -8   1  34   46.11    5.94
  -8   1  35   51.94    8.50
  -8   1  37   31.01    6.65
  -8   1  38  100.11   10.62
  -8   1  39   77.01    9.94
  -8   2   2  233.60    7.55
  -8   2   3  229.33    7.53
  -8   2   4 1053.80   25.88
  -8   2   5 3041.36   70.07
  -8   2   6  123.70    4.84
  -8   2   7  139.95    5.42
  -8   2   8  911.77   23.55
  -8   2   9  465.45   13.01
  -8   2  10 1167.50   28.88
  -8   2  11 3273.84   77.70
  -8   2  12  563.50   14.39
  -8   2  14  924.49   22.82
  -8   2  15    6.39    2.09
  -8   2  16  388.47   11.67
  -8   2  17   91.44    5.05
  -8   2  18   15.86    2.03
  -8   2  19  677.97   17.99
  -8   2  20  300.41    9.87
  -8   2  21   18.55    2.67
  -8   2  23   91.34    5.22
  -8   2  24   65.66    4.77
  -8   2  26   14.03    3.74
  -8   2  28  280.09   11.54
  -8   2  30  209.33   10.37
  -8   2  33   32.56    5.37
  -8   2  35  404.86   17.68
  -8   2  36   76.58    7.77
  -8   2  37   57.28    8.17
  -8   2  38   99.76   10.69
  -8   3   1 1161.36   28.63
  -8   3   2  229.27    7.52
  -8   3   3  526.21   14.24
  -8   3   4 1791.55   42.74
  -8   3   5  500.63   13.36
  -8   3   6  213.29    7.67
  -8   3   7   76.52    3.52
  -8   3   8   33.02    2.36
  -8   3   9 1068.54   25.95
  -8   3  10    7.59    1.70
  -8   3  11  109.19    3.91
  -8   3  12   67.08    3.69
  -8   3  13 1525.84   39.11
  -8   3  14  500.55   13.77
  -8   3  15   41.90    2.85
  -8   3  16   40.58    3.76
  -8   3  17   48.63    3.59
  -8   3  18  937.81   23.63
  -8   3  19  909.97   23.79
  -8   3  21  378.79   14.46
  -8   3  23  151.23    6.73
  -8   3  24   32.82    3.67
  -8   3  25   47.00    4.64
  -8   3  27   82.51    6.10
  -8   3  29   18.34    4.87
  -8   3  30   56.40    6.75
  -8   3  32   11.82    5.01
  -8   3  34   75.16    7.61
  -8   3  37   37.39    7.05
  -8   4   1 2011.62   48.37
  -8   4   2 1504.78   36.14
  -8   4   3  181.12    6.15
  -8   4   4  204.96    6.72
  -8   4   6  667.87   16.95
  -8   4   7 1135.91   27.58
  -8   4   8 1485.54   36.00
  -8   4   9 1604.85   38.93
  -8   4  10   28.07    2.43
  -8   4  11   14.01    1.76
  -8   4  12   16.01    2.03
  -8   4  13  138.86    5.43
  -8   4  14  102.39    4.60
  -8   4  16   37.29    2.99
  -8   4  17  402.80   14.38
  -8   4  18   16.99    2.43
  -8   4  19  348.10   11.26
  -8   4  20  249.65    8.76
  -8   4  21   22.06    2.99
  -8   4  23  164.35    9.22
  -8   4  24   35.86    4.27
  -8   4  25   21.85    3.88
  -8   4  27   12.74    4.10
  -8   4  28   13.83    5.22
  -8   4  29   34.86    5.66
  -8   4  32   96.27    8.13
  -8   4  33   39.04    6.15
  -8   4  36   39.00    6.81
  -8   4  37   30.04    6.20
  -8   4  39  278.30   16.17
  -8   5   1  154.20    5.51
  -8   5   2  104.82    4.96
  -8   5   3  907.78   22.64
  -8   5   4   77.36    4.04
  -8   5   5  119.59    4.56
  -8   5   6   41.39    2.45
  -8   5   7    9.38    2.77
  -8   5   8  193.01    6.45
  -8   5   9   70.34    4.38
  -8   5  10   46.59    2.97
  -8   5  11  361.02   10.33
  -8   5  13  304.23    9.93
  -8   5  14   10.50    3.46
  -8   5  15    9.79    2.31
  -8   5  16  437.65   15.10
  -8   5  17  548.41   15.10
  -8   5  18  506.70   14.37
  -8   5  20   18.63    3.06
  -8   5  21   34.71    3.87
  -8   5  22  377.95   13.02
  -8   5  23 1071.74   28.68
  -8   5  24   28.32    4.05
  -8   5  29   68.96    6.57
  -8   5  30   34.43    5.97
  -8   5  31    9.65    4.86
  -8   5  32   44.01    5.80
  -8   5  33   16.96    6.11
  -8   5  37   62.44   11.46
  -8   6   1  845.40   21.49
  -8   6   2  127.73    4.89
  -8   6   3  420.61   11.56
  -8   6   4   68.94    3.53
  -8   6   5  131.13    5.24
  -8   6   6  489.72   13.28
  -8   6   7   86.23    3.75
  -8   6   8  188.23    6.35
  -8   6   9   36.73    2.98
  -8   6  10  164.55    5.86
  -8   6  11  119.51    5.81
  -8   6  13  670.27   18.41
  -8   6  16  724.15   19.76
  -8   6  17  387.03   12.21
  -8   6  18   47.05    4.07
  -8   6  19  178.31    6.96
  -8   6  20   26.98    3.31
  -8   6  21  790.76   22.10
  -8   6  24   16.66    4.15
  -8   6  25   15.31    4.04
  -8   6  26   13.41    4.45
  -8   6  27   14.22    4.62
  -8   6  30   71.69    7.11
  -8   6  31   33.54    6.08
  -8   6  32  146.94   11.30
  -8   6  37   50.78    8.19
  -8   6  38   31.77    6.72
  -8   7   1   12.39    2.00
  -8   7   2  138.41    5.15
  -8   7   3   13.20    2.15
  -8   7   4    9.75    2.91
  -8   7   5  148.09    5.60
  -8   7   6  417.54   12.08
  -8   7   7  774.76   20.38
  -8   7   8  134.73    5.85
  -8   7  11   22.95    2.76
  -8   7  12  127.31    5.44
  -8   7  13  543.46   15.43
  -8   7  14   76.32    4.40
  -8   7  15  315.80   10.28
  -8   7  17    5.59    2.67
  -8   7  18   15.17    2.98
  -8   7  19   29.78    3.60
  -8   7  20   30.56    3.97
  -8   7  22   24.60    5.38
  -8   7  25  217.70   10.07
  -8   7  26   19.90    5.23
  -8   7  27  373.06   17.25
  -8   7  33   17.27    6.53
  -8   7  34   19.37    7.59
  -8   8   1  359.82   11.29
  -8   8   2  427.81   12.18
  -8   8   4  547.18   14.80
  -8   8   5   18.20    2.77
  -8   8   6   19.83    3.50
  -8   8   8   27.98    3.61
  -8   8   9   11.41    3.33
  -8   8  10   57.28    5.25
  -8   8  11   71.70    3.97
  -8   8  12    4.96    2.34
  -8   8  13  244.51    8.37
  -8   8  14  134.66    7.16
  -8   8  15   66.48    5.48
  -8   8  16   27.32    3.23
  -8   8  18  148.86    6.89
  -8   8  19   53.04    4.51
  -8   8  20  161.09    7.63
  -8   8  21   13.19    3.69
  -8   8  24   19.54    4.09
  -8   8  25  138.30    7.96
  -8   8  26   63.33    5.87
  -8   8  27  147.43    9.30
  -8   8  28   27.83    5.47
  -8   8  30  118.14    9.59
  -8   8  31   25.77    5.89
  -8   8  33   97.59   10.35
  -8   8  34   45.98    8.27
  -8   8  36   40.77    6.78
  -8   9   1   41.15    3.79
  -8   9   2  519.65   14.80
  -8   9   3  354.80   11.46
  -8   9   4  280.94    9.60
  -8   9   5    8.77    2.04
  -8   9   6   10.64    3.16
  -8   9   7   10.37    2.89
  -8   9   9   54.56    3.86
  -8   9  10   90.54    4.89
  -8   9  11   13.63    3.62
  -8   9  13   37.86    3.39
  -8   9  14  187.40    7.58
  -8   9  15   71.53    4.97
  -8   9  17    6.85    2.92
  -8   9  18  744.68   21.02
  -8   9  19  114.47    6.41
  -8   9  20  129.19    6.92
  -8   9  21  178.84    9.18
  -8   9  22   74.73    5.60
  -8   9  24   76.23    6.12
  -8   9  26   83.05    6.97
  -8   9  27  129.27    9.96
  -8   9  29   48.12    7.26
  -8   9  31  127.06    9.53
  -8   9  34   38.77    7.52
  -8   9  35   15.50    5.95
  -8   9  36  199.76   15.07
  -8  10   1  826.28   22.02
  -8  10   2  337.53   10.44
  -8  10   3   42.48    3.36
  -8  10   5   21.55    3.22
  -8  10   6   91.91    5.45
  -8  10   7   72.95    5.96
  -8  10   9   65.15    6.51
  -8  10  10   20.60    3.36
  -8  10  11  255.07   10.30
  -8  10  12  155.63    7.14
  -8  10  13   20.84    4.08
  -8  10  14   13.30    3.34
  -8  10  17   92.73    5.58
  -8  10  18    7.35    3.48
  -8  10  20   24.50    4.14
  -8  10  22   10.31    4.46
  -8  10  23  375.50   15.21
  -8  10  24   67.20    6.23
  -8  10  28   42.36    6.19
  -8  10  29   85.71    8.45
  -8  10  30   61.38    7.22
  -8  10  31   33.91    6.10
  -8  10  34   14.36    6.30
  -8  10  35  145.56   12.06
  -8  11   1   24.01    4.02
  -8  11   2  189.66    7.83
  -8  11   3  116.19    5.45
  -8  11   4   36.32    5.07
  -8  11   5  258.42   12.65
  -8  11   6 1130.08   29.52
  -8  11   7  164.49    9.25
  -8  11   8   36.69    4.14
  -8  11   9   45.27    4.56
  -8  11  11   97.01    6.18
  -8  11  12  164.32    8.24
  -8  11  13  485.21   15.21
  -8  11  14  129.08    7.05
  -8  11  15  238.46   10.57
  -8  11  17  113.49    9.61
  -8  11  18   41.67    4.48
  -8  11  19   32.33    4.99
  -8  11  20   63.76    5.55
  -8  11  21   16.56    5.15
  -8  11  23   52.22    5.67
  -8  11  24   18.54    5.76
  -8  11  27   30.54    8.90
  -8  11  28  162.08   10.57
  -8  11  30   67.56    7.63
  -8  11  33  120.96    9.83
  -8  11  34   63.52    7.66
  -8  12   1   17.24    4.15
  -8  12   3  388.36   13.79
  -8  12   4   30.79    4.39
  -8  12   5 1576.67   47.11
  -8  12   6  445.08   15.10
  -8  12   7  305.87   11.77
  -8  12   9  150.46    9.42
  -8  12  10  699.35   24.05
  -8  12  11   28.77    4.90
  -8  12  12   53.07    5.41
  -8  12  13   94.81    6.77
  -8  12  16  138.88    8.83
  -8  12  17   66.08    5.99
  -8  12  18   20.75    4.32
  -8  12  19  147.84    8.12
  -8  12  20   17.08    4.43
  -8  12  21   94.15    7.21
  -8  12  22   16.98    6.52
  -8  12  23   97.62    9.04
  -8  12  24   12.83    4.78
  -8  12  27   47.29    6.40
  -8  12  28   27.89    6.02
  -8  12  29   15.92    5.34
  -8  12  30   16.10    5.32
  -8  12  32   16.65    5.78
  -8  12  33   21.03    5.43
  -8  13   2   49.64    4.86
  -8  13   3  404.59   14.66
  -8  13   4   19.97    3.86
  -8  13   5   13.81    3.97
  -8  13   6  470.29   15.59
  -8  13   7  509.30   23.55
  -8  13   8  813.64   24.92
  -8  13  11  307.53   16.03
  -8  13  12   43.19    5.04
  -8  13  13   10.01    4.41
  -8  13  16   15.41    4.77
  -8  13  18  333.46   13.68
  -8  13  20   97.44    7.77
  -8  13  24   56.02    7.20
  -8  13  26   12.58    5.76
  -8  13  29   13.30    5.31
  -8  13  30   42.40    6.66
  -8  14   3  279.49   14.70
  -8  14   4  182.55    8.77
  -8  14   5   37.76    4.60
  -8  14   6  532.34   21.21
  -8  14   9   15.78    4.72
  -8  14  10   18.81    4.85
  -8  14  11  451.93   17.22
  -8  14  12   76.35    9.59
  -8  14  14   76.17    7.15
  -8  14  15   97.34    7.85
  -8  14  16   16.11    5.31
  -8  14  17   16.03    7.69
  -8  14  21   75.97    8.55
  -8  14  22   42.87    7.37
  -8  14  23   95.41    9.40
  -8  14  25   32.95    6.60
  -8  14  27   18.74    5.93
  -8  14  28   39.85    7.50
  -8  14  29   17.75    7.13
  -8  15   1  165.38    9.53
  -8  15   3  417.99   15.72
  -8  15   4  144.22    9.36
  -8  15   6   15.68    5.03
  -8  15   7  898.17   29.10
  -8  15   8   11.01    5.16
  -8  15  11   70.86    6.91
  -8  15  13  276.04   14.02
  -8  15  14   41.30    6.57
  -8  15  15   16.31    5.80
  -8  15  18   21.67    6.48
  -8  15  19   19.28    6.69
  -8  15  20  273.30   17.81
  -8  15  21   54.94   12.27
  -8  15  22   15.51    7.18
  -8  15  23   71.72    9.09
  -8  16   2  130.93    8.77
  -8  16   3   37.21    5.42
  -8  16   4   12.86    5.76
  -8  16   5   18.75    6.22
  -8  16   6  374.37   17.43
  -8  16   7   37.39    7.70
  -8  16   8   22.74    5.68
  -8  16   9   15.22    7.34
  -8  16  11  244.76   13.48
  -8  16  12   46.19    6.69
  -8  16  13   29.40    7.10
  -8  16  14   15.23    5.62
  -8  16  16  135.66   12.84
  -8  16  17   46.15    8.43
  -8  16  23   28.95    9.00
  -8  17   3  385.28   18.56
  -8  17   4  103.35    9.18
  -8  17   6   49.62    7.28
  -8  17   7  133.14   13.00
  -8  17   9   56.29    7.29
  -8  17  11   41.86   10.07
  -8  17  15   98.92   11.93
  -8  17  16   52.63    8.83
  -8  17  21   21.12    8.94
  -8  18   1   38.80    7.64
  -8  18   4   24.62    7.57
  -8  18   5   61.34    8.88
  -8  18   8   41.04    9.06
  -8  18  10   74.28    8.20
  -8  18  11   49.82    8.01
  -8  18  12   36.42   12.26
  -8  18  15   13.07    6.55
  -8  18  16   24.33    7.37
  -8  18  17   88.50   10.81
  -8  18  19   65.31   11.39
  -8  19   2   19.02    8.93
  -8  19   5   15.16    7.06
  -8  19   7   21.10    6.92
  -8  19  10   25.54   12.11
  -8  19  15   37.38    8.06
  -8  19  16   22.21    7.41
  -8  20   1   73.25   10.44
  -8  20   3   29.87    7.50
  -8  20   5   31.20    8.14
  -8  20   6   54.14   10.34
  -8  20   9   53.51   13.28
  -8  20  12   35.92    8.36
  -7   0   2  128.18    8.79
  -7   0   4 1979.87   56.81
  -7   0   6  786.50   22.89
  -7   0   8  247.92    9.69
  -7   0  12  181.09    7.25
  -7   0  14 2886.78   67.84
  -7   0  16 5195.48  121.88
  -7   0  18  241.51    9.13
  -7   0  20  108.98    6.86
  -7   0  22   11.30    4.02
  -7   0  28   18.61    5.81
  -7   0  30  234.16   13.66
  -7   0  32  230.88   13.58
  -7   0  34  100.35    9.79
  -7   0  36  102.70   11.98
  -7   0  38  121.18   14.22
  -7   1   1  424.47   14.04
  -7   1   2  482.80   14.10
  -7   1   3   25.68    2.46
  -7   1   4  573.03   16.08
  -7   1   5  207.70    7.08
  -7   1   6   20.33    2.78
  -7   1   7  179.10    6.81
  -7   1   8   50.35    3.04
  -7   1   9  179.99    6.28
  -7   1  10  150.92    5.38
  -7   1  11   81.46    3.26
  -7   1  12  383.82   10.12
  -7   1  13  576.23   15.15
  -7   1  14   83.75    3.28
  -7   1  15   11.47    1.44
  -7   1  16  325.01    8.84
  -7   1  17  190.66    6.04
  -7   1  18  250.71    7.79
  -7   1  21  170.70    6.22
  -7   1  22   33.65    3.21
  -7   1  24  114.35    5.93
  -7   1  25  219.23    9.46
  -7   1  26  180.54    8.66
  -7   1  27   31.56    3.93
  -7   1  30  108.85    6.84
  -7   1  32  176.62    9.28
  -7   1  33  427.58   16.23
  -7   1  35  339.58   15.91
  -7   1  36   25.58    5.27
  -7   1  37  458.64   20.83
  -7   1  39  116.63   10.74
  -7   1  40   12.38    5.75
  -7   2   1  111.42    6.80
  -7   2   2   19.52    2.31
  -7   2   3  574.80   16.02
  -7   2   4 1389.43   34.18
  -7   2   5    4.13    1.71
  -7   2   7  479.43   13.14
  -7   2   8    7.11    2.23
  -7   2  10  238.25    7.31
  -7   2  11  106.19    4.00
  -7   2  12 3355.86   78.75
  -7   2  13  908.33   24.89
  -7   2  14    3.76    1.45
  -7   2  15  371.36   10.26
  -7   2  18  755.18   19.23
  -7   2  19  159.46    7.04
  -7   2  20  393.56   12.18
  -7   2  21  459.81   13.83
  -7   2  22  174.32    6.52
  -7   2  23    8.40    2.50
  -7   2  24  251.64    9.65
  -7   2  25   40.33    4.20
  -7   2  26  159.01    7.09
  -7   2  27   42.60    4.65
  -7   2  28  447.90   19.29
  -7   2  29  270.47   11.59
  -7   2  31  193.67    9.58
  -7   2  32  238.19   11.21
  -7   2  33   96.36    7.18
  -7   2  34  239.04   12.09
  -7   2  37   48.57    7.14
  -7   2  38  128.24   10.04
  -7   2  39   44.58    7.58
  -7   2  40   38.86    7.57
  -7   3   1 1289.77   31.07
  -7   3   2  146.02    5.26
  -7   3   3 2597.64   60.00
  -7   3   4 1758.15   41.50
  -7   3   5   68.30    3.27
  -7   3   6  400.84   11.13
  -7   3   7  495.82   13.44
  -7   3   8  411.03   11.47
  -7   3   9    9.40    1.56
  -7   3  10   26.34    1.83
  -7   3  11 2129.71   49.60
  -7   3  12  385.74   10.60
  -7   3  13  647.60   16.52
  -7   3  14 1373.89   32.98
  -7   3  15   18.08    1.98
  -7   3  16    3.71    1.63
  -7   3  17   34.90    2.86
  -7   3  18   48.68    3.20
  -7   3  19  271.50   10.63
  -7   3  20  118.50    5.02
  -7   3  22  208.56    7.80
  -7   3  23  169.16    6.87
  -7   3  24   12.08    2.87
  -7   3  25  381.10   12.25
  -7   3  26  130.98    6.61
  -7   3  27  109.31    6.82
  -7   3  28   30.84    4.42
  -7   3  29  145.45    7.83
  -7   3  30   22.73    4.95
  -7   3  34   77.79    7.58
  -7   3  35   32.12    6.91
  -7   3  37   51.29    7.15
  -7   3  38  112.37   11.36
  -7   3  39   73.20    8.16
  -7   4   1   98.24    4.26
  -7   4   2  394.76   11.23
  -7   4   3  589.94   15.30
  -7   4   4  850.19   21.08
  -7   4   6   93.62    3.80
  -7   4   7  505.38   13.51
  -7   4   8  793.63   19.93
  -7   4   9  712.91   18.16
  -7   4  10  136.67    4.94
  -7   4  11 1079.48   26.96
  -7   4  12  194.69    6.12
  -7   4  13   13.51    2.09
  -7   4  14   35.73    3.15
  -7   4  15   69.93    5.02
  -7   4  16  445.02   13.91
  -7   4  18   50.42    3.26
  -7   4  19  332.25    9.92
  -7   4  21   35.18    3.51
  -7   4  22  232.46    8.41
  -7   4  24  125.32    6.21
  -7   4  25  563.97   17.27
  -7   4  27  520.38   16.89
  -7   4  28   15.10    4.33
  -7   4  31   62.98    5.86
  -7   4  33  192.75   11.10
  -7   4  34  305.07   15.31
  -7   4  37   44.22    6.84
  -7   4  38   15.48    6.80
  -7   4  39   70.31    7.85
  -7   5   1  689.81   17.66
  -7   5   2    7.60    2.17
  -7   5   3   88.47    3.82
  -7   5   4   30.00    2.27
  -7   5   5  192.34    6.33
  -7   5   6  165.67    5.52
  -7   5   7  996.51   25.81
  -7   5   8 1884.03   45.44
  -7   5   9  756.33   19.33
  -7   5  10 3552.59   83.51
  -7   5  11  734.71   18.75
  -7   5  13   96.95    4.34
  -7   5  14  395.89   11.53
  -7   5  15   41.39    3.13
  -7   5  18  348.53   10.42
  -7   5  20    9.43    2.42
  -7   5  21   20.26    2.76
  -7   5  22  131.80    7.78
  -7   5  23  165.82    7.42
  -7   5  25  159.22    7.73
  -7   5  26    9.15    3.86
  -7   5  27  130.23    7.40
  -7   5  29   89.03    6.56
  -7   5  30  129.14    8.29
  -7   5  31   60.75    6.33
  -7   5  34   25.88    5.63
  -7   5  36   77.66    8.14
  -7   5  37   69.15    8.50
  -7   5  38   20.62    6.51
  -7   5  39   19.79    7.49
  -7   6   1  191.86    6.99
  -7   6   2   54.17    3.02
  -7   6   3  118.74    4.51
  -7   6   4  952.85   24.02
  -7   6   5  379.94   10.63
  -7   6   6  150.34    5.33
  -7   6   7   72.91    3.36
  -7   6   8  147.09    5.20
  -7   6   9   92.99    3.98
  -7   6  10   85.41    4.10
  -7   6  11  396.00   11.23
  -7   6  12   27.00    2.77
  -7   6  13    5.92    2.90
  -7   6  14   28.05    2.80
  -7   6  15  877.04   23.11
  -7   6  16   26.41    2.67
  -7   6  17   63.37    4.54
  -7   6  18   15.70    2.69
  -7   6  19   77.55    4.50
  -7   6  20  511.94   15.33
  -7   6  21  294.07   10.62
  -7   6  23  246.11    9.50
  -7   6  26  233.79   10.06
  -7   6  27   14.98    3.98
  -7   6  28  169.22    9.11
  -7   6  29   15.48    4.78
  -7   6  30  257.33   12.22
  -7   6  31  213.21   11.79
  -7   6  34   97.93   10.93
  -7   6  36   39.46    7.42
  -7   6  37   77.67    9.34
  -7   7   1  257.71    7.77
  -7   7   2   76.99    3.91
  -7   7   3 2062.16   49.01
  -7   7   5  574.40   15.28
  -7   7   6 1321.11   31.99
  -7   7   7   20.94    3.14
  -7   7   8  629.16   17.34
  -7   7   9  250.79    8.16
  -7   7  10  152.92    7.29
  -7   7  11  100.74    5.20
  -7   7  14   45.73    3.68
  -7   7  15  732.98   19.95
  -7   7  16   29.35    2.86
  -7   7  17  118.22    5.36
  -7   7  19  122.70    6.23
  -7   7  20  163.77    8.49
  -7   7  23   27.48    3.91
  -7   7  24  203.55   10.41
  -7   7  25  217.00   14.01
  -7   7  26   19.50    4.18
  -7   7  29  328.11   15.44
  -7   7  30   61.41    6.83
  -7   7  31  331.44   18.38
  -7   7  32   90.57    8.44
  -7   7  35   72.53    8.38
  -7   7  36   69.89    8.97
  -7   7  37   29.27    6.91
  -7   8   1  334.41   11.15
  -7   8   2   35.31    2.67
  -7   8   3  608.08   16.38
  -7   8   4   40.96    2.88
  -7   8   5   47.55    2.80
  -7   8   6  107.61    4.35
  -7   8   7   40.10    3.11
  -7   8   9   79.32    5.37
  -7   8  10  101.58    4.88
  -7   8  11 1069.13   27.09
  -7   8  12   20.00    3.18
  -7   8  13  355.12   11.18
  -7   8  14   42.43    3.60
  -7   8  15   78.17    4.45
  -7   8  16   50.49    3.66
  -7   8  17    9.49    2.83
  -7   8  18  145.21    6.55
  -7   8  19  285.24   10.30
  -7   8  20    8.48    3.17
  -7   8  22   36.14    4.52
  -7   8  23   88.78    5.97
  -7   8  24  223.00    9.94
  -7   8  27   43.04    7.01
  -7   8  28  218.61   11.94
  -7   8  29   49.63    6.55
  -7   8  30  129.10   10.46
  -7   8  31   51.06    6.63
  -7   8  32   41.81    6.25
  -7   8  33  214.92   13.25
  -7   8  35   54.83    8.82
  -7   8  36   37.03    6.68
  -7   9   1  186.96    8.42
  -7   9   2  659.54   17.47
  -7   9   3   35.87    2.78
  -7   9   5   86.08    4.80
  -7   9   6  167.84    8.04
  -7   9   7  354.71   11.01
  -7   9   8  205.94    7.89
  -7   9   9   22.94    3.64
  -7   9  10  254.64    9.79
  -7   9  12  543.31   15.09
  -7   9  13   70.50    5.07
  -7   9  14   88.68    6.24
  -7   9  15   31.12    3.13
  -7   9  17    9.14    4.41
  -7   9  18   50.05    4.07
  -7   9  19  128.50    7.01
  -7   9  20   38.31    4.18
  -7   9  21   90.18    5.92
  -7   9  22   19.84    4.64
  -7   9  23   85.61    8.10
  -7   9  24   25.63    4.31
  -7   9  25   66.70    7.20
  -7   9  26   52.94    7.26
  -7   9  29   40.83    6.57
  -7   9  30   29.54    5.87
  -7   9  31  166.36   10.87
  -7   9  33  104.21   11.25
  -7   9  35   83.63    9.19
  -7  10   1    6.75    1.98
  -7  10   3  301.86    9.54
  -7  10   4  102.41    4.90
  -7  10   5   39.18    3.25
  -7  10   7  182.13    7.17
  -7  10   8    7.50    3.50
  -7  10  10   17.40    3.78
  -7  10  11  166.64    6.90
  -7  10  12   17.53    2.92
  -7  10  13    9.61    2.74
  -7  10  15  668.23   20.73
  -7  10  16   41.79    3.95
  -7  10  17  346.00   11.94
  -7  10  18   41.91    4.21
  -7  10  20  103.59    7.66
  -7  10  21   31.75    4.60
  -7  10  22   26.58    4.46
  -7  10  23   50.73    5.30
  -7  10  24   92.75    7.08
  -7  10  25  187.42   10.08
  -7  10  27  127.51   10.31
  -7  10  28   27.77    5.65
  -7  10  35  152.00   12.54
  -7  11   1  265.95    8.49
  -7  11   3   41.07    4.12
  -7  11   4  172.39    7.79
  -7  11   6   23.18    3.03
  -7  11   7   59.52    4.21
  -7  11   8  519.57   16.73
  -7  11   9   16.46    3.57
  -7  11  10   69.51    5.07
  -7  11  11  167.76    8.34
  -7  11  13   32.10    3.42
  -7  11  14   10.48    3.26
  -7  11  15  114.04    7.40
  -7  11  16   71.92    5.07
  -7  11  18    7.82    3.82
  -7  11  19  132.89    7.06
  -7  11  20   39.48    4.61
  -7  11  21   28.33    4.55
  -7  11  22  355.13   16.62
  -7  11  23  323.53   19.15
  -7  11  24   50.82    5.94
  -7  11  25   25.24    5.22
  -7  11  26   87.88    7.47
  -7  11  27   86.84    7.83
  -7  11  29   44.62    6.23
  -7  11  30  111.21    9.09
  -7  11  34   16.93    6.95
  -7  12   1   72.76    4.46
  -7  12   2   19.96    3.32
  -7  12   3  128.37    6.23
  -7  12   4   12.97    3.39
  -7  12   5   70.17    4.82
  -7  12   7 1405.24   36.35
  -7  12   8  419.57   13.61
  -7  12   9  194.29   10.16
  -7  12  10   30.23    4.46
  -7  12  11  256.54   10.60
  -7  12  12   99.25    6.06
  -7  12  14   16.81    3.88
  -7  12  16   10.35    3.70
  -7  12  19  191.41    8.91
  -7  12  20  339.25   13.17
  -7  12  23   89.45    8.38
  -7  12  25   52.60    6.37
  -7  12  27  100.97   10.25
  -7  12  29  133.39   10.24
  -7  12  30   49.51    6.65
  -7  12  32   94.05    8.74
  -7  13   1   41.91    4.45
  -7  13   4  189.37    8.76
  -7  13   5   39.46    4.42
  -7  13   6   53.52    5.14
  -7  13   7   86.30    6.86
  -7  13   8  177.05    8.89
  -7  13  10   14.98    4.23
  -7  13  11  188.53   10.28
  -7  13  12  223.48   12.04
  -7  13  13   21.33    4.57
  -7  13  15  167.26   11.30
  -7  13  19  118.51    8.22
  -7  13  20   53.15    6.43
  -7  13  21   66.62    6.86
  -7  13  22  252.57   12.16
  -7  13  25   29.99    5.78
  -7  13  26   40.63    6.55
  -7  13  28   28.78    6.11
  -7  13  30  106.01    9.76
  -7  14   1   47.83    6.40
  -7  14   3  238.14   10.35
  -7  14   4   66.32    6.04
  -7  14   5  286.15   12.58
  -7  14   6   25.69    4.19
  -7  14   7   98.41    8.96
  -7  14   8   31.06    4.83
  -7  14  11   12.34    4.94
  -7  14  12   18.00    4.79
  -7  14  13  548.75   19.63
  -7  14  14  225.42   13.25
  -7  14  16  204.21   12.89
  -7  14  18  140.62   10.50
  -7  14  19   39.70    7.37
  -7  14  23   33.01    6.55
  -7  14  24   16.65    5.74
  -7  14  25   14.38    5.38
  -7  14  26   22.97    5.82
  -7  14  28  124.63   10.22
  -7  14  29   26.78    6.05
  -7  15   1   49.86    5.41
  -7  15   3  364.75   14.17
  -7  15   4   10.57    4.71
  -7  15   5  144.23    8.36
  -7  15   6   25.59    4.78
  -7  15   8   46.47    6.06
  -7  15  10   36.97   10.27
  -7  15  16   92.01   12.77
  -7  15  17  103.88   11.40
  -7  15  18   81.51   10.17
  -7  15  22   53.38    9.35
  -7  16   1   17.61    5.54
  -7  16   2  239.22   11.95
  -7  16   3  122.27    8.46
  -7  16   4  205.45   12.92
  -7  16   5   71.14    7.47
  -7  16   8   34.91    5.77
  -7  16   9  165.98   10.83
  -7  16  10   27.80    5.68
  -7  16  12   37.31    6.37
  -7  16  13   19.28    7.22
  -7  16  14   38.53    8.41
  -7  16  18   99.02   14.08
  -7  16  19   43.98    9.49
  -7  16  20   27.52    8.75
  -7  16  24   87.44   14.92
  -7  17   1  191.32   13.25
  -7  17   2  153.20   14.99
  -7  17   3   39.10    7.34
  -7  17   4  212.43   12.40
  -7  17   6   23.97    7.54
  -7  17  10   73.60    7.87
  -7  17  13  177.30   12.93
  -7  17  16   61.25    9.06
  -7  17  22   44.16   10.75
  -7  18   1   53.58   11.56
  -7  18   3   45.77   11.99
  -7  18   4  166.79   16.04
  -7  18   5   91.82   10.69
  -7  18   6   31.36    7.55
  -7  18   8  193.26   13.46
  -7  18  12   70.92    8.72
  -7  18  14   28.60    7.46
  -7  18  15   37.22    9.70
  -7  18  19   55.60    9.64
  -7  18  20   56.89    9.38
  -7  18  21   66.75    9.73
  -7  19   3   19.37    6.63
  -7  19   6   15.63    7.35
  -7  19  10   72.03    8.95
  -7  19  14   39.78   11.34
  -7  19  16   15.88    5.85
  -7  19  17   32.42   12.35
  -7  19  18   31.35   11.47
  -7  20   2   69.86   10.29
  -7  20   4  138.23   15.99
  -7  20   9   21.94   10.71
  -7  20  10   71.62   12.36
  -7  20  14   14.60    6.75
  -7  21   1   61.84   12.77
  -7  21   2   65.93   14.55
  -7  21   3   58.97   11.02
  -7  21   6   39.92   13.47
  -6   0   2 2521.33   64.91
  -6   0   4 2099.49   63.84
  -6   0   6 1814.72   49.30
  -6   0   8   27.30    6.30
  -6   0  10   88.42    5.51
  -6   0  12   16.05    2.30
  -6   0  14   89.76    4.61
  -6   0  16  222.31    7.58
  -6   0  18  122.28    5.82
  -6   0  20  256.64   10.31
  -6   0  24   25.94    6.12
  -6   0  26  133.17    9.29
  -6   0  30  196.13   11.54
  -6   0  34  211.45   13.41
  -6   0  36  143.18   12.33
  -6   0  40  147.05   16.19
  -6   1   1 1336.27   36.75
  -6   1   2  908.73   23.70
  -6   1   3  462.70   13.69
  -6   1   4 1940.18   50.46
  -6   1   5  995.49   25.98
  -6   1   6 1464.79   37.08
  -6   1   7  240.76    8.94
  -6   1   8  528.34   15.10
  -6   1   9  292.93    9.33
  -6   1  10    8.18    1.30
  -6   1  11 1056.67   25.50
  -6   1  12  141.96    4.94
  -6   1  13   82.79    3.51
  -6   1  14   73.58    2.99
  -6   1  15  816.59   19.72
  -6   1  16  812.09   20.23
  -6   1  17   11.59    1.91
  -6   1  18    3.88    1.86
  -6   1  19  964.72   24.10
  -6   1  20  128.61    5.58
  -6   1  23   15.20    2.64
  -6   1  24   58.12    4.09
  -6   1  25   16.14    3.20
  -6   1  26   55.00    4.30
  -6   1  27   40.00    4.32
  -6   1  28  212.63    8.77
  -6   1  29   18.64    3.64
  -6   1  30  101.04    6.17
  -6   1  31   11.05    3.96
  -6   1  32   89.86    6.23
  -6   1  33   36.61    5.11
  -6   1  34   97.88    7.00
  -6   1  35  163.09    9.51
  -6   1  39   38.55    7.06
  -6   1  40   91.70    9.33
  -6   2   1 2849.83   69.82
  -6   2   2 3257.34   79.47
  -6   2   3  159.59    7.22
  -6   2   4  171.28    7.48
  -6   2   6  929.56   25.05
  -6   2   7   62.36    3.48
  -6   2   8  210.31    7.10
  -6   2   9 2663.84   62.05
  -6   2  10   62.98    2.97
  -6   2  11  773.71   18.98
  -6   2  12   82.84    3.47
  -6   2  13   14.11    1.44
  -6   2  14  243.92    7.16
  -6   2  15   67.53    2.94
  -6   2  16  334.21    9.13
  -6   2  18   61.59    3.07
  -6   2  19   18.66    1.88
  -6   2  20  134.89    6.22
  -6   2  21  293.57    9.19
  -6   2  22   45.26    3.61
  -6   2  23   12.88    3.05
  -6   2  24  281.33    9.88
  -6   2  25  389.78   12.29
  -6   2  26   60.60    4.35
  -6   2  27   42.54    4.38
  -6   2  30  107.49    7.38
  -6   2  31    8.62    3.94
  -6   2  32  243.33   11.07
  -6   2  33  125.46    9.11
  -6   2  34   46.84    5.94
  -6   2  37  131.09   10.15
  -6   2  38  115.41    9.56
  -6   2  39  211.31   13.24
  -6   3   1   76.19    5.18
  -6   3   2 3610.54   84.30
  -6   3   3   16.45    2.55
  -6   3   4  404.17   12.42
  -6   3   5  308.35    9.86
  -6   3   6  459.99   13.09
  -6   3   7   70.59    3.20
  -6   3   8  643.80   16.52
  -6   3   9  509.88   13.34
  -6   3  11  478.77   13.43
  -6   3  12  336.94    9.20
  -6   3  13  779.73   19.40
  -6   3  14    7.00    2.19
  -6   3  15  274.03    8.30
  -6   3  16   27.59    2.26
  -6   3  17    5.37    1.66
  -6   3  18    8.82    1.57
  -6   3  19   47.63    3.67
  -6   3  21   85.97    4.83
  -6   3  22   58.90    3.50
  -6   3  23   18.21    2.61
  -6   3  24   28.79    3.90
  -6   3  25  749.28   20.18
  -6   3  26   43.52    3.89
  -6   3  28  379.02   15.09
  -6   3  29   83.24    6.52
  -6   3  30   55.09    4.80
  -6   3  31   37.26    4.68
  -6   3  32   61.71    6.36
  -6   3  35   23.94    5.80
  -6   3  36   18.21    5.90
  -6   3  37   72.25    8.04
  -6   3  38  116.03    9.83
  -6   3  39   31.48    6.55
  -6   4   1   95.74    5.64
  -6   4   2  449.05   12.71
  -6   4   3  445.10   12.95
  -6   4   4  365.79   10.36
  -6   4   6  433.43   11.87
  -6   4   7  505.08   13.39
  -6   4   8  144.27    5.14
  -6   4   9 1094.47   26.58
  -6   4  10   76.03    3.85
  -6   4  11  286.58    8.33
  -6   4  12  636.87   16.21
  -6   4  13 1376.35   32.98
  -6   4  14 1333.85   32.21
  -6   4  15   88.70    3.59
  -6   4  16  279.97    8.28
  -6   4  17 1949.93   48.56
  -6   4  19    5.53    1.88
  -6   4  20   24.85    2.85
  -6   4  21   17.69    3.21
  -6   4  22   22.75    2.62
  -6   4  23   26.89    3.04
  -6   4  24  456.67   13.52
  -6   4  25   89.93    6.36
  -6   4  26   98.50    6.44
  -6   4  28  234.66   11.24
  -6   4  29  886.10   26.76
  -6   4  31  286.65   12.34
  -6   4  32   17.86    5.11
  -6   4  33  660.42   26.07
  -6   4  34   33.36    6.33
  -6   4  35  160.52   10.86
  -6   4  36  167.62   11.15
  -6   4  39   53.63    7.73
  -6   5   1  767.78   19.28
  -6   5   2  176.37    5.75
  -6   5   3 1112.20   26.90
  -6   5   5  614.27   15.76
  -6   5   6  255.53    7.70
  -6   5   7    6.29    1.95
  -6   5   8 4064.08   94.31
  -6   5   9   12.64    2.17
  -6   5  10  363.81   10.98
  -6   5  11 1627.55   39.13
  -6   5  12   69.03    3.15
  -6   5  13  764.01   20.30
  -6   5  14  103.70    4.45
  -6   5  15  524.12   13.93
  -6   5  16  161.20    5.84
  -6   5  17   80.33    3.90
  -6   5  18  348.42   13.62
  -6   5  19   11.88    2.49
  -6   5  20  288.51    9.32
  -6   5  23   18.75    3.16
  -6   5  24  107.28    8.57
  -6   5  26   76.61    5.48
  -6   5  27   99.28    6.58
  -6   5  29  578.66   18.57
  -6   5  30   92.79    6.80
  -6   5  32  147.18    9.46
  -6   5  35   39.56    6.68
  -6   5  36   43.41    6.73
  -6   6   1 1101.34   26.63
  -6   6   2  176.61    5.65
  -6   6   3   78.52    3.50
  -6   6   4  672.78   17.04
  -6   6   5  152.38    5.41
  -6   6   6   92.59    4.07
  -6   6   7  203.51    6.73
  -6   6   8   13.57    2.80
  -6   6   9   26.48    2.25
  -6   6  11  256.62    7.96
  -6   6  12    6.76    2.41
  -6   6  13  146.71    5.36
  -6   6  14  204.86    7.06
  -6   6  15  159.31    7.10
  -6   6  16   15.82    2.67
  -6   6  17  668.14   17.57
  -6   6  18  241.44    8.10
  -6   6  19  322.72   10.12
  -6   6  21   62.91    4.12
  -6   6  22  168.65    6.92
  -6   6  23  144.78    7.69
  -6   6  24  403.90   14.37
  -6   6  25  339.83   11.96
  -6   6  26   23.16    4.14
  -6   6  28  149.99    8.54
  -6   6  29  916.78   28.06
  -6   6  30   34.07    4.88
  -6   6  31  213.15   10.95
  -6   6  32   46.24    6.11
  -6   6  33   33.65    5.78
  -6   6  35   34.48    7.81
  -6   6  36   19.40    6.79
  -6   6  37  141.80   11.90
  -6   7   1   25.88    2.16
  -6   7   2  491.80   12.95
  -6   7   3  546.10   14.20
  -6   7   4  294.64    8.70
  -6   7   5 2801.96   66.20
  -6   7   6  811.18   20.50
  -6   7   7 3238.36   76.61
  -6   7   9  118.52    4.80
  -6   7  10  117.83    4.83
  -6   7  12   19.77    2.22
  -6   7  13  378.46   11.86
  -6   7  14  193.49    7.18
  -6   7  15   67.59    4.54
  -6   7  16   44.26    3.47
  -6   7  17   22.13    3.08
  -6   7  18    6.40    2.68
  -6   7  19  401.32   12.42
  -6   7  20  375.70   11.99
  -6   7  21    8.09    3.25
  -6   7  22   36.52    4.05
  -6   7  23  233.99    9.41
  -6   7  24   51.99    4.66
  -6   7  25  132.98    8.89
  -6   7  26   67.92    5.78
  -6   7  27  216.13   10.96
  -6   7  28   42.48    5.89
  -6   7  30   35.03    5.21
  -6   7  31  177.07   10.09
  -6   7  32  382.04   17.42
  -6   7  33  435.26   20.48
  -6   7  38   40.42    7.30
  -6   8   1   10.19    2.03
  -6   8   3   73.85    3.28
  -6   8   4   18.53    2.11
  -6   8   5  120.46    4.62
  -6   8   6  248.57    7.87
  -6   8   7   14.88    2.38
  -6   8   8  437.96   12.36
  -6   8  10    8.16    3.00
  -6   8  11   43.81    3.72
  -6   8  12   21.14    3.36
  -6   8  13   32.28    2.69
  -6   8  14  170.75    7.74
  -6   8  16  100.10    6.23
  -6   8  17   35.08    3.87
  -6   8  18   21.79    3.13
  -6   8  19  134.24    8.45
  -6   8  21   17.48    3.57
  -6   8  22  129.90    6.59
  -6   8  23  134.93    8.50
  -6   8  24  479.44   16.63
  -6   8  25  129.18    7.22
  -6   8  26   32.75    5.77
  -6   8  27   12.27    4.50
  -6   8  28  118.96   11.72
  -6   8  31  144.10    9.86
  -6   8  32   86.37    8.56
  -6   8  33  234.71   14.67
  -6   9   1  357.93    9.98
  -6   9   2  910.41   22.75
  -6   9   3 1065.77   26.22
  -6   9   4  285.85    8.65
  -6   9   5  878.31   22.86
  -6   9   6  151.80    6.20
  -6   9   7  377.49   11.82
  -6   9   8   24.94    2.89
  -6   9   9  137.47    5.61
  -6   9  11  105.55    5.95
  -6   9  12   28.61    3.77
  -6   9  13  193.86    6.79
  -6   9  14   62.67    3.57
  -6   9  15  154.42    8.00
  -6   9  16   54.83    4.00
  -6   9  17  301.81   10.43
  -6   9  19  209.80   10.97
  -6   9  20   19.74    3.67
  -6   9  21  274.34   12.26
  -6   9  22  575.09   22.82
  -6   9  23  235.74   10.04
  -6   9  24   58.18    6.36
  -6   9  25   14.49    4.54
  -6   9  26   65.53    6.20
  -6   9  27   55.32    6.22
  -6   9  28   66.52    9.13
  -6   9  29   66.66    8.21
  -6   9  31   49.49    6.69
  -6   9  32   15.42    6.53
  -6   9  34   42.45    9.92
  -6   9  35   36.27    7.16
  -6   9  36  130.51   11.50
  -6  10   1  190.13    7.56
  -6  10   2 1201.06   31.06
  -6  10   3   14.75    2.50
  -6  10   4 1895.53   47.87
  -6  10   5  213.20    7.37
  -6  10   6   20.32    3.19
  -6  10   7   99.90    4.86
  -6  10   8   37.21    4.01
  -6  10   9   60.87    4.41
  -6  10  10  151.19    7.23
  -6  10  11   16.49    3.13
  -6  10  12  679.81   19.48
  -6  10  14  291.11    9.56
  -6  10  15   51.64    4.30
  -6  10  17   21.49    3.28
  -6  10  18  128.73    6.41
  -6  10  19   38.70    4.04
  -6  10  20  108.09    6.41
  -6  10  21   98.42    6.57
  -6  10  22  148.27   11.39
  -6  10  23  145.47    9.10
  -6  10  25   33.40    5.48
  -6  10  26   13.28    6.50
  -6  10  27   52.18    7.71
  -6  10  32   13.89    5.58
  -6  10  35  263.60   15.44
  -6  10  36  151.98   12.53
  -6  11   1  362.80   10.65
  -6  11   2  501.85   14.25
  -6  11   4   18.97    2.87
  -6  11   5    8.61    3.42
  -6  11   6  109.04    6.46
  -6  11   7   34.15    4.20
  -6  11   8   23.63    3.08
  -6  11   9  298.52    9.82
  -6  11  10   24.76    3.10
  -6  11  11  335.01   11.87
  -6  11  12   80.76    4.67
  -6  11  13   30.51    3.32
  -6  11  15  141.37    6.40
  -6  11  16   78.37    5.05
  -6  11  17  201.93    8.43
  -6  11  18   88.82    5.71
  -6  11  19   42.76    4.72
  -6  11  20  459.35   15.56
  -6  11  21   33.82    5.07
  -6  11  22  104.43    7.71
  -6  11  24   36.23    5.71
  -6  11  25  182.18   10.15
  -6  11  28   33.56    5.82
  -6  11  30   79.96    7.53
  -6  11  33   31.34    6.66
  -6  11  34   28.90    5.93
  -6  11  35   25.37    5.44
  -6  12   1    8.95    2.98
  -6  12   3   25.76    3.51
  -6  12   5   18.00    3.49
  -6  12   6    8.33    3.61
  -6  12   7  233.92   10.68
  -6  12   8   32.07    5.81
  -6  12   9   35.79    3.93
  -6  12  10   49.38    4.16
  -6  12  13   42.95    4.33
  -6  12  14  179.84    9.28
  -6  12  16   25.99    5.07
  -6  12  17   39.46    5.27
  -6  12  19   13.55    4.31
  -6  12  20   72.26    6.17
  -6  12  21  374.32   15.25
  -6  12  22   87.27    7.22
  -6  12  24   29.28    5.50
  -6  12  27   39.66    6.17
  -6  12  29   25.22    5.39
  -6  12  31  139.80   10.41
  -6  13   1   60.14    4.17
  -6  13   2  218.80    9.86
  -6  13   3   13.21    3.57
  -6  13   4   92.58    5.93
  -6  13   5  708.23   20.92
  -6  13   6   11.02    4.70
  -6  13   7   11.28    4.20
  -6  13   8  162.64    8.87
  -6  13   9   56.04    5.11
  -6  13  12   26.08    4.08
  -6  13  14   41.68    5.83
  -6  13  15   96.93    8.13
  -6  13  18  113.86    8.84
  -6  13  19   31.90    6.17
  -6  13  20  337.34   15.67
  -6  13  21  188.08   12.19
  -6  13  22   10.57    5.20
  -6  13  23   33.40    6.26
  -6  13  24   53.29    6.76
  -6  13  25   62.74    7.13
  -6  13  26   18.25    5.16
  -6  13  28  127.46    9.92
  -6  13  29   44.67    6.93
  -6  14   1  143.13    7.49
  -6  14   3   16.75    4.09
  -6  14   4  530.22   19.54
  -6  14   5  141.74    7.88
  -6  14   6   44.62    5.12
  -6  14   7  158.42    8.81
  -6  14   8   35.62    4.73
  -6  14   9  187.84   10.05
  -6  14  10   40.55    5.11
  -6  14  12  229.21   16.44
  -6  14  14   31.61    6.17
  -6  14  16  262.93   14.59
  -6  14  18   16.12    6.12
  -6  14  19   57.23    6.38
  -6  14  20   27.97    5.96
  -6  14  21   17.98    5.88
  -6  14  22  198.46   12.63
  -6  14  23  171.17   10.73
  -6  14  25  131.62    9.48
  -6  14  26   67.14    8.43
  -6  14  27  167.81   10.97
  -6  15   1   14.12    4.07
  -6  15   3   13.32    4.26
  -6  15   5   18.56    4.51
  -6  15   6    8.71    4.38
  -6  15   8   45.29   10.43
  -6  15   9  172.90   11.98
  -6  15  10  214.88   12.79
  -6  15  11   31.06    5.53
  -6  15  12  115.30    8.98
  -6  15  13  224.17   14.74
  -6  15  14   23.03    6.96
  -6  15  15  131.70    9.75
  -6  15  18  170.56   12.53
  -6  15  19  147.76   15.63
  -6  15  22   13.88    5.98
  -6  15  25   59.37    7.31
  -6  16   3  232.97   11.56
  -6  16   5   54.06    6.15
  -6  16   8   27.05    6.19
  -6  16   9  395.53   16.51
  -6  16  14   36.92    7.04
  -6  16  15   25.33    6.47
  -6  16  18   64.64   12.57
  -6  16  19   15.74    7.33
  -6  16  25   18.10    7.91
  -6  16  26  136.75   13.48
  -6  17   1  289.66   22.07
  -6  17   3   60.75    9.77
  -6  17   4  154.85    9.91
  -6  17   6   28.73    5.60
  -6  17   8   29.48    7.10
  -6  17   9   59.97    7.13
  -6  17  14   14.79    6.58
  -6  17  15  196.93   14.36
  -6  17  23   26.51    7.88
  -6  17  24   30.52    7.85
  -6  18   2   49.74    8.11
  -6  18   4   33.09    7.47
  -6  18   5   32.56    7.23
  -6  18   7  160.24   12.59
  -6  18  11  177.98   13.57
  -6  18  13   74.48    9.49
  -6  18  14   20.84    9.67
  -6  18  15   88.97   11.71
  -6  18  22   90.85   10.91
  -6  19   5  122.48   11.72
  -6  19   6  152.85   17.63
  -6  19   7   65.40    9.55
  -6  19   8  490.30   27.15
  -6  19  13   11.88    5.93
  -6  19  15   12.88    6.08
  -6  19  16   27.33    7.64
  -6  19  17   38.30    7.97
  -6  19  18  102.38   11.50
  -6  20   2   44.54    8.31
  -6  20   3   24.44    7.46
  -6  20   4   55.39   13.54
  -6  20   5   28.31    8.82
  -6  20   9   26.69    9.39
  -6  20  11   41.01    7.96
  -6  20  12   34.87   15.37
  -6  20  13   40.47    7.98
  -6  20  14   16.94    7.39
  -6  20  15   72.24   10.79
  -6  21   1   28.18   10.34
  -6  21   2   74.43   15.36
  -6  21   8   16.47    7.99
  -5   0   4 5975.03  143.89
  -5   0   6  965.20   27.85
  -5   0   8  659.62   20.83
  -5   0  10 1764.19   44.67
  -5   0  12    5.28    2.24
  -5   0  14    6.64    1.84
  -5   0  16  482.90   14.11
  -5   0  18  123.46    5.56
  -5   0  20  126.45    6.55
  -5   0  22  380.59   13.08
  -5   0  24    9.16    3.61
  -5   0  26  211.37    9.69
  -5   0  28  133.52    8.76
  -5   0  30  161.45   10.31
  -5   0  34   89.10    8.92
  -5   0  38   17.57    6.92
  -5   0  40  297.67   22.38
  -5   1   1 2390.76   56.96
  -5   1   3 1822.16   43.30
  -5   1   4  898.12   23.46
  -5   1   5  827.04   22.21
  -5   1   6 2019.02   53.13
  -5   1   7 3135.40   73.08
  -5   1   9 3630.22   85.02
  -5   1  10 2461.59   57.10
  -5   1  11  853.23   22.09
  -5   1  12   11.78    1.96
  -5   1  13   88.03    3.50
  -5   1  14  436.56   11.30
  -5   1  16   21.42    2.41
  -5   1  17  359.39   10.07
  -5   1  19  116.39    4.54
  -5   1  20  191.83    6.34
  -5   1  21  327.90    9.35
  -5   1  22  598.80   15.75
  -5   1  23  572.49   15.82
  -5   1  24   30.81    3.38
  -5   1  27   60.63    4.29
  -5   1  29   15.73    3.27
  -5   1  30  131.52    6.92
  -5   1  32   28.41    4.45
  -5   1  33  412.90   14.89
  -5   1  34  100.18    6.85
  -5   1  35  201.01   10.58
  -5   1  36   10.32    5.10
  -5   1  37   22.83    5.51
  -5   1  38   45.61    6.21
  -5   1  39   61.00    7.07
  -5   2   1  141.10    6.00
  -5   2   2  758.18   20.57
  -5   2   3 1754.19   42.88
  -5   2   4 1525.12   37.85
  -5   2   5   57.63    4.16
  -5   2   6   72.70    4.28
  -5   2   7 2271.61   54.77
  -5   2   8  535.27   16.17
  -5   2   9   26.09    2.26
  -5   2  10   59.68    2.92
  -5   2  11   44.01    2.85
  -5   2  12   41.59    2.51
  -5   2  13  460.84   12.45
  -5   2  14  888.22   21.76
  -5   2  15   90.33    3.51
  -5   2  17   43.05    3.33
  -5   2  19  126.50    4.98
  -5   2  20    6.66    2.44
  -5   2  21  463.43   12.77
  -5   2  22   59.04    3.49
  -5   2  23  208.90    7.62
  -5   2  24   47.94    3.94
  -5   2  25  119.41    5.60
  -5   2  26  277.22    9.85
  -5   2  27  101.75    5.88
  -5   2  28   29.47    3.97
  -5   2  29  115.56    7.33
  -5   2  30    8.12    3.36
  -5   2  31  236.61    9.68
  -5   2  33   11.24    4.10
  -5   2  34   78.65    6.55
  -5   2  36   49.41    6.66
  -5   2  38   22.53    6.78
  -5   2  40   44.08    7.33
  -5   3   1  590.50   16.96
  -5   3   2  632.54   18.15
  -5   3   3 6287.75  143.92
  -5   3   4   35.08    3.09
  -5   3   5 1670.94   40.69
  -5   3   6 1304.01   32.87
  -5   3   7 1949.64   46.77
  -5   3   8   15.85    1.68
  -5   3   9   69.32    3.25
  -5   3  10  111.53    4.06
  -5   3  11  143.60    4.76
  -5   3  12  350.65    9.67
  -5   3  13  296.17    8.38
  -5   3  14   35.75    2.05
  -5   3  15  242.61    7.52
  -5   3  16  594.94   15.86
  -5   3  17   20.58    2.05
  -5   3  18  659.18   17.42
  -5   3  20    6.02    2.03
  -5   3  21   22.00    3.03
  -5   3  22   32.09    2.88
  -5   3  23  148.86    6.11
  -5   3  24  130.58    6.35
  -5   3  25  769.57   21.32
  -5   3  26  672.62   21.41
  -5   3  27  127.31    7.28
  -5   3  28   27.47    3.66
  -5   3  29   31.13    3.73
  -5   3  37  161.21   11.16
  -5   3  38   86.58   10.39
  -5   4   1   11.16    2.61
  -5   4   2 3697.58   85.97
  -5   4   3 1902.84   46.37
  -5   4   4  286.74   10.20
  -5   4   5   17.48    2.91
  -5   4   6  145.06    5.74
  -5   4   7 1057.20   26.58
  -5   4   8  429.06   11.62
  -5   4   9  882.83   21.80
  -5   4  10  465.33   12.33
  -5   4  11 1027.08   25.80
  -5   4  12  640.66   16.87
  -5   4  13   82.70    3.53
  -5   4  14  419.31   11.45
  -5   4  17   69.15    3.32
  -5   4  18  366.17   10.92
  -5   4  19  743.17   20.16
  -5   4  20  125.68    4.77
  -5   4  21   16.78    2.17
  -5   4  22   33.89    2.76
  -5   4  23   72.31    4.20
  -5   4  24   43.36    4.45
  -5   4  25   72.69    8.11
  -5   4  26  218.09    8.73
  -5   4  27  427.82   13.59
  -5   4  28   23.20    3.70
  -5   4  29   13.74    5.95
  -5   4  30   60.36    5.54
  -5   4  33  113.58    8.66
  -5   4  34  248.31   12.58
  -5   4  36  127.08    9.82
  -5   4  37  101.07    9.17
  -5   4  38   45.51    7.06
  -5   4  40   25.54    5.65
  -5   5   1   46.68    3.27
  -5   5   2    9.05    1.88
  -5   5   3    7.89    1.85
  -5   5   4   50.64    2.77
  -5   5   5  205.96    6.69
  -5   5   6  301.47    8.64
  -5   5   7  527.87   13.89
  -5   5   8 1028.64   25.04
  -5   5   9 1088.91   26.30
  -5   5  10  333.72    9.39
  -5   5  11  460.83   12.79
  -5   5  12  828.41   20.45
  -5   5  13   99.75    4.03
  -5   5  14  127.76    5.02
  -5   5  15  217.76    6.54
  -5   5  16  512.12   13.77
  -5   5  17   21.48    2.09
  -5   5  18   11.62    1.98
  -5   5  20  153.17    5.84
  -5   5  21   33.32    3.20
  -5   5  22   50.32    3.65
  -5   5  23  672.40   19.01
  -5   5  24   97.10    5.35
  -5   5  25  475.80   15.27
  -5   5  26  146.07    7.30
  -5   5  29   90.11    6.01
  -5   5  30  975.52   28.65
  -5   5  31   41.38    5.53
  -5   5  32    9.37    4.70
  -5   5  33   40.81    5.63
  -5   5  35   28.47    5.56
  -5   5  36   11.48    5.23
  -5   5  37  126.42   10.13
  -5   5  38   18.35    5.63
  -5   6   1  322.76    9.18
  -5   6   2 1125.35   27.31
  -5   6   3   75.07    3.62
  -5   6   4   71.06    3.63
  -5   6   5   16.24    2.17
  -5   6   7  204.39    6.42
  -5   6   8   63.39    3.13
  -5   6   9  997.18   24.45
  -5   6  10  279.09    8.40
  -5   6  11  491.45   13.11
  -5   6  12  151.43    5.14
  -5   6  13   62.30    2.72
  -5   6  14    4.70    1.47
  -5   6  15   99.93    4.58
  -5   6  17    4.04    1.97
  -5   6  18   16.10    2.29
  -5   6  19  159.32    6.02
  -5   6  20    9.15    2.39
  -5   6  21   37.10    3.41
  -5   6  23  105.96    5.45
  -5   6  26  382.29   15.14
  -5   6  27   71.97    7.59
  -5   6  28  420.72   18.82
  -5   6  29   18.92    5.12
  -5   6  30  367.68   14.64
  -5   6  31  182.20    9.62
  -5   6  32   89.51    7.19
  -5   6  33  310.59   13.86
  -5   6  34   14.58    4.87
  -5   6  35   26.43    5.94
  -5   6  36   19.37    6.06
  -5   6  37   36.14    7.11
  -5   7   1  313.01    8.73
  -5   7   2  995.62   24.28
  -5   7   3 1104.76   26.68
  -5   7   4  165.61    5.63
  -5   7   5 1333.01   31.85
  -5   7   6  894.03   22.03
  -5   7   7  284.14    8.40
  -5   7   8   23.50    2.52
  -5   7   9   12.05    2.12
  -5   7  10   54.31    3.20
  -5   7  12   31.01    3.03
  -5   7  13   48.15    3.05
  -5   7  14    8.92    2.28
  -5   7  15    8.94    3.26
  -5   7  16   26.88    2.75
  -5   7  17   53.49    3.52
  -5   7  18  149.61    6.08
  -5   7  19  112.97    7.18
  -5   7  20  308.04   11.08
  -5   7  21   47.72    4.40
  -5   7  22   75.25    5.70
  -5   7  23    9.02    3.48
  -5   7  24  144.67    8.30
  -5   7  25  285.58   11.61
  -5   7  26   21.19    4.48
  -5   7  27  999.97   34.16
  -5   7  28   13.89    4.79
  -5   7  29   11.16    4.96
  -5   7  30  161.77   11.66
  -5   7  33   78.63    7.88
  -5   7  34   18.87    7.72
  -5   7  37   23.49    7.19
  -5   8   1   13.21    1.59
  -5   8   2   35.71    2.32
  -5   8   3  112.24    4.19
  -5   8   4    7.87    1.87
  -5   8   5    9.92    1.97
  -5   8   6 1412.17   34.06
  -5   8   7  372.24   10.66
  -5   8   8    7.95    2.87
  -5   8   9  249.32    7.73
  -5   8  11   11.28    2.50
  -5   8  12   52.16    3.92
  -5   8  13   23.81    2.44
  -5   8  14  107.47    4.78
  -5   8  15   61.51    3.63
  -5   8  16   24.74    3.03
  -5   8  17   37.12    3.92
  -5   8  18   64.73    4.35
  -5   8  19   44.84    3.94
  -5   8  20  110.72    5.59
  -5   8  22  427.89   15.06
  -5   8  23  126.03    6.69
  -5   8  25   12.61    4.26
  -5   8  26  223.94   10.40
  -5   8  27   15.89    5.38
  -5   8  28  205.84   10.12
  -5   8  29  236.05   11.61
  -5   8  30  160.20   10.81
  -5   8  32  169.07   10.04
  -5   8  33   35.25    6.20
  -5   8  34   15.86    6.02
  -5   8  36   52.74    9.63
  -5   9   1 1656.61   40.03
  -5   9   2   64.52    3.27
  -5   9   3   18.62    1.90
  -5   9   4  324.73    9.29
  -5   9   6   86.31    4.17
  -5   9   7  423.09   11.98
  -5   9   8  162.77    5.93
  -5   9   9  221.78    7.64
  -5   9  10   25.51    2.87
  -5   9  12    9.59    2.73
  -5   9  13   66.18    3.89
  -5   9  14   23.54    2.50
  -5   9  16   60.16    3.79
  -5   9  17   21.89    2.85
  -5   9  18   39.60    3.76
  -5   9  19   22.21    3.38
  -5   9  20  718.51   20.26
  -5   9  21   34.48    4.17
  -5   9  22   95.81    7.08
  -5   9  23  889.49   25.94
  -5   9  26   71.76    6.46
  -5   9  27  482.54   17.70
  -5   9  28  121.38    7.91
  -5   9  30  105.34   10.76
  -5   9  33   17.25    6.80
  -5   9  34   50.70    7.83
  -5   9  36  266.31   15.70
  -5  10   2 1558.93   37.11
  -5  10   3  804.36   20.17
  -5  10   4    8.93    2.31
  -5  10   5  223.33    7.36
  -5  10   6  189.60    7.21
  -5  10   8    9.73    3.28
  -5  10   9    9.04    2.40
  -5  10  11  109.74    4.47
  -5  10  12   31.03    2.82
  -5  10  14   82.17    4.04
  -5  10  15   35.65    3.05
  -5  10  16   59.17    4.47
  -5  10  17   71.89    5.54
  -5  10  20   37.79    4.47
  -5  10  21   20.23    4.65
  -5  10  24  163.20    9.09
  -5  10  25   59.12    6.16
  -5  10  26   10.47    4.77
  -5  10  27   43.50    5.59
  -5  10  29   20.85    5.09
  -5  10  30  177.03   11.08
  -5  10  32   62.09    9.95
  -5  10  33  106.50    9.25
  -5  10  34   10.90    5.43
  -5  10  35  106.32    9.59
  -5  11   1   21.20    2.35
  -5  11   2   95.44    4.41
  -5  11   3  127.47    5.01
  -5  11   4   18.76    2.36
  -5  11   5  480.55   15.05
  -5  11   6  295.54    9.40
  -5  11   7  239.21   10.06
  -5  11   8  172.05    6.97
  -5  11   9  122.04    5.99
  -5  11  10    7.70    2.68
  -5  11  11  130.56    7.97
  -5  11  12   40.39    3.27
  -5  11  13   20.71    3.18
  -5  11  14   64.58    3.94
  -5  11  15   95.20    4.95
  -5  11  16  273.46    9.33
  -5  11  17  157.66    7.58
  -5  11  18   57.54    5.38
  -5  11  19  391.26   13.27
  -5  11  20   87.21    7.26
  -5  11  22   66.78    6.21
  -5  11  23  716.82   24.86
  -5  11  24  440.43   16.57
  -5  11  25  205.02   10.76
  -5  11  26   25.70    5.79
  -5  11  27   37.30    5.70
  -5  11  28   22.63    5.35
  -5  11  29   54.09    6.47
  -5  11  31   63.53    7.49
  -5  11  32   44.13    6.77
  -5  11  34   21.44    7.37
  -5  11  35   60.26   11.30
  -5  12   1   65.16    3.65
  -5  12   2   13.97    2.35
  -5  12   3  619.81   16.70
  -5  12   4  114.56    5.47
  -5  12   5  401.20   12.87
  -5  12   7  851.15   22.93
  -5  12   9   88.60    5.56
  -5  12  11    8.55    2.93
  -5  12  12   77.03    5.07
  -5  12  15  130.86    7.55
  -5  12  16   14.33    3.16
  -5  12  17   84.69    5.50
  -5  12  18  219.26    9.95
  -5  12  19  231.44   13.20
  -5  12  20  270.34   17.14
  -5  12  21  589.65   20.29
  -5  12  22   10.18    4.78
  -5  12  24   59.15    6.47
  -5  12  25   99.24    7.98
  -5  12  26   43.56    5.83
  -5  12  27   45.60    6.04
  -5  12  28   30.40    5.68
  -5  12  30   35.08    6.65
  -5  12  32   40.68    6.67
  -5  13   1  443.93   14.36
  -5  13   2   12.38    3.83
  -5  13   3   51.00    4.81
  -5  13   5   79.27    5.96
  -5  13   6  604.07   18.87
  -5  13   7  496.13   19.35
  -5  13   8  213.29    9.02
  -5  13   9   74.12    5.32
  -5  13  10  252.77   12.62
  -5  13  11   18.62    3.97
  -5  13  12   64.71    6.11
  -5  13  13    6.41    3.21
  -5  13  14  119.11    7.15
  -5  13  15  428.93   14.16
  -5  13  16   59.31    5.99
  -5  13  17   98.21    6.58
  -5  13  19   23.18    4.94
  -5  13  20  130.96    9.86
  -5  13  21  143.87    9.40
  -5  13  22   93.97    9.89
  -5  13  23   24.63    5.58
  -5  13  24   64.43    7.43
  -5  13  25   28.25    5.76
  -5  13  26   15.70    5.43
  -5  13  27  130.01   10.99
  -5  13  28  133.49   10.39
  -5  13  29   86.79    8.40
  -5  13  30   96.06    8.92
  -5  14   1   42.32    4.07
  -5  14   2  178.37    9.14
  -5  14   3   70.97    7.21
  -5  14   4   70.57    5.73
  -5  14   5  180.80    9.11
  -5  14   8  199.62    9.74
  -5  14   9   19.35    4.38
  -5  14  10   12.27    3.82
  -5  14  11   44.00    5.57
  -5  14  12   94.23    6.41
  -5  14  13  446.67   20.34
  -5  14  14   86.03    7.45
  -5  14  15  124.78    8.61
  -5  14  16  183.74   10.07
  -5  14  17   30.26    5.48
  -5  14  18   39.06    6.48
  -5  14  19   97.38    7.38
  -5  14  20   82.44    7.28
  -5  14  21  144.46   14.25
  -5  14  23   89.26    8.15
  -5  14  24  107.68    8.53
  -5  14  25   72.40    7.59
  -5  14  28   58.29    7.26
  -5  15   1   70.91    5.90
  -5  15   2   48.29    5.19
  -5  15   4   51.46    6.50
  -5  15   5   75.70    6.42
  -5  15   6   12.31    4.77
  -5  15   7   43.81    5.28
  -5  15   8   41.03    6.97
  -5  15  10   40.17    5.47
  -5  15  11   19.00    4.99
  -5  15  13  245.69   22.44
  -5  15  15   60.40   10.88
  -5  15  16   38.63    6.52
  -5  15  19   20.10    5.22
  -5  15  22   45.91    7.73
  -5  15  23   21.25    7.10
  -5  15  24  133.47    9.90
  -5  15  25   43.42    6.05
  -5  15  27   28.17    6.24
  -5  16   1   14.89    6.19
  -5  16   2   38.38    9.44
  -5  16   3  535.80   23.32
  -5  16   4  104.26    7.74
  -5  16   5   40.29    8.47
  -5  16   6  155.11    9.33
  -5  16   8   12.45    4.89
  -5  16   9   12.48    5.10
  -5  16  11  107.03    9.20
  -5  16  12  217.70   13.53
  -5  16  13   70.66    8.94
  -5  16  16   44.98    9.77
  -5  16  17   70.50   10.95
  -5  16  19   85.36   10.46
  -5  16  22  275.63   20.48
  -5  16  23  103.24   10.67
  -5  16  24  118.85   12.26
  -5  16  27   14.19    6.17
  -5  17   1   93.82   10.05
  -5  17   2   28.21   11.53
  -5  17   3  456.89   20.58
  -5  17   5   18.30    5.07
  -5  17   6  160.10   13.87
  -5  17   8   34.89    6.64
  -5  17   9   73.46    9.52
  -5  17  12   27.81    6.74
  -5  17  15  124.86   13.58
  -5  17  18   27.78    8.81
  -5  17  19   35.40   17.35
  -5  17  22   27.50    7.75
  -5  17  23   47.14    8.92
  -5  17  24   32.21    8.55
  -5  18   4   23.46    6.05
  -5  18   5   28.68    6.24
  -5  18   6  110.04    9.59
  -5  18   7   66.83    7.78
  -5  18  11   89.92    9.38
  -5  18  13   20.86    7.28
  -5  18  15   50.19   10.07
  -5  18  18   72.11   11.93
  -5  18  19   24.36    7.35
  -5  18  20   18.81    8.51
  -5  18  21   26.58    7.84
  -5  19   2  200.47   14.65
  -5  19   5   16.30    7.50
  -5  19   7   37.85    6.90
  -5  19   8  199.35   15.40
  -5  19   9   25.28   11.42
  -5  19  11   46.40    8.98
  -5  19  12   59.38    8.12
  -5  19  13   29.37    7.08
  -5  19  16   14.09    6.66
  -5  19  19   47.43    9.83
  -5  20   5   19.00    7.89
  -5  20   9   21.56    9.03
  -5  20  10  127.82   20.85
  -5  20  11  177.41   18.95
  -5  21   3  193.03   20.33
  -5  21   4   57.40   12.00
  -4   0   2 4249.32  114.71
  -4   0   4  396.27   20.52
  -4   0   8  133.02    7.43
  -4   0  1010600.42  262.16
  -4   0  12 1265.48   33.24
  -4   0  14  703.77   22.11
  -4   0  16  159.73    7.25
  -4   0  18 3650.03   87.12
  -4   0  20  245.09   19.29
  -4   0  22 1353.87   43.14
  -4   0  24 1851.37   58.26
  -4   0  28   17.24    4.05
  -4   0  36  295.03   16.53
  -4   1   1 4015.86   92.00
  -4   1   2 1752.22   42.35
  -4   1   3  442.42   12.79
  -4   1   4  666.53   17.67
  -4   1   5 1913.27   45.63
  -4   1   6  411.23   12.23
  -4   1   7  334.07   10.60
  -4   1   8    5.52    2.05
  -4   1   9   99.86    5.25
  -4   1  10  117.10    5.59
  -4   1  11  254.65   10.34
  -4   1  12  883.36   22.04
  -4   1  13  274.18    8.04
  -4   1  14    4.89    2.17
  -4   1  16   43.47    2.88
  -4   1  19  126.71    4.98
  -4   1  20 1070.41   26.88
  -4   1  21  142.59    5.43
  -4   1  22   42.22    3.19
  -4   1  23  729.02   19.25
  -4   1  24   91.46    4.53
  -4   1  25   17.76    3.02
  -4   1  27   84.73    4.48
  -4   1  28   37.23    3.51
  -4   1  31  145.08    7.14
  -4   1  32  109.71    6.47
  -4   1  33   86.38    6.18
  -4   1  34   52.59    5.49
  -4   1  35   43.55    5.41
  -4   1  37   45.47    5.61
  -4   1  38   21.41    5.07
  -4   2   1  228.65    8.30
  -4   2   2  679.97   18.77
  -4   2   3  626.64   17.53
  -4   2   4  835.35   21.55
  -4   2   5  608.05   16.72
  -4   2   6  357.53   11.17
  -4   2   7  112.41    5.30
  -4   2   8   67.14    3.73
  -4   2   9   12.19    2.09
  -4   2  10  459.59   13.42
  -4   2  11  313.93   10.91
  -4   2  12   17.94    1.66
  -4   2  13  624.65   16.82
  -4   2  14 2537.57   58.41
  -4   2  15 1206.27   28.80
  -4   2  16 1067.43   25.71
  -4   2  17   12.52    1.77
  -4   2  18 1632.53   38.83
  -4   2  19  257.26    7.89
  -4   2  20  170.05    5.98
  -4   2  21   90.67    4.31
  -4   2  22  574.46   15.13
  -4   2  23   62.89    3.52
  -4   2  24   72.44    4.05
  -4   2  25  131.58    6.69
  -4   2  26   98.82    5.08
  -4   2  27   31.67    3.43
  -4   2  28  221.57    9.47
  -4   2  29   28.37    3.43
  -4   2  30   88.34    5.43
  -4   2  31    8.53    3.38
  -4   2  32   80.94    6.51
  -4   2  33  179.48    8.85
  -4   2  38   16.20    6.38
  -4   3   1 5277.01  119.73
  -4   3   2 1639.55   39.83
  -4   3   4  198.59    7.79
  -4   3   5  562.92   16.48
  -4   3   6   41.20    3.22
  -4   3   7  197.38    7.63
  -4   3   8  716.20   19.94
  -4   3   9    5.57    1.88
  -4   3  10  838.71   20.90
  -4   3  11  159.60    5.35
  -4   3  12  104.12    3.75
  -4   3  13  561.91   15.34
  -4   3  14   63.65    3.32
  -4   3  15 1435.80   36.08
  -4   3  16  964.80   23.58
  -4   3  17  224.85    6.91
  -4   3  18  300.91    8.82
  -4   3  19   41.86    3.20
  -4   3  20  589.39   15.35
  -4   3  21  102.32    4.31
  -4   3  22   65.96    3.61
  -4   3  23  629.28   16.87
  -4   3  24  232.20    7.99
  -4   3  25 1232.54   30.78
  -4   3  26    5.36    2.69
  -4   3  27  415.80   14.01
  -4   3  28  522.44   16.47
  -4   3  29   51.21    4.58
  -4   3  30   25.74    4.20
  -4   3  31   15.65    3.65
  -4   3  34   98.70    6.91
  -4   3  36   68.90    7.96
  -4   3  37   21.89    6.06
  -4   3  39  127.13   10.35
  -4   3  40   14.37    5.60
  -4   4   1  418.90   13.07
  -4   4   2  192.70    7.57
  -4   4   3  402.00   12.96
  -4   4   4  220.60    8.65
  -4   4   5  121.85    6.13
  -4   4   7   44.95    3.82
  -4   4   8  220.88    7.04
  -4   4   9  675.22   17.09
  -4   4  10   40.60    2.36
  -4   4  11   42.50    2.51
  -4   4  12    5.28    1.20
  -4   4  13  214.40    6.58
  -4   4  14   22.33    2.54
  -4   4  15  164.75    6.24
  -4   4  16 1223.45   30.56
  -4   4  17   71.09    4.34
  -4   4  18  409.25   12.14
  -4   4  19  122.56    4.94
  -4   4  20   27.04    3.70
  -4   4  22   15.90    2.22
  -4   4  23   10.67    2.65
  -4   4  24  244.90   10.18
  -4   4  25  413.60   12.69
  -4   4  27   13.41    3.04
  -4   4  28  727.28   25.79
  -4   4  29  432.79   15.61
  -4   4  32   54.37    5.40
  -4   4  34  113.92    8.49
  -4   4  35   33.68    8.02
  -4   4  36   55.11    6.70
  -4   4  37   26.19    5.86
  -4   5   2  172.32    7.27
  -4   5   3  560.96   16.54
  -4   5   4  460.15   14.70
  -4   5   5   69.99    4.66
  -4   5   6   97.59    4.52
  -4   5   7   60.94    3.10
  -4   5   8  677.58   17.50
  -4   5   9  708.19   17.52
  -4   5  10  364.78    9.98
  -4   5  11   10.26    1.40
  -4   5  12  492.56   12.77
  -4   5  14   48.03    2.85
  -4   5  15   92.61    3.63
  -4   5  16  141.18    5.04
  -4   5  17  560.04   15.43
  -4   5  18  551.60   16.08
  -4   5  22   30.23    3.03
  -4   5  23   63.97    4.17
  -4   5  25   13.03    3.91
  -4   5  26   33.42    3.76
  -4   5  27   11.20    4.12
  -4   5  29  102.07    6.72
  -4   5  30   63.19    6.21
  -4   5  31  240.22   10.87
  -4   5  32  279.45   13.08
  -4   5  36   24.39    5.19
  -4   6   1 1576.33   37.37
  -4   6   2   12.92    1.61
  -4   6   3  322.97    9.08
  -4   6   4  557.71   14.47
  -4   6   6  126.67    4.61
  -4   6   7  104.00    4.11
  -4   6   8  265.09    7.88
  -4   6   9   32.40    2.10
  -4   6  11 1033.28   24.92
  -4   6  13  361.53    9.74
  -4   6  14  797.15   19.59
  -4   6  15  145.45    5.80
  -4   6  16   85.05    3.93
  -4   6  17  163.54    6.10
  -4   6  18   49.95    4.69
  -4   6  19  232.33    8.57
  -4   6  20   39.20    3.22
  -4   6  21  137.06    5.84
  -4   6  22   62.25    5.79
  -4   6  23  285.91   10.32
  -4   6  24  474.14   14.58
  -4   6  25  791.23   22.50
  -4   6  26   43.56    4.17
  -4   6  29  981.05   28.59
  -4   6  30   27.75    4.28
  -4   6  32  102.89    7.66
  -4   6  33   19.42    5.05
  -4   6  34   51.03    7.20
  -4   6  39   91.53   12.99
  -4   7   1  162.07    5.27
  -4   7   2   10.22    1.69
  -4   7   3  480.37   12.99
  -4   7   4  259.77    8.41
  -4   7   6   21.48    1.96
  -4   7   7  203.12    6.45
  -4   7  10  100.47    4.49
  -4   7  11  482.68   12.94
  -4   7  12   94.39    3.80
  -4   7  13   28.75    2.40
  -4   7  14   56.38    3.23
  -4   7  15  189.59    6.63
  -4   7  16  280.10    9.09
  -4   7  17  167.67    6.41
  -4   7  18   93.69    4.99
  -4   7  20  644.37   17.77
  -4   7  21  147.53    7.62
  -4   7  22    8.83    2.92
  -4   7  23  301.36   10.81
  -4   7  24   46.68    5.46
  -4   7  25   59.54    4.95
  -4   7  26   95.83    5.86
  -4   7  28  210.38    9.88
  -4   7  29   98.35    7.44
  -4   7  30   15.77    4.65
  -4   7  32   69.73    6.77
  -4   7  33   32.80    6.17
  -4   7  35   12.57    5.76
  -4   8   1  703.09   17.76
  -4   8   2  346.02    9.46
  -4   8   3   75.97    3.40
  -4   8   4  473.99   12.78
  -4   8   5  122.55    4.78
  -4   8   7  232.16    7.22
  -4   8   8   50.99    3.34
  -4   8   9    8.95    1.83
  -4   8  10  983.28   24.42
  -4   8  11    4.67    1.51
  -4   8  12   80.31    4.42
  -4   8  13   23.19    2.71
  -4   8  14  234.17    7.51
  -4   8  15  185.71    6.58
  -4   8  16   17.55    2.64
  -4   8  17  156.44    6.95
  -4   8  18  141.50    5.96
  -4   8  19   15.42    3.19
  -4   8  20  496.96   15.74
  -4   8  22   34.49    5.12
  -4   8  23   28.57    3.90
  -4   8  24   17.92    4.33
  -4   8  25  100.88    7.03
  -4   8  27   37.36    4.92
  -4   8  28   33.13    5.00
  -4   8  33   29.88    6.55
  -4   8  34  104.22    9.52
  -4   8  35   36.80    6.36
  -4   8  38   42.38    8.16
  -4   9   1  123.22    4.70
  -4   9   2  148.47    5.09
  -4   9   4   55.37    3.06
  -4   9   5   25.06    2.07
  -4   9   6  108.50    4.65
  -4   9   7  698.40   18.06
  -4   9   8   45.06    3.49
  -4   9   9   42.52    3.77
  -4   9  10   22.00    2.21
  -4   9  11   19.55    2.64
  -4   9  12  414.17   11.81
  -4   9  14   82.80    3.89
  -4   9  15  243.09    8.38
  -4   9  16  526.46   14.62
  -4   9  17  208.41    7.48
  -4   9  18  136.95    6.36
  -4   9  19   25.74    3.35
  -4   9  20  179.40    9.59
  -4   9  21  183.44    9.74
  -4   9  22  796.69   22.67
  -4   9  23   57.46    4.96
  -4   9  24  395.65   15.96
  -4   9  26   68.37    6.19
  -4   9  27  138.44    8.28
  -4   9  28  424.51   16.36
  -4   9  30   26.71    5.53
  -4   9  33   44.79    6.27
  -4   9  36   91.21    9.21
  -4   9  37   20.68    6.77
  -4  10   1   42.66    3.16
  -4  10   2   21.20    2.36
  -4  10   3  191.74    6.31
  -4  10   4  840.30   21.28
  -4  10   5   33.07    2.80
  -4  10   6 1065.42   26.46
  -4  10   7   30.48    2.65
  -4  10   8   42.88    3.10
  -4  10   9  207.50    7.01
  -4  10  10   37.25    2.80
  -4  10  12   15.25    2.24
  -4  10  13  126.32    5.27
  -4  10  14  623.84   16.37
  -4  10  15   74.99    4.34
  -4  10  16  263.60   10.18
  -4  10  17   12.29    2.85
  -4  10  18  166.52    7.08
  -4  10  20   65.96    7.02
  -4  10  27   53.63    5.93
  -4  10  28   50.40    5.81
  -4  10  31  118.42   11.08
  -4  10  32   46.02    6.70
  -4  10  34   24.75    6.22
  -4  10  36   64.95    8.91
  -4  11   1   24.68    2.29
  -4  11   2    8.09    2.24
  -4  11   3  138.11    5.28
  -4  11   4 1068.15   26.64
  -4  11   5   18.56    3.05
  -4  11   7   15.80    2.73
  -4  11   8   24.01    3.45
  -4  11   9  224.29    7.52
  -4  11  10  124.69    5.11
  -4  11  11  413.99   11.86
  -4  11  13   57.72    4.11
  -4  11  14   43.02    3.40
  -4  11  15  474.73   14.30
  -4  11  16  371.49   12.90
  -4  11  17  407.28   12.90
  -4  11  19  493.36   15.37
  -4  11  20 1597.46   41.44
  -4  11  21  240.20   14.73
  -4  11  22  162.27   11.46
  -4  11  24   31.97    5.10
  -4  11  25  108.26    7.36
  -4  11  27   14.00    5.00
  -4  11  30   86.60    7.89
  -4  11  31   29.07    6.00
  -4  11  32  165.32   10.42
  -4  12   1   45.26    2.98
  -4  12   2   86.19    4.32
  -4  12   4   29.69    2.91
  -4  12   5   39.93    3.98
  -4  12   7   53.77    4.58
  -4  12   8  110.10    5.41
  -4  12   9    6.87    2.88
  -4  12  10  343.52   12.09
  -4  12  11  148.50    6.17
  -4  12  13   20.62    3.14
  -4  12  14  160.41    6.72
  -4  12  16  278.32   10.05
  -4  12  17   41.52    4.44
  -4  12  19  869.82   24.78
  -4  12  20   19.04    3.97
  -4  12  21  271.49   11.16
  -4  12  23  114.59    9.39
  -4  12  24  167.76   10.21
  -4  12  25  117.34    8.93
  -4  12  27   98.76    8.17
  -4  12  28   58.52    6.67
  -4  12  31   22.32    5.39
  -4  12  34   26.39    5.78
  -4  13   1   78.81    5.11
  -4  13   2  210.06    7.74
  -4  13   3  154.05    7.16
  -4  13   4   32.21    4.13
  -4  13   5   27.78    4.05
  -4  13   6   39.08    4.30
  -4  13   7   35.06    4.01
  -4  13   8  238.94    9.21
  -4  13   9   93.59    5.77
  -4  13  10   17.61    3.05
  -4  13  11   74.86    4.86
  -4  13  12   11.70    3.22
  -4  13  13   98.91    7.33
  -4  13  14   31.26    3.70
  -4  13  15  478.40   16.01
  -4  13  16   65.85    5.80
  -4  13  17  116.30    8.44
  -4  13  19   14.74    3.95
  -4  13  20 1545.45   51.61
  -4  13  21   15.35    4.80
  -4  13  22   33.01    5.41
  -4  13  23   77.73    7.35
  -4  13  25   33.44    6.05
  -4  13  27   69.22    9.47
  -4  13  29   18.87    5.71
  -4  13  30   12.83    5.77
  -4  14   1  723.73   20.04
  -4  14   3  102.23    6.89
  -4  14   5   44.37    4.73
  -4  14   6   16.21    3.64
  -4  14  10   19.06    4.00
  -4  14  11   29.99    4.39
  -4  14  12   12.74    4.08
  -4  14  13   14.32    3.99
  -4  14  14  148.99    9.44
  -4  14  15  289.63   15.03
  -4  14  17  172.52   10.98
  -4  14  18  362.83   16.03
  -4  14  19   44.81    6.82
  -4  14  20   91.72    7.19
  -4  14  21   10.69    5.06
  -4  14  23   42.21    6.20
  -4  14  24   23.21    5.61
  -4  14  25   76.12    7.58
  -4  14  27   72.32    7.84
  -4  14  28   53.03    7.71
  -4  14  29   90.58    9.56
  -4  15   2   27.35    4.19
  -4  15   3  148.58    8.24
  -4  15   4  119.22    7.21
  -4  15   5   28.73    4.49
  -4  15   7   36.23    5.04
  -4  15   8   65.09    6.08
  -4  15  12  137.23   13.63
  -4  15  13  200.37   12.05
  -4  15  14   23.22    4.91
  -4  15  15   49.58    9.21
  -4  15  17   94.73   13.39
  -4  15  18   45.15    6.80
  -4  15  19  208.95   11.80
  -4  15  20   56.96    8.89
  -4  15  21   70.25    7.21
  -4  15  22  102.29    8.98
  -4  15  23   38.25    5.78
  -4  15  24   59.23    6.76
  -4  15  25   54.55    7.83
  -4  15  27   22.65    8.15
  -4  16   1   84.29    7.94
  -4  16   2   80.26    8.09
  -4  16   3  219.61   12.04
  -4  16   5  140.55   12.27
  -4  16   6  138.84    8.35
  -4  16   8   58.09    7.58
  -4  16  10  316.39   14.31
  -4  16  11  168.86   11.08
  -4  16  12   66.31   11.33
  -4  16  13  105.87    8.58
  -4  16  14  358.30   23.00
  -4  16  15   13.00    6.37
  -4  16  17  116.27   12.99
  -4  16  18   14.13    6.71
  -4  16  19   29.62    6.11
  -4  16  22   52.38    8.66
  -4  16  23   25.43    6.76
  -4  16  24   78.58    9.54
  -4  16  25   43.12    8.52
  -4  16  28   33.33    6.90
  -4  17   1  124.02   10.41
  -4  17   3   42.58    7.84
  -4  17   4  325.99   14.43
  -4  17   5   23.47    4.84
  -4  17   8   46.55    8.45
  -4  17   9   47.09    6.99
  -4  17  11  120.43    9.91
  -4  17  12   41.78   10.86
  -4  17  14   16.36    6.19
  -4  17  15   17.14    7.64
  -4  17  16  111.88   11.37
  -4  17  17  119.51   11.05
  -4  17  18   70.67   11.15
  -4  17  22   57.57   10.82
  -4  17  23  189.99   18.64
  -4  17  24  207.43   19.80
  -4  17  25   19.44    7.32
  -4  18   1   51.66    9.57
  -4  18   3   28.98    6.33
  -4  18   5   12.65    5.76
  -4  18   7   90.21    8.67
  -4  18   9   85.59    8.42
  -4  18  14  204.55   13.64
  -4  18  15   25.74    6.73
  -4  18  16   24.40    7.31
  -4  18  19   85.87   10.76
  -4  18  21   42.69    8.20
  -4  18  22   30.81    7.71
  -4  18  23   26.61    8.87
  -4  19   1   71.77    9.14
  -4  19   3   23.05    7.04
  -4  19   5  229.18   16.85
  -4  19   7   85.56    9.29
  -4  19   8   54.67    7.70
  -4  19   9   43.03    7.34
  -4  19  11   63.33   12.48
  -4  19  12  384.61   28.60
  -4  19  14  107.74   10.40
  -4  19  15   33.63    7.40
  -4  19  16   20.79    7.50
  -4  19  20   72.05    9.78
  -4  20   5  211.50   18.82
  -4  20  11   13.81    6.31
  -4  20  13   40.81    8.49
  -4  20  16   50.08    9.40
  -4  21   3  129.31   20.66
  -4  21   7  138.73   23.67
  -4  21   9   68.26   12.16
  -4  21  10   71.10   24.67
  -3   0   2 7442.29  165.30
  -3   0   4 5723.92  142.39
  -3   0   6 6682.64  143.89
  -3   0   8   10.74    2.98
  -3   0  10 1025.96   47.61
  -3   0  12 1794.42   46.72
  -3   0  14   42.91    4.05
  -3   0  16  264.08   10.94
  -3   0  18 1288.21   34.07
  -3   0  20 1803.18   51.85
  -3   0  26   60.74    5.70
  -3   0  28  108.07    9.73
  -3   0  30   20.66    4.80
  -3   0  32   76.76    6.71
  -3   0  34  162.98   11.55
  -3   0  36  134.65   11.23
  -3   0  40   20.03    8.22
  -3   1   1   52.56    3.64
  -3   1   2 1814.06   43.78
  -3   1   3 5441.67  121.52
  -3   1   4 1277.16   31.32
  -3   1   5   46.69    2.98
  -3   1   7 1623.53   38.92
  -3   1   8 1776.06   43.13
  -3   1   9  893.14   25.46
  -3   1  10  635.48   20.23
  -3   1  11 1220.76   32.21
  -3   1  12   15.51    2.19
  -3   1  13  125.01    5.07
  -3   1  14   67.38    3.50
  -3   1  15   79.58    3.78
  -3   1  16   93.12    3.98
  -3   1  17  660.53   17.31
  -3   1  19 1670.99   40.79
  -3   1  20    5.70    2.69
  -3   1  21  499.91   13.60
  -3   1  22   15.78    2.20
  -3   1  23 1070.87   28.55
  -3   1  24   22.28    2.83
  -3   1  25   51.64    3.76
  -3   1  26   95.57    4.85
  -3   1  27  150.19    6.88
  -3   1  28  173.58    7.42
  -3   1  29   18.85    3.20
  -3   1  30  118.48    6.25
  -3   1  31  569.91   17.24
  -3   1  32   49.44    4.62
  -3   1  36   27.73    5.56
  -3   1  39  234.92   12.75
  -3   1  40   18.54    6.52
  -3   2   1 2137.69   49.96
  -3   2   2   16.91    2.15
  -3   2   3  372.19   11.42
  -3   2   4 1916.97   45.25
  -3   2   5 1180.93   29.43
  -3   2   6  184.96    7.08
  -3   2   7 4768.45  107.61
  -3   2   8  682.39   18.28
  -3   2   9  667.73   18.39
  -3   2  10  231.05    8.19
  -3   2  11    6.41    1.47
  -3   2  12   20.87    2.40
  -3   2  13   34.56    2.04
  -3   2  14 1296.15   31.74
  -3   2  15   16.95    1.74
  -3   2  17  154.55    5.32
  -3   2  18   51.59    2.82
  -3   2  19 1351.16   34.14
  -3   2  20  238.95    8.05
  -3   2  21  993.61   24.80
  -3   2  22   15.06    2.26
  -3   2  23   64.57    3.50
  -3   2  24  494.23   13.74
  -3   2  25   35.73    3.93
  -3   2  26   11.31    2.98
  -3   2  27    8.49    2.82
  -3   2  29   15.54    3.66
  -3   2  31   33.78    5.50
  -3   2  32    9.00    3.56
  -3   2  33  201.41    9.20
  -3   2  34   72.75    5.72
  -3   2  35   11.46    4.53
  -3   2  36  100.91    8.12
  -3   2  38  104.29    8.40
  -3   2  39   27.35    5.78
  -3   2  40   56.69    7.50
  -3   3   1   35.97    2.99
  -3   3   2  407.42   12.40
  -3   3   3  511.60   15.23
  -3   3   4 6793.87  152.50
  -3   3   5 1164.78   29.24
  -3   3   6  117.23    6.78
  -3   3   7  255.71    9.53
  -3   3   8 3191.84   75.24
  -3   3   9 1198.86   30.84
  -3   3  10  177.18    6.63
  -3   3  11  338.26    9.15
  -3   3  12  129.99    4.28
  -3   3  13  150.43    5.01
  -3   3  14 2499.70   57.88
  -3   3  15   25.35    2.28
  -3   3  16   72.81    3.25
  -3   3  17  297.82    8.32
  -3   3  18  158.57    5.69
  -3   3  19    9.40    1.83
  -3   3  21   15.36    2.36
  -3   3  22   85.24    4.46
  -3   3  23  204.15    7.53
  -3   3  24  153.41    6.01
  -3   3  25   91.94    4.53
  -3   3  26  108.48    5.08
  -3   3  27  581.85   16.85
  -3   3  28   41.44    3.82
  -3   3  30   17.75    4.68
  -3   3  33   58.44    5.56
  -3   3  34   88.24    7.45
  -3   3  36   26.42    5.40
  -3   3  37   36.79    6.03
  -3   3  38   33.45    9.41
  -3   4   1  364.93   11.49
  -3   4   2 3588.31   84.16
  -3   4   3  224.29    8.73
  -3   4   4  118.62    5.93
  -3   4   5   45.74    3.74
  -3   4   6 4244.63   97.94
  -3   4   7  171.85    6.87
  -3   4   8   11.67    2.53
  -3   4   9   24.76    2.03
  -3   4  10  198.79    6.17
  -3   4  11 1004.31   23.88
  -3   4  12  582.72   14.69
  -3   4  13   15.22    1.79
  -3   4  14 2485.28   58.36
  -3   4  15 1787.71   42.65
  -3   4  16   32.99    2.47
  -3   4  17  234.70    7.19
  -3   4  18   28.14    2.73
  -3   4  19  377.74   10.82
  -3   4  21   48.16    3.18
  -3   4  23   16.24    2.36
  -3   4  24   85.76    4.37
  -3   4  25   15.08    2.68
  -3   4  26  193.91    7.54
  -3   4  27   37.29    3.89
  -3   4  28  262.70    9.84
  -3   4  29   63.91    5.16
  -3   4  30   54.56    5.13
  -3   4  31  360.37   14.23
  -3   4  32   84.19    6.90
  -3   4  33   16.84    4.65
  -3   4  35   33.66    5.20
  -3   4  36  117.26    9.20
  -3   4  38  137.36   10.08
  -3   4  40   14.20    6.23
  -3   5   1  369.09   12.04
  -3   5   2   49.43    3.95
  -3   5   3  239.30    9.32
  -3   5   4  526.79   16.09
  -3   5   5  652.85   19.36
  -3   5   6  623.06   18.19
  -3   5   7   56.09    3.67
  -3   5   8 4472.45  102.16
  -3   5   9  186.80    5.83
  -3   5  10 3923.06   89.03
  -3   5  11 1273.37   29.96
  -3   5  12  588.01   15.34
  -3   5  13   57.90    2.59
  -3   5  14   63.04    2.83
  -3   5  15  681.58   17.15
  -3   5  16   55.90    2.96
  -3   5  17   20.64    2.26
  -3   5  19  237.22    7.68
  -3   5  20   28.87    2.49
  -3   5  21   20.96    2.37
  -3   5  23   17.98    2.73
  -3   5  24   15.97    2.84
  -3   5  25  120.21    6.03
  -3   5  27   11.50    4.42
  -3   5  28  134.76    7.42
  -3   5  30    8.43    4.00
  -3   5  32   19.23    4.49
  -3   5  33   24.17    4.85
  -3   5  35   62.74    6.35
  -3   5  36   18.47    5.46
  -3   6   1 1046.73   26.08
  -3   6   2   79.87    4.51
  -3   6   3    7.65    1.67
  -3   6   5  142.74    5.08
  -3   6   6   15.07    1.87
  -3   6   7   55.35    2.85
  -3   6   8  273.57    8.07
  -3   6   9  482.65   13.77
  -3   6  10  756.10   18.90
  -3   6  11 1055.15   25.25
  -3   6  12  675.43   17.68
  -3   6  13  297.33    8.21
  -3   6  14   16.68    1.75
  -3   6  15  109.47    4.19
  -3   6  16   26.01    3.31
  -3   6  17  173.51    6.59
  -3   6  18  651.62   17.60
  -3   6  23    6.63    3.17
  -3   6  24   80.34    6.45
  -3   6  25  249.17    9.51
  -3   6  26   19.13    3.71
  -3   6  27   83.32    6.11
  -3   6  29   38.38    4.52
  -3   6  31   60.02    5.31
  -3   6  33  288.88   13.10
  -3   6  34   18.88    4.99
  -3   6  35   27.97    5.30
  -3   6  37   91.05    9.79
  -3   6  39   65.97    8.65
  -3   7   1  819.04   20.11
  -3   7   2  364.33   10.50
  -3   7   3  761.21   19.08
  -3   7   4  599.21   15.67
  -3   7   5  249.66    8.17
  -3   7   6   15.15    1.97
  -3   7   7  348.20    9.74
  -3   7   9   40.58    3.05
  -3   7  10 1851.07   43.30
  -3   7  11  134.38    4.83
  -3   7  12 1024.82   25.65
  -3   7  13  323.03    9.24
  -3   7  14   50.07    2.87
  -3   7  15  648.60   17.15
  -3   7  16   24.67    2.94
  -3   7  18    5.67    2.75
  -3   7  19  160.19    6.44
  -3   7  21    8.07    2.88
  -3   7  22  419.09   15.12
  -3   7  23  294.49   12.87
  -3   7  25   76.59    5.99
  -3   7  26   93.14    5.92
  -3   7  27  157.03    7.59
  -3   7  31   31.71    4.88
  -3   7  36   14.23    6.81
  -3   7  38  136.50   11.97
  -3   8   1   27.09    2.37
  -3   8   2 1796.30   42.60
  -3   8   3  132.93    4.93
  -3   8   4   25.83    2.67
  -3   8   5  488.96   13.06
  -3   8   6   95.60    4.00
  -3   8   7  285.58    8.42
  -3   8   8  190.00    6.33
  -3   8   9  549.26   14.43
  -3   8  10   41.48    2.69
  -3   8  11  397.38   11.49
  -3   8  12  364.37   10.94
  -3   8  13  305.93    9.05
  -3   8  15  494.92   13.98
  -3   8  17   84.03    5.16
  -3   8  18    8.83    2.71
  -3   8  21   12.78    3.65
  -3   8  22  590.76   17.93
  -3   8  24  136.95    8.20
  -3   8  25  247.56   11.96
  -3   8  26   81.95    6.10
  -3   8  28  129.54    7.65
  -3   8  29   30.07    4.92
  -3   8  30   34.84    5.18
  -3   8  31   48.83    5.80
  -3   8  33   29.37    6.91
  -3   8  35  138.47   10.46
  -3   8  36   31.08    6.29
  -3   8  38   50.98    8.45
  -3   9   1   70.43    3.14
  -3   9   2   97.18    4.44
  -3   9   3   32.92    2.61
  -3   9   4  268.33    8.40
  -3   9   5  256.33    7.86
  -3   9   6  269.52    8.23
  -3   9   7  607.10   16.03
  -3   9   8  423.67   11.80
  -3   9   9   32.01    3.16
  -3   9  10  154.55    5.68
  -3   9  11  194.38    6.66
  -3   9  12  482.03   13.36
  -3   9  13  463.36   14.23
  -3   9  14 1957.43   46.41
  -3   9  15   12.82    2.33
  -3   9  16  102.65    5.18
  -3   9  18   25.63    3.48
  -3   9  19  362.68   12.07
  -3   9  20  175.56    7.84
  -3   9  22  206.96    9.15
  -3   9  23  173.67    8.48
  -3   9  24   10.30    4.25
  -3   9  26  480.85   16.36
  -3   9  27  245.36   10.83
  -3   9  31   35.29    5.34
  -3   9  32   11.54    5.33
  -3   9  36   70.54    8.41
  -3   9  37   76.59    9.40
  -3  10   1   10.38    1.82
  -3  10   3  305.72    8.92
  -3  10   4   89.30    3.78
  -3  10   5  503.04   13.41
  -3  10   6  818.95   21.67
  -3  10   7  642.63   16.83
  -3  10   8  187.00    6.41
  -3  10   9  174.90    6.12
  -3  10  10  152.78    5.66
  -3  10  11  234.84    8.16
  -3  10  12  291.08    9.87
  -3  10  13  734.48   19.14
  -3  10  14  311.76   10.96
  -3  10  15   12.49    2.21
  -3  10  16    8.18    2.75
  -3  10  17  155.73    6.68
  -3  10  18  478.06   14.38
  -3  10  19  157.41    7.28
  -3  10  20   83.94    5.58
  -3  10  21  106.10    6.29
  -3  10  22   10.60    3.91
  -3  10  23   30.93    4.43
  -3  10  24   92.59    6.25
  -3  10  25  286.40   12.13
  -3  10  26  123.30    7.54
  -3  10  28   75.61    6.73
  -3  10  29   12.63    4.73
  -3  10  30   20.00    5.07
  -3  10  31   88.73    7.28
  -3  10  32   16.91    4.79
  -3  10  34  118.68    9.37
  -3  10  35   71.01    7.50
  -3  10  36   79.71    9.93
  -3  11   1  117.79    5.17
  -3  11   2   21.70    2.12
  -3  11   3   32.88    2.52
  -3  11   4  655.18   17.34
  -3  11   5   38.56    3.13
  -3  11   6  280.52    8.77
  -3  11   7   52.82    3.42
  -3  11   8   94.15    4.38
  -3  11   9   42.22    3.09
  -3  11  10  311.63    9.60
  -3  11  11   28.90    2.89
  -3  11  12   30.94    2.89
  -3  11  13   21.20    3.54
  -3  11  16   40.18    4.14
  -3  11  17  267.03    9.87
  -3  11  18   62.06    4.66
  -3  11  19  846.36   24.32
  -3  11  20  119.83    6.96
  -3  11  22  307.59   11.69
  -3  11  23  195.91    8.96
  -3  11  24   11.83    4.91
  -3  11  25  171.03    8.64
  -3  11  27   62.83    5.84
  -3  11  31  264.19   12.45
  -3  11  32   63.87    6.52
  -3  11  33   29.20    5.11
  -3  11  34   26.56    7.04
  -3  11  35   62.99    8.29
  -3  12   1    5.70    2.17
  -3  12   3  174.62    6.50
  -3  12   4    8.94    3.05
  -3  12   6   11.07    3.84
  -3  12   7   12.28    3.19
  -3  12   8   25.22    2.91
  -3  12   9   35.92    3.42
  -3  12  10   76.12    4.71
  -3  12  12   25.48    3.35
  -3  12  13  224.37    9.98
  -3  12  14  735.52   21.87
  -3  12  15  392.06   12.30
  -3  12  17 1580.13   42.65
  -3  12  19   26.18    4.19
  -3  12  20  237.39   10.58
  -3  12  21  100.45    9.20
  -3  12  22  754.99   28.65
  -3  12  23  110.15    7.02
  -3  12  24   47.20    5.18
  -3  12  25   23.45    4.61
  -3  12  27   19.37    4.74
  -3  12  29   53.40    6.73
  -3  12  30   39.74    5.89
  -3  12  33  204.36   12.73
  -3  12  34   40.98    6.60
  -3  13   1  348.76   10.61
  -3  13   2   91.03    4.62
  -3  13   4  132.55    8.04
  -3  13   5   25.92    3.65
  -3  13   6   53.36    4.64
  -3  13   8   47.47    4.52
  -3  13  10   85.66    4.95
  -3  13  11   35.06    3.91
  -3  13  13   83.55    5.79
  -3  13  14  226.41   10.11
  -3  13  15  205.52    9.20
  -3  13  16  205.66    9.67
  -3  13  17  100.90    6.29
  -3  13  18   31.49    5.59
  -3  13  19  142.59    8.11
  -3  13  20  149.48    8.52
  -3  13  22   39.23    5.34
  -3  13  23   10.09    4.75
  -3  13  26   36.36    5.78
  -3  13  28   23.20    6.06
  -3  13  29  159.96   11.11
  -3  13  31   46.49    6.69
  -3  14   3  761.56   21.77
  -3  14   4   30.97    4.68
  -3  14   6  809.84   23.12
  -3  14   7  977.92   27.12
  -3  14   8   24.62    3.95
  -3  14   9  147.53    7.62
  -3  14  10  137.84    7.83
  -3  14  11   61.10    5.72
  -3  14  12  217.60   10.12
  -3  14  13  270.04   12.23
  -3  14  14  180.03   11.47
  -3  14  15  263.30   10.91
  -3  14  16  207.64   14.36
  -3  14  17   28.82    5.44
  -3  14  18  604.96   21.86
  -3  14  19  196.60   10.84
  -3  14  20   11.43    4.39
  -3  14  21  592.68   25.68
  -3  14  22  327.49   14.37
  -3  14  26  139.18   10.24
  -3  14  28   18.51    6.75
  -3  14  31   43.46    8.44
  -3  15   1   14.87    4.47
  -3  15   2   48.66    5.96
  -3  15   3  113.61    7.36
  -3  15   4   64.57    6.42
  -3  15   6  174.95    8.44
  -3  15   7    7.84    3.81
  -3  15   8  129.79    7.83
  -3  15   9  118.59    7.49
  -3  15  10   57.24    5.72
  -3  15  11  110.77    9.13
  -3  15  12   19.16    5.04
  -3  15  13   16.91    4.31
  -3  15  14   32.45    6.76
  -3  15  15   19.60    4.61
  -3  15  16   18.77    4.93
  -3  15  17   10.93    5.09
  -3  15  18   29.97    6.92
  -3  15  19   65.72    6.77
  -3  15  20  272.25   21.56
  -3  15  21  156.11   15.07
  -3  15  22   33.14    5.62
  -3  15  25   37.00    7.75
  -3  15  27   55.59    6.88
  -3  15  30   37.08    6.70
  -3  16   1   50.72    5.68
  -3  16   3  136.15    8.15
  -3  16   4   45.13    5.10
  -3  16   6  240.58   13.29
  -3  16   7  137.28    9.42
  -3  16   8   14.07    5.37
  -3  16   9    9.05    4.54
  -3  16  10   46.77    6.21
  -3  16  11   17.38    4.95
  -3  16  12  475.10   18.48
  -3  16  13   46.36    6.49
  -3  16  14   51.07    6.27
  -3  16  15   52.86    8.26
  -3  16  17  109.21    8.85
  -3  16  18   94.90   11.10
  -3  16  19  278.56   14.51
  -3  16  22   11.89    5.63
  -3  16  26   96.12   10.30
  -3  17   2   23.61    5.85
  -3  17   3   21.90    5.25
  -3  17   4   36.49    5.84
  -3  17   6   36.77    5.35
  -3  17   7  209.04   12.43
  -3  17   8   27.06    6.01
  -3  17  10   24.82    6.57
  -3  17  11   77.80    7.67
  -3  17  12   27.43    5.42
  -3  17  14   11.27    5.53
  -3  17  15   30.83    6.92
  -3  17  18   46.07    8.27
  -3  17  20   29.44    7.56
  -3  17  21  123.19   13.36
  -3  17  23   88.36   10.50
  -3  17  24  126.34   11.08
  -3  17  25   36.03    8.72
  -3  18   1  202.98   14.47
  -3  18   5   73.82    8.41
  -3  18   7  282.86   17.91
  -3  18   8   18.78    6.35
  -3  18   9  100.65    8.50
  -3  18  10  496.59   23.26
  -3  18  11  341.22   21.24
  -3  18  12   17.26    6.79
  -3  18  14  110.11   11.91
  -3  18  15   30.09    8.79
  -3  18  16   15.65    6.52
  -3  18  18   42.09    8.42
  -3  18  21   17.59    6.67
  -3  18  22   20.66    6.77
  -3  18  23  145.92   12.39
  -3  19   1   25.12    8.02
  -3  19   2   87.16   12.63
  -3  19   3   47.98   12.45
  -3  19   7   15.06    6.60
  -3  19   8  691.03   32.66
  -3  19   9  295.64   16.05
  -3  19  13   30.52    8.06
  -3  19  18   13.62    6.76
  -3  20   4   24.83    7.86
  -3  20   5   88.47   11.72
  -3  20  11  371.36   29.51
  -3  20  13   18.95    7.59
  -3  20  14   26.40    7.15
  -3  20  15   18.00    8.64
  -3  21   3   44.67   11.60
  -3  21   4   79.52   12.24
  -3  21   5   65.53   11.19
  -3  21   8   41.99   17.19
  -3  21   9   43.56   21.00
  -3  21  12   81.19   11.56
  -2   0   2  510.85   21.39
  -2   0   6  182.44    8.76
  -2   0   8 1617.86   49.22
  -2   0  10  527.95   20.52
  -2   0  12 2034.31   52.17
  -2   0  14 1966.95   47.90
  -2   0  16  442.56   14.53
  -2   0  18  148.46    6.55
  -2   0  20  249.33   10.22
  -2   0  24  101.78    8.04
  -2   0  28   69.51    6.69
  -2   0  30  326.69   18.78
  -2   0  32   30.25    5.99
  -2   0  34   19.56    5.95
  -2   0  36   27.94    8.53
  -2   0  38  107.78   11.66
  -2   1   1 3975.27   89.08
  -2   1   2 4461.41  107.43
  -2   1   3 5660.54  124.72
  -2   1   4  274.29    8.40
  -2   1   5  916.25   22.34
  -2   1   6 2647.42   60.99
  -2   1   7 1278.94   32.90
  -2   1   8 4175.83  100.73
  -2   1   9 1333.67   33.17
  -2   1  10 1136.54   29.02
  -2   1  11  309.17   11.25
  -2   1  12  657.23   19.05
  -2   1  13  428.52   11.77
  -2   1  14  235.66    7.29
  -2   1  15  968.91   24.42
  -2   1  16  320.05    9.97
  -2   1  17    9.52    2.21
  -2   1  18 1171.09   29.39
  -2   1  19   32.30    2.53
  -2   1  20   71.63    3.69
  -2   1  21   46.77    2.84
  -2   1  22   18.89    2.20
  -2   1  23  679.49   18.02
  -2   1  24  238.85    8.92
  -2   1  25   22.95    2.78
  -2   1  27  115.49    5.71
  -2   1  28   73.74    4.87
  -2   1  29    9.36    3.34
  -2   1  30   19.21    3.75
  -2   1  31  211.41    9.43
  -2   1  32  147.97    7.71
  -2   1  33   84.04    6.01
  -2   1  35  111.27    7.31
  -2   1  36  116.74    7.53
  -2   1  38   23.38    5.27
  -2   1  40  178.35   12.00
  -2   2   1 2546.07   58.43
  -2   2   215453.98  339.01
  -2   2   3 2426.62   55.89
  -2   2   4 3798.14   86.01
  -2   2   5 2246.95   52.26
  -2   2   6   94.59    4.47
  -2   2   7   16.88    1.98
  -2   2   8 1468.92   35.09
  -2   2   9   45.37    3.23
  -2   2  10  827.98   22.45
  -2   2  11  870.20   30.30
  -2   2  12  966.48   24.08
  -2   2  13  128.20    4.74
  -2   2  14  124.10    4.61
  -2   2  15 2673.29   65.11
  -2   2  16  945.54   23.07
  -2   2  17  909.05   22.66
  -2   2  18  429.29   11.54
  -2   2  19 1052.34   27.09
  -2   2  20  365.49   10.53
  -2   2  21  115.02    4.92
  -2   2  22   24.92    2.45
  -2   2  23    7.97    2.35
  -2   2  26   31.92    3.46
  -2   2  29  115.32    6.35
  -2   2  30  191.17   10.13
  -2   2  31    9.46    3.68
  -2   2  33   19.58    4.04
  -2   2  35   20.04    5.01
  -2   2  37   18.94    4.88
  -2   3   1 3701.04   87.08
  -2   3   2 1140.30   28.81
  -2   3   3 5917.80  132.94
  -2   3   4 1739.86   41.89
  -2   3   5  452.79   13.30
  -2   3   6  612.85   18.13
  -2   3   7    4.60    1.78
  -2   3   8 1254.65   30.94
  -2   3   9  307.40    9.87
  -2   3  10 1574.21   38.00
  -2   3  11  132.13    5.21
  -2   3  12   32.10    2.18
  -2   3  13  189.11    5.78
  -2   3  14 1366.69   32.65
  -2   3  15   94.78    3.69
  -2   3  16  186.65    5.87
  -2   3  17  152.91    5.43
  -2   3  18  124.47    4.53
  -2   3  19  283.97   10.95
  -2   3  20   27.52    2.44
  -2   3  22  187.52    6.68
  -2   3  23  133.51    5.60
  -2   3  24   21.63    2.53
  -2   3  25  272.40    8.83
  -2   3  27  186.51    7.35
  -2   3  28  179.61    7.76
  -2   3  29   30.93    4.07
  -2   3  31   34.83    4.15
  -2   3  34   25.73    4.89
  -2   3  36  227.06   11.39
  -2   3  37   63.57    6.76
  -2   3  38   17.48    5.34
  -2   3  39   15.63    5.44
  -2   3  40   41.28    9.38
  -2   4   1 3133.18   72.76
  -2   4   2   71.35    4.74
  -2   4   3  197.13    8.03
  -2   4   4  225.13    9.17
  -2   4   5 2413.53   57.31
  -2   4   6 4149.69   99.03
  -2   4   7 1298.14   32.32
  -2   4   8 1194.44   30.14
  -2   4   9   29.26    2.45
  -2   4  10  129.72    4.51
  -2   4  11 1978.99   46.32
  -2   4  12   27.77    2.15
  -2   4  13 1367.10   32.62
  -2   4  14   15.30    1.45
  -2   4  15  457.46   12.00
  -2   4  16 1513.11   35.93
  -2   4  17  213.93    6.58
  -2   4  18  153.30    5.27
  -2   4  19  611.16   17.62
  -2   4  20   84.91    4.00
  -2   4  21  346.25   10.52
  -2   4  22   77.50    3.75
  -2   4  23  847.76   22.35
  -2   4  24  239.61    8.01
  -2   4  25   73.67    4.45
  -2   4  26  171.28    7.11
  -2   4  27   63.39    4.72
  -2   4  28  247.38    9.46
  -2   4  29   27.74    4.40
  -2   4  30   13.96    3.88
  -2   4  31  173.08    8.96
  -2   4  32   16.90    4.22
  -2   4  33   66.01    6.66
  -2   4  34  135.01    8.94
  -2   4  36   16.50    5.09
  -2   4  37   25.00    5.19
  -2   4  38   52.87    6.95
  -2   4  39  125.37   10.43
  -2   5   2   21.82    3.08
  -2   5   3  194.00    7.87
  -2   5   4 5108.75  117.82
  -2   5   517828.16  402.19
  -2   5   6 2486.96   60.68
  -2   5   7 1879.60   46.56
  -2   5   8  372.14   10.93
  -2   5   9  153.49    4.89
  -2   5  10  960.97   23.17
  -2   5  13  505.69   12.92
  -2   5  14   47.90    2.85
  -2   5  15   90.24    3.51
  -2   5  16  175.57    5.55
  -2   5  17  608.23   16.20
  -2   5  18  159.31    6.86
  -2   5  19  325.79   11.42
  -2   5  20    7.76    2.15
  -2   5  21  376.32   12.91
  -2   5  22   13.16    2.43
  -2   5  24  586.11   17.39
  -2   5  25   66.15    4.33
  -2   5  26  561.46   18.80
  -2   5  27  717.23   22.26
  -2   5  29  202.43   10.90
  -2   5  30  200.74    9.93
  -2   5  31  136.79    8.23
  -2   5  32  285.04   12.53
  -2   5  33  142.25    8.81
  -2   5  34   26.22    4.68
  -2   5  35   72.88    7.27
  -2   5  36   33.26    7.25
  -2   5  38   35.77    6.61
  -2   6   1  882.07   23.83
  -2   6   2  507.23   18.30
  -2   6   4    6.34    2.24
  -2   6   6  710.97   18.16
  -2   6   8   88.74    3.70
  -2   6   9   67.86    3.31
  -2   6  10   24.60    2.02
  -2   6  11 2900.59   66.67
  -2   6  12 1153.44   28.44
  -2   6  13  636.02   15.83
  -2   6  14  540.37   14.00
  -2   6  15  455.42   12.48
  -2   6  16   34.20    3.03
  -2   6  17    6.92    2.08
  -2   6  18   52.18    3.56
  -2   6  19   29.71    2.79
  -2   6  21  222.93    8.67
  -2   6  22   78.01    5.75
  -2   6  23  271.86   11.82
  -2   6  24   69.68    5.56
  -2   6  25  279.45   10.70
  -2   6  28   85.48    5.63
  -2   6  29  100.33    6.44
  -2   6  30  106.98    7.98
  -2   6  31  193.61    9.33
  -2   6  32   85.71    6.81
  -2   6  33   21.06    4.66
  -2   6  34   52.09    6.57
  -2   6  35   20.19    6.73
  -2   6  38   21.77    6.83
  -2   7   1 1521.78   36.38
  -2   7   2   41.20    2.71
  -2   7   3    9.34    1.77
  -2   7   4  147.77    5.42
  -2   7   5  148.63    5.46
  -2   7   6  208.96    6.66
  -2   7   7  333.33    9.42
  -2   7   8  126.70    4.65
  -2   7   9 8078.72  182.90
  -2   7  10  141.00    5.05
  -2   7  11 4326.83   99.59
  -2   7  12   13.85    2.06
  -2   7  13 1031.90   25.42
  -2   7  14  263.11    7.88
  -2   7  15  717.08   18.47
  -2   7  16  146.62    6.08
  -2   7  17  151.28    8.72
  -2   7  18   18.71    3.04
  -2   7  19   36.74    3.48
  -2   7  20  227.00    9.39
  -2   7  21   14.56    3.34
  -2   7  22   62.69    4.75
  -2   7  24  151.38    6.84
  -2   7  26   72.64    5.19
  -2   7  27   79.44    5.96
  -2   7  28   15.98    3.83
  -2   7  29   15.85    4.84
  -2   7  30   84.01    6.22
  -2   7  31  116.78    7.46
  -2   7  32   22.76    4.61
  -2   7  33   49.07    5.97
  -2   7  34   25.80    7.64
  -2   8   1  219.95    6.64
  -2   8   2  169.42    5.44
  -2   8   3  109.34    4.29
  -2   8   4  263.10    7.84
  -2   8   6  139.74    5.00
  -2   8   8  634.87   16.30
  -2   8   9    4.83    2.09
  -2   8  10  953.41   23.65
  -2   8  12   72.09    3.85
  -2   8  13   13.59    3.01
  -2   8  14  112.68    4.71
  -2   8  15  194.49    7.02
  -2   8  16   18.14    2.90
  -2   8  18  184.52    7.38
  -2   8  19   12.01    2.97
  -2   8  20  117.75    6.15
  -2   8  22  220.59   12.20
  -2   8  23   40.13    4.25
  -2   8  24   24.68    4.43
  -2   8  25  108.65    9.06
  -2   8  27   13.53    4.00
  -2   8  28   76.14    7.14
  -2   8  29   26.02    4.69
  -2   8  30  230.67   11.06
  -2   8  32  110.02    7.60
  -2   8  36  186.74   13.75
  -2   8  37   29.07    7.36
  -2   9   1  229.05    6.80
  -2   9   2   83.41    3.42
  -2   9   3  183.87    6.06
  -2   9   4 2310.85   53.81
  -2   9   5  728.89   18.55
  -2   9   7  231.48    7.20
  -2   9   9  210.97    6.83
  -2   9  11  331.24   10.87
  -2   9  13 1031.13   25.76
  -2   9  14  174.61    7.23
  -2   9  15 1065.92   26.70
  -2   9  16   14.78    2.65
  -2   9  17    9.28    3.44
  -2   9  18  154.48    6.88
  -2   9  19   56.19    4.64
  -2   9  21   57.26    4.93
  -2   9  22   21.72    5.11
  -2   9  23   46.26    4.77
  -2   9  24  302.12   11.97
  -2   9  26   13.31    4.35
  -2   9  27  215.82   11.19
  -2   9  28  238.51   11.20
  -2   9  30   28.57    4.68
  -2  10   1   21.43    2.09
  -2  10   2    7.37    2.22
  -2  10   3   95.93    3.86
  -2  10   4  651.00   16.85
  -2  10   5  717.13   18.42
  -2  10   7   88.13    4.13
  -2  10   8   14.50    1.97
  -2  10   9  355.98   10.50
  -2  10  10   14.78    3.12
  -2  10  11  461.40   13.80
  -2  10  12 1441.92   34.77
  -2  10  13  137.08    5.58
  -2  10  14 1057.21   26.41
  -2  10  15  227.77    7.92
  -2  10  16   92.31    4.94
  -2  10  17   10.95    3.05
  -2  10  18  284.04   13.50
  -2  10  19   34.34    4.72
  -2  10  20  150.60    7.54
  -2  10  21   67.73    7.33
  -2  10  23   16.04    4.19
  -2  10  25  163.04    8.86
  -2  10  26   58.84    6.39
  -2  10  27   36.57    4.95
  -2  10  28  233.87   11.08
  -2  10  30   15.95    4.66
  -2  10  33   35.25    5.55
  -2  10  34   62.36    6.88
  -2  10  36   14.47    6.37
  -2  11   2  115.68    4.52
  -2  11   3   73.13    4.28
  -2  11   4   67.00    4.00
  -2  11   5  714.34   18.71
  -2  11   6   11.53    2.63
  -2  11   8  254.89    8.14
  -2  11   9  144.75    5.60
  -2  11  11   76.80    4.11
  -2  11  13  139.58    6.35
  -2  11  14   64.55    4.33
  -2  11  15   47.47    4.80
  -2  11  16    7.25    3.34
  -2  11  17  116.64    5.98
  -2  11  18   46.92    4.92
  -2  11  19  838.24   23.68
  -2  11  20  377.75   13.26
  -2  11  22  248.04   10.52
  -2  11  23  592.15   20.36
  -2  11  24   11.95    4.81
  -2  11  25   21.01    4.42
  -2  11  27  100.84    7.28
  -2  11  28   15.65    4.65
  -2  11  29   69.60    6.19
  -2  11  31    9.15    4.54
  -2  11  34   12.01    4.81
  -2  11  35   39.42    6.19
  -2  12   1  277.97    9.35
  -2  12   2   31.01    2.82
  -2  12   3  482.02   14.52
  -2  12   4   30.40    3.68
  -2  12   5   81.18    4.98
  -2  12   8    5.82    2.57
  -2  12   9   24.81    3.20
  -2  12  10   54.76    4.27
  -2  12  11    8.49    2.96
  -2  12  12  234.28    8.52
  -2  12  13  229.07    8.47
  -2  12  14  357.25   12.22
  -2  12  15  284.76   10.23
  -2  12  16  492.09   17.31
  -2  12  17  339.30   14.66
  -2  12  18  250.02   12.93
  -2  12  19  894.53   27.71
  -2  12  20   22.31    4.52
  -2  12  21   17.91    4.35
  -2  12  23  110.93    7.57
  -2  12  24   36.75    4.89
  -2  12  26   41.10    6.29
  -2  12  30   58.05    6.63
  -2  12  33   32.44    7.07
  -2  12  34   35.68    6.46
  -2  13   1  433.36   12.71
  -2  13   3   15.07    2.95
  -2  13   5  715.16   20.60
  -2  13   8   15.61    2.95
  -2  13   9   33.32    3.77
  -2  13  10   53.70    4.73
  -2  13  12   39.36    4.02
  -2  13  14  186.91    8.93
  -2  13  15  344.06   11.98
  -2  13  16  177.15    7.92
  -2  13  17  370.45   14.27
  -2  13  18  377.12   15.56
  -2  13  19  654.81   21.89
  -2  13  20  388.90   17.42
  -2  13  21   82.39    8.90
  -2  13  22   39.47    5.12
  -2  13  24   17.24    4.63
  -2  13  27   35.98    5.90
  -2  13  28   82.42    7.69
  -2  13  30   31.74    5.66
  -2  13  32   45.85    6.28
  -2  14   1   79.18    5.00
  -2  14   2  187.77    8.90
  -2  14   3   35.72    4.61
  -2  14   4   17.86    3.77
  -2  14   5  112.83    6.73
  -2  14   7   41.59    4.45
  -2  14   8  137.11    7.57
  -2  14   9  197.20    9.43
  -2  14  10   31.78    5.47
  -2  14  11   11.66    4.39
  -2  14  12   23.19    5.28
  -2  14  15  179.97   10.01
  -2  14  16   83.52    8.14
  -2  14  17  818.48   28.95
  -2  14  18   84.62    8.71
  -2  14  19  119.62    9.21
  -2  14  20   38.77    5.20
  -2  14  21   74.29    6.97
  -2  14  25   26.44    5.61
  -2  14  28  101.97    8.01
  -2  14  29   44.66    6.29
  -2  15   1  642.17   19.21
  -2  15   2  106.75    6.86
  -2  15   3  140.39    7.43
  -2  15   5  189.23    9.61
  -2  15   6  258.89   10.59
  -2  15   7   19.04    4.39
  -2  15  11   15.44    4.37
  -2  15  12   11.72    4.44
  -2  15  13   33.13    6.79
  -2  15  14  275.61   12.34
  -2  15  15  227.68   11.11
  -2  15  16   22.51    5.49
  -2  15  17  125.59    9.08
  -2  15  18   81.91    9.51
  -2  15  20   92.19    8.34
  -2  15  21  162.34   12.23
  -2  15  22  129.77    9.17
  -2  15  24   15.14    4.95
  -2  15  25  142.51    9.76
  -2  15  26   27.42    6.60
  -2  15  27   57.85    7.27
  -2  15  30   27.53    5.79
  -2  16   1   32.79    5.63
  -2  16   2   66.93    6.11
  -2  16   4  375.18   17.14
  -2  16   6  243.63   11.82
  -2  16   8  177.65   10.35
  -2  16  10  112.18    7.83
  -2  16  11  436.43   16.83
  -2  16  12  140.54    8.98
  -2  16  13  590.11   25.08
  -2  16  15   54.36    7.43
  -2  16  16  304.87   13.83
  -2  16  17   11.59    4.79
  -2  16  19   47.18    6.03
  -2  16  20   92.21    8.83
  -2  16  21   42.45    6.18
  -2  16  22   16.47    5.32
  -2  16  24   55.05    7.88
  -2  16  25   41.02    6.86
  -2  17   4  114.72    8.52
  -2  17   5  164.67    9.52
  -2  17   6   12.15    4.52
  -2  17   8   10.33    4.70
  -2  17   9   56.74    5.98
  -2  17  10  435.91   19.13
  -2  17  11  229.06   12.97
  -2  17  13   78.13   12.02
  -2  17  14   87.42    8.98
  -2  17  17   25.66    6.76
  -2  17  21   57.84    7.38
  -2  17  25   29.97    6.72
  -2  17  26  102.41   12.19
  -2  18   2   17.19    6.19
  -2  18   3   16.71    5.40
  -2  18   6   66.32    6.88
  -2  18   9  219.15   13.29
  -2  18  10   32.43    6.20
  -2  18  11   40.32    6.36
  -2  18  12  353.89   23.50
  -2  18  14   20.94    8.71
  -2  18  15   26.21    5.86
  -2  18  18   30.99   11.74
  -2  18  19   23.84    8.22
  -2  18  21   21.26    5.75
  -2  18  23  151.98   13.39
  -2  19   4   63.49    8.84
  -2  19   6   33.44    7.60
  -2  19   7   55.48    8.06
  -2  19   8  162.99   14.75
  -2  19   9   80.73    8.91
  -2  19  10   70.25   14.31
  -2  19  14  146.08   14.11
  -2  19  16   80.46   11.21
  -2  19  18   14.61    6.64
  -2  20   4   62.86   10.31
  -2  20   5   54.82    9.35
  -2  20  10   25.80    8.29
  -2  20  12   30.69    7.23
  -2  20  16   17.55    7.00
  -2  21   2   80.56   13.85
  -2  21   4  150.46   20.62
  -2  21   5   41.90   11.85
  -2  21   6   49.66   14.84
  -2  21   9   37.48   12.12
  -2  21  10   27.04    9.90
  -2  22   1   48.49   12.75
  -1   0   4 6640.03  138.40
  -1   0   610987.79  272.77
  -1   0  10 4262.74  123.89
  -1   0  12 1773.63   50.06
  -1   0  14  288.78   10.04
  -1   0  16  427.33   13.33
  -1   0  18  109.02    4.90
  -1   0  20  496.22   15.06
  -1   0  22  263.37   11.19
  -1   0  24   97.09   10.05
  -1   0  26  259.93   11.63
  -1   0  30   72.87   10.96
  -1   0  32  145.76   10.88
  -1   0  40   21.49    9.03
  -1   1   1 6027.80   88.94
  -1   1   2   29.29    3.32
  -1   1   3  117.54    5.07
  -1   1   4   50.63    3.68
  -1   1   5 4401.20  102.68
  -1   1   6  572.15   17.18
  -1   1   7  225.56    8.23
  -1   1   9  180.36    7.50
  -1   1  10 1807.56   43.79
  -1   1  11   55.10    4.29
  -1   1  12 1333.68   33.39
  -1   1  13  166.81    5.83
  -1   1  14   82.53    3.38
  -1   1  17    4.41    1.68
  -1   1  18   14.68    1.99
  -1   1  19   67.86    3.11
  -1   1  20  258.91    7.84
  -1   1  21   17.45    2.06
  -1   1  22  228.14    7.38
  -1   1  23  102.68    4.89
  -1   1  26  804.12   22.28
  -1   1  27   60.43    4.20
  -1   1  28  275.49   10.22
  -1   1  29   38.49    4.42
  -1   1  30  123.38    7.44
  -1   1  32   13.37    3.87
  -1   1  33  251.79   10.79
  -1   1  34   72.73    5.74
  -1   1  35   88.25    6.56
  -1   1  36   29.45    4.55
  -1   1  37   42.50    5.30
  -1   1  38   19.16    5.89
  -1   1  39   69.85    7.35
  -1   1  40   25.18    5.66
  -1   2   2 1744.82   41.62
  -1   2   330574.87  666.00
  -1   2   4 4018.16   91.07
  -1   2   521082.75  470.34
  -1   2   6  306.02    9.29
  -1   2   7  115.67    4.85
  -1   2   8 5746.38  129.43
  -1   2   9  161.58    6.53
  -1   2  10  307.75   10.39
  -1   2  11   30.81    3.21
  -1   2  12   59.07    3.11
  -1   2  13   31.83    2.23
  -1   2  15  431.88   11.26
  -1   2  16 1327.42   31.56
  -1   2  17  785.64   19.80
  -1   2  18  229.04    7.34
  -1   2  19  133.81    4.72
  -1   2  20   80.10    3.60
  -1   2  22   10.68    2.29
  -1   2  25   30.12    2.96
  -1   2  27   64.86    4.69
  -1   2  30   13.32    3.40
  -1   2  31  171.50    8.35
  -1   2  32   63.17    5.96
  -1   2  33   58.44    5.72
  -1   2  34   97.61    6.89
  -1   2  35   18.81    6.14
  -1   2  36   35.68    5.89
  -1   2  40   11.07    5.52
  -1   3   1 6267.03  139.48
  -1   3   219906.50  443.29
  -1   3   3    8.93    2.38
  -1   3   4 2335.93   54.75
  -1   3   5 3392.26   77.44
  -1   3   6 3214.87   73.82
  -1   3   7  883.69   22.81
  -1   3   8 5916.34  133.68
  -1   3   9  231.00    8.24
  -1   3  10    7.47    2.09
  -1   3  12  832.61   20.54
  -1   3  13  887.21   21.84
  -1   3  14 2300.61   54.71
  -1   3  15 1598.08   37.86
  -1   3  16   25.55    2.22
  -1   3  17  889.73   22.06
  -1   3  18   50.26    3.26
  -1   3  19  129.15    4.70
  -1   3  20   98.15    4.69
  -1   3  21   65.89    3.96
  -1   3  22  255.24    8.19
  -1   3  23 1097.11   27.05
  -1   3  24   32.07    3.40
  -1   3  25   55.34    3.88
  -1   3  26  118.57    6.21
  -1   3  27    9.08    2.97
  -1   3  28   11.97    3.39
  -1   3  29  245.99    9.29
  -1   3  30  391.18   13.86
  -1   3  31   10.53    3.53
  -1   3  35   21.44    6.16
  -1   3  36  215.55   11.05
  -1   3  37  152.58   10.68
  -1   3  39  237.33   15.12
  -1   3  40   85.89    8.64
  -1   4   1 1474.28   36.72
  -1   4   2   68.11    4.18
  -1   4   3  130.04    6.96
  -1   4   4 1040.63   27.38
  -1   4   5  557.65   15.81
  -1   4   6    8.27    2.30
  -1   4   7 7743.69  174.29
  -1   4   8 1215.00   30.51
  -1   4   9 3237.99   75.22
  -1   4  10  614.22   15.94
  -1   4  11   28.59    2.53
  -1   4  12    6.46    1.35
  -1   4  13   39.46    2.51
  -1   4  14   62.96    2.78
  -1   4  15   71.79    3.10
  -1   4  16  215.89    6.51
  -1   4  17  429.36   11.83
  -1   4  18  553.14   16.93
  -1   4  19   38.89    2.56
  -1   4  20   12.63    2.39
  -1   4  21   38.51    2.81
  -1   4  22  303.39    9.25
  -1   4  23   58.60    3.42
  -1   4  24   86.36    4.56
  -1   4  25  659.05   17.71
  -1   4  26   13.79    2.94
  -1   4  27   94.22    5.06
  -1   4  28   18.76    3.34
  -1   4  29   39.53    4.27
  -1   4  30  197.49   10.54
  -1   4  33   12.86    4.62
  -1   4  34   37.65    5.50
  -1   4  35   45.16    5.87
  -1   4  36   60.31    8.92
  -1   4  38   46.13    6.21
  -1   4  39   29.06    5.75
  -1   4  40   17.35    5.35
  -1   5   1  820.22   24.00
  -1   5   2   55.39    3.91
  -1   5   3 1646.75   40.54
  -1   5   4 2731.68   65.55
  -1   5   5 1867.25   45.82
  -1   5   611747.55  264.87
  -1   5   7  790.30   22.62
  -1   5   8 8483.01  191.38
  -1   5   9   22.54    1.86
  -1   5  10 4632.20  106.60
  -1   5  11  374.45   10.16
  -1   5  12  577.72   15.36
  -1   5  13 1123.46   27.04
  -1   5  14  561.82   14.64
  -1   5  15  490.87   12.89
  -1   5  18  139.82    5.77
  -1   5  19  189.62    6.94
  -1   5  20  785.69   20.13
  -1   5  21   46.13    3.91
  -1   5  22   72.61    6.24
  -1   5  23  128.32    5.35
  -1   5  24   12.03    2.61
  -1   5  25  415.40   13.07
  -1   5  26   32.10    3.27
  -1   5  27  232.53    8.63
  -1   5  28   89.24    6.24
  -1   5  29   51.79    4.56
  -1   5  32  298.22   12.57
  -1   5  33   28.33    5.19
  -1   5  34   51.94    6.58
  -1   5  35   21.31    6.17
  -1   6   1  781.74   23.35
  -1   6   2    7.71    2.68
  -1   6   3   33.88    3.29
  -1   6   4   16.98    2.92
  -1   6   5 3406.07   78.62
  -1   6   6   19.56    2.59
  -1   6   7   12.53    1.88
  -1   6   8  176.34    5.81
  -1   6   9  402.63   10.87
  -1   6  10  816.57   20.25
  -1   6  11   20.44    2.27
  -1   6  12 1419.53   33.99
  -1   6  13    5.48    1.84
  -1   6  14   26.67    2.15
  -1   6  16   60.75    3.58
  -1   6  17    6.51    2.16
  -1   6  18   52.98    3.40
  -1   6  19   89.03    5.84
  -1   6  20  143.16    5.49
  -1   6  21  145.63    7.04
  -1   6  22  253.63   10.10
  -1   6  23  180.61    7.11
  -1   6  24  135.91    8.23
  -1   6  25  202.58    9.48
  -1   6  27  182.04    7.84
  -1   6  29   15.20    3.67
  -1   6  30   45.89    4.79
  -1   6  31   18.35    4.53
  -1   6  34  251.40   13.36
  -1   6  35   16.16    8.14
  -1   6  36   33.28    6.31
  -1   6  38  138.65   11.44
  -1   7   1 1017.60   25.35
  -1   7   2  120.13    4.63
  -1   7   3  771.75   19.53
  -1   7   4  508.74   13.55
  -1   7   5   62.11    3.15
  -1   7   6  490.51   13.07
  -1   7   7    8.78    1.69
  -1   7   8 1630.37   38.65
  -1   7   9 8671.99  196.34
  -1   7  10 3840.51   87.99
  -1   7  11  594.85   15.30
  -1   7  12  529.91   13.77
  -1   7  13   37.20    2.71
  -1   7  14  167.47    5.57
  -1   7  15  306.34    8.85
  -1   7  17  190.88    7.49
  -1   7  18   85.11    4.76
  -1   7  19  322.35   11.70
  -1   7  20  212.59    7.63
  -1   7  21  144.65    6.03
  -1   7  22  331.67   12.22
  -1   7  24   24.30    4.32
  -1   7  25  274.69   12.63
  -1   7  26   73.63    6.87
  -1   7  27  120.59    6.73
  -1   7  28   14.22    3.99
  -1   7  31  132.29    7.73
  -1   7  32  110.80    7.62
  -1   7  34   24.25    5.40
  -1   7  38  106.16   10.95
  -1   8   2    9.82    2.04
  -1   8   3   44.64    2.52
  -1   8   4   35.64    2.32
  -1   8   5 1773.98   42.17
  -1   8   6  521.79   13.90
  -1   8   7   84.91    3.77
  -1   8   8 2630.94   60.92
  -1   8   9  557.36   14.84
  -1   8  10  223.44    7.73
  -1   8  11 1084.58   27.05
  -1   8  12 1254.28   30.40
  -1   8  13   24.70    2.39
  -1   8  14  180.23    6.33
  -1   8  15   65.81    4.85
  -1   8  16  110.27    5.24
  -1   8  17  324.70   10.47
  -1   8  18   14.92    3.00
  -1   8  21    6.52    3.13
  -1   8  22  973.12   26.27
  -1   8  24   31.41    5.04
  -1   8  27   33.67    4.71
  -1   8  28   30.35    4.45
  -1   8  29   26.82    4.63
  -1   8  30 1016.65   32.14
  -1   8  34  105.23    8.40
  -1   8  35   88.16    9.81
  -1   8  36   88.58    9.76
  -1   8  38   35.46    7.29
  -1   9   1    3.66    1.37
  -1   9   2 1528.90   35.91
  -1   9   3   13.71    2.51
  -1   9   4    3.48    1.65
  -1   9   5 1513.27   36.17
  -1   9   6  730.46   18.73
  -1   9   8  371.42   10.59
  -1   9   9  705.34   18.01
  -1   9  10 2060.92   48.50
  -1   9  11   75.80    3.73
  -1   9  12    9.18    3.50
  -1   9  13  961.71   24.28
  -1   9  14 1058.61   28.07
  -1   9  15  125.60    5.48
  -1   9  16   40.16    3.28
  -1   9  17   25.60    3.00
  -1   9  19   16.11    3.38
  -1   9  22   61.53    5.67
  -1   9  23  102.43    6.33
  -1   9  25   91.09    6.80
  -1   9  27  114.35    7.70
  -1   9  28   49.76    7.39
  -1   9  29   72.83    6.04
  -1   9  30   41.76    5.25
  -1   9  32   68.53    6.24
  -1   9  34   27.00    5.43
  -1   9  35   21.38    5.92
  -1   9  37   35.26    7.19
  -1  10   1  227.56    6.76
  -1  10   2  139.45    4.80
  -1  10   3  135.04    4.74
  -1  10   4    5.84    2.27
  -1  10   5  271.26    8.64
  -1  10   6  191.59    6.81
  -1  10   7  371.47   11.63
  -1  10   8   51.75    3.84
  -1  10  10   57.30    3.69
  -1  10  11  285.13    9.76
  -1  10  12  468.12   13.18
  -1  10  13  742.91   19.51
  -1  10  15  442.72   13.66
  -1  10  16  140.67    6.96
  -1  10  17  190.24    9.08
  -1  10  18  176.48    8.47
  -1  10  19  232.55   15.32
  -1  10  20  154.05    8.53
  -1  10  21   27.15    4.76
  -1  10  22   77.39    6.57
  -1  10  23   35.41    5.44
  -1  10  25   29.90    4.90
  -1  10  26   79.73    6.58
  -1  10  27  256.78   11.79
  -1  10  28   30.56    4.80
  -1  10  30   29.84    4.71
  -1  10  31   11.52    4.40
  -1  10  34  338.96   15.79
  -1  10  35   35.75    5.99
  -1  11   1 1080.19   26.35
  -1  11   2  151.95    5.26
  -1  11   3   23.78    2.23
  -1  11   4   51.80    3.01
  -1  11   5  676.67   17.65
  -1  11   6  582.60   15.65
  -1  11   9   61.19    3.40
  -1  11  13   37.85    3.78
  -1  11  14  514.16   17.15
  -1  11  15  119.51    7.10
  -1  11  17  326.89   11.81
  -1  11  19  175.56    7.92
  -1  11  20   63.19    5.18
  -1  11  21   94.49    6.35
  -1  11  22   82.69    6.07
  -1  11  23    9.32    4.28
  -1  11  25   60.04    5.60
  -1  11  26   18.66    5.19
  -1  11  27   58.02    5.84
  -1  11  28   10.62    4.31
  -1  11  29   16.74    4.64
  -1  11  31  196.44   10.04
  -1  11  33  224.48   11.75
  -1  12   1   82.67    4.08
  -1  12   2  686.78   17.82
  -1  12   3  640.15   16.76
  -1  12   4   36.66    2.93
  -1  12   5   29.12    2.77
  -1  12   7  596.32   17.66
  -1  12   8   63.63    6.57
  -1  12   9  132.31    6.14
  -1  12  10  280.54   10.80
  -1  12  11  576.79   17.73
  -1  12  12   29.15    3.55
  -1  12  13  126.49    6.00
  -1  12  15  125.95    6.57
  -1  12  16   98.08   10.04
  -1  12  17  357.10   13.14
  -1  12  19   64.69    5.57
  -1  12  20  152.76    8.12
  -1  12  21  177.84   10.96
  -1  12  22  101.11    7.64
  -1  12  23   48.13    7.45
  -1  12  25   16.51    4.66
  -1  12  26   28.17    4.92
  -1  12  30   80.35    7.16
  -1  12  32   54.48    6.96
  -1  12  33  134.35    9.89
  -1  13   1   14.74    2.44
  -1  13   2  589.11   18.21
  -1  13   5  159.67    7.58
  -1  13   6   75.52    4.97
  -1  13   7   77.30    5.06
  -1  13   8   81.44    4.99
  -1  13   9   22.07    3.41
  -1  13  12   62.65    4.82
  -1  13  14  356.06   15.37
  -1  13  18  181.86   11.26
  -1  13  19   46.73    5.16
  -1  13  20  361.15   14.42
  -1  13  21  103.28    8.08
  -1  13  22  222.28   10.86
  -1  13  23  233.57   11.29
  -1  13  24   13.30    5.68
  -1  13  25   18.11    5.03
  -1  13  26   57.32    6.42
  -1  13  27   30.69    5.42
  -1  14   1   22.19    4.69
  -1  14   2  371.29   14.91
  -1  14   3 1394.27   36.71
  -1  14   5   51.03    5.24
  -1  14   6  564.85   17.41
  -1  14   9   10.67    3.78
  -1  14  10   23.46    3.88
  -1  14  11   49.36    4.58
  -1  14  12   77.43    5.50
  -1  14  14   24.43    5.68
  -1  14  16   68.19    6.23
  -1  14  17  101.97    7.36
  -1  14  18  226.21   14.50
  -1  14  19   22.22    5.48
  -1  14  21  133.54    9.65
  -1  14  22   93.60    8.98
  -1  14  25   12.81    5.91
  -1  14  27   74.51    6.95
  -1  14  29   25.07    4.93
  -1  14  30   82.74    7.79
  -1  14  31   33.80    6.17
  -1  15   1   99.91    6.17
  -1  15   2    9.84    3.77
  -1  15   3  267.04   10.62
  -1  15   4   13.29    3.99
  -1  15   5   99.24    6.64
  -1  15   6  821.05   24.60
  -1  15   7  176.70    8.86
  -1  15   8   42.40    4.93
  -1  15  10   45.06    4.85
  -1  15  11   12.45    4.51
  -1  15  13    9.21    4.51
  -1  15  14   11.74    3.97
  -1  15  15  484.48   17.31
  -1  15  20   79.52    8.81
  -1  15  22   86.66    7.75
  -1  15  24   80.57    7.18
  -1  15  26   69.23    7.11
  -1  15  27   72.83    7.24
  -1  15  28   81.79    7.79
  -1  16   1   19.45    5.19
  -1  16   2   44.01    5.14
  -1  16   4   62.41    5.82
  -1  16   5  168.66    9.94
  -1  16   6  373.00   14.05
  -1  16   8   15.35    4.18
  -1  16   9  125.24    7.64
  -1  16  10   25.15    4.52
  -1  16  12  331.61   13.98
  -1  16  13   87.25    6.97
  -1  16  14   11.33    5.08
  -1  16  15   19.94    5.74
  -1  16  16   69.97    7.35
  -1  16  17  348.54   15.78
  -1  16  19   26.66    6.73
  -1  16  21   42.59    6.24
  -1  16  25   25.07    6.20
  -1  16  26   18.22    5.89
  -1  17   1   64.92    7.13
  -1  17   3  127.64   13.02
  -1  17   6  173.16   10.38
  -1  17   7   19.78    5.00
  -1  17   8   54.98    6.05
  -1  17   9   39.00    5.59
  -1  17  11   68.70    7.25
  -1  17  12   35.10    5.84
  -1  17  14   72.18    7.92
  -1  17  15  185.83   17.43
  -1  17  17   31.59    8.00
  -1  17  18   77.23    8.12
  -1  17  19   13.68    5.98
  -1  17  20   49.06    6.50
  -1  17  21   15.73    7.06
  -1  17  22   24.11    7.66
  -1  17  23   16.55    5.30
  -1  18   1   29.62    8.54
  -1  18   2   99.65   12.17
  -1  18   3  104.81   11.70
  -1  18   4   58.73    8.02
  -1  18   6   10.45    5.11
  -1  18   8  148.95   10.54
  -1  18   9  316.38   16.35
  -1  18  10  288.84   16.80
  -1  18  12  281.26   14.47
  -1  18  13   71.51    9.04
  -1  18  21   30.30    6.27
  -1  18  22   39.32    6.20
  -1  18  23   17.07    6.58
  -1  19   1   97.84    9.77
  -1  19   2   76.59    9.00
  -1  19   4   36.03    8.05
  -1  19   5   85.89    9.60
  -1  19   6   53.03   10.99
  -1  19   7  113.28   10.39
  -1  19   8  111.15   12.42
  -1  19   9   98.36    9.85
  -1  19  11   45.78   16.88
  -1  19  13   32.11    8.01
  -1  19  15   50.67    7.95
  -1  19  19   24.72    8.61
  -1  20   3   67.61    9.63
  -1  20   6   66.60   15.46
  -1  20   7  122.03   14.89
  -1  20   8  162.25   14.47
  -1  20  10   24.60    6.90
  -1  20  12   17.93    5.95
  -1  20  13   34.46    7.35
  -1  20  14   35.48    8.93
  -1  20  17   61.54   12.28
  -1  21   7   56.98   13.14
  -1  21   8   52.43   14.07
  -1  21   9  104.65   26.26
  -1  21  10  148.31   19.22
   0   0   4 1612.85   51.50
   0   0   6 1344.31   52.35
   0   0   8  186.44    9.65
   0   0  10  153.81    8.13
   0   0  12 1067.36   31.19
   0   0  14  249.76    8.52
   0   0  16 1857.33   44.74
   0   0  18   67.82    3.84
   0   0  20   19.93    3.13
   0   0  22 1698.98   45.76
   0   0  24  468.71   15.52
   0   0  26  464.26   16.90
   0   0  28  271.70   13.57
   0   0  30   18.23    6.06
   0   0  32  113.79    9.81
   0   1   2 6705.57  104.56
   0   1   314267.23  318.80
   0   1   4  245.78    7.61
   0   1   5  423.22   11.58
   0   1   6   96.08    4.54
   0   1   7  936.61   23.81
   0   1   8  193.60    7.54
   0   1  10  332.17   11.10
   0   1  11    7.94    2.15
   0   1  12  352.78    9.96
   0   1  13  243.00    7.16
   0   1  14  756.44   19.03
   0   1  15  140.20    4.63
   0   1  16  925.19   22.63
   0   1  17  339.28    9.02
   0   1  18  212.84    6.19
   0   1  19   14.18    2.18
   0   1  20  700.53   18.54
   0   1  21  465.13   12.64
   0   1  22   11.65    2.00
   0   1  23  138.82    5.19
   0   1  24   48.74    3.22
   0   1  25  242.36    8.26
   0   1  27   28.21    3.75
   0   1  28   46.20    4.79
   0   1  29  135.95    7.14
   0   1  31   21.90    4.12
   0   1  32  138.76    7.81
   0   1  33  168.85    8.67
   0   1  36   13.37    5.10
   0   1  37   60.16    5.89
   0   1  38   18.10    5.33
   0   2   0 9779.70  265.92
   0   2   1 3348.73   75.66
   0   2   2 4494.02  100.28
   0   2   3   89.64    4.47
   0   2   460912.15 1387.54
   0   2   517975.32  400.42
   0   2   6  645.95   16.87
   0   2   8  411.86   12.49
   0   2   9  270.49    9.34
   0   2  11    5.27    2.09
   0   2  12 1148.02   28.97
   0   2  13  191.14    6.15
   0   2  14  106.58    4.09
   0   2  15   12.94    1.55
   0   2  17   38.92    2.36
   0   2  18  189.26    6.03
   0   2  19  294.83    8.77
   0   2  20  182.79    6.00
   0   2  21    9.32    1.64
   0   2  22  176.77    5.78
   0   2  23   30.89    2.41
   0   2  24  110.99    4.92
   0   2  25   74.35    5.01
   0   2  26  106.88    5.39
   0   2  27   24.52    3.42
   0   2  28   17.35    3.59
   0   2  29   58.71    4.94
   0   2  30  287.84   11.53
   0   2  31   66.92    5.51
   0   2  32   73.00    5.98
   0   2  33   61.78    5.90
   0   2  34   21.73    4.44
   0   2  35  144.00    8.71
   0   2  36  154.48    9.83
   0   2  38   44.76    5.63
   0   2  40   27.25    5.50
   0   3   1 3288.84   74.92
   0   3   212226.38  272.70
   0   3   320186.28  444.79
   0   3   4  340.39   10.97
   0   3   5 1061.58   26.42
   0   3   6  177.08    6.55
   0   3   7   16.77    2.14
   0   3   8 3313.74   76.39
   0   3   9   61.29    3.95
   0   3  10  310.67   10.75
   0   3  12  950.57   22.98
   0   3  13  105.11    3.84
   0   3  14    5.09    1.48
   0   3  15  273.21    8.43
   0   3  16  221.35    6.58
   0   3  17    9.00    1.68
   0   3  18  271.00    7.85
   0   3  19  123.79    4.68
   0   3  20   27.10    2.54
   0   3  21    7.44    1.84
   0   3  22  189.54    6.27
   0   3  23  171.34    5.95
   0   3  24  417.96   11.93
   0   3  25 1307.88   32.69
   0   3  26    8.37    3.06
   0   3  27  142.17    6.36
   0   3  28  564.59   16.92
   0   3  29   26.04    3.74
   0   3  31  477.29   16.31
   0   3  32   51.73    5.29
   0   3  33   58.42    5.85
   0   3  37   81.39    7.49
   0   3  39   53.47    7.14
   0   3  40  121.87   10.02
   0   4   0 1727.30   45.13
   0   4   1 2021.02   49.71
   0   4   2   80.11    4.42
   0   4   3 1295.50   32.47
   0   4   4   46.84    3.58
   0   4   5  293.19   10.17
   0   4   6  111.86    5.57
   0   4   7  472.65   14.24
   0   4   8 7813.83  178.56
   0   4   9  693.74   19.14
   0   4  10  318.75    9.24
   0   4  11   51.30    2.52
   0   4  12   98.30    3.78
   0   4  13  996.42   24.40
   0   4  14 1303.94   31.56
   0   4  15   33.19    2.65
   0   4  16  104.20    4.46
   0   4  17   27.67    2.12
   0   4  18   22.01    2.78
   0   4  19  147.00    5.49
   0   4  21  263.25    8.03
   0   4  23  215.17    7.07
   0   4  25    6.68    2.43
   0   4  26    8.76    2.61
   0   4  27  189.48    7.13
   0   4  28  136.74    6.41
   0   4  29   65.38    5.04
   0   4  30  388.27   13.50
   0   4  31  407.85   15.44
   0   4  32  182.51   10.08
   0   4  34   34.94    5.67
   0   4  35   54.74    6.57
   0   4  37   70.85    7.61
   0   4  38   26.93    6.02
   0   4  39   41.58    7.57
   0   5   1 1115.42   28.76
   0   5   2  842.07   22.70
   0   5   3   16.23    2.58
   0   5   4 2502.85   60.56
   0   5   5 1873.67   45.94
   0   5   6 3727.74   86.75
   0   5   7 5343.65  122.59
   0   5   8   92.25    5.45
   0   5   9   15.42    1.74
   0   5  10   39.95    2.30
   0   5  11   23.93    1.96
   0   5  12  177.23    5.68
   0   5  13   57.88    2.85
   0   5  14   49.00    2.97
   0   5  15   11.83    1.68
   0   5  16   68.42    3.16
   0   5  17  403.61   11.19
   0   5  19   23.96    3.10
   0   5  20  217.81    6.96
   0   5  21  190.36    7.31
   0   5  22  416.13   12.30
   0   5  23   32.69    3.38
   0   5  24  593.82   16.15
   0   5  25  175.94    6.58
   0   5  26  106.40    5.10
   0   5  27  143.63    7.25
   0   5  28  217.20   11.45
   0   5  30   19.60    3.96
   0   5  31   12.36    4.04
   0   5  35   60.99    7.18
   0   5  36   42.97    7.28
   0   5  38   26.25    5.89
   0   5  39   63.51    9.41
   0   6   0  696.36   25.89
   0   6   1  845.53   23.14
   0   6   2   15.35    2.66
   0   6   3 2304.60   60.83
   0   6   4  293.89   10.43
   0   6   5  182.66    7.74
   0   6   6  108.29    4.23
   0   6   7   42.76    2.57
   0   6   8  951.10   23.04
   0   6   9  396.69   10.58
   0   6  10  119.77    4.27
   0   6  11   83.67    3.49
   0   6  12 1228.58   29.84
   0   6  13 1603.46   38.39
   0   6  14   15.26    2.74
   0   6  15   61.27    3.21
   0   6  17  395.16   11.04
   0   6  18  103.82    4.43
   0   6  19  279.17    9.07
   0   6  20  276.27   10.41
   0   6  21  148.84    5.60
   0   6  22  474.80   13.84
   0   6  23   38.80    3.23
   0   6  24  155.46    7.14
   0   6  25   39.48    3.70
   0   6  27 1909.56   47.17
   0   6  28  111.47    6.30
   0   6  31  233.41   10.79
   0   6  32  126.68    7.98
   0   6  33   37.66    5.90
   0   6  35  127.18    9.89
   0   6  37  155.49   11.22
   0   6  38   36.29    8.47
   0   6  39   91.44    9.92
   0   7   1  219.99    7.24
   0   7   2   60.52    3.22
   0   7   3   47.51    2.61
   0   7   5    8.70    1.65
   0   7   6  174.27    5.77
   0   7   7  790.49   19.65
   0   7   8   69.46    3.12
   0   7   9  830.71   20.45
   0   7  11  354.36   10.46
   0   7  12  192.31    6.06
   0   7  13  284.90    8.29
   0   7  14   78.59    6.03
   0   7  15  165.51    5.92
   0   7  16  191.02    7.09
   0   7  17  498.36   16.52
   0   7  18   19.99    2.62
   0   7  19    8.72    2.67
   0   7  20   86.68    4.80
   0   7  21   13.27    2.61
   0   7  24  333.60   12.39
   0   7  26   35.01    3.88
   0   7  28   28.53    3.70
   0   7  29   10.71    3.48
   0   7  30   29.78    4.81
   0   7  34   84.43    8.55
   0   7  35   57.96    7.58
   0   7  36   32.71    8.34
   0   8   0  443.08   13.44
   0   8   1  163.89    5.46
   0   8   2  407.23   11.51
   0   8   3 1563.86   36.89
   0   8   4 1053.10   25.77
   0   8   5   42.45    2.81
   0   8   6   20.42    1.95
   0   8   7  503.38   13.34
   0   8   8   12.77    2.32
   0   8   9  225.10    7.01
   0   8  10  394.46   11.00
   0   8  11   12.27    2.92
   0   8  12   11.34    2.52
   0   8  13  352.40   10.15
   0   8  14   35.49    3.84
   0   8  16  282.47    9.69
   0   8  17  197.73    6.86
   0   8  18  511.52   18.06
   0   8  19   41.46    3.27
   0   8  20  161.12    7.30
   0   8  22   15.44    3.83
   0   8  23  137.29    6.67
   0   8  24   62.37    4.92
   0   8  25    9.59    3.58
   0   8  27   64.18    5.30
   0   8  28   44.11    5.50
   0   8  31   18.12    5.03
   0   8  32  231.22   11.48
   0   8  34   14.35    6.81
   0   8  36   94.25    9.70
   0   9   1  115.75    4.23
   0   9   3   46.81    2.81
   0   9   4 2835.77   65.92
   0   9   5   25.33    2.68
   0   9   6  146.38    5.16
   0   9   7  263.30    7.97
   0   9   8  418.10   11.50
   0   9   9   35.65    3.09
   0   9  10  321.37    9.50
   0   9  11   48.38    3.04
   0   9  12   18.04    2.24
   0   9  13   14.55    2.66
   0   9  15   93.53    5.67
   0   9  16  211.99    8.03
   0   9  17   13.24    2.80
   0   9  18  106.55    6.01
   0   9  19   33.88    4.47
   0   9  21   32.08    4.67
   0   9  22   89.84    5.81
   0   9  23   39.03    5.29
   0   9  24  188.72    9.01
   0   9  25   10.54    4.26
   0   9  28   88.88    6.80
   0   9  30  322.80   13.37
   0   9  32   32.41    6.38
   0  10   0  978.66   25.98
   0  10   1 1472.35   34.83
   0  10   2    4.60    1.46
   0  10   3    6.42    1.95
   0  10   4  753.90   19.26
   0  10   5 2105.13   49.77
   0  10   7  238.01    7.56
   0  10   8   98.61    4.32
   0  10   9   38.79    2.73
   0  10  10   16.78    2.51
   0  10  11   25.29    3.37
   0  10  12   28.04    3.41
   0  10  14  139.56    5.73
   0  10  15   13.58    2.78
   0  10  16   29.95    3.54
   0  10  17   16.83    3.10
   0  10  18   46.13    4.01
   0  10  19  294.72   10.66
   0  10  20   21.49    3.97
   0  10  21  242.91    9.87
   0  10  22   24.57    4.12
   0  10  23   23.74    4.55
   0  10  24   11.37    4.25
   0  10  26  164.68    8.60
   0  10  27   49.22    5.21
   0  10  28  160.04    8.79
   0  10  29   25.47    4.89
   0  10  30   20.50    4.43
   0  10  31   55.93    6.18
   0  10  33   42.34    6.96
   0  10  34   20.93    5.25
   0  11   1  187.00    7.55
   0  11   2  548.29   14.44
   0  11   3  404.11   11.31
   0  11   4    7.37    2.42
   0  11   5    7.27    1.90
   0  11   6  184.52    6.68
   0  11   7  764.49   20.07
   0  11   8  135.32    5.50
   0  11   9   43.97    3.55
   0  11  10  197.52    8.94
   0  11  11   70.44    4.17
   0  11  12   15.10    2.89
   0  11  13   52.03    3.73
   0  11  14  107.58    5.67
   0  11  15  367.29   16.03
   0  11  16  123.71    7.13
   0  11  17   14.43    3.47
   0  11  20  290.65   11.47
   0  11  23   28.22    4.49
   0  11  24   33.44    4.85
   0  11  25  159.52    9.32
   0  11  26   18.59    4.32
   0  11  27   19.94    4.55
   0  11  28  214.44   10.64
   0  11  29   45.34    5.56
   0  11  30   30.30    4.88
   0  11  31   39.88    5.43
   0  11  34  145.14   10.08
   0  11  35   33.53    7.47
   0  12   0 1635.80   42.84
   0  12   2   25.83    2.53
   0  12   3    6.61    2.22
   0  12   4  259.22    8.45
   0  12   5  705.79   18.50
   0  12   6   21.09    3.71
   0  12   7  201.12    7.48
   0  12   8   31.72    3.83
   0  12  10   63.75    4.31
   0  12  11   69.29    6.15
   0  12  12   75.93    5.39
   0  12  13  247.66   12.02
   0  12  15   20.20    3.52
   0  12  16   79.44    5.54
   0  12  17   58.10    5.38
   0  12  19   24.91    4.64
   0  12  22   14.55    4.92
   0  12  23   81.76    9.00
   0  12  24  183.04   10.07
   0  12  27  116.40    8.22
   0  12  33   46.52    7.06
   0  12  34   27.34    7.06
   0  13   1  325.97    9.93
   0  13   2  876.43   22.95
   0  13   3   10.54    2.60
   0  13   4  208.91    7.58
   0  13   5   43.09    3.47
   0  13   7   32.49    4.47
   0  13   8   36.26    4.01
   0  13   9  175.46    7.37
   0  13  10  104.82    5.89
   0  13  12   42.89    5.39
   0  13  13    8.65    4.18
   0  13  15   22.42    4.30
   0  13  16  123.62    9.87
   0  13  17   18.81    4.09
   0  13  19   21.76    6.28
   0  13  20  197.60    9.44
   0  13  21   67.56    6.31
   0  13  22  194.85   12.67
   0  13  23   85.89    7.50
   0  13  24   31.23    5.90
   0  13  25   19.10    5.42
   0  13  27   85.78    7.03
   0  13  28   66.26    7.50
   0  13  29   13.25    5.03
   0  13  31   11.31    5.17
   0  13  32   98.40    8.96
   0  14   0 1788.33   46.96
   0  14   1    8.56    3.25
   0  14   3   15.51    3.58
   0  14   4    9.90    3.08
   0  14   5   12.46    4.43
   0  14   6   12.27    3.26
   0  14   9  160.63    7.36
   0  14  10   99.93    6.48
   0  14  11   13.17    4.51
   0  14  12  143.38    8.08
   0  14  13   99.39    7.53
   0  14  14   21.09    4.08
   0  14  19   23.61    6.04
   0  14  20   34.85    5.61
   0  14  21   47.64    5.96
   0  14  22   76.32    6.72
   0  14  24   10.46    4.71
   0  14  25  182.83   10.96
   0  14  27   20.67    4.91
   0  14  28   43.90    5.88
   0  14  30   11.19    4.68
   0  15   2   95.77    5.99
   0  15   3  163.48    8.36
   0  15   4  420.61   14.93
   0  15   5  138.84    7.90
   0  15   6  132.73    7.13
   0  15   8    7.44    3.73
   0  15   9   13.48    3.72
   0  15  12   19.79    6.08
   0  15  13  320.66   14.51
   0  15  16   44.00    5.40
   0  15  17   64.65    6.61
   0  15  20  191.40   10.84
   0  15  21   74.58    7.29
   0  15  22   58.74    6.58
   0  15  23   94.48    9.55
   0  15  26   39.65    6.28
   0  15  27  261.95   13.85
   0  15  29   31.08    5.95
   0  16   0  869.44   34.08
   0  16   1   15.94    5.00
   0  16   3   51.72    6.78
   0  16   4  323.56   15.32
   0  16   5  159.74   11.23
   0  16   6   19.83    4.36
   0  16   7   41.78    4.89
   0  16   8   82.18    7.16
   0  16   9   30.37    5.00
   0  16  10   17.68    4.37
   0  16  11   40.27    5.05
   0  16  13   23.90    4.86
   0  16  14  132.37    9.55
   0  16  16   31.02    5.67
   0  16  18  121.09    9.10
   0  16  19  116.47    8.69
   0  16  20   18.54    4.84
   0  16  21   22.59    5.68
   0  16  22   34.54    6.56
   0  16  23   11.17    4.89
   0  16  26   18.70    6.00
   0  16  27   50.28    7.05
   0  17   1   16.45    5.44
   0  17   2  285.67   17.16
   0  17   3   21.36    5.82
   0  17   5   20.95    4.89
   0  17   6   44.95    5.85
   0  17   7   19.68    5.18
   0  17   9  533.95   22.64
   0  17  11   45.48    6.56
   0  17  12  567.79   21.62
   0  17  16  108.69   11.46
   0  17  18   18.55    4.97
   0  17  20   79.19   10.77
   0  17  22   12.02    5.77
   0  17  24   10.99    4.99
   0  18   0  145.16   21.07
   0  18   4  109.88    9.81
   0  18   8  363.80   22.93
   0  18   9  102.10    9.56
   0  18  12  255.26   13.89
   0  18  13   26.95    5.64
   0  18  14  100.85   10.21
   0  18  23   22.88    5.59
   0  19   1   89.16    9.57
   0  19   2  161.91   12.11
   0  19   4   41.58    7.81
   0  19   5   67.89   14.94
   0  19   6  249.14   17.70
   0  19   7   67.23   12.29
   0  19   9   51.58    7.18
   0  19  10   20.96    6.50
   0  19  12  163.50   11.66
   0  19  13   33.49    5.95
   0  19  17   68.10    8.39
   0  19  18   12.86    5.41
   0  19  20   46.53    7.23
   0  20   3   29.04    9.02
   0  20   4   29.50    9.59
   0  20   5   95.36   11.94
   0  20   6   20.57    8.66
   0  20   8   47.80   13.69
   0  20   9  117.63   11.99
   0  20  10  113.28   10.79
   0  21   2   32.51   12.95
   0  21   6  201.07   18.10
   0  21   7   24.62    9.80
   0  21  10   63.62   14.75
   0  21  12   34.40    8.56
   1   0   2 1788.72   46.27
   1   0   4  155.73    9.38
   1   0   6 1743.92   45.15
   1   0   8 1766.19   46.87
   1   0  10 3211.85   82.46
   1   0  12  249.45    9.81
   1   0  14 2993.24   69.67
   1   0  18  314.09    9.66
   1   0  20 3403.50   82.85
   1   0  22  512.68   15.91
   1   0  24   73.88    5.82
   1   0  32   21.45    6.17
   1   0  34   98.76   13.52
   1   0  38   36.49    9.72
   1   1   1  136.89   13.45
   1   1   2 6130.90  135.00
   1   1   3 5312.61  120.67
   1   1   4  810.90   21.90
   1   1   5 1008.25   25.54
   1   1   6  148.63    6.00
   1   1   7 1939.53   46.16
   1   1   8  343.75   10.85
   1   1   9 1983.53   47.78
   1   1  10  252.78    9.09
   1   1  11 1729.33   43.60
   1   1  12  392.07   10.86
   1   1  13 3666.55   83.78
   1   1  14  192.40    5.88
   1   1  15    5.04    1.70
   1   1  16  125.73    4.10
   1   1  17  497.97   12.68
   1   1  18  700.67   17.66
   1   1  19 1262.05   31.29
   1   1  20   41.90    2.59
   1   1  21 1632.83   39.16
   1   1  22   25.17    2.36
   1   1  23  511.23   13.84
   1   1  24  198.53    7.77
   1   1  25    5.50    2.69
   1   1  26  256.73    8.97
   1   1  27   20.96    3.39
   1   1  29  194.52    8.66
   1   1  30   21.53    5.31
   1   1  32   63.22    5.75
   1   1  33  297.89   12.88
   1   1  34   12.00    5.58
   1   1  35   53.96    5.87
   1   1  37   33.69    5.39
   1   1  38   25.42    5.23
   1   2   0   53.30    3.59
   1   2   1  504.33   13.60
   1   2   2 4625.22  103.94
   1   2   3 1166.67   28.48
   1   2   4 2571.34   59.18
   1   2   513623.13  302.49
   1   2   6  169.22    6.64
   1   2   7  942.14   24.33
   1   2   8  287.68    9.94
   1   2   9 3110.64   77.21
   1   2  10   95.11    5.01
   1   2  11  699.65   21.86
   1   2  12  297.89    8.24
   1   2  13  291.18    8.00
   1   2  14   23.30    2.03
   1   2  15 1355.88   31.97
   1   2  16 3397.03   80.51
   1   2  17  583.04   15.07
   1   2  18 2155.87   52.06
   1   2  19  144.66    5.46
   1   2  20    7.37    2.49
   1   2  21  544.17   14.15
   1   2  22    4.03    2.02
   1   2  23  143.85    5.38
   1   2  24   65.02    3.59
   1   2  25  240.09    8.00
   1   2  26   75.07    4.46
   1   2  27   78.79    5.01
   1   2  28   10.97    3.47
   1   2  30   33.73    4.61
   1   2  31   46.72    5.18
   1   2  35   43.15    6.36
   1   2  36   25.51    5.95
   1   2  37   60.02    9.97
   1   2  38   81.81    8.23
   1   2  39   25.01    7.38
   1   3   0  654.59   18.16
   1   3   1 1127.05   27.89
   1   3   2 1888.75   44.37
   1   3   3 3815.14   88.14
   1   3   4 1532.15   36.81
   1   3   5   35.65    2.81
   1   3   6  567.76   15.88
   1   3   7  280.42    9.45
   1   3   8  399.81   12.63
   1   3   9  154.65    6.75
   1   3  10   32.69    2.99
   1   3  11  314.11    9.06
   1   3  12    4.62    1.21
   1   3  13   40.51    2.21
   1   3  14  621.17   15.59
   1   3  15  332.01    9.22
   1   3  16  232.52    7.33
   1   3  17   35.52    2.61
   1   3  19  123.45    4.62
   1   3  21  289.80    8.27
   1   3  22  210.18    6.60
   1   3  23  262.14    8.05
   1   3  24   46.06    3.10
   1   3  25  908.11   23.35
   1   3  28  658.88   19.55
   1   3  29  101.57    6.48
   1   3  32   13.79    4.73
   1   3  34   29.40    5.07
   1   3  35   25.52    5.46
   1   3  36  101.41    8.57
   1   3  37   45.75    6.61
   1   3  38   69.07    7.46
   1   3  39   24.44    6.78
   1   4   0   54.36    4.15
   1   4   1  196.38    7.65
   1   4   2 1593.55   38.63
   1   4   3   58.18    3.59
   1   4   4    3.79    1.79
   1   4   5 2443.66   57.09
   1   4   6   25.33    2.36
   1   4   7 1109.05   28.47
   1   4   8  401.67   12.50
   1   4   9  208.09    7.84
   1   4  10   37.84    2.51
   1   4  11  151.53    5.02
   1   4  12  938.81   23.18
   1   4  13   12.85    1.49
   1   4  14  457.58   11.87
   1   4  15   91.02    3.52
   1   4  16  925.71   22.56
   1   4  17  111.37    4.11
   1   4  18   46.25    2.72
   1   4  19  548.18   14.28
   1   4  20    8.24    1.80
   1   4  21  186.53    6.26
   1   4  22 1152.14   30.29
   1   4  23   18.17    2.35
   1   4  24   59.05    3.52
   1   4  25  524.32   14.54
   1   4  26  164.31    6.62
   1   4  27   21.88    3.15
   1   4  28  164.51    6.90
   1   4  29   20.93    3.87
   1   4  31  106.39    7.17
   1   4  35   23.60    5.30
   1   4  37   23.22    5.96
   1   4  39   25.54    5.39
   1   5   1 1263.68   33.16
   1   5   2   28.81    3.11
   1   5   3    6.53    2.15
   1   5   4    8.19    2.43
   1   5   5   74.03    4.28
   1   5   6   13.59    2.01
   1   5   7   15.00    2.20
   1   5   8  202.77    6.68
   1   5   9  220.24    6.64
   1   5  10  369.21   10.01
   1   5  12  105.30    3.84
   1   5  13  508.16   13.11
   1   5  14  103.41    3.88
   1   5  15  113.95    4.21
   1   5  16  395.79   10.81
   1   5  17    3.84    1.85
   1   5  18  233.67    7.51
   1   5  19   50.53    3.80
   1   5  20  455.55   12.38
   1   5  21   73.81    3.69
   1   5  22    8.91    2.56
   1   5  23  135.88    5.32
   1   5  24  640.44   17.02
   1   5  25  518.83   15.77
   1   5  26   47.78    3.85
   1   5  27    8.57    2.87
   1   5  28   16.32    3.70
   1   5  29  342.30   14.31
   1   5  31   52.93    5.53
   1   5  32   80.12    7.50
   1   5  34   15.48    7.78
   1   5  35   14.12    5.68
   1   5  37   30.47    9.29
   1   6   0   74.25    4.95
   1   6   1   29.95    3.26
   1   6   3  325.03   11.25
   1   6   5  136.89    5.08
   1   6   6   27.21    1.96
   1   6   7  195.43    5.96
   1   6   8 1050.95   25.83
   1   6   9  157.05    5.91
   1   6  10  461.06   12.16
   1   6  11  353.16    9.92
   1   6  12   12.68    2.06
   1   6  13  336.49    9.40
   1   6  14  133.24    4.68
   1   6  15   80.18    3.31
   1   6  16   75.71    3.54
   1   6  17  224.57    6.99
   1   6  19   85.67    4.47
   1   6  20   15.98    2.46
   1   6  21  128.59    5.78
   1   6  22   16.94    2.50
   1   6  23  416.06   15.09
   1   6  24   80.39    4.59
   1   6  25  167.13    6.96
   1   6  26  481.78   14.21
   1   6  27  181.39    9.03
   1   6  28   14.24    3.30
   1   6  30   24.98    4.48
   1   6  32   66.65    6.70
   1   6  35   14.28    5.86
   1   6  38   71.93    7.98
   1   7   0  924.26   23.16
   1   7   1  976.54   24.33
   1   7   2  354.54   10.05
   1   7   3  422.35   11.47
   1   7   5  374.87   10.39
   1   7   6  286.55    8.22
   1   7   7  274.92    8.10
   1   7   8  364.89   10.00
   1   7   9    6.19    2.40
   1   7  10  224.40    6.84
   1   7  11  692.26   17.43
   1   7  12  127.72    4.93
   1   7  13  354.51    9.81
   1   7  14  246.42    7.54
   1   7  15   12.14    2.39
   1   7  16   81.95    3.82
   1   7  19   15.93    2.75
   1   7  20   77.43    5.00
   1   7  21   23.43    2.95
   1   7  22   36.89    3.26
   1   7  25   17.28    3.11
   1   7  26   24.64    4.69
   1   7  27   86.19    5.14
   1   7  29  112.13    6.51
   1   7  30   11.18    3.86
   1   7  31   29.34    5.18
   1   7  32   47.25    5.86
   1   7  33  106.67    8.85
   1   7  36   17.94    5.78
   1   7  37   82.95    9.60
   1   8   0  218.51    6.54
   1   8   1  317.20    8.92
   1   8   2  138.83    4.76
   1   8   3  564.49   14.45
   1   8   4  124.47    4.47
   1   8   5  175.56    5.80
   1   8   6  830.58   20.89
   1   8   7   46.83    2.65
   1   8   8  325.26    9.18
   1   8   9   14.00    1.93
   1   8  10  708.30   17.93
   1   8  11  147.35    5.17
   1   8  12   39.55    2.81
   1   8  13   25.61    2.69
   1   8  14   98.48    4.28
   1   8  15  208.48    8.37
   1   8  16   93.04    4.27
   1   8  17 2181.17   58.35
   1   8  18  228.84    7.64
   1   8  19  140.06    5.82
   1   8  20   16.25    3.71
   1   8  21   48.64    3.75
   1   8  22  126.59    6.01
   1   8  23    7.07    3.16
   1   8  24   14.55    3.75
   1   8  28  318.82   13.53
   1   8  29   20.41    4.21
   1   8  30  224.10   10.44
   1   8  31   86.11    6.73
   1   8  34  150.81   11.53
   1   9   0  141.50    4.69
   1   9   1  428.41   11.37
   1   9   2  232.12    7.09
   1   9   3   20.56    2.19
   1   9   4 1765.44   41.78
   1   9   5  111.67    4.81
   1   9   6   20.90    1.95
   1   9   7   24.45    2.25
   1   9   8  377.41   10.65
   1   9  10   95.01    4.35
   1   9  11  428.51   13.40
   1   9  12  230.52    7.84
   1   9  13   42.05    2.92
   1   9  15   13.47    2.83
   1   9  16   51.34    3.55
   1   9  17   73.79    4.35
   1   9  18   15.88    3.02
   1   9  19   83.11    4.86
   1   9  20  612.04   17.42
   1   9  21  164.19    7.00
   1   9  22  520.17   15.81
   1   9  23   20.40    3.98
   1   9  24   27.09    3.88
   1   9  25  118.11    6.71
   1   9  26   93.86    6.40
   1   9  27   24.44    4.38
   1   9  29  134.89    8.81
   1   9  31   15.41    4.90
   1   9  32   40.17    7.27
   1   9  33   44.76    6.33
   1   9  35   32.86    6.44
   1  10   0   71.72    3.16
   1  10   1  110.41    4.78
   1  10   2   26.02    2.91
   1  10   3  437.43   11.77
   1  10   4   45.45    2.74
   1  10   5  385.75   11.05
   1  10   6    5.68    2.64
   1  10   7  466.14   12.73
   1  10   8    3.86    1.88
   1  10   9   52.60    3.12
   1  10  10  475.83   13.23
   1  10  11  162.52    6.26
   1  10  12   40.69    4.04
   1  10  13  473.13   13.57
   1  10  14   23.18    2.96
   1  10  15  233.01    8.40
   1  10  17  403.16   12.25
   1  10  18  683.73   19.41
   1  10  19  920.42   24.25
   1  10  20   26.80    3.74
   1  10  21   35.54    4.48
   1  10  22  219.91   10.81
   1  10  23  108.47    7.70
   1  10  25   12.30    4.03
   1  10  26   50.31    5.33
   1  10  27   33.90    4.86
   1  10  29   19.24    4.55
   1  10  32   51.37    6.26
   1  10  35  116.85    9.55
   1  11   0  248.04    7.62
   1  11   1   50.45    2.98
   1  11   2   17.31    2.34
   1  11   3  126.94    5.14
   1  11   4  580.79   15.54
   1  11   5    4.27    2.13
   1  11   6    7.05    2.04
   1  11   7   15.44    2.78
   1  11  10   37.07    3.10
   1  11  11   12.23    3.12
   1  11  12   49.77    3.91
   1  11  13   45.51    4.52
   1  11  14  276.15    9.31
   1  11  15   16.09    3.53
   1  11  18   10.72    3.57
   1  11  19   69.35    5.75
   1  11  20  383.14   17.01
   1  11  21  494.10   16.79
   1  11  22   51.79    5.58
   1  11  23   80.48    6.70
   1  11  27   17.26    5.26
   1  11  28   51.69    6.03
   1  11  29   19.93    4.92
   1  11  30   12.54    4.97
   1  11  32   88.14    9.64
   1  11  34   45.86    6.61
   1  12   0   32.20    2.57
   1  12   1  193.37    6.61
   1  12   2   20.29    2.91
   1  12   3  742.05   19.28
   1  12   4  697.15   18.34
   1  12   5   46.48    3.34
   1  12   6   89.48    4.45
   1  12   7   13.01    3.01
   1  12   8   12.72    2.80
   1  12   9   53.34    3.73
   1  12  10  334.07   11.02
   1  12  11  654.03   19.46
   1  12  12    8.46    3.59
   1  12  13  150.04    6.93
   1  12  14    6.97    3.07
   1  12  15  503.22   16.48
   1  12  16   10.50    3.65
   1  12  17   44.02    4.59
   1  12  19  186.25    9.87
   1  12  20   51.41    5.28
   1  12  22   78.62    6.50
   1  12  23   64.56    6.12
   1  12  25   63.86    6.45
   1  12  26   45.88    5.87
   1  12  30   36.64    5.78
   1  12  31   41.91    6.16
   1  12  33   16.64    4.95
   1  13   0   47.09    3.30
   1  13   3   45.68    3.35
   1  13   4  131.00    5.53
   1  13   5   10.90    2.55
   1  13   6   20.20    2.74
   1  13   8   71.27    5.40
   1  13  10  205.73    8.14
   1  13  11    8.10    3.42
   1  13  12   11.62    3.83
   1  13  13   48.94    6.09
   1  13  14   25.17    4.28
   1  13  15  176.96   10.09
   1  13  17  104.48    6.69
   1  13  18   51.78    5.58
   1  13  19   46.69    4.72
   1  13  20   11.00    4.51
   1  13  21   82.30    6.40
   1  13  22   26.56    5.15
   1  13  23   38.44    5.29
   1  13  24   60.12    7.22
   1  13  25   82.78    7.18
   1  13  26  168.94   10.07
   1  13  27   33.79    5.40
   1  13  28  122.50    8.68
   1  13  31   42.96    6.24
   1  14   0  454.87   13.82
   1  14   1  188.60    7.60
   1  14   2  128.44    6.11
   1  14   4   81.82    4.59
   1  14   5  142.09    6.24
   1  14   6  141.54    6.47
   1  14   7  359.86   11.83
   1  14   8  131.86    6.72
   1  14   9   61.69    4.63
   1  14  10   83.54    6.23
   1  14  12   90.20    6.29
   1  14  13  188.53    9.13
   1  14  14   31.08    5.05
   1  14  15   58.28    5.41
   1  14  16   66.83    7.40
   1  14  17   81.27    6.60
   1  14  19  374.00   28.04
   1  14  20  110.47    8.04
   1  14  21  107.49    7.66
   1  14  22   25.23    4.87
   1  14  23   72.53    6.97
   1  14  24   37.10    6.37
   1  14  25   96.74    9.44
   1  14  26   83.16    9.30
   1  14  27   30.89    6.69
   1  14  29   32.94    5.98
   1  15   1   61.88    5.35
   1  15   2   34.09    4.21
   1  15   3  128.71    7.49
   1  15   5   28.34    3.98
   1  15   7   51.31    4.87
   1  15   8   15.10    3.84
   1  15   9  290.64   12.96
   1  15  11  176.02    9.29
   1  15  13   64.68    5.92
   1  15  14   10.87    4.15
   1  15  16  204.79   11.70
   1  15  17   65.84   10.25
   1  15  18   73.52    6.45
   1  15  20   68.76    7.22
   1  15  21  207.09   11.81
   1  15  23   42.31    6.14
   1  16   0   68.77    6.91
   1  16   1   26.91    4.97
   1  16   2  250.79   15.38
   1  16   4  187.30    9.95
   1  16   5  258.23   15.76
   1  16   6   23.96    6.33
   1  16   7  295.16   14.29
   1  16   8   11.54    4.16
   1  16   9   21.63    4.31
   1  16  10   17.66    5.07
   1  16  17   88.73    7.88
   1  16  18   17.84    4.65
   1  16  20  129.59    9.40
   1  16  21   19.48    5.04
   1  16  24   21.25    5.67
   1  17   0   73.66    7.29
   1  17   1   43.78    8.04
   1  17   2   11.79    5.18
   1  17   5   76.62    7.01
   1  17   6   59.24    7.68
   1  17   7   42.98    6.96
   1  17   9  101.28    9.23
   1  17  11   74.31    7.42
   1  17  12   13.00    4.48
   1  17  13   95.87    7.31
   1  17  16   10.37    4.57
   1  17  17   16.67    4.75
   1  17  18   88.75    7.37
   1  17  19   18.37    6.18
   1  17  21   36.07    6.55
   1  17  22   20.57    5.87
   1  17  24   10.43    5.16
   1  17  25   90.13    9.09
   1  18   0   29.06    7.51
   1  18   1   18.69    5.98
   1  18   2   13.42    6.24
   1  18   3   28.87    6.38
   1  18   7  150.09   10.36
   1  18  11  197.66   14.08
   1  18  12  179.80   11.64
   1  18  13   12.95    5.28
   1  18  14   25.77    7.08
   1  18  15  175.62   11.98
   1  18  16   46.67    5.86
   1  18  18  108.65    9.87
   1  18  20   45.62    7.90
   1  18  22   71.35    8.45
   1  18  23   33.53    8.89
   1  19   3   18.45    6.98
   1  19   8   64.03   12.29
   1  19  13   48.02    7.18
   1  19  14   28.69    6.03
   1  19  15   22.16    6.16
   1  19  17   93.48   10.40
   1  19  18   32.80    6.36
   1  20   5   89.95   31.97
   1  20   7  130.60   13.35
   1  20   8   40.52    7.96
   1  20  10  190.46   13.20
   1  20  11   30.77    9.13
   1  20  12   58.39    8.05
   1  20  13   29.19    8.78
   1  20  16   36.88    7.01
   1  21   4  119.71   17.40
   1  21   7   37.45    9.72
   1  21   9   27.03    7.11
   1  21  10   51.29    9.21
   1  21  12   18.09    6.48
   2   0   032912.79  693.94
   2   0   2 5191.46  122.83
   2   0   4  833.37   25.78
   2   0   6  786.04   24.78
   2   0   8 2849.19   81.09
   2   0  10 1422.48   43.64
   2   0  12   29.48    2.98
   2   0  18   52.74    3.41
   2   0  20   15.15    2.54
   2   0  22  513.85   16.27
   2   0  24   79.65    7.83
   2   0  26  693.74   22.15
   2   0  28  236.65   18.23
   2   0  32  642.13   25.61
   2   0  34 1997.27   65.43
   2   0  36   23.13    6.87
   2   0  38   16.99    6.98
   2   0  40   27.25   10.66
   2   1   0 4391.91   98.20
   2   1   1  885.22   22.86
   2   1   2  632.47   18.11
   2   1   3 1058.88   27.10
   2   1   4 1647.89   39.92
   2   1   5 1429.18   35.26
   2   1   6  168.46    6.91
   2   1   7   40.07    3.24
   2   1   8 8577.25  193.08
   2   1   9  220.43    8.98
   2   1  10  708.86   20.16
   2   1  11   57.22    3.66
   2   1  12  239.83    7.17
   2   1  13   73.12    3.29
   2   1  14   12.93    1.43
   2   1  15  154.31    5.18
   2   1  16 1785.87   41.65
   2   1  17 1119.32   26.78
   2   1  18  325.56    8.93
   2   1  19   86.21    4.00
   2   1  20  456.13   12.55
   2   1  21  316.44    9.10
   2   1  22   22.84    2.47
   2   1  23   30.42    2.92
   2   1  24  134.38    6.00
   2   1  25   29.95    3.70
   2   1  26   37.41    3.63
   2   1  29  166.66    9.17
   2   1  30  453.47   15.79
   2   1  32   38.32    5.21
   2   1  35   33.45    6.28
   2   1  36   30.77    5.45
   2   1  37  102.21    8.61
   2   1  38   76.82    7.53
   2   1  39  104.07    9.84
   2   2   0  492.30   14.01
   2   2   1 5670.55  126.34
   2   2   2 5687.20  127.35
   2   2   3  842.23   22.13
   2   2   4  314.75   10.52
   2   2   5 3894.38   88.79
   2   2   6  769.22   20.56
   2   2   7  707.44   19.52
   2   2   8   54.66    3.68
   2   2   9  249.87    9.00
   2   2  10  246.67    9.02
   2   2  11   42.06    2.59
   2   2  12 1460.14   34.25
   2   2  13   36.12    2.15
   2   2  14   63.77    2.78
   2   2  15 1846.45   42.88
   2   2  16  165.64    5.20
   2   2  17  201.58    6.06
   2   2  18   67.15    3.63
   2   2  20  203.68    6.39
   2   2  21   87.34    4.12
   2   2  22  595.71   15.96
   2   2  23   46.27    3.34
   2   2  25   30.98    3.12
   2   2  26    6.68    3.00
   2   2  29  137.83    7.41
   2   2  30  875.12   25.53
   2   2  31    8.67    4.37
   2   2  32  180.35    9.52
   2   2  33   10.15    4.62
   2   2  34   24.56    5.25
   2   2  35  127.47    9.15
   2   2  36  250.59   13.07
   2   2  38  341.70   18.12
   2   2  39   65.28    8.91
   2   3   0 1743.73   41.51
   2   3   1 1556.53   37.17
   2   3   2 1378.81   33.16
   2   3   3 1373.63   33.35
   2   3   4  775.15   20.24
   2   3   5 1035.09   26.76
   2   3   6 2358.33   56.40
   2   3   7   65.21    4.15
   2   3   8 1965.35   47.68
   2   3   9   36.69    3.96
   2   3  10   30.67    2.92
   2   3  11  217.81    6.43
   2   3  12  112.67    3.97
   2   3  13   74.55    3.13
   2   3  15    5.20    1.93
   2   3  16    8.61    1.88
   2   3  17  121.66    4.51
   2   3  18   39.25    2.77
   2   3  19   65.26    3.21
   2   3  20   23.28    2.12
   2   3  21  214.33    6.72
   2   3  22  156.06    5.64
   2   3  23   84.10    4.03
   2   3  24  326.87   10.08
   2   3  26   59.60    4.18
   2   3  27  124.72    6.49
   2   3  28  128.20    6.74
   2   3  29  211.97    9.40
   2   3  30  130.19    7.41
   2   3  32  218.74   10.74
   2   3  33   69.67    6.93
   2   3  34   10.85    4.72
   2   3  35   67.13    6.92
   2   3  36   63.98    7.20
   2   3  37  155.64   11.29
   2   3  38   32.22    6.79
   2   3  39   22.81   11.18
   2   4   1 2845.66   66.34
   2   4   2   24.40    3.15
   2   4   3    4.45    1.99
   2   4   4   41.67    3.05
   2   4   5 6634.30  149.84
   2   4   6   11.83    2.25
   2   4   7   35.52    3.92
   2   4   8  115.44    5.94
   2   4   9    6.15    1.49
   2   4  10    5.28    1.37
   2   4  11 1530.28   35.78
   2   4  12    6.66    1.80
   2   4  13 2547.58   58.47
   2   4  14  248.47    7.13
   2   4  15  669.54   16.73
   2   4  16  799.98   19.78
   2   4  17  203.12    6.68
   2   4  18  290.87    8.28
   2   4  19  117.93    4.75
   2   4  20  329.24    9.40
   2   4  21   85.62    3.86
   2   4  22  160.24    5.96
   2   4  23  259.45    8.22
   2   4  24   30.79    2.90
   2   4  25   46.49    3.43
   2   4  26   59.12    3.95
   2   4  27  122.40    5.99
   2   4  28   37.02    4.08
   2   4  30   37.96    4.78
   2   4  32   19.67    4.83
   2   4  35   32.18    8.02
   2   4  37   56.67    7.88
   2   4  39  492.14   28.68
   2   5   0 1323.17   33.31
   2   5   1  125.09    6.26
   2   5   2   50.58    3.95
   2   5   3  210.20    8.39
   2   5   4 1693.46   43.60
   2   5   5  218.86    8.02
   2   5   6  546.69   15.37
   2   5   7   48.54    2.74
   2   5   8  166.17    5.31
   2   5   9 1371.80   32.46
   2   5  10   48.53    2.43
   2   5  11   67.77    3.31
   2   5  12  137.36    4.63
   2   5  13  266.52    7.68
   2   5  14  385.25   10.45
   2   5  16   69.36    3.46
   2   5  17   23.37    2.35
   2   5  18  151.71    6.03
   2   5  19  356.76   10.02
   2   5  20   26.63    2.85
   2   5  22   11.50    2.87
   2   5  23   49.02    3.38
   2   5  26  240.38    8.55
   2   5  27   91.36    5.98
   2   5  28  177.33    7.93
   2   5  35   61.38    7.67
   2   5  36   22.44    6.54
   2   5  38  147.08   12.07
   2   6   0   10.06    2.38
   2   6   1 3472.37   80.91
   2   6   2   26.35    2.91
   2   6   3   88.89    4.42
   2   6   4  471.56   12.86
   2   6   5  705.92   18.12
   2   6   6   13.93    1.67
   2   6   7  197.46    6.07
   2   6   8   21.92    1.73
   2   6   9  638.04   16.12
   2   6  10  154.15    4.88
   2   6  11  334.53    9.01
   2   6  12 1402.21   33.04
   2   6  13  669.03   16.82
   2   6  14   47.08    2.62
   2   6  15  416.21   11.68
   2   6  16   71.10    3.64
   2   6  17   24.42    2.51
   2   6  18  160.73    5.99
   2   6  20  104.69    5.93
   2   6  21   49.52    3.24
   2   6  22   14.40    2.61
   2   6  23  165.04    7.11
   2   6  24  227.95    8.18
   2   6  26  250.62   11.44
   2   6  27   73.28    6.08
   2   6  28   54.80    4.54
   2   6  31   35.81    4.80
   2   6  35   30.57    6.78
   2   6  36   20.22    6.10
   2   6  37   95.31    9.34
   2   7   1 2005.57   46.93
   2   7   2  453.13   12.05
   2   7   3 2660.53   61.23
   2   7   4   11.41    1.64
   2   7   5 1488.71   35.08
   2   7   6   11.52    2.09
   2   7   7   19.57    1.82
   2   7   8 1943.15   45.21
   2   7   9 1426.04   33.95
   2   7  10  266.25    7.63
   2   7  11 3296.17   78.06
   2   7  12  250.62    7.43
   2   7  13  161.36    5.51
   2   7  14  271.01    8.05
   2   7  15   56.55    2.92
   2   7  16   74.72    4.70
   2   7  17  122.22    6.18
   2   7  18   23.71    2.45
   2   7  19  293.46    9.70
   2   7  20  159.82    6.19
   2   7  21   29.14    3.40
   2   7  22  330.01   11.36
   2   7  24   24.27    3.28
   2   7  25   50.89    4.28
   2   7  26    7.31    3.20
   2   7  27    7.87    3.40
   2   7  28    8.32    3.61
   2   7  30   51.43    6.13
   2   7  31   51.52    5.95
   2   7  32   19.92    4.90
   2   7  33   16.05    6.21
   2   7  36  115.23   10.36
   2   7  37   47.10    9.73
   2   8   0   96.16    3.77
   2   8   1    5.51    1.70
   2   8   2   10.15    2.01
   2   8   3  550.32   14.07
   2   8   4  953.29   23.20
   2   8   5  309.50    8.81
   2   8   6   36.30    2.39
   2   8   7 1139.09   27.30
   2   8   8  131.99    4.61
   2   8   9  224.47    6.78
   2   8  11  988.27   24.30
   2   8  12  922.83   24.42
   2   8  14   40.89    3.48
   2   8  15    5.53    2.28
   2   8  16   16.00    2.76
   2   8  17   18.51    2.56
   2   8  18   75.70    3.96
   2   8  20   87.78    5.23
   2   8  21    6.19    3.12
   2   8  22  122.04    8.03
   2   8  23   43.64    4.60
   2   8  24   32.31    4.60
   2   8  25  166.22    8.44
   2   8  26   64.41    5.68
   2   8  28  315.53   12.29
   2   8  29   24.33    5.10
   2   8  30   74.70    6.73
   2   8  31   75.69    6.59
   2   8  32   58.72    6.61
   2   8  34   27.03    7.21
   2   8  35   29.16    6.91
   2   9   0  168.77    5.39
   2   9   1   66.22    2.88
   2   9   2   45.50    2.40
   2   9   3  425.90   11.37
   2   9   5  305.97    9.41
   2   9   6 1264.38   31.81
   2   9   7  611.80   16.59
   2   9   8   16.27    2.44
   2   9   9 1145.45   29.37
   2   9  10   10.72    2.50
   2   9  11  533.30   14.64
   2   9  13  158.55    6.19
   2   9  15   18.21    2.88
   2   9  16   40.51    4.21
   2   9  17    6.18    3.07
   2   9  18  218.71    8.10
   2   9  24   16.54    3.68
   2   9  26  204.94    9.30
   2   9  27   12.99    4.14
   2   9  28   56.88    5.74
   2   9  34   19.23    5.94
   2  10   0  380.50   10.93
   2  10   1 1201.43   28.50
   2  10   2  105.08    3.96
   2  10   3  304.05    8.49
   2  10   4    2.95    1.46
   2  10   5   29.31    2.52
   2  10   6   22.15    2.25
   2  10   7  213.96    6.97
   2  10   8  154.59    5.48
   2  10  10  217.25    7.51
   2  10  11   39.82    3.20
   2  10  12  458.77   13.23
   2  10  13   53.94    4.01
   2  10  14  164.69    6.54
   2  10  16  713.89   20.55
   2  10  17   48.86    3.80
   2  10  18  103.65    5.29
   2  10  20  285.40    9.95
   2  10  21  141.95    9.74
   2  10  22  169.33    8.56
   2  10  23  205.70    9.29
   2  10  24   11.25    4.10
   2  10  25   87.32    7.30
   2  10  28   22.26    4.90
   2  10  29  129.67    8.55
   2  10  31   98.08    8.05
   2  10  32   81.44    7.84
   2  10  33  129.20   10.79
   2  10  34  152.57   11.65
   2  10  35   20.55    6.21
   2  11   0   65.94    3.27
   2  11   1  351.95   10.32
   2  11   3  887.72   21.87
   2  11   4  316.67    9.43
   2  11   5   68.18    3.55
   2  11   6  108.27    5.62
   2  11   7    7.01    2.13
   2  11   8  516.44   14.32
   2  11  10   45.50    4.14
   2  11  11    7.73    2.69
   2  11  12  138.58    7.73
   2  11  13  246.49   10.13
   2  11  14   39.85    4.12
   2  11  15  116.49    5.84
   2  11  17  151.04    7.04
   2  11  18  167.25    7.60
   2  11  19   84.30    5.82
   2  11  21   46.40    5.90
   2  11  22  104.80    8.17
   2  11  23   15.10    4.66
   2  11  24   10.81    4.79
   2  11  25   18.37    4.81
   2  11  26  115.88    8.23
   2  11  27   28.55    5.44
   2  11  28  234.58   12.16
   2  11  30   33.32    6.59
   2  11  31  154.41   10.82
   2  11  32  212.35   13.28
   2  11  34  176.50   11.98
   2  12   0  221.04    7.97
   2  12   1  118.44    4.79
   2  12   2  110.06    4.61
   2  12   3  519.68   14.39
   2  12   4  145.66    5.64
   2  12   5   33.79    3.18
   2  12   6   14.68    2.43
   2  12   8  428.57   12.85
   2  12   9   93.45    5.22
   2  12  10  150.46    6.58
   2  12  12    6.57    3.20
   2  12  13  402.01   14.65
   2  12  16    8.37    3.48
   2  12  20   44.56    5.46
   2  12  22   15.51    5.73
   2  12  25  107.10    7.80
   2  12  26   32.49    5.69
   2  12  27   25.12    5.28
   2  12  28   55.26    6.64
   2  12  31   55.18    7.15
   2  13   1  342.97   10.46
   2  13   2  105.80    5.26
   2  13   4   15.81    3.06
   2  13   6   52.94    3.68
   2  13   7   64.76    4.23
   2  13   8   84.11    5.17
   2  13   9   13.98    3.25
   2  13  10  158.20    7.70
   2  13  11  402.79   15.48
   2  13  12  120.31    7.41
   2  13  13  262.52   11.20
   2  13  14    9.09    4.31
   2  13  15   30.24    3.87
   2  13  16   79.11    6.40
   2  13  17   10.86    4.38
   2  13  18   72.38    6.71
   2  13  19   64.01    6.65
   2  13  21   20.75    4.38
   2  13  22  217.35   10.50
   2  13  24  117.01    8.18
   2  13  25   27.28    5.66
   2  13  28  104.25    8.98
   2  13  30   98.43    8.44
   2  13  32  129.48   11.18
   2  14   1   59.82    4.42
   2  14   2    6.36    2.99
   2  14   3   22.50    3.33
   2  14   4   84.10    4.89
   2  14   7   14.67    3.15
   2  14   9   28.59    3.94
   2  14  11  122.53    7.58
   2  14  12   25.36    4.44
   2  14  16   25.09    5.81
   2  14  17  136.31    8.02
   2  14  19   17.61    4.66
   2  14  20   30.75    5.19
   2  14  21   17.80    5.54
   2  14  25   12.56    5.58
   2  15   0   13.61    3.52
   2  15   2   28.78    3.92
   2  15   3   44.78    4.43
   2  15   4  161.78    7.45
   2  15   5   32.19    4.11
   2  15   7  148.81    7.78
   2  15   8  121.08    6.94
   2  15   9    8.87    3.67
   2  15  10   82.50    5.81
   2  15  11   32.28    4.93
   2  15  12   15.72    4.91
   2  15  14   40.81    5.01
   2  15  16   27.83    4.86
   2  15  17  164.48    9.20
   2  15  19   15.01    4.61
   2  15  20   20.21    5.63
   2  15  23   17.80    5.64
   2  15  24   23.44    5.87
   2  15  25   14.62    7.22
   2  15  26   27.18    7.67
   2  15  27   35.19    6.28
   2  15  29   36.24    7.22
   2  16   1   39.13    6.23
   2  16   2   57.62    6.01
   2  16   4  174.37    8.58
   2  16   5   98.77    7.72
   2  16   7  326.98   12.97
   2  16  10   10.25    4.95
   2  16  11  158.74    8.95
   2  16  12  186.56    9.91
   2  16  13  221.64   10.76
   2  16  15  362.30   15.36
   2  16  18   68.48    6.51
   2  16  20   24.16    5.83
   2  16  22   55.67    8.37
   2  16  25   27.38    8.06
   2  16  26   42.28    7.04
   2  17   0  114.97    8.47
   2  17   1   71.43    7.50
   2  17   3  436.61   22.15
   2  17   4   99.42   12.05
   2  17   5   11.06    5.07
   2  17   6   99.95    7.97
   2  17   8  571.83   21.87
   2  17   9  296.89   14.29
   2  17  10  213.43   13.33
   2  17  11   63.99    6.24
   2  17  12    9.34    4.58
   2  17  14   18.07    5.08
   2  17  16   45.89    7.10
   2  17  18   39.27    6.46
   2  17  25   92.79    9.63
   2  18   0   67.21    8.63
   2  18   1   15.80    5.88
   2  18   4   17.36    6.62
   2  18   5  239.92   15.09
   2  18  12   29.27    8.39
   2  18  14   29.46    6.12
   2  18  15   25.30    5.82
   2  18  16   82.51    7.30
   2  18  17   17.72    4.73
   2  18  18   50.69    7.14
   2  18  20   35.24    9.26
   2  19   1  139.96   13.35
   2  19   2   17.56    8.31
   2  19   4   61.13    9.86
   2  19   5   57.09    9.23
   2  19   9   16.66    5.34
   2  19  10   51.92    9.18
   2  19  11   79.21    8.09
   2  19  12   78.06   11.75
   2  19  13   17.44    6.26
   2  19  16   81.78    8.50
   2  19  18   76.01   12.51
   2  20   0   59.08   12.10
   2  20   3   20.72   10.19
   2  20   7   15.90    7.08
   2  20  12   41.57    9.01
   2  20  13   34.49    6.63
   2  20  16   58.30   13.35
   2  21   0   22.62    9.94
   2  21   7   47.58   11.69
   2  21   8   82.04   15.36
   2  21   9   18.29    7.49
   3   0   015972.28  341.09
   3   0   2 4768.51  112.41
   3   0   6    7.20    3.18
   3   0   8  135.42    8.50
   3   0  10 1005.40   31.96
   3   0  12  608.19   17.21
   3   0  14 2760.32   64.51
   3   0  16   60.44    3.42
   3   0  18  314.12   10.36
   3   0  20 2140.58   50.89
   3   0  22   19.92    3.62
   3   0  24  352.06   13.44
   3   0  28   68.47   10.02
   3   0  30  323.73   15.23
   3   0  36  115.44   16.29
   3   0  38  106.40   12.21
   3   1   0 6717.71  149.97
   3   1   1 2210.18   52.15
   3   1   2 2194.28   52.29
   3   1   3  907.29   24.35
   3   1   4 3954.22   91.17
   3   1   5 2171.48   52.23
   3   1   6   85.84    5.05
   3   1   7    9.11    2.28
   3   1   8 2251.28   54.32
   3   1   9  833.61   23.12
   3   1  10  542.30   15.47
   3   1  11  386.57   10.40
   3   1  12  192.30    5.98
   3   1  13   98.01    3.57
   3   1  14   95.82    3.59
   3   1  15  197.89    5.92
   3   1  16  137.55    4.37
   3   1  17  968.72   23.22
   3   1  18   44.04    2.20
   3   1  19  437.77   11.47
   3   1  20   65.19    3.89
   3   1  21  522.40   13.77
   3   1  22  219.31    7.11
   3   1  23  201.38    8.68
   3   1  24  114.70    5.27
   3   1  25    6.97    3.01
   3   1  26   13.57    3.12
   3   1  27   18.00    3.56
   3   1  28   71.85    5.24
   3   1  29  497.09   16.07
   3   1  30   54.36    5.04
   3   1  31   58.29    5.56
   3   1  32   22.96    4.65
   3   1  33  254.19   12.43
   3   1  34   48.53    6.12
   3   1  36  173.14   10.86
   3   1  37   32.78    5.95
   3   2   0 7544.09  168.21
   3   2   1 3246.25   74.66
   3   2   2  223.69    8.29
   3   2   3  320.74   11.52
   3   2   4    5.49    2.25
   3   2   5 3062.76   72.55
   3   2   6   20.32    2.57
   3   2   7   54.92    3.73
   3   2   8  304.60   10.29
   3   2   9  366.14   12.20
   3   2  10   13.63    1.46
   3   2  11  186.24    5.69
   3   2  12    5.19    1.43
   3   2  13  470.61   12.03
   3   2  14   22.44    1.73
   3   2  15  252.10    7.10
   3   2  16  754.74   18.53
   3   2  17  184.51    5.94
   3   2  18  775.41   19.49
   3   2  20  182.86    5.99
   3   2  21    4.94    2.04
   3   2  22   15.21    2.36
   3   2  23  114.42    5.77
   3   2  24  126.96    5.48
   3   2  26  300.30   11.03
   3   2  28   32.40    4.21
   3   2  29  744.26   21.95
   3   2  30   20.94    4.29
   3   2  31  341.02   13.27
   3   2  32   73.17    6.77
   3   2  33   63.12    8.19
   3   2  34  210.79   11.14
   3   2  38   22.61    8.20
   3   2  39   42.96    7.13
   3   3   0 2362.39   55.51
   3   3   1  235.14    8.39
   3   3   2  183.40    7.50
   3   3   3   39.96    3.36
   3   3   5   73.13    4.91
   3   3   6   13.60    2.65
   3   3   7  113.12    7.58
   3   3   8  526.55   15.74
   3   3   9    6.44    1.48
   3   3  10  575.80   14.41
   3   3  11  800.71   19.47
   3   3  12 2037.88   47.09
   3   3  13 3566.44   81.18
   3   3  16    5.74    1.42
   3   3  18  265.02    7.57
   3   3  19   21.21    2.38
   3   3  20  217.55    6.76
   3   3  21   74.93    3.70
   3   3  22  465.00   12.70
   3   3  23   90.26    4.51
   3   3  24  191.05    7.04
   3   3  25  102.60    5.06
   3   3  26  666.76   18.37
   3   3  27   42.87    3.99
   3   3  28   88.65    5.90
   3   3  29  200.69    9.25
   3   3  31   56.26    8.22
   3   3  32  336.67   14.05
   3   3  33  256.25   12.64
   3   3  34   25.35    5.87
   3   3  35   50.96    6.88
   3   3  38  127.27   11.61
   3   4   0  395.10   12.24
   3   4   1  106.46    5.29
   3   4   2   66.80    3.96
   3   4   3   96.15    5.35
   3   4   4  127.84    6.01
   3   4   5  171.56    7.04
   3   4   6  152.96    7.17
   3   4   7  193.33    7.82
   3   4   8   10.30    1.89
   3   4  10  392.09   10.34
   3   4  11  442.55   11.54
   3   4  12  608.37   15.24
   3   4  13  215.90    6.41
   3   4  14  900.77   21.79
   3   4  15   77.76    3.39
   3   4  16  195.64    6.00
   3   4  17  328.77    9.11
   3   4  18   73.11    3.21
   3   4  19   86.27    3.66
   3   4  20  263.04    7.90
   3   4  21   28.42    2.58
   3   4  22  163.84    5.96
   3   4  23   25.42    2.71
   3   4  25  220.98    9.15
   3   4  26  131.19    6.20
   3   4  27   70.56    4.67
   3   4  31   15.21    4.72
   3   4  32   71.14    7.37
   3   4  33  369.90   16.24
   3   4  35   54.89    7.85
   3   4  37   32.69    7.56
   3   5   0 1243.30   32.82
   3   5   1   28.10    2.97
   3   5   2 1620.36   40.30
   3   5   3  451.45   14.62
   3   5   4 1645.52   41.38
   3   5   5   28.77    3.38
   3   5   7  560.98   15.03
   3   5   8  194.97    6.10
   3   5   9  791.27   19.42
   3   5  10  410.34   10.73
   3   5  11   39.36    2.44
   3   5  12  159.32    5.29
   3   5  13 1021.43   24.71
   3   5  14  670.75   17.02
   3   5  15  259.02    7.67
   3   5  16 1466.59   34.58
   3   5  17 1118.97   27.06
   3   5  18  144.67    6.19
   3   5  20   34.65    3.02
   3   5  21   78.67    4.66
   3   5  22  984.07   24.80
   3   5  23   72.33    4.27
   3   5  24   99.58    6.01
   3   5  25   77.07    4.64
   3   5  26  227.56    9.45
   3   5  28  263.60   10.52
   3   5  29  180.99    8.86
   3   5  30   43.81    6.28
   3   5  33   82.45    7.94
   3   5  37   20.97    6.07
   3   6   0  289.45    9.27
   3   6   1   85.32    4.12
   3   6   2  570.28   15.24
   3   6   3  253.41    7.59
   3   6   4  211.18    6.52
   3   6   5  122.12    4.36
   3   6   6  231.28    7.22
   3   6   8  809.63   20.90
   3   6   9  132.80    4.71
   3   6  10  797.77   20.41
   3   6  11    4.19    1.34
   3   6  12  309.57    8.66
   3   6  13  576.06   14.82
   3   6  14   10.99    2.16
   3   6  15  456.13   12.25
   3   6  16  124.97    4.76
   3   6  17  285.76    8.61
   3   6  18   28.13    2.55
   3   6  20  342.55   10.31
   3   6  21   13.19    2.64
   3   6  22  129.02    5.50
   3   6  23   10.15    3.07
   3   6  24  914.76   24.14
   3   6  25  260.26    9.33
   3   6  26  109.25    7.11
   3   6  27   76.52    5.29
   3   6  29   90.68    6.59
   3   6  30   45.34    5.14
   3   6  32   54.47    6.69
   3   6  36   37.79    6.83
   3   6  37  139.72   11.25
   3   7   0  182.76    5.89
   3   7   1  112.45    4.25
   3   7   3   76.95    3.24
   3   7   5  108.57    4.08
   3   7   8   65.80    3.07
   3   7   9 1267.47   30.06
   3   7  10    9.40    2.12
   3   7  11  884.67   21.71
   3   7  12  107.34    4.37
   3   7  13  188.78    6.43
   3   7  14  166.42    5.58
   3   7  16  346.32    9.97
   3   7  17  101.88    4.48
   3   7  18   70.28    4.54
   3   7  21   36.43    3.25
   3   7  22  582.25   17.51
   3   7  25 1315.38   34.42
   3   7  27  132.36    7.01
   3   7  29   23.56    4.20
   3   7  30   65.07    5.68
   3   7  34  149.57   11.35
   3   7  35   20.65    6.61
   3   7  37  229.59   14.56
   3   8   0  161.90    5.21
   3   8   1    3.03    1.37
   3   8   2  573.88   14.41
   3   8   3   42.56    2.35
   3   8   4  375.66   10.14
   3   8   5  641.12   16.24
   3   8   6 2107.42   49.18
   3   8   7   12.68    1.94
   3   8   8  217.79    6.73
   3   8   9   11.46    2.11
   3   8  10  172.04    5.67
   3   8  11   18.61    2.08
   3   8  12   10.50    1.59
   3   8  13   62.06    3.73
   3   8  14   47.22    2.92
   3   8  15   72.72    3.97
   3   8  16   73.21    3.81
   3   8  17  817.08   22.46
   3   8  18   48.23    4.32
   3   8  19   43.11    3.40
   3   8  20 1536.21   39.91
   3   8  21  484.66   14.43
   3   8  23  101.39    5.43
   3   8  24  623.17   21.07
   3   8  25  139.61    7.16
   3   8  26  187.83    8.21
   3   8  28  119.02    7.02
   3   8  29  127.53    7.74
   3   8  32   59.74    6.35
   3   9   1   96.33    3.66
   3   9   2   63.93    3.22
   3   9   3   11.32    1.41
   3   9   4  459.56   12.06
   3   9   5  616.39   15.52
   3   9   6  183.41    6.00
   3   9   7  678.02   17.78
   3   9   8  466.64   14.15
   3   9   9   72.87    3.46
   3   9  10   79.69    4.69
   3   9  11  268.14   11.13
   3   9  12   60.26    3.30
   3   9  13  130.00    5.79
   3   9  14   40.64    2.94
   3   9  15   37.96    2.91
   3   9  16  476.11   13.23
   3   9  18  139.78    5.77
   3   9  19   78.90    4.53
   3   9  20  391.67   12.97
   3   9  21  224.88    9.33
   3   9  23   27.37    3.81
   3   9  24   96.71    5.68
   3   9  25  115.71    6.18
   3   9  26  222.48    9.38
   3   9  27  102.22    6.54
   3   9  28   12.77    6.39
   3   9  29  395.52   15.69
   3   9  32   15.60    5.95
   3   9  33  196.01   11.85
   3   9  34   24.18    7.06
   3   9  35   26.20   10.88
   3   9  36   80.85   10.00
   3  10   1   53.40    2.88
   3  10   2   26.30    2.26
   3  10   3    9.96    1.49
   3  10   4   71.03    3.14
   3  10   5    4.32    1.69
   3  10   6  588.62   15.44
   3  10   7    4.38    2.07
   3  10   8  831.33   21.46
   3  10   9   73.45    4.08
   3  10  10    9.25    2.32
   3  10  11  118.28    6.35
   3  10  12   75.63    4.04
   3  10  13   94.41    4.48
   3  10  14   37.78    3.17
   3  10  16  720.83   19.93
   3  10  17   24.83    3.51
   3  10  18   76.61    4.85
   3  10  19  813.73   23.99
   3  10  20   47.35    4.71
   3  10  21   18.27    3.67
   3  10  22   11.15    3.81
   3  10  25    9.25    3.72
   3  10  27  189.94    9.98
   3  10  29   51.81    6.17
   3  10  30   32.27    8.53
   3  10  34   16.51    5.89
   3  10  35   30.27    6.79
   3  11   0  176.30    6.34
   3  11   1  296.98    8.62
   3  11   2   34.16    2.69
   3  11   3  821.07   21.37
   3  11   4  439.12   12.03
   3  11   5  295.39    8.99
   3  11   6    8.13    2.62
   3  11   7  842.04   21.54
   3  11   8  135.88    5.61
   3  11  10   79.81    4.55
   3  11  12   63.24    4.66
   3  11  15   66.47    4.78
   3  11  17   19.37    4.52
   3  11  18  277.10   12.69
   3  11  19   25.96    3.67
   3  11  21    9.76    4.17
   3  11  25   61.55    5.99
   3  11  26   61.33    6.42
   3  11  29  367.38   16.96
   3  11  30   24.23    6.38
   3  11  33  304.94   16.59
   3  11  34   31.26    6.54
   3  12   0   28.29    3.32
   3  12   1  636.66   16.62
   3  12   2   69.83    3.66
   3  12   4  408.44   12.01
   3  12   5  108.52    6.31
   3  12   8   12.87    3.59
   3  12   9  665.82   18.53
   3  12  10   78.36    5.33
   3  12  13  196.81    9.82
   3  12  14   40.35    4.01
   3  12  15  142.32    9.79
   3  12  16  140.62    7.68
   3  12  17    8.81    3.55
   3  12  18   13.22    4.63
   3  12  23   60.27    5.96
   3  12  24   71.91    7.00
   3  12  25  126.48    8.22
   3  12  27  280.04   14.25
   3  12  28   27.38    5.98
   3  12  29   85.49    8.33
   3  12  30  145.43   10.50
   3  12  31  243.74   14.59
   3  12  32  103.82   10.80
   3  12  33   89.93    8.77
   3  13   0    4.69    2.36
   3  13   1  257.57    8.39
   3  13   2   36.58    3.30
   3  13   3   74.66    4.43
   3  13   4  320.25   10.32
   3  13   5  238.73    9.34
   3  13   6  211.81    8.34
   3  13   7  141.86    6.39
   3  13   8   36.99    3.91
   3  13   9   87.70    5.37
   3  13  10  153.91    7.82
   3  13  11  188.04    8.97
   3  13  12   11.95    3.33
   3  13  13   18.35    3.93
   3  13  14    7.54    3.42
   3  13  15   29.90    5.32
   3  13  18   36.21    4.61
   3  13  19   12.48    4.19
   3  13  21   43.56    5.83
   3  13  26   21.07    5.53
   3  13  27   25.43    5.94
   3  14   0  221.55    8.11
   3  14   1  364.71   11.45
   3  14   2  272.74    9.59
   3  14   3   78.11    4.80
   3  14   4  289.13   10.44
   3  14   5  894.50   23.97
   3  14   6  160.11    7.34
   3  14   7   27.31    5.10
   3  14   8   74.13    5.40
   3  14   9   34.25    4.18
   3  14  13  351.73   12.53
   3  14  14    9.48    3.66
   3  14  16  163.54    9.87
   3  14  19  104.51    7.12
   3  14  20  347.24   15.38
   3  14  21   60.86    6.52
   3  14  22   19.04    7.25
   3  14  26   70.34    8.13
   3  14  27   50.76    7.28
   3  14  28   81.05    8.77
   3  14  29   50.50    7.46
   3  14  30   19.32    5.77
   3  15   1  173.81    8.10
   3  15   2  347.23   13.08
   3  15   3  100.91    6.14
   3  15   4   15.19    3.38
   3  15   5  204.10    9.08
   3  15   6  303.80   11.87
   3  15   7   10.04    3.53
   3  15   8  394.01   14.12
   3  15   9   32.71    5.92
   3  15  12   41.05    5.94
   3  15  13   98.37    6.51
   3  15  14   20.98    4.71
   3  15  15   68.55    7.21
   3  15  16   13.91    4.70
   3  15  17   40.39    5.34
   3  15  18   23.02    4.91
   3  15  19   99.52    8.03
   3  15  20   42.86    5.90
   3  15  21   77.41    7.91
   3  15  23   67.63    7.67
   3  15  28   37.46    6.77
   3  16   0   63.04    6.89
   3  16   1  213.13    9.87
   3  16   2  162.14    8.84
   3  16   3   59.70    5.63
   3  16   6   95.34    6.74
   3  16   8  106.04    8.44
   3  16   9  584.65   22.99
   3  16  10   33.18    5.98
   3  16  12   18.99    4.45
   3  16  13   14.85    4.46
   3  16  16   43.53    5.90
   3  16  17  195.69   11.00
   3  16  18   11.57    5.58
   3  16  20  339.66   18.84
   3  16  21   48.46    7.81
   3  16  23   22.47    9.37
   3  16  24  108.50   10.44
   3  17   2  432.73   17.96
   3  17   4   12.49    4.78
   3  17   6   58.22    5.98
   3  17   9   37.93    8.75
   3  17  12  141.28    8.86
   3  17  13   28.15    4.95
   3  17  17   62.61    6.58
   3  17  19   53.33    8.86
   3  17  20   52.33    7.91
   3  17  22   24.64    6.62
   3  17  24  104.81   10.75
   3  18   0   49.32    7.80
   3  18   2   24.56    6.80
   3  18   5  514.18   26.75
   3  18   6   69.63    9.05
   3  18   9  131.63    9.75
   3  18  10  140.61   10.61
   3  18  12  174.69   10.59
   3  18  13   21.18    6.03
   3  18  17   15.76    6.36
   3  18  19   25.45    6.53
   3  18  20   15.68    6.78
   3  18  22  130.78   13.85
   3  19   3   23.35   11.36
   3  19   6   64.66   10.22
   3  19   7   19.88    7.73
   3  19  10  119.39   10.19
   3  19  12   69.99    8.40
   3  19  13   50.83    8.06
   3  19  15   31.90    6.70
   3  19  16   48.34    7.93
   3  20   1   62.76   14.09
   3  20   6   45.81   10.15
   3  20   9   62.55   11.32
   3  20  10   94.64   13.90
   3  20  15   51.84    8.23
   3  21   2   38.89   11.39
   3  21   3   21.14    9.99
   4   0   0 3598.77   86.14
   4   0   210826.55  238.93
   4   0   4 5670.65  130.59
   4   0   6  881.84   29.23
   4   0   8 4024.81   97.21
   4   0  10 1056.70   27.86
   4   0  12 1499.90   36.72
   4   0  14 4001.11   92.51
   4   0  16 1854.25   45.28
   4   0  18   19.66    2.92
   4   0  20   21.42    2.63
   4   0  22   85.98   10.17
   4   0  28  103.85    9.03
   4   0  30  117.16   10.10
   4   0  32   20.39    6.29
   4   0  34  518.65   25.98
   4   0  36  248.25   27.23
   4   0  38  169.92   20.39
   4   1   0  323.86   10.69
   4   1   1   33.37    3.10
   4   1   2  124.35    6.26
   4   1   3 2623.66   62.48
   4   1   4 1598.84   39.54
   4   1   5   99.12    6.36
   4   1   7  689.18   20.59
   4   1   8 1027.63   28.44
   4   1   9  413.69   12.81
   4   1  10  439.18   11.86
   4   1  11  281.52    8.16
   4   1  12    4.35    1.55
   4   1  13  373.49    9.91
   4   1  14  198.35    6.01
   4   1  15 2119.25   49.06
   4   1  16  482.50   12.49
   4   1  17  234.80    6.78
   4   1  18    5.31    1.91
   4   1  19   14.02    1.71
   4   1  20   11.14    1.88
   4   1  21   54.38    3.06
   4   1  22    5.54    2.20
   4   1  23  116.78    5.13
   4   1  24   33.66    3.41
   4   1  25   11.22    3.20
   4   1  26    6.96    3.46
   4   1  27   18.37    3.80
   4   1  29   12.28    3.86
   4   1  30   68.82    5.56
   4   1  31   84.61    6.34
   4   1  33   11.09    5.34
   4   1  35   17.01    5.81
   4   1  37  139.53   12.87
   4   1  38   39.22    8.19
   4   1  39   79.19   10.59
   4   2   0 3909.69   90.09
   4   2   1  700.54   18.95
   4   2   2 1684.73   41.09
   4   2   3    9.04    2.33
   4   2   4  124.12    6.11
   4   2   5  138.83    6.89
   4   2   6   95.92    5.92
   4   2   7 3726.58   87.23
   4   2   8 1508.91   36.16
   4   2   9  879.75   21.61
   4   2  10  163.99    5.25
   4   2  11   23.76    1.86
   4   2  12  150.88    4.97
   4   2  13   64.91    2.80
   4   2  14  347.32    9.50
   4   2  15  152.67    4.82
   4   2  16   35.06    2.12
   4   2  17  830.23   21.94
   4   2  18  237.97    7.10
   4   2  19  321.48    9.16
   4   2  20  279.32    8.13
   4   2  21  152.08    5.57
   4   2  22   34.49    3.53
   4   2  24   12.50    2.80
   4   2  26   76.15    4.95
   4   2  27  322.81   11.53
   4   2  29  237.93   10.41
   4   2  30  100.01    6.89
   4   2  31   62.53    7.38
   4   2  32   75.22    7.42
   4   2  33   36.42    6.30
   4   2  35   29.12    7.82
   4   2  36   44.15    9.43
   4   2  37   22.35    6.17
   4   2  38  108.96   18.77
   4   3   0  794.25   22.11
   4   3   1   10.97    2.36
   4   3   2  551.17   16.20
   4   3   3  850.19   22.71
   4   3   4   22.67    3.03
   4   3   5 1088.14   29.01
   4   3   6 3788.22   89.59
   4   3   7 5525.79  127.00
   4   3   8   46.31    2.55
   4   3   9  100.73    3.66
   4   3  10    7.11    1.30
   4   3  11  458.48   11.83
   4   3  13  106.28    4.19
   4   3  14  399.44   10.44
   4   3  15   60.33    2.64
   4   3  17  173.74    5.84
   4   3  18  385.40   10.39
   4   3  19    4.86    1.79
   4   3  20  153.25    5.52
   4   3  22   95.04    4.69
   4   3  23  319.99    9.97
   4   3  24  109.20    5.24
   4   3  25   27.21    3.33
   4   3  26   15.76    3.11
   4   3  27   90.70    6.20
   4   3  28  112.14    6.53
   4   3  29   99.94    6.65
   4   3  30   24.40    6.13
   4   3  31  205.05    9.97
   4   3  32   83.10    7.72
   4   3  33  360.17   15.65
   4   3  34  143.30   10.41
   4   4   0  796.92   21.74
   4   4   2   14.40    2.37
   4   4   3 4312.13  101.37
   4   4   4  481.56   15.93
   4   4   6 1138.86   29.06
   4   4   8   71.18    3.08
   4   4   9 1368.23   32.14
   4   4  10    6.85    1.55
   4   4  11   90.12    3.49
   4   4  12  163.09    5.56
   4   4  13 1492.33   35.31
   4   4  14  257.78    7.52
   4   4  15   73.53    3.14
   4   4  16  227.31    7.07
   4   4  17  799.17   19.76
   4   4  18  273.28    7.97
   4   4  19  170.14    6.13
   4   4  20   83.23    3.88
   4   4  21  560.26   15.01
   4   4  23  485.63   14.05
   4   4  24  242.62    8.75
   4   4  25  346.01   11.28
   4   4  26  151.86    6.88
   4   4  27  184.50    9.13
   4   4  28  143.54    7.87
   4   4  29   16.27    4.55
   4   4  30   44.04    6.78
   4   4  31   35.14    6.05
   4   4  32   23.52    5.41
   4   4  33  120.90    8.76
   4   4  37   26.80    8.00
   4   5   0  102.77    5.65
   4   5   1  864.11   23.05
   4   5   2  495.60   14.69
   4   5   3  164.74    6.30
   4   5   4  852.03   21.87
   4   5   5   80.23    3.71
   4   5   6   60.30    3.00
   4   5   7  804.60   20.05
   4   5   8  230.80    6.76
   4   5   9  743.05   18.23
   4   5  10  510.69   13.06
   4   5  11   28.22    2.04
   4   5  12  134.17    4.68
   4   5  13   25.67    2.21
   4   5  14  276.67    8.06
   4   5  16   28.57    2.17
   4   5  17  244.87    8.62
   4   5  18   27.95    2.83
   4   5  19   13.30    2.26
   4   5  20  152.32    5.88
   4   5  23  183.48    7.40
   4   5  24  639.14   18.49
   4   5  27  290.72   11.12
   4   5  28   21.88    4.08
   4   5  29  581.93   19.34
   4   5  30  216.45   10.68
   4   5  32   10.28    4.87
   4   5  33   70.91    7.37
   4   5  35  244.56   13.90
   4   5  36   15.20    7.32
   4   5  38  117.77   11.95
   4   6   0  379.64   10.50
   4   6   1 1028.32   24.94
   4   6   2 3008.31   68.97
   4   6   3 2264.90   52.36
   4   6   5    8.31    1.94
   4   6   6   80.59    3.97
   4   6   7  114.99    4.11
   4   6   8   22.20    1.74
   4   6   9 1589.01   37.23
   4   6  10   43.42    2.40
   4   6  11  565.09   14.37
   4   6  12   10.69    1.57
   4   6  13  691.45   17.46
   4   6  14  112.98    4.40
   4   6  15   11.30    2.40
   4   6  16   81.67    4.41
   4   6  17  130.70    5.04
   4   6  18   27.64    2.61
   4   6  19    5.38    2.42
   4   6  20   34.26    3.86
   4   6  21 1411.28   35.50
   4   6  22   31.70    3.85
   4   6  23 1179.55   30.24
   4   6  24   17.66    3.74
   4   6  27  256.91   12.14
   4   6  28  359.44   13.25
   4   6  29   34.06    4.85
   4   6  30  244.03   14.68
   4   6  31   92.99    7.15
   4   6  34   16.80    6.07
   4   6  36   23.38    6.16
   4   6  37  163.78   12.65
   4   7   0   10.20    1.79
   4   7   1  506.65   12.95
   4   7   2   31.52    2.34
   4   7   3  384.55   10.32
   4   7   4  541.26   14.02
   4   7   5  918.64   22.55
   4   7   6   28.06    2.01
   4   7   7  498.90   13.04
   4   7   8  179.49    6.40
   4   7   9  312.96    8.73
   4   7  10  742.43   18.48
   4   7  11 1897.41   45.33
   4   7  12  390.00   10.76
   4   7  13   33.00    2.88
   4   7  15   75.75    4.27
   4   7  17  105.76    4.55
   4   7  18   30.83    2.83
   4   7  19  250.24    8.26
   4   7  20  124.71    5.44
   4   7  21  198.25    7.34
   4   7  23  473.76   16.01
   4   7  24  115.69    6.14
   4   7  25  703.87   21.00
   4   7  28    7.85    3.77
   4   7  30   25.24    4.37
   4   7  31  324.59   13.66
   4   7  33   65.61    7.13
   4   7  37   46.44   10.40
   4   8   0 1366.24   32.27
   4   8   1   26.36    2.20
   4   8   2  679.96   17.12
   4   8   3  137.22    4.64
   4   8   4   52.24    2.99
   4   8   5   22.73    2.49
   4   8   6  748.70   18.75
   4   8   7  255.70    7.72
   4   8   8   55.06    3.81
   4   8   9  144.31    4.92
   4   8  10   68.81    3.07
   4   8  11  221.81    6.89
   4   8  12    6.73    1.77
   4   8  17   53.77    3.45
   4   8  18  408.45   12.01
   4   8  19  330.23   10.67
   4   8  20   29.66    3.35
   4   8  22   73.07    4.72
   4   8  24  214.95    8.90
   4   8  25  106.42    6.34
   4   8  26  260.71   10.29
   4   8  27   16.24    3.95
   4   8  28   56.98    5.26
   4   8  31   15.19    4.90
   4   8  33   59.61    7.34
   4   8  34   18.16    5.42
   4   8  36   41.96    7.91
   4   9   0  776.61   19.08
   4   9   2   65.47    2.87
   4   9   4  733.51   18.07
   4   9   5  114.70    4.52
   4   9   6 2673.05   63.38
   4   9   7    7.50    2.44
   4   9   8  132.00    4.87
   4   9   9  496.85   13.41
   4   9  10 1803.12   42.59
   4   9  11  434.60   16.44
   4   9  12  610.78   16.62
   4   9  13   75.23    4.74
   4   9  14   76.44    3.92
   4   9  15    4.70    2.34
   4   9  16  563.07   16.74
   4   9  18  550.78   16.93
   4   9  19  199.33    7.81
   4   9  20  103.49    5.27
   4   9  21   69.04    4.52
   4   9  22   45.62    4.17
   4   9  23   14.86    3.52
   4   9  24   78.03    5.67
   4   9  25  129.76    7.23
   4   9  26   48.94    4.80
   4   9  27  199.71    9.21
   4   9  29   70.51    6.36
   4   9  30  106.90    8.27
   4   9  31  114.39    8.71
   4   9  33   32.28    6.05
   4   9  34  314.42   17.24
   4  10   0   33.81    2.30
   4  10   1   17.85    1.84
   4  10   2   35.02    2.60
   4  10   3   64.25    3.26
   4  10   4   95.09    4.10
   4  10   5   31.00    2.58
   4  10   6  261.57    8.06
   4  10   7   57.79    3.34
   4  10   8   58.80    3.38
   4  10   9    9.30    2.41
   4  10  10  202.72    6.82
   4  10  11  380.61   11.66
   4  10  12   18.25    2.57
   4  10  13  356.69   10.93
   4  10  15   31.76    3.10
   4  10  16  132.46    6.45
   4  10  17  483.03   15.68
   4  10  18   39.16    4.69
   4  10  19   82.97    5.24
   4  10  20   15.11    3.98
   4  10  21   19.79    3.69
   4  10  22   75.83    5.44
   4  10  23  520.54   16.69
   4  10  25   57.87    6.19
   4  10  27   68.45    5.99
   4  10  29   33.13    5.88
   4  10  30   10.79    5.34
   4  10  33  104.11    9.82
   4  11   0  118.92    4.64
   4  11   1  102.27    4.11
   4  11   2  119.16    4.52
   4  11   4   61.58    3.17
   4  11   5  130.75    5.56
   4  11   8  118.54    5.51
   4  11   9  109.96    5.61
   4  11  11  695.99   22.22
   4  11  12  177.97    6.89
   4  11  14   61.20    3.93
   4  11  15  122.37    5.69
   4  11  16  172.56    7.21
   4  11  19   64.64    5.12
   4  11  21   58.01    5.20
   4  11  23   71.04    7.13
   4  11  24  152.63    8.62
   4  11  26   16.31    5.87
   4  11  27   69.87    7.10
   4  11  29   66.05    7.74
   4  11  32   12.98    5.65
   4  12   0  415.28   12.55
   4  12   1  154.11    5.64
   4  12   2   94.20    4.31
   4  12   3 1930.71   46.69
   4  12   4   38.08    3.28
   4  12   5   11.85    3.47
   4  12   6  214.06    8.09
   4  12   7  214.14    8.00
   4  12   8   16.89    2.73
   4  12   9   29.35    3.90
   4  12  10   43.36    3.68
   4  12  11  166.68    7.61
   4  12  12   13.92    3.08
   4  12  13  798.99   21.86
   4  12  14   39.57    4.02
   4  12  16    8.51    3.66
   4  12  17  117.03    6.70
   4  12  18  117.93    6.53
   4  12  19   69.00    5.55
   4  12  20   83.77    6.10
   4  12  21   45.63    5.07
   4  12  23   20.83    5.34
   4  12  24   17.80    6.51
   4  12  25   23.28    5.67
   4  12  28   53.33    7.13
   4  12  29  273.73   16.51
   4  12  31  216.98   14.54
   4  13   0   57.66    3.50
   4  13   1  165.25    6.18
   4  13   2   46.71    4.49
   4  13   3   10.25    2.96
   4  13   5   32.48    3.49
   4  13   7  166.78    7.80
   4  13  10   96.76    7.72
   4  13  11   71.58    4.89
   4  13  12   28.50    3.77
   4  13  13    9.97    3.52
   4  13  14  205.98    8.59
   4  13  15  815.05   25.58
   4  13  17   85.40    5.99
   4  13  18   21.52    5.17
   4  13  19   53.96    5.48
   4  13  20  109.76    7.36
   4  13  23   35.93    6.29
   4  13  26   64.81    8.00
   4  13  28   44.66    8.53
   4  13  29   27.44    6.30
   4  13  30   15.71    6.25
   4  14   1  289.24    9.94
   4  14   2  209.85    8.77
   4  14   4  228.32    9.21
   4  14   5  126.04    6.39
   4  14   7   78.18    5.84
   4  14   8   43.09    4.45
   4  14  11  251.80   11.08
   4  14  12  127.62    7.06
   4  14  15   19.98    4.08
   4  14  16   60.24    5.34
   4  14  17  495.24   19.77
   4  14  20   21.48    6.15
   4  14  24   48.68    7.26
   4  14  25  143.97   12.93
   4  14  27  266.26   15.28
   4  15   0   58.75    4.79
   4  15   2  134.84    6.75
   4  15   3  192.63    8.50
   4  15   4   94.17    6.05
   4  15   5   31.14    4.09
   4  15   6   30.22    4.28
   4  15   7   42.49    6.03
   4  15   8   61.80    5.31
   4  15   9  190.28    9.10
   4  15  10  333.49   13.20
   4  15  11  601.62   19.55
   4  15  12   86.04    6.58
   4  15  13   29.76    5.34
   4  15  14   21.25    4.50
   4  15  15  256.93   11.86
   4  15  17   17.98    6.27
   4  15  18   39.46    7.02
   4  15  19  163.28   10.77
   4  15  20  148.02   10.84
   4  15  23   40.39    7.32
   4  15  27  175.29   15.31
   4  15  28   28.45    7.02
   4  16   3  196.94    9.50
   4  16   4   27.90    4.43
   4  16   5   34.76    4.72
   4  16   7  255.11   11.44
   4  16   8  344.21   13.84
   4  16   9   10.88    4.58
   4  16  10   36.45    5.57
   4  16  11  145.67    8.52
   4  16  15    8.98    4.51
   4  16  18   89.83    9.54
   4  16  19   19.61    7.79
   4  16  20  145.39   11.54
   4  16  21  107.80   10.65
   4  16  23  186.18   16.79
   4  16  24   28.25    7.31
   4  16  26   60.11   11.04
   4  17   3  239.75   12.67
   4  17   4   20.35    6.85
   4  17   6   12.09    5.35
   4  17   7  908.68   29.76
   4  17   8  421.18   16.42
   4  17   9   67.87    8.88
   4  17  11   63.04    6.37
   4  17  12   13.66    5.68
   4  17  14   16.05    6.16
   4  17  15   58.22    7.02
   4  17  16   18.11    7.49
   4  17  17   63.15    7.71
   4  17  18   30.23    7.13
   4  17  19   27.51    5.90
   4  17  20   28.29    6.54
   4  17  22   19.21    7.28
   4  17  23  299.69   21.03
   4  17  24   87.99   10.71
   4  18   2  109.32   10.82
   4  18   4   72.62   10.89
   4  18   6   29.25    8.95
   4  18   9   23.79    7.57
   4  18  14   88.97    9.03
   4  18  17   36.87    7.60
   4  18  18   25.05    6.11
   4  19   2   48.59   11.57
   4  19   5  109.09   13.24
   4  19   6   94.32   12.66
   4  19  10   14.21    6.92
   4  19  11  342.11   18.74
   4  19  12  174.28   15.61
   4  19  14   35.24    6.95
   4  19  15   62.44    8.09
   4  19  17   62.00    7.75
   4  19  18   14.84    6.22
   4  20   0   23.80   10.21
   4  20   2   65.51   14.90
   4  20   7   20.24    9.15
   4  20  10   24.00    9.19
   4  20  11   80.12    9.97
   4  20  12   28.86    7.95
   4  20  13   84.36   10.26
   4  20  15   21.97    7.07
   4  21   5   22.31   10.46
   4  21   7   40.44    9.73
   4  21   8   41.58   10.39
   4  21   9   27.87   13.94
   5   0   0  300.15   12.91
   5   0   4 2643.94   66.85
   5   0   6 1532.99   43.85
   5   0   8  325.61   12.56
   5   0  10  369.54   12.58
   5   0  12  335.11   10.55
   5   0  14  861.37   22.85
   5   0  16   86.01    4.37
   5   0  18  212.71    7.52
   5   0  20   10.22    2.64
   5   0  24   40.76    5.17
   5   0  28  622.67   28.80
   5   0  30  116.02   10.31
   5   0  32  139.45   11.61
   5   0  36  101.15   20.17
   5   1   0   21.35    2.71
   5   1   1  155.38    6.88
   5   1   2    9.45    2.69
   5   1   3 2855.31   68.11
   5   1   4  201.20    8.32
   5   1   5  318.09   11.57
   5   1   6 1392.95   36.27
   5   1   7 1005.65   26.49
   5   1   8  819.18   20.63
   5   1   9 1780.41   42.13
   5   1  10   64.38    3.08
   5   1  11 2000.43   46.60
   5   1  12  713.38   17.91
   5   1  13   31.70    1.98
   5   1  14    4.31    1.55
   5   1  15 2462.97   57.00
   5   1  17  637.23   15.86
   5   1  18   87.43    3.51
   5   1  19  575.68   14.66
   5   1  20  104.65    4.12
   5   1  24   27.34    3.46
   5   1  26   42.41    4.46
   5   1  27   29.71    4.00
   5   1  28  704.98   21.06
   5   1  29  460.34   15.65
   5   1  30   10.22    4.39
   5   1  31   21.21    4.83
   5   1  32   49.92    5.78
   5   1  33   19.66    4.94
   5   1  36   41.83   13.85
   5   2   0 2151.04   51.77
   5   2   113915.85  311.23
   5   2   2  262.40   10.11
   5   2   3  914.79   25.20
   5   2   4  243.01    9.40
   5   2   5 3615.78   85.19
   5   2   6 1073.12   29.79
   5   2   8  744.35   18.73
   5   2   9  371.13   10.32
   5   2  10  127.93    4.61
   5   2  12   56.69    3.08
   5   2  13  132.81    4.93
   5   2  14  305.07    8.53
   5   2  15  865.43   21.90
   5   2  16  136.69    4.64
   5   2  17   54.02    3.17
   5   2  18  535.47   14.41
   5   2  19   45.83    3.52
   5   2  20  300.46    8.86
   5   2  21  607.73   16.91
   5   2  22   24.09    2.75
   5   2  23   66.94    4.33
   5   2  24   25.46    3.20
   5   2  25   71.92    5.19
   5   2  26  129.69    6.52
   5   2  28   26.13    4.20
   5   2  29  224.42   10.13
   5   2  30   29.83    4.96
   5   2  32   20.76    6.79
   5   2  33  132.93   10.17
   5   3   0  329.53   11.02
   5   3   1 1219.01   31.95
   5   3   2   87.54    5.02
   5   3   3   39.71    3.45
   5   3   4  369.15   12.10
   5   3   5   79.30    5.96
   5   3   6   28.30    2.75
   5   3   7 1161.55   28.01
   5   3   8  333.51    9.36
   5   3   9   14.45    1.81
   5   3  10  404.07   10.98
   5   3  11  108.28    4.12
   5   3  12  112.12    4.16
   5   3  13  195.23    6.00
   5   3  14  460.08   12.15
   5   3  15  706.18   17.52
   5   3  16  334.89    9.91
   5   3  17   10.05    2.38
   5   3  18    9.90    2.16
   5   3  19  120.51    5.87
   5   3  20  301.14    9.06
   5   3  21  165.85    6.40
   5   3  22   66.67    4.16
   5   3  23  131.58    7.05
   5   3  24  357.22   11.39
   5   3  25   50.47    4.09
   5   3  26  113.79    5.90
   5   3  27   29.59    3.97
   5   3  29  269.36   12.03
   5   3  30   43.35    5.66
   5   3  31  151.57    9.60
   5   3  33   31.98    7.46
   5   3  35   15.93    7.87
   5   4   0   11.97    3.49
   5   4   1 1331.99   35.23
   5   4   2  376.48   13.02
   5   4   3  399.58   12.72
   5   4   5 1182.24   28.98
   5   4   6  242.49    7.38
   5   4   7  349.08    9.59
   5   4   8  553.19   14.22
   5   4   9   72.24    3.19
   5   4  11   24.14    2.27
   5   4  12   36.83    2.75
   5   4  13   96.86    3.91
   5   4  14  164.66    5.54
   5   4  15   89.58    4.35
   5   4  16   33.65    2.39
   5   4  17  251.70    7.72
   5   4  18  369.38   10.39
   5   4  19  359.09   10.28
   5   4  20  505.58   13.88
   5   4  22   19.67    3.02
   5   4  23   25.47    3.58
   5   4  24  102.55    6.29
   5   4  25  153.47    7.24
   5   4  26   93.30    5.90
   5   4  27   11.60    4.00
   5   4  28   78.28    6.12
   5   4  29   28.87    4.59
   5   4  31   37.23    6.30
   5   4  33  257.16   13.79
   5   4  34   42.49    7.74
   5   4  37  107.35   11.07
   5   5   0   58.02    3.50
   5   5   1  824.18   20.49
   5   5   2 1754.24   41.25
   5   5   3 1184.61   28.54
   5   5   4  893.97   22.22
   5   5   6  143.70    5.05
   5   5   7  158.83    5.15
   5   5   8  100.48    3.78
   5   5   9   13.04    1.79
   5   5  10  283.09    8.15
   5   5  11  656.54   16.62
   5   5  13   14.25    2.33
   5   5  14  188.58    6.41
   5   5  15  359.68   10.28
   5   5  16   17.79    2.75
   5   5  17   24.27    2.63
   5   5  18  497.11   13.92
   5   5  19   12.89    2.48
   5   5  20  792.84   20.85
   5   5  21   18.99    3.45
   5   5  22  493.47   15.00
   5   5  23   81.55    5.25
   5   5  24   72.69    5.18
   5   5  25  104.79    6.26
   5   5  27   10.93    3.92
   5   5  28  143.08    8.03
   5   5  31   94.97    7.90
   5   5  34  176.86   11.66
   5   6   0    8.53    1.35
   5   6   1   44.32    2.43
   5   6   2   40.27    2.39
   5   6   3   78.63    3.39
   5   6   4  488.55   12.76
   5   6   5  772.36   19.44
   5   6   6  278.91    8.11
   5   6   8  501.62   13.99
   5   6   9  201.29    6.14
   5   6  10   23.65    2.48
   5   6  12   39.04    2.41
   5   6  13  396.97   11.09
   5   6  16   29.44    3.11
   5   6  17   13.05    2.39
   5   6  18   81.32    4.10
   5   6  19  138.24    5.71
   5   6  20   80.75    4.64
   5   6  21  406.68   12.51
   5   6  23   40.89    4.09
   5   6  24   19.42    3.75
   5   6  28  137.80    8.63
   5   6  30   31.48    4.55
   5   6  33  156.19   11.34
   5   7   0  204.93    6.50
   5   7   1 1232.46   29.33
   5   7   2   41.41    2.30
   5   7   3 1036.69   24.96
   5   7   4  683.28   17.15
   5   7   5 2244.55   51.99
   5   7   6  311.63    8.58
   5   7   8  346.93    9.49
   5   7   9  489.06   12.64
   5   7  11  546.04   14.03
   5   7  13    8.00    2.16
   5   7  15  111.58    4.76
   5   7  16   55.05    3.32
   5   7  17  116.59    5.10
   5   7  18  264.65    8.43
   5   7  19 1118.81   28.11
   5   7  21  164.25    6.77
   5   7  22  883.21   23.70
   5   7  23  485.63   18.01
   5   7  24   14.57    3.72
   5   7  25  495.94   17.41
   5   7  26  122.79    6.97
   5   7  27   40.33    5.10
   5   7  28   20.71    4.33
   5   7  29   30.99    4.51
   5   7  30   52.91    5.39
   5   7  32   94.87    7.29
   5   7  33   23.71    6.86
   5   7  34   78.10    7.63
   5   8   0  214.20    6.96
   5   8   1   79.80    4.03
   5   8   3  226.18    6.93
   5   8   4   68.92    3.73
   5   8   6  985.32   24.33
   5   8   7    7.74    2.01
   5   8   8   44.56    3.13
   5   8   9  628.25   15.97
   5   8  10  167.89    6.34
   5   8  11   25.58    2.23
   5   8  12  348.67    9.57
   5   8  13   72.61    4.11
   5   8  15   62.78    4.55
   5   8  16   51.06    3.27
   5   8  17   14.36    3.03
   5   8  18  148.67    6.27
   5   8  19  331.66   14.06
   5   8  20  154.53    6.55
   5   8  21  110.01    5.82
   5   8  22   29.43    4.98
   5   8  23   19.87    3.88
   5   8  24  156.71    9.32
   5   8  25  377.18   13.81
   5   8  28  506.12   19.43
   5   8  29   43.83    4.97
   5   8  30   18.30    4.42
   5   8  33   14.93    5.10
   5   9   0  696.31   18.09
   5   9   1   46.85    2.95
   5   9   2  103.51    3.98
   5   9   3   15.20    1.88
   5   9   5  273.38    8.11
   5   9   6  147.91    5.13
   5   9   7  848.28   21.65
   5   9   8  395.88   11.09
   5   9   9  204.32    6.64
   5   9  10   33.48    2.63
   5   9  11    4.70    2.19
   5   9  13   96.94    4.64
   5   9  14   99.14    5.29
   5   9  15  480.70   14.02
   5   9  16   46.57    3.45
   5   9  17   35.01    3.18
   5   9  18    7.91    3.81
   5   9  19  209.85    7.93
   5   9  20  331.46   10.97
   5   9  21   67.01    5.36
   5   9  22   18.32    3.53
   5   9  23  243.57   12.17
   5   9  24  271.82   11.41
   5   9  25   80.66    5.84
   5   9  26  306.43   12.40
   5   9  27   47.72    5.12
   5   9  28   62.30    7.13
   5   9  29   62.82    5.77
   5   9  32   24.07    5.22
   5  10   0    4.56    2.08
   5  10   1  103.99    4.27
   5  10   2  210.88    7.04
   5  10   4   37.81    2.68
   5  10   5  658.53   16.95
   5  10   6  233.52    7.56
   5  10   7   38.74    2.77
   5  10   8  844.68   22.52
   5  10   9  542.35   14.57
   5  10  10    7.45    2.30
   5  10  11   12.07    2.99
   5  10  12    7.28    3.07
   5  10  13    6.66    3.13
   5  10  14  296.27    9.26
   5  10  15  140.13    6.86
   5  10  16   27.75    3.98
   5  10  17  119.85    8.12
   5  10  18   50.62    4.46
   5  10  19   41.96    4.75
   5  10  20   45.46    5.51
   5  10  21  749.72   23.77
   5  10  23   20.35    5.27
   5  10  24  347.62   13.43
   5  10  25  448.57   17.24
   5  10  27   95.95    7.70
   5  10  29   64.93    7.14
   5  10  31   42.44    7.46
   5  10  33  117.18   10.15
   5  10  34   15.86    7.18
   5  11   1  762.27   19.38
   5  11   3 1891.05   45.21
   5  11   4  406.37   11.35
   5  11   5  238.48    7.78
   5  11   6  247.92    8.24
   5  11   7  151.01    6.02
   5  11   8  155.15    6.68
   5  11   9   81.17    4.30
   5  11  11  290.51    9.39
   5  11  12   29.36    3.05
   5  11  13    7.54    3.50
   5  11  14   23.15    3.25
   5  11  15  490.01   14.46
   5  11  16   53.54    4.46
   5  11  21   42.56    4.87
   5  11  22  161.59    8.52
   5  11  23   31.19    5.11
   5  11  24  174.68    9.69
   5  11  29   61.05    7.58
   5  11  31  168.57   12.04
   5  11  33   44.54    7.04
   5  12   0  169.54    6.17
   5  12   1 2929.78   68.41
   5  12   2  182.83    6.53
   5  12   3  134.85    5.37
   5  12   4  277.59    9.89
   5  12   5  138.82    6.44
   5  12   7   29.92    3.52
   5  12   8   57.41    4.77
   5  12   9  257.41    9.17
   5  12  10   51.98    4.34
   5  12  12  540.50   19.66
   5  12  13  247.49    9.32
   5  12  14   77.30    5.13
   5  12  16   64.66    6.83
   5  12  17  699.87   24.54
   5  12  20  564.90   21.54
   5  12  23   37.58    5.67
   5  12  24  110.64    8.27
   5  12  25  387.45   16.52
   5  12  27  137.42    9.77
   5  13   0  134.41    5.80
   5  13   1  404.39   11.89
   5  13   2   13.20    2.56
   5  13   3   94.71    5.43
   5  13   4  286.81   10.54
   5  13   5  173.35    7.30
   5  13   7   60.03    4.53
   5  13   8   80.27    5.14
   5  13   9   26.63    3.78
   5  13  10   10.94    3.59
   5  13  11   16.59    3.99
   5  13  12   60.68    5.27
   5  13  18   33.07    4.89
   5  13  21  175.36   11.35
   5  13  22  176.64   11.59
   5  13  25   71.72    8.14
   5  13  26   18.37    6.36
   5  13  28  175.18   13.01
   5  13  29   20.73    7.66
   5  14   0  118.40    6.08
   5  14   1  853.26   23.36
   5  14   2   68.80    5.12
   5  14   3   52.27    6.57
   5  14   4   51.09    4.78
   5  14   5  635.16   19.08
   5  14   6  423.74   14.28
   5  14   7   37.20    4.34
   5  14   8   47.85    4.67
   5  14   9   18.96    4.06
   5  14  10   16.84    3.93
   5  14  12   58.04    5.41
   5  14  13  292.15   12.58
   5  14  14   19.89    4.20
   5  14  15   80.49    6.21
   5  14  16  482.37   17.68
   5  14  18   39.82    5.86
   5  14  19  138.61    9.43
   5  14  20   20.10    5.49
   5  14  21  403.50   17.58
   5  14  22   30.06    6.11
   5  14  23   37.72    9.59
   5  14  24   61.34    8.17
   5  14  26   30.19    7.09
   5  14  28  311.44   19.82
   5  14  29   19.47    6.64
   5  15   0  164.63    8.25
   5  15   1  153.31    9.60
   5  15   2  218.21   10.85
   5  15   4  143.36    7.88
   5  15   5  135.52    7.60
   5  15   6  116.09    7.84
   5  15   7  153.44    8.64
   5  15   8    9.77    4.75
   5  15   9   58.72    6.17
   5  15  10   57.31    5.67
   5  15  11   27.05    5.19
   5  15  12   46.89    5.55
   5  15  13  200.17   11.45
   5  15  14  114.31    8.09
   5  15  15  102.75    8.69
   5  15  16  179.27   10.53
   5  15  17  366.54   16.60
   5  15  19   22.63    6.01
   5  15  22   31.36    7.39
   5  16   2  126.60    8.36
   5  16   3  203.32   10.25
   5  16   7   13.18    6.57
   5  16   8  297.48   13.34
   5  16   9  259.86   12.45
   5  16  10   18.97    4.97
   5  16  13   50.02    7.96
   5  16  14   41.28    6.11
   5  16  15   72.64    9.16
   5  16  16   28.98    6.56
   5  16  17  130.07   10.39
   5  16  19   27.05    7.61
   5  16  20  153.93   11.71
   5  16  21  100.37   10.33
   5  16  24  254.17   16.72
   5  16  25   72.78    9.48
   5  17   0   14.78    6.51
   5  17   1   46.96    7.80
   5  17   2  105.18    9.27
   5  17   3  209.69   11.97
   5  17   4   83.85   10.81
   5  17   5  108.87    8.38
   5  17   6   98.69    7.91
   5  17   7   51.86    7.12
   5  17   9   64.80    7.81
   5  17  10   32.13    6.76
   5  17  11   18.21    7.07
   5  17  13  132.84    9.42
   5  17  16   60.32    8.00
   5  17  17   75.19    8.71
   5  17  19   41.23    8.19
   5  17  20  168.87   13.58
   5  17  22   32.69   10.42
   5  17  23  121.65   12.25
   5  18   2  104.26   10.76
   5  18   3   50.60    9.07
   5  18   5   45.08    8.49
   5  18   7  174.88   12.72
   5  18   8  237.15   12.67
   5  18   9   46.74    5.80
   5  18  11   32.93    6.24
   5  18  12   66.61    7.54
   5  18  15   98.23    9.46
   5  18  18   67.88   10.46
   5  18  20  127.41   19.94
   5  19   0  111.80   12.67
   5  19   2  163.65   15.52
   5  19   4   62.66    9.56
   5  19   9   14.49    6.68
   5  19  11   12.12    5.56
   5  19  13   47.68    7.14
   5  19  14   88.56    9.67
   5  20   0   48.71   10.53
   5  20   2   53.70   11.36
   5  20   4   63.99   21.06
   5  20   5  104.98   15.87
   5  20  12   22.41    7.91
   5  21   1   41.89   13.24
   5  21   4  168.19   33.79
   5  21   6   53.73   22.02
   5  21   8  136.06   20.00
   6   0   0  607.60   26.41
   6   0   2 6551.41  153.21
   6   0   4   12.91    4.26
   6   0   6  798.72   22.27
   6   0   8 2066.80   49.99
   6   0  10 4870.06  113.79
   6   0  12 3483.95   84.64
   6   0  14 3126.52   74.48
   6   0  16  473.77   14.75
   6   0  18   68.87    4.18
   6   0  22   45.85    4.76
   6   0  24  797.12   24.25
   6   0  28  169.55   11.49
   6   0  30   71.65    9.42
   6   0  32   75.90   14.26
   6   0  36  104.33   20.13
   6   1   0  841.18   23.35
   6   1   1  297.16   10.76
   6   1   2  242.79   10.61
   6   1   3  101.42    6.47
   6   1   4  442.35   14.29
   6   1   5  277.24    8.98
   6   1   7  545.87   14.31
   6   1   8   13.29    1.69
   6   1   9  134.47    4.84
   6   1  10  219.91    6.88
   6   1  11 2702.89   63.04
   6   1  12 1229.40   29.46
   6   1  14 1695.11   39.99
   6   1  15   17.04    2.13
   6   1  18   88.44    3.87
   6   1  19  602.62   15.52
   6   1  22   70.28    4.13
   6   1  23    5.32    2.48
   6   1  24  378.76   11.96
   6   1  25  185.89    8.05
   6   1  27  161.46    8.18
   6   1  28   31.47    5.12
   6   1  29  138.90    8.71
   6   1  30   16.73    5.62
   6   1  33   49.60    8.06
   6   1  34   36.84   10.43
   6   2   0   76.40    4.75
   6   2   1  782.92   21.76
   6   2   2   54.61    4.67
   6   2   3  572.95   18.08
   6   2   4  597.14   20.63
   6   2   5  439.41   12.40
   6   2   6  844.98   20.66
   6   2   7 1049.33   25.33
   6   2   8   83.56    3.57
   6   2   9  141.24    5.26
   6   2  10  443.51   12.14
   6   2  11  761.19   19.33
   6   2  12  229.05    7.39
   6   2  13  894.56   22.15
   6   2  14 2899.39   67.40
   6   2  15  753.09   19.68
   6   2  16   71.98    3.45
   6   2  17   41.05    2.99
   6   2  18   31.10    2.36
   6   2  19  553.38   14.62
   6   2  20   24.24    2.67
   6   2  21  125.93    5.23
   6   2  22  167.49    6.41
   6   2  23  279.20    9.16
   6   2  24  151.49    6.86
   6   2  25  156.76    8.22
   6   2  26  315.21   11.82
   6   2  27   39.82    5.07
   6   2  28   17.44    5.20
   6   2  29   67.45    6.71
   6   2  30   20.09    4.90
   6   2  31   15.03    7.55
   6   2  32   83.83    8.28
   6   2  33   28.42    5.94
   6   2  36  216.31   18.29
   6   3   0  149.95    6.73
   6   3   1  837.12   22.75
   6   3   2   50.96    3.69
   6   3   3  351.87   10.82
   6   3   4  192.22    6.74
   6   3   5  391.53   10.71
   6   3   6   48.17    2.41
   6   3   7 1348.60   31.81
   6   3   8  766.75   19.05
   6   3   9  472.00   12.89
   6   3  10  177.35    6.06
   6   3  11   55.33    2.96
   6   3  12 1273.96   30.60
   6   3  13   20.21    2.04
   6   3  14  110.62    4.32
   6   3  15  226.90    7.32
   6   3  16  215.38    8.54
   6   3  17  233.74    8.00
   6   3  18   33.37    2.93
   6   3  19   14.86    2.53
   6   3  20   50.54    3.48
   6   3  21   32.34    3.13
   6   3  22  119.37    5.78
   6   3  24  116.75    6.16
   6   3  25   26.06    4.23
   6   3  26  121.91    6.52
   6   3  27   21.62    5.03
   6   3  28   35.16    5.98
   6   3  31   19.32    5.06
   6   3  37   21.30    9.40
   6   4   0  715.84   18.39
   6   4   1  803.93   20.32
   6   4   2  133.24    4.95
   6   4   3 2400.75   55.50
   6   4   4  133.35    4.76
   6   4   5 1041.78   25.18
   6   4   6 1128.54   27.06
   6   4   7  656.74   16.57
   6   4   8   24.79    2.46
   6   4   9  651.86   16.45
   6   4  10   91.73    3.71
   6   4  11  112.05    4.41
   6   4  12   29.03    2.63
   6   4  13   65.76    3.85
   6   4  15  223.91    8.09
   6   4  17   17.62    2.81
   6   4  18  859.13   22.96
   6   4  19  560.89   16.28
   6   4  20  307.25    9.87
   6   4  21  205.98    8.02
   6   4  22  322.06   10.84
   6   4  23   85.17    7.07
   6   4  24   44.79    4.62
   6   4  26   37.13    4.62
   6   4  27   14.55    4.13
   6   4  28   82.22    7.73
   6   4  30   16.02    5.08
   6   4  31   55.00    8.90
   6   5   0 1062.38   25.99
   6   5   1  146.81    5.25
   6   5   2  679.66   17.41
   6   5   5  251.91    7.61
   6   5   6  112.39    4.37
   6   5   7    3.74    1.73
   6   5   8  565.49   14.43
   6   5   9   78.36    3.26
   6   5  10  115.94    4.23
   6   5  11 1619.59   39.33
   6   5  12  370.84   10.61
   6   5  13   14.86    2.64
   6   5  14    7.09    1.84
   6   5  15   21.93    2.95
   6   5  16   84.16    4.23
   6   5  17  634.65   16.88
   6   5  19   32.00    4.15
   6   5  20   32.46    3.60
   6   5  22   26.64    3.47
   6   5  23  165.81    7.44
   6   5  24   39.22    4.46
   6   5  25   20.66    4.39
   6   5  26   52.06    5.01
   6   5  27   34.96    4.58
   6   5  28   22.16    4.40
   6   5  30   65.84    8.64
   6   5  31  148.76   10.24
   6   5  33   63.97    8.43
   6   5  36   43.94    7.03
   6   6   0   38.00    2.34
   6   6   2   45.81    3.29
   6   6   3    4.21    1.55
   6   6   4   19.73    1.83
   6   6   5  324.02    9.12
   6   6   6  659.08   16.88
   6   6   7  127.29    4.46
   6   6   8  386.83   10.56
   6   6   9  453.72   12.30
   6   6  10    5.32    2.08
   6   6  11   97.57    4.27
   6   6  12   13.85    2.32
   6   6  13   18.68    2.69
   6   6  14    7.07    3.35
   6   6  15  185.36    7.95
   6   6  16   31.14    3.01
   6   6  17  299.68   10.46
   6   6  18   68.19    4.12
   6   6  19   57.86    3.93
   6   6  20   29.26    3.99
   6   6  21  104.91    5.69
   6   6  22   17.09    3.31
   6   6  23  485.10   15.30
   6   6  24  137.05    7.25
   6   6  25   17.40    4.00
   6   6  26   41.15    4.68
   6   6  28  160.48    9.23
   6   6  29   24.89    4.29
   6   6  30   48.45    5.82
   6   6  31   46.48    5.98
   6   6  33   10.49    4.86
   6   6  36   28.78    5.79
   6   7   0  294.30    8.30
   6   7   1  151.17    5.06
   6   7   2    4.66    1.80
   6   7   3  246.15    7.47
   6   7   4  292.67    8.69
   6   7   5   67.78    3.60
   6   7   6  863.82   21.19
   6   7   7  140.03    4.88
   6   7   8  184.74    5.77
   6   7   9   40.44    2.72
   6   7  10   22.07    2.28
   6   7  11   70.77    3.54
   6   7  13   37.92    2.61
   6   7  14   73.44    3.95
   6   7  15   43.27    3.50
   6   7  16    5.70    2.43
   6   7  17  190.27    7.31
   6   7  18  256.46    8.48
   6   7  19  925.70   24.10
   6   7  21   30.54    3.89
   6   7  22  638.19   18.61
   6   7  24   14.43    4.47
   6   7  26   14.75    4.17
   6   7  27  227.73   10.75
   6   7  28   22.03    4.12
   6   7  29   37.01    5.90
   6   7  31  185.51    9.73
   6   8   0  191.11    6.70
   6   8   1   15.46    1.71
   6   8   2  419.85   11.49
   6   8   3  550.60   14.45
   6   8   5    7.55    1.92
   6   8   6  918.75   23.11
   6   8   7  154.73    5.16
   6   8   8  235.63    7.21
   6   8  10   51.64    3.46
   6   8  11    6.37    2.40
   6   8  12   27.39    2.26
   6   8  13   62.04    3.50
   6   8  14  189.44    6.49
   6   8  17   52.38    3.69
   6   8  18 1144.72   31.31
   6   8  19 1010.49   27.30
   6   8  20   87.45    5.10
   6   8  21  151.45    7.14
   6   8  23  201.07    8.30
   6   8  26  398.29   17.22
   6   8  27   13.20    4.04
   6   8  28   38.98    6.57
   6   8  29   10.94    4.46
   6   8  30   10.11    4.25
   6   8  32   92.08    8.74
   6   8  35   24.57    8.79
   6   9   0  129.32    5.10
   6   9   1   23.20    2.15
   6   9   2   55.02    3.07
   6   9   3   11.60    1.94
   6   9   4  234.30    7.28
   6   9   6   38.59    2.88
   6   9   7  301.35    9.00
   6   9   8   12.15    2.37
   6   9   9   68.30    3.37
   6   9  10 1441.09   37.49
   6   9  11  190.17    6.29
   6   9  12   27.63    2.48
   6   9  13  207.58    7.06
   6   9  14  145.44    6.01
   6   9  16  503.85   15.02
   6   9  17   27.37    3.43
   6   9  18  111.44    5.46
   6   9  19  441.06   13.37
   6   9  20    9.34    3.22
   6   9  21   33.79    3.82
   6   9  22   39.31    4.23
   6   9  23   18.50    3.87
   6   9  24   28.61    4.47
   6   9  25   52.40    5.42
   6   9  27  109.73    7.48
   6   9  34   44.84    7.89
   6  10   1    6.89    2.23
   6  10   2    6.55    2.50
   6  10   3   63.37    3.49
   6  10   4  128.06    5.22
   6  10   5   37.71    3.59
   6  10   6   68.35    4.13
   6  10   7  935.40   25.56
   6  10   8   39.02    3.87
   6  10   9  462.05   13.10
   6  10  10  581.23   15.96
   6  10  11  593.53   17.83
   6  10  13   28.35    4.14
   6  10  14  767.52   22.41
   6  10  15   86.73    6.84
   6  10  16   32.64    4.32
   6  10  17  113.87    6.03
   6  10  18  586.51   18.55
   6  10  19  167.49    7.93
   6  10  20   13.28    3.74
   6  10  22  110.63    8.52
   6  10  23   59.89    5.24
   6  10  24   30.35    4.77
   6  10  25   26.45    7.07
   6  10  26   63.60    6.53
   6  10  27   49.69    6.23
   6  10  28   34.63    5.55
   6  10  30   48.26    6.65
   6  10  31   21.62    6.44
   6  11   0    9.43    2.26
   6  11   1  243.44    9.34
   6  11   2   64.39    3.78
   6  11   3   28.50    2.88
   6  11   4   71.24    3.86
   6  11   6   57.60    4.34
   6  11   8  168.59    6.82
   6  11   9   50.97    3.65
   6  11  10  155.38    6.28
   6  11  12  384.23   13.76
   6  11  13  246.68    9.64
   6  11  14  153.40    6.98
   6  11  15  281.20   10.66
   6  11  16  316.73   14.48
   6  11  17  230.78   10.61
   6  11  18    8.57    4.04
   6  11  19  411.22   15.24
   6  11  21   21.77    4.81
   6  11  22   79.29    6.53
   6  11  23  415.84   20.90
   6  11  26   35.88    7.13
   6  11  27  100.06    9.01
   6  11  28   21.88    5.58
   6  11  29   16.63    5.98
   6  12   0  106.38    5.10
   6  12   1   98.07    4.93
   6  12   2  605.46   16.73
   6  12   3  361.42   11.74
   6  12   4   21.53    3.40
   6  12   5  178.37    7.65
   6  12   6  153.68    7.06
   6  12   9   37.74    3.75
   6  12  10  542.59   16.44
   6  12  11  118.76    6.41
   6  12  12  115.28    6.41
   6  12  13   73.42    5.41
   6  12  15  118.74    7.99
   6  12  16   38.68    4.91
   6  12  18  118.64    7.70
   6  12  19   11.67    4.55
   6  12  20   50.79    5.89
   6  12  22   35.56    5.71
   6  12  23   21.61    5.60
   6  12  24   47.72    8.08
   6  12  25   88.63    7.52
   6  12  26   23.27    5.47
   6  12  27   23.48    8.18
   6  13   0   64.75    4.58
   6  13   1   46.30    3.74
   6  13   2   28.24    3.13
   6  13   3   65.63    4.53
   6  13   5  136.79    7.02
   6  13   6   29.48    5.42
   6  13   7   18.47    3.83
   6  13   9  101.43    8.24
   6  13  10   76.99    5.85
   6  13  11   33.60    4.35
   6  13  12  961.47   34.38
   6  13  13   88.96    6.31
   6  13  14  336.92   13.69
   6  13  17   87.91    7.43
   6  13  19  608.23   21.86
   6  13  20  137.33    9.40
   6  13  21  152.51   10.09
   6  13  23   21.96    5.65
   6  13  24   84.38    7.96
   6  13  25   25.50    8.27
   6  13  28   18.80    6.81
   6  14   0  121.28    6.69
   6  14   1  523.40   15.68
   6  14   2   54.52    5.80
   6  14   3    8.03    3.72
   6  14   4  161.75    8.55
   6  14   5  338.19   13.20
   6  14   6  301.42   11.78
   6  14   7   35.60    4.43
   6  14   8  175.45   11.28
   6  14   9  315.84   13.07
   6  14  10  269.07   11.55
   6  14  12   26.63    5.05
   6  14  14  118.54    7.89
   6  14  15   27.77    5.28
   6  14  17   34.94    5.86
   6  14  19  122.88    9.43
   6  14  24   15.72    6.21
   6  14  25  130.10   10.87
   6  14  26   19.47    6.19
   6  14  28   39.45    7.57
   6  15   0   65.89    5.41
   6  15   2   31.12    6.48
   6  15   4    8.61    3.96
   6  15   5   86.05    6.40
   6  15   6  185.66    9.35
   6  15  10  340.20   13.93
   6  15  11   91.91    7.40
   6  15  13  127.35    8.82
   6  15  14   10.54    5.09
   6  15  15  154.17   10.45
   6  15  17   36.18    6.23
   6  15  18  116.92    9.96
   6  15  20  156.77   16.20
   6  15  21   59.66    8.06
   6  15  25   71.40    8.88
   6  16   0  198.28   11.09
   6  16   1   18.84    5.90
   6  16   2   34.34    5.59
   6  16   3   29.38    6.76
   6  16   5  141.42    8.32
   6  16   8  129.35    8.64
   6  16  11  139.26    9.41
   6  16  12  173.66   10.54
   6  16  13   60.38    6.99
   6  16  15   17.90    6.57
   6  16  16   17.14    5.98
   6  16  17  174.71   12.14
   6  16  18  119.14   10.91
   6  16  20   35.94    7.08
   6  16  22   17.91    6.90
   6  16  23  492.25   40.09
   6  16  24  128.65   11.78
   6  17   0  154.52   12.73
   6  17   1   17.40    8.77
   6  17   3   23.08    4.95
   6  17   8  182.56   10.61
   6  17   9   61.50    6.80
   6  17  10  124.80   10.64
   6  17  11   36.45    7.08
   6  17  12  129.43    9.54
   6  17  13   19.09    5.29
   6  17  14   47.91    9.25
   6  17  15   59.18    8.40
   6  17  16  241.91   15.42
   6  17  17  226.59   15.09
   6  17  18   14.46    6.10
   6  17  20   68.06    8.44
   6  17  22   24.88    8.16
   6  18   2   70.57   10.13
   6  18   3   29.08    7.80
   6  18   6   38.64    6.63
   6  18   7   17.95    5.43
   6  18  12   93.38    8.66
   6  18  13  267.74   15.99
   6  18  15   90.16    9.91
   6  18  16   39.54    9.47
   6  18  17   14.74    5.87
   6  18  18   61.61    8.87
   6  19   1   14.72    7.34
   6  19   2   40.56   10.85
   6  19   3  289.65   29.47
   6  19   4   82.72   12.33
   6  19   6  170.34   16.32
   6  19   7   22.40    8.11
   6  19   8   85.76   10.29
   6  19  10   14.01    6.38
   6  19  11   38.04    9.20
   6  19  12  208.12   14.26
   6  19  13   23.04    6.46
   6  19  15   28.25    6.63
   6  19  16  167.29   13.10
   6  20   0   22.05    7.96
   6  20   2   26.18    8.01
   6  20   5  107.37   35.86
   6  20   8   45.94   11.53
   6  20   9   39.56   11.84
   6  20  12   67.73    9.81
   7   0   0  120.75    9.26
   7   0   4   39.35    3.69
   7   0   6 1215.56   31.07
   7   0   8   53.11    4.17
   7   0  10  242.73    9.05
   7   0  12  189.23    8.02
   7   0  14  695.24   19.50
   7   0  16   29.91    3.05
   7   0  18   86.48    4.86
   7   0  20 1079.03   31.89
   7   0  22   22.59    3.57
   7   0  24  274.69   12.05
   7   0  26  257.71   17.24
   7   0  28  239.96   18.15
   7   0  30  154.89   18.03
   7   0  36  309.88   36.84
   7   1   0  935.41   25.33
   7   1   1  269.82   11.10
   7   1   2  167.69    7.06
   7   1   3  282.15    9.02
   7   1   4  465.78   12.61
   7   1   5  733.55   18.38
   7   1   6  851.88   21.00
   7   1   7  169.58    5.63
   7   1   8  246.61    7.53
   7   1   9  863.77   21.58
   7   1  10   23.16    2.55
   7   1  11  584.05   15.36
   7   1  12 1204.35   29.30
   7   1  13   29.28    2.97
   7   1  14  130.89    4.80
   7   1  15    6.13    2.13
   7   1  16  360.52   10.13
   7   1  17  982.04   23.92
   7   1  19   57.97    3.21
   7   1  20  145.85    5.60
   7   1  21   17.82    3.26
   7   1  22   78.65    4.58
   7   1  23  257.84    8.87
   7   1  26   26.13    5.11
   7   1  27   44.52    6.19
   7   1  28   17.93    5.38
   7   1  29  120.90   13.31
   7   1  31  321.63   18.94
   7   1  32   40.82    8.22
   7   1  33   21.48    8.08
   7   1  34   72.18   10.34
   7   1  36   55.72   14.50
   7   2   0 1072.70   27.42
   7   2   1  197.10    6.82
   7   2   2   59.20    3.18
   7   2   3   33.99    2.37
   7   2   4   62.50    3.19
   7   2   6  636.91   16.21
   7   2   7  359.29   10.35
   7   2   8   85.20    3.62
   7   2   9  425.71   11.84
   7   2  10   31.90    3.09
   7   2  11   18.58    2.30
   7   2  12   63.25    3.25
   7   2  13   73.22    3.89
   7   2  14  127.89    5.04
   7   2  15  663.18   17.19
   7   2  16   50.69    3.78
   7   2  17  398.74   11.32
   7   2  18   56.18    3.49
   7   2  20   40.52    3.55
   7   2  21  426.10   13.32
   7   2  22   26.21    4.24
   7   2  23   13.31    3.08
   7   2  24   50.12    4.36
   7   2  25   24.56    3.77
   7   2  27   45.28    5.92
   7   2  28   21.35    5.16
   7   2  29  192.64   11.67
   7   2  31   31.04    6.72
   7   2  33   75.36   10.09
   7   2  34   30.07   11.56
   7   2  35   50.28   14.35
   7   2  36   31.01    8.64
   7   3   0 3120.14   72.41
   7   3   1  766.40   19.68
   7   3   2 1135.24   27.75
   7   3   3  104.17    4.33
   7   3   4  929.11   22.81
   7   3   5  355.79    9.78
   7   3   6    7.01    1.50
   7   3   7  262.28    7.58
   7   3   8  356.56    9.97
   7   3   9 1972.84   46.35
   7   3  10  117.80    4.49
   7   3  11   10.61    2.51
   7   3  13  161.29    6.28
   7   3  14  455.50   12.90
   7   3  16  600.41   16.77
   7   3  17  177.30    6.50
   7   3  19   86.91    4.57
   7   3  22  371.82   12.48
   7   3  26   42.18    4.61
   7   3  27   17.81    5.33
   7   3  29   96.08    7.93
   7   3  30   41.12    6.88
   7   3  31   44.44   10.69
   7   3  36  146.69   13.84
   7   4   0  556.98   14.71
   7   4   1  134.57    5.02
   7   4   2  134.43    5.35
   7   4   3   19.01    1.76
   7   4   4   70.35    3.08
   7   4   5  178.52    5.65
   7   4   6   92.68    4.12
   7   4   8  179.44    6.22
   7   4   9  395.64   10.94
   7   4  10  262.01    8.00
   7   4  11  138.76    5.16
   7   4  12  230.43    7.56
   7   4  14  556.43   14.96
   7   4  16  260.15    8.37
   7   4  17  177.42    6.88
   7   4  19   19.51    2.84
   7   4  20   57.60    4.59
   7   4  22   42.59    3.94
   7   4  23  350.81   11.97
   7   4  26   27.75    4.57
   7   4  30   67.16    7.31
   7   4  34  161.56   12.41
   7   5   0 1155.33   28.16
   7   5   1  196.79    6.39
   7   5   2  302.37    9.32
   7   5   3 1022.49   25.46
   7   5   4 6320.80  145.13
   7   5   5  372.77   10.57
   7   5   6 1215.25   29.24
   7   5   8    4.26    2.04
   7   5   9  881.14   21.93
   7   5  10  242.08    7.40
   7   5  11   71.46    3.43
   7   5  12  196.56    7.81
   7   5  13   42.98    2.90
   7   5  14   17.74    2.27
   7   5  15   72.77    4.22
   7   5  17   10.97    2.71
   7   5  18   27.05    3.52
   7   5  19  125.13    5.79
   7   5  20  315.70   11.14
   7   5  23   15.38    3.59
   7   5  25  122.22    7.02
   7   5  26   28.32    4.48
   7   5  27  203.30   10.18
   7   5  28   43.38    5.85
   7   5  31   21.72    5.64
   7   5  32   48.56    8.40
   7   5  33  121.12    8.98
   7   5  35   40.34    7.28
   7   6   0   32.80    2.31
   7   6   1 2009.17   47.71
   7   6   2 2683.35   62.36
   7   6   4  532.39   14.35
   7   6   5   37.49    2.56
   7   6   6 1079.48   26.10
   7   6   7   12.29    2.06
   7   6   8   54.10    2.91
   7   6  10  141.02    5.24
   7   6  11  982.09   26.45
   7   6  12  106.58    4.48
   7   6  13  253.46    8.18
   7   6  14    5.87    2.30
   7   6  15   10.21    2.49
   7   6  16  120.28    5.32
   7   6  18   38.51    3.35
   7   6  19  625.83   18.46
   7   6  20   41.64    4.78
   7   6  21   22.48    3.88
   7   6  23   32.31    4.02
   7   6  25   29.92    5.69
   7   6  29   33.87    5.72
   7   6  30   11.60    5.31
   7   6  35   21.60    5.49
   7   7   0   56.16    2.85
   7   7   1   95.81    4.55
   7   7   2   68.03    3.73
   7   7   3    6.92    2.20
   7   7   4 1144.44   28.23
   7   7   5  585.43   15.44
   7   7   6  267.88    8.13
   7   7   7    6.71    1.74
   7   7   9  127.49    4.59
   7   7  10  621.85   16.03
   7   7  11   38.67    2.66
   7   7  12   14.97    2.24
   7   7  13  209.79    7.33
   7   7  15  927.85   26.72
   7   7  16   97.68    5.01
   7   7  17  164.23    6.95
   7   7  18   34.13    3.57
   7   7  19  396.50   12.36
   7   7  20   48.74    4.24
   7   7  21   10.89    3.35
   7   7  22   55.48    5.17
   7   7  24   17.98    3.71
   7   7  27   59.09    5.44
   7   7  28  176.80   10.73
   7   7  29  113.73    7.50
   7   7  30   64.94    6.27
   7   7  33   34.64    5.90
   7   8   0  143.92    5.02
   7   8   1   23.01    2.19
   7   8   2 3460.20   79.81
   7   8   3   80.56    4.39
   7   8   5  530.83   14.04
   7   8   6 1524.26   36.68
   7   8   7   32.60    3.16
   7   8   9  305.88    9.11
   7   8  10   63.95    3.66
   7   8  11   55.22    3.22
   7   8  12    9.29    2.38
   7   8  13   52.13    3.68
   7   8  14  345.90   13.34
   7   8  15  120.49    5.44
   7   8  16  262.96    9.01
   7   8  17   24.56    4.15
   7   8  18   91.42    5.12
   7   8  19   15.75    3.04
   7   8  20   86.71    6.06
   7   8  21   22.28    3.52
   7   8  22   55.85    4.86
   7   8  23  129.59    7.89
   7   8  24  293.28   11.26
   7   8  26   48.65    5.40
   7   8  27   65.42    8.22
   7   8  31   33.22    5.60
   7   8  33   39.51    6.22
   7   9   0   22.79    2.63
   7   9   1  582.60   17.80
   7   9   2  696.85   18.49
   7   9   3   29.71    2.95
   7   9   4  551.93   16.35
   7   9   5  555.69   16.46
   7   9   6  178.83    7.19
   7   9   7  124.33    5.38
   7   9   8   75.13    4.17
   7   9   9   56.71    3.58
   7   9  10  338.03   11.69
   7   9  11  543.95   14.79
   7   9  12   33.57    2.80
   7   9  14 1209.77   32.81
   7   9  15  826.86   22.24
   7   9  16  458.83   14.35
   7   9  17   41.53    4.11
   7   9  18  211.31    8.80
   7   9  19  107.21    5.91
   7   9  20   79.75    5.26
   7   9  21   16.59    3.73
   7   9  22   40.77    4.20
   7   9  23   58.69    5.44
   7   9  24  501.69   19.32
   7   9  25   88.05    6.74
   7   9  28   38.08    5.15
   7   9  29   16.03    4.78
   7   9  31   43.04    5.76
   7   9  32   47.86    6.87
   7   9  33  246.51   15.95
   7  10   1  192.46    6.83
   7  10   2  310.14    9.67
   7  10   3  570.48   15.59
   7  10   5   29.24    3.93
   7  10   6  566.64   15.95
   7  10   7   38.03    4.58
   7  10   9  533.74   16.14
   7  10  12   64.66    4.98
   7  10  15  160.28    7.44
   7  10  16   53.93    4.59
   7  10  17  160.64    7.60
   7  10  18  178.64    8.18
   7  10  19   97.82    6.17
   7  10  22   57.41    5.64
   7  10  23   19.32    4.76
   7  10  24   37.77    5.67
   7  10  25   20.69    4.87
   7  10  28   90.16    7.81
   7  10  31  214.37   13.12
   7  11   0  549.18   15.29
   7  11   1   24.69    2.83
   7  11   2  108.39    5.03
   7  11   3  487.35   14.92
   7  11   4  167.94    6.49
   7  11   5   49.95    4.61
   7  11   6  279.23    9.71
   7  11   7   65.78    4.71
   7  11   8   66.76    4.64
   7  11   9 1103.64   30.75
   7  11  10   30.33    3.68
   7  11  11  864.47   23.65
   7  11  12   91.42    6.32
   7  11  13   25.74    3.98
   7  11  14   71.16    5.48
   7  11  15  228.98   10.66
   7  11  16  116.19    8.14
   7  11  17  278.88   11.50
   7  11  18  222.59   10.21
   7  11  19  140.64    8.08
   7  11  21   97.42    6.92
   7  11  22  147.15    9.02
   7  11  23  103.82    7.28
   7  11  26   15.00    5.55
   7  11  29   25.67    7.28
   7  11  31   79.68   10.09
   7  12   0    8.62    2.65
   7  12   1  582.73   20.61
   7  12   2   34.04    3.28
   7  12   3  141.56    6.08
   7  12   4    9.70    2.73
   7  12   5   20.78    3.31
   7  12   6   16.59    4.17
   7  12   7   44.72    5.20
   7  12   8  263.58   10.21
   7  12  11  136.88    7.32
   7  12  12   75.28    5.67
   7  12  13  616.45   21.78
   7  12  14  187.76   10.47
   7  12  16  292.23   12.94
   7  12  17  159.58   10.30
   7  12  19   52.08    6.39
   7  12  20   93.61    9.59
   7  12  22  215.81   11.25
   7  12  23  323.24   15.58
   7  12  25   44.11    6.53
   7  12  27   22.53    6.38
   7  13   0  240.91    8.80
   7  13   1   37.62    3.84
   7  13   2   27.60    3.40
   7  13   3  112.74    5.71
   7  13   4   87.35    6.60
   7  13   6   96.15    6.26
   7  13   7  456.67   18.73
   7  13   8  249.10   10.77
   7  13   9   24.52    4.39
   7  13  10   24.67    4.78
   7  13  11  122.45    7.29
   7  13  12   73.07    9.38
   7  13  14   10.36    4.53
   7  13  15   75.75    7.21
   7  13  17   47.72    6.35
   7  13  18  145.24   11.27
   7  13  19   40.77    6.43
   7  13  22  180.24   11.38
   7  13  23   43.94    7.75
   7  13  25   15.19    6.40
   7  14   2  314.18   12.19
   7  14   3   35.24    5.14
   7  14   4  121.75    7.18
   7  14   6  102.82    6.78
   7  14   8  302.62   13.31
   7  14   9  965.44   29.11
   7  14  10  145.85    8.83
   7  14  11  244.96   11.77
   7  14  13   11.60    5.49
   7  14  14  101.83    7.61
   7  14  15   41.28    6.26
   7  14  18  146.06   12.78
   7  14  19   92.73    8.60
   7  14  20   43.28    6.71
   7  14  21  463.00   22.24
   7  14  23   31.16    6.61
   7  14  25   22.57    9.94
   7  14  26   74.96   11.26
   7  14  27   93.88   10.29
   7  15   0   41.70    4.96
   7  15   1   58.30    6.08
   7  15   3   10.17    4.00
   7  15   6   49.14    6.51
   7  15   7   15.00    4.53
   7  15   8  244.58   12.15
   7  15   9  486.51   18.16
   7  15  11  204.18   11.08
   7  15  12  118.30    8.53
   7  15  14   78.00    7.82
   7  15  16  102.67    9.14
   7  15  17  133.56   10.54
   7  15  21   78.79   10.07
   7  15  22   51.45   12.57
   7  15  24   50.87    9.44
   7  15  25   21.15    9.98
   7  16   1  289.61   15.10
   7  16   4  234.89   11.05
   7  16   6  212.32   11.19
   7  16   8   57.46    6.67
   7  16   9   10.45    4.90
   7  16  10  159.77   10.35
   7  16  14   28.63    6.39
   7  16  15  190.77   12.62
   7  16  17  145.25   11.29
   7  17   4   55.87    9.62
   7  17   5   53.76    7.28
   7  17   6   74.27    8.41
   7  17   7  122.08    9.55
   7  17   8   75.29    7.73
   7  17  10   31.67    6.86
   7  17  12  195.15   12.19
   7  17  14   22.97    6.33
   7  17  15   14.33    5.74
   7  17  19   68.33    9.54
   7  17  20   27.55    7.94
   7  18   0   77.14    9.51
   7  18   2  279.99   18.08
   7  18   3   27.14    8.19
   7  18   5  271.25   22.98
   7  18  11   30.09    7.33
   7  18  13   65.79    8.28
   7  18  17   19.83    7.90
   7  18  18   17.78    8.41
   7  19   0  121.62   11.73
   7  19   2   88.88   11.27
   7  19   3   68.86   13.17
   7  19   4  116.96   15.47
   7  19   6  131.90   13.57
   7  19   7   38.48   11.00
   7  19   9   45.84    8.21
   7  19  11   50.49    7.59
   7  19  14   42.72    8.65
   7  19  15  111.99   10.94
   7  20   0   46.59    9.19
   7  20   1   21.41    7.60
   7  20   2   31.77   14.34
   7  20   5  118.79   12.83
   7  20   7   51.82   12.43
   7  20  10  106.09   14.76
   7  21   0   41.09   10.43
   7  21   1   51.90   11.23
   8   0   0 2470.34   62.09
   8   0   2  487.97   14.98
   8   0   4  684.68   18.86
   8   0   6 5238.93  121.64
   8   0   8    4.72    2.34
   8   0  10  804.65   22.17
   8   0  12  847.95   24.24
   8   0  14  595.67   17.88
   8   0  16   69.42    8.09
   8   0  18   10.97    4.36
   8   0  20  110.56    9.19
   8   0  22  146.48    8.42
   8   0  28  576.80   33.33
   8   0  30  982.07   49.14
   8   0  32   77.36   16.85
   8   0  36  358.54   31.45
   8   1   0  495.96   13.93
   8   1   1  308.25    9.46
   8   1   3  357.50   10.15
   8   1   4  702.16   17.96
   8   1   5  888.39   21.70
   8   1   6   51.64    3.13
   8   1   7  206.85    6.50
[truncated: 102,228 more chars]
