# Supplementary material for: Benchmarking quantum chemical methods with X-ray structures via structure-specific restraints
Source: IUCrJ. 2025 Jun 17;12(Pt 4):472–87. doi: 10.1107/S2052252525004543 (PMC12224080; doi:10.1107/S2052252525004543)
Supplement: Supplementary file 1 [file m-12-00472-sup1.zip › CIF_final/IMI_APFD_6-31Gdp_UFF+CPCM.rests]

DFIX 1.8274 0.0005 S1 C13 
DFIX 1.7435 0.0005 S1 C32 
DFIX 1.4295 0.0005 O2 C16 
DFIX 1.2905 0.0005 O4 C33 
DFIX 1.2387 0.0005 O5 C33 
DFIX 1.2122 0.0005 O6 C34 
DFIX 1.4798 0.0005 N7 C18 
DFIX 1.3923 0.0005 N7 C34 
DFIX 1.4241 0.0005 N7 C35 
DFIX 1.4573 0.0005 N8 C22 
DFIX 1.3220 0.0005 N8 C36 
DFIX 1.3158 0.0005 N10 C36 
DFIX 1.5160 0.0005 C13 C22 
DFIX 1.5198 0.0005 C16 C20 
DFIX 1.5227 0.0005 C16 C28 
DFIX 1.5373 0.0005 C18 C20 
DFIX 1.5272 0.0005 C18 C25 
DFIX 1.5347 0.0005 C20 C34 
DFIX 1.5102 0.0005 C25 C32 
DFIX 1.3527 0.0005 C32 C35 
DFIX 1.4775 0.0005 C33 C35 
DANG 2.8448 0.0020 S1 C25
DANG 2.7735 0.0020 C35 S1
DANG 2.2740 0.0020 O4 O5
DANG 2.3118 0.0020 C35 O4
DANG 2.3414 0.0020 C35 O5
DANG 2.3732 0.0020 O6 N7
DANG 2.5511 0.0020 O6 C20
DANG 2.1181 0.0020 N7 C20
DANG 2.2719 0.0020 N7 C32
DANG 2.5338 0.0020 N7 C33
DANG 2.5050 0.0020 C34 C35
DANG 2.3771 0.0020 N8 N10
DANG 2.4937 0.0020 N8 C13
DANG 2.6485 0.0020 C16 C18
DANG 2.3667 0.0020 C35 C25
DANG 2.5501 0.0020 C32 C33
