# Supplementary material for: Benchmarking quantum chemical methods with X-ray structures via structure-specific restraints
Source: IUCrJ. 2025 Jun 17;12(Pt 4):472–87. doi: 10.1107/S2052252525004543 (PMC12224080; doi:10.1107/S2052252525004543)
Supplement: Supplementary file 1 [file m-12-00472-sup1.zip › CIF_final/DLALA.cif]

 
data_DLALA
 
_audit_creation_method            'SHELXL-2019/3'
_shelx_SHELXL_version_number      '2019/3'
_chemical_name_systematic         ?
_chemical_name_common             ?
_chemical_melting_point           ?
_chemical_formula_moiety          ?
_chemical_formula_sum
 'C3 H7 N O2' 
_chemical_formula_weight          89.10

loop_
 _atom_type_symbol
 _atom_type_description
 _atom_type_scat_dispersion_real
 _atom_type_scat_dispersion_imag
 _atom_type_scat_source
 'O'  'O'   0.0106   0.0060
 'International Tables Vol C Tables 4.2.6.8 and 6.1.1.4'
 'N'  'N'   0.0061   0.0033
 'International Tables Vol C Tables 4.2.6.8 and 6.1.1.4'
 'C'  'C'   0.0033   0.0016
 'International Tables Vol C Tables 4.2.6.8 and 6.1.1.4'
 'H'  'H'   0.0000   0.0000
 'International Tables Vol C Tables 4.2.6.8 and 6.1.1.4'
 
_space_group_crystal_system       orthorhombic
_space_group_IT_number            33
_space_group_name_H-M_alt         'P n a 21'
_space_group_name_Hall            'P 2c -2n'
 
_shelx_space_group_comment
;
The symmetry employed for this shelxl refinement is uniquely defined
by the following loop, which should always be used as a source of
symmetry information in preference to the above space-group names.
They are only intended as comments.
;
 
loop_
 _space_group_symop_operation_xyz
 'x, y, z'
 '-x+1/2, y+1/2, z+1/2'
 'x+1/2, -y+1/2, z'
 '-x, -y, z+1/2'
 
_cell_length_a                    11.914
_cell_length_b                    5.959
_cell_length_c                    5.839
_cell_angle_alpha                 90
_cell_angle_beta                  90
_cell_angle_gamma                 90
_cell_volume                      414.5
_cell_formula_units_Z             4
_cell_measurement_temperature     19(2)
_cell_measurement_reflns_used     ?
_cell_measurement_theta_min       ?
_cell_measurement_theta_max       ?
 
_exptl_crystal_description        ?
_exptl_crystal_colour             ?
_exptl_crystal_density_meas       ?
_exptl_crystal_density_method     ?
_exptl_crystal_density_diffrn     1.428          
_exptl_crystal_F_000              192
_exptl_transmission_factor_min    ?
_exptl_transmission_factor_max    ?
_exptl_crystal_size_max           ?
_exptl_crystal_size_mid           ?
_exptl_crystal_size_min           ?
_exptl_absorpt_coefficient_mu     0.119
_shelx_estimated_absorpt_T_min    ?
_shelx_estimated_absorpt_T_max    ?
_exptl_absorpt_correction_type    ?
_exptl_absorpt_correction_T_min   ?
_exptl_absorpt_correction_T_max   ?
_exptl_absorpt_process_details    ?
_exptl_absorpt_special_details    ?
_diffrn_ambient_temperature       19(2)
_diffrn_radiation_wavelength      0.7107
_diffrn_radiation_type            MoK\a
_diffrn_source                    ?
_diffrn_measurement_device_type   ?
_diffrn_measurement_method        ?
_diffrn_detector_area_resol_mean  ?
_diffrn_reflns_number             2785
_diffrn_reflns_av_unetI/netI      0.0209
_diffrn_reflns_av_R_equivalents   ?
_diffrn_reflns_limit_h_min        ?
_diffrn_reflns_limit_h_max        ?
_diffrn_reflns_limit_k_min        ?
_diffrn_reflns_limit_k_max        ?
_diffrn_reflns_limit_l_min        ?
_diffrn_reflns_limit_l_max        ?
_diffrn_reflns_theta_min          3.420
_diffrn_reflns_theta_max          54.694
_diffrn_reflns_theta_full         25.241
_diffrn_measured_fraction_theta_max   1.000
_diffrn_measured_fraction_theta_full  1.000
_diffrn_reflns_Laue_measured_fraction_max    1.000
_diffrn_reflns_Laue_measured_fraction_full   1.000
_diffrn_reflns_point_group_measured_fraction_max   0.528
_diffrn_reflns_point_group_measured_fraction_full  0.553
_reflns_number_total              2785
_reflns_number_gt                 2568
_reflns_threshold_expression      'I > 2\s(I)'
_reflns_Friedel_coverage          0.000
_reflns_Friedel_fraction_max      0.000
_reflns_Friedel_fraction_full     0.000
 
_reflns_special_details
;
 Reflections were merged by SHELXL according to the crystal
 class for the calculation of statistics and refinement.
 
 _reflns_Friedel_fraction is defined as the number of unique
 Friedel pairs measured divided by the number that would be
 possible theoretically, ignoring centric projections and
 systematic absences.
;
 
_computing_data_collection        ?
_computing_cell_refinement        ?
_computing_data_reduction         ?
_computing_structure_solution     ?
_computing_structure_refinement 'SHELXL-2019/2 (Sheldrick, 2019)'
_computing_molecular_graphics     ?
_computing_publication_material   ?
_refine_special_details           ?
_refine_ls_structure_factor_coef  Fsqd
_refine_ls_matrix_type            full
_refine_ls_weighting_scheme       calc
_refine_ls_weighting_details
'w=1/[\s^2^(Fo^2^)+(0.0373P)^2^] where P=(Fo^2^+2Fc^2^)/3'
_atom_sites_solution_primary      ?
_atom_sites_solution_secondary    ?
_atom_sites_solution_hydrogens    geom
_refine_ls_hydrogen_treatment     constr
_refine_ls_extinction_method      none
_refine_ls_extinction_coef        .
_refine_ls_abs_structure_details
;
No quotients, so Flack parameter determined by classical intensity fit
;
_refine_ls_abs_structure_Flack    -0.2(3)
_chemical_absolute_configuration  ?
_refine_ls_number_reflns          2785
_refine_ls_number_parameters      60
_refine_ls_number_restraints      1
_refine_ls_R_factor_all           0.0260
_refine_ls_R_factor_gt            0.0223
_refine_ls_wR_factor_ref          0.0600
_refine_ls_wR_factor_gt           0.0586
_refine_ls_goodness_of_fit_ref    1.042
_refine_ls_restrained_S_all       1.042
_refine_ls_shift/su_max           0.001
_refine_ls_shift/su_mean          0.000
 
loop_
 _atom_site_label
 _atom_site_type_symbol
 _atom_site_fract_x
 _atom_site_fract_y
 _atom_site_fract_z
 _atom_site_U_iso_or_equiv
 _atom_site_adp_type
 _atom_site_occupancy
 _atom_site_site_symmetry_order  
 _atom_site_calc_flag
 _atom_site_refinement_flags_posn
 _atom_site_refinement_flags_adp
 _atom_site_refinement_flags_occupancy
 _atom_site_disorder_assembly
 _atom_site_disorder_group
O1 O 0.58943(2) 0.48506(5) 0.50515(5) 0.00775(5) Uani 1 1 d . . . . .
O2 O 0.68558(2) 0.19230(5) 0.64515(5) 0.00722(4) Uani 1 1 d . . . . .
N3 N 0.63931(3) 0.38974(5) 0.06770(5) 0.00613(4) Uani 1 1 d . . . . .
H4 H 0.567136 0.437132 0.083981 0.018 Uiso 1 1 calc R U . . .
H5 H 0.648996 0.331818 -0.075141 0.018 Uiso 1 1 calc R U . . .
H6 H 0.686739 0.507781 0.087926 0.018 Uiso 1 1 calc R U . . .
C7 C 0.66390(3) 0.21397(5) 0.24154(6) 0.00543(4) Uani 1 1 d . . . . .
H8 H 0.744548 0.169576 0.227392 0.013 Uiso 1 1 calc R U . . .
C9 C 0.59111(3) 0.00798(6) 0.19669(7) 0.00782(6) Uani 1 1 d . . . . .
H10 H 0.511739 0.050878 0.201879 0.023 Uiso 1 1 calc R U . . .
H11 H 0.605993 -0.105719 0.314091 0.023 Uiso 1 1 calc R U . . .
H12 H 0.608830 -0.053538 0.045300 0.023 Uiso 1 1 calc R U . . .
C13 C 0.64413(3) 0.30753(5) 0.48353(6) 0.00524(5) Uani 1 1 d . . . . .
 
loop_
 _atom_site_aniso_label
 _atom_site_aniso_U_11
 _atom_site_aniso_U_22
 _atom_site_aniso_U_33
 _atom_site_aniso_U_23
 _atom_site_aniso_U_13
 _atom_site_aniso_U_12
O1 0.00891(8) 0.00779(8) 0.00654(9) -0.00048(7) 0.00047(7) 0.00287(6)
O2 0.00912(8) 0.00830(8) 0.00424(7) 0.00056(6) -0.00052(6) 0.00206(6)
N3 0.00761(8) 0.00647(8) 0.00430(7) 0.00052(7) -0.00004(7) -0.00025(6)
C7 0.00595(8) 0.00627(8) 0.00406(8) -0.00021(7) -0.00013(7) 0.00035(7)
C9 0.00961(11) 0.00698(10) 0.00688(11) -0.00049(8) -0.00033(8) -0.00124(8)
C13 0.00574(8) 0.00612(8) 0.00387(9) -0.00024(7) -0.00004(7) 0.00000(6)
 
_geom_special_details
;
 All esds (except the esd in the dihedral angle between two l.s. planes)
 are estimated using the full covariance matrix.  The cell esds are taken
 into account individually in the estimation of esds in distances, angles
 and torsion angles; correlations between esds in cell parameters are only
 used when they are defined by crystal symmetry.  An approximate (isotropic)
 treatment of cell esds is used for estimating esds involving l.s. planes.
;
 
loop_
 _geom_bond_atom_site_label_1
 _geom_bond_atom_site_label_2
 _geom_bond_distance
 _geom_bond_site_symmetry_2
 _geom_bond_publ_flag
O1 C13 1.2490(4) . ?
O2 C13 1.2673(4) . ?
N3 C7 1.4877(5) . ?
N3 H4 0.9100 . ?
N3 H5 0.9100 . ?
N3 H6 0.9100 . ?
C7 C9 1.5256(5) . ?
C7 C13 1.5371(5) . ?
C7 H8 1.0000 . ?
C9 H10 0.9800 . ?
C9 H11 0.9800 . ?
C9 H12 0.9800 . ?
 
loop_
 _geom_angle_atom_site_label_1
 _geom_angle_atom_site_label_2
 _geom_angle_atom_site_label_3
 _geom_angle
 _geom_angle_site_symmetry_1
 _geom_angle_site_symmetry_3
 _geom_angle_publ_flag
C7 N3 H4 109.5 . . ?
C7 N3 H5 109.5 . . ?
H4 N3 H5 109.5 . . ?
C7 N3 H6 109.5 . . ?
H4 N3 H6 109.5 . . ?
H5 N3 H6 109.5 . . ?
N3 C7 C9 109.72(3) . . ?
N3 C7 C13 109.98(3) . . ?
C9 C7 C13 111.25(3) . . ?
N3 C7 H8 108.6 . . ?
C9 C7 H8 108.6 . . ?
C13 C7 H8 108.6 . . ?
C7 C9 H10 109.5 . . ?
C7 C9 H11 109.5 . . ?
H10 C9 H11 109.5 . . ?
C7 C9 H12 109.5 . . ?
H10 C9 H12 109.5 . . ?
H11 C9 H12 109.5 . . ?
O1 C13 O2 125.95(3) . . ?
O1 C13 C7 118.69(3) . . ?
O2 C13 C7 115.36(3) . . ?
 
loop_
 _geom_torsion_atom_site_label_1
 _geom_torsion_atom_site_label_2
 _geom_torsion_atom_site_label_3
 _geom_torsion_atom_site_label_4
 _geom_torsion
 _geom_torsion_site_symmetry_1
 _geom_torsion_site_symmetry_2
 _geom_torsion_site_symmetry_3
 _geom_torsion_site_symmetry_4
 _geom_torsion_publ_flag
N3 C7 C13 O1 15.56(4) . . . . ?
C9 C7 C13 O1 -106.21(3) . . . . ?
N3 C7 C13 O2 -164.92(3) . . . . ?
C9 C7 C13 O2 73.31(4) . . . . ?
 
_refine_diff_density_max    0.503
_refine_diff_density_min   -0.233
_refine_diff_density_rms    0.052

_shelx_res_file
;
TITL DLALA.restrained in space group "Pn a 21"
    DLALA.res
    created by SHELXL-2019/3 at 15:59:20 on 20-Feb-2025
CELL    0.7107   11.9140    5.9590    5.8390   90.0000   90.0000   90.0000
ZERR    4.0000    0.0000    0.0000    0.0000    0.0000    0.0000    0.0000
LATT  -1
REM Orthorhombic - Acentric - P lattice with 4 symmetry generators
SYMM 1/2-x, 1/2+y, 1/2+z
SYMM 1/2+x, 1/2-y, +z
SYMM -x, -y, 1/2+z
SFAC  O  N  C  H
UNIT  8  4  12  28

REM +DLALA.bodd
REM !ATOM O1!
REM !INVARIOMNAME O2c[2n1c]_0!
BEDE O1 C13 0.454 20.455 30.165 40.572
LONE O1 9 21.214 30.369 40.572 0.342 159.48

REM !ATOM O2!
REM !INVARIOMNAME O2c[2o2o]_0!
BEDE O2 C13 0.445 20.424 30.319 40.560
LONE O2 9 20.988 30.387 40.560 0.284 137.21

REM !ATOM N3!
REM !INVARIOMNAME N1c1h1h1h_0!
BEDE N3 C7 0.657 20.610 30.323 40.545
BEDE N3 H4 0.276 20.544 30.408 40.545
BEDE N3 H5 0.276 20.544 30.408 40.545
BEDE N3 H6 0.276 20.544 30.408 40.545

REM !ATOM H4!
REM !INVARIOMNAME H1n[@5c@6c]&N@5c@6c1h_0!
BEDE H4 N3 0.422 20.554 30.443 40.601

REM !ATOM H5!
REM !INVARIOMNAME H1n[@5c@6c]&N@5c@6c1h_0!
BEDE H5 N3 0.422 20.554 30.443 40.601

REM !ATOM H6!
REM !INVARIOMNAME H1n[@5c@6c]&N@5c@6c1h_0!
BEDE H6 N3 0.422 20.554 30.443 40.601

REM !ATOM C7!
REM !INVARIOMNAME C1n1c1c1h_0!
BEDE C7 C9 0.796 20.598 30.330 40.578
BEDE C7 C13 0.802 20.598 30.330 40.578
BEDE C7 H8 0.483 20.614 30.371 40.578
BEDE C7 N3 0.773 20.470 30.377 40.578

REM !ATOM H8!
REM !INVARIOMNAME H1c[1n1c1c]&C1n1c1c1h_0!
BEDE H8 C7 0.443 20.548 30.343 40.578

REM !ATOM C9!
REM !INVARIOMNAME C@3c1h1h1h_0!
BEDE C9 H10 0.369 20.852 30.430 40.561
BEDE C9 H11 0.369 20.852 30.430 40.561
BEDE C9 H12 0.369 20.852 30.430 40.561
BEDE C9 C7 1.123 20.422 30.272 40.561

REM !ATOM H10!
REM !INVARIOMNAME H1c[@5c1h1h]&C@5c1h1h1h_0!
BEDE H10 C9 0.503 20.493 30.406 40.589

REM !ATOM H11!
REM !INVARIOMNAME H1c[@5c1h1h]&C@5c1h1h1h_0!
BEDE H11 C9 0.503 20.493 30.406 40.589

REM !ATOM H12!
REM !INVARIOMNAME H1c[@5c1h1h]&C@5c1h1h1h_0!
BEDE H12 C9 0.503 20.493 30.406 40.589

REM !ATOM C13!
REM !INVARIOMNAME C2o2o@3c_0!
BEDE C13 C7 1.138 20.405 30.243 40.564
BEDE C13 O1 0.787 21.185 30.410 40.564
BEDE C13 O2 0.799 21.185 30.410 40.564

LIST 6 ! automatically inserted. Change 6 to 4 for CHECKCIF!!
REM +DLALA.rests
L.S. 10
PLAN -20
ACTA
DAMP
WPDB -1
BOND $H
CONF
TEMP -254
FMAP
WGHT    0.037300
FVAR       1.00807   0.03051   0.07227   0.04561
O1    1    0.589431    0.485064    0.505148    11.00000    0.00891    0.00779 =
         0.00654   -0.00048    0.00047    0.00287
O2    1    0.685581    0.192295    0.645149    11.00000    0.00912    0.00830 =
         0.00424    0.00056   -0.00052    0.00206
N3    2    0.639305    0.389739    0.067701    11.00000    0.00761    0.00647 =
         0.00430    0.00052   -0.00004   -0.00025
AFIX 137
H4    4    0.567136    0.437132    0.083981    11.00000   -3.00000
H5    4    0.648996    0.331818   -0.075141    11.00000   -3.00000
H6    4    0.686739    0.507781    0.087926    11.00000   -3.00000
AFIX   0
C7    3    0.663901    0.213973    0.241543    11.00000    0.00595    0.00627 =
         0.00406   -0.00021   -0.00013    0.00035
AFIX  13
H8    4    0.744548    0.169576    0.227392    11.00000   -2.40000
AFIX   0
C9    3    0.591107    0.007981    0.196693    11.00000    0.00961    0.00698 =
         0.00688   -0.00049   -0.00033   -0.00124
AFIX 137
H10   4    0.511739    0.050878    0.201879    11.00000   -3.00000
H11   4    0.605993   -0.105719    0.314091    11.00000   -3.00000
H12   4    0.608830   -0.053538    0.045300    11.00000   -3.00000
AFIX   0
C13   3    0.644130    0.307527    0.483527    11.00000    0.00574    0.00612 =
         0.00387   -0.00024   -0.00004    0.00000

REM <hkl>
REM DLALA.hkl
REM </hkl>
HKLF 4

L1      4    0.60931    0.42053    0.49729  !    0.01388    0.01192  O1
L2      4    0.58943    0.48506    0.50515  !   -0.01388    0.02609  O1
L3      4    0.67103    0.23276    0.58840  !    0.01294    0.02305  O2
L4      4    0.68558    0.19230    0.64515  !   -0.01294    0.02554  O2
L5      4    0.65017    0.31212    0.14447  !    0.01861    0.02334  N3
L6      4    0.63931    0.38974    0.06770  !   -0.01861    0.02486  N3
L7      4    0.61742    0.40411    0.07264  !    0.01660    0.02949  N3
L8      4    0.63931    0.38974    0.06770  !   -0.01660    0.02486  N3
L9      4    0.64224    0.37217    0.02438  !    0.01660    0.02949  N3
L10     4    0.63931    0.38974    0.06770  !   -0.01660    0.02486  N3
L11     4    0.65369    0.42554    0.07383  !    0.01660    0.02949  N3
L12     4    0.63931    0.38974    0.06770  !   -0.01660    0.02486  N3
L13     4    0.60060    0.41515    0.07643  !    0.01690    0.03202  H4
L14     4    0.56714    0.43713    0.08398  !   -0.01690    0.02741  H4
L15     4    0.64450    0.35868   -0.00890  !    0.01690    0.03202  H5
L16     4    0.64900    0.33182   -0.07514  !   -0.01690    0.02741  H5
L17     4    0.66474    0.45304    0.07855  !    0.01690    0.03202  H6
L18     4    0.68674    0.50778    0.08793  !   -0.01690    0.02741  H6
L19     4    0.62592    0.10650    0.21814  !    0.01825    0.02385  C7
L20     4    0.66390    0.21397    0.24154  !   -0.01825    0.02637  C7
L21     4    0.65359    0.26279    0.36780  !    0.01825    0.02385  C7
L22     4    0.66390    0.21397    0.24154  !   -0.01825    0.02637  C7
L23     4    0.70285    0.19253    0.23471  !    0.01873    0.02681  C7
L24     4    0.66390    0.21397    0.24154  !   -0.01873    0.02637  C7
L25     4    0.65112    0.30530    0.15122  !    0.01434    0.02725  C7
L26     4    0.66390    0.21397    0.24154  !   -0.01434    0.02637  C7
L27     4    0.70882    0.18924    0.23366  !    0.01672    0.02479  H8
L28     4    0.74455    0.16958    0.22739  !   -0.01672    0.02637  H8
L29     4    0.56122    0.02413    0.19865  !    0.02600    0.03108  C9
L30     4    0.59111    0.00798    0.19669  !   -0.02600    0.02559  C9
L31     4    0.59671   -0.03483    0.24090  !    0.02600    0.03108  C9
L32     4    0.59111    0.00798    0.19669  !   -0.02600    0.02559  C9
L33     4    0.59778   -0.01518    0.13969  !    0.02600    0.03108  C9
L34     4    0.59111    0.00798    0.19669  !   -0.02600    0.02559  C9
L35     4    0.64469    0.15961    0.22971  !    0.01288    0.01966  C9
L36     4    0.59111    0.00798    0.19669  !   -0.01288    0.02559  C9
L37     4    0.55248    0.02886    0.19922  !    0.01504    0.02934  H10
L38     4    0.51174    0.05088    0.20188  !   -0.01504    0.02687  H10
L39     4    0.59835   -0.04736    0.25384  !    0.01504    0.02934  H11
L40     4    0.60599   -0.10572    0.31409  !   -0.01504    0.02687  H11
L41     4    0.59973   -0.02196    0.12301  !    0.01504    0.02934  H12
L42     4    0.60883   -0.05354    0.04530  !   -0.01504    0.02687  H12
L43     4    0.65877    0.23826    0.30437  !    0.01236    0.01756  C13
L44     4    0.64413    0.30753    0.48353  !   -0.01236    0.02573  C13
L45     4    0.60966    0.41940    0.49715  !    0.03616    0.02963  C13
L46     4    0.64413    0.30753    0.48353  !   -0.03616    0.02573  C13
L47     4    0.67026    0.23488    0.58543  !    0.03616    0.02963  C13
L48     4    0.64413    0.30753    0.48353  !   -0.03616    0.02573  C13
L49     4    0.58967    0.49061    0.56344  !    0.03704    0.02667  O1
L50     4    0.58385    0.49683    0.44896  !    0.03704    0.02667  O1
L51     4    0.58943    0.48506    0.50515  !   -0.07408    0.02609  O1
L52     4    0.68094    0.21187    0.68847  !    0.03015    0.02797  O2
L53     4    0.69700    0.15388    0.62825  !    0.03015    0.02797  O2
L54     4    0.68558    0.19230    0.64515  !   -0.06029    0.02554  O2


     d12       A        B1       B2       r     molecule  atom1 atom2

    1.249    0.036    0.030    0.026    0.787   DLALA.restrained in  C13 O1
    1.267    0.036    0.030    0.026    0.799   DLALA.restrained in  C13 O2

    1.488    0.014    0.027    0.026    0.773   DLALA.restrained in  C7 N3

    0.910    0.017    0.032    0.027    0.422   DLALA.restrained in  H6 N3
    0.910    0.017    0.032    0.027    0.422   DLALA.restrained in  H5 N3
    0.910    0.017    0.032    0.027    0.422   DLALA.restrained in  H4 N3

    1.249    0.014    0.012    0.026    0.454   DLALA.restrained in  O1 C13
    1.267    0.013    0.023    0.026    0.445   DLALA.restrained in  O2 C13

    1.488    0.019    0.023    0.025    0.657   DLALA.restrained in  N3 C7

    1.526    0.018    0.024    0.026    0.796   DLALA.restrained in  C7 C9
    1.537    0.018    0.024    0.026    0.802   DLALA.restrained in  C7 C13

    0.980    0.015    0.029    0.027    0.503   DLALA.restrained in  H12 C9
    0.980    0.015    0.029    0.027    0.503   DLALA.restrained in  H11 C9
    0.980    0.015    0.029    0.027    0.503   DLALA.restrained in  H10 C9
    1.000    0.017    0.025    0.026    0.443   DLALA.restrained in  H8 C7

    0.910    0.017    0.029    0.025    0.276   DLALA.restrained in  N3 H6
    0.910    0.017    0.029    0.025    0.276   DLALA.restrained in  N3 H5
    0.910    0.017    0.029    0.025    0.276   DLALA.restrained in  N3 H4

    0.980    0.026    0.031    0.026    0.369   DLALA.restrained in  C9 H12
    0.980    0.026    0.031    0.026    0.369   DLALA.restrained in  C9 H11
    0.980    0.026    0.031    0.026    0.369   DLALA.restrained in  C9 H10
    1.000    0.019    0.027    0.026    0.483   DLALA.restrained in  C7 H8

    1.526    0.013    0.020    0.026    1.123   DLALA.restrained in  C9 C7
    1.537    0.012    0.018    0.026    1.138   DLALA.restrained in  C13 C7


REM  DLALA.restrained in space group "Pn a 21"
REM wR2 = 0.060007, GooF = S = 1.04190, Restrained GooF = 1.04171 for all data
REM R1 = 0.022310 for 2568 Fo > 4sig(Fo) and 0.025975 for all 2785 data
REM 60 parameters refined using 1 restraints

END

WGHT      0.0373      0.0000

REM Highest difference peak  0.503,  deepest hole -0.233,  1-sigma level  0.052
Q1    1   0.6154  0.3635  0.4834  11.00000  0.05    0.50
Q2    1   0.6601  0.1343  0.6384  11.00000  0.05    0.31
Q3    1   0.6045  0.4159  0.0670  11.00000  0.05    0.31
Q4    1   0.5917  0.2256  0.2507  11.00000  0.05    0.30
Q5    1   0.6293  0.1511  0.2359  11.00000  0.05    0.29
Q6    1   0.6426  0.0028  0.1970  11.00000  0.05    0.26
Q7    1   0.7149  0.1321  0.6333  11.00000  0.05    0.26
Q8    1   0.5854  0.4824  0.6558  11.00000  0.05    0.25
Q9    1   0.6212  0.0772  0.1832  11.00000  0.05    0.25
Q10   1   0.5584  0.4330  0.5077  11.00000  0.05    0.24
Q11   1   0.5544  0.5313  0.4938  11.00000  0.05    0.24
Q12   1   0.5797  0.5364  0.5467  11.00000  0.05    0.24
Q13   1   0.6579  0.2591  0.5473  11.00000  0.05    0.22
Q14   1   0.5936  0.0025  0.0170  11.00000  0.05    0.21
Q15   1   0.6424  0.2949  0.7023  11.00000  0.05    0.21
Q16   1   0.7717  0.2504  0.6566  11.00000  0.05    0.21
Q17   1   0.6574  0.2577  0.3812  11.00000  0.05    0.20
Q18   1   0.5900  0.4978  0.7216  11.00000  0.05    0.20
Q19   1   0.7006  0.2813  0.5694  11.00000  0.05    0.19
Q20   1   0.6815  0.2054  0.5278  11.00000  0.05    0.19
;
_shelx_res_checksum   27881

_shelx_hkl_file
;
   2   0   0  316.50    2.40
   4   0   0 4951.20   58.26
   6   0   0  119.80    1.28
   8   0   0   27.98    0.59
  10   0   0    5.01    0.23
  12   0   0  228.81    2.61
  14   0   0    9.77    0.78
  16   0   0   63.89    1.11
  18   0   0  135.43    1.88
  20   0   0   19.83    0.69
  22   0   0  110.82    1.71
  24   0   0    2.53    0.45
  26   0   0    8.31    0.52
   1   1   0  224.79    2.13
   2   1   0 5032.88   58.87
   3   1   0  102.73    1.06
   4   1   0 1885.40   14.62
   5   1   0  334.95    3.24
   6   1   0   30.20    0.46
   7   1   0   36.88    0.55
   8   1   0  387.53    4.09
   9   1   0    0.59    0.26
  10   1   0   56.21    0.81
  11   1   0   63.23    1.03
  12   1   0   15.16    0.58
  13   1   0   36.77    0.77
  14   1   0    3.67    0.54
  15   1   0   23.25    0.69
  16   1   0   13.47    0.59
  17   1   0   38.18    0.96
  18   1   0   -0.01    0.48
  19   1   0    4.09    0.52
  20   1   0   25.72    0.77
  21   1   0   11.26    0.59
  22   1   0    7.95    0.57
  23   1   0    0.52    0.46
  24   1   0    3.67    0.47
  25   1   0    3.37    0.47
  26   1   0    6.08    0.48
  27   1   0   -0.23    0.43
   0   2   0   27.09    0.36
   1   2   0   31.16    0.40
   2   2   0 1650.35   12.84
   3   2   0  680.05    6.98
   4   2   0   74.31    0.86
   5   2   0  144.61    1.53
   6   2   0 1985.82   14.73
   7   2   0  216.04    2.39
   8   2   0   26.77    0.47
   9   2   0  266.28    2.90
  10   2   0  286.73    3.18
  11   2   0    6.06    0.57
  12   2   0   24.57    0.71
  13   2   0  132.57    1.76
  14   2   0    0.56    0.43
  15   2   0   80.37    1.28
  16   2   0   57.18    1.07
  17   2   0   10.74    0.74
  18   2   0   27.77    0.77
  19   2   0   44.41    0.94
  20   2   0    1.63    0.46
  21   2   0    0.33    0.45
  22   2   0   26.52    0.80
  23   2   0   14.57    0.64
  24   2   0   14.90    0.63
  25   2   0   -0.33    0.40
  26   2   0    9.53    0.53
  27   2   0   10.06    0.59
   1   3   0   19.22    0.35
   2   3   0    4.77    0.21
   3   3   0   57.51    0.71
   4   3   0  303.10    3.02
   5   3   0  155.93    1.69
   6   3   0   53.98    0.76
   7   3   0  265.90    2.89
   8   3   0   42.40    0.64
   9   3   0   32.52    0.81
  10   3   0   51.12    0.93
  11   3   0  290.63    3.26
  12   3   0   12.84    0.64
  13   3   0   31.80    0.78
  14   3   0    2.43    0.46
  15   3   0   38.25    0.84
  16   3   0   33.19    0.92
  17   3   0   48.12    1.01
  18   3   0   -0.11    0.46
  19   3   0    1.28    0.45
  20   3   0   18.33    0.68
  21   3   0   14.04    0.64
  22   3   0   -0.03    0.44
  23   3   0    1.98    0.45
  24   3   0    7.68    0.53
  25   3   0    9.55    0.54
  26   3   0   -0.01    0.39
   0   4   0  356.87    3.56
   1   4   0  296.34    3.01
   2   4   0   39.18    0.65
   3   4   0    2.86    0.28
   4   4   0   36.45    0.57
   5   4   0   10.15    0.34
   6   4   0  161.21    1.85
   7   4   0   82.36    1.19
   8   4   0  113.17    1.49
   9   4   0  138.97    1.73
  10   4   0  148.55    1.85
  11   4   0    0.03    0.62
  12   4   0  211.09    2.53
  13   4   0   71.73    1.15
  14   4   0   33.60    0.79
  15   4   0   34.13    0.94
  16   4   0   90.56    1.43
  17   4   0   -0.20    0.44
  18   4   0    0.17    0.46
  19   4   0    9.94    0.57
  20   4   0    2.21    0.48
  21   4   0    6.69    0.55
  22   4   0    1.77    0.45
  23   4   0    0.30    0.41
  24   4   0   16.73    0.65
  25   4   0    1.25    0.41
  26   4   0    0.22    0.46
   1   5   0   25.73    0.47
   2   5   0    3.48    0.28
   3   5   0  193.12    2.23
   4   5   0   36.95    0.83
   5   5   0  106.13    1.43
   6   5   0    2.40    0.56
   7   5   0    4.53    0.51
   8   5   0   20.23    0.64
   9   5   0   39.99    0.87
  10   5   0   25.38    0.72
  11   5   0   27.03    0.70
  12   5   0    3.51    0.55
  13   5   0   12.21    0.62
  14   5   0   32.20    0.88
  15   5   0    1.61    0.54
  16   5   0    1.36    0.46
  17   5   0   19.63    0.69
  18   5   0    3.34    0.48
  19   5   0    4.95    0.53
  20   5   0    1.08    0.46
  21   5   0    0.02    0.43
  22   5   0    6.78    0.52
  23   5   0    0.78    0.43
  24   5   0    0.01    0.38
  25   5   0   -0.36    0.41
   0   6   0  228.33    2.61
   1   6   0   97.66    1.32
   2   6   0    3.63    0.49
   3   6   0   12.98    0.62
   4   6   0   40.24    0.84
   5   6   0   69.61    1.06
   6   6   0   64.40    1.08
   7   6   0   80.40    1.40
   8   6   0   25.59    0.73
   9   6   0    0.89    0.52
  10   6   0   83.76    1.31
  11   6   0    1.39    0.47
  12   6   0   55.83    1.13
  13   6   0    9.04    0.65
  14   6   0    6.89    0.54
  15   6   0   19.28    0.67
  16   6   0   19.47    0.68
  17   6   0    0.28    0.44
  18   6   0   24.59    0.76
  19   6   0    6.07    0.55
  20   6   0    5.39    0.51
  21   6   0    0.54    0.42
  22   6   0   28.93    0.81
  23   6   0   -0.46    0.38
  24   6   0    0.27    0.41
   1   7   0    8.29    0.73
   2   7   0   52.24    0.96
   3   7   0   37.14    0.82
   4   7   0    0.04    0.44
   5   7   0   26.93    0.70
   6   7   0   13.51    0.57
   7   7   0    0.70    0.52
   8   7   0   15.12    0.61
   9   7   0   23.01    0.73
  10   7   0   62.43    1.17
  11   7   0   30.72    0.82
  12   7   0   24.70    0.73
  13   7   0    0.68    0.47
  14   7   0   12.72    0.61
  15   7   0   11.13    0.58
  16   7   0   -0.17    0.43
  17   7   0    7.00    0.56
  18   7   0    0.22    0.45
  19   7   0   -0.14    0.37
  20   7   0   10.83    0.57
  21   7   0    3.47    0.47
  22   7   0    0.58    0.40
  23   7   0    0.28    0.42
   0   8   0    1.07    0.50
   1   8   0    4.88    0.53
   2   8   0   57.71    1.03
   3   8   0    0.26    0.46
   4   8   0   15.56    0.67
   5   8   0    0.39    0.47
   6   8   0  161.73    2.15
   7   8   0   14.09    0.77
   8   8   0   15.62    0.67
   9   8   0   36.50    0.84
  10   8   0   24.49    0.73
  11   8   0    5.70    0.49
  12   8   0    6.68    0.53
  13   8   0   44.58    0.97
  14   8   0    1.36    0.46
  15   8   0   -0.49    0.45
  16   8   0   35.26    0.90
  17   8   0   12.61    0.61
  18   8   0    2.91    0.46
  19   8   0    5.01    0.49
  20   8   0    1.04    0.41
  21   8   0    0.23    0.38
  22   8   0    5.32    0.53
   1   9   0    0.42    0.53
   2   9   0   19.25    0.69
   3   9   0    0.00    0.42
   4   9   0  137.10    1.89
   5   9   0    4.19    0.50
   6   9   0    0.01    0.46
   7   9   0    3.63    0.46
   8   9   0   88.94    1.43
   9   9   0    7.24    0.55
  10   9   0    0.08    0.43
  11   9   0   16.82    0.66
  12   9   0    2.52    0.48
  13   9   0    0.85    0.46
  14   9   0   17.07    0.68
  15   9   0   21.23    0.72
  16   9   0    0.01    0.40
  17   9   0    2.42    0.45
  18   9   0    3.17    0.45
  19   9   0   11.25    0.55
  20   9   0   -0.09    0.37
   0  10   0  300.44    3.57
   1  10   0    0.86    0.45
   2  10   0    7.01    0.54
   3  10   0    1.97    0.49
   4  10   0  113.19    1.69
   5  10   0    2.91    0.47
   6  10   0   10.67    0.58
   7  10   0    3.21    0.48
   8  10   0    0.19    0.46
   9  10   0    5.32    0.53
  10  10   0   -0.03    0.44
  11  10   0    4.07    0.51
  12  10   0   13.63    0.63
  13  10   0    0.10    0.41
  14  10   0    1.10    0.42
  15  10   0    0.79    0.42
  16  10   0    6.57    0.50
  17  10   0   11.98    0.57
  18  10   0   28.24    0.78
   1  11   0    2.70    0.50
   2  11   0  171.65    2.33
   3  11   0    6.28    0.54
   4  11   0    7.38    0.55
   5  11   0    1.64    0.48
   6  11   0   14.55    0.65
   7  11   0   25.38    0.79
   8  11   0    2.84    0.47
   9  11   0    1.05    0.43
  10  11   0    9.28    0.56
  11  11   0   19.02    0.68
  12  11   0    2.08    0.45
  13  11   0   13.01    0.59
  14  11   0   11.16    0.56
  15  11   0    0.02    0.39
  16  11   0   15.54    0.65
   0  12   0    5.08    0.49
   1  12   0   10.07    0.56
   2  12   0   13.83    0.61
   3  12   0   21.88    0.72
   4  12   0    0.77    0.42
   5  12   0   18.48    0.67
   6  12   0   50.70    1.06
   7  12   0    6.21    0.51
   8  12   0    0.11    0.41
   9  12   0   30.33    0.81
  10  12   0   24.91    0.73
  11  12   0    9.93    0.54
  12  12   0    0.44    0.42
  13  12   0    8.72    0.58
   1  13   0    8.93    0.52
   2  13   0    5.37    0.47
   3  13   0    4.43    0.46
   4  13   0   18.69    0.65
   5  13   0   14.86    0.60
   6  13   0    2.50    0.43
   7  13   0   21.84    0.70
   8  13   0   19.17    0.70
   2   0   1 1450.27   10.51
   4   0   1  211.18    1.97
   6   0   1  393.27    3.58
   8   0   1   90.90    1.15
  10   0   1  120.74    1.46
  12   0   1   91.82    1.28
  14   0   1  142.79    1.84
  16   0   1    2.26    0.48
  18   0   1   49.92    1.01
  20   0   1   23.47    0.74
  22   0   1    8.61    0.58
  24   0   1    1.11    0.43
  26   0   1   17.49    0.64
   0   1   1  381.49    2.93
   1   1   1   15.19    0.24
   2   1   1  129.51    1.24
   3   1   1 1019.56    7.56
   4   1   1   76.43    0.82
   5   1   1  311.41    2.87
   6   1   1   59.26    0.74
   7   1   1  362.18    3.82
   8   1   1  144.93    1.66
   9   1   1  198.13    2.21
  10   1   1  127.16    1.57
  11   1   1    0.65    0.56
  12   1   1   19.73    0.66
  13   1   1  122.09    1.63
  14   1   1   18.45    0.65
  15   1   1   57.83    1.01
  16   1   1   48.82    0.95
  17   1   1   31.39    0.87
  18   1   1   21.36    0.68
  19   1   1   16.46    0.64
  20   1   1    2.06    0.49
  21   1   1    0.63    0.44
  22   1   1   13.77    0.64
  23   1   1    1.62    0.47
  24   1   1   23.11    0.74
  25   1   1   14.26    0.62
  26   1   1    4.66    0.46
  27   1   1    7.28    0.55
   1   2   1   78.79    0.87
   2   2   1  196.82    1.86
   3   2   1  355.35    3.22
   4   2   1  607.46    5.35
   5   2   1   41.00    0.57
   6   2   1   20.76    0.51
   7   2   1   17.57    0.44
   8   2   1  321.76    3.44
   9   2   1    4.01    0.22
  10   2   1   18.11    0.72
  11   2   1    1.32    0.48
  12   2   1   77.38    1.17
  13   2   1   24.82    0.90
  14   2   1   43.76    0.81
  15   2   1   27.33    0.76
  16   2   1   14.90    0.66
  17   2   1    3.35    0.66
  18   2   1    3.66    0.51
  19   2   1   25.88    0.75
  20   2   1   59.36    1.13
  21   2   1   17.82    0.69
  22   2   1   21.36    0.74
  23   2   1    0.61    0.43
  24   2   1   10.62    0.56
  25   2   1   12.11    0.59
  26   2   1   26.16    0.75
   0   3   1  314.39    2.92
   1   3   1  418.92    3.79
   2   3   1   54.75    0.67
   3   3   1  325.12    3.04
   4   3   1  101.06    1.15
   5   3   1   14.37    0.54
   6   3   1  146.30    1.69
   7   3   1   28.68    0.52
   8   3   1   16.99    0.43
   9   3   1  330.58    3.62
  10   3   1   58.69    0.97
  11   3   1   23.77    0.69
  12   3   1   32.26    0.83
  13   3   1   88.41    1.32
  14   3   1   23.61    0.70
  15   3   1   -0.23    0.46
  16   3   1   21.09    0.78
  17   3   1   21.38    0.70
  18   3   1   49.35    1.01
  19   3   1   40.36    0.92
  20   3   1    4.23    0.50
  21   3   1   36.88    0.92
  22   3   1   24.16    0.77
  23   3   1   36.64    0.90
  24   3   1   23.95    0.75
  25   3   1   11.58    0.57
  26   3   1    0.69    0.41
   1   4   1    2.39    0.32
   2   4   1  344.25    3.28
   3   4   1    8.46    0.35
   4   4   1   12.77    0.36
   5   4   1   47.83    0.71
   6   4   1   61.27    0.87
   7   4   1  190.09    2.24
   8   4   1    8.90    0.62
   9   4   1    2.46    0.49
  10   4   1   40.78    0.79
  11   4   1  180.50    2.27
  12   4   1   15.95    0.58
  13   4   1   59.61    1.05
  14   4   1   58.05    1.04
  15   4   1   22.11    0.81
  16   4   1   39.29    0.92
  17   4   1   16.51    0.65
  18   4   1   12.59    0.60
  19   4   1   27.97    0.79
  20   4   1   34.72    0.88
  21   4   1   21.30    0.74
  22   4   1    4.41    0.49
  23   4   1    3.43    0.46
  24   4   1   10.78    0.56
  25   4   1    9.72    0.53
  26   4   1    8.95    0.58
   0   5   1   40.45    0.66
   1   5   1  132.79    1.59
   2   5   1    5.16    0.48
   3   5   1  427.81    4.57
   4   5   1   12.99    0.69
   5   5   1   44.52    0.87
   6   5   1   20.27    0.63
   7   5   1  156.29    1.93
   8   5   1   12.00    0.53
   9   5   1   47.81    0.98
  10   5   1    1.00    0.50
  11   5   1   56.76    1.03
  12   5   1   14.10    0.62
  13   5   1   19.64    0.71
  14   5   1    5.58    0.65
  15   5   1  203.28    2.55
  16   5   1    2.89    0.50
  17   5   1   32.27    0.83
  18   5   1    4.93    0.51
  19   5   1   80.17    1.38
  20   5   1    0.29    0.46
  21   5   1    2.46    0.47
  22   5   1    1.41    0.44
  23   5   1   22.74    0.73
  24   5   1    2.56    0.43
  25   5   1   23.22    0.72
   1   6   1   85.27    1.22
   2   6   1  142.64    1.79
   3   6   1   39.33    0.85
   4   6   1   61.23    1.01
   5   6   1   89.98    1.27
   6   6   1   20.08    0.73
   7   6   1   72.48    1.24
   8   6   1   36.04    0.77
   9   6   1    5.23    0.52
  10   6   1    0.82    0.50
  11   6   1   41.31    0.90
  12   6   1    1.54    0.65
  13   6   1  102.80    1.55
  14   6   1   13.46    0.62
  15   6   1   21.09    0.68
  16   6   1   17.65    0.67
  17   6   1   64.63    1.20
  18   6   1   12.54    0.61
  19   6   1   11.93    0.62
  20   6   1   26.48    0.79
  21   6   1   21.89    0.72
  22   6   1    2.77    0.46
  23   6   1    4.61    0.46
  24   6   1    7.19    0.52
   0   7   1  253.17    2.94
   1   7   1    4.89    0.51
   2   7   1   19.42    0.65
   3   7   1   28.73    0.75
   4   7   1  103.96    1.43
   5   7   1   44.75    0.92
   6   7   1   41.93    0.87
   7   7   1   32.18    0.79
   8   7   1    6.94    0.52
   9   7   1  130.34    1.79
  10   7   1   10.26    0.69
  11   7   1   24.50    0.76
  12   7   1    1.66    0.48
  13   7   1   44.26    0.95
  14   7   1   24.95    0.75
  15   7   1   -0.20    0.43
  16   7   1   10.56    0.59
  17   7   1   13.13    0.63
  18   7   1   54.41    1.12
  19   7   1   23.20    0.74
  20   7   1    3.40    0.45
  21   7   1    9.34    0.55
  22   7   1   29.61    0.79
  23   7   1   18.07    0.66
   1   8   1   24.15    0.69
   2   8   1   93.30    1.39
   3   8   1    9.45    0.59
   4   8   1   63.80    1.13
   5   8   1   23.15    0.80
   6   8   1   10.34    0.68
   7   8   1    9.27    0.71
   8   8   1   69.44    1.22
   9   8   1   18.86    0.67
  10   8   1   12.36    0.61
  11   8   1    4.17    0.48
  12   8   1   36.87    0.89
  13   8   1    5.93    0.52
  14   8   1   10.72    0.59
  15   8   1   14.72    0.66
  16   8   1   18.12    0.69
  17   8   1   14.28    0.63
  18   8   1    1.32    0.44
  19   8   1   15.92    0.64
  20   8   1   32.16    0.83
  21   8   1   20.70    0.68
  22   8   1   11.30    0.61
   0   9   1   18.91    0.69
   1   9   1   15.22    0.64
   2   9   1   16.04    0.62
   3   9   1   11.27    0.56
   4   9   1    2.91    0.50
   5   9   1   22.34    0.70
   6   9   1   46.63    0.99
   7   9   1    4.12    0.46
   8   9   1    9.37    0.57
   9   9   1   67.60    1.23
  10   9   1   27.44    0.79
  11   9   1    7.44    0.54
  12   9   1    4.54    0.51
  13   9   1   77.64    1.36
  14   9   1    5.18    0.53
  15   9   1    1.26    0.45
  16   9   1   10.38    0.57
  17   9   1   23.98    0.74
  18   9   1    7.51    0.51
  19   9   1    0.35    0.39
  20   9   1    1.64    0.40
   1  10   1    9.90    0.58
   2  10   1   24.87    0.77
   3  10   1   14.35    0.64
   4  10   1    6.71    0.52
   5  10   1    2.76    0.48
   6  10   1   16.39    0.66
   7  10   1   37.72    0.91
   8  10   1    0.64    0.45
   9  10   1    7.50    0.57
  10  10   1    4.90    0.53
  11  10   1   63.03    1.21
  12  10   1    9.14    0.56
  13  10   1    0.85    0.42
  14  10   1   20.43    0.69
  15  10   1   18.65    0.68
  16  10   1    0.15    0.40
  17  10   1    0.16    0.38
  18  10   1    9.77    0.56
   0  11   1   19.04    0.71
   1  11   1    6.85    0.55
   2  11   1    0.18    0.45
   3  11   1   19.98    0.71
   4  11   1   12.34    0.63
   5  11   1   12.69    0.63
   6  11   1    3.23    0.50
   7  11   1   33.57    0.88
   8  11   1    9.69    0.57
   9  11   1    0.97    0.43
  10  11   1   16.44    0.65
  11  11   1    2.43    0.44
  12  11   1   11.77    0.59
  13  11   1    0.17    0.39
  14  11   1    3.29    0.44
  15  11   1   14.29    0.60
  16  11   1   10.41    0.60
   1  12   1    4.78    0.49
   2  12   1    0.15    0.41
   3  12   1   18.22    0.68
   4  12   1    8.65    0.54
   5  12   1   25.39    0.76
   6  12   1    1.86    0.44
   7  12   1    7.53    0.53
   8  12   1   18.07    0.67
   9  12   1    7.09    0.51
  10  12   1    0.58    0.39
  11  12   1    2.11    0.42
  12  12   1    5.65    0.50
   0  13   1    1.38    0.41
   1  13   1   19.72    0.67
   2  13   1    2.74    0.43
   3  13   1    3.07    0.43
   4  13   1    0.18    0.39
   5  13   1    3.44    0.45
   6  13   1   12.93    0.58
   7  13   1    0.15    0.43
   8  13   1    1.49    0.48
   0   0   2 3287.48   25.29
   2   0   2  306.47    2.78
   4   0   2  718.58    6.24
   6   0   2  160.85    1.65
   8   0   2  194.71    2.16
  10   0   2   53.01    0.97
  12   0   2   37.99    0.82
  14   0   2  135.69    1.76
  16   0   2    7.42    0.59
  18   0   2  147.38    2.00
  20   0   2   14.78    0.63
  22   0   2   74.90    1.33
  24   0   2   25.91    0.77
  26   0   2    2.33    0.42
   1   1   2 1946.83   14.18
   2   1   2  525.30    4.61
   3   1   2  361.76    3.27
   4   1   2  373.79    3.41
   5   1   2  509.30    4.57
   6   1   2  191.85    1.95
   7   1   2   68.66    0.92
   8   1   2    6.66    0.31
   9   1   2    8.55    0.28
  10   1   2  118.96    1.57
  11   1   2  137.42    1.71
  12   1   2   84.93    1.24
  13   1   2   60.93    1.19
  14   1   2   24.66    0.62
  15   1   2   21.59    0.70
  16   1   2   85.70    1.34
  17   1   2   90.06    1.46
  18   1   2   15.29    0.64
  19   1   2    5.24    0.50
  20   1   2   58.11    1.12
  21   1   2   42.05    0.97
  22   1   2   21.55    0.74
  23   1   2   16.94    0.67
  24   1   2    7.80    0.52
  25   1   2    3.49    0.46
  26   1   2   22.62    0.70
   0   2   2  395.88    3.57
   1   2   2  713.48    7.34
   2   2   2  182.71    1.79
   3   2   2  189.37    1.86
   4   2   2   91.75    1.05
   5   2   2  248.65    2.44
   6   2   2  129.13    1.52
   7   2   2   71.69    0.93
   8   2   2  137.56    1.61
   9   2   2  140.72    1.75
  10   2   2   16.72    0.67
  11   2   2   31.12    0.77
  12   2   2   63.17    1.07
  13   2   2   39.29    0.82
  14   2   2   42.05    0.87
  15   2   2   47.15    0.94
  16   2   2   37.98    0.97
  17   2   2    2.35    0.54
  18   2   2   12.02    0.59
  19   2   2   19.09    0.68
  20   2   2   10.54    0.59
  21   2   2    0.95    0.46
  22   2   2    1.49    0.47
  23   2   2    6.44    0.52
  24   2   2   21.57    0.71
  25   2   2    1.76    0.42
  26   2   2    3.41    0.44
   1   3   2   35.69    0.55
   2   3   2  210.09    2.10
   3   3   2  405.16    3.77
   4   3   2   48.37    0.71
   5   3   2  516.58    4.53
   6   3   2   86.19    1.09
   7   3   2  428.47    4.53
   8   3   2   13.90    0.68
   9   3   2  142.31    1.78
  10   3   2   43.06    0.86
  11   3   2  222.35    2.59
  12   3   2   39.66    0.97
  13   3   2   24.26    0.69
  14   3   2    9.00    0.57
  15   3   2   29.70    0.79
  16   3   2   15.13    0.77
  17   3   2   30.25    0.80
  18   3   2    3.47    0.45
  19   3   2    5.19    0.52
  20   3   2    2.04    0.47
  21   3   2    2.39    0.48
  22   3   2    4.28    0.51
  23   3   2   20.58    0.71
  24   3   2    2.98    0.46
  25   3   2    1.95    0.42
  26   3   2    4.93    0.50
   0   4   2   19.55    0.45
   1   4   2  299.90    3.23
   2   4   2   28.93    0.57
   3   4   2   29.32    0.54
   4   4   2   18.23    0.39
   5   4   2  211.08    2.38
   6   4   2  131.33    1.67
   7   4   2  138.95    1.74
   8   4   2   32.51    0.70
   9   4   2   48.03    0.90
  10   4   2   82.73    1.26
  11   4   2   26.68    0.70
  12   4   2   20.61    0.69
  13   4   2    0.31    0.49
  14   4   2   18.11    0.68
  15   4   2   10.78    0.74
  16   4   2    6.09    0.50
  17   4   2   19.18    0.66
  18   4   2    2.12    0.48
  19   4   2    2.85    0.48
  20   4   2    0.11    0.45
  21   4   2    8.87    0.58
  22   4   2    0.54    0.42
  23   4   2   11.45    0.58
  24   4   2    1.68    0.42
  25   4   2    7.23    0.50
   1   5   2  338.59    3.70
   2   5   2   11.02    0.68
   3   5   2  308.05    3.39
   4   5   2   35.11    0.81
   5   5   2   36.27    0.75
   6   5   2    6.96    0.57
   7   5   2   13.95    0.58
   8   5   2   34.44    0.82
   9   5   2   16.48    0.74
  10   5   2    1.38    0.37
  11   5   2  114.37    1.59
  12   5   2    7.92    0.53
  13   5   2   50.02    1.05
  14   5   2    2.39    0.59
  15   5   2   60.48    1.11
  16   5   2    0.22    0.41
  17   5   2   40.50    0.94
  18   5   2    2.24    0.47
  19   5   2   22.57    0.75
  20   5   2    2.57    0.49
  21   5   2   38.45    0.93
  22   5   2    0.41    0.40
  23   5   2    4.49    0.48
  24   5   2    0.49    0.39
  25   5   2   10.95    0.60
   0   6   2   29.14    0.74
   1   6   2  186.74    2.23
   2   6   2    1.44    0.50
   3   6   2   22.64    0.60
   4   6   2    5.86    0.59
   5   6   2   64.06    1.14
   6   6   2    4.07    0.72
   7   6   2   26.89    0.73
   8   6   2   29.94    0.78
   9   6   2   11.92    0.64
  10   6   2   39.49    0.85
  11   6   2   35.43    0.86
  12   6   2   16.99    0.80
  13   6   2   33.30    0.83
  14   6   2   22.40    0.71
  15   6   2   18.84    0.68
  16   6   2    7.38    0.54
  17   6   2   23.66    0.74
  18   6   2   -0.63    0.45
  19   6   2    9.67    0.59
  20   6   2    1.42    0.44
  21   6   2    3.87    0.46
  22   6   2    2.60    0.45
  23   6   2   14.47    0.60
  24   6   2    0.01    0.45
   1   7   2    6.95    0.45
   2   7   2    1.64    0.37
   3   7   2   56.14    0.99
   4   7   2    8.44    0.56
   5   7   2  127.24    1.54
   6   7   2   44.08    0.91
   7   7   2   88.51    1.34
   8   7   2   14.46    0.65
   9   7   2   71.90    1.27
  10   7   2   38.25    0.93
  11   7   2   34.23    0.81
  12   7   2   50.82    1.02
  13   7   2    4.57    0.49
  14   7   2    8.83    0.58
  15   7   2    4.67    0.51
  16   7   2   13.84    0.63
  17   7   2   17.03    0.68
  18   7   2    9.54    0.58
  19   7   2    6.38    0.51
  20   7   2    0.28    0.41
  21   7   2   14.77    0.61
  22   7   2    0.17    0.39
  23   7   2    8.69    0.57
   0   8   2    2.77    0.55
   1   8   2   17.02    0.68
   2   8   2   13.24    0.64
   3   8   2   14.61    0.66
   4   8   2   22.56    0.83
   5   8   2   72.45    1.26
   6   8   2   14.96    0.77
   7   8   2   39.20    0.91
   8   8   2   43.04    0.92
   9   8   2   51.59    1.02
  10   8   2   13.37    0.58
  11   8   2   10.00    0.57
  12   8   2    0.88    0.45
  13   8   2    7.07    0.54
  14   8   2   29.11    0.82
  15   8   2    4.54    0.51
  16   8   2   20.12    0.72
  17   8   2    2.05    0.45
  18   8   2    2.32    0.44
  19   8   2    5.14    0.49
  20   8   2    6.05    0.49
  21   8   2    4.88    0.47
   1   9   2   65.70    1.17
   2   9   2    1.95    0.49
   3   9   2   48.73    0.99
   4   9   2   24.80    0.74
   5   9   2   22.54    0.72
   6   9   2   19.20    0.65
   7   9   2   16.97    0.66
   8   9   2   10.59    0.59
   9   9   2    1.21    0.45
  10   9   2   23.69    0.74
  11   9   2   26.60    0.80
  12   9   2   26.35    0.80
  13   9   2   13.34    0.64
  14   9   2   10.89    0.60
  15   9   2   19.22    0.69
  16   9   2    7.79    0.52
  17   9   2   13.54    0.61
  18   9   2    8.23    0.52
  19   9   2    2.45    0.43
  20   9   2    1.81    0.49
   0  10   2   53.65    1.07
   1  10   2   23.13    0.73
   2  10   2    3.50    0.48
   3  10   2   21.87    0.72
   4  10   2   20.88    0.71
   5  10   2    7.74    0.55
   6  10   2    1.75    0.47
   7  10   2    5.10    0.52
   8  10   2   24.02    0.77
   9  10   2   11.37    0.60
  10  10   2   11.20    0.60
  11  10   2    5.04    0.52
  12  10   2    8.76    0.55
  13  10   2   14.30    0.63
  14  10   2   20.47    0.70
  15  10   2    9.35    0.55
  16  10   2    1.81    0.42
  17  10   2    4.89    0.47
  18  10   2   21.12    0.72
   1  11   2   19.63    0.71
   2  11   2   32.84    0.88
   3  11   2    7.76    0.56
   4  11   2    8.54    0.57
   5  11   2   17.36    0.69
   6  11   2   12.73    0.62
   7  11   2    2.61    0.46
   8  11   2    0.11    0.41
   9  11   2    5.42    0.50
  10  11   2    6.78    0.51
  11  11   2   11.03    0.58
  12  11   2    6.97    0.51
  13  11   2    1.65    0.42
  14  11   2    0.68    0.40
  15  11   2    0.67    0.42
   0  12   2    0.50    0.41
   1  12   2   25.69    0.76
   2  12   2    4.14    0.47
   3  12   2   27.35    0.78
   4  12   2    0.47    0.41
   5  12   2    4.37    0.48
   6  12   2    8.10    0.54
   7  12   2   11.60    0.58
   8  12   2    3.91    0.46
   9  12   2   14.23    0.60
  10  12   2    0.61    0.39
  11  12   2    1.45    0.42
  12  12   2    4.67    0.51
   1  13   2    0.75    0.40
   2  13   2   17.07    0.63
   3  13   2    8.98    0.53
   4  13   2    1.51    0.41
   5  13   2   13.38    0.59
   6  13   2    2.28    0.46
   7  13   2   16.77    0.67
   2   0   3  318.78    2.97
   4   0   3  738.40    7.65
   6   0   3  325.81    3.14
   8   0   3  131.17    1.60
  10   0   3  173.31    2.04
  12   0   3  117.33    1.59
  14   0   3  247.19    2.90
  16   0   3  101.72    1.56
  18   0   3  100.75    1.54
  20   0   3   27.14    0.79
  22   0   3   10.09    0.59
  24   0   3   10.59    0.57
  26   0   3   32.44    0.82
   0   1   3   82.72    0.93
   1   1   3  442.73    4.01
   2   1   3  151.00    1.55
   3   1   3  119.58    1.29
   4   1   3   60.30    0.90
   5   1   3   81.92    1.02
   6   1   3   66.43    0.94
   7   1   3    0.26    0.36
   8   1   3  220.27    2.48
   9   1   3   45.48    0.73
  10   1   3   71.44    1.05
  11   1   3    5.25    0.53
  12   1   3   58.15    1.08
  13   1   3    6.57    0.53
  14   1   3  103.10    1.48
  15   1   3   10.33    0.57
  16   1   3   41.69    0.97
  17   1   3    4.57    0.50
  18   1   3   35.27    0.86
  19   1   3   14.97    0.64
  20   1   3   12.18    0.60
  21   1   3    4.69    0.53
  22   1   3   13.87    0.65
  23   1   3    7.88    0.54
  24   1   3    9.77    0.56
  25   1   3    0.53    0.40
  26   1   3    1.50    0.42
   1   2   3  212.15    2.11
   2   2   3  415.35    3.86
   3   2   3  408.81    3.81
   4   2   3  295.68    2.86
   5   2   3   28.90    0.61
   6   2   3   40.89    0.71
   7   2   3   90.67    1.21
   8   2   3  379.76    4.08
   9   2   3   26.53    0.64
  10   2   3  158.30    1.93
  11   2   3   26.61    0.70
  12   2   3  173.81    2.18
  13   2   3    9.82    0.57
  14   2   3   30.80    0.78
  15   2   3    8.11    0.58
  16   2   3   14.00    0.75
  17   2   3    6.21    0.54
  18   2   3    3.54    0.46
  19   2   3    8.57    0.56
  20   2   3   51.61    0.95
  21   2   3   16.91    0.67
  22   2   3    2.90    0.49
  23   2   3    0.83    0.43
  24   2   3   14.03    0.62
  25   2   3    6.62    0.49
  26   2   3    8.59    0.55
   0   3   3  247.39    2.48
   1   3   3  243.81    2.44
   2   3   3   37.03    0.68
   3   3   3   34.04    0.67
   4   3   3   82.03    1.10
   5   3   3  217.60    2.46
   6   3   3  103.53    1.31
   7   3   3  124.87    1.55
   8   3   3   40.00    0.77
   9   3   3   25.70    0.68
  10   3   3   95.98    1.34
  11   3   3   13.27    0.87
  12   3   3    8.89    0.46
  13   3   3    3.91    0.56
  14   3   3   21.24    0.71
  15   3   3    5.23    0.63
  16   3   3    1.87    0.48
  17   3   3   11.78    0.61
  18   3   3    0.27    0.44
  19   3   3    4.47    0.50
  20   3   3    2.03    0.47
  21   3   3   -0.41    0.44
  22   3   3    0.56    0.43
  23   3   3   16.37    0.64
  24   3   3    1.03    0.42
  25   3   3   13.36    0.58
   1   4   3   48.05    0.80
   2   4   3  440.85    4.68
   3   4   3  249.97    2.77
   4   4   3  103.56    1.34
   5   4   3   91.58    1.25
   6   4   3   73.43    1.08
   7   4   3   28.61    0.65
   8   4   3   81.91    1.21
   9   4   3   48.99    0.93
  10   4   3   21.30    0.65
  11   4   3   14.51    0.61
  12   4   3   10.00    0.59
  13   4   3    4.53    0.56
  14   4   3   81.17    1.35
  15   4   3   24.93    0.77
  16   4   3   16.96    0.65
  17   4   3    2.37    0.48
  18   4   3   27.21    0.78
  19   4   3   12.24    0.62
  20   4   3   31.61    0.85
  21   4   3   28.20    0.81
  22   4   3    0.41    0.42
  23   4   3    3.08    0.47
  24   4   3   19.23    0.66
  25   4   3   14.70    0.62
   0   5   3   65.30    1.00
   1   5   3  194.41    2.27
   2   5   3    2.23    0.43
   3   5   3    9.07    0.49
   4   5   3   21.13    0.62
   5   5   3   66.89    1.07
   6   5   3   11.88    0.56
   7   5   3   51.97    1.01
   8   5   3    9.63    0.55
   9   5   3   43.56    0.83
  10   5   3   16.71    0.65
  11   5   3   12.07    0.59
  12   5   3   15.88    0.67
  13   5   3   66.07    1.24
  14   5   3    3.27    0.46
  15   5   3    0.92    0.48
  16   5   3    5.08    0.51
  17   5   3   43.73    0.97
  18   5   3    2.18    0.49
  19   5   3   31.30    0.85
  20   5   3   -0.12    0.43
  21   5   3    6.25    0.51
  22   5   3    3.79    0.47
  23   5   3   33.84    0.76
  24   5   3    1.93    0.42
   1   6   3   51.29    0.92
   2   6   3  127.30    1.68
   3   6   3  102.42    1.49
   4   6   3   82.89    1.30
   5   6   3   23.41    0.72
   6   6   3   54.75    0.93
   7   6   3    4.28    0.50
   8   6   3   44.76    0.92
   9   6   3   32.82    0.78
  10   6   3    0.78    0.53
  11   6   3   33.88    0.93
  12   6   3    2.58    0.55
  13   6   3    1.06    0.46
  14   6   3   49.28    0.89
  15   6   3   38.55    0.91
  16   6   3   25.38    0.76
  17   6   3   13.78    0.63
  18   6   3   37.72    0.93
  19   6   3   21.94    0.74
  20   6   3   27.42    0.79
  21   6   3   33.74    0.86
  22   6   3    1.64    0.42
  23   6   3    0.05    0.39
   0   7   3   84.65    1.14
   1   7   3   35.97    0.72
   2   7   3   16.63    0.58
   3   7   3    3.94    0.56
   4   7   3   66.63    1.13
   5   7   3   40.60    0.78
   6   7   3   21.68    0.71
   7   7   3   42.51    0.94
   8   7   3   28.98    0.85
   9   7   3    1.69    0.56
  10   7   3   10.22    0.55
  11   7   3   12.52    0.60
  12   7   3    3.65    0.46
  13   7   3    6.18    0.53
  14   7   3   45.84    0.99
  15   7   3    0.49    0.46
  16   7   3   32.36    0.87
  17   7   3   11.91    0.62
  18   7   3   26.02    0.78
  19   7   3    9.51    0.55
  20   7   3    5.88    0.51
  21   7   3    1.50    0.41
  22   7   3   10.65    0.56
   1   8   3   19.01    0.77
   2   8   3   21.53    0.78
   3   8   3   54.62    1.12
   4   8   3   33.04    0.92
   5   8   3    8.22    0.59
   6   8   3   18.89    0.68
   7   8   3   29.75    0.80
   8   8   3  102.99    1.56
   9   8   3   15.16    0.60
  10   8   3   54.15    1.07
  11   8   3    3.67    0.50
  12   8   3  104.30    1.61
  13   8   3   11.03    0.60
  14   8   3   13.59    0.64
  15   8   3    1.12    0.46
  16   8   3    7.55    0.54
  17   8   3    1.23    0.43
  18   8   3    4.71    0.48
  19   8   3   -0.11    0.39
  20   8   3    9.70    0.53
  21   8   3    0.54    0.45
   0   9   3   19.84    0.70
   1   9   3   46.98    0.99
   2   9   3    4.82    0.52
   3   9   3   14.17    0.60
   4   9   3    1.10    0.42
   5   9   3   41.16    0.93
   6   9   3   24.62    0.74
   7   9   3    0.79    0.48
   8   9   3   47.29    1.00
   9   9   3    9.56    0.57
  10   9   3   62.90    1.19
  11   9   3   11.70    0.61
  12   9   3   16.05    0.68
  13   9   3    0.02    0.45
  14   9   3   25.31    0.77
  15   9   3    9.30    0.56
  16   9   3    1.91    0.44
  17   9   3    0.27    0.40
  18   9   3    5.86    0.48
  19   9   3    1.21    0.43
   1  10   3    6.51    0.53
   2  10   3   19.25    0.69
   3  10   3   23.75    0.75
   4  10   3   22.74    0.74
   5  10   3    6.32    0.54
   6  10   3   32.64    0.86
   7  10   3   17.30    0.69
   8  10   3    8.06    0.56
   9  10   3    6.89    0.55
  10  10   3   22.58    0.75
  11  10   3    3.58    0.48
  12  10   3   20.99    0.71
  13  10   3    5.46    0.49
  14  10   3   35.32    0.88
  15  10   3    1.45    0.42
  16  10   3   13.93    0.59
  17  10   3    1.57    0.45
   0  11   3   10.99    0.60
   1  11   3   13.25    0.63
   2  11   3    7.41    0.56
   3  11   3    2.17    0.49
   4  11   3   12.73    0.62
   5  11   3   10.53    0.58
   6  11   3   16.86    0.66
   7  11   3    7.46    0.53
   8  11   3   18.63    0.69
   9  11   3    0.14    0.40
  10  11   3    6.30    0.51
  11  11   3    1.82    0.44
  12  11   3   26.15    0.76
  13  11   3    0.58    0.40
  14  11   3   16.46    0.63
  15  11   3    0.30    0.47
   1  12   3   15.33    0.63
   2  12   3    6.94    0.52
   3  12   3   22.72    0.73
   4  12   3    7.86    0.54
   5  12   3    0.81    0.43
   6  12   3    2.14    0.44
   7  12   3    3.64    0.45
   8  12   3   15.33    0.61
   9  12   3    2.08    0.42
  10  12   3    4.94    0.47
  11  12   3    7.41    0.54
   0  13   3   12.70    0.57
   1  13   3   17.23    0.63
   2  13   3    4.67    0.47
   3  13   3   -0.29    0.41
   4  13   3    4.06    0.48
   5  13   3   12.06    0.61
   0   0   4  391.50    3.68
   2   0   4   88.11    1.05
   4   0   4  284.89    3.09
   6   0   4   70.94    1.02
   8   0   4  114.71    1.47
  10   0   4   72.47    1.13
  12   0   4  151.68    1.93
  14   0   4   62.46    1.06
  16   0   4  176.69    2.29
  18   0   4    0.72    0.46
  20   0   4   11.34    0.60
  22   0   4    0.50    0.42
  24   0   4   17.34    0.66
  26   0   4    4.93    0.53
   1   1   4  288.64    2.82
   2   1   4   49.83    0.73
   3   1   4   84.27    1.09
   4   1   4   36.88    0.64
   5   1   4   81.20    1.13
   6   1   4  121.52    1.49
   7   1   4   31.52    0.60
   8   1   4   60.39    0.93
   9   1   4    4.59    0.38
  10   1   4   26.26    0.71
  11   1   4   42.87    0.86
  12   1   4  105.39    1.46
  13   1   4    6.98    0.47
  14   1   4   60.78    1.05
  15   1   4    0.47    0.60
  16   1   4    5.59    0.56
  17   1   4   33.87    0.84
  18   1   4   33.42    0.84
  19   1   4   13.32    0.62
  20   1   4   13.10    0.62
  21   1   4   33.85    0.89
  22   1   4    1.05    0.44
  23   1   4    9.95    0.55
  24   1   4    1.34    0.42
  25   1   4    5.14    0.47
  26   1   4    4.09    0.52
   0   2   4  104.98    1.30
   1   2   4  173.47    1.98
   2   2   4   85.60    1.11
   3   2   4   20.58    0.47
   4   2   4    3.57    0.48
   5   2   4   51.24    0.80
   6   2   4  286.68    3.15
   7   2   4    5.24    0.46
   8   2   4   52.78    0.87
   9   2   4   11.78    0.58
  10   2   4  261.58    2.98
  11   2   4    2.09    0.48
  12   2   4   11.84    0.52
  13   2   4    2.65    0.46
  14   2   4   24.15    0.70
  15   2   4   -0.13    0.66
  16   2   4   14.79    0.62
  17   2   4   25.91    0.73
  18   2   4   31.25    0.83
  19   2   4   16.51    0.66
  20   2   4    0.87    0.47
  21   2   4    6.95    0.55
  22   2   4   31.74    0.85
  23   2   4   21.28    0.71
  24   2   4    3.44    0.45
  25   2   4    4.15    0.46
   1   3   4   24.10    0.58
   2   3   4   97.74    1.26
   3   3   4   62.03    0.90
   4   3   4   55.92    0.84
   5   3   4  189.41    2.19
   6   3   4   41.00    0.73
   7   3   4   39.34    0.72
   8   3   4   98.93    1.38
   9   3   4   20.23    0.57
  10   3   4    4.23    0.50
  11   3   4   28.07    0.70
  12   3   4   51.15    0.96
  13   3   4   37.39    0.82
  14   3   4   12.06    0.66
  15   3   4   56.62    1.08
  16   3   4   12.31    0.60
  17   3   4   22.54    0.72
  18   3   4    6.07    0.52
  19   3   4   14.78    0.65
  20   3   4   20.55    0.73
  21   3   4   18.16    0.69
  22   3   4    2.74    0.46
  23   3   4   11.40    0.59
  24   3   4    3.50    0.44
  25   3   4   14.03    0.61
   0   4   4  335.71    3.66
   1   4   4   30.56    0.67
   2   4   4    6.83    0.44
   3   4   4   48.90    0.81
   4   4   4  158.14    1.91
   5   4   4   29.93    0.70
   6   4   4   14.61    0.61
   7   4   4   42.26    0.78
   8   4   4   11.12    0.58
   9   4   4   30.00    0.72
  10   4   4    3.52    0.46
  11   4   4   10.57    0.56
  12   4   4   57.94    1.03
  13   4   4   36.38    0.90
  14   4   4   10.93    0.62
  15   4   4   31.22    0.81
  16   4   4   43.67    0.96
  17   4   4   41.02    0.93
  18   4   4   23.01    0.74
  19   4   4   26.43    0.79
  20   4   4    3.26    0.50
  21   4   4    0.99    0.43
  22   4   4   19.30    0.69
  23   4   4   40.01    0.92
  24   4   4    6.55    0.49
   1   5   4   58.96    1.00
   2   5   4   26.36    0.71
   3   5   4   39.02    0.78
   4   5   4    0.61    0.37
   5   5   4    7.10    0.55
   6   5   4    4.00    0.50
   7   5   4  124.20    1.64
   8   5   4    1.31    0.45
   9   5   4    5.35    0.50
  10   5   4   23.26    0.66
  11   5   4  170.22    2.20
  12   5   4    5.02    0.62
  13   5   4    8.02    0.52
  14   5   4    9.72    0.58
  15   5   4   66.79    1.20
  16   5   4    2.06    0.46
  17   5   4   24.09    0.76
  18   5   4    0.19    0.45
  19   5   4   32.78    0.88
  20   5   4    0.72    0.42
  21   5   4   70.67    1.27
  22   5   4    2.39    0.44
  23   5   4    1.19    0.40
  24   5   4    0.72    0.48
   0   6   4  131.18    1.73
   1   6   4   21.47    0.64
   2   6   4   20.39    0.60
   3   6   4   11.90    0.51
   4   6   4   74.52    1.18
   5   6   4   22.10    0.58
   6   6   4   49.59    0.94
   7   6   4    7.40    0.48
   8   6   4   15.83    0.59
   9   6   4   79.87    1.32
  10   6   4    0.83    0.55
  11   6   4    6.84    0.51
  12   6   4    5.92    0.52
  13   6   4   48.56    0.99
  14   6   4   16.03    0.66
  15   6   4    8.48    0.56
  16   6   4   27.77    0.80
  17   6   4   44.45    1.00
  18   6   4   28.00    0.82
  19   6   4   41.30    0.96
  20   6   4    9.94    0.56
  21   6   4    7.92    0.52
  22   6   4   17.55    0.64
  23   6   4   32.04    0.84
   1   7   4   21.06    0.62
   2   7   4   97.09    1.42
   3   7   4    0.03    0.40
   4   7   4   33.34    0.77
   5   7   4   47.99    0.98
   6   7   4   49.35    1.01
   7   7   4    1.16    0.54
   8   7   4   11.79    0.59
   9   7   4    9.46    0.57
  10   7   4    4.98    0.53
  11   7   4   13.70    0.61
  12   7   4   38.22    0.91
  13   7   4   20.36    0.71
  14   7   4   15.62    0.66
  15   7   4   36.85    0.92
  16   7   4   36.91    0.92
  17   7   4   15.05    0.64
  18   7   4   15.27    0.64
  19   7   4    9.68    0.56
  20   7   4   22.25    0.71
  21   7   4   15.91    0.62
  22   7   4    2.80    0.50
   0   8   4   25.80    0.75
   1   8   4   18.47    0.67
   2   8   4   14.83    0.62
   3   8   4   10.79    0.56
   4   8   4    7.46    0.52
   5   8   4   18.61    0.66
   6   8   4   72.47    1.25
   7   8   4    3.55    0.46
   8   8   4   36.39    0.88
   9   8   4   13.77    0.63
  10   8   4   99.28    1.55
  11   8   4   14.69    0.63
  12   8   4   16.39    0.67
  13   8   4   22.97    0.75
  14   8   4   37.26    0.92
  15   8   4    6.82    0.53
  16   8   4    9.28    0.55
  17   8   4   10.81    0.57
  18   8   4    7.13    0.51
  19   8   4    0.87    0.35
  20   8   4    0.65    0.43
   1   9   4   33.79    0.85
   2   9   4    4.97    0.50
   3   9   4   41.41    0.93
   4   9   4   17.80    0.68
   5   9   4   28.15    0.79
   6   9   4   17.48    0.67
   7   9   4   20.38    0.71
   8   9   4   48.78    1.03
   9   9   4   19.04    0.70
  10   9   4   17.89    0.69
  11   9   4    1.74    0.48
  12   9   4   42.33    0.98
  13   9   4    8.24    0.54
  14   9   4    1.28    0.44
  15   9   4    1.81    0.44
  16   9   4   -0.12    0.40
  17   9   4   17.22    0.64
  18   9   4    5.26    0.48
   0  10   4   24.30    0.76
   1  10   4   20.79    0.72
   2  10   4    1.87    0.47
   3  10   4   15.39    0.65
   4  10   4   23.32    0.76
   5  10   4   33.93    0.88
   6  10   4    2.38    0.49
   7  10   4   26.43    0.80
   8  10   4   17.65    0.69
   9  10   4    9.63    0.57
  10  10   4   16.94    0.66
  11  10   4    5.79    0.51
  12  10   4   18.03    0.67
  13  10   4    0.93    0.43
  14  10   4    9.94    0.55
  15  10   4   10.22    0.54
  16  10   4   31.12    0.81
   1  11   4   17.43    0.67
   2  11   4   22.15    0.73
   3  11   4   30.79    0.84
   4  11   4    1.82    0.44
   5  11   4    3.79    0.47
   6  11   4   14.16    0.62
   7  11   4    5.96    0.49
   8  11   4    3.32    0.46
   9  11   4    7.03    0.52
  10  11   4   11.62    0.57
  11  11   4   10.55    0.55
  12  11   4   11.29    0.55
  13  11   4    0.85    0.42
  14  11   4   26.24    0.78
   0  12   4    3.21    0.46
   1  12   4   37.39    0.90
   2  12   4    2.75    0.45
   3  12   4    7.61    0.52
   4  12   4    3.25    0.45
   5  12   4    8.92    0.53
   6  12   4   15.60    0.62
   7  12   4    2.19    0.42
   8  12   4    1.14    0.41
   9  12   4    4.27    0.48
  10  12   4   15.23    0.65
   1  13   4    2.73    0.50
   2  13   4    0.13    0.47
   2   0   5  591.82    5.84
   4   0   5  371.77    4.01
   6   0   5   75.20    1.06
   8   0   5  170.89    2.08
  10   0   5   31.84    0.75
  12   0   5   56.40    1.00
  14   0   5    0.28    0.48
  16   0   5   51.59    1.02
  18   0   5    6.05    0.53
  20   0   5   30.96    0.85
  22   0   5    9.01    0.55
  24   0   5    5.28    0.47
   0   1   5  562.39    5.91
   1   1   5  229.77    2.58
   2   1   5  119.03    1.48
   3   1   5  323.69    3.53
   4   1   5  134.92    1.64
   5   1   5    9.40    0.42
   6   1   5  216.69    2.49
   7   1   5   89.89    1.28
   8   1   5   51.76    0.94
   9   1   5   96.45    1.36
  10   1   5   43.16    0.86
  11   1   5    3.99    0.45
  12   1   5   17.03    0.60
  13   1   5   59.10    1.01
  14   1   5   35.06    0.85
  15   1   5   76.26    1.26
  16   1   5    1.25    0.45
  17   1   5    3.15    0.47
  18   1   5   23.25    0.74
  19   1   5   69.60    1.26
  20   1   5    5.23    0.53
  21   1   5   12.63    0.61
  22   1   5   10.14    0.56
  23   1   5   16.29    0.65
  24   1   5   10.08    0.54
  25   1   5   10.71    0.58
   1   2   5   84.12    1.14
   2   2   5  140.64    1.70
   3   2   5   82.07    1.13
   4   2   5   96.08    1.27
   5   2   5   82.82    1.16
   6   2   5   13.50    0.58
   7   2   5   78.37    1.19
   8   2   5   24.79    0.62
   9   2   5   15.87    0.61
  10   2   5   67.34    1.07
  11   2   5  110.32    1.53
  12   2   5   17.01    0.55
  13   2   5   25.69    0.71
  14   2   5   10.26    0.57
  15   2   5   30.61    0.78
  16   2   5    7.16    0.53
  17   2   5   43.45    0.96
  18   2   5    1.61    0.47
  19   2   5    2.88    0.50
  20   2   5    0.83    0.46
  21   2   5   18.98    0.69
  22   2   5    5.29    0.48
  23   2   5   -0.16    0.40
  24   2   5   -0.02    0.38
  25   2   5    8.35    0.57
   0   3   5   36.10    0.66
   1   3   5   37.71    0.68
   2   3   5   14.73    0.46
   3   3   5  148.04    1.80
   4   3   5    6.66    0.53
   5   3   5  119.56    1.58
   6   3   5   18.68    0.59
   7   3   5  176.19    2.15
   8   3   5   49.09    0.92
   9   3   5  267.96    3.09
  10   3   5    4.12    0.44
  11   3   5    4.97    0.41
  12   3   5   29.28    0.70
  13   3   5  145.55    1.97
  14   3   5   21.55    0.67
  15   3   5   42.56    0.93
  16   3   5    0.75    0.44
  17   3   5    8.55    0.57
  18   3   5   10.72    0.59
  19   3   5   18.87    0.70
  20   3   5    0.42    0.45
  21   3   5    9.22    0.55
  22   3   5    3.24    0.46
  23   3   5    2.32    0.43
  24   3   5    1.17    0.42
   1   4   5   24.44    0.70
   2   4   5   13.67    0.60
   3   4   5  137.72    1.74
   4   4   5   13.24    0.51
   5   4   5   77.91    1.20
   6   4   5   27.00    0.71
   7   4   5   35.72    0.75
   8   4   5    8.14    0.51
   9   4   5   42.96    0.86
  10   4   5   21.59    0.61
  11   4   5   55.44    1.02
  12   4   5    8.12    0.57
  13   4   5    7.30    0.50
  14   4   5    3.82    0.48
  15   4   5    5.33    0.50
  16   4   5   18.47    0.69
  17   4   5   12.94    0.62
  18   4   5   -0.28    0.43
  19   4   5    4.10    0.46
  20   4   5   16.05    0.65
  21   4   5    0.94    0.42
  22   4   5    1.89    0.43
  23   4   5    5.83    0.48
  24   4   5    5.98    0.54
   0   5   5    7.71    0.53
   1   5   5  221.51    2.62
   2   5   5    1.58    0.47
   3   5   5  101.42    1.42
   4   5   5    4.21    0.42
   5   5   5   65.89    1.08
   6   5   5    9.28    0.49
   7   5   5   74.41    1.18
   8   5   5    3.36    0.39
   9   5   5   54.48    0.98
  10   5   5    6.96    0.56
  11   5   5    9.21    0.52
  12   5   5    2.61    0.46
  13   5   5   54.78    1.06
  14   5   5    1.94    0.46
  15   5   5   43.73    0.97
  16   5   5    1.60    0.46
  17   5   5    5.78    0.53
  18   5   5    7.86    0.57
  19   5   5   33.18    0.86
  20   5   5    0.06    0.40
  21   5   5    5.63    0.49
  22   5   5    4.58    0.46
  23   5   5    5.69    0.52
   1   6   5   57.74    1.01
   2   6   5    0.98    0.43
   3   6   5  113.55    1.57
   4   6   5    9.57    0.46
   5   6   5   28.93    0.61
   6   6   5   10.81    0.48
   7   6   5    7.50    0.55
   8   6   5    1.04    0.49
   9   6   5   26.12    0.73
  10   6   5    2.79    0.46
  11   6   5   21.39    0.70
  12   6   5    6.54    0.52
  13   6   5   11.50    0.59
  14   6   5    4.16    0.51
  15   6   5    3.82    0.48
  16   6   5    1.21    0.47
  17   6   5   11.71    0.61
  18   6   5    4.64    0.49
  19   6   5    1.91    0.44
  20   6   5    0.66    0.41
  21   6   5    2.02    0.42
  22   6   5    0.24    0.44
   0   7   5    3.12    0.51
   1   7   5   33.13    0.82
   2   7   5    8.53    0.58
   3   7   5   45.18    0.96
   4   7   5    6.85    0.53
   5   7   5   41.35    0.90
   6   7   5   10.69    0.55
   7   7   5   72.84    1.24
   8   7   5   26.48    0.76
   9   7   5   58.79    1.11
  10   7   5    5.45    0.50
  11   7   5    7.01    0.54
  12   7   5    5.09    0.52
  13   7   5   40.34    0.94
  14   7   5   15.27    0.65
  15   7   5    9.23    0.58
  16   7   5    9.52    0.57
  17   7   5    2.10    0.45
  18   7   5    1.40    0.43
  19   7   5   12.40    0.58
  20   7   5    0.71    0.40
  21   7   5    4.40    0.52
   1   8   5    2.62    0.48
   2   8   5   15.88    0.64
   3   8   5   11.44    0.58
   4   8   5   18.23    0.65
   5   8   5   27.01    0.77
   6   8   5   11.77    0.58
   7   8   5   32.88    0.84
   8   8   5    1.84    0.48
   9   8   5   14.67    0.64
  10   8   5   19.57    0.69
  11   8   5   39.87    0.94
  12   8   5   17.59    0.70
  13   8   5    0.37    0.45
  14   8   5    0.56    0.43
  15   8   5   15.94    0.65
  16   8   5    3.60    0.47
  17   8   5    6.86    0.51
  18   8   5    2.15    0.42
  19   8   5    4.26    0.42
   0   9   5   64.30    1.20
   1   9   5   23.06    0.74
   2   9   5   12.66    0.61
   3   9   5   40.08    0.94
   4   9   5   13.26    0.63
   5   9   5    1.09    0.45
   6   9   5   27.38    0.79
   7   9   5   19.14    0.69
   8   9   5   17.73    0.68
   9   9   5   11.22    0.61
  10   9   5   13.09    0.63
  11   9   5    2.70    0.47
  12   9   5    6.82    0.52
  13   9   5   21.56    0.71
  14   9   5    8.07    0.53
  15   9   5   12.14    0.58
  16   9   5    0.33    0.39
  17   9   5   13.38    0.59
   1  10   5   12.27    0.63
   2  10   5   55.10    1.13
   3  10   5   -0.24    0.44
   4  10   5   39.61    0.95
   5  10   5   13.76    0.64
   6  10   5   10.84    0.59
   7  10   5    6.58    0.53
   8  10   5   28.95    0.81
   9  10   5    2.52    0.46
  10  10   5    8.02    0.52
  11  10   5   11.24    0.58
  12  10   5   12.14    0.58
  13  10   5    8.03    0.51
  14  10   5    0.34    0.39
  15  10   5    8.12    0.54
   0  11   5   59.62    1.16
   1  11   5   14.44    0.63
   2  11   5   10.17    0.56
   3  11   5   21.40    0.71
   4  11   5   25.21    0.75
   5  11   5    4.42    0.48
   6  11   5   31.36    0.83
   7  11   5    8.21    0.54
   8  11   5    3.99    0.47
   9  11   5   11.32    0.56
  10  11   5   10.12    0.54
  11  11   5    4.37    0.46
  12  11   5    0.25    0.43
   1  12   5   26.31    0.75
   2  12   5   17.93    0.65
   3  12   5   12.70    0.57
   4  12   5   10.14    0.54
   5  12   5   18.84    0.65
   6  12   5    1.50    0.42
   7  12   5   15.25    0.63
   8  12   5    4.45    0.52
   0   0   6   85.76    1.21
   2   0   6   47.47    0.79
   4   0   6   31.57    0.63
   6   0   6  155.72    1.98
   8   0   6   39.44    0.81
  10   0   6  117.11    1.61
  12   0   6   25.91    0.74
  14   0   6    5.13    0.48
  16   0   6   37.98    0.89
  18   0   6   47.91    1.02
  20   0   6    5.10    0.52
  22   0   6   34.62    0.88
  24   0   6   19.79    0.68
   1   1   6    7.54    0.36
   2   1   6    5.59    0.32
   3   1   6   10.69    0.38
   4   1   6   19.39    0.52
   5   1   6   34.96    0.70
   6   1   6   16.20    0.71
   7   1   6   21.82    0.65
   8   1   6   10.83    0.49
   9   1   6    2.44    0.44
  10   1   6    3.20    0.45
  11   1   6   24.02    0.63
  12   1   6   16.43    0.64
  13   1   6   14.02    0.59
  14   1   6   21.98    0.68
  15   1   6   21.45    0.71
  16   1   6    7.50    0.53
  17   1   6    7.83    0.56
  18   1   6    3.38    0.47
  19   1   6    4.71    0.51
  20   1   6   30.85    0.85
  21   1   6    0.43    0.43
  22   1   6   17.19    0.66
  23   1   6    1.01    0.40
  24   1   6    0.64    0.44
   0   2   6  177.03    2.11
   1   2   6   15.09    0.46
   2   2   6   28.81    0.61
   3   2   6    1.06    0.30
   4   2   6   52.18    0.91
   5   2   6    5.47    0.58
   6   2   6   80.95    1.25
   7   2   6    5.45    0.46
   8   2   6    7.57    0.49
   9   2   6    2.72    0.44
  10   2   6   40.42    0.81
  11   2   6   11.22    0.52
  12   2   6   96.58    1.48
  13   2   6    5.42    0.48
  14   2   6    6.03    0.50
  15   2   6   13.37    0.60
  16   2   6   69.90    1.26
  17   2   6   26.02    0.76
  18   2   6   37.07    0.90
  19   2   6    1.11    0.45
  20   2   6    3.63    0.50
  21   2   6    7.46    0.53
  22   2   6   22.33    0.72
  23   2   6   12.33    0.57
  24   2   6   40.15    0.93
   1   3   6   18.15    0.59
   2   3   6   40.87    0.83
   3   3   6    5.65    0.52
   4   3   6   12.10    0.55
   5   3   6    2.10    0.43
   6   3   6   13.51    0.52
   7   3   6   72.45    1.15
   8   3   6    7.86    0.50
   9   3   6    9.12    0.46
  10   3   6   30.97    0.73
  11   3   6   70.39    1.22
  12   3   6    9.30    0.52
  13   3   6   23.96    0.71
  14   3   6   36.90    0.88
  15   3   6    1.65    0.45
  16   3   6   35.69    0.89
  17   3   6   -0.20    0.41
  18   3   6    0.74    0.47
  19   3   6   30.12    0.84
  20   3   6   38.89    0.94
  21   3   6   13.73    0.61
  22   3   6   17.24    0.64
  23   3   6    6.70    0.50
   0   4   6  105.40    1.46
   1   4   6   12.07    0.51
   2   4   6   18.46    0.56
   3   4   6   16.97    0.56
   4   4   6   55.29    0.97
   5   4   6   71.17    1.01
   6   4   6   79.77    1.24
   7   4   6    7.48    0.43
   8   4   6   14.24    0.50
   9   4   6  154.60    2.04
  10   4   6   37.01    0.86
  11   4   6   40.60    0.88
  12   4   6   26.88    0.75
  13   4   6   25.06    0.75
  14   4   6   19.50    0.68
  15   4   6   50.36    1.05
  16   4   6   18.20    0.67
  17   4   6   11.47    0.62
  18   4   6   56.38    1.13
  19   4   6    1.41    0.45
  20   4   6    5.04    0.51
  21   4   6    8.69    0.53
  22   4   6   35.70    0.86
  23   4   6    1.21    0.48
   1   5   6   99.05    1.43
   2   5   6    7.17    0.49
   3   5   6   72.12    1.15
   4   5   6   22.72    0.61
   5   5   6   88.87    1.18
   6   5   6    1.74    0.39
   7   5   6  106.43    1.56
   8   5   6   17.87    0.66
   9   5   6    5.26    0.47
  10   5   6    6.36    0.49
  11   5   6   48.63    1.00
  12   5   6    1.22    0.44
  13   5   6  115.58    1.73
  14   5   6    1.91    0.48
  15   5   6    0.35    0.41
  16   5   6    7.19    0.56
  17   5   6   69.22    1.27
  18   5   6    0.86    0.44
  19   5   6    3.74    0.49
  20   5   6    6.10    0.49
  21   5   6    3.64    0.45
  22   5   6    0.23    0.44
   0   6   6  172.21    2.21
   1   6   6   52.19    1.01
   2   6   6   16.27    0.64
   3   6   6   49.77    1.00
   4   6   6   67.07    1.18
   5   6   6   74.97    1.24
   6   6   6   54.41    1.02
   7   6   6    5.17    0.48
   8   6   6    0.40    0.43
   9   6   6   78.48    1.31
  10   6   6   19.35    0.67
  11   6   6   51.01    1.04
  12   6   6   19.96    0.71
  13   6   6    9.68    0.55
  14   6   6    1.78    0.45
  15   6   6   69.79    1.28
  16   6   6   20.23    0.71
  17   6   6    3.23    0.48
  18   6   6   17.61    0.68
  19   6   6    6.38    0.49
  20   6   6    3.24    0.45
  21   6   6    0.15    0.45
   1   7   6    3.12    0.46
   2   7   6  147.07    1.99
   3   7   6   18.07    0.64
   4   7   6   38.62    0.88
   5   7   6    2.61    0.47
   6   7   6   18.21    0.67
   7   7   6   59.43    1.12
   8   7   6   23.89    0.73
   9   7   6   18.58    0.70
  10   7   6    1.37    0.48
  11   7   6   31.05    0.83
  12   7   6    6.82    0.53
  13   7   6   18.90    0.70
  14   7   6    6.80    0.53
  15   7   6    1.38    0.45
  16   7   6   27.37    0.80
  17   7   6   -0.05    0.41
  18   7   6    1.21    0.41
  19   7   6    8.96    0.54
  20   7   6   40.45    0.93
   0   8   6  106.90    1.62
   1   8   6    0.20    0.43
   2   8   6   20.57    0.69
   3   8   6    5.90    0.51
   4   8   6   35.49    0.89
   5   8   6    4.77    0.52
   6   8   6   64.99    1.21
   7   8   6   13.56    0.61
   8   8   6    1.94    0.44
   9   8   6    2.49    0.46
  10   8   6   27.09    0.81
  11   8   6    7.36    0.55
  12   8   6   18.40    0.69
  13   8   6    4.63    0.50
  14   8   6    8.01    0.55
  15   8   6   -0.13    0.41
  16   8   6   18.72    0.67
  17   8   6   17.39    0.65
  18   8   6   24.83    0.77
   1   9   6    1.03    0.44
   2   9   6   23.70    0.75
   3   9   6    0.25    0.44
   4   9   6   28.77    0.81
   5   9   6    1.57    0.47
   6   9   6   -0.12    0.45
   7   9   6   11.65    0.61
   8   9   6   14.14    0.63
   9   9   6    4.47    0.50
  10   9   6    6.11    0.53
  11   9   6   38.45    0.93
  12   9   6    1.48    0.45
  13   9   6    0.80    0.42
  14   9   6   17.95    0.66
  15   9   6   32.05    0.83
  16   9   6    3.73    0.51
   0  10   6    8.81    0.56
   1  10   6    3.22    0.48
   2  10   6    5.51    0.52
   3  10   6    0.55    0.44
   4  10   6    3.71    0.49
   5  10   6    1.14    0.45
   6  10   6   15.81    0.66
   7  10   6    3.22    0.47
   8  10   6    5.26    0.51
   9  10   6   28.06    0.80
  10  10   6   16.55    0.64
  11  10   6    1.41    0.42
  12  10   6    2.35    0.45
  13  10   6   27.39    0.80
  14  10   6    2.02    0.53
   1  11   6    0.30    0.42
   2  11   6    3.52    0.47
   3  11   6    3.48    0.47
   4  11   6   11.03    0.56
   5  11   6   14.96    0.62
   6  11   6    6.12    0.49
   7  11   6   -0.06    0.41
   8  11   6   20.73    0.70
   9  11   6    5.62    0.52
  10  11   6    3.73    0.56
   0  12   6   10.32    0.61
   1  12   6    3.46    0.54
   2  12   6   -0.30    0.49
   3  12   6    3.94    0.57
   4  12   6    5.54    0.61
   2   0   7  658.88    7.01
   4   0   7   43.85    0.90
   6   0   7   49.80    1.08
   8   0   7    8.99    0.47
  10   0   7   53.77    1.04
  12   0   7    5.34    0.48
  14   0   7   20.06    0.68
  16   0   7   70.42    1.26
  18   0   7    6.59    0.53
  20   0   7  120.48    1.82
  22   0   7   16.75    0.66
   0   1   7  291.05    3.33
   1   1   7   12.41    0.60
   2   1   7   47.35    0.98
   3   1   7   56.69    1.04
   4   1   7   72.06    1.26
   5   1   7   26.75    0.83
   6   1   7   94.80    1.54
   7   1   7   36.73    0.87
   8   1   7   21.85    0.61
   9   1   7   49.81    0.96
  10   1   7    9.04    0.61
  11   1   7    6.17    0.48
  12   1   7   20.43    0.67
  13   1   7   24.27    0.74
  14   1   7   19.44    0.67
  15   1   7   26.82    0.79
  16   1   7    4.32    0.48
  17   1   7    2.57    0.48
  18   1   7   43.76    0.99
  19   1   7   15.27    0.67
  20   1   7    5.02    0.53
  21   1   7    1.75    0.43
  22   1   7   19.44    0.69
  23   1   7    3.15    0.67
   1   2   7   24.07    0.71
   2   2   7   18.25    0.71
   3   2   7   36.71    0.96
   4   2   7  193.33    2.18
   5   2   7   51.02    1.24
   6   2   7   14.16    0.65
   7   2   7   75.58    1.21
   8   2   7  122.48    1.70
   9   2   7   11.32    0.60
  10   2   7   22.88    0.70
  11   2   7   83.09    1.33
  12   2   7    8.69    0.54
  13   2   7   31.59    0.81
  14   2   7   51.38    1.05
  15   2   7   15.78    0.67
  16   2   7   15.25    0.63
  17   2   7   32.81    0.88
  18   2   7   14.89    0.64
  19   2   7    0.24    0.45
  20   2   7    9.51    0.57
  21   2   7    6.33    0.51
  22   2   7    7.06    0.56
   0   3   7   13.93    0.64
   1   3   7   80.54    1.37
   2   3   7   14.56    0.81
   3   3   7   40.77    1.04
   4   3   7   13.10    0.55
   5   3   7   35.60    0.77
   6   3   7   24.55    0.67
   7   3   7   20.70    0.69
   8   3   7   25.55    0.76
   9   3   7  106.74    1.57
  10   3   7    2.51    0.44
  11   3   7   15.12    0.61
  12   3   7    9.95    0.57
  13   3   7   62.65    1.16
  14   3   7   16.86    0.67
  15   3   7   38.95    0.92
  16   3   7    2.27    0.47
  17   3   7    2.18    0.46
  18   3   7   12.46    0.63
  19   3   7   11.54    0.62
  20   3   7    0.07    0.42
  21   3   7    3.38    0.48
  22   3   7    3.93    0.57
   1   4   7   36.43    0.78
   2   4   7   18.84    0.59
   3   4   7   75.92    1.22
   4   4   7   48.97    0.98
   5   4   7   17.81    0.69
   6   4   7    4.83    0.54
   7   4   7   26.41    0.74
   8   4   7   88.01    1.38
   9   4   7   23.10    0.69
  10   4   7   49.95    1.01
  11   4   7   44.49    0.95
  12   4   7   38.61    0.90
  13   4   7   23.99    0.76
  14   4   7   42.97    0.96
  15   4   7    3.14    0.47
  16   4   7    3.41    0.49
  17   4   7    9.19    0.57
  18   4   7    8.37    0.58
  19   4   7   10.75    0.58
  20   4   7    3.60    0.46
  21   4   7    0.20    0.46
   0   5   7    8.40    0.58
   1   5   7   51.76    1.02
   2   5   7    8.01    0.60
   3   5   7   11.85    0.60
   4   5   7    3.82    0.48
   5   5   7   69.30    1.18
   6   5   7   24.47    0.70
   7   5   7   68.19    1.19
   8   5   7    2.30    0.47
   9   5   7   23.68    0.73
  10   5   7    9.29    0.55
  11   5   7   17.62    0.69
  12   5   7    8.56    0.57
  13   5   7    0.97    0.42
  14   5   7    0.55    0.46
  15   5   7   16.90    0.67
  16   5   7    5.74    0.53
  17   5   7   10.59    0.61
  18   5   7    0.28    0.41
  19   5   7    3.54    0.47
  20   5   7    0.11    0.44
  21   5   7    4.59    0.68
   1   6   7    6.71    0.50
   2   6   7   58.79    1.08
   3   6   7   65.73    1.17
   4   6   7    5.32    0.50
   5   6   7   32.14    0.82
   6   6   7    3.07    0.48
   7   6   7   22.77    0.71
   8   6   7   29.11    0.79
   9   6   7   27.05    0.79
  10   6   7   28.70    0.82
  11   6   7    1.04    0.42
  12   6   7   22.91    0.73
  13   6   7   12.79    0.62
  14   6   7   18.62    0.69
  15   6   7    3.51    0.51
  16   6   7    0.36    0.46
  17   6   7    5.84    0.51
  18   6   7    4.73    0.47
  19   6   7    7.08    0.55
  20   6   7   13.24    0.79
   0   7   7   28.41    0.78
   1   7   7   45.87    0.98
   2   7   7    0.49    0.43
   3   7   7   11.68    0.58
   4   7   7    1.32    0.45
   5   7   7   14.83    0.66
   6   7   7    0.75    0.46
   7   7   7    6.40    0.54
   8   7   7   31.80    0.83
   9   7   7   12.50    0.60
  10   7   7   21.67    0.74
  11   7   7    9.32    0.58
  12   7   7   17.71    0.68
  13   7   7   19.13    0.71
  14   7   7    9.54    0.59
  15   7   7    7.63    0.53
  16   7   7    0.34    0.40
  17   7   7    5.57    0.50
  18   7   7    2.79    0.52
   1   8   7   13.22    0.60
   2   8   7    2.68    0.45
   3   8   7   19.39    0.68
   4   8   7   55.30    1.10
   5   8   7    1.37    0.44
   6   8   7   16.96    0.67
   7   8   7   18.19    0.70
   8   8   7   27.64    0.81
   9   8   7    6.63    0.52
  10   8   7    4.59    0.51
  11   8   7   27.86    0.82
  12   8   7    4.26    0.51
  13   8   7    6.14    0.51
  14   8   7   15.44    0.62
  15   8   7   11.37    0.59
  16   8   7    3.86    0.50
   0   9   7    9.15    0.57
   1   9   7    5.40    0.52
   2   9   7   21.08    0.72
   3   9   7    5.42    0.50
   4   9   7    0.89    0.44
   5   9   7   13.47    0.63
   6   9   7   54.25    1.12
   7   9   7   12.41    0.63
   8   9   7    3.06    0.50
   9   9   7    7.86    0.56
  10   9   7    6.54    0.52
  11   9   7    4.19    0.47
  12   9   7    6.12    0.49
  13   9   7    4.15    0.48
  14   9   7    3.90    0.53
   1  10   7    5.43    0.53
   2  10   7   95.11    1.55
   3  10   7    3.38    0.50
   4  10   7    9.06    0.57
   5  10   7    5.44    0.50
   6  10   7   10.02    0.57
   7  10   7    3.42    0.45
   8  10   7    1.03    0.42
   9  10   7    3.05    0.46
  10  10   7    3.77    0.48
  11  10   7    2.46    0.51
  12  10   7    0.85    0.58
   0  11   7   84.00    1.40
   1  11   7    1.29    0.43
   2  11   7    1.50    0.43
   3  11   7    3.12    0.46
   4  11   7   30.80    0.82
   5  11   7    2.39    0.47
   6  11   7    2.40    0.51
   7  11   7    1.65    0.54
   0   0   8   57.26    1.15
   2   0   8   15.09    0.73
   4   0   8   33.18    1.09
   6   0   8   21.35    0.98
   8   0   8   80.39    1.49
  10   0   8   49.29    1.00
  12   0   8   37.93    0.89
  14   0   8   44.44    0.97
  16   0   8   25.61    0.79
  18   0   8    3.13    0.50
  20   0   8    3.92    0.47
   1   1   8   24.80    0.77
   2   1   8   41.75    0.99
   3   1   8   19.40    1.03
   4   1   8   39.86    1.27
   5   1   8   83.05    1.70
   6   1   8   39.39    1.04
   7   1   8   73.78    1.35
   8   1   8   31.90    1.04
   9   1   8   19.30    0.75
  10   1   8   40.88    0.92
  11   1   8   75.43    1.28
  12   1   8   49.81    1.03
  13   1   8    9.21    0.58
  14   1   8   18.29    0.67
  15   1   8   29.44    0.82
  16   1   8    9.68    0.58
  17   1   8   22.44    0.75
  18   1   8   12.73    0.64
  19   1   8    1.69    0.44
  20   1   8    4.00    0.47
  21   1   8    3.51    0.53
   0   2   8   76.17    1.47
   1   2   8   50.16    1.24
   2   2   8   21.92    1.00
   3   2   8    1.00    0.86
   4   2   8   27.12    1.25
   5   2   8   45.80    1.15
   6   2   8   64.83    1.31
   7   2   8   15.06    1.00
   8   2   8   16.02    0.70
   9   2   8    6.17    0.51
  10   2   8   40.50    0.92
  11   2   8    1.14    0.44
  12   2   8    3.25    0.51
  13   2   8    4.06    0.49
  14   2   8   10.31    0.57
  15   2   8    1.40    0.48
  16   2   8   11.04    0.59
  17   2   8   10.94    0.61
  18   2   8    0.46    0.46
  19   2   8    4.53    0.48
  20   2   8    1.30    0.46
  21   2   8    0.86    0.57
   1   3   8  116.84    1.84
   2   3   8   74.24    1.37
   3   3   8   67.42    1.26
   4   3   8   43.19    1.05
   5   3   8   18.69    0.87
   6   3   8   17.05    0.67
   7   3   8   21.76    0.71
   8   3   8   48.66    1.03
   9   3   8    0.45    0.45
  10   3   8    0.39    0.43
  11   3   8   87.90    1.45
  12   3   8   18.28    0.69
  13   3   8    2.87    0.45
  14   3   8    6.28    0.54
  15   3   8   19.37    0.70
  16   3   8    2.48    0.48
  17   3   8   14.24    0.66
  18   3   8    2.80    0.46
  19   3   8   13.07    0.60
  20   3   8    3.89    0.52
  21   3   8   27.62    0.95
   0   4   8   64.11    1.17
   1   4   8   36.03    0.88
   2   4   8    3.52    0.52
   3   4   8    0.74    0.48
   4   4   8   35.13    0.86
   5   4   8    9.67    0.57
   6   4   8   14.34    0.61
   7   4   8   17.38    0.68
   8   4   8    3.56    0.47
   9   4   8   60.81    1.14
  10   4   8   14.00    0.64
  11   4   8    1.32    0.46
  12   4   8    4.00    0.47
  13   4   8   45.76    1.02
  14   4   8    7.16    0.54
  15   4   8    3.74    0.50
  16   4   8    2.94    0.50
  17   4   8   14.30    0.64
  18   4   8    5.05    0.47
  19   4   8   11.91    0.60
  20   4   8   -0.23    0.60
   1   5   8   56.92    1.09
   2   5   8    5.50    0.53
   3   5   8   14.68    0.66
   4   5   8    2.07    0.52
   5   5   8  158.49    2.15
   6   5   8    3.76    0.47
   7   5   8    2.82    0.47
   8   5   8    0.48    0.46
   9   5   8   33.62    0.87
  10   5   8    3.23    0.46
  11   5   8    6.82    0.52
  12   5   8    2.20    0.49
  13   5   8   28.05    0.81
  14   5   8    2.93    0.49
  15   5   8   15.16    0.67
  16   5   8    2.35    0.46
  17   5   8   72.58    1.28
  18   5   8    1.24    0.45
  19   5   8    9.86    0.69
   0   6   8   23.65    0.73
   1   6   8    6.65    0.52
   2   6   8    4.29    0.49
   3   6   8   39.28    0.92
   4   6   8   10.90    0.61
   5   6   8    2.76    0.49
   6   6   8    6.26    0.54
   7   6   8   46.51    0.99
   8   6   8    6.10    0.50
   9   6   8   12.09    0.60
  10   6   8    3.10    0.50
  11   6   8    1.66    0.45
  12   6   8    0.36    0.44
  13   6   8   19.40    0.72
  14   6   8    8.86    0.58
  15   6   8   28.63    0.81
  16   6   8    3.97    0.47
  17   6   8   17.71    0.68
  18   6   8    9.17    0.72
   1   7   8   37.16    0.90
   2   7   8   63.27    1.19
   3   7   8   14.67    0.62
   4   7   8   13.21    0.61
   5   7   8    5.99    0.51
   6   7   8   15.82    0.66
   7   7   8   14.87    0.66
   8   7   8    8.54    0.56
   9   7   8    1.07    0.44
  10   7   8    5.29    0.53
  11   7   8   58.94    1.17
  12   7   8   18.20    0.70
  13   7   8    3.18    0.47
  14   7   8    1.50    0.42
  15   7   8   26.51    0.78
  16   7   8   17.57    0.72
   0   8   8   53.87    1.11
   1   8   8   33.58    0.88
   2   8   8    8.25    0.56
   3   8   8   19.59    0.70
   4   8   8   22.35    0.73
   5   8   8    8.00    0.56
   6   8   8   20.92    0.73
   7   8   8    1.22    0.47
   8   8   8   12.71    0.63
   9   8   8    1.94    0.48
  10   8   8   21.53    0.73
  11   8   8    7.15    0.52
  12   8   8    0.59    0.42
  13   8   8    4.72    0.50
  14   8   8   12.52    0.67
  15   8   8    6.36    0.81
   1   9   8    1.48    0.48
   2   9   8    7.73    0.57
   3   9   8   18.97    0.71
   4   9   8   22.42    0.75
   5   9   8   10.86    0.60
   6   9   8   10.92    0.58
   7   9   8   42.85    0.97
   8   9   8   16.41    0.63
   9   9   8   12.91    0.59
  10   9   8    4.53    0.50
  11   9   8   32.88    0.87
  12   9   8   14.84    0.78
   0  10   8    5.92    0.50
   1  10   8    8.12    0.53
   2  10   8    3.44    0.46
   3  10   8    3.10    0.45
   4  10   8    7.63    0.55
   5  10   8   22.05    0.72
   6  10   8    4.94    0.53
   7  10   8    5.60    0.57
   8  10   8   13.24    0.74
   9  10   8   30.15    1.02
   2   0   9   61.33    1.46
   4   0   9   23.63    0.87
   6   0   9   48.95    1.15
   8   0   9   67.03    1.33
  10   0   9   16.50    0.84
  12   0   9   69.47    1.26
  14   0   9    7.25    0.53
  16   0   9   43.38    1.00
  18   0   9   13.40    0.60
  20   0   9   70.16    1.33
   0   1   9    3.33    0.63
   1   1   9   43.95    1.21
   2   1   9    3.04    0.83
   3   1   9   42.26    1.14
   4   1   9   20.19    0.86
   5   1   9    9.49    0.71
   6   1   9    3.44    0.73
   7   1   9    6.98    0.75
   8   1   9   34.36    0.97
   9   1   9   17.43    0.82
  10   1   9   44.48    1.07
  11   1   9    3.22    0.47
  12   1   9   15.21    0.63
  13   1   9    8.05    0.57
  14   1   9   32.96    0.86
  15   1   9   15.79    0.67
  16   1   9   29.34    0.84
  17   1   9    1.24    0.44
  18   1   9   21.75    0.71
  19   1   9   16.25    0.67
  20   1   9    4.45    0.72
   1   2   9   26.58    0.89
   2   2   9   93.23    1.53
   3   2   9   44.22    1.00
   4   2   9    9.07    0.77
   5   2   9    7.47    0.88
   6   2   9   39.22    1.16
   7   2   9   24.15    0.95
   8   2   9    6.72    0.80
   9   2   9    2.03    0.57
  10   2   9   19.00    0.74
  11   2   9   13.59    0.61
  12   2   9   23.90    0.76
  13   2   9   11.07    0.60
  14   2   9   63.61    1.22
  15   2   9    5.30    0.54
  16   2   9    3.40    0.50
  17   2   9    6.10    0.51
  18   2   9   27.29    0.78
  19   2   9    4.83    0.55
   0   3   9   65.92    1.32
   1   3   9   13.51    0.81
   2   3   9    1.88    0.71
   3   3   9   21.14    0.91
   4   3   9   44.70    1.13
   5   3   9   47.92    1.17
   6   3   9    8.82    0.66
   7   3   9   38.80    1.04
   8   3   9    9.79    0.66
   9   3   9   37.96    0.96
  10   3   9   25.14    0.76
  11   3   9    5.25    0.51
  12   3   9    4.07    0.50
  13   3   9   17.83    0.68
  14   3   9   12.43    0.63
  15   3   9    9.54    0.59
  16   3   9   11.74    0.59
  17   3   9   16.33    0.65
  18   3   9    1.25    0.46
  19   3   9    1.40    0.64
   1   4   9    8.63    0.71
   2   4   9    1.93    0.60
   3   4   9   41.26    1.03
   4   4   9   51.35    1.12
   5   4   9   14.01    0.65
   6   4   9    5.12    0.56
   7   4   9    9.07    0.59
   8   4   9   85.07    1.43
   9   4   9    8.60    0.55
  10   4   9   10.37    0.60
  11   4   9    0.54    0.45
  12   4   9   30.42    0.84
  13   4   9    5.14    0.53
  14   4   9    8.32    0.58
  15   4   9   18.50    0.68
  16   4   9    0.45    0.40
  17   4   9    2.58    0.47
  18   4   9    2.28    0.60
   0   5   9    1.21    0.51
   1   5   9   59.48    1.17
   2   5   9    5.56    0.56
   3   5   9   15.26    0.68
   4   5   9    0.32    0.46
   5   5   9   11.80    0.60
   6   5   9   18.49    0.67
   7   5   9    0.32    0.42
   8   5   9    3.33    0.50
   9   5   9   21.85    0.74
  10   5   9    8.14    0.54
  11   5   9    5.15    0.52
  12   5   9    2.09    0.48
  13   5   9   27.89    0.82
  14   5   9    1.82    0.45
  15   5   9    2.47    0.45
  16   5   9    0.87    0.45
  17   5   9   30.18    0.90
   1   6   9   11.45    0.59
   2   6   9    9.18    0.56
   3   6   9   17.94    0.67
   4   6   9    6.37    0.54
   5   6   9    0.43    0.47
   6   6   9    6.66    0.54
   7   6   9    3.81    0.48
   8   6   9   23.88    0.76
   9   6   9    4.58    0.52
  10   6   9   25.61    0.91
  11   6   9   16.91    0.68
  12   6   9   30.26    0.82
  13   6   9    5.21    0.48
  14   6   9   12.93    0.60
  15   6   9   26.28    0.79
  16   6   9    4.64    0.69
   0   7   9    0.45    0.43
   1   7   9    0.80    0.43
   2   7   9    3.01    0.47
   3   7   9   12.75    0.61
   4   7   9    8.47    0.57
   5   7   9   10.65    0.59
   6   7   9   12.50    0.63
   7   7   9   17.48    0.69
   8   7   9   31.53    0.87
   9   7   9    6.57    0.55
  10   7   9   34.99    0.88
  11   7   9    6.96    0.50
  12   7   9   11.40    0.58
  13   7   9   11.45    0.61
  14   7   9   24.35    0.85
   1   8   9    4.13    0.52
   2   8   9   28.76    0.83
   3   8   9   18.30    0.70
   4   8   9    8.98    0.58
   5   8   9    4.30    0.51
   6   8   9   30.59    0.83
   7   8   9   21.65    0.72
   8   8   9    1.64    0.42
   9   8   9    7.48    0.52
  10   8   9    5.86    0.52
  11   8   9    7.69    0.59
  12   8   9   19.34    0.83
   0   9   9    5.87    0.50
   1   9   9   21.25    0.71
   2   9   9    2.20    0.45
   3   9   9    9.36    0.55
   4   9   9    9.05    0.55
   5   9   9   24.36    0.76
   6   9   9    3.68    0.50
   7   9   9    7.69    0.58
   8   9   9   13.98    0.72
   9   9   9    9.12    0.77
   1  10   9   10.35    0.74
   2  10   9    9.67    0.76
   3  10   9   18.96    0.90
   0   0  10   10.82    0.95
   2   0  10   54.49    1.33
   4   0  10   30.42    0.96
   6   0  10  158.20    2.24
   8   0  10   57.11    1.16
  10   0  10   46.43    1.04
  12   0  10   18.79    0.72
  14   0  10   50.81    1.08
  16   0  10   35.25    0.87
  18   0  10   28.66    0.94
   1   1  10    3.48    0.76
   2   1  10   32.28    1.04
   3   1  10   21.80    0.92
   4   1  10   45.58    1.21
   5   1  10    3.40    0.75
   6   1  10   32.16    1.02
   7   1  10   27.49    0.84
   8   1  10   12.11    0.64
   9   1  10    5.03    0.54
  10   1  10   39.68    0.97
  11   1  10   23.28    0.78
  12   1  10   36.64    0.93
  13   1  10    1.05    0.47
  14   1  10    1.47    0.47
  15   1  10    9.64    0.55
  16   1  10   27.71    0.79
  17   1  10    0.93    0.49
  18   1  10    6.14    0.77
   0   2  10  130.86    1.97
   1   2  10   52.38    1.20
   2   2  10    2.22    0.67
   3   2  10    4.78    0.70
   4   2  10   21.51    0.94
   5   2  10   48.22    1.18
   6   2  10    7.32    0.65
   7   2  10   15.73    0.72
   8   2  10   42.73    0.98
   9   2  10   31.23    0.86
  10   2  10   36.93    0.93
  11   2  10    4.89    0.55
  12   2  10   55.30    1.14
  13   2  10   19.41    0.72
  14   2  10   22.32    0.73
  15   2  10    6.18    0.49
  16   2  10    9.75    0.57
  17   2  10    5.06    0.60
   1   3  10   36.93    1.02
   2   3  10   16.91    0.80
   3   3  10   85.32    1.51
   4   3  10    9.52    0.63
   5   3  10   20.74    0.75
   6   3  10    8.40    0.58
   7   3  10   13.76    0.65
   8   3  10    5.20    0.52
   9   3  10   15.87    0.68
  10   3  10   24.16    0.79
  11   3  10    6.68    0.56
  12   3  10   12.72    0.64
  13   3  10    6.82    0.53
  14   3  10    5.05    0.48
  15   3  10    1.61    0.44
  16   3  10    5.25    0.55
  17   3  10    9.96    0.77
   0   4  10   53.52    1.12
   1   4  10   72.26    1.32
   2   4  10   12.52    0.65
   3   4  10    2.09    0.48
   4   4  10   33.82    0.88
   5   4  10   50.30    1.09
   6   4  10   46.20    1.03
   7   4  10   36.46    0.92
   8   4  10    4.25    0.52
   9   4  10    0.21    0.48
  10   4  10   15.40    0.68
  11   4  10    7.04    0.56
  12   4  10    4.16    0.48
  13   4  10    2.12    0.43
  14   4  10    5.90    0.50
  15   4  10    3.20    0.52
  16   4  10    8.49    0.72
   1   5  10   24.41    0.79
   2   5  10    9.58    0.60
   3   5  10   85.22    1.46
   4   5  10    2.92    0.49
   5   5  10   21.98    0.75
   6   5  10    2.52    0.51
   7   5  10   10.86    0.62
   8   5  10    7.17    0.57
   9   5  10   26.53    0.82
  10   5  10    1.27    0.47
  11   5  10    2.45    0.46
  12   5  10    4.29    0.47
  13   5  10    0.65    0.45
  14   5  10    0.65    0.49
  15   5  10    0.60    0.68
   0   6  10   28.56    0.84
   1   6  10   59.66    1.19
   2   6  10    7.39    0.58
   3   6  10    3.63    0.52
   4   6  10   22.37    0.77
   5   6  10   34.38    0.91
   6   6  10   21.09    0.77
   7   6  10   22.31    0.77
   8   6  10    4.07    0.48
   9   6  10    0.51    0.42
  10   6  10    3.31    0.46
  11   6  10    7.48    0.54
  12   6  10    8.78    0.58
  13   6  10    3.37    0.64
   1   7  10   13.55    0.66
   2   7  10   11.74    0.61
   3   7  10   36.73    0.91
   4   7  10   14.79    0.63
   5   7  10    6.05    0.52
   6   7  10   15.53    0.63
   7   7  10    5.26    0.49
   8   7  10    1.12    0.43
   9   7  10   10.50    0.58
  10   7  10    1.73    0.51
  11   7  10    1.30    0.64
   0   8  10   25.72    0.76
   1   8  10   15.77    0.63
   2   8  10    1.13    0.43
   3   8  10    5.97    0.52
   4   8  10    0.97    0.45
   5   8  10   13.00    0.62
   6   8  10    6.04    0.56
   7   8  10    7.99    0.63
   8   8  10   19.49    0.83
   1   9  10    1.19    0.69
   2   9  10   16.23    0.86
   2   0  11    6.29    0.56
   4   0  11    7.66    0.57
   6   0  11   20.21    0.75
   8   0  11    9.16    0.63
  10   0  11    0.79    0.58
  12   0  11   21.15    0.80
  14   0  11   21.08    0.72
   0   1  11    0.70    0.43
   1   1  11   26.45    0.82
   2   1  11    1.90    0.49
   3   1  11   37.22    0.93
   4   1  11    6.68    0.55
   5   1  11    0.83    0.47
   6   1  11    0.39    0.48
   7   1  11   13.17    0.70
   8   1  11    9.60    0.63
   9   1  11   21.91    0.79
  10   1  11   16.73    0.76
  11   1  11   -0.48    0.53
  12   1  11    2.12    0.55
  13   1  11   10.68    0.62
  14   1  11    7.14    0.56
  15   1  11    6.71    0.69
   1   2  11    5.89    0.55
   2   2  11    1.48    0.49
   3   2  11    8.42    0.58
   4   2  11    4.43    0.53
   5   2  11    1.22    0.49
   6   2  11    5.52    0.62
   7   2  11    0.68    0.52
   8   2  11   15.11    0.73
   9   2  11    0.82    0.57
  10   2  11    6.53    0.62
  11   2  11    1.78    0.53
  12   2  11   13.87    0.66
  13   2  11    3.22    0.54
  14   2  11   12.42    0.66
  15   2  11    5.74    0.77
   0   3  11   13.38    0.66
   1   3  11    6.24    0.56
   2   3  11    0.34    0.48
   3   3  11   42.69    1.01
   4   3  11   10.92    0.67
   5   3  11    8.64    0.63
   6   3  11    3.01    0.55
   7   3  11   27.76    0.86
   8   3  11    8.87    0.69
   9   3  11    4.16    0.59
  10   3  11    7.93    0.59
  11   3  11    7.98    0.58
  12   3  11    8.73    0.64
  13   3  11   14.16    0.73
  14   3  11   10.49    0.74
   1   4  11   13.68    0.68
   2   4  11   17.59    0.73
   3   4  11   20.69    0.78
   4   4  11    0.01    0.53
   5   4  11   17.44    0.73
   6   4  11    7.28    0.67
   7   4  11   24.01    0.82
   8   4  11    0.34    0.50
   9   4  11    2.12    0.52
  10   4  11    7.51    0.58
  11   4  11   11.95    0.69
  12   4  11    2.72    0.59
  13   4  11   29.95    0.93
   0   5  11    5.00    0.64
   1   5  11   28.23    0.91
   2   5  11    0.46    0.57
   3   5  11    9.49    0.66
   4   5  11    0.03    0.50
   5   5  11   51.53    1.11
   6   5  11    1.24    0.52
   7   5  11    3.67    0.54
   8   5  11    3.75    0.55
   9   5  11  100.27    1.67
  10   5  11    0.04    0.62
  11   5  11   16.10    0.84
  12   5  11    5.24    0.81
   1   6  11   12.07    0.65
   2   6  11   28.74    0.87
   3   6  11   25.61    0.83
   4   6  11    9.36    0.62
   5   6  11    1.85    0.53
   6   6  11    7.47    0.67
   7   6  11   48.02    1.19
   8   6  11    3.64    0.70
   9   6  11    5.13    0.75
  10   6  11    1.13    0.77
   0   7  11   36.26    1.08
   1   7  11   12.43    0.79
   2   7  11    6.90    0.73
   3   7  11   20.61    0.91
   4   7  11   17.86    0.92
   5   7  11    5.47    0.85
   6   7  11   18.16    0.93
   7   7  11    4.11    1.13
   0   0  12  113.34    1.78
   2   0  12   35.90    0.99
   4   0  12   41.33    1.01
   6   0  12  115.86    1.80
   8   0  12    0.73    0.54
  10   0  12   35.72    1.14
  12   0  12    7.29    0.99
   1   1  12   23.58    0.85
   2   1  12   87.10    1.52
   3   1  12    5.66    0.60
   4   1  12   53.85    1.15
   5   1  12   31.84    1.05
   6   1  12    7.40    0.69
   7   1  12   13.14    0.72
   8   1  12   35.79    0.97
   9   1  12    3.66    0.68
  10   1  12    2.62    0.77
  11   1  12   17.31    1.03
  12   1  12    3.19    0.99
   0   2  12   82.69    1.46
   1   2  12    3.54    0.57
   2   2  12    7.90    0.64
   3   2  12   11.93    0.69
   4   2  12   18.36    0.73
   5   2  12    9.41    0.61
   6   2  12   15.20    0.71
   7   2  12   11.41    0.77
   8   2  12    7.41    0.80
   9   2  12   38.13    1.28
  10   2  12    8.08    0.83
  11   2  12    1.31    0.90
   1   3  12   11.18    0.66
   2   3  12    3.69    0.56
   3   3  12    1.34    0.54
   4   3  12    6.80    0.64
   5   3  12   21.12    0.80
   6   3  12    3.61    0.63
   7   3  12   25.64    0.88
   8   3  12    1.58    0.69
   9   3  12    0.14    0.62
  10   3  12   11.48    1.04
   0   4  12   16.52    0.74
   1   4  12   11.77    0.69
   2   4  12    3.12    0.60
   3   4  12    5.44    0.69
   4   4  12   11.69    0.77
   5   4  12    1.33    0.70
   6   4  12    5.25    0.83
   7   4  12   12.22    0.86
   8   4  12    5.93    0.91
   9   4  12   12.49    1.09
   1   5  12    5.64    0.83
   2   5  12    7.12    0.82
   3   5  12   19.10    0.93
   4   5  12   -0.27    0.71
   5   5  12   23.44    1.10
   6   5  12   -0.00    0.88
   7   5  12   11.14    1.15
   0   6  12    0.44    0.96
   1   6  12   15.05    1.16
   2   6  12    4.45    1.08
   2   0  13   13.37    0.63
   4   0  13   39.84    1.00
   6   0  13    6.53    0.95
   0   1  13   27.14    0.85
   1   1  13    5.57    0.54
   2   1  13    8.98    0.90
   3   1  13    1.61    0.56
   4   1  13    6.62    0.58
   5   1  13    5.05    0.69
   6   1  13   19.04    1.16
   1   2  13    4.33    0.61
   2   2  13   51.88    1.40
   3   2  13   11.60    1.01
   4   2  13   24.62    0.87
   5   2  13    2.25    0.68
   0   3  13   35.54    1.31
   1   3  13    6.18    0.94
   2   3  13    4.07    0.95
   3   3  13    1.00    0.97
;
_shelx_hkl_checksum   16687
