# Supplementary material for: Benchmarking quantum chemical methods with X-ray structures via structure-specific restraints
Source: IUCrJ. 2025 Jun 17;12(Pt 4):472–87. doi: 10.1107/S2052252525004543 (PMC12224080; doi:10.1107/S2052252525004543)
Supplement: Supplementary file 1 [file m-12-00472-sup1.zip › CIF_final/ALA_QE_PBE+GD3BJ.rests]

DFIX 1.2763 0.0005 O1 C13 
DFIX 1.2567 0.0005 O2 C13 
DFIX 1.4895 0.0005 N3 C7 
DFIX 1.5260 0.0005 C7 C9 
DFIX 1.5394 0.0005 C7 C13 
DANG 2.2513 0.0020 O1 O2
DANG 2.3922 0.0020 O1 C7
DANG 2.4078 0.0020 O2 C7
