# Supplementary material for: Benchmarking quantum chemical methods with X-ray structures via structure-specific restraints
Source: IUCrJ. 2025 Jun 17;12(Pt 4):472–87. doi: 10.1107/S2052252525004543 (PMC12224080; doi:10.1107/S2052252525004543)
Supplement: Supplementary file 1 [file m-12-00472-sup1.zip › CIF_final/RDX20_wB97XD_SVP_UFF.rests]

DFIX 1.2048 0.0005 O1 N7 
DFIX 1.2054 0.0005 O2 N7 
DFIX 1.2052 0.0005 O3 N8 
DFIX 1.2109 0.0005 O4 N9 
DFIX 1.2140 0.0005 O5 N8 
DFIX 1.2134 0.0005 O6 N9 
DFIX 1.3933 0.0005 N7 N10 
DFIX 1.3775 0.0005 N8 N11 
DFIX 1.3560 0.0005 N9 N12 
DFIX 1.4522 0.0005 N10 C13 
DFIX 1.4444 0.0005 N10 C16 
DFIX 1.4497 0.0005 N11 C13 
DFIX 1.4429 0.0005 N11 C19 
DFIX 1.4526 0.0005 N12 C16 
DFIX 1.4505 0.0005 N12 C19 
DANG 2.1506 0.0020 O1 O2
DANG 2.2144 0.0020 N10 O1
DANG 2.2165 0.0020 N10 O2
DANG 2.1502 0.0020 O3 O5
DANG 2.2044 0.0020 N11 O3
DANG 2.1573 0.0020 O4 O6
DANG 2.1886 0.0020 N12 O4
DANG 2.2162 0.0020 N11 O5
DANG 2.1968 0.0020 N12 O6
DANG 2.4291 0.0020 C13 N7
DANG 2.4100 0.0020 C16 N7
DANG 2.4228 0.0020 C13 N8
DANG 2.4233 0.0020 C19 N8
DANG 2.4434 0.0020 C16 N9
DANG 2.4253 0.0020 C19 N9
DANG 2.3911 0.0020 N10 N11
DANG 2.3447 0.0020 N10 N12
DANG 2.3459 0.0020 N11 N12
