# Supplementary material for: Benchmarking quantum chemical methods with X-ray structures via structure-specific restraints
Source: IUCrJ. 2025 Jun 17;12(Pt 4):472–87. doi: 10.1107/S2052252525004543 (PMC12224080; doi:10.1107/S2052252525004543)
Supplement: Supplementary file 1 [file m-12-00472-sup1.zip › CIF_final/LINCO11.cif]

 
data_LINCO11
 
_audit_creation_method            'SHELXL-2019/3'
_shelx_SHELXL_version_number      '2019/3'
_chemical_name_systematic         ?
_chemical_name_common             ?
_chemical_melting_point           ?
_chemical_formula_moiety          ?
_chemical_formula_sum
 'C18 H37 Cl N2 O7 S' 
_chemical_formula_weight          461.00

loop_
 _atom_type_symbol
 _atom_type_description
 _atom_type_scat_dispersion_real
 _atom_type_scat_dispersion_imag
 _atom_type_scat_source
 'Cl'  'Cl'   0.0812   0.0780
 'International Tables Vol C Tables 4.2.6.8 and 6.1.1.4'
 'S'  'S'   0.0665   0.0604
 'International Tables Vol C Tables 4.2.6.8 and 6.1.1.4'
 'O'  'O'   0.0042   0.0028
 'International Tables Vol C Tables 4.2.6.8 and 6.1.1.4'
 'N'  'N'   0.0021   0.0015
 'International Tables Vol C Tables 4.2.6.8 and 6.1.1.4'
 'C'  'C'   0.0009   0.0008
 'International Tables Vol C Tables 4.2.6.8 and 6.1.1.4'
 'H'  'H'   0.0000   0.0000
 'International Tables Vol C Tables 4.2.6.8 and 6.1.1.4'
 
_space_group_crystal_system       orthorhombic
_space_group_IT_number            18
_space_group_name_H-M_alt         'P 21 21 2'
_space_group_name_Hall            'P 2 2ab'
 
_shelx_space_group_comment
;
The symmetry employed for this shelxl refinement is uniquely defined
by the following loop, which should always be used as a source of
symmetry information in preference to the above space-group names.
They are only intended as comments.
;
 
loop_
 _space_group_symop_operation_xyz
 'x, y, z'
 'x+1/2, -y+1/2, -z'
 '-x+1/2, y+1/2, -z'
 '-x, -y, z'
 
_cell_length_a                    18.245
_cell_length_b                    20.585
_cell_length_c                    6.088
_cell_angle_alpha                 90
_cell_angle_beta                  90
_cell_angle_gamma                 90
_cell_volume                      2286.5
_cell_formula_units_Z             4
_cell_measurement_temperature     11(2)
_cell_measurement_reflns_used     ?
_cell_measurement_theta_min       ?
_cell_measurement_theta_max       ?
 
_exptl_crystal_description        ?
_exptl_crystal_colour             ?
_exptl_crystal_density_meas       ?
_exptl_crystal_density_method     ?
_exptl_crystal_density_diffrn     1.339          
_exptl_crystal_F_000              992
_exptl_transmission_factor_min    ?
_exptl_transmission_factor_max    ?
_exptl_crystal_size_max           ?
_exptl_crystal_size_mid           ?
_exptl_crystal_size_min           ?
_exptl_absorpt_coefficient_mu     0.119
_shelx_estimated_absorpt_T_min    ?
_shelx_estimated_absorpt_T_max    ?
_exptl_absorpt_correction_type    ?
_exptl_absorpt_correction_T_min   ?
_exptl_absorpt_correction_T_max   ?
_exptl_absorpt_process_details    ?
_exptl_absorpt_special_details    ?
_diffrn_ambient_temperature       11(2)
_diffrn_radiation_wavelength      0.4969
_diffrn_radiation_type            ?
_diffrn_source                    ?
_diffrn_measurement_device_type   ?
_diffrn_measurement_method        ?
_diffrn_detector_area_resol_mean  ?
_diffrn_reflns_number             10577
_diffrn_reflns_av_unetI/netI      0.0376
_diffrn_reflns_av_R_equivalents   ?
_diffrn_reflns_limit_h_min        ?
_diffrn_reflns_limit_h_max        ?
_diffrn_reflns_limit_k_min        ?
_diffrn_reflns_limit_k_max        ?
_diffrn_reflns_limit_l_min        ?
_diffrn_reflns_limit_l_max        ?
_diffrn_reflns_theta_min          1.043
_diffrn_reflns_theta_max          29.874
_diffrn_reflns_theta_full         17.346
_diffrn_measured_fraction_theta_max   0.999
_diffrn_measured_fraction_theta_full  1.000
_diffrn_reflns_Laue_measured_fraction_max    0.999
_diffrn_reflns_Laue_measured_fraction_full   1.000
_diffrn_reflns_point_group_measured_fraction_max   0.549
_diffrn_reflns_point_group_measured_fraction_full  0.580
_reflns_number_total              10577
_reflns_number_gt                 10262
_reflns_threshold_expression      'I > 2\s(I)'
_reflns_Friedel_coverage          0.000
_reflns_Friedel_fraction_max      0.000
_reflns_Friedel_fraction_full     0.000
 
_reflns_special_details
;
 Reflections were merged by SHELXL according to the crystal
 class for the calculation of statistics and refinement.
 
 _reflns_Friedel_fraction is defined as the number of unique
 Friedel pairs measured divided by the number that would be
 possible theoretically, ignoring centric projections and
 systematic absences.
;
 
_computing_data_collection        ?
_computing_cell_refinement        ?
_computing_data_reduction         ?
_computing_structure_solution     ?
_computing_structure_refinement 'SHELXL-2019/2 (Sheldrick, 2019)'
_computing_molecular_graphics     ?
_computing_publication_material   ?
_refine_special_details           ?
_refine_ls_structure_factor_coef  Fsqd
_refine_ls_matrix_type            full
_refine_ls_weighting_scheme       calc
_refine_ls_weighting_details
'w=1/[\s^2^(Fo^2^)+(0.0380P)^2^+0.1257P] where P=(Fo^2^+2Fc^2^)/3'
_atom_sites_solution_primary      ?
_atom_sites_solution_secondary    ?
_atom_sites_solution_hydrogens    mixed
_refine_ls_hydrogen_treatment     constr
_refine_ls_extinction_method      none
_refine_ls_extinction_coef        .
_refine_ls_abs_structure_details
;
No quotients, so Flack parameter determined by classical intensity fit
;
_refine_ls_abs_structure_Flack    0.41(4)
_chemical_absolute_configuration  ?
_refine_ls_number_reflns          10577
_refine_ls_number_parameters      269
_refine_ls_number_restraints      0
_refine_ls_R_factor_all           0.0274
_refine_ls_R_factor_gt            0.0263
_refine_ls_wR_factor_ref          0.0739
_refine_ls_wR_factor_gt           0.0732
_refine_ls_goodness_of_fit_ref    1.061
_refine_ls_restrained_S_all       1.061
_refine_ls_shift/su_max           0.006
_refine_ls_shift/su_mean          0.000
 
loop_
 _atom_site_label
 _atom_site_type_symbol
 _atom_site_fract_x
 _atom_site_fract_y
 _atom_site_fract_z
 _atom_site_U_iso_or_equiv
 _atom_site_adp_type
 _atom_site_occupancy
 _atom_site_site_symmetry_order  
 _atom_site_calc_flag
 _atom_site_refinement_flags_posn
 _atom_site_refinement_flags_adp
 _atom_site_refinement_flags_occupancy
 _atom_site_disorder_assembly
 _atom_site_disorder_group
S1 S 0.12803(2) 0.41459(2) 0.98132(3) 0.01121(3) Uani 1 1 d . . . . .
O2 O 0.25747(2) 0.43947(2) 0.78039(7) 0.00784(5) Uani 1 1 d . . . . .
O3 O 0.22389(3) 0.31298(2) 1.19659(8) 0.01163(7) Uani 1 1 d . . . . .
H4 H 0.227974 0.277086 1.132131 0.028 Uiso 1 1 calc R U . . .
O5 O 0.33320(3) 0.39032(2) 1.40496(8) 0.01041(6) Uani 1 1 d . . . . .
H6 H 0.320639 0.406528 1.525858 0.025 Uiso 1 1 calc R U . . .
O7 O 0.39302(2) 0.43759(2) 1.01723(8) 0.00917(6) Uani 1 1 d . . . . .
H8 H 0.420576 0.466610 0.966341 0.022 Uiso 1 1 calc R U . . .
O9 O 0.30946(3) 0.60177(2) 0.44243(8) 0.01154(7) Uani 1 1 d . . . . .
H10 H 0.283646 0.625687 0.361720 0.028 Uiso 1 1 calc R U . . .
O11 O 0.45781(2) 0.55811(2) 0.92854(8) 0.00972(6) Uani 1 1 d . . . . .
N12 N 0.50203(3) 0.64584(2) 1.22795(8) 0.00766(6) Uani 1 1 d . . . . .
H13 H 0.533226 0.616701 1.135583 0.018 Uiso 1 1 calc R U . . .
N14 N 0.34161(2) 0.59739(2) 0.90473(8) 0.00755(6) Uani 1 1 d . . . . .
H15 H 0.311388 0.628921 0.941122 0.018 Uiso 1 1 calc R U . . .
C16 C 0.21825(3) 0.38872(3) 0.88935(9) 0.00837(7) Uani 1 1 d . . . . .
H17 H 0.210870 0.352936 0.780475 0.020 Uiso 1 1 calc R U . . .
C18 C 0.26371(3) 0.36075(2) 1.08060(9) 0.00815(7) Uani 1 1 d . . . . .
H19 H 0.308704 0.340010 1.018291 0.020 Uiso 1 1 calc R U . . .
C20 C 0.28740(3) 0.41484(2) 1.23604(9) 0.00786(7) Uani 1 1 d . . . . .
H21 H 0.242845 0.434790 1.303845 0.019 Uiso 1 1 calc R U . . .
C22 C 0.32831(3) 0.46675(2) 1.10443(9) 0.00732(6) Uani 1 1 d . . . . .
H23 H 0.342167 0.503418 1.203844 0.018 Uiso 1 1 calc R U . . .
C24 C 0.27840(3) 0.49207(2) 0.92166(9) 0.00704(6) Uani 1 1 d . . . . .
H25 H 0.233324 0.511141 0.989259 0.017 Uiso 1 1 calc R U . . .
C26 C 0.26353(3) 0.56739(2) 0.59088(9) 0.00800(7) Uani 1 1 d . . . . .
H27 H 0.243306 0.528650 0.512459 0.019 Uiso 1 1 calc R U . . .
C28 C 0.31433(3) 0.54319(2) 0.77380(9) 0.00694(6) Uani 1 1 d . . . . .
H29 H 0.357590 0.522276 0.701889 0.017 Uiso 1 1 calc R U . . .
C30 C 0.43269(3) 0.66017(2) 1.10231(9) 0.00758(7) Uani 1 1 d . . . . .
H31 H 0.392613 0.670478 1.208786 0.018 Uiso 1 1 calc R U . . .
C32 C 0.53026(3) 0.73848(2) 1.01709(10) 0.00883(7) Uani 1 1 d . . . . .
H33 H 0.563006 0.714646 0.912890 0.021 Uiso 1 1 calc R U . . .
C34 C 0.09001(4) 0.43294(4) 0.71437(14) 0.01637(10) Uani 1 1 d . . . . .
H35 H 0.092030 0.394072 0.621593 0.049 Uiso 1 1 calc R U . . .
H36 H 0.118436 0.467862 0.645769 0.049 Uiso 1 1 calc R U . . .
H37 H 0.038926 0.446819 0.730968 0.049 Uiso 1 1 calc R U . . .
C38 C 0.53998(3) 0.71026(3) 1.24633(10) 0.00934(7) Uani 1 1 d . . . . .
H39 H 0.592482 0.704801 1.283022 0.022 Uiso 1 1 calc R U . . .
H40 H 0.516490 0.738076 1.358776 0.022 Uiso 1 1 calc R U . . .
C41 C 0.44980(3) 0.72148(3) 0.96427(10) 0.00924(7) Uani 1 1 d . . . . .
H42 H 0.443684 0.712417 0.805624 0.022 Uiso 1 1 calc R U . . .
H43 H 0.416882 0.757693 1.005716 0.022 Uiso 1 1 calc R U . . .
C44 C 0.54798(3) 0.81073(3) 1.00629(11) 0.01057(8) Uani 1 1 d . . . . .
H45 H 0.598811 0.817533 1.058359 0.025 Uiso 1 1 calc R U . . .
H46 H 0.514827 0.834353 1.107219 0.025 Uiso 1 1 calc R U . . .
C47 C 0.54043(4) 0.83954(3) 0.77636(12) 0.01226(8) Uani 1 1 d . . . . .
H48 H 0.489505 0.833464 0.724143 0.029 Uiso 1 1 calc R U . . .
H49 H 0.573431 0.816082 0.674496 0.029 Uiso 1 1 calc R U . . .
C50 C 0.48856(3) 0.61266(3) 1.44134(10) 0.01152(8) Uani 1 1 d . . . . .
H51 H 0.467829 0.569479 1.414277 0.035 Uiso 1 1 calc R U . . .
H52 H 0.454062 0.638365 1.528929 0.035 Uiso 1 1 calc R U . . .
H53 H 0.534909 0.608296 1.521329 0.035 Uiso 1 1 calc R U . . .
C54 C 0.19952(3) 0.60866(3) 0.66871(10) 0.01128(8) Uani 1 1 d . . . . .
H55 H 0.169786 0.621704 0.542115 0.034 Uiso 1 1 calc R U . . .
H56 H 0.218176 0.647478 0.743294 0.034 Uiso 1 1 calc R U . . .
H57 H 0.169333 0.583422 0.770899 0.034 Uiso 1 1 calc R U . . .
C58 C 0.55929(4) 0.91187(3) 0.77308(14) 0.01588(10) Uani 1 1 d . . . . .
H59 H 0.553413 0.928767 0.623623 0.048 Uiso 1 1 calc R U . . .
H60 H 0.610132 0.917935 0.820764 0.048 Uiso 1 1 calc R U . . .
H61 H 0.526409 0.935285 0.872750 0.048 Uiso 1 1 calc R U . . .
C62 C 0.41134(3) 0.60030(2) 0.97072(9) 0.00730(6) Uani 1 1 d . . . . .
Cl63 Cl 0.24478(2) 0.70911(2) 1.15087(2) 0.01016(3) Uani 1 1 d . . . . .
O64 O 0.12849(3) 0.27155(3) 1.53770(9) 0.01475(8) Uani 1 1 d . . . . .
H65 H 0.159091 0.286817 1.418215 0.035 Uiso 1 1 d R U . . .
H66 H 0.162148 0.252373 1.646549 0.035 Uiso 1 1 d R U . . .
 
loop_
 _atom_site_aniso_label
 _atom_site_aniso_U_11
 _atom_site_aniso_U_22
 _atom_site_aniso_U_33
 _atom_site_aniso_U_23
 _atom_site_aniso_U_13
 _atom_site_aniso_U_12
S1 0.00720(5) 0.01202(5) 0.01440(6) 0.00040(4) 0.00132(4) -0.00123(4)
O2 0.00880(13) 0.00697(11) 0.00776(12) -0.00034(10) 0.00021(11) -0.00191(10)
O3 0.01477(17) 0.00821(13) 0.01191(15) 0.00104(12) 0.00318(14) -0.00289(12)
O5 0.01216(15) 0.01130(14) 0.00777(13) 0.00136(12) -0.00017(12) 0.00177(12)
O7 0.00711(12) 0.00906(12) 0.01134(14) 0.00177(12) 0.00131(11) 0.00047(10)
O9 0.01070(15) 0.01291(15) 0.01099(15) 0.00487(13) 0.00182(12) 0.00123(12)
O11 0.00706(12) 0.00823(12) 0.01388(16) -0.00223(12) -0.00056(12) 0.00101(11)
N12 0.00740(13) 0.00758(13) 0.00801(14) -0.00012(12) -0.00047(12) -0.00021(11)
N14 0.00652(13) 0.00683(12) 0.00929(14) -0.00064(11) -0.00080(11) -0.00033(11)
C16 0.00846(16) 0.00741(14) 0.00923(16) -0.00032(13) 0.00036(13) -0.00176(13)
C18 0.00913(16) 0.00680(14) 0.00852(16) 0.00018(13) 0.00138(13) -0.00082(12)
C20 0.00846(15) 0.00759(14) 0.00754(15) 0.00031(13) 0.00069(13) 0.00031(13)
C22 0.00732(15) 0.00685(14) 0.00780(15) 0.00014(12) -0.00003(13) -0.00029(12)
C24 0.00707(14) 0.00675(14) 0.00730(15) 0.00005(12) 0.00001(12) -0.00049(12)
C26 0.00784(15) 0.00819(15) 0.00796(15) 0.00031(13) -0.00045(13) -0.00019(12)
C28 0.00666(14) 0.00660(14) 0.00755(15) 0.00012(13) 0.00003(12) -0.00052(12)
C30 0.00683(15) 0.00713(14) 0.00879(16) -0.00041(13) -0.00049(13) -0.00026(12)
C32 0.00795(15) 0.00758(15) 0.01096(17) -0.00016(14) 0.00032(14) -0.00060(13)
C34 0.0127(2) 0.0166(2) 0.0198(3) 0.0026(2) -0.0036(2) 0.00054(18)
C38 0.00891(16) 0.00809(15) 0.01102(17) -0.00078(14) -0.00190(14) -0.00111(13)
C41 0.00915(16) 0.00784(15) 0.01074(17) 0.00069(14) -0.00157(14) -0.00117(13)
C44 0.00987(17) 0.00821(15) 0.0136(2) 0.00010(15) 0.00015(16) -0.00163(14)
C47 0.0125(2) 0.00998(17) 0.0143(2) 0.00148(16) 0.00043(17) -0.00155(15)
C50 0.01132(18) 0.01405(19) 0.00918(17) 0.00219(16) -0.00010(15) -0.00009(16)
C54 0.00895(17) 0.01349(18) 0.01141(19) -0.00010(16) -0.00058(15) 0.00248(15)
C58 0.0169(2) 0.01103(19) 0.0197(3) 0.00268(19) 0.0032(2) -0.00156(17)
C62 0.00672(14) 0.00660(14) 0.00858(16) -0.00050(13) -0.00018(13) -0.00054(12)
Cl63 0.01105(5) 0.00877(4) 0.01065(5) 0.00080(4) -0.00036(4) 0.00161(3)
O64 0.01419(17) 0.01685(18) 0.01319(17) 0.00285(15) 0.00145(15) -0.00105(15)
 
_geom_special_details
;
 All esds (except the esd in the dihedral angle between two l.s. planes)
 are estimated using the full covariance matrix.  The cell esds are taken
 into account individually in the estimation of esds in distances, angles
 and torsion angles; correlations between esds in cell parameters are only
 used when they are defined by crystal symmetry.  An approximate (isotropic)
 treatment of cell esds is used for estimating esds involving l.s. planes.
;
 
loop_
 _geom_bond_atom_site_label_1
 _geom_bond_atom_site_label_2
 _geom_bond_distance
 _geom_bond_site_symmetry_2
 _geom_bond_publ_flag
S1 C34 1.8070(8) . ?
S1 C16 1.8183(6) . ?
O2 C16 1.4295(6) . ?
O2 C24 1.4346(6) . ?
O3 C18 1.4120(7) . ?
O3 H4 0.8400 . ?
O5 C20 1.4179(7) . ?
O5 H6 0.8400 . ?
O7 C22 1.4268(7) . ?
O7 H8 0.8400 . ?
O9 C26 1.4212(7) . ?
O9 H10 0.8400 . ?
O11 C62 1.2406(7) . ?
N12 C50 1.4882(8) . ?
N12 C38 1.5001(7) . ?
N12 C30 1.5075(7) . ?
N12 H13 1.0000 . ?
N14 C62 1.3356(7) . ?
N14 C28 1.4587(7) . ?
N14 H15 0.8800 . ?
C16 C18 1.5412(8) . ?
C16 H17 1.0000 . ?
C18 C20 1.5237(7) . ?
C18 H19 1.0000 . ?
C20 C22 1.5300(7) . ?
C20 H21 1.0000 . ?
C22 C24 1.5294(7) . ?
C22 H23 1.0000 . ?
C24 C28 1.5320(7) . ?
C24 H25 1.0000 . ?
C26 C54 1.5200(8) . ?
C26 C28 1.5320(7) . ?
C26 H27 1.0000 . ?
C28 H29 1.0000 . ?
C30 C62 1.5205(7) . ?
C30 C41 1.5481(8) . ?
C30 H31 1.0000 . ?
C32 C38 1.5220(8) . ?
C32 C44 1.5233(7) . ?
C32 C41 1.5431(8) . ?
C32 H33 1.0000 . ?
C34 H35 0.9800 . ?
C34 H36 0.9800 . ?
C34 H37 0.9800 . ?
C38 H39 0.9900 . ?
C38 H40 0.9900 . ?
C41 H42 0.9900 . ?
C41 H43 0.9900 . ?
C44 C47 1.5265(9) . ?
C44 H45 0.9900 . ?
C44 H46 0.9900 . ?
C47 C58 1.5283(9) . ?
C47 H48 0.9900 . ?
C47 H49 0.9900 . ?
C50 H51 0.9800 . ?
C50 H52 0.9800 . ?
C50 H53 0.9800 . ?
C54 H55 0.9800 . ?
C54 H56 0.9800 . ?
C54 H57 0.9800 . ?
C58 H59 0.9800 . ?
C58 H60 0.9800 . ?
C58 H61 0.9800 . ?
O64 H65 0.9693 . ?
O64 H66 0.9859 . ?
 
loop_
 _geom_angle_atom_site_label_1
 _geom_angle_atom_site_label_2
 _geom_angle_atom_site_label_3
 _geom_angle
 _geom_angle_site_symmetry_1
 _geom_angle_site_symmetry_3
 _geom_angle_publ_flag
C34 S1 C16 97.58(3) . . ?
C16 O2 C24 114.00(4) . . ?
C18 O3 H4 109.5 . . ?
C20 O5 H6 109.5 . . ?
C22 O7 H8 109.5 . . ?
C26 O9 H10 109.5 . . ?
C50 N12 C38 114.64(5) . . ?
C50 N12 C30 113.21(4) . . ?
C38 N12 C30 104.61(4) . . ?
C50 N12 H13 108.0 . . ?
C38 N12 H13 108.0 . . ?
C30 N12 H13 108.0 . . ?
C62 N14 C28 121.58(4) . . ?
C62 N14 H15 119.2 . . ?
C28 N14 H15 119.2 . . ?
O2 C16 C18 110.74(4) . . ?
O2 C16 S1 112.45(4) . . ?
C18 C16 S1 111.35(4) . . ?
O2 C16 H17 107.3 . . ?
C18 C16 H17 107.3 . . ?
S1 C16 H17 107.3 . . ?
O3 C18 C20 110.13(5) . . ?
O3 C18 C16 111.16(5) . . ?
C20 C18 C16 110.42(4) . . ?
O3 C18 H19 108.3 . . ?
C20 C18 H19 108.3 . . ?
C16 C18 H19 108.3 . . ?
O5 C20 C18 110.95(4) . . ?
O5 C20 C22 109.93(4) . . ?
C18 C20 C22 108.87(4) . . ?
O5 C20 H21 109.0 . . ?
C18 C20 H21 109.0 . . ?
C22 C20 H21 109.0 . . ?
O7 C22 C24 111.43(4) . . ?
O7 C22 C20 107.74(4) . . ?
C24 C22 C20 109.18(4) . . ?
O7 C22 H23 109.5 . . ?
C24 C22 H23 109.5 . . ?
C20 C22 H23 109.5 . . ?
O2 C24 C22 109.72(4) . . ?
O2 C24 C28 106.27(4) . . ?
C22 C24 C28 114.01(4) . . ?
O2 C24 H25 108.9 . . ?
C22 C24 H25 108.9 . . ?
C28 C24 H25 108.9 . . ?
O9 C26 C54 111.89(5) . . ?
O9 C26 C28 105.52(4) . . ?
C54 C26 C28 114.83(5) . . ?
O9 C26 H27 108.1 . . ?
C54 C26 H27 108.1 . . ?
C28 C26 H27 108.1 . . ?
N14 C28 C26 110.79(4) . . ?
N14 C28 C24 110.50(4) . . ?
C26 C28 C24 113.05(4) . . ?
N14 C28 H29 107.4 . . ?
C26 C28 H29 107.4 . . ?
C24 C28 H29 107.4 . . ?
N12 C30 C62 108.90(4) . . ?
N12 C30 C41 105.41(4) . . ?
C62 C30 C41 115.24(5) . . ?
N12 C30 H31 109.0 . . ?
C62 C30 H31 109.0 . . ?
C41 C30 H31 109.0 . . ?
C38 C32 C44 112.79(5) . . ?
C38 C32 C41 102.43(4) . . ?
C44 C32 C41 114.48(5) . . ?
C38 C32 H33 109.0 . . ?
C44 C32 H33 109.0 . . ?
C41 C32 H33 109.0 . . ?
S1 C34 H35 109.5 . . ?
S1 C34 H36 109.5 . . ?
H35 C34 H36 109.5 . . ?
S1 C34 H37 109.5 . . ?
H35 C34 H37 109.5 . . ?
H36 C34 H37 109.5 . . ?
N12 C38 C32 102.43(4) . . ?
N12 C38 H39 111.3 . . ?
C32 C38 H39 111.3 . . ?
N12 C38 H40 111.3 . . ?
C32 C38 H40 111.3 . . ?
H39 C38 H40 109.2 . . ?
C32 C41 C30 105.29(4) . . ?
C32 C41 H42 110.7 . . ?
C30 C41 H42 110.7 . . ?
C32 C41 H43 110.7 . . ?
C30 C41 H43 110.7 . . ?
H42 C41 H43 108.8 . . ?
C32 C44 C47 113.56(5) . . ?
C32 C44 H45 108.9 . . ?
C47 C44 H45 108.9 . . ?
C32 C44 H46 108.9 . . ?
C47 C44 H46 108.9 . . ?
H45 C44 H46 107.7 . . ?
C44 C47 C58 111.73(6) . . ?
C44 C47 H48 109.3 . . ?
C58 C47 H48 109.3 . . ?
C44 C47 H49 109.3 . . ?
C58 C47 H49 109.3 . . ?
H48 C47 H49 107.9 . . ?
N12 C50 H51 109.5 . . ?
N12 C50 H52 109.5 . . ?
H51 C50 H52 109.5 . . ?
N12 C50 H53 109.5 . . ?
H51 C50 H53 109.5 . . ?
H52 C50 H53 109.5 . . ?
C26 C54 H55 109.5 . . ?
C26 C54 H56 109.5 . . ?
H55 C54 H56 109.5 . . ?
C26 C54 H57 109.5 . . ?
H55 C54 H57 109.5 . . ?
H56 C54 H57 109.5 . . ?
C47 C58 H59 109.5 . . ?
C47 C58 H60 109.5 . . ?
H59 C58 H60 109.5 . . ?
C47 C58 H61 109.5 . . ?
H59 C58 H61 109.5 . . ?
H60 C58 H61 109.5 . . ?
O11 C62 N14 123.87(5) . . ?
O11 C62 C30 120.09(5) . . ?
N14 C62 C30 116.04(4) . . ?
H65 O64 H66 106.0 . . ?
 
loop_
 _geom_torsion_atom_site_label_1
 _geom_torsion_atom_site_label_2
 _geom_torsion_atom_site_label_3
 _geom_torsion_atom_site_label_4
 _geom_torsion
 _geom_torsion_site_symmetry_1
 _geom_torsion_site_symmetry_2
 _geom_torsion_site_symmetry_3
 _geom_torsion_site_symmetry_4
 _geom_torsion_publ_flag
C24 O2 C16 C18 -57.56(6) . . . . ?
C24 O2 C16 S1 67.72(5) . . . . ?
C34 S1 C16 O2 62.14(4) . . . . ?
C34 S1 C16 C18 -172.91(4) . . . . ?
O2 C16 C18 O3 176.86(4) . . . . ?
S1 C16 C18 O3 50.95(5) . . . . ?
O2 C16 C18 C20 54.31(6) . . . . ?
S1 C16 C18 C20 -71.60(5) . . . . ?
O3 C18 C20 O5 60.60(6) . . . . ?
C16 C18 C20 O5 -176.25(4) . . . . ?
O3 C18 C20 C22 -178.29(4) . . . . ?
C16 C18 C20 C22 -55.15(6) . . . . ?
O5 C20 C22 O7 58.24(5) . . . . ?
C18 C20 C22 O7 -63.49(5) . . . . ?
O5 C20 C22 C24 179.39(4) . . . . ?
C18 C20 C22 C24 57.67(5) . . . . ?
C16 O2 C24 C22 60.32(6) . . . . ?
C16 O2 C24 C28 -175.99(4) . . . . ?
O7 C22 C24 O2 59.59(5) . . . . ?
C20 C22 C24 O2 -59.29(5) . . . . ?
O7 C22 C24 C28 -59.45(5) . . . . ?
C20 C22 C24 C28 -178.33(4) . . . . ?
C62 N14 C28 C26 -138.28(5) . . . . ?
C62 N14 C28 C24 95.63(6) . . . . ?
O9 C26 C28 N14 68.55(5) . . . . ?
C54 C26 C28 N14 -55.15(6) . . . . ?
O9 C26 C28 C24 -166.79(4) . . . . ?
C54 C26 C28 C24 69.51(6) . . . . ?
O2 C24 C28 N14 -176.65(4) . . . . ?
C22 C24 C28 N14 -55.67(6) . . . . ?
O2 C24 C28 C26 58.53(5) . . . . ?
C22 C24 C28 C26 179.51(4) . . . . ?
C50 N12 C30 C62 -84.59(5) . . . . ?
C38 N12 C30 C62 149.92(4) . . . . ?
C50 N12 C30 C41 151.23(5) . . . . ?
C38 N12 C30 C41 25.74(5) . . . . ?
C50 N12 C38 C32 -167.51(5) . . . . ?
C30 N12 C38 C32 -42.93(5) . . . . ?
C44 C32 C38 N12 166.21(4) . . . . ?
C41 C32 C38 N12 42.65(5) . . . . ?
C38 C32 C41 C30 -26.62(5) . . . . ?
C44 C32 C41 C30 -149.05(5) . . . . ?
N12 C30 C41 C32 0.94(5) . . . . ?
C62 C30 C41 C32 -119.14(5) . . . . ?
C38 C32 C44 C47 178.53(5) . . . . ?
C41 C32 C44 C47 -64.86(7) . . . . ?
C32 C44 C47 C58 -179.56(5) . . . . ?
C28 N14 C62 O11 -0.37(8) . . . . ?
C28 N14 C62 C30 178.83(5) . . . . ?
N12 C30 C62 O11 -20.30(7) . . . . ?
C41 C30 C62 O11 97.85(6) . . . . ?
N12 C30 C62 N14 160.46(5) . . . . ?
C41 C30 C62 N14 -81.39(6) . . . . ?
 
_refine_diff_density_max    0.420
_refine_diff_density_min   -0.398
_refine_diff_density_rms    0.068

_shelx_res_file
;
TITL LINCO11.restrained in space group "P21 21 2"
    LINCO11.res
    created by SHELXL-2019/3 at 15:59:30 on 20-Feb-2025
CELL    0.4969   18.2450   20.5850    6.0880   90.0000   90.0000   90.0000
ZERR    4.0000    0.0000    0.0000    0.0000    0.0000    0.0000    0.0000
LATT  -1
REM Orthorhombic - Acentric - P lattice with 4 symmetry generators
SYMM 1/2+x, 1/2-y, -z
SYMM 1/2-x, 1/2+y, -z
SYMM -x, -y, +z
SFAC Cl  S  O  N  C  H
DISP $Cl  0.08122  0.07799 237.81170!source kissel
DISP $S  0.06647  0.06040 186.57971!source kissel
DISP $O  0.00416  0.00280 14.15092!source kissel
DISP $N  0.00209  0.00152  9.42823!source kissel
DISP $C  0.00087  0.00075  6.29143!source kissel
DISP $H -0.00003  0.00000  0.65351!source kissel
UNIT  4  4  28  8  72  148

REM +LINCO11.bodd
REM !ATOM S1!
REM !INVARIOMNAME S1c[1o1c1h]1c[1h1h1h]_0!
BEDE S1 C34 1.555 20.000 30.507 40.562
BEDE S1 C16 1.490 20.053 30.096 40.562

REM !ATOM O2!
REM !INVARIOMNAME 3-O#3c[#3c1c1h]#3c[#3c1c1h]_0!
BEDE O2 C16 0.679 20.108 30.442 40.558
BEDE O2 C24 0.681 20.108 30.442 40.558
LONE O2 2 21.070 30.321 40.558 0.482 137.60

REM !ATOM O3!
REM !INVARIOMNAME O1c1h_0!
BEDE O3 H4 0.215 20.524 30.216 40.569
BEDE O3 C18 0.590 20.364 30.271 40.569
LONE O3 2 21.316 30.325 40.569 0.389 141.59

REM !ATOM H4!
REM !INVARIOMNAME H1o[1c]&O1c1h_0!
BEDE H4 O3 0.269 21.280 30.715 40.569

REM !ATOM O5!
REM !INVARIOMNAME O1c1h_0!
BEDE O5 H6 0.215 20.524 30.216 40.569
BEDE O5 C20 0.592 20.364 30.271 40.569
LONE O5 2 21.316 30.325 40.569 0.389 141.59

REM !ATOM H6!
REM !INVARIOMNAME H1o[1c]&O1c1h_0!
BEDE H6 O5 0.269 21.280 30.715 40.569

REM !ATOM O7!
REM !INVARIOMNAME O1c1h_0!
BEDE O7 H8 0.215 20.524 30.216 40.569
BEDE O7 C22 0.595 20.364 30.271 40.569
LONE O7 2 21.316 30.325 40.569 0.389 141.59

REM !ATOM H8!
REM !INVARIOMNAME H1o[1c]&O1c1h_0!
BEDE H8 O7 0.269 21.280 30.715 40.569

REM !ATOM O9!
REM !INVARIOMNAME O1c1h_0!
BEDE O9 H10 0.215 20.524 30.216 40.569
BEDE O9 C26 0.594 20.364 30.271 40.569
LONE O9 2 21.316 30.325 40.569 0.389 141.59

REM !ATOM H10!
REM !INVARIOMNAME H1o[1c]&O1c1h_0!
BEDE H10 O9 0.269 21.280 30.715 40.569

REM !ATOM O11!
REM !INVARIOMNAME O2c[2c1c]_0!
BEDE O11 C62 0.744 20.213 30.140 40.558
LONE O11 9 20.948 30.324 40.558 0.411 143.04

REM !ATOM H13!
REM !INVARIOMNAME H@3n&3-N#3n[#3c1h]#3c[#3n1h1h]1h_0!
BEDE H13 N12 0.484 20.576 30.521 40.543

REM !ATOM N14!
REM !INVARIOMNAME N2c@3c1h_0!
BEDE N14 C62 0.590 20.522 30.212 40.544
BEDE N14 H15 0.290 20.324 30.388 40.544
BEDE N14 C28 0.654 20.207 30.348 40.544
LONE N14 6 21.462 30.391 40.544 0.300

REM !ATOM H15!
REM !INVARIOMNAME H1n[1b1h]&N1b1h1h_0!
BEDE H15 N14 0.449 20.653 30.461 40.536

REM !ATOM C16!
REM !INVARIOMNAME C1s[1c]1o1c1h_0!
BEDE C16 C18 1.084 20.439 30.297 40.562
BEDE C16 S1 1.277 20.690 30.347 40.562
BEDE C16 O2 0.659 20.362 30.510 40.562
BEDE C16 H17 0.339 20.828 30.391 40.562

REM !ATOM H17!
REM !INVARIOMNAME H1c[1s1o1c]&C1s[1c]1o1c1h_0!
BEDE H17 C16 0.537 20.531 30.213 40.562

REM !ATOM C18!
REM !INVARIOMNAME 3-C#3o[#3c]#3c[#3o1c1h]1c1h_0!
BEDE C18 H19 0.331 20.815 30.373 40.558
BEDE C18 O3 0.752 20.423 30.549 40.558
BEDE C18 C16 1.055 20.405 30.259 40.558
BEDE C18 C20 0.646 20.719 30.351 40.558

REM !ATOM H19!
REM !INVARIOMNAME H1c[1o1c1c]&C1o1c1c1h_0!
BEDE H19 C18 0.503 20.385 30.254 40.554

REM !ATOM C20!
REM !INVARIOMNAME 3-C#3o[#3c]#3c[#3o1c1h]1c1h_0!
BEDE C20 H21 0.331 20.815 30.373 40.558
BEDE C20 O5 0.755 20.423 30.549 40.558
BEDE C20 C22 1.048 20.405 30.259 40.558
BEDE C20 C18 0.646 20.719 30.351 40.558

REM !ATOM H21!
REM !INVARIOMNAME H1c[1o1c1c]&C1o1c1c1h_0!
BEDE H21 C20 0.503 20.385 30.254 40.554

REM !ATOM C22!
REM !INVARIOMNAME 3-C#3o[#3c]#3c[#3o1c1h]1c1h_0!
BEDE C22 H23 0.331 20.815 30.373 40.558
BEDE C22 O7 0.760 20.423 30.549 40.558
BEDE C22 C24 1.047 20.405 30.259 40.558
BEDE C22 C20 0.649 20.719 30.351 40.558

REM !ATOM H23!
REM !INVARIOMNAME H1c[1o1c1c]&C1o1c1c1h_0!
BEDE H23 C22 0.503 20.385 30.254 40.554

REM !ATOM C24!
REM !INVARIOMNAME 3-C#3o[#3c]#3c[#3o1c1h]1c1h_0!
BEDE C24 H25 0.331 20.815 30.373 40.558
BEDE C24 O2 0.764 20.423 30.549 40.558
BEDE C24 C28 1.049 20.405 30.259 40.558
BEDE C24 C22 0.648 20.719 30.351 40.558

REM !ATOM H25!
REM !INVARIOMNAME H1c[1o1c1c]&C1o1c1c1h_0!
BEDE H25 C24 0.503 20.385 30.254 40.554

REM !ATOM C26!
REM !INVARIOMNAME 3-C#3o[#3c]#3c[#3o1c1h]1c1h_0!
BEDE C26 H27 0.331 20.815 30.373 40.558
BEDE C26 O9 0.757 20.423 30.549 40.558
BEDE C26 C54 1.041 20.405 30.259 40.558
BEDE C26 C28 0.650 20.719 30.351 40.558

REM !ATOM H27!
REM !INVARIOMNAME H1c[@6c1o1c]&C@6c1o1c1h_0!
BEDE H27 C26 0.354 20.482 30.281 40.557

REM !ATOM C28!
REM !INVARIOMNAME 3-C#3c[#3c1h1h]#3c[#3c1h1h]1n1h_0!
BEDE C28 C24 0.693 20.408 30.386 40.572
BEDE C28 C26 0.693 20.408 30.386 40.572
BEDE C28 N14 0.676 20.388 30.365 40.572
BEDE C28 H29 0.368 20.826 30.354 40.572

REM !ATOM H29!
REM !INVARIOMNAME H@3c&3-C#3c[#3c1h1h]#3c[#3c1h1h]1n1h_0!
BEDE H29 C28 0.510 20.498 30.338 40.572

REM !ATOM C30!
REM !INVARIOMNAME C1n1c1c1h_0!
BEDE C30 C41 0.807 20.598 30.330 40.578
BEDE C30 C62 0.793 20.598 30.330 40.578
BEDE C30 H31 0.483 20.614 30.371 40.578
BEDE C30 N12 0.783 20.470 30.377 40.578

REM !ATOM H31!
REM !INVARIOMNAME H@3c&3-C#3c[#3c@6n1h]#3c[#3c1h1h]1cl1h_0!
BEDE H31 C30 0.534 20.555 30.365 40.571

REM !ATOM C32!
REM !INVARIOMNAME 3-C#3c[#3c1h1h]#3c[#3c1h1h]1c1h_0!
BEDE C32 H33 0.375 20.703 30.388 40.564
BEDE C32 C38 0.788 20.668 30.261 40.564
BEDE C32 C41 0.862 20.354 30.421 40.564
BEDE C32 C44 0.852 20.354 30.421 40.564

REM !ATOM H33!
REM !INVARIOMNAME H@3c&3-C#3c[#3c@6n1h]#3c[#3c1h1h]1cl1h_0!
BEDE H33 C32 0.534 20.555 30.365 40.571

REM !ATOM C34!
REM !INVARIOMNAME C1s[1s]1h1h1h_0!
BEDE C34 H35 0.435 20.618 30.381 40.606
BEDE C34 H36 0.435 20.618 30.381 40.606
BEDE C34 H37 0.435 20.618 30.381 40.606
BEDE C34 S1 1.542 20.692 30.533 40.606

REM !ATOM H35!
REM !INVARIOMNAME H1c[1s1h1h]&C1s[@6c]1h1h1h_0!
BEDE H35 C34 0.351 20.503 30.376 40.574

REM !ATOM H36!
REM !INVARIOMNAME H1c[1s1h1h]&C1s[@6c]1h1h1h_0!
BEDE H36 C34 0.351 20.503 30.376 40.574

REM !ATOM H37!
REM !INVARIOMNAME H1c[1s1h1h]&C1s[@6c]1h1h1h_0!
BEDE H37 C34 0.351 20.503 30.376 40.574

REM !ATOM C38!
REM !INVARIOMNAME C@3n1c1h1h_0!
BEDE C38 C32 0.903 20.489 30.318 40.560
BEDE C38 H39 0.481 20.693 30.392 40.560
BEDE C38 H40 0.481 20.693 30.392 40.560
BEDE C38 N12 0.940 20.443 30.343 40.560

REM !ATOM H39!
REM !INVARIOMNAME H1c[@3n1c1h]&C@3n1c1h1h_0!
BEDE H39 C38 0.335 20.471 30.311 40.560

REM !ATOM H40!
REM !INVARIOMNAME H1c[@3n1c1h]&C@3n1c1h1h_0!
BEDE H40 C38 0.335 20.471 30.311 40.560

REM !ATOM C41!
REM !INVARIOMNAME C1c1c1h1h_0!
BEDE C41 H42 0.333 20.709 30.398 40.568
BEDE C41 H43 0.333 20.709 30.398 40.568
BEDE C41 C30 0.706 20.523 30.369 40.568
BEDE C41 C32 0.704 20.523 30.369 40.568

REM !ATOM H42!
REM !INVARIOMNAME H1c[1c1c1h]&C1c1c1h1h_0!
BEDE H42 C41 0.543 20.409 30.382 40.568

REM !ATOM H43!
REM !INVARIOMNAME H1c[1c1c1h]&C1c1c1h1h_0!
BEDE H43 C41 0.543 20.409 30.382 40.568

REM !ATOM C44!
REM !INVARIOMNAME 3-C#3c[#3c1c1c]#3c[#3c1c1c]1h1h_0!
BEDE C44 C32 0.720 20.476 30.386 40.563
BEDE C44 C47 0.722 20.476 30.386 40.563
BEDE C44 H45 0.375 20.872 30.416 40.563
BEDE C44 H46 0.375 20.872 30.416 40.563

REM !ATOM H45!
REM !INVARIOMNAME H@3c&3-C#3c[#3c1f1h]#3c[#3c@6n1h]1h1h_0!
BEDE H45 C44 0.496 20.459 30.354 40.564

REM !ATOM H46!
REM !INVARIOMNAME H@3c&3-C#3c[#3c1f1h]#3c[#3c@6n1h]1h1h_0!
BEDE H46 C44 0.496 20.459 30.354 40.564

REM !ATOM C47!
REM !INVARIOMNAME 3-C#3c[#3c1c1c]#3c[#3c1h1h]1h1h_0!
BEDE C47 H48 0.372 20.708 30.402 40.562
BEDE C47 H49 0.372 20.708 30.402 40.562
BEDE C47 C58 0.762 20.453 30.307 40.562
BEDE C47 C44 0.699 20.457 30.399 40.562

REM !ATOM H48!
REM !INVARIOMNAME H@3c&3-C#3c[#3c@6c1h]#3c[#3c1h1h]1h1h_0!
BEDE H48 C47 0.403 20.528 30.394 40.567

REM !ATOM H49!
REM !INVARIOMNAME H@3c&3-C#3c[#3c@6c1h]#3c[#3c1h1h]1h1h_0!
BEDE H49 C47 0.403 20.528 30.394 40.567

REM !ATOM C50!
REM !INVARIOMNAME C@3n1h1h1h_0!
BEDE C50 H51 0.450 20.690 30.412 40.556
BEDE C50 H52 0.450 20.690 30.412 40.556
BEDE C50 H53 0.450 20.690 30.412 40.556
BEDE C50 N12 1.047 20.404 30.433 40.556

REM !ATOM H51!
REM !INVARIOMNAME H1c[@3n1h1h]&C@3n1h1h1h_0!
BEDE H51 C50 0.332 20.466 30.366 40.556

REM !ATOM H52!
REM !INVARIOMNAME H1c[@3n1h1h]&C@3n1h1h1h_0!
BEDE H52 C50 0.332 20.466 30.366 40.556

REM !ATOM H53!
REM !INVARIOMNAME H1c[@3n1h1h]&C@3n1h1h1h_0!
BEDE H53 C50 0.332 20.466 30.366 40.556

REM !ATOM C54!
REM !INVARIOMNAME C@3c1h1h1h_0!
BEDE C54 H55 0.369 20.852 30.430 40.561
BEDE C54 H56 0.369 20.852 30.430 40.561
BEDE C54 H57 0.369 20.852 30.430 40.561
BEDE C54 C26 1.119 20.422 30.272 40.561

REM !ATOM H55!
REM !INVARIOMNAME H1c[@5c1h1h]&C@5c1h1h1h_0!
BEDE H55 C54 0.503 20.493 30.406 40.589

REM !ATOM H56!
REM !INVARIOMNAME H1c[@5c1h1h]&C@5c1h1h1h_0!
BEDE H56 C54 0.503 20.493 30.406 40.589

REM !ATOM H57!
REM !INVARIOMNAME H1c[@5c1h1h]&C@5c1h1h1h_0!
BEDE H57 C54 0.503 20.493 30.406 40.589

REM !ATOM C58!
REM !INVARIOMNAME C@3c1h1h1h_0!
BEDE C58 H59 0.369 20.852 30.430 40.561
BEDE C58 H60 0.369 20.852 30.430 40.561
BEDE C58 H61 0.369 20.852 30.430 40.561
BEDE C58 C47 1.126 20.422 30.272 40.561

REM !ATOM H59!
REM !INVARIOMNAME H1c[@5c1h1h]&C@5c1h1h1h_0!
BEDE H59 C58 0.503 20.493 30.406 40.589

REM !ATOM H60!
REM !INVARIOMNAME H1c[@5c1h1h]&C@5c1h1h1h_0!
BEDE H60 C58 0.503 20.493 30.406 40.589

REM !ATOM H61!
REM !INVARIOMNAME H1c[@5c1h1h]&C@5c1h1h1h_0!
BEDE H61 C58 0.503 20.493 30.406 40.589

REM !ATOM C62!
REM !INVARIOMNAME C2o2n@3c_0!
BEDE C62 N14 0.905 20.443 30.374 40.548
BEDE C62 O11 0.712 21.093 30.351 40.548
BEDE C62 C30 0.945 20.572 30.251 40.548

LIST 6 ! automatically inserted. Change 6 to 4 for CHECKCIF!!
REM +LINCO11.rests
L.S. 10
PLAN -20
ACTA
DAMP
WPDB -1
BOND $H
CONF
TEMP -262
FMAP
WGHT    0.038000    0.125700
FVAR       1.00666   0.13222   0.19182   0.35157
S1    2    0.128035    0.414595    0.981320    11.00000    0.00720    0.01202 =
         0.01440    0.00040    0.00132   -0.00123
O2    3    0.257469    0.439467    0.780394    11.00000    0.00880    0.00697 =
         0.00776   -0.00034    0.00021   -0.00191
O3    3    0.223889    0.312983    1.196594    11.00000    0.01477    0.00821 =
         0.01191    0.00104    0.00318   -0.00289
AFIX 143
H4    6    0.227974    0.277086    1.132131    11.00000   -2.40000
AFIX   0
O5    3    0.333199    0.390317    1.404961    11.00000    0.01216    0.01130 =
         0.00777    0.00136   -0.00017    0.00177
AFIX 143
H6    6    0.320639    0.406528    1.525858    11.00000   -2.40000
AFIX   0
O7    3    0.393019    0.437591    1.017229    11.00000    0.00711    0.00906 =
         0.01134    0.00177    0.00131    0.00047
AFIX 143
H8    6    0.420576    0.466610    0.966341    11.00000   -2.40000
AFIX   0
O9    3    0.309458    0.601769    0.442425    11.00000    0.01070    0.01291 =
         0.01099    0.00487    0.00182    0.00123
AFIX 143
H10   6    0.283646    0.625687    0.361720    11.00000   -2.40000
AFIX   0
O11   3    0.457806    0.558109    0.928541    11.00000    0.00706    0.00823 =
         0.01388   -0.00223   -0.00056    0.00101
N12   4    0.502033    0.645844    1.227951    11.00000    0.00740    0.00758 =
         0.00801   -0.00012   -0.00047   -0.00021
AFIX  13
H13   6    0.533226    0.616701    1.135583    11.00000   -2.40000
AFIX   0
N14   4    0.341606    0.597387    0.904735    11.00000    0.00652    0.00683 =
         0.00929   -0.00064   -0.00080   -0.00033
AFIX  43
H15   6    0.311388    0.628921    0.941122    11.00000   -2.40000
AFIX   0
C16   5    0.218246    0.388718    0.889351    11.00000    0.00846    0.00741 =
         0.00923   -0.00032    0.00036   -0.00176
AFIX  13
H17   6    0.210870    0.352936    0.780475    11.00000   -2.40000
AFIX   0
C18   5    0.263714    0.360753    1.080599    11.00000    0.00913    0.00680 =
         0.00852    0.00018    0.00138   -0.00082
AFIX  13
H19   6    0.308704    0.340010    1.018291    11.00000   -2.40000
AFIX   0
C20   5    0.287402    0.414836    1.236041    11.00000    0.00846    0.00759 =
         0.00754    0.00031    0.00069    0.00031
AFIX  13
H21   6    0.242845    0.434790    1.303845    11.00000   -2.40000
AFIX   0
C22   5    0.328313    0.466748    1.104430    11.00000    0.00732    0.00685 =
         0.00780    0.00014   -0.00003   -0.00029
AFIX  13
H23   6    0.342167    0.503418    1.203844    11.00000   -2.40000
AFIX   0
C24   5    0.278404    0.492070    0.921655    11.00000    0.00707    0.00675 =
         0.00730    0.00005    0.00001   -0.00049
AFIX  13
H25   6    0.233324    0.511141    0.989259    11.00000   -2.40000
AFIX   0
C26   5    0.263533    0.567387    0.590885    11.00000    0.00784    0.00819 =
         0.00796    0.00031   -0.00045   -0.00019
AFIX  13
H27   6    0.243306    0.528650    0.512459    11.00000   -2.40000
AFIX   0
C28   5    0.314329    0.543189    0.773801    11.00000    0.00666    0.00660 =
         0.00755    0.00012    0.00003   -0.00052
AFIX  13
H29   6    0.357590    0.522276    0.701889    11.00000   -2.40000
AFIX   0
C30   5    0.432692    0.660165    1.102305    11.00000    0.00683    0.00713 =
         0.00879   -0.00041   -0.00049   -0.00026
AFIX  13
H31   6    0.392613    0.670478    1.208786    11.00000   -2.40000
AFIX   0
C32   5    0.530265    0.738481    1.017088    11.00000    0.00795    0.00758 =
         0.01096   -0.00016    0.00032   -0.00060
AFIX  13
H33   6    0.563006    0.714646    0.912890    11.00000   -2.40000
AFIX   0
C34   5    0.090006    0.432935    0.714369    11.00000    0.01272    0.01663 =
         0.01976    0.00256   -0.00357    0.00054
AFIX 137
H35   6    0.092030    0.394072    0.621593    11.00000   -3.00000
H36   6    0.118436    0.467862    0.645769    11.00000   -3.00000
H37   6    0.038926    0.446819    0.730968    11.00000   -3.00000
AFIX   0
C38   5    0.539981    0.710265    1.246329    11.00000    0.00891    0.00809 =
         0.01102   -0.00078   -0.00190   -0.00111
AFIX  23
H39   6    0.592482    0.704801    1.283022    11.00000   -2.40000
H40   6    0.516490    0.738076    1.358776    11.00000   -2.40000
AFIX   0
C41   5    0.449799    0.721479    0.964271    11.00000    0.00915    0.00784 =
         0.01074    0.00069   -0.00157   -0.00117
AFIX  23
H42   6    0.443684    0.712417    0.805624    11.00000   -2.40000
H43   6    0.416882    0.757693    1.005716    11.00000   -2.40000
AFIX   0
C44   5    0.547984    0.810726    1.006288    11.00000    0.00987    0.00821 =
         0.01363    0.00010    0.00015   -0.00163
AFIX  23
H45   6    0.598811    0.817533    1.058359    11.00000   -2.40000
H46   6    0.514827    0.834353    1.107219    11.00000   -2.40000
AFIX   0
C47   5    0.540435    0.839537    0.776359    11.00000    0.01252    0.00998 =
         0.01427    0.00148    0.00043   -0.00155
AFIX  23
H48   6    0.489505    0.833464    0.724143    11.00000   -2.40000
H49   6    0.573431    0.816082    0.674496    11.00000   -2.40000
AFIX   0
C50   5    0.488558    0.612664    1.441338    11.00000    0.01132    0.01405 =
         0.00918    0.00219   -0.00010   -0.00009
AFIX 137
H51   6    0.467829    0.569479    1.414277    11.00000   -3.00000
H52   6    0.454062    0.638365    1.528929    11.00000   -3.00000
H53   6    0.534909    0.608296    1.521329    11.00000   -3.00000
AFIX   0
C54   5    0.199522    0.608664    0.668710    11.00000    0.00895    0.01349 =
         0.01141   -0.00010   -0.00058    0.00248
AFIX 137
H55   6    0.169786    0.621704    0.542115    11.00000   -3.00000
H56   6    0.218176    0.647478    0.743294    11.00000   -3.00000
H57   6    0.169333    0.583422    0.770899    11.00000   -3.00000
AFIX   0
C58   5    0.559288    0.911869    0.773080    11.00000    0.01690    0.01103 =
         0.01971    0.00268    0.00321   -0.00156
AFIX 137
H59   6    0.553413    0.928767    0.623623    11.00000   -3.00000
H60   6    0.610132    0.917935    0.820764    11.00000   -3.00000
H61   6    0.526409    0.935285    0.872750    11.00000   -3.00000
AFIX   0
C62   5    0.411341    0.600302    0.970718    11.00000    0.00672    0.00660 =
         0.00858   -0.00050   -0.00018   -0.00054
CL63  1    0.244778    0.709110    1.150871    11.00000    0.01105    0.00877 =
         0.01065    0.00080   -0.00036    0.00161
O64   3    0.128491    0.271552    1.537699    11.00000    0.01419    0.01685 =
         0.01319    0.00285    0.00145   -0.00105
AFIX   3
H65   6    0.159091    0.286817    1.418215    11.00000   -2.40000
H66   6    0.162148    0.252373    1.646549    11.00000   -2.40000

REM <hkl>
REM LINCO11.hkl
REM </hkl>
AFIX   0
HKLF 4

L1      6    0.09531    0.43038    0.75160  !    0.00000    0.09726  S1
L2      6    0.12803    0.41459    0.98132  !    0.00000    0.19758  S1
L3      6    0.20196    0.39339    0.90596  !    0.00701    0.01842  S1
L4      6    0.12803    0.41459    0.98132  !   -0.00701    0.19758  S1
L5      6    0.23884    0.41536    0.83215  !    0.01428    0.08479  O2
L6      6    0.25747    0.43947    0.78039  !   -0.01428    0.19618  O2
L7      6    0.26741    0.46444    0.84745  !    0.01428    0.08479  O2
L8      6    0.25747    0.43947    0.78039  !   -0.01428    0.19618  O2
L9      6    0.22493    0.30379    1.18009  !    0.06928    0.04143  O3
L10     6    0.22389    0.31298    1.19659  !   -0.06928    0.20004  O3
L11     6    0.24053    0.33294    1.14812  !    0.04813    0.05198  O3
L12     6    0.22389    0.31298    1.19659  !   -0.04813    0.20004  O3
L13     6    0.22667    0.28858    1.15277  !    0.16924    0.13715  H4
L14     6    0.22797    0.27709    1.13213  !   -0.16924    0.20004  H4
L15     6    0.32998    0.39447    1.43590  !    0.06928    0.04143  O5
L16     6    0.33320    0.39032    1.40496  !   -0.06928    0.20004  O5
L17     6    0.31408    0.40055    1.33443  !    0.04813    0.05198  O5
L18     6    0.33320    0.39032    1.40496  !   -0.04813    0.20004  O5
L19     6    0.32466    0.40134    1.48714  !    0.16924    0.13715  H6
L20     6    0.32064    0.40653    1.52586  !   -0.16924    0.20004  H6
L21     6    0.40007    0.44502    1.00420  !    0.06928    0.04143  O7
L22     6    0.39302    0.43759    1.01723  !   -0.06928    0.20004  O7
L23     6    0.36604    0.44975    1.05359  !    0.04813    0.05198  O7
L24     6    0.39302    0.43759    1.01723  !   -0.04813    0.20004  O7
L25     6    0.41175    0.45732    0.98264  !    0.16924    0.13715  H8
L26     6    0.42058    0.46661    0.96634  !   -0.16924    0.20004  H8
L27     6    0.30285    0.60789    0.42177  !    0.06928    0.04143  O9
L28     6    0.30946    0.60177    0.44243  !   -0.06928    0.20004  O9
L29     6    0.29026    0.58740    0.50447  !    0.04813    0.05198  O9
L30     6    0.30946    0.60177    0.44243  !   -0.04813    0.20004  O9
L31     6    0.29191    0.61803    0.38756  !    0.16924    0.13715  H10
L32     6    0.28365    0.62569    0.36172  !   -0.16924    0.20004  H10
L33     6    0.42994    0.58341    0.95384  !    0.02816    0.02686  O11
L34     6    0.45781    0.55811    0.92854  !   -0.02816    0.19618  O11
L35     6    0.51813    0.63081    1.18029  !    0.07616    0.09994  H13
L36     6    0.53323    0.61670    1.13558  !   -0.07616    0.19090  H13
L37     6    0.37241    0.59867    0.93388  !    0.06902    0.04067  N14
L38     6    0.34161    0.59739    0.90473  !   -0.06902    0.19125  N14
L39     6    0.33165    0.60778    0.91673  !    0.04284    0.07443  N14
L40     6    0.34161    0.59739    0.90473  !   -0.04284    0.19125  N14
L41     6    0.32938    0.57309    0.84603  !    0.02737    0.06675  N14
L42     6    0.34161    0.59739    0.90473  !   -0.02737    0.19125  N14
L43     6    0.32681    0.61283    0.92256  !    0.08634    0.08843  H15
L44     6    0.31139    0.62892    0.94112  !   -0.08634    0.18844  H15
L45     6    0.25023    0.36905    1.02387  !    0.05804    0.05697  C16
L46     6    0.21825    0.38872    0.88935  !   -0.05804    0.19758  C16
L47     6    0.15489    0.40689    0.95394  !    0.09123    0.06656  C16
L48     6    0.21825    0.38872    0.88935  !   -0.09123    0.19758  C16
L49     6    0.23633    0.41211    0.83912  !    0.04786    0.09783  C16
L50     6    0.21825    0.38872    0.88935  !   -0.04786    0.19758  C16
L51     6    0.21575    0.37659    0.85244  !    0.10948    0.07500  C16
L52     6    0.21825    0.38872    0.88935  !   -0.10948    0.19758  C16
L53     6    0.21483    0.37215    0.83894  !    0.07021    0.04086  H17
L54     6    0.21087    0.35294    0.78047  !   -0.07021    0.19758  H17
L55     6    0.27861    0.35389    1.05998  !    0.10776    0.07155  C18
L56     6    0.26371    0.36075    1.08060  !   -0.10776    0.19618  C18
L57     6    0.24250    0.33531    1.14238  !    0.05593    0.10531  C18
L58     6    0.26371    0.36075    1.08060  !   -0.05593    0.19618  C18
L59     6    0.23259    0.37990    0.94968  !    0.05355    0.04968  C18
L60     6    0.26371    0.36075    1.08060  !   -0.05355    0.19618  C18
L61     6    0.27376    0.38368    1.14650  !    0.09507    0.06733  C18
L62     6    0.26371    0.36075    1.08060  !   -0.09507    0.19618  C18
L63     6    0.28607    0.35044    1.04963  !    0.05090    0.04872  H19
L64     6    0.30870    0.34001    1.01829  !   -0.05090    0.19477  H19
L65     6    0.27265    0.42144    1.25848  !    0.10776    0.07155  C20
L66     6    0.28740    0.41484    1.23604  !   -0.10776    0.19618  C20
L67     6    0.31179    0.40178    1.32599  !    0.05593    0.10531  C20
L68     6    0.28740    0.41484    1.23604  !   -0.05593    0.19618  C20
L69     6    0.31542    0.45039    1.14589  !    0.05355    0.04968  C20
L70     6    0.28740    0.41484    1.23604  !   -0.05355    0.19618  C20
L71     6    0.27736    0.39191    1.17014  !    0.09507    0.06733  C20
L72     6    0.28740    0.41484    1.23604  !   -0.09507    0.19618  C20
L73     6    0.26526    0.42475    1.26974  !    0.05090    0.04872  H21
L74     6    0.24284    0.43479    1.30384  !   -0.05090    0.19477  H21
L75     6    0.33290    0.47889    1.13734  !    0.10776    0.07155  C22
L76     6    0.32831    0.46675    1.10443  !   -0.10776    0.19618  C22
L77     6    0.36278    0.45122    1.05798  !    0.05593    0.10531  C22
L78     6    0.32831    0.46675    1.10443  !   -0.05593    0.19618  C22
L79     6    0.29415    0.48408    0.97931  !    0.05355    0.04968  C22
L80     6    0.32831    0.46675    1.10443  !   -0.05355    0.19618  C22
L81     6    0.31096    0.44473    1.16026  !    0.09507    0.06733  C22
L82     6    0.32831    0.46675    1.10443  !   -0.09507    0.19618  C22
L83     6    0.33520    0.48497    1.15384  !    0.05090    0.04872  H23
L84     6    0.34217    0.50342    1.20384  !   -0.05090    0.19477  H23
L85     6    0.26348    0.49838    0.94403  !    0.10776    0.07155  C24
L86     6    0.27840    0.49207    0.92166  !   -0.10776    0.19618  C24
L87     6    0.26725    0.46406    0.84642  !    0.05593    0.10531  C24
L88     6    0.27840    0.49207    0.92166  !   -0.05593    0.19618  C24
L89     6    0.30300    0.52707    0.82042  !    0.05355    0.04968  C24
L90     6    0.27840    0.49207    0.92166  !   -0.05355    0.19618  C24
L91     6    0.29955    0.48134    0.99910  !    0.09507    0.06733  C24
L92     6    0.27840    0.49207    0.92166  !   -0.09507    0.19618  C24
L93     6    0.25600    0.50155    0.95525  !    0.05090    0.04872  H25
L94     6    0.23332    0.51114    0.98926  !   -0.05090    0.19477  H25
L95     6    0.25684    0.55457    0.56493  !    0.10776    0.07155  C26
L96     6    0.26353    0.56739    0.59088  !   -0.10776    0.19618  C26
L97     6    0.28799    0.58570    0.51181  !    0.05593    0.10531  C26
L98     6    0.26353    0.56739    0.59088  !   -0.05593    0.19618  C26
L99     6    0.21969    0.59566    0.64419  !    0.05355    0.04968  C26
L100    6    0.26353    0.56739    0.59088  !   -0.05355    0.19618  C26
L101    6    0.28508    0.55712    0.66849  !    0.09507    0.06733  C26
L102    6    0.26353    0.56739    0.59088  !   -0.09507    0.19618  C26
L103    6    0.25047    0.54236    0.54022  !    0.06373    0.05390  H27
L104    6    0.24331    0.52865    0.51246  !   -0.06373    0.19582  H27
L105    6    0.29808    0.52007    0.84068  !    0.05395    0.07404  C28
L106    6    0.31433    0.54319    0.77380  !   -0.05395    0.20110  C28
L107    6    0.29135    0.55413    0.69106  !    0.05395    0.07404  C28
L108    6    0.31433    0.54319    0.77380  !   -0.05395    0.20110  C28
L109    6    0.32697    0.56831    0.83448  !    0.05130    0.07002  C28
L110    6    0.31433    0.54319    0.77380  !   -0.05130    0.20110  C28
L111    6    0.33025    0.53549    0.74734  !    0.10921    0.06791  C28
L112    6    0.31433    0.54319    0.77380  !   -0.10921    0.20110  C28
L113    6    0.33553    0.53294    0.73856  !    0.06585    0.06484  H29
L114    6    0.35759    0.52228    0.70189  !   -0.06585    0.20110  H29
L115    6    0.44161    0.69213    1.03035  !    0.07907    0.06330  C30
L116    6    0.43269    0.66017    1.10231  !   -0.07907    0.20321  C30
L117    6    0.42156    0.62894    1.03368  !    0.07907    0.06330  C30
L118    6    0.43269    0.66017    1.10231  !   -0.07907    0.20321  C30
L119    6    0.41333    0.66515    1.15374  !    0.08118    0.07117  C30
L120    6    0.43269    0.66017    1.10231  !   -0.08118    0.20321  C30
L121    6    0.46871    0.65273    1.16757  !    0.06214    0.07232  C30
L122    6    0.43269    0.66017    1.10231  !   -0.06214    0.20321  C30
L123    6    0.41401    0.66497    1.15193  !    0.07338    0.07002  H31
L124    6    0.39261    0.67048    1.20879  !   -0.07338    0.20075  H31
L125    6    0.54254    0.72954    0.97801  !    0.09295    0.07443  C32
L126    6    0.53026    0.73848    1.01709  !   -0.09295    0.19829  C32
L127    6    0.53530    0.72387    1.13577  !    0.08832    0.05007  C32
L128    6    0.53026    0.73848    1.01709  !   -0.08832    0.19829  C32
L129    6    0.48532    0.72898    0.98758  !    0.04681    0.08076  C32
L130    6    0.53026    0.73848    1.01709  !   -0.04681    0.19829  C32
L131    6    0.54018    0.77889    1.01105  !    0.04681    0.08076  C32
L132    6    0.53026    0.73848    1.01709  !   -0.04681    0.19829  C32
L133    6    0.54552    0.72737    0.96853  !    0.07338    0.07002  H33
L134    6    0.56301    0.71465    0.91289  !   -0.07338    0.20075  H33
L135    6    0.09090    0.41568    0.67319  !    0.08171    0.07308  C34
L136    6    0.09001    0.43294    0.71437  !   -0.08171    0.21305  C34
L137    6    0.10263    0.44844    0.68392  !    0.08171    0.07308  C34
L138    6    0.09001    0.43294    0.71437  !   -0.08171    0.21305  C34
L139    6    0.06733    0.43910    0.72174  !    0.08171    0.07308  C34
L140    6    0.09001    0.43294    0.71437  !   -0.08171    0.21305  C34
L141    6    0.12246    0.41728    0.94217  !    0.09150    0.10224  C34
L142    6    0.09001    0.43294    0.71437  !   -0.09150    0.21305  C34
L143    6    0.09131    0.40799    0.65482  !    0.06651    0.07213  H35
L144    6    0.09203    0.39407    0.62159  !   -0.06651    0.20180  H35
L145    6    0.10825    0.45535    0.67034  !    0.06651    0.07213  H36
L146    6    0.11844    0.46786    0.64577  !   -0.06651    0.20180  H36
L147    6    0.05722    0.44185    0.72502  !    0.06651    0.07213  H37
L148    6    0.03893    0.44682    0.73097  !   -0.06651    0.20180  H37
L149    6    0.53422    0.72701    1.11032  !    0.06466    0.06100  C38
L150    6    0.53998    0.71026    1.24633  !   -0.06466    0.19688  C38
L151    6    0.56549    0.70761    1.26416  !    0.09163    0.07520  C38
L152    6    0.53998    0.71026    1.24633  !   -0.09163    0.19688  C38
L153    6    0.52857    0.72378    1.30096  !    0.09163    0.07520  C38
L154    6    0.53998    0.71026    1.24633  !   -0.09163    0.19688  C38
L155    6    0.51620    0.66990    1.23481  !    0.05857    0.06580  C38
L156    6    0.53998    0.71026    1.24633  !   -0.05857    0.19688  C38
L157    6    0.57472    0.70665    1.27061  !    0.06228    0.05966  H39
L158    6    0.59248    0.70480    1.28302  !   -0.06228    0.19688  H39
L159    6    0.52444    0.72867    1.32073  !    0.06228    0.05966  H40
L160    6    0.51649    0.73808    1.35878  !   -0.06228    0.19688  H40
L161    6    0.44774    0.71843    0.91091  !    0.09374    0.07635  C41
L162    6    0.44980    0.72148    0.96427  !   -0.09374    0.19969  C41
L163    6    0.43873    0.73366    0.97821  !    0.09374    0.07635  C41
L164    6    0.44980    0.72148    0.96427  !   -0.09374    0.19969  C41
L165    6    0.44200    0.69352    1.02722  !    0.06915    0.07078  C41
L166    6    0.44980    0.72148    0.96427  !   -0.06915    0.19969  C41
L167    6    0.48651    0.72924    0.98837  !    0.06915    0.07078  C41
L168    6    0.44980    0.72148    0.96427  !   -0.06915    0.19969  C41
L169    6    0.44704    0.71739    0.89264  !    0.05408    0.07328  H42
L170    6    0.44368    0.71242    0.80562  !   -0.05408    0.19969  H42
L171    6    0.43494    0.73783    0.98298  !    0.05408    0.07328  H43
L172    6    0.41688    0.75769    1.00572  !   -0.05408    0.19969  H43
L173    6    0.53961    0.77658    1.01139  !    0.06294    0.07404  C44
L174    6    0.54798    0.81073    1.00629  !   -0.06294    0.19793  C44
L175    6    0.54441    0.82435    0.89754  !    0.06294    0.07404  C44
L176    6    0.54798    0.81073    1.00629  !   -0.06294    0.19793  C44
L177    6    0.56724    0.81330    1.02601  !    0.11530    0.07980  C44
L178    6    0.54798    0.81073    1.00629  !   -0.11530    0.19793  C44
L179    6    0.53542    0.81968    1.04452  !    0.11530    0.07980  C44
L180    6    0.54798    0.81073    1.00629  !   -0.11530    0.19793  C44
L181    6    0.57335    0.81412    1.03227  !    0.06069    0.06791  H45
L182    6    0.59881    0.81753    1.05836  !   -0.06069    0.19829  H45
L183    6    0.53144    0.82252    1.05665  !    0.06069    0.06791  H46
L184    6    0.51483    0.83435    1.10722  !   -0.06069    0.19829  H46
L185    6    0.52130    0.83725    0.75674  !    0.09361    0.07711  C47
L186    6    0.54043    0.83954    0.77636  !   -0.09361    0.19758  C47
L187    6    0.55283    0.83072    0.73808  !    0.09361    0.07711  C47
L188    6    0.54043    0.83954    0.77636  !   -0.09361    0.19758  C47
L189    6    0.54983    0.87560    0.77472  !    0.05990    0.05889  C47
L190    6    0.54043    0.83954    0.77636  !   -0.05990    0.19758  C47
L191    6    0.54389    0.82634    0.88165  !    0.06042    0.07654  C47
L192    6    0.54043    0.83954    0.77636  !   -0.06042    0.19758  C47
L193    6    0.51024    0.83594    0.74540  !    0.06981    0.07558  H48
L194    6    0.48951    0.83346    0.72414  !   -0.06981    0.19934  H48
L195    6    0.56000    0.82563    0.71596  !    0.06981    0.07558  H49
L196    6    0.57343    0.81608    0.67450  !   -0.06981    0.19934  H49
L197    6    0.47904    0.59283    1.42891  !    0.09123    0.07903  C50
L198    6    0.48856    0.61266    1.44134  !   -0.09123    0.19547  C50
L199    6    0.47272    0.62447    1.48156  !    0.09123    0.07903  C50
L200    6    0.48856    0.61266    1.44134  !   -0.09123    0.19547  C50
L201    6    0.50984    0.61066    1.47807  !    0.09123    0.07903  C50
L202    6    0.48856    0.61266    1.44134  !   -0.09123    0.19547  C50
L203    6    0.49804    0.63601    1.29121  !    0.05342    0.08306  C50
L204    6    0.48856    0.61266    1.44134  !   -0.05342    0.19547  C50
L205    6    0.47485    0.58411    1.42344  !    0.06161    0.07021  H51
L206    6    0.46783    0.56948    1.41428  !   -0.06161    0.19547  H51
L207    6    0.46575    0.62966    1.49925  !    0.06161    0.07021  H52
L208    6    0.45406    0.63837    1.52893  !   -0.06161    0.19547  H52
L209    6    0.51921    0.60978    1.49423  !    0.06161    0.07021  H53
L210    6    0.53491    0.60830    1.52133  !   -0.06161    0.19547  H53
L211    6    0.18833    0.61357    0.62104  !    0.11265    0.08248  C54
L212    6    0.19952    0.60866    0.66871  !   -0.11265    0.19723  C54
L213    6    0.20655    0.62328    0.69679  !    0.11265    0.08248  C54
L214    6    0.19952    0.60866    0.66871  !   -0.11265    0.19723  C54
L215    6    0.18815    0.59916    0.70719  !    0.11265    0.08248  C54
L216    6    0.19952    0.60866    0.66871  !   -0.11265    0.19723  C54
L217    6    0.24665    0.57828    0.61142  !    0.05580    0.05218  C54
L218    6    0.19952    0.60866    0.66871  !   -0.05580    0.19723  C54
L219    6    0.18505    0.61501    0.60709  !    0.06518    0.07788  H55
L220    6    0.16979    0.62170    0.54211  !   -0.06518    0.20707  H55
L221    6    0.20860    0.62756    0.70501  !    0.06518    0.07788  H56
L222    6    0.21818    0.64748    0.74329  !   -0.06518    0.20707  H56
L223    6    0.18483    0.59638    0.71845  !    0.06518    0.07788  H57
L224    6    0.16933    0.58342    0.77090  !   -0.06518    0.20707  H57
L225    6    0.55708    0.91823    0.71680  !    0.11265    0.08248  C58
L226    6    0.55929    0.91187    0.77308  !   -0.11265    0.19723  C58
L227    6    0.57843    0.91415    0.79103  !    0.11265    0.08248  C58
L228    6    0.55929    0.91187    0.77308  !   -0.11265    0.19723  C58
L229    6    0.54691    0.92069    0.81061  !    0.11265    0.08248  C58
L230    6    0.55929    0.91187    0.77308  !   -0.11265    0.19723  C58
L231    6    0.54540    0.85858    0.77550  !    0.05580    0.05218  C58
L232    6    0.55929    0.91187    0.77308  !   -0.05580    0.19723  C58
L233    6    0.55643    0.92009    0.70033  !    0.06518    0.07788  H59
L234    6    0.55341    0.92877    0.62362  !   -0.06518    0.20707  H59
L235    6    0.58404    0.91482    0.79629  !    0.06518    0.07788  H60
L236    6    0.61013    0.91794    0.82076  !   -0.06518    0.20707  H60
L237    6    0.54328    0.92327    0.82159  !    0.06518    0.07788  H61
L238    6    0.52641    0.93528    0.87275  !   -0.06518    0.20707  H61
L239    6    0.36409    0.59833    0.92601  !    0.05857    0.07174  C62
L240    6    0.41134    0.60030    0.97072  !   -0.05857    0.19266  C62
L241    6    0.43801    0.57609    0.94651  !    0.14452    0.06733  C62
L242    6    0.41134    0.60030    0.97072  !   -0.14452    0.19266  C62
L243    6    0.42461    0.63751    1.05250  !    0.07563    0.04815  C62
L244    6    0.41134    0.60030    0.97072  !   -0.07563    0.19266  C62
L245    6    0.23827    0.44940    0.73763  !    0.14148    0.06158  O2
L246    6    0.28078    0.42916    0.76725  !    0.14148    0.06158  O2
L247    6    0.25747    0.43947    0.78039  !   -0.28295    0.19618  O2
L248    6    0.20388    0.31768    1.18127  !    0.17400    0.06234  O3
L249    6    0.23657    0.31026    1.24713  !    0.17400    0.06234  O3
L250    6    0.22389    0.31298    1.19659  !   -0.34800    0.20004  O3
L251    6    0.35125    0.39978    1.39345  !    0.17400    0.06234  O5
L252    6    0.32562    0.37274    1.41098  !    0.17400    0.06234  O5
L253    6    0.33320    0.39032    1.40496  !   -0.34800    0.20004  O5
L254    6    0.38545    0.42994    0.96340  !    0.17400    0.06234  O7
L255    6    0.40337    0.43306    1.07094  !    0.17400    0.06234  O7
L256    6    0.39302    0.43759    1.01723  !   -0.34800    0.20004  O7
L257    6    0.31470    0.58802    0.40151  !    0.17400    0.06234  O9
L258    6    0.31818    0.61457    0.48148  !    0.17400    0.06234  O9
L259    6    0.30946    0.60177    0.44243  !   -0.34800    0.20004  O9
L260    6    0.44797    0.54376    0.89202  !    0.12534    0.06215  O11
L261    6    0.47740    0.56360    0.95620  !    0.12534    0.06215  O11
L262    6    0.45781    0.55811    0.92854  !   -0.25069    0.19618  O11
L263    6    0.34557    0.60454    0.86347  !    0.19331    0.07500  N14
L264    6    0.33764    0.59024    0.94599  !    0.19331    0.07500  N14
L265    6    0.34161    0.59739    0.90473  !   -0.38661    0.19125  N14


     d12       A        B1       B2       r     molecule  atom1 atom2

    1.241    0.145    0.067    0.193    0.712   LINCO11.restrained  C62 O11
    1.412    0.056    0.105    0.196    0.752   LINCO11.restrained  C18 O3
    1.418    0.056    0.105    0.196    0.755   LINCO11.restrained  C20 O5
    1.421    0.056    0.105    0.196    0.757   LINCO11.restrained  C26 O9
    1.427    0.056    0.105    0.196    0.760   LINCO11.restrained  C22 O7
    1.429    0.048    0.098    0.198    0.659   LINCO11.restrained  C16 O2
    1.435    0.056    0.105    0.196    0.764   LINCO11.restrained  C24 O2

    0.840    0.169    0.137    0.200    0.269   LINCO11.restrained  H10 O9
    0.840    0.169    0.137    0.200    0.269   LINCO11.restrained  H8 O7
    0.840    0.169    0.137    0.200    0.269   LINCO11.restrained  H6 O5
    0.840    0.169    0.137    0.200    0.269   LINCO11.restrained  H4 O3

    1.336    0.059    0.072    0.193    0.905   LINCO11.restrained  C62 N14
    1.459    0.051    0.070    0.201    0.676   LINCO11.restrained  C28 N14
    1.500    0.059    0.066    0.197    0.940   LINCO11.restrained  C38 N12
    1.508    0.062    0.072    0.203    0.783   LINCO11.restrained  C30 N12

    0.880    0.086    0.088    0.188    0.449   LINCO11.restrained  H15 N14
    1.000    0.076    0.100    0.191    0.484   LINCO11.restrained  H13 N12

    1.241    0.028    0.027    0.196    0.744   LINCO11.restrained  O11 C62
    1.412    0.048    0.052    0.200    0.590   LINCO11.restrained  O3 C18
    1.418    0.048    0.052    0.200    0.592   LINCO11.restrained  O5 C20
    1.421    0.048    0.052    0.200    0.594   LINCO11.restrained  O9 C26
    1.427    0.048    0.052    0.200    0.595   LINCO11.restrained  O7 C22
    1.429    0.014    0.085    0.196    0.679   LINCO11.restrained  O2 C16
    1.435    0.014    0.085    0.196    0.681   LINCO11.restrained  O2 C24

    1.336    0.069    0.041    0.191    0.590   LINCO11.restrained  N14 C62
    1.459    0.027    0.067    0.191    0.654   LINCO11.restrained  N14 C28

    1.521    0.076    0.048    0.193    0.945   LINCO11.restrained  C62 C30
    1.521    0.079    0.063    0.203    0.793   LINCO11.restrained  C30 C62
    1.522    0.065    0.061    0.197    0.903   LINCO11.restrained  C38 C32
    1.522    0.088    0.050    0.198    0.788   LINCO11.restrained  C32 C38
    1.523    0.063    0.074    0.198    0.720   LINCO11.restrained  C44 C32
    1.523    0.047    0.081    0.198    0.852   LINCO11.restrained  C32 C44
    1.524    0.095    0.067    0.196    0.646   LINCO11.restrained  C20 C18
    1.524    0.095    0.067    0.196    0.646   LINCO11.restrained  C18 C20
    1.526    0.060    0.077    0.198    0.699   LINCO11.restrained  C47 C44
    1.526    0.063    0.074    0.198    0.722   LINCO11.restrained  C44 C47
    1.528    0.060    0.059    0.198    0.762   LINCO11.restrained  C47 C58
    1.529    0.095    0.067    0.196    0.648   LINCO11.restrained  C24 C22
    1.530    0.095    0.067    0.196    0.649   LINCO11.restrained  C22 C20
    1.532    0.054    0.074    0.201    0.693   LINCO11.restrained  C28 C26
    1.532    0.095    0.067    0.196    0.650   LINCO11.restrained  C26 C28
    1.532    0.054    0.074    0.201    0.693   LINCO11.restrained  C28 C24
    1.543    0.069    0.071    0.200    0.704   LINCO11.restrained  C41 C32
    1.543    0.047    0.081    0.198    0.862   LINCO11.restrained  C32 C41
    1.548    0.069    0.071    0.200    0.706   LINCO11.restrained  C41 C30
    1.548    0.079    0.063    0.203    0.807   LINCO11.restrained  C30 C41

    0.980    0.065    0.078    0.207    0.503   LINCO11.restrained  H59 C58
    0.980    0.065    0.078    0.207    0.503   LINCO11.restrained  H60 C58
    0.980    0.067    0.072    0.202    0.351   LINCO11.restrained  H36 C34
    0.980    0.062    0.070    0.195    0.332   LINCO11.restrained  H52 C50
    0.980    0.062    0.070    0.195    0.332   LINCO11.restrained  H51 C50
    0.980    0.067    0.072    0.202    0.351   LINCO11.restrained  H37 C34
    0.980    0.065    0.078    0.207    0.503   LINCO11.restrained  H55 C54
    0.980    0.067    0.072    0.202    0.351   LINCO11.restrained  H35 C34
    0.980    0.062    0.070    0.195    0.332   LINCO11.restrained  H53 C50
    0.980    0.065    0.078    0.207    0.503   LINCO11.restrained  H57 C54
    0.980    0.065    0.078    0.207    0.503   LINCO11.restrained  H61 C58
    0.980    0.065    0.078    0.207    0.503   LINCO11.restrained  H56 C54
    0.990    0.062    0.060    0.197    0.335   LINCO11.restrained  H40 C38
    0.990    0.062    0.060    0.197    0.335   LINCO11.restrained  H39 C38
    0.990    0.070    0.076    0.199    0.403   LINCO11.restrained  H48 C47
    0.990    0.061    0.068    0.198    0.496   LINCO11.restrained  H45 C44
    0.990    0.054    0.073    0.200    0.543   LINCO11.restrained  H43 C41
    0.990    0.054    0.073    0.200    0.543   LINCO11.restrained  H42 C41
    0.990    0.070    0.076    0.199    0.403   LINCO11.restrained  H49 C47
    0.990    0.061    0.068    0.198    0.496   LINCO11.restrained  H46 C44
    1.000    0.066    0.065    0.201    0.510   LINCO11.restrained  H29 C28
    1.000    0.064    0.054    0.196    0.354   LINCO11.restrained  H27 C26
    1.000    0.051    0.049    0.195    0.503   LINCO11.restrained  H21 C20
    1.000    0.070    0.041    0.198    0.537   LINCO11.restrained  H17 C16
    1.000    0.073    0.070    0.201    0.534   LINCO11.restrained  H31 C30
    1.000    0.051    0.049    0.195    0.503   LINCO11.restrained  H25 C24
    1.000    0.073    0.070    0.201    0.534   LINCO11.restrained  H33 C32
    1.000    0.051    0.049    0.195    0.503   LINCO11.restrained  H19 C18
    1.000    0.051    0.049    0.195    0.503   LINCO11.restrained  H23 C22

    0.840    0.069    0.041    0.200    0.215   LINCO11.restrained  O9 H10
    0.840    0.069    0.041    0.200    0.215   LINCO11.restrained  O7 H8
    0.840    0.069    0.041    0.200    0.215   LINCO11.restrained  O5 H6
    0.840    0.069    0.041    0.200    0.215   LINCO11.restrained  O3 H4

    0.880    0.043    0.074    0.191    0.290   LINCO11.restrained  N14 H15

    0.980    0.113    0.082    0.197    0.369   LINCO11.restrained  C58 H59
    0.980    0.113    0.082    0.197    0.369   LINCO11.restrained  C58 H60
    0.980    0.082    0.073    0.213    0.435   LINCO11.restrained  C34 H36
    0.980    0.091    0.079    0.195    0.450   LINCO11.restrained  C50 H52
    0.980    0.091    0.079    0.195    0.450   LINCO11.restrained  C50 H51
    0.980    0.082    0.073    0.213    0.435   LINCO11.restrained  C34 H37
    0.980    0.113    0.082    0.197    0.369   LINCO11.restrained  C54 H55
    0.980    0.082    0.073    0.213    0.435   LINCO11.restrained  C34 H35
    0.980    0.091    0.079    0.195    0.450   LINCO11.restrained  C50 H53
    0.980    0.113    0.082    0.197    0.369   LINCO11.restrained  C54 H57
    0.980    0.113    0.082    0.197    0.369   LINCO11.restrained  C58 H61
    0.980    0.113    0.082    0.197    0.369   LINCO11.restrained  C54 H56
    0.990    0.092    0.075    0.197    0.481   LINCO11.restrained  C38 H40
    0.990    0.092    0.075    0.197    0.481   LINCO11.restrained  C38 H39
    0.990    0.094    0.077    0.198    0.372   LINCO11.restrained  C47 H48
    0.990    0.115    0.080    0.198    0.375   LINCO11.restrained  C44 H45
    0.990    0.094    0.076    0.200    0.333   LINCO11.restrained  C41 H43
    0.990    0.094    0.076    0.200    0.333   LINCO11.restrained  C41 H42
    0.990    0.094    0.077    0.198    0.372   LINCO11.restrained  C47 H49
    0.990    0.115    0.080    0.198    0.375   LINCO11.restrained  C44 H46
    1.000    0.109    0.068    0.201    0.368   LINCO11.restrained  C28 H29
    1.000    0.108    0.072    0.196    0.331   LINCO11.restrained  C26 H27
    1.000    0.108    0.072    0.196    0.331   LINCO11.restrained  C20 H21
    1.000    0.109    0.075    0.198    0.339   LINCO11.restrained  C16 H17
    1.000    0.081    0.071    0.203    0.483   LINCO11.restrained  C30 H31
    1.000    0.108    0.072    0.196    0.331   LINCO11.restrained  C24 H25
    1.000    0.093    0.074    0.198    0.375   LINCO11.restrained  C32 H33
    1.000    0.108    0.072    0.196    0.331   LINCO11.restrained  C18 H19
    1.000    0.108    0.072    0.196    0.331   LINCO11.restrained  C22 H23

    1.807    0.091    0.102    0.213    1.542   LINCO11.restrained  C34 S1
    1.818    0.091    0.067    0.198    1.277   LINCO11.restrained  C16 S1

    1.488    0.053    0.083    0.195    1.047   LINCO11.restrained  C50 N12

    1.807    0.000    0.097    0.198    1.555   LINCO11.restrained  S1 C34
    1.818    0.007    0.018    0.198    1.490   LINCO11.restrained  S1 C16

    1.520    0.056    0.052    0.197    1.119   LINCO11.restrained  C54 C26
    1.520    0.054    0.050    0.196    1.041   LINCO11.restrained  C26 C54
    1.528    0.056    0.052    0.197    1.126   LINCO11.restrained  C58 C47
    1.529    0.054    0.050    0.196    1.047   LINCO11.restrained  C22 C24
    1.530    0.054    0.050    0.196    1.048   LINCO11.restrained  C20 C22
    1.532    0.054    0.050    0.196    1.049   LINCO11.restrained  C24 C28
    1.541    0.054    0.050    0.196    1.055   LINCO11.restrained  C18 C16
    1.541    0.058    0.057    0.198    1.084   LINCO11.restrained  C16 C18


REM  LINCO11.restrained in space group "P21 21 2"
REM wR2 = 0.073900, GooF = S = 1.06066, Restrained GooF = 1.06066 for all data
REM R1 = 0.026285 for 10262 Fo > 4sig(Fo) and 0.027373 for all 10577 data
REM 269 parameters refined using 0 restraints

END

WGHT      0.0380      0.1257

REM Highest difference peak  0.420,  deepest hole -0.398,  1-sigma level  0.068
Q1    1   0.1617  0.2517  1.5749  11.00000  0.05    0.42
Q2    1   0.5302  0.6693  1.2456  11.00000  0.05    0.34
Q3    1   0.2317  0.5927  0.5957  11.00000  0.05    0.33
Q4    1   0.1453  0.2897  1.4498  11.00000  0.05    0.32
Q5    1   0.2806  0.2242  1.8511  11.00000  0.05    0.31
Q6    1   0.3033  0.5040  0.9010  11.00000  0.05    0.30
Q7    1   0.2372  0.3767  0.9886  11.00000  0.05    0.30
Q8    1   0.2883  0.1900  1.8461  11.00000  0.05    0.28
Q9    1   0.0975  0.3955  0.9828  11.00000  0.05    0.27
Q10   1   0.1289  0.2727  1.4611  11.00000  0.05    0.27
Q11   1   0.2302  0.2220  1.8475  11.00000  0.05    0.27
Q12   1   0.3394  0.2940  1.7708  11.00000  0.05    0.26
Q13   1   0.3064  0.3986  0.5020  11.00000  0.05    0.25
Q14   1   0.1309  0.4476  1.0407  11.00000  0.05    0.25
Q15   1   0.2792  0.5236  0.8882  11.00000  0.05    0.25
Q16   1   0.2628  0.3759  1.1531  11.00000  0.05    0.25
Q17   1   0.2812  0.1942  1.7661  11.00000  0.05    0.25
Q18   1   0.2158  0.3215  1.2767  11.00000  0.05    0.25
Q19   1   0.3128  0.4741  1.0289  11.00000  0.05    0.25
Q20   1   0.2574  0.7076  0.3267  11.00000  0.05    0.25
;
_shelx_res_checksum   54453

_shelx_hkl_file
;
   2   0   0 8850.81  426.02
   4   0   0 19378.7   932.8
   6   0   0 5318.76  256.27
   8   0   0 1820.28   88.01
  10   0   0 5023.70  342.63
  12   0   0  240.72   24.39
  14   0   0 2453.89  137.17
  16   0   0 1350.33   75.87
  18   0   0    0.63    0.88
  20   0   0   25.82    3.02
  22   0   0  495.11   28.62
  24   0   0 2182.32  122.40
  26   0   0   43.28    3.63
  28   0   0   55.86    7.47
  30   0   0   37.27    5.66
  32   0   0  440.54   44.61
  34   0   0  365.78   26.37
  36   0   0   17.30    2.97
   1   1   0 6210.44  244.13
   2   1   0 3967.68  135.20
   3   1   0 1782.91   60.81
   4   1   0  959.51   32.80
   5   1   0 12744.6   433.9
   6   1   0 5351.69  182.38
   7   1   0  266.94    9.34
   8   1   0 1222.09   41.92
   9   1   0  834.46   28.73
  10   1   0   15.69    0.99
  11   1   0 2698.89  116.68
  12   1   0  282.16   14.17
  13   1   0  550.09   22.14
  14   1   0  818.20   32.74
  15   1   0 2748.56  108.66
  16   1   0 1548.91   61.47
  17   1   0  208.12    8.84
  18   1   0  359.03   14.78
  19   1   0  292.55   13.35
  20   1   0  153.01    8.30
  21   1   0  184.60    9.83
  22   1   0  358.46   14.89
  23   1   0  331.24   16.92
  24   1   0 1083.30   43.40
  25   1   0   25.82    1.81
  26   1   0   35.31    2.47
  27   1   0  427.47   43.29
  28   1   0  334.59   24.17
  29   1   0  109.39    8.95
  30   1   0 1192.34   82.57
  31   1   0  163.67   10.44
  32   1   0  172.14   13.29
  33   1   0   11.07    2.03
  34   1   0    0.82    1.10
  35   1   0    3.96    1.26
  36   1   0    2.75    1.10
   0   2   0  946.51   64.49
   1   2   0 1084.96   42.74
   2   2   0 6696.09  228.09
   3   2   0 2179.00   74.27
   4   2   0 7154.89  243.80
   5   2   0 8097.37  275.83
   6   2   0 1284.26   43.95
   7   2   0 13226.4   450.5
   8   2   0  669.15   23.07
   9   2   0 1053.48   36.20
  10   2   0 3078.61  105.15
  11   2   0 1647.34   79.82
  12   2   0   11.28    0.88
  13   2   0  308.98   12.69
  14   2   0   29.73    1.70
  15   2   0  532.82   21.53
  16   2   0  148.32    6.43
  17   2   0  230.57    9.72
  18   2   0  290.10   12.09
  19   2   0 1956.69   95.09
  20   2   0  421.28   24.45
  21   2   0 1532.52   66.80
  22   2   0  126.01    5.71
  23   2   0   83.84    4.12
  24   2   0   95.79    5.60
  25   2   0  289.10   12.20
  26   2   0    0.10    0.93
  27   2   0  292.55   21.42
  28   2   0  105.22    8.62
  29   2   0  105.78    8.62
  30   2   0    6.76    1.59
  31   2   0    3.41    1.65
  32   2   0    0.85    1.43
  33   2   0    4.70    1.70
  34   2   0    1.24    1.10
  35   2   0    2.80    1.26
  36   2   0   16.54    2.14
   1   3   0   56.96    2.03
   2   3   0 2174.49   74.16
   3   3   0 6444.00  219.52
   4   3   0 1971.81   67.30
   5   3   0  967.14   33.13
   6   3   0  182.25    6.43
   7   3   0 2494.50   85.15
   8   3   0 1009.20   34.66
   9   3   0  922.68   36.64
  10   3   0  983.75   33.84
  11   3   0 3488.53  137.56
  12   3   0  222.15    7.97
  13   3   0  153.15    6.04
  14   3   0    0.27    0.44
  15   3   0  872.76   32.30
  16   3   0  275.09   11.43
  17   3   0   71.14    3.79
  18   3   0  271.40   11.37
  19   3   0   98.36    5.00
  20   3   0 2722.33  131.95
  21   3   0   31.93    2.03
  22   3   0  145.59    7.09
  23   3   0   40.97    2.47
  24   3   0    7.98    1.10
  25   3   0    9.50    1.21
  26   3   0  420.68   24.61
  27   3   0    0.31    0.99
  28   3   0   99.62    8.19
  29   3   0    0.88    1.21
  30   3   0  247.05   14.94
  31   3   0  160.00   10.27
  32   3   0    9.99    1.92
  33   3   0   20.16    2.53
  34   3   0  804.76   35.65
  35   3   0   96.30    5.27
  36   3   0   61.36    3.90
   0   4   0 14912.5   718.0
   1   4   0 4468.26  152.23
   2   4   0   18.05    0.71
   3   4   0  562.04   19.28
   4   4   0  125.10    4.39
   5   4   0  529.48   18.18
   6   4   0 3409.06  116.24
   7   4   0 12991.4   442.4
   8   4   0  805.62   27.69
   9   4   0 1340.65   53.07
  10   4   0 3316.27  130.69
  11   4   0  650.26   26.04
  12   4   0   69.88    2.80
  13   4   0  242.71   11.04
  14   4   0 1720.67   63.12
  15   4   0 1514.55   55.65
  16   4   0   18.57    1.48
  17   4   0  437.19   17.85
  18   4   0  230.57   10.66
  19   4   0    1.14    0.71
  20   4   0    0.60    0.66
  21   4   0  199.24    9.45
  22   4   0    5.09    1.10
  23   4   0  677.08   27.41
  24   4   0   30.51    2.03
  25   4   0 1625.86   64.71
  26   4   0   67.42    4.28
  27   4   0  718.97   35.76
  28   4   0  346.95   25.05
  29   4   0   15.30    2.09
  30   4   0  184.22   11.48
  31   4   0   24.79    3.41
  32   4   0   19.69    2.20
  33   4   0    9.10    1.87
  34   4   0    1.06    1.26
  35   4   0   96.69    5.82
  36   4   0   47.30    3.24
   1   5   0  142.74    4.94
   2   5   0 2228.67   75.98
   3   5   0 1101.28   37.63
   4   5   0   56.22    2.09
   5   5   0 4538.44  154.64
   6   5   0  191.28    6.76
   7   5   0    1.31    0.27
   8   5   0 1996.49   78.78
   9   5   0  255.21    9.01
  10   5   0  155.13    6.48
  11   5   0  496.04   17.25
  12   5   0   24.65    1.43
  13   5   0 1906.31   75.43
  14   5   0 1153.55   45.87
  15   5   0 2757.93  100.86
  16   5   0    5.65    0.71
  17   5   0  109.55    4.61
  18   5   0    1.66    0.71
  19   5   0    4.92    1.04
  20   5   0 1230.14   49.06
  21   5   0  749.18   36.97
  22   5   0   32.27    2.53
  23   5   0  940.12   37.74
  24   5   0  169.07    7.47
  25   5   0  497.31   24.94
  26   5   0  995.03   48.89
  27   5   0   42.57    3.19
  28   5   0  207.94   15.77
  29   5   0   42.01    4.39
  30   5   0   88.45    6.21
  31   5   0  481.96   34.44
  32   5   0   43.74    3.35
  33   5   0   26.29    2.42
  34   5   0   22.77    3.35
  35   5   0   84.00    5.33
  36   5   0    4.72    1.43
   0   6   0 32871.4  1582.4
   1   6   0    2.00    0.22
   2   6   0  449.38   15.44
   3   6   0 5290.09  180.24
   4   6   0 8060.78  274.62
   5   6   0 4884.05  166.51
   6   6   0   29.50    1.26
   7   6   0   33.70    1.43
   8   6   0  845.84   33.57
   9   6   0 2489.23   98.17
  10   6   0   33.40    1.48
  11   6   0 3072.40  104.93
  12   6   0  871.52   34.77
  13   6   0   61.49    3.24
  14   6   0  538.63   18.79
  15   6   0 1510.41   51.91
  16   6   0  344.08   13.07
  17   6   0   43.24    2.20
  18   6   0  841.66   31.26
  19   6   0  199.19    9.34
  20   6   0   31.47    1.81
  21   6   0   86.09    4.56
  22   6   0   33.09    2.09
  23   6   0    7.10    1.04
  24   6   0  547.47   22.36
  25   6   0  212.72   12.91
  26   6   0  286.57   14.83
  27   6   0   17.66    1.98
  28   6   0  719.83   41.26
  29   6   0  180.91   19.56
  30   6   0   11.72    2.03
  31   6   0   57.19    3.96
  32   6   0  162.06    9.06
  33   6   0    3.65    1.37
  34   6   0   17.28    3.19
  35   6   0   26.20    2.64
  36   6   0   37.25    4.56
   1   7   0  178.85    6.21
   2   7   0 3164.99  107.84
   3   7   0 2048.96   69.93
   4   7   0   71.08    2.58
   5   7   0  848.30   29.06
   6   7   0 2934.12  100.15
   7   7   0 1603.09   63.29
   8   7   0    5.98    0.49
   9   7   0 2424.43   95.70
  10   7   0  450.02   15.66
  11   7   0   69.85    3.24
  12   7   0    9.50    0.88
  13   7   0 2165.00   74.11
  14   7   0   27.92    1.43
  15   7   0 2010.40   68.94
  16   7   0    1.36    0.55
  17   7   0 1459.45   63.51
  18   7   0  152.70    6.70
  19   7   0 1223.96   45.21
  20   7   0  110.50    4.72
  21   7   0   30.63    1.92
  22   7   0   10.22    1.15
  23   7   0  114.05    5.77
  24   7   0  302.36   12.69
  25   7   0    0.56    1.04
  26   7   0  696.79   34.55
  27   7   0  743.75   37.14
  28   7   0   44.36    3.41
  29   7   0    1.60    1.26
  30   7   0    2.78    1.37
  31   7   0  337.06   17.58
  32   7   0    0.29    1.32
  33   7   0  164.59   10.38
  34   7   0   57.71    5.60
  35   7   0    2.14    1.54
  36   7   0  171.84   10.99
   0   8   0 6421.84  309.34
   1   8   0  557.24   19.17
   2   8   0    7.92    0.44
   3   8   0 8754.04  298.13
   4   8   0  158.33    5.60
   5   8   0 2738.08   93.39
   6   8   0 12044.3   410.2
   7   8   0  122.95    5.11
   8   8   0  874.55   34.72
   9   8   0  471.14   16.37
  10   8   0 2319.41   79.33
  11   8   0 3981.17  135.91
  12   8   0  133.92    5.77
  13   8   0 4122.50  140.80
  14   8   0 2052.46   81.25
  15   8   0  103.78    4.07
  16   8   0  375.00   13.29
  17   8   0   38.47    2.64
  18   8   0   79.70    4.12
  19   8   0  529.56   19.94
  20   8   0  325.49   12.53
  21   8   0 3027.17  110.86
  22   8   0   45.30    2.80
  23   8   0  150.97    8.30
  24   8   0   95.10    5.55
  25   8   0    1.96    1.04
  26   8   0   12.88    1.70
  27   8   0   92.02    5.71
  28   8   0   33.35    2.97
  29   8   0   33.25    3.24
  30   8   0   57.46    4.50
  31   8   0   39.76    3.57
  32   8   0   27.51    2.86
  33   8   0  333.68   19.78
  34   8   0   48.34    4.12
  35   8   0   59.00    4.50
   1   9   0 1054.77   36.09
   2   9   0 1015.03   34.72
   3   9   0 1124.52   38.45
   4   9   0 1600.26   54.66
   5   9   0 1127.89   38.62
   6   9   0  815.02   32.30
   7   9   0  181.12    6.43
   8   9   0   26.07    1.70
   9   9   0 2518.29   86.03
  10   9   0 1108.55   38.13
  11   9   0  612.60   21.26
  12   9   0    0.66    0.38
  13   9   0    1.08    0.44
  14   9   0  205.65    8.68
  15   9   0  308.39   12.74
  16   9   0   74.46    3.08
  17   9   0 1240.73   42.79
  18   9   0  389.33   13.84
  19   9   0  529.77   19.94
  20   9   0  203.63    8.08
  21   9   0  105.52    4.56
  22   9   0  991.29   43.51
  23   9   0  751.48   37.19
  24   9   0   76.84    5.38
  25   9   0   66.24    4.28
  26   9   0  123.57    7.09
  27   9   0   60.70    4.18
  28   9   0    1.96    1.48
  29   9   0  942.48   65.59
  30   9   0  562.23   56.09
  31   9   0  123.41    7.97
  32   9   0  223.29   12.91
  33   9   0   80.86    5.66
  34   9   0    0.00    2.42
  35   9   0  166.23   10.60
   0  10   0 6270.54  302.20
   1  10   0  870.49   29.83
   2  10   0 7915.58  269.68
   3  10   0 2092.25   71.47
   4  10   0  157.84    5.60
   5  10   0  102.05    3.74
   6  10   0   11.41    0.88
   7  10   0 5300.26  208.70
   8  10   0    8.68    0.60
   9  10   0    3.08    0.44
  10  10   0  307.47   11.59
  11  10   0  311.97   11.76
  12  10   0   54.62    2.31
  13  10   0   18.36    1.26
  14  10   0  342.52   15.44
  15  10   0  121.15    4.61
  16  10   0    8.26    0.88
  17  10   0 1363.93   54.17
  18  10   0   19.20    1.21
  19  10   0  162.56    6.15
  20  10   0    0.50    0.55
  21  10   0  292.03   11.32
  22  10   0   60.26    3.19
  23  10   0    1.35    1.04
  24  10   0  394.72   20.00
  25  10   0  396.45   20.16
  26  10   0  391.09   22.91
  27  10   0    1.20    1.43
  28  10   0  536.11   31.09
  29  10   0    6.58    2.03
  30  10   0  226.55   23.84
  31  10   0  278.75   16.21
  32  10   0  198.47   11.70
  33  10   0   30.38    3.79
  34  10   0  348.89   25.38
  35  10   0   51.97    5.27
   1  11   0 5130.34  175.08
   2  11   0  395.16   13.68
   3  11   0 1834.26   62.68
   4  11   0   26.82    1.37
   5  11   0   62.35    2.69
   6  11   0    5.37    0.44
   7  11   0   15.44    0.99
   8  11   0  225.32    8.51
   9  11   0    4.37    0.49
  10  11   0  219.38    8.35
  11  11   0 1582.48   54.28
  12  11   0  846.80   33.79
  13  11   0  746.01   29.88
  14  11   0   15.94    1.21
  15  11   0   29.56    1.48
  16  11   0  298.24   10.66
  17  11   0 1372.53   54.55
  18  11   0  355.86   12.69
  19  11   0  167.40    6.32
  20  11   0  393.25   14.01
  21  11   0  310.93   11.26
  22  11   0   83.72    3.57
  23  11   0  277.19   16.43
  24  11   0  140.97    8.90
  25  11   0   18.17    1.92
  26  11   0  672.84   38.56
  27  11   0    7.97    1.87
  28  11   0  524.51   30.32
  29  11   0   43.62    3.68
  30  11   0   54.73    7.53
  31  11   0    8.30    1.98
  32  11   0    4.05    1.59
  33  11   0   16.93    2.36
  34  11   0    9.45    2.03
  35  11   0   -2.47    2.25
   0  12   0    0.29    0.33
   1  12   0  679.80   23.40
   2  12   0 1917.49   75.70
   3  12   0  938.89   32.19
   4  12   0 4812.98  164.09
   5  12   0  301.22   12.14
   6  12   0  125.27    5.22
   7  12   0 1049.45   38.51
   8  12   0    0.17    0.33
   9  12   0   62.59    2.64
  10  12   0  688.11   25.43
  11  12   0  244.18    9.34
  12  12   0 3170.97  115.86
  13  12   0  919.33   40.16
  14  12   0 2922.28   99.98
  15  12   0   26.84    1.98
  16  12   0  134.24    5.88
  17  12   0 1015.88   35.16
  18  12   0  124.08    4.78
  19  12   0  806.19   28.02
  20  12   0 1408.44   48.56
  21  12   0  579.96   20.44
  22  12   0   40.56    2.09
  23  12   0    2.92    1.54
  24  12   0    8.31    2.58
  25  12   0   14.89    1.98
  26  12   0    0.70    1.21
  27  12   0  173.41   10.99
  28  12   0  270.68   16.15
  29  12   0   94.52    6.48
  30  12   0  230.07   14.06
  31  12   0   11.92    2.03
  32  12   0  256.09   14.72
  33  12   0    4.83    2.03
  34  12   0    1.37    1.98
   1  13   0  347.21   12.09
   2  13   0  801.31   27.52
   3  13   0 1919.72   65.65
   4  13   0  482.90   19.28
   5  13   0 1723.36   58.95
   6  13   0 2269.32   98.06
   7  13   0 5045.62  183.92
   8  13   0  983.83   36.20
   9  13   0 1089.86   47.41
  10  13   0  544.78   20.22
  11  13   0  950.47   34.99
  12  13   0   66.82    3.08
  13  13   0  978.97   42.74
  14  13   0  291.01   11.10
  15  13   0  345.93   15.55
  16  13   0    7.13    0.82
  17  13   0   18.10    1.15
  18  13   0 1123.01   38.78
  19  13   0  852.36   29.61
  20  13   0  248.36    9.12
  21  13   0   64.27    2.86
  22  13   0  335.81   15.33
  23  13   0  473.21   33.46
  24  13   0  456.58   45.76
  25  13   0    6.02    1.65
  26  13   0  248.58   14.39
  27  13   0  419.41   23.07
  28  13   0  127.05    8.02
  29  13   0   90.53    6.26
  30  13   0    8.54    2.36
  31  13   0   90.14    6.21
  32  13   0    2.85    1.76
  33  13   0    4.18    1.87
  34  13   0  315.77   23.02
   0  14   0 1122.37   54.39
   1  14   0  134.46    4.83
   2  14   0    0.41    0.27
   3  14   0    5.58    0.49
   4  14   0 2055.19   75.10
   5  14   0  607.22   24.17
   6  14   0 7337.69  267.53
   7  14   0   28.51    1.70
   8  14   0 6870.85  250.39
   9  14   0 1756.58   64.38
  10  14   0 2325.76   85.04
  11  14   0 1321.03   48.56
  12  14   0    6.60    0.66
  13  14   0  487.54   21.64
  14  14   0  442.96   17.96
  15  14   0  223.53   13.13
  16  14   0 1008.62   37.25
  17  14   0  949.57   35.16
  18  14   0  135.65    5.55
  19  14   0    1.07    0.60
  20  14   0  488.54   18.40
  21  14   0  665.48   24.89
  22  14   0    0.62    0.82
  23  14   0  121.18    9.56
  24  14   0  287.32   29.39
  25  14   0  619.38   32.74
  26  14   0    1.96    1.32
  27  14   0    1.02    1.26
  28  14   0  140.88    8.84
  29  14   0    2.48    1.37
  30  14   0    9.15    2.42
  31  14   0    6.30    2.58
  32  14   0    0.71    1.87
  33  14   0   62.19    5.71
  34  14   0   13.13    3.96
   1  15   0   20.39    0.99
   2  15   0  805.19   27.69
   3  15   0  399.88   16.04
   4  15   0  186.18    8.35
   5  15   0  162.87    7.47
   6  15   0 5720.90  208.53
   7  15   0   17.49    0.99
   8  15   0  993.05   36.53
   9  15   0 1928.69   70.54
  10  15   0   81.65    3.41
  11  15   0 2217.26   81.14
  12  15   0   64.04    2.80
  13  15   0  257.92   11.76
  14  15   0 1404.13   61.14
  15  15   0   70.17    4.67
  16  15   0  137.90    5.60
  17  15   0   98.89    4.18
  18  15   0  115.55    4.83
  19  15   0   15.38    1.26
  20  15   0    9.05    0.99
  21  15   0   40.56    2.53
  22  15   0  212.42   10.05
  23  15   0   19.56    1.98
  24  15   0   18.38    2.03
  25  15   0   23.10    2.36
  26  15   0  296.90   16.81
  27  15   0   85.63    5.77
  28  15   0  355.30   20.11
  29  15   0  129.66   13.95
  30  15   0  229.71   24.17
  32  15   0   35.50    5.93
  33  15   0   97.89   11.76
  34  15   0   92.35   11.43
   0  16   0 1369.18   66.42
   1  16   0   19.77    0.99
   2  16   0   16.91    1.04
   3  16   0 1142.05   45.27
   4  16   0 1152.19   45.60
   5  16   0  403.40   14.06
   6  16   0  888.30   38.62
   7  16   0  537.58   19.94
   8  16   0   94.21    3.79
   9  16   0  907.69   33.46
  10  16   0  331.37   12.47
  11  16   0 1884.93   69.05
  12  16   0    1.96    0.49
  13  16   0  924.29   36.86
  14  16   0   49.46    3.46
  15  16   0   66.22    3.52
  16  16   0 1714.13   62.90
  17  16   0   32.80    1.76
  18  16   0  239.83    9.34
  19  16   0    2.71    0.66
  20  16   0    1.35    0.66
  21  16   0  290.96   14.78
  22  16   0   66.82    3.79
  23  16   0  285.94   14.94
  24  16   0  547.29   31.37
  25  16   0   10.28   19.94
  26  16   0  138.22    8.57
  27  16   0  681.12   35.65
  28  16   0   29.91    5.27
  29  16   0    3.94    2.91
  30  16   0   17.44    3.85
  31  16   0   12.65   11.81
  32  16   0  299.45   30.93
  33  16   0   74.49    9.67
   1  17   0  398.12   19.61
   2  17   0  456.18   16.92
   3  17   0    2.60    0.44
   4  17   0   82.53    3.13
   5  17   0  520.04   18.07
   6  17   0  185.93    7.14
   7  17   0  261.20    9.89
   8  17   0   17.73    1.10
   9  17   0  144.75    6.10
  10  17   0  115.92    4.67
  11  17   0 1310.45   48.12
  12  17   0    1.91    0.55
  13  17   0  198.80    7.75
  14  17   0   84.26    5.44
  15  17   0  143.33    6.87
  16  17   0   23.31    1.43
  17  17   0  684.21   25.49
  18  17   0    0.36    0.60
  19  17   0  966.28   35.76
  20  17   0   59.19    3.30
  21  17   0   70.89    3.85
  22  17   0  177.91    8.51
  23  17   0  357.77   16.43
  24  17   0   81.74    6.81
  25  17   0   78.99    9.01
  26  17   0   87.58    9.83
  27  17   0  411.81   35.98
  28  17   0  233.14   22.41
  29  17   0   80.11    9.61
  30  17   0   16.04   10.93
  31  17   0   22.90    4.56
  32  17   0   22.85    4.61
  33  17   0    3.19    3.24
   0  18   0  744.33   41.92
   1  18   0 4109.57  177.39
   2  18   0   21.89    1.26
   3  18   0  506.88   20.33
   4  18   0  496.99   17.25
   5  18   0  902.60   33.24
   6  18   0   39.91    1.81
   7  18   0  940.19   34.61
   8  18   0  647.14   23.95
   9  18   0    3.11    0.49
  10  18   0    0.76    0.44
  11  18   0  261.49   11.70
  12  18   0  119.17    5.16
  13  18   0  930.70   40.54
  14  18   0  510.56   22.69
  15  18   0   71.02    3.13
  16  18   0  251.08   11.54
  17  18   0  290.04   11.15
  18  18   0   21.52    1.37
  19  18   0  296.03   11.37
  20  18   0  536.56   26.59
  21  18   0  159.06    7.64
  22  18   0   69.82    3.85
  23  18   0   29.80    2.20
  24  18   0   30.99    4.94
  25  18   0   14.84   13.84
  26  18   0   51.58    6.87
  27  18   0   87.80   10.49
  28  18   0   78.67    9.17
  29  18   0    2.49    2.42
  30  18   0   75.19    9.61
  31  18   0  408.22   41.37
  32  18   0   36.53    6.21
   1  19   0 2469.47   84.44
   2  19   0  207.55    8.57
   3  19   0  289.73   11.81
   4  19   0  768.53   26.53
   5  19   0  556.50   20.66
   6  19   0 1125.79   41.37
   7  19   0   96.43    3.90
   8  19   0    4.31    0.55
   9  19   0  175.65    6.81
  10  19   0    0.19    0.44
  11  19   0   33.05    1.76
  12  19   0  318.04   12.03
  13  19   0  137.34    5.93
  14  19   0   57.99    4.01
  15  19   0  319.56   12.20
  16  19   0   60.96    3.35
  17  19   0  139.03    5.66
  18  19   0    3.52    0.71
  19  19   0   19.92    1.54
  20  19   0    6.95    1.04
  21  19   0   -0.03    0.71
  22  19   0   72.72    4.45
  23  19   0  625.50   36.37
  24  19   0   77.95    9.39
  25  19   0   11.50    3.02
  26  19   0   92.93   10.99
  27  19   0   29.04    5.11
  28  19   0    7.45    3.13
  29  19   0  422.67   42.57
  30  19   0  185.69   20.11
  31  19   0  298.46   30.82
   0  20   0 1077.98   52.41
   1  20   0 1517.77   73.61
   2  20   0  185.25    6.70
   3  20   0  320.71   11.32
   4  20   0  651.79   22.58
   5  20   0  432.24   16.15
   6  20   0   13.85    0.99
   7  20   0  396.69   14.83
   8  20   0  102.43    4.18
   9  20   0 2373.69   86.80
  10  20   0    0.39    0.44
  11  20   0   16.04    1.10
  12  20   0  600.10   26.31
  13  20   0   32.18    1.70
  14  20   0   76.28    3.96
  15  20   0  206.22    8.08
  16  20   0    1.37    0.82
  17  20   0 1699.34   67.46
  18  20   0   72.54    3.30
  19  20   0   17.48    1.76
  20  20   0  367.44   16.54
  21  20   0   93.69    6.26
  22  20   0    1.55    1.26
  23  20   0  348.83   20.82
  24  20   0   -0.09    1.65
  25  20   0  233.63   24.34
  26  20   0  251.43   44.66
  27  20   0   -2.76    2.75
  28  20   0   22.30    4.28
  29  20   0   73.11    8.68
  30  20   0    1.76    2.91
  31  20   0   88.61   10.99
   1  21   0    0.70    0.44
   2  21   0  568.47   22.85
   3  21   0   49.78    2.09
   4  21   0  172.69    6.26
   5  21   0  447.66   16.70
   6  21   0  962.80   35.43
   7  21   0    1.59    0.49
   8  21   0    1.08    0.44
   9  21   0  151.37    5.99
  10  21   0 1472.02   58.29
  11  21   0  452.30   18.24
  12  21   0   14.24    0.99
  13  21   0  128.66    5.22
  14  21   0  355.22   15.99
  15  21   0  150.11    7.14
  16  21   0  168.87    8.02
  17  21   0  215.09   10.00
  18  21   0  377.76   21.86
  19  21   0   59.62    4.28
  20  21   0  227.77   16.59
  21  21   0  158.71    9.83
  22  21   0    7.03    1.59
  23  21   0   35.10    3.19
  24  21   0   58.51    5.05
  25  21   0  141.99   15.77
  26  21   0   84.10   16.21
  27  21   0   16.95    3.85
  28  21   0   72.22    8.08
  29  21   0    2.86    2.86
  30  21   0    1.92    3.02
  31  21   0    8.35    3.68
   0  22   0  139.54   10.33
   1  22   0   55.92    2.69
   2  22   0   54.67    2.64
   3  22   0 1292.86   51.31
   4  22   0 1392.60   47.85
   5  22   0 1407.77   48.34
   6  22   0  596.19   22.14
   7  22   0  972.42   35.82
   8  22   0   31.36    1.59
   9  22   0  283.13   10.77
  10  22   0   70.44    3.02
  11  22   0  359.71   15.93
  12  22   0 1516.26   60.10
  13  22   0  511.34   19.12
  14  22   0  842.87   31.20
  15  22   0    2.38    0.82
  16  22   0   49.22    2.58
  17  22   0    1.54    0.93
  18  22   0  138.44   10.33
  19  22   0   26.11    2.42
  20  22   0  426.65   24.67
  21  22   0  300.12   17.69
  22  22   0  438.03   25.38
  23  22   0    6.88    1.81
  24  22   0   19.02    4.01
  25  22   0   50.36   10.55
  26  22   0    0.02    2.25
  27  22   0  296.51   33.13
  28  22   0  242.06   19.28
  29  22   0   61.58    8.24
  30  22   0    9.67    3.19
   1  23   0  644.34   25.82
   2  23   0  338.51   11.98
   3  23   0    1.15    0.55
   4  23   0   70.36    3.02
   5  23   0  396.58   13.95
   6  23   0  139.88    5.55
   7  23   0 1334.89   49.06
   8  23   0  314.53   11.92
   9  23   0  110.66    4.83
  10  23   0   17.59    1.21
  11  23   0   17.69    1.15
  12  23   0   10.43    0.88
  13  23   0   13.63    0.99
  14  23   0    6.26    0.99
  15  23   0    8.26    1.43
  16  23   0  186.69    9.89
  17  23   0  606.63   59.44
  18  23   0  214.38   12.74
  19  23   0  420.67   24.23
  20  23   0  291.94   17.14
  21  23   0    2.86    1.26
  22  23   0   57.15    4.28
  23  23   0   85.84   10.99
  24  23   0    8.94    2.03
  25  23   0  126.65    9.23
  26  23   0  180.83   15.77
  27  23   0  103.50   22.03
  28  23   0    0.14    2.86
  29  23   0  114.59   26.64
  30  23   0    4.94    3.35
   0  24   0   77.40    4.39
   1  24   0    8.31    0.77
   2  24   0  160.78    6.87
   3  24   0  162.87    5.99
   4  24   0    8.29    0.88
   5  24   0   94.61    3.68
   6  24   0   81.97    3.46
   7  24   0  474.76   17.74
   8  24   0  142.82    6.10
   9  24   0  104.68    4.28
  10  24   0  630.99   23.46
  11  24   0  120.03    4.83
  12  24   0   96.52    4.83
  13  24   0  247.07   11.32
  14  24   0   23.73    1.76
  15  24   0    4.89    0.93
  16  24   0  783.67   54.44
  17  24   0  288.73   16.87
  18  24   0  306.54   21.97
  19  24   0   35.18    2.91
  20  24   0  199.90   12.03
  21  24   0    0.34    1.15
  22  24   0  172.97   10.71
  23  24   0   21.73    2.47
  24  24   0   94.57    6.48
  25  24   0   32.88    3.57
  26  24   0  174.47   21.64
  27  24   0    3.43    2.86
  28  24   0   46.48   12.03
  29  24   0    0.49    2.58
   1  25   0  602.40   20.99
   2  25   0  103.73    4.61
   3  25   0   35.11    1.98
   4  25   0   19.02    1.21
   5  25   0  143.33    6.21
   6  25   0  849.11   31.37
   7  25   0   57.59    2.58
   8  25   0 1179.94   46.86
   9  25   0   54.42    2.80
  10  25   0  558.75   24.72
  11  25   0  389.94   19.45
  12  25   0  555.04   24.61
  13  25   0    8.27    1.04
  14  25   0  567.54   25.11
  15  25   0  131.00    6.37
  16  25   0   21.02    3.35
  17  25   0  186.04   13.79
  18  25   0   13.85    1.81
  19  25   0   -0.27    1.43
  20  25   0   37.37    3.08
  21  25   0  665.68   37.96
  22  25   0  121.13    9.34
  23  25   0   -0.43    1.43
  24  25   0    0.63    1.48
  25  25   0  634.92   36.53
  26  25   0   39.26    4.50
  27  25   0  144.59   14.01
  28  25   0   11.21    3.74
  29  25   0    0.55    1.92
   0  26   0  127.53    6.81
   1  26   0    6.22    0.71
   2  26   0  237.78    8.57
   3  26   0  108.75    4.89
   4  26   0  258.33    9.28
   5  26   0  137.39    5.99
   6  26   0 1041.38   41.53
   7  26   0   33.76    1.81
   8  26   0  377.76   16.76
   9  26   0   83.99    4.28
  10  26   0  737.77   32.47
  11  26   0  831.38   36.48
  12  26   0  628.37   27.74
  13  26   0  654.42   28.84
  14  26   0  897.36   39.33
  15  26   0   26.38    2.36
  16  26   0   10.26    1.43
  17  26   0   49.83    4.50
  18  26   0  502.43   35.32
  19  26   0   64.79    8.57
  20  26   0  867.03   60.15
  21  26   0  173.26   10.60
  22  26   0  163.97   10.11
  23  26   0    3.36    1.48
  24  26   0   49.77    3.85
  25  26   0   49.29    4.01
  26  26   0   19.94    2.91
  27  26   0  129.65    9.34
  28  26   0   21.64    4.67
   1  27   0    0.14    0.55
   2  27   0  164.76    6.10
   3  27   0    0.54    0.55
   4  27   0   65.76    3.24
   5  27   0   12.16    0.93
   6  27   0  721.80   35.43
   7  27   0  410.55   18.35
   8  27   0    1.27    0.82
   9  27   0   25.04    1.81
  10  27   0  306.13   15.44
  11  27   0  184.82    8.62
  12  27   0    7.39    0.99
  13  27   0  128.14    6.21
  14  27   0  107.01    5.33
  15  27   0   53.58    3.74
  16  27   0   63.58    4.28
  17  27   0  759.02   42.96
  18  27   0 1599.17   89.82
  19  27   0   62.46    5.49
  20  27   0   43.79    3.46
  21  27   0   80.66    9.34
  22  27   0   21.10    2.31
  23  27   0    2.24    1.37
  24  27   0   95.48    6.43
  25  27   0    3.00    1.65
  26  27   0   38.84    3.57
  27  27   0  118.17    9.45
   0  28   0  172.54    9.06
   1  28   0  893.37   30.93
   2  28   0  904.98   31.31
   3  28   0  639.89   22.30
   4  28   0  887.03   35.49
   5  28   0   32.74    2.20
   6  28   0    0.16    0.93
   7  28   0  697.14   48.45
   8  28   0   19.08    1.59
   9  28   0  115.79    5.71
  10  28   0  126.95    6.15
  11  28   0   46.01    2.69
  12  28   0 1496.63   65.15
  13  28   0   99.87    5.00
  14  28   0  195.28   11.59
  15  28   0  160.03    9.61
  16  28   0   13.49    2.47
  17  28   0   20.68    1.81
  18  28   0    1.60    1.04
  19  28   0   45.35    3.08
  20  28   0  146.64    9.28
  21  28   0   86.71    7.25
  22  28   0    2.49    1.48
  23  28   0  105.07    6.04
  24  28   0    2.29    1.59
  25  28   0   76.36    6.26
  26  28   0   12.53    2.20
   1  29   0  779.89   27.08
   2  29   0   35.26    1.76
   3  29   0  242.17    8.79
   4  29   0    5.20    0.93
   5  29   0    6.53    1.32
   6  29   0    0.27    0.88
   7  29   0  197.18   10.33
   8  29   0   12.86    1.32
   9  29   0   -0.03    0.77
  10  29   0   75.21    3.96
  11  29   0  223.55   10.33
  12  29   0  130.06    6.32
  13  29   0   75.60    4.34
  14  29   0   28.09    2.09
  15  29   0   55.15    3.35
  16  29   0   14.83    1.48
  17  29   0  111.47    6.10
  18  29   0   52.64    3.35
  19  29   0  195.47   10.16
  20  29   0    2.79    1.15
  21  29   0    4.48    1.98
  22  29   0   30.05    2.42
  23  29   0  169.84   10.55
  24  29   0   31.86    2.58
  25  29   0   10.38    2.53
  26  29   0  132.83    8.95
   0  30   0    7.47    1.21
   1  30   0  251.25    9.12
   2  30   0   29.48    1.92
   3  30   0 1079.25   47.13
   4  30   0   64.44    3.90
   5  30   0  187.61    9.89
   6  30   0   27.70    1.98
   7  30   0 1685.90   81.91
   8  30   0  110.13    6.04
   9  30   0   14.45    1.37
  10  30   0    0.97    0.77
  11  30   0   -0.24    0.77
  12  30   0  614.94   27.14
  13  30   0  426.99   24.39
  14  30   0  339.54   17.08
  15  30   0  189.01   14.39
  16  30   0  202.44   15.38
  17  30   0 1754.13  120.91
  18  30   0   87.04    7.47
  19  30   0   99.12   11.81
  20  30   0   12.82    2.69
  21  30   0  185.68   14.23
  22  30   0   40.05    4.45
  23  30   0    4.83    2.14
  24  30   0  123.93   10.16
  25  30   0   22.41    3.41
   1  31   0    0.28    0.71
   2  31   0   19.58    1.54
   3  31   0  631.58   25.71
   4  31   0    7.44    1.26
   5  31   0  157.24    9.45
   6  31   0    1.76    1.10
   7  31   0  145.02    8.73
   8  31   0   40.54    2.47
   9  31   0   20.31    1.70
  10  31   0  388.24   17.41
  11  31   0   53.84    3.02
  12  31   0  171.05   13.24
  13  31   0   97.77   11.59
  14  31   0   -0.21    1.43
  15  31   0   17.13    2.36
  16  31   0   31.09    3.08
  17  31   0  154.54    9.83
  18  31   0   15.95    2.31
  19  31   0   62.24    8.24
  20  31   0   -0.34    1.43
  21  31   0   -0.15    1.43
  22  31   0  128.44    8.46
  23  31   0  321.70   23.62
  24  31   0   -1.54    1.54
   0  32   0   57.19    5.16
   1  32   0   72.72    4.50
   2  32   0  160.23    9.83
   3  32   0  395.50   19.83
   4  32   0   71.37    4.89
   5  32   0  153.29    7.20
   6  32   0  189.13   11.21
   7  32   0  267.35   13.24
   8  32   0  118.66    5.71
   9  32   0   47.35    2.75
  10  32   0  219.65   10.16
  11  32   0  282.81   17.03
  12  32   0    8.73    2.31
  13  32   0  184.38   11.54
  14  32   0   42.67    3.68
  15  32   0    9.26    1.87
  16  32   0   54.44    4.34
  17  32   0    2.24    1.43
  18  32   0  114.83    7.69
  19  32   0   -1.12    1.48
  20  32   0   38.84    3.57
  21  32   0  161.95   10.27
  22  32   0   12.31    2.09
  23  32   0    0.44    2.58
   1  33   0   31.44    2.64
   2  33   0   31.58    2.75
   3  33   0   64.92    4.39
   4  33   0   17.38    1.76
   5  33   0    5.65    1.04
   6  33   0  326.63   18.35
   7  33   0   21.83    2.03
   8  33   0  102.51    5.11
   9  33   0    1.85    0.93
  10  33   0  274.20   12.47
  11  33   0    6.60    1.76
  12  33   0   38.77    3.57
  13  33   0  141.05    9.28
  14  33   0  398.71   23.46
  15  33   0   51.33    4.23
  16  33   0    6.95    1.87
  17  33   0   73.79    6.54
  18  33   0   -1.79    1.43
  19  33   0  137.45    8.95
  20  33   0   33.13    3.24
  21  33   0   23.68    2.69
   0  34   0  295.70   29.99
   1  34   0  330.64   19.39
   2  34   0   21.76    2.36
   3  34   0   78.02    6.32
   4  34   0   98.43    6.37
   5  34   0    3.65    1.32
   6  34   0   19.83    1.92
   7  34   0  181.48    9.50
   8  34   0 1091.98   47.68
   9  34   0  176.70   10.82
  10  34   0   76.17    6.70
  11  34   0  241.92   25.33
  12  34   0    3.44    1.81
  13  34   0    0.65    1.54
  14  34   0   41.71    3.74
  15  34   0   57.64    4.56
  16  34   0  107.09    8.95
  17  34   0  152.47   16.92
  18  34   0    5.71    1.87
  19  34   0    0.33    1.43
  20  34   0    2.25    1.48
   1  35   0   36.91    3.24
   2  35   0   52.30    4.01
   3  35   0  308.43   17.63
   4  35   0   17.78    2.20
   5  35   0  174.78   10.55
   6  35   0   76.60    6.48
   7  35   0   15.12    2.53
   8  35   0   42.35    3.24
   9  35   0   21.35    4.28
  10  35   0   43.09   17.47
  11  35   0    0.38    1.43
  12  35   0    4.46    1.81
  13  35   0   70.79    5.33
  14  35   0    3.15    1.76
  15  35   0  296.91   17.85
  16  35   0   70.48    9.28
  17  35   0   24.89    2.86
  18  35   0   82.24    5.93
  19  35   0  222.10   13.62
   0  36   0   13.20    3.02
   1  36   0  489.56   28.35
   2  36   0   65.31    5.71
   3  36   0   23.73    2.47
   4  36   0   64.38    5.49
   5  36   0   29.32   25.87
   6  36   0   59.34    4.28
   7  36   0   49.63    3.74
   8  36   0   10.54    3.52
   9  36   0    8.25    2.20
  10  36   0    7.61    2.25
  11  36   0    2.28    1.65
  12  36   0  606.58   35.05
  13  36   0    4.57    1.87
  14  36   0  231.06   14.17
  15  36   0   90.04    6.43
  16  36   0   13.95    2.31
  17  36   0   50.71    4.28
   1  37   0   13.44    2.14
   2  37   0   27.65    2.75
   3  37   0   47.19    3.79
   4  37   0  271.21   15.49
   5  37   0   51.46    3.90
   6  37   0   11.38    2.25
   7  37   0    1.30    1.26
   8  37   0  281.27   29.28
  10  37   0  356.03   25.82
  11  37   0   10.11    3.41
  12  37   0    1.15    2.97
  13  37   0   -0.77    2.86
  14  37   0  134.43   10.93
  15  37   0    1.10    1.76
  16  37   0    2.53    1.81
   0  38   0   94.77   10.82
   1  38   0  797.35   60.70
   2  38   0   23.47    2.58
   3  38   0  436.36   25.27
   4  38   0  104.22    6.70
   5  38   0   57.04    4.34
   6  38   0   47.61    4.56
   7  38   0  292.45   16.97
   8  38   0   14.67   12.69
   9  38   0    7.97    3.41
  10  38   0  123.88   14.12
  11  38   0    6.92    2.20
  12  38   0   14.12    2.80
  13  38   0  134.92   15.33
  14  38   0   66.80    9.06
   1  39   0   -1.43    2.03
   2  39   0  147.95    9.39
   3  39   0   -1.15    1.54
   4  39   0   45.93    3.68
   5  39   0   77.07    6.76
   6  39   0  233.09   13.79
   7  39   0   -0.44    2.75
   8  39   0   14.17    4.07
   9  39   0  106.90   12.36
  10  39   0   19.12    4.61
  11  39   0    8.24    3.52
   0  40   0 1441.00  140.30
   1  40   0   71.64    5.44
   2  40   0   82.40    5.71
   3  40   0    1.37    1.65
   4  40   0  297.97   17.47
   5  40   0  124.43    9.72
   6  40   0  238.64   25.27
   8  40   0   87.57   10.66
   9  40   0   -1.10    3.19
   1  41   0   39.77    3.68
   2  41   0   10.44    2.20
   3  41   0   13.13    2.25
   4  41   0  229.24   13.90
   0   0   1 42700.9  2056.4
   1   0   1 2717.40   92.62
   2   0   1  666.01   22.85
   3   0   1  368.53   12.69
   4   0   1  521.05   17.91
   5   0   1  224.77    7.86
   6   0   1 12555.5   427.6
   7   0   1 1600.26   54.77
   8   0   1  905.78   31.15
   9   0   1  451.17   18.13
  10   0   1 3773.02  148.71
  11   0   1 4135.54  162.99
  12   0   1 1078.06   52.57
  13   0   1  234.79    9.78
  14   0   1  489.56   19.78
  15   0   1 1124.57   44.77
  16   0   1    2.71    0.66
  17   0   1  665.04   26.81
  18   0   1   98.54    4.56
  19   0   1  517.68   29.77
  20   0   1   35.59    3.02
  21   0   1  653.82   32.41
  22   0   1   89.66    4.28
  23   0   1  697.62   28.24
  24   0   1  675.69   27.41
  25   0   1   17.08    1.65
  26   0   1  107.45    7.20
  27   0   1    7.93    2.75
  28   0   1   30.03    3.52
  29   0   1   29.57    3.52
  30   0   1   23.81    2.58
  31   0   1  193.25   11.98
  32   0   1  197.95   12.31
  33   0   1   56.62    4.50
  34   0   1  109.36    5.71
  35   0   1  203.42    9.83
  36   0   1    1.04    1.76
   0   1   1    3.52    0.22
   1   1   1  594.35   14.39
   2   1   1 3266.41   78.72
   3   1   1  219.47    5.38
   4   1   1  648.42   15.71
   5   1   1 2638.60   63.67
   6   1   1  977.04   23.68
   7   1   1 5855.23  141.13
   8   1   1   47.32    1.37
   9   1   1  900.88   25.33
  10   1   1 1323.64   34.33
  11   1   1 1660.78   50.92
  12   1   1  487.82   13.90
  13   1   1  348.72   10.05
  14   1   1  206.87    6.15
  15   1   1 2131.94   57.30
  16   1   1  192.27    5.77
  17   1   1 1532.71   43.07
  18   1   1  559.03   17.52
  19   1   1 1088.37   33.68
  20   1   1  358.85   13.73
  21   1   1  279.82    9.12
  22   1   1  611.42   18.35
  23   1   1  184.08    5.66
  24   1   1  292.34    8.68
  25   1   1  108.41    3.96
  26   1   1   36.71    2.31
  27   1   1  529.69   30.60
  28   1   1  163.53    8.90
  29   1   1   48.13    3.02
  30   1   1  270.45   12.58
  31   1   1  175.03    7.80
  32   1   1   86.47    4.72
  33   1   1   47.33    2.64
  34   1   1   14.88    1.26
  35   1   1  104.54    3.96
  36   1   1   22.30    1.54
   0   2   1   65.06    2.36
   1   2   1 3613.65   87.18
   2   2   1 6266.15  150.96
   3   2   1 6184.85  149.09
   4   2   1 14947.7   360.0
   5   2   1  688.33   16.70
   6   2   1 1926.88   46.53
   7   2   1 2984.71   72.02
   8   2   1 1721.37   41.64
   9   2   1  311.20    9.34
  10   2   1 1011.42   28.40
  11   2   1 5063.29  154.48
  12   2   1 1144.11   29.77
  13   2   1  762.16   22.52
  14   2   1  438.50   12.09
  15   2   1  104.17    3.19
  16   2   1  606.27   18.07
  17   2   1 1041.08   29.39
  18   2   1  351.18   10.27
  19   2   1  482.61   14.56
  20   2   1  788.52   23.46
  21   2   1  235.32    8.19
  22   2   1  276.67   10.11
  23   2   1  131.66    4.23
  24   2   1  113.13    3.74
  25   2   1   20.11    1.15
  26   2   1  138.16    5.82
  27   2   1  195.27    8.57
  28   2   1   11.78    1.59
  29   2   1  110.24    5.66
  30   2   1   58.74    3.52
  31   2   1   82.95    4.56
  32   2   1   43.85    2.97
  33   2   1   23.45    1.76
  34   2   1  210.12    7.97
  35   2   1   10.71    1.15
  36   2   1   48.23    2.20
   0   3   1 26067.3   888.9
   1   3   1 3448.04   83.28
   2   3   1 8310.78  200.29
   3   3   1 5757.33  138.71
   4   3   1 10666.6   256.9
   5   3   1 4425.60  106.68
   6   3   1 4066.93   98.06
   7   3   1  232.26    5.77
   8   3   1 4974.52  119.98
   9   3   1  100.89    2.86
  10   3   1 2008.73   61.47
  11   3   1  345.31    9.17
  12   3   1 1243.52   34.94
  13   3   1  488.57   13.95
  14   3   1  828.19   22.47
  15   3   1  642.30   19.12
  16   3   1  371.89   10.33
  17   3   1   88.07    2.80
  18   3   1   55.47    2.14
  19   3   1  126.30    4.61
  20   3   1  374.83   11.98
  21   3   1  185.35    6.98
  22   3   1 2371.49   72.84
  23   3   1  432.48   13.79
  24   3   1   61.68    2.31
  25   3   1   37.84    1.87
  26   3   1  668.13   25.11
  27   3   1   32.30    2.36
  28   3   1  352.28   18.02
  29   3   1   13.40    1.70
  30   3   1  351.05   14.67
  31   3   1   73.23    4.12
  32   3   1  133.76    5.82
  33   3   1   60.92    3.41
  34   3   1  294.94   11.59
  35   3   1   23.57    1.65
  36   3   1   36.53    2.14
   0   4   1 1083.84   37.03
   1   4   1 10986.6   273.3
   2   4   1 4517.14  116.41
   3   4   1 1574.59   38.02
   4   4   1 8643.15  208.15
   5   4   1 4958.81  119.54
   6   4   1 1322.34   32.03
   7   4   1 5153.90  124.26
   8   4   1 3787.86  105.48
   9   4   1 3666.95   88.50
  10   4   1  348.73   10.93
  11   4   1  305.04    8.13
  12   4   1  485.16   13.29
  13   4   1  653.52   18.57
  14   4   1 1145.49   28.84
  15   4   1 2386.72   61.80
  16   4   1  133.74    4.01
  17   4   1 1573.77   42.46
  18   4   1   50.99    2.20
  19   4   1   87.89    3.08
  20   4   1  836.19   26.04
  21   4   1   59.65    2.53
  22   4   1  361.90   10.60
  23   4   1   17.45    1.04
  24   4   1  620.70   18.62
  25   4   1  309.63   10.60
  26   4   1  324.45   12.58
  27   4   1   37.57    2.58
  28   4   1  172.64    8.41
  29   4   1   36.11    2.58
  30   4   1  413.09   17.14
  31   4   1    7.65    1.10
  32   4   1  112.23    5.00
  33   4   1   70.94    3.79
  34   4   1   24.59    1.81
  35   4   1   53.01    2.53
  36   4   1  215.84    7.75
   0   5   1 7352.93  250.50
   1   5   1 3069.01   74.05
   2   5   1 5347.96  137.78
   3   5   1 4176.38  107.67
   4   5   1 3087.84   76.96
   5   5   1 1198.38   29.01
   6   5   1 3589.05   86.58
   7   5   1 6344.06  152.88
   8   5   1 2570.69   71.69
   9   5   1  521.60   14.78
  10   5   1 1287.36   33.40
  11   5   1  753.07   18.40
  12   5   1  502.34   15.71
  13   5   1  882.46   22.25
  14   5   1 1354.27   36.59
  15   5   1 1717.33   43.07
  16   5   1   18.69    0.93
  17   5   1  776.27   22.03
  18   5   1  582.96   16.70
  19   5   1  491.61   16.32
  20   5   1  300.68    8.90
  21   5   1  819.61   25.54
  22   5   1   32.32    1.54
  23   5   1  732.06   22.91
  24   5   1  490.93   14.23
  25   5   1  325.46   12.58
  26   5   1  445.14   15.88
  27   5   1   17.24    1.59
  28   5   1  263.44   11.26
  29   5   1  129.48    5.99
  30   5   1    9.64    1.26
  31   5   1  436.46   18.07
  32   5   1   13.84    1.48
  33   5   1   48.49    2.75
  34   5   1   35.96    2.20
  35   5   1   35.49    2.20
  36   5   1   14.12    1.43
   0   6   1    1.12    0.16
   1   6   1 1178.90   28.51
   2   6   1 4452.93  114.81
   3   6   1 2187.12   60.98
   4   6   1 5546.30  138.11
   5   6   1 4974.23  119.92
   6   6   1  497.10   12.14
   7   6   1  463.78   12.14
   8   6   1 1909.69   49.39
   9   6   1 2450.76   68.34
  10   6   1  228.64    6.70
  11   6   1  158.05    4.07
  12   6   1 1743.47   46.91
  13   6   1  945.66   25.60
  14   6   1  455.31   12.53
  15   6   1  905.69   24.61
  16   6   1   20.18    0.88
  17   6   1 1443.20   42.36
  18   6   1  146.52    4.39
  19   6   1  506.31   15.22
  20   6   1  671.93   19.17
  21   6   1  192.56    6.15
  22   6   1  135.46    4.72
  23   6   1  456.67   14.50
  24   6   1  523.80   15.16
  25   6   1  342.87   13.24
  26   6   1  172.65    6.65
  27   6   1  142.67    6.48
  28   6   1   44.96    2.47
  29   6   1  219.82    9.56
  30   6   1  111.42    5.33
  31   6   1   23.12    1.87
  32   6   1  171.04    7.14
  33   6   1   98.26    4.45
  34   6   1   40.40    2.53
  35   6   1   10.49    1.48
  36   6   1   10.38    1.32
   0   7   1  156.78    5.49
   1   7   1 1032.57   25.00
   2   7   1 6822.91  175.79
   3   7   1 1483.07   41.42
   4   7   1 1446.76   37.41
   5   7   1  699.59   17.03
   6   7   1 2020.11   48.84
   7   7   1  231.07    6.65
   8   7   1   29.10    0.99
   9   7   1 1194.29   30.98
  10   7   1  211.43    5.71
  11   7   1  937.88   22.85
  12   7   1  546.93   14.39
  13   7   1  913.20   24.78
  14   7   1  170.68    4.78
  15   7   1  300.53    7.86
  16   7   1  385.71   10.71
  17   7   1  778.11   23.07
  18   7   1   90.51    3.13
  19   7   1 1802.11   46.80
  20   7   1   48.40    1.92
  21   7   1  283.08    8.08
  22   7   1  636.09   19.01
  23   7   1  549.86   15.88
  24   7   1  134.62    4.72
  25   7   1   97.86    4.34
  26   7   1  735.83   25.82
  27   7   1  297.56   10.88
  28   7   1  205.64    9.01
  29   7   1   44.90    2.80
  30   7   1  171.75    9.39
  31   7   1   70.54    3.46
  32   7   1   16.58    1.54
  33   7   1  100.13    4.78
  34   7   1   96.14    4.78
  35   7   1   64.44    3.24
   0   8   1 6724.34  229.13
   1   8   1 1762.44   42.57
   2   8   1 1707.72   44.11
   3   8   1  668.47   18.79
   4   8   1 2603.03   72.57
   5   8   1 4831.13  116.52
   6   8   1  382.95   10.05
   7   8   1  497.73   14.06
   8   8   1  281.92    8.08
   9   8   1  515.88   12.69
  10   8   1  299.56    7.97
  11   8   1 4311.64  104.05
  12   8   1 1934.17   51.97
  13   8   1 2268.43   54.94
  14   8   1  770.24   18.90
  15   8   1  137.77    4.12
  16   8   1 1061.36   26.75
  17   8   1 1582.40   42.68
  18   8   1   10.40    0.77
  19   8   1  298.78    8.13
  20   8   1  269.56    7.42
  21   8   1  582.08   16.04
  22   8   1   22.49    1.21
  23   8   1  176.13    5.49
  24   8   1  279.69   11.81
  25   8   1  348.70   12.64
  26   8   1   73.11    3.24
  27   8   1   16.93    1.43
  28   8   1  171.13    8.30
  29   8   1  124.23    6.32
  30   8   1   -0.06    0.93
  31   8   1   33.91    2.14
  32   8   1  128.44    5.88
  33   8   1  221.71    9.78
  34   8   1  420.09   16.81
  35   8   1   44.72    3.35
   0   9   1 1228.34   42.03
   1   9   1  454.40   11.10
   2   9   1 3843.12   92.68
   3   9   1   72.70    2.25
   4   9   1 1731.14   48.34
   5   9   1  414.37   12.25
   6   9   1 2070.08   50.05
   7   9   1  304.38    8.02
   8   9   1  978.36   25.43
   9   9   1   82.49    2.31
  10   9   1 2413.49   64.77
  11   9   1 1389.43   34.83
  12   9   1 1476.60   38.34
  13   9   1  992.50   25.93
  14   9   1 2097.20   54.33
  15   9   1 1036.69   28.07
  16   9   1  555.53   16.59
  17   9   1 1532.65   43.07
  18   9   1  992.86   25.11
  19   9   1   73.12    2.25
  20   9   1  212.23    5.71
  21   9   1  118.99    3.68
  22   9   1 1379.42   38.89
  23   9   1  123.79    4.23
  24   9   1  189.66    9.06
  25   9   1   82.69    3.57
  26   9   1  180.70    7.36
  27   9   1   64.56    3.13
  28   9   1   61.38    3.63
  29   9   1  279.63   13.13
  30   9   1  392.06   16.26
  31   9   1   51.89    2.86
  32   9   1   95.05    4.61
  33   9   1   41.15    2.86
  34   9   1   28.40    2.09
  35   9   1  118.61    7.42
   0  10   1    5.09    0.38
   1  10   1 1383.61   33.46
   2  10   1 1420.61   34.33
   3  10   1  479.41   13.02
   4  10   1  796.43   24.50
   5  10   1 2292.46   70.04
   6  10   1 2104.53   58.67
   7  10   1 3788.69   91.41
   8  10   1 2406.01   60.04
   9  10   1 1595.77   42.90
  10  10   1  999.52   26.97
  11  10   1   32.26    1.21
  12  10   1  146.68    4.12
  13  10   1 2412.16   58.40
  14  10   1  755.86   19.83
  15  10   1  966.08   24.39
  16  10   1  364.40   12.20
  17  10   1  922.92   27.25
  18  10   1  371.36    9.67
  19  10   1   17.25    0.88
  20  10   1   84.85    2.58
  21  10   1   25.46    1.15
  22  10   1  100.22    3.35
  23  10   1  126.64    5.38
  24  10   1  439.20   18.13
  25  10   1  270.74   10.60
  26  10   1  257.67   10.16
  27  10   1   46.66    2.53
  28  10   1  219.08    9.56
  29  10   1  164.33    8.95
  30  10   1  213.79   10.16
  31  10   1   42.89    2.86
  32  10   1  246.14   11.65
  33  10   1   84.09    4.23
  34  10   1   18.84    4.18
  35  10   1  103.28    5.44
   0  11   1  516.51   17.80
   1  11   1 5780.49  148.98
   2  11   1  395.14    9.67
   3  11   1 3440.00   92.07
   4  11   1  189.82    5.77
   5  11   1  278.47    8.35
   6  11   1  349.69   10.33
   7  11   1 2018.55   61.69
   8  11   1 1273.87   33.02
   9  11   1  423.98   11.15
  10  11   1    8.41    0.55
  11  11   1 1799.26   45.05
  12  11   1  682.05   18.57
  13  11   1 2099.73   52.52
  14  11   1  600.38   15.27
  15  11   1  323.86    9.06
  16  11   1   85.68    2.75
  17  11   1 1054.64   26.64
  18  11   1  680.21   17.36
  19  11   1  496.88   12.80
  20  11   1   79.65    2.42
  21  11   1  231.21    6.48
  22  11   1   20.95    1.15
  23  11   1  384.56   14.67
  24  11   1  197.26    7.97
  25  11   1   48.80    2.58
  26  11   1   90.47    4.07
  27  11   1  234.67    9.78
  28  11   1   13.38    1.54
  29  11   1  137.04    7.53
  30  11   1  103.62    5.33
  31  11   1  119.51    6.81
  32  11   1   14.23    1.48
  33  11   1   41.95    2.86
  34  11   1  118.71    7.69
  35  11   1   99.27    5.99
   0  12   1  689.35   23.73
   1  12   1  241.38    6.43
   2  12   1 1010.04   25.27
   3  12   1  490.96   12.80
   4  12   1 3246.51   80.97
   5  12   1    6.56    0.44
   6  12   1 1573.95   39.39
   7  12   1  692.19   19.45
   8  12   1  468.48   13.29
   9  12   1  354.61    9.39
  10  12   1  859.21   23.24
  11  12   1  626.91   15.88
  12  12   1 1327.11   35.76
  13  12   1 1512.67   40.76
  14  12   1 1039.86   26.20
  15  12   1   83.74    3.02
  16  12   1   10.23    0.77
  17  12   1  526.16   13.07
  18  12   1   23.80    0.99
  19  12   1  367.66    9.28
  20  12   1 1285.26   32.41
  21  12   1  185.48    5.49
  22  12   1   45.04    2.36
  23  12   1  232.17    8.13
  24  12   1   45.55    2.91
  25  12   1  103.31    5.88
  26  12   1    6.66    1.10
  27  12   1   48.27    2.69
  28  12   1  290.45   12.03
  29  12   1   76.92    4.72
  30  12   1  160.93    7.03
  31  12   1   81.30    4.39
  32  12   1  259.89   11.81
  33  12   1  407.29   17.63
  34  12   1   30.21    2.91
   0  13   1    1.88    0.33
   1  13   1 2598.03   67.08
   2  13   1 2381.41   61.47
   3  13   1 3175.54   88.50
   4  13   1  206.44    5.71
   5  13   1  787.94   23.13
   6  13   1 2874.04   87.84
   7  13   1 2694.34   69.55
   8  13   1 1426.48   36.97
   9  13   1  292.86    8.41
  10  13   1  624.10   17.63
  11  13   1  923.33   25.98
  12  13   1  670.63   19.01
  13  13   1 1223.93   30.76
  14  13   1  586.15   16.04
  15  13   1  226.95    7.03
  16  13   1   87.05    2.75
  17  13   1  273.14    7.75
  18  13   1  573.41   14.67
  19  13   1  529.25   13.57
  20  13   1  185.90    5.11
  21  13   1  389.29   10.93
  22  13   1   34.26    2.03
  23  13   1  419.24   15.93
  24  13   1  168.90    8.08
  25  13   1  299.41   14.50
  26  13   1  375.53   15.11
  27  13   1  292.37   12.03
  28  13   1  547.26   21.64
  29  13   1    8.99    1.21
  30  13   1    3.59    1.32
  31  13   1  137.06    6.59
  32  13   1   58.35    3.96
  33  13   1   24.17    2.31
  34  13   1  101.52    7.03
   0  14   1 2149.09   84.76
   1  14   1  245.15    7.03
   2  14   1  448.58   10.99
   3  14   1  295.01    7.80
   4  14   1  343.26   10.22
   5  14   1  106.89    3.08
   6  14   1   19.00    0.71
   7  14   1  274.73    7.31
   8  14   1  449.11   11.81
   9  14   1  659.97   18.62
  10  14   1  249.58    7.58
  11  14   1  403.23   11.54
  12  14   1  133.21    4.07
  13  14   1  166.98    4.50
  14  14   1  287.90    8.08
  15  14   1  601.82   17.85
  16  14   1 1073.99   29.12
  17  14   1  313.87    8.84
  18  14   1   66.62    2.09
  19  14   1  188.28    5.11
  20  14   1  327.17    8.57
  21  14   1  597.63   17.14
  22  14   1  109.23    4.61
  23  14   1  450.19   16.04
  24  14   1   31.64    1.92
  25  14   1  217.04    9.28
  26  14   1   30.35    1.98
  27  14   1  348.23   14.12
  28  14   1    5.62    1.04
  29  14   1  103.32    5.99
  30  14   1    5.42    1.43
  31  14   1  141.19    7.91
  32  14   1    7.47    1.70
  33  14   1   62.13    4.78
  34  14   1  129.98    8.51
   0  15   1    2.77    0.44
   1  15   1  929.27   26.09
   2  15   1  749.22   22.03
   3  15   1   72.99    1.98
   4  15   1  899.01   24.23
   5  15   1  195.13    5.44
   6  15   1 1162.30   29.12
   7  15   1   31.55    1.10
   8  15   1  832.36   25.65
   9  15   1  297.45    8.57
  10  15   1  151.80    4.18
  11  15   1  279.06    8.08
  12  15   1   91.35    2.91
  13  15   1  279.39    7.80
  14  15   1  950.44   27.96
  15  15   1  478.71   13.18
  16  15   1  268.04    7.91
  17  15   1  170.65    5.22
  18  15   1  224.29    6.21
  19  15   1  104.19    3.13
  20  15   1   98.19    3.02
  21  15   1    2.98    0.66
  22  15   1   30.39    1.65
  23  15   1    9.47    1.10
  24  15   1   73.74    3.46
  25  15   1   84.82    4.50
  26  15   1   84.98    4.94
  27  15   1  249.08   12.42
  28  15   1    1.24    1.21
  29  15   1   33.65    3.30
  30  15   1  104.53    8.79
  31  15   1   18.66    1.98
  32  15   1   11.43    9.94
  33  15   1  134.54    8.73
   0  16   1  264.91   10.82
   1  16   1  260.74    7.47
   2  16   1   49.52    1.65
   3  16   1 1334.79   40.87
   4  16   1  241.40    6.43
   5  16   1 1570.20   42.19
   6  16   1  127.93    3.68
   7  16   1  261.76    7.58
   8  16   1  506.26   14.34
   9  16   1  574.10   17.03
  10  16   1  640.04   18.07
  11  16   1  173.59    5.16
  12  16   1  745.12   21.97
  13  16   1  690.19   18.79
  14  16   1  116.98    3.63
  15  16   1   17.85    0.82
  16  16   1  411.79   10.99
  17  16   1  115.66    3.41
  18  16   1  148.26    4.61
  19  16   1  308.13    8.35
  20  16   1  114.76    3.68
  21  16   1  616.55   20.38
  22  16   1  301.03   10.82
  23  16   1   55.00    2.86
  24  16   1  435.32   16.15
  25  16   1  120.20    6.59
  26  16   1  449.35   24.45
  27  16   1  183.60    9.34
  28  16   1  290.09   14.06
  29  16   1  310.87   32.30
  30  16   1  156.52    9.94
  31  16   1   21.07    2.53
  32  16   1   66.20    4.94
  33  16   1   18.57    2.31
   0  17   1 4360.42  171.89
   1  17   1  823.86   21.42
   2  17   1  810.02   21.10
   3  17   1  407.61   11.59
   4  17   1 2847.04   87.02
   5  17   1 1875.25   54.72
   6  17   1 2006.15   53.84
   7  17   1  564.44   15.99
   8  17   1  321.01    9.23
   9  17   1  809.14   21.92
  10  17   1  525.46   13.84
  11  17   1 1272.83   35.71
  12  17   1  539.67   15.99
  13  17   1 1474.28   43.18
  14  17   1  600.52   17.03
  15  17   1  178.99    5.00
  16  17   1  647.59   17.08
  17  17   1   15.99    0.93
  18  17   1  436.51   12.64
  19  17   1  482.95   12.85
  20  17   1  495.16   16.43
  21  17   1   16.12    1.04
  22  17   1   33.21    1.76
  23  17   1   26.98    2.25
  24  17   1  318.32   12.96
  25  17   1   47.56    3.08
  26  17   1   38.39    2.80
  27  17   1   77.51    4.67
  28  17   1  179.29   13.40
  29  17   1   54.03    5.22
  30  17   1    0.92    1.37
  31  17   1   70.58    6.48
  32  17   1   28.29    3.68
  33  17   1   14.89    2.91
   0  18   1  913.02   31.48
   1  18   1  669.04   17.47
   2  18   1  405.02   12.03
   3  18   1  312.05    8.02
   4  18   1  839.88   23.68
   5  18   1 1141.39   30.76
   6  18   1 1449.56   39.00
   7  18   1  660.69   19.50
   8  18   1  751.88   20.38
   9  18   1  285.93    7.97
  10  18   1  178.70    5.55
  11  18   1  460.75   13.73
  12  18   1  200.12    6.15
  13  18   1  716.83   18.79
  14  18   1  105.52    3.08
  15  18   1  141.85    4.34
  16  18   1 1258.13   32.80
  17  18   1   90.10    2.86
  18  18   1  134.74    3.90
  19  18   1   19.56    1.15
  20  18   1  562.73   18.62
  21  18   1  279.27   10.22
  22  18   1   25.52    1.81
  23  18   1  142.97    7.58
  24  18   1  176.70    7.64
  25  18   1  182.37    8.73
  26  18   1   73.75    4.45
  27  18   1   45.89    6.37
  28  18   1  397.25   24.50
  29  18   1   61.81    5.77
  30  18   1  116.71   15.82
  31  18   1  109.76    9.06
  32  18   1    5.77    1.87
   0  19   1   31.87    1.65
   1  19   1  756.89   18.51
   2  19   1  666.05   18.79
   3  19   1  111.41    3.52
   4  19   1   24.51    0.88
   5  19   1 1115.60   28.02
   6  19   1 1978.85   49.50
   7  19   1   29.77    1.04
   8  19   1  496.60   14.78
   9  19   1   30.91    1.59
  10  19   1 1350.00   43.73
  11  19   1  348.44   10.49
  12  19   1  280.32    8.90
  13  19   1  160.95    4.83
  14  19   1  611.66   16.10
  15  19   1  463.44   12.31
  16  19   1  576.42   15.22
  17  19   1   19.42    0.93
  18  19   1  508.01   15.99
  19  19   1  120.34    5.38
  20  19   1  126.82    4.94
  21  19   1   58.43    2.69
  22  19   1   75.68    3.74
  23  19   1  242.03   12.53
  24  19   1  123.11    5.55
  25  19   1   10.43    1.37
  26  19   1    9.58    2.09
  27  19   1    2.21    1.87
  28  19   1   51.11    4.78
  29  19   1  194.63   13.95
  30  19   1   67.22    7.25
  31  19   1   80.04    7.09
  32  19   1   32.47    4.01
   0  20   1  249.10    8.90
   1  20   1  520.06   13.68
   2  20   1   23.72    0.93
   3  20   1  204.27    6.26
   4  20   1  246.56    6.87
   5  20   1   44.77    1.48
   6  20   1  370.69   10.60
   7  20   1   33.26    1.26
   8  20   1  286.85   10.27
   9  20   1 1138.42   39.28
  10  20   1  345.90   14.23
  11  20   1  333.59   11.10
  12  20   1  178.12    5.60
  13  20   1    8.00    0.60
  14  20   1  224.89    6.15
  15  20   1  562.09   14.89
  16  20   1  524.61   15.05
  17  20   1  432.24   12.47
  18  20   1  241.36    7.86
  19  20   1   87.58    3.79
  20  20   1  286.29   11.10
  21  20   1  353.76   13.62
  22  20   1   50.37    2.97
  23  20   1  431.91   21.64
  24  20   1   15.55    1.87
  25  20   1  218.70   21.59
  26  20   1   25.32    2.91
  27  20   1   69.56    6.04
  28  20   1   34.30    5.16
  29  20   1  139.93   10.71
  30  20   1   20.93    3.19
  31  20   1   22.96    3.30
   0  21   1  124.04    4.61
   1  21   1  851.92   22.25
   2  21   1  109.83    3.13
   3  21   1 1164.47   29.23
   4  21   1    3.55    0.33
   5  21   1  930.39   26.15
   6  21   1  294.40    8.51
   7  21   1  311.47    9.39
   8  21   1  159.71    5.99
   9  21   1  262.50   10.11
  10  21   1 1557.44   61.86
  11  21   1  105.72    3.90
  12  21   1   33.77    1.70
  13  21   1  735.41   21.75
  14  21   1  962.41   27.19
  15  21   1  561.87   16.81
  16  21   1   59.58    2.20
  17  21   1   43.70    1.70
  18  21   1  669.50   24.94
  19  21   1  116.24    4.89
  20  21   1   89.35    3.68
  21  21   1    1.08    0.66
  22  21   1  258.14   11.92
  23  21   1   45.23    2.86
  24  21   1   88.56    7.69
  25  21   1   92.34    6.15
  26  21   1   17.84    2.31
  27  21   1  111.73    7.58
  28  21   1   47.09    4.39
  29  21   1   75.99   13.79
  30  21   1   13.07    5.71
  31  21   1   83.67    7.36
   0  22   1  413.74   16.76
   1  22   1  206.05    5.44
   2  22   1   83.10    2.47
   3  22   1 1118.83   28.13
   4  22   1  184.84    4.89
   5  22   1  864.26   21.81
   6  22   1  719.34   19.56
   7  22   1  181.00    6.32
   8  22   1  117.96    4.56
   9  22   1  294.08    9.45
  10  22   1  122.03    5.00
  11  22   1  312.22   10.55
  12  22   1   84.07    3.08
  13  22   1  119.91    4.18
  14  22   1   80.21    2.97
  15  22   1   88.51    2.91
  16  22   1   84.80    2.91
  17  22   1   88.02    3.30
  18  22   1  103.70    4.28
  19  22   1  185.93    7.31
  20  22   1  121.03    6.04
  21  22   1  373.24   17.08
  22  22   1  214.71   10.05
  23  22   1   80.13    4.34
  24  22   1   36.88    3.68
  25  22   1  756.07   35.10
  26  22   1    5.30    1.65
  27  22   1  228.95   12.53
  28  22   1  405.65   26.04
  29  22   1  254.84   18.84
  30  22   1   32.19    4.01
   0  23   1  257.73   10.66
   1  23   1  517.34   13.62
   2  23   1  299.61    7.53
   3  23   1  108.04    3.02
   4  23   1  271.90    7.09
   5  23   1 1486.47   37.25
   6  23   1  962.19   26.04
   7  23   1  558.55   17.47
   8  23   1  161.92    5.38
   9  23   1  467.75   16.43
  10  23   1  258.17    9.34
  11  23   1  232.62    8.46
  12  23   1    8.10    0.77
  13  23   1  446.20   14.12
  14  23   1  434.17   13.73
  15  23   1  164.34    5.55
  16  23   1   71.43    2.64
  17  23   1   53.66    2.31
  18  23   1  230.28    9.67
  19  23   1  270.03   11.26
  20  23   1  141.80    6.26
  21  23   1  100.58    5.33
  22  23   1   93.92    6.21
  23  23   1    5.46    1.32
  24  23   1   55.96    4.07
  25  23   1   23.17    2.20
  26  23   1  239.32   12.25
  27  23   1   24.72    2.58
  28  23   1    0.82    1.76
  29  23   1   90.09    7.47
  30  23   1   38.89    6.43
   0  24   1  560.05   19.50
   1  24   1   52.90    1.76
   2  24   1  773.90   19.56
   3  24   1   30.22    1.10
   4  24   1  132.73    3.74
   5  24   1  122.15    3.46
   6  24   1   20.89    0.93
   7  24   1  262.01    8.46
   8  24   1  615.64   21.48
   9  24   1   39.30    1.81
  10  24   1   68.16    2.86
  11  24   1  425.61   13.46
  12  24   1   11.48    0.88
  13  24   1  135.44    4.67
  14  24   1  117.63    4.34
  15  24   1   79.44    2.97
  16  24   1 1432.07   62.46
  17  24   1  183.29   13.68
  18  24   1  367.92   15.05
  19  24   1   64.05    3.13
  20  24   1  305.92   12.64
  21  24   1  206.11    9.56
  22  24   1  144.94    8.02
  23  24   1   48.41    3.79
  24  24   1  100.45    6.59
  25  24   1   28.87    2.42
  26  24   1   95.14    5.60
  27  24   1   19.35    2.31
  28  24   1   39.83    3.35
  29  24   1   22.30    2.69
   0  25   1  282.34   11.65
   1  25   1  947.19   24.72
   2  25   1  439.29   10.88
   3  25   1  569.24   14.01
   4  25   1  166.10    4.45
   5  25   1  598.22   15.77
   6  25   1  616.72   17.52
   7  25   1  353.97   11.87
   8  25   1  347.93   10.55
   9  25   1  376.00   11.98
  10  25   1  473.73   16.70
  11  25   1  707.74   22.08
  12  25   1   79.51    2.97
  13  25   1  114.74    4.07
  14  25   1  368.11   13.18
  15  25   1  242.17   11.26
  16  25   1   53.70    3.46
  17  25   1  171.78    9.23
  18  25   1  112.31    6.37
  19  25   1   30.92    2.47
  20  25   1   98.98    5.77
  21  25   1  245.49   10.44
  22  25   1  101.19    5.00
  23  25   1  103.01    5.27
  24  25   1  114.39    6.59
  25  25   1  145.95    8.84
  26  25   1  127.80    7.03
  27  25   1  133.99    8.30
  28  25   1    2.09    1.48
   0  26   1  388.63   15.88
   1  26   1   26.98    1.04
   2  26   1   41.33    1.32
   3  26   1  894.36   21.86
   4  26   1   39.61    1.26
   5  26   1  240.26    7.09
   6  26   1  344.26    9.56
   7  26   1   20.67    1.15
   8  26   1  459.33   15.27
   9  26   1  270.08    9.78
  10  26   1  195.96    6.48
  11  26   1  151.64    5.16
  12  26   1  371.33   13.29
  13  26   1  608.83   21.37
  14  26   1  381.79   15.71
  15  26   1    7.06    1.04
  16  26   1    1.51    1.04
  17  26   1   72.97    4.45
  18  26   1   68.68    3.85
  19  26   1    4.23    1.32
  20  26   1  222.27   11.65
  21  26   1  449.45   26.26
  22  26   1   83.77    5.49
  23  26   1   67.69    5.22
  24  26   1   89.89    6.59
  25  26   1  408.11   23.57
  26  26   1    0.33    1.26
  27  26   1  179.25   10.71
  28  26   1    1.98    1.65
   0  27   1   59.04    2.53
   1  27   1  224.48    5.77
   2  27   1  184.98    5.00
   3  27   1  839.32   20.55
   4  27   1  112.88    3.57
   5  27   1   97.82    3.02
   6  27   1  515.26   15.38
   7  27   1  417.14   12.64
   8  27   1  201.43    6.65
   9  27   1   22.92    1.32
  10  27   1  121.68    4.50
  11  27   1   18.51    1.32
  12  27   1  132.31    5.16
  13  27   1  228.27    9.01
  14  27   1  101.40    5.16
  15  27   1  220.58   11.48
  16  27   1   83.77    4.94
  17  27   1  330.82   15.11
  18  27   1  969.74   42.63
  19  27   1  176.18    9.50
  20  27   1   86.98    4.67
  21  27   1   98.31    5.77
  22  27   1  106.18    7.20
  23  27   1    2.17    1.21
  24  27   1  104.31    6.26
  25  27   1   29.06    3.57
  26  27   1   16.87    2.31
  27  27   1  163.76   10.60
   0  28   1  197.85    7.25
   1  28   1  374.32   10.05
   2  28   1  221.14    6.32
   3  28   1  131.79    4.07
   4  28   1  190.76    5.49
   5  28   1   99.77    3.35
   6  28   1  119.85    3.63
   7  28   1  303.82   10.27
   8  28   1   39.09    1.92
   9  28   1  127.67    5.00
  10  28   1   73.22    3.13
  11  28   1   24.45    1.54
  12  28   1  297.75   10.77
  13  28   1   33.99    2.09
  14  28   1  256.23   10.82
  15  28   1  294.13   12.31
  16  28   1  112.20    5.66
  17  28   1   36.26    2.47
  18  28   1   20.01    1.81
  19  28   1   78.39    4.28
  20  28   1   38.34    2.64
  21  28   1   67.49    3.85
  22  28   1    0.21    1.15
  23  28   1  122.57    6.43
  24  28   1   20.53    2.20
  25  28   1  178.65   11.59
  26  28   1   44.99    4.83
   0  29   1   12.60    0.99
   1  29   1  271.34    7.69
   2  29   1   88.08    3.02
   3  29   1   79.07    2.64
   4  29   1   97.59    3.30
   5  29   1  125.13    3.79
   6  29   1   41.71    1.59
   7  29   1  284.27   10.27
   8  29   1  250.17    8.95
   9  29   1  107.18    4.28
  10  29   1  259.82    9.45
  11  29   1   20.32    1.37
  12  29   1  201.75    8.68
  13  29   1   30.82    1.98
  14  29   1  589.47   26.15
  15  29   1   54.51    3.24
  16  29   1  238.39   10.16
  17  29   1   49.06    2.80
  18  29   1   99.69    4.78
  19  29   1   28.35    2.14
  20  29   1   34.14    2.75
  21  29   1   68.77    3.63
  22  29   1   16.52    1.65
  23  29   1  191.35    9.28
  24  29   1   92.29    5.16
  25  29   1    8.46    2.20
   0  30   1   69.07    3.52
   1  30   1    4.27    0.66
   2  30   1   59.22    2.09
   3  30   1  120.21    3.96
   4  30   1   71.23    2.36
   5  30   1  349.74   10.66
   6  30   1   44.37    2.31
   7  30   1  558.16   21.75
   8  30   1  147.76    5.60
   9  30   1   73.12    3.13
  10  30   1   44.40    2.20
  11  30   1  100.76    4.39
  12  30   1  598.78   22.47
  13  30   1  304.20   11.76
  14  30   1  231.41   10.93
  15  30   1   45.68    2.42
  16  30   1  533.48   20.16
  17  30   1  149.39    6.21
  18  30   1  280.75   11.92
  19  30   1   37.59    2.42
  20  30   1  136.17    6.76
  21  30   1   36.76    2.20
  22  30   1  159.76    6.65
  23  30   1   47.02    2.80
  24  30   1   73.39    3.85
   0  31   1  446.74   19.89
   1  31   1  402.74   13.46
   2  31   1  186.58    6.87
   3  31   1  258.44    8.73
   4  31   1  379.10   11.37
   5  31   1  142.80    4.83
   6  31   1  146.51    5.60
   7  31   1   60.24    2.69
   8  31   1  569.47   19.50
   9  31   1    8.21    0.99
  10  31   1  594.62   20.93
  11  31   1  100.00    4.39
  12  31   1  474.53   19.39
  13  31   1  115.86    5.38
  14  31   1  121.53    6.15
  15  31   1  146.80    6.10
  16  31   1   41.27    2.31
  17  31   1  250.59    9.89
  18  31   1  190.95    7.75
  19  31   1   14.79    1.43
  20  31   1  350.81   13.51
  21  31   1  113.55    4.94
  22  31   1   32.14    2.09
  23  31   1   41.04    2.64
   0  32   1  264.59   13.51
   1  32   1   72.86    3.08
   2  32   1  193.95    8.41
   3  32   1 1042.97   35.16
   4  32   1  149.25    5.38
   5  32   1  403.03   16.10
   6  32   1  208.57    8.79
   7  32   1   16.77    1.26
   8  32   1  226.89    8.30
   9  32   1   68.48    3.02
  10  32   1  101.67    4.45
  11  32   1  287.01   12.09
  12  32   1   69.93    3.35
  13  32   1  217.94    9.39
  14  32   1   40.49    2.20
  15  32   1   86.52    3.74
  16  32   1    4.67    1.04
  17  32   1   18.77    1.48
  18  32   1  162.33    6.70
  19  32   1   86.64    4.23
  20  32   1   67.46    3.08
  21  32   1   64.27    2.97
  22  32   1    0.27    0.93
   0  33   1  265.74   14.61
   1  33   1   75.07    3.63
   2  33   1  103.71    4.28
   3  33   1  129.87    5.44
   4  33   1  208.03    7.58
   5  33   1   40.55    2.42
   6  33   1   24.17    1.81
   7  33   1  108.30    4.34
   8  33   1   14.44    1.48
   9  33   1  158.44    6.43
  10  33   1  113.10    5.22
  11  33   1  211.56    7.91
  12  33   1    2.14    0.88
  13  33   1   92.32    3.90
  14  33   1  224.66    8.41
  15  33   1  157.47    6.10
  16  33   1   71.85    3.41
  17  33   1   35.79    2.31
  18  33   1    6.35    1.21
  19  33   1  138.99    5.44
  20  33   1    8.79    1.15
  21  33   1   40.60    2.36
   0  34   1  191.12   13.62
   1  34   1   65.85    3.24
   2  34   1  144.60    6.92
   3  34   1    2.86    0.88
   4  34   1   40.89    2.03
   5  34   1  128.37    6.21
   6  34   1   12.16    1.37
   7  34   1   83.55    4.07
   8  34   1  336.94   14.94
   9  34   1   39.90    2.69
  10  34   1   57.40    2.91
  11  34   1   38.87    2.25
  12  34   1   98.50    5.11
  13  34   1   21.40    1.54
  14  34   1  154.44    5.99
  15  34   1    0.58    1.04
  16  34   1   53.56    3.30
  17  34   1  124.59    5.38
  18  34   1   82.29    3.57
  19  34   1   90.64    4.50
  20  34   1   78.28    4.01
   0  35   1    2.73    1.43
   1  35   1  206.64    9.34
   2  35   1  147.58    7.20
   3  35   1  276.05   13.68
   4  35   1   66.22    3.41
   5  35   1  183.02    8.57
   6  35   1  206.37    8.68
   7  35   1  320.75   13.07
   8  35   1   93.25    4.45
   9  35   1   19.28    1.70
  10  35   1  176.41    7.64
  11  35   1  102.00    4.83
  12  35   1   78.18    3.41
  13  35   1   79.61    3.46
  14  35   1   77.53    3.68
  15  35   1   92.41    4.50
  16  35   1   74.99    3.90
  17  35   1  115.36    5.38
  18  35   1   79.33    4.12
  19  35   1   31.15    2.25
   0  36   1   16.83    2.14
   1  36   1  120.93    5.99
   2  36   1   34.16    2.42
   3  36   1  305.28   13.51
   4  36   1   18.55    2.58
   5  36   1  171.58    9.17
   6  36   1   24.96    2.36
   7  36   1   63.29    3.30
   8  36   1   28.02    2.47
   9  36   1   83.72    4.12
  10  36   1   15.93    2.03
  11  36   1   30.20    2.80
  12  36   1  450.26   18.51
  13  36   1  100.71    4.89
  14  36   1   15.77    1.70
  15  36   1    5.93    0.99
  16  36   1   69.38    4.50
  17  36   1   46.42    2.86
   0  37   1  118.00    7.53
   1  37   1   52.52    2.80
   2  37   1   31.55    2.75
   3  37   1  145.06    6.92
   4  37   1    5.94    2.03
   5  37   1   16.12    2.58
   6  37   1   20.39    2.20
   7  37   1   81.40    4.83
   8  37   1  139.27    6.92
   9  37   1   16.76    1.98
  10  37   1  100.27    5.66
  11  37   1   20.27    1.76
  12  37   1    6.54    1.43
  13  37   1   47.85    2.80
  14  37   1  241.28   11.37
  15  37   1   34.55    2.69
   0  38   1   41.43    3.35
   1  38   1  302.38   12.09
   2  38   1    2.24    0.99
   3  38   1   24.87    1.81
   4  38   1   83.50    5.77
   5  38   1   61.70    4.23
   6  38   1   94.70    6.15
   7  38   1  293.56   15.11
   8  38   1   58.84    3.90
   9  38   1  162.22    7.86
  10  38   1   62.68    3.63
  11  38   1   35.38    2.91
  12  38   1    9.94    1.70
  13  38   1   58.34    4.07
   0  39   1   13.02    1.98
   1  39   1   47.35    2.64
   2  39   1   59.49    3.52
   3  39   1   25.65    4.28
   4  39   1   23.29    2.69
   5  39   1   98.28    6.98
   6  39   1   79.05    4.94
   7  39   1   96.19    5.71
   8  39   1   23.40    2.31
   9  39   1   73.89    5.44
  10  39   1   32.96    2.47
  11  39   1  119.76    7.80
   0  40   1  357.46   20.77
   1  40   1    1.65    1.10
   2  40   1   34.55    2.20
   3  40   1   10.55    2.80
   4  40   1   21.04    2.58
   5  40   1   83.50    5.11
   6  40   1   68.72    4.50
   7  40   1   29.77    2.80
   8  40   1   88.89    5.49
   0  41   1  114.27    7.53
   1  41   1   28.62    2.36
   2  41   1    9.12    1.65
   0   0   2 5512.57  266.44
   1   0   2 3237.47  110.47
   2   0   2 2502.21   85.42
   3   0   2 1507.27   51.53
   4   0   2 16020.6   545.7
   5   0   2 2165.49   74.11
   6   0   2  759.36   26.15
   7   0   2  114.81    4.89
   8   0   2  347.87   12.20
   9   0   2  279.76   14.01
  10   0   2   67.82    3.13
  11   0   2   21.90    1.37
  12   0   2 2654.51   97.07
  13   0   2    8.08    0.77
  14   0   2   80.49    3.46
  15   0   2  365.07   13.84
  16   0   2  149.63    6.54
  17   0   2   31.05    2.09
  18   0   2    4.91    0.99
  19   0   2   12.09    1.43
  20   0   2 1080.44   47.35
  21   0   2  514.53   25.71
  22   0   2  103.74    4.83
  23   0   2   33.37    2.09
  24   0   2   17.32    1.48
  25   0   2  358.00   18.24
  26   0   2   30.37    2.53
  27   0   2   77.28    9.72
  28   0   2  841.47   58.89
  29   0   2  154.12    9.89
  30   0   2   69.81    5.22
  31   0   2   10.17    2.36
  32   0   2   17.07    2.36
  33   0   2    3.61    1.98
  34   0   2  146.35    7.36
  35   0   2   86.36    4.78
  36   0   2   17.08    1.81
   0   1   2  614.54   21.20
   1   1   2 3716.69   89.65
   2   1   2 4135.41   99.71
   3   1   2 2889.94   69.77
   4   1   2  422.54   10.38
   5   1   2 1320.15   31.97
   6   1   2 2185.74   52.85
   7   1   2 5308.62  147.89
   8   1   2  596.70   14.61
   9   1   2  920.68   28.35
  10   1   2  491.25   12.96
  11   1   2 2419.32   64.93
  12   1   2  464.01   13.29
  13   1   2  312.48    8.41
  14   1   2 1143.22   29.83
  15   1   2 2151.63   62.90
  16   1   2  311.35    8.73
  17   1   2  746.32   20.38
  18   1   2  282.88    9.67
  19   1   2  599.85   21.04
  20   1   2  175.62    5.66
  21   1   2  432.26   13.13
  22   1   2   84.98    2.91
  23   1   2  812.48   23.13
  24   1   2   63.98    2.47
  25   1   2   82.53    3.79
  26   1   2  787.44   27.52
  27   1   2  445.62   26.09
  28   1   2   30.41    2.31
  29   1   2   35.38    2.31
  30   1   2  170.39    7.64
  31   1   2   22.22    2.03
  32   1   2  183.51    8.19
  33   1   2  184.35    7.58
  34   1   2  500.04   16.81
  35   1   2  195.73    7.47
  36   1   2   29.99    1.81
   0   2   2  236.15    8.24
   1   2   2  236.81    5.88
   2   2   2 1753.75   42.41
   3   2   2 1959.79   47.41
   4   2   2 1097.46   26.59
   5   2   2 5504.06  132.78
   6   2   2 1714.31   41.48
   7   2   2  845.63   23.79
   8   2   2 1184.63   30.76
   9   2   2 1024.93   28.79
  10   2   2  826.46   22.36
  11   2   2  483.02   13.79
  12   2   2  176.96    5.27
  13   2   2  649.88   17.08
  14   2   2  121.38    3.79
  15   2   2 1129.65   30.60
  16   2   2   28.20    1.21
  17   2   2  878.92   25.98
  18   2   2   90.23    3.02
  19   2   2  423.90   13.46
  20   2   2  132.77    4.89
  21   2   2  134.65    4.50
  22   2   2   87.80    3.30
  23   2   2  169.44    5.77
  24   2   2   91.58    3.13
  25   2   2   47.37    2.31
  26   2   2  303.60   12.80
  27   2   2  429.65   17.80
  28   2   2   72.66    5.33
  29   2   2  420.78   19.12
  30   2   2   55.19    3.13
  31   2   2  154.00    6.98
  32   2   2    3.93    1.04
  33   2   2   41.84    2.42
  34   2   2  167.72    6.15
  35   2   2   17.52    1.48
  36   2   2   50.10    2.25
   0   3   2 2676.25   91.52
   1   3   2  224.77    5.55
   2   3   2 2257.21   54.55
   3   3   2 1176.42   28.51
   4   3   2 5521.30  133.16
   5   3   2 2046.81   49.55
   6   3   2 6503.08  156.79
   7   3   2 1242.38   38.07
   8   3   2  966.89   25.16
   9   3   2  108.60    3.63
  10   3   2 2420.56   60.48
  11   3   2  330.30    9.56
  12   3   2  325.78    9.45
  13   3   2 1889.71   52.90
  14   3   2  399.13   10.66
  15   3   2  201.10    5.77
  16   3   2  874.18   23.79
  17   3   2   87.45    3.02
  18   3   2  506.06   15.93
  19   3   2 1018.03   28.79
  20   3   2   96.08    3.52
  21   3   2  301.79    9.78
  22   3   2  248.69    8.62
  23   3   2  341.91   10.05
  24   3   2   10.40    0.82
  25   3   2    9.19    0.99
  26   3   2  327.82   16.81
  27   3   2   44.26    2.64
  28   3   2  148.69    8.30
  29   3   2  204.19   10.93
  30   3   2  189.44    8.41
  31   3   2   26.78    1.92
  32   3   2   75.87    4.07
  33   3   2   44.23    2.36
  34   3   2  192.66    8.62
  35   3   2   16.26    1.37
   0   4   2   46.43    1.81
   1   4   2   72.28    1.92
   2   4   2 5194.90  125.25
   3   4   2 5988.68  144.37
   4   4   2 1312.82   31.81
   5   4   2 2708.33   65.43
   6   4   2  232.01    5.82
   7   4   2 1585.08   48.51
   8   4   2  245.25    6.59
   9   4   2 2723.17   75.98
  10   4   2   82.80    2.36
  11   4   2 3531.10   91.19
  12   4   2  770.45   21.81
  13   4   2 2042.51   57.19
  14   4   2  974.00   25.43
  15   4   2  367.59    9.83
  16   4   2  526.82   14.50
  17   4   2  366.01   11.10
  18   4   2  447.12   14.89
  19   4   2 1246.81   36.75
  20   4   2  520.66   15.66
  21   4   2  141.86    4.50
  22   4   2  466.27   14.78
  23   4   2  231.44    6.98
  24   4   2  229.12    7.64
  25   4   2   36.34    1.76
  26   4   2  230.94   10.88
  27   4   2   31.59    2.14
  28   4   2  346.55   15.88
  29   4   2   54.28    3.08
  30   4   2  169.00    8.24
  31   4   2   33.19    2.36
  32   4   2  301.92   12.80
  33   4   2  133.40    5.71
  34   4   2   80.32    4.12
  35   4   2  184.75    7.86
   0   5   2 12292.9   419.0
   1   5   2 2446.78   61.14
   2   5   2 4500.60  108.72
   3   5   2 5871.53  141.79
   4   5   2  355.49    9.01
   5   5   2  705.47   17.19
   6   5   2  263.20    6.98
   7   5   2 3972.28  110.64
   8   5   2  990.49   27.80
   9   5   2 3212.75   89.60
  10   5   2 2914.99   72.79
  11   5   2 2769.38   69.16
  12   5   2 3730.54  104.05
  13   5   2  362.95    9.39
  14   5   2  831.12   23.51
  15   5   2  214.85    5.93
  16   5   2  316.97    9.28
  17   5   2  562.44   16.81
  18   5   2  312.91    9.61
  19   5   2  295.92   10.11
  20   5   2   85.41    3.02
  21   5   2  534.00   14.78
  22   5   2  231.29    7.31
  23   5   2  257.96    8.95
  24   5   2  476.61   15.93
  25   5   2   27.56    1.76
  26   5   2  788.67   34.88
  27   5   2   64.09    3.41
  28   5   2  103.94    5.00
  29   5   2   55.23    3.46
  30   5   2   29.59    2.09
  31   5   2   34.18    2.53
  32   5   2  187.36    8.30
  33   5   2   82.02    3.79
  34   5   2  193.43    7.75
  35   5   2   67.35    3.13
   0   6   2 9020.85  307.58
   1   6   2 3348.34   80.81
   2   6   2 2137.85   51.64
   3   6   2  110.96    2.86
   4   6   2 3669.07   88.56
   5   6   2 4822.75  124.43
   6   6   2 2209.97   57.13
   7   6   2  423.62   13.18
   8   6   2 4496.49  116.02
   9   6   2 2834.50   75.98
  10   6   2  989.06   24.89
  11   6   2 1298.74   32.58
  12   6   2 1164.43   29.28
  13   6   2  569.64   15.60
  14   6   2   70.89    2.31
  15   6   2   65.48    2.25
  16   6   2 1064.03   27.80
  17   6   2  963.00   26.15
  18   6   2   72.16    2.47
  19   6   2  142.44    4.28
  20   6   2  465.15   13.46
  21   6   2  135.87    4.18
  22   6   2  317.56    9.78
  23   6   2  147.44    5.11
  24   6   2  339.87   11.59
  25   6   2  201.02    8.13
  26   6   2  126.91    6.48
  27   6   2  186.41    8.19
  28   6   2  283.55   13.13
  29   6   2   14.07    1.65
  30   6   2  473.74   23.90
  31   6   2   92.38    4.50
  32   6   2  142.06    6.43
  33   6   2   50.86    2.69
  34   6   2   73.23    3.52
  35   6   2    1.59    0.99
   0   7   2  195.34    6.87
   1   7   2  266.95    6.59
   2   7   2 12127.9   292.4
   3   7   2 2246.03   54.28
   4   7   2 2462.90   63.56
   5   7   2  413.82   10.16
   6   7   2 1805.97   55.32
   7   7   2  536.31   15.16
   8   7   2 3440.40   92.13
   9   7   2  360.80   10.33
  10   7   2  137.13    3.85
  11   7   2 2525.68   63.12
  12   7   2  529.29   13.51
  13   7   2  522.71   14.94
  14   7   2  766.83   19.45
  15   7   2  639.49   17.52
  16   7   2  214.78    6.70
  17   7   2  452.16   13.02
  18   7   2  360.13   10.49
  19   7   2 1011.87   27.52
  20   7   2   34.63    1.48
  21   7   2  563.87   15.60
  22   7   2   94.22    3.08
  23   7   2  420.28   12.25
  24   7   2  638.27   24.01
  25   7   2  101.74    4.23
  26   7   2  311.30   14.34
  27   7   2  132.10    6.59
  28   7   2  139.73    6.32
  29   7   2    4.43    1.10
  30   7   2  392.37   19.89
  31   7   2   64.79    3.46
  32   7   2   33.05    2.14
  33   7   2   31.62    2.42
  34   7   2    7.36    1.21
  35   7   2  377.08   15.77
   0   8   2 3375.15  115.36
   1   8   2   60.49    1.65
   2   8   2 3663.75   94.54
   3   8   2 1289.06   33.46
   4   8   2 3166.56   81.74
   5   8   2  949.48   26.64
   6   8   2  946.01   29.12
   7   8   2 3158.06   76.25
   8   8   2  447.45   12.25
   9   8   2 2607.58   72.79
  10   8   2  244.03    6.59
  11   8   2  660.46   17.30
  12   8   2 1054.17   28.51
  13   8   2  538.74   13.73
  14   8   2   26.36    1.21
  15   8   2  542.22   14.89
  16   8   2  356.01   10.77
  17   8   2 1488.99   43.73
  18   8   2  265.66    7.03
  19   8   2  447.71   12.47
  20   8   2  118.76    3.85
  21   8   2  160.26    4.61
  22   8   2  224.28    6.32
  23   8   2  276.35    9.56
  24   8   2  184.89    8.90
  25   8   2  160.02    6.59
  26   8   2   59.59    3.19
  27   8   2  137.56    7.58
  28   8   2    0.96    0.88
  29   8   2  435.28   17.96
  30   8   2   93.36    5.05
  31   8   2   53.79    2.86
  32   8   2  162.34    7.14
  33   8   2  159.32    6.70
  34   8   2  164.31    6.81
  35   8   2   34.06    2.20
   0   9   2 1133.68   44.83
   1   9   2  951.87   24.72
   2   9   2 2419.99   67.52
   3   9   2 1049.14   25.43
   4   9   2 1348.92   39.39
   5   9   2 2976.13   83.06
   6   9   2  973.27   27.30
   7   9   2 1068.02   27.74
   8   9   2 1195.85   32.19
   9   9   2 1552.98   43.45
  10   9   2 1168.09   32.85
  11   9   2 1316.40   34.17
  12   9   2   80.97    2.42
  13   9   2  862.99   24.39
  14   9   2 1332.10   37.47
  15   9   2 1061.31   28.79
  16   9   2  836.22   22.80
  17   9   2  738.98   21.92
  18   9   2 2067.90   51.86
  19   9   2   48.46    1.76
  20   9   2  819.57   23.29
  21   9   2  156.68    4.56
  22   9   2  315.29    8.62
  23   9   2  274.25   10.05
  24   9   2  211.73    8.46
  25   9   2  153.45    6.37
  26   9   2  142.74    5.99
  27   9   2  139.47    6.32
  28   9   2  296.28   13.62
  29   9   2   93.72    4.61
  30   9   2   99.09    4.83
  31   9   2   43.99    3.02
  32   9   2   22.27    1.87
  33   9   2  151.83    6.92
  34   9   2  266.49   11.54
  35   9   2   39.50    3.08
   0  10   2 1178.99   57.13
   1  10   2 1955.91   54.61
   2  10   2    0.82    0.16
   3  10   2 4782.75  139.32
   4  10   2  358.27   12.53
   5  10   2 2153.05   65.92
   6  10   2 2773.04   77.40
   7  10   2  321.79    9.61
   8  10   2  761.71   20.60
   9  10   2   44.70    1.43
  10  10   2  328.63    8.79
  11  10   2  498.08   14.17
  12  10   2  312.93    8.41
  13  10   2 1522.83   39.55
  14  10   2  604.17   15.93
  15  10   2  520.36   17.19
  16  10   2  558.97   19.56
  17  10   2  450.62   11.65
  18  10   2  233.21    6.48
  19  10   2  115.93    3.46
  20  10   2   69.64    2.47
  21  10   2   36.13    1.43
  22  10   2  929.43   25.33
  23  10   2  686.87   25.71
  24  10   2  227.56    9.78
  25  10   2  182.15    8.57
  26  10   2   25.63    1.76
  27  10   2  223.10    9.39
  28  10   2  308.51   12.74
  29  10   2   57.85    3.13
  30  10   2  139.43    5.99
  31  10   2   42.57    2.97
  32  10   2  246.71   12.96
  33  10   2   30.27    2.36
  34  10   2   27.63    2.20
   0  11   2 1948.60   66.69
   1  11   2  891.82   21.70
   2  11   2  858.10   26.37
   3  11   2 1145.83   37.08
   4  11   2  321.05    9.67
   5  11   2 1292.03   41.86
   6  11   2  127.80    3.90
   7  11   2  525.69   19.61
   8  11   2  928.56   25.05
   9  11   2  286.24    7.42
  10  11   2  186.89    4.94
  11  11   2 1581.42   39.61
  12  11   2 1636.18   42.46
  13  11   2  912.66   23.84
  14  11   2  216.63    6.43
  15  11   2   77.97    2.64
  16  11   2  122.07    3.85
  17  11   2   23.37    1.10
  18  11   2  208.22    5.82
  19  11   2  429.29   11.92
  20  11   2   44.31    1.81
  21  11   2  179.02    5.27
  22  11   2  222.08    7.75
  23  11   2  355.15   12.09
  24  11   2  111.87    5.22
  25  11   2  167.02    7.86
  26  11   2   33.65    2.03
  27  11   2  386.27   17.08
  28  11   2   32.89    2.14
  29  11   2  127.75    5.82
  30  11   2   25.17    2.36
  31  11   2   97.34    5.05
  32  11   2   51.90    4.01
  33  11   2   33.07    3.13
  34  11   2   28.02    3.02
   0  12   2  967.00   38.40
   1  12   2  357.77    9.78
   2  12   2  684.37   17.25
   3  12   2  298.74    8.57
   4  12   2  860.94   28.02
   5  12   2  230.23    8.79
   6  12   2   44.54    2.09
   7  12   2   50.40    2.14
   8  12   2 1491.08   48.29
   9  12   2   57.73    1.70
  10  12   2  137.24    3.68
  11  12   2  754.54   19.72
  12  12   2  159.94    4.45
  13  12   2   14.48    0.71
  14  12   2  134.25    4.12
  15  12   2   63.93    2.31
  16  12   2 1109.43   34.28
  17  12   2  258.92    7.69
  18  12   2  876.57   23.02
  19  12   2  315.87    8.90
  20  12   2  366.04   10.71
  21  12   2  134.50    4.12
  22  12   2   72.96    3.30
  23  12   2  254.22    8.84
  24  12   2  105.33    4.39
  25  12   2  346.04   13.35
  26  12   2   45.09    2.80
  27  12   2  178.82    8.41
  28  12   2   56.58    3.74
  29  12   2  150.09    7.86
  30  12   2   86.61    5.11
  31  12   2   56.17    3.79
  32  12   2  252.50   14.45
  33  12   2   52.68    5.05
  34  12   2   96.25    5.82
   0  13   2  372.38   16.37
   1  13   2  943.74   25.43
   2  13   2 1611.67   43.29
   3  13   2 3849.62  123.99
   4  13   2  102.84    3.68
   5  13   2  125.70    5.05
   6  13   2 1609.05   63.89
   7  13   2 2203.59   67.68
   8  13   2  646.35   19.17
   9  13   2 2256.31   65.92
  10  13   2  186.96    4.94
  11  13   2 1090.16   28.40
  12  13   2  419.05   11.15
  13  13   2 1693.70   47.46
  14  13   2  334.91   10.11
  15  13   2 1211.82   34.11
  16  13   2  547.69   14.50
  17  13   2  563.02   14.94
  18  13   2   56.73    2.09
  19  13   2  434.35   12.09
  20  13   2   64.37    2.31
  21  13   2  562.73   16.87
  22  13   2    6.77    0.88
  23  13   2  409.37   13.79
  24  13   2  112.85    4.89
  25  13   2  106.92    5.49
  26  13   2   12.27    1.59
  27  13   2  269.43   12.20
  28  13   2   65.48   33.57
  29  13   2   19.21    2.03
  30  13   2  255.18   12.53
  31  13   2  228.02   11.70
  32  13   2   24.11    2.42
  33  13   2    3.57    1.92
  34  13   2    1.21    1.32
   0  14   2  637.19   23.51
   1  14   2  751.01   21.15
   2  14   2  313.36    8.57
   3  14   2 1428.47   43.89
   4  14   2  964.23   38.40
   5  14   2  291.00    9.72
   6  14   2  166.32    5.77
   7  14   2  185.62    5.77
   8  14   2   67.79    2.47
   9  14   2 2867.45   98.06
  10  14   2   72.63    2.69
  11  14   2  485.50   12.36
  12  14   2 1246.06   36.53
  13  14   2  731.84   19.17
  14  14   2   41.58    1.59
  15  14   2  421.33   12.14
  16  14   2   50.81    1.70
  17  14   2  119.15    3.79
  18  14   2  176.41    5.38
  19  14   2   15.16    0.88
  20  14   2  264.61    7.91
  21  14   2  906.78   31.42
  22  14   2   29.01    1.65
  23  14   2  145.45    5.60
  24  14   2  362.21   13.90
  25  14   2  302.86   12.69
  26  14   2   39.72    2.86
  27  14   2   74.97    5.33
  28  14   2   40.99    4.28
  29  14   2  203.01   10.55
  30  14   2  109.76    6.15
  31  14   2  136.04    7.64
  32  14   2   41.42    3.19
  33  14   2  161.67   12.47
   0  15   2  954.44   35.10
   1  15   2  515.28   14.56
   2  15   2 4221.59  112.95
   3  15   2  611.92   16.65
   4  15   2  362.13   12.03
   5  15   2 1779.59   57.57
   6  15   2  157.84    4.94
   7  15   2  460.17   13.79
   8  15   2  903.12   27.91
   9  15   2 1807.61   55.48
  10  15   2  853.60   29.61
  11  15   2  174.08    6.48
  12  15   2 1137.86   30.76
  13  15   2   83.28    2.64
  14  15   2 1162.51   30.32
  15  15   2  257.68    6.81
  16  15   2  132.71    3.68
  17  15   2  418.85   11.21
  18  15   2  134.93    4.28
  19  15   2  102.18    3.52
  20  15   2  246.59    8.46
  21  15   2   23.28    1.48
  22  15   2  312.42   11.21
  23  15   2    1.42    0.66
  24  15   2  135.10    6.15
  25  15   2  106.30    5.60
  26  15   2   63.74    4.07
  27  15   2   33.24    4.12
  28  15   2   99.35    8.13
  29  15   2   62.61    4.72
  30  15   2   82.77    5.11
  31  15   2   19.80    2.14
  32  15   2   34.06    2.80
  33  15   2  110.20   12.69
   0  16   2    3.87    0.55
   1  16   2  132.60    3.52
   2  16   2  869.96   21.86
   3  16   2   50.61    1.59
   4  16   2 1068.11   32.91
   5  16   2   16.18    0.93
   6  16   2  459.17   13.73
   7  16   2  900.90   27.85
   8  16   2  290.09    9.78
   9  16   2  259.44    8.35
  10  16   2    5.59    0.60
  11  16   2  141.22    5.05
  12  16   2  325.26   11.65
  13  16   2   15.77    0.77
  14  16   2  377.93   11.37
  15  16   2  125.86    3.63
  16  16   2  381.62   10.22
  17  16   2  364.85   10.16
  18  16   2  699.40   19.94
  19  16   2   61.78    2.20
  20  16   2  428.63   17.41
  21  16   2  269.87    9.78
  22  16   2   37.86    2.20
  23  16   2  347.47   14.39
  24  16   2  188.61    8.24
  25  16   2  252.49   11.81
  26  16   2  246.07   12.80
  27  16   2   75.25    6.43
  28  16   2  948.94   57.13
  29  16   2   58.12    3.90
  30  16   2   80.95    4.94
  31  16   2   39.76    3.02
  32  16   2  128.88    8.51
  33  16   2   41.48    4.56
   0  17   2 1713.12   62.68
   1  17   2 1850.21   46.26
   2  17   2 1135.99   30.60
   3  17   2  109.21    3.19
   4  17   2 2843.43   82.95
   5  17   2  439.76   13.18
   6  17   2 1063.35   34.61
   7  17   2  518.07   15.49
   8  17   2  189.13    6.21
   9  17   2  793.98   24.67
  10  17   2  806.57   26.42
  11  17   2  134.32    4.61
  12  17   2  727.64   25.33
  13  17   2  486.63   15.33
  14  17   2  384.30   12.14
  15  17   2  116.01    3.52
  16  17   2  191.62    5.33
  17  17   2   53.92    1.92
  18  17   2  370.40    9.94
  19  17   2   21.91    1.54
  20  17   2  145.21    9.12
  21  17   2  118.15    5.33
  22  17   2   32.03    1.98
  23  17   2  735.88   29.61
  24  17   2  182.59    7.97
  25  17   2    3.22    1.04
  26  17   2  158.98    7.97
  27  17   2  215.86   16.04
  28  17   2  255.87   22.30
  29  17   2    4.81    1.59
  30  17   2   45.21    3.24
  31  17   2  163.65   12.58
  32  17   2   16.70    2.36
   0  18   2   43.43    1.98
   1  18   2  825.65   21.48
   2  18   2  599.37   15.71
   3  18   2  653.78   17.74
   4  18   2  941.53   34.77
   5  18   2  463.27   15.33
   6  18   2  161.54    5.11
   7  18   2  245.04    7.53
   8  18   2  606.38   19.94
   9  18   2  135.06    4.83
  10  18   2  557.33   17.47
  11  18   2  410.54   14.50
  12  18   2  261.34    8.95
  13  18   2  101.50    4.07
  14  18   2  586.45   18.40
  15  18   2  285.38    8.35
  16  18   2  531.83   15.22
  17  18   2  208.79    6.32
  18  18   2  933.45   27.63
  19  18   2   22.16    1.43
  20  18   2  426.09   24.78
  21  18   2   80.89    4.28
  22  18   2  112.92    5.11
  23  18   2  114.56    5.16
  24  18   2  201.27    8.51
  25  18   2  275.80   11.43
  26  18   2  261.33   12.03
  27  18   2  169.74   10.16
  28  18   2   40.56    8.68
  29  18   2    4.55    1.32
  30  18   2   42.26    4.28
  31  18   2    8.51    1.81
  32  18   2   48.12    4.01
   0  19   2  107.27    4.28
   1  19   2 1341.69   34.83
   2  19   2  395.07   10.44
   3  19   2 1257.05   33.84
   4  19   2  121.55    4.39
   5  19   2  174.57    5.49
   6  19   2 2053.21   60.04
   7  19   2   84.13    3.19
   8  19   2  710.94   23.29
   9  19   2  116.54    4.28
  10  19   2  167.89    6.26
  11  19   2  195.54    6.81
  12  19   2   92.85    3.57
  13  19   2  235.55    8.62
  14  19   2  105.64    3.79
  15  19   2  402.83   12.80
  16  19   2 1232.69   38.18
  17  19   2  134.11    4.23
  18  19   2  682.00   23.79
  19  19   2  115.43    5.22
  20  19   2  447.46   20.00
  21  19   2   11.28    1.15
  22  19   2  491.70   21.10
  23  19   2  170.71    7.91
  24  19   2   51.72    3.02
  25  19   2  132.33    6.43
  26  19   2   47.24    2.97
  27  19   2  151.66    8.30
  28  19   2   84.26    6.70
  29  19   2   54.13    4.07
  30  19   2   84.55    5.77
  31  19   2    1.76    1.98
   0  20   2  106.50    4.28
   1  20   2  126.99    3.57
   2  20   2  150.40    4.50
   3  20   2 1216.67   31.64
   4  20   2   68.93    2.42
   5  20   2  263.34    8.08
   6  20   2  208.67    6.48
   7  20   2   24.04    1.15
   8  20   2  391.84   13.07
   9  20   2  563.40   21.04
  10  20   2  439.21   13.90
  11  20   2    0.43    0.49
  12  20   2   87.36    3.19
  13  20   2   28.72    1.43
  14  20   2   61.15    2.58
  15  20   2  521.91   17.36
  16  20   2  695.74   21.75
  17  20   2 1109.90   38.56
  18  20   2  220.50    7.64
  19  20   2   29.93    1.92
  20  20   2   44.83    2.64
  21  20   2  433.91   15.93
  22  20   2   80.12    3.79
  23  20   2   43.26    2.69
  24  20   2   37.82    2.25
  25  20   2  150.65    6.65
  26  20   2   10.95    1.70
  27  20   2   54.35    4.28
  28  20   2  135.06   10.55
  29  20   2  274.95   20.11
  30  20   2   25.43    8.73
  31  20   2    2.47    1.76
   0  21   2  672.54   24.89
   1  21   2 1653.77   42.90
   2  21   2  860.44   24.23
   3  21   2 1349.87   37.85
   4  21   2   19.39    0.99
   5  21   2  396.90   11.98
   6  21   2 1787.77   52.35
   7  21   2  284.62    9.12
   8  21   2   44.62    1.92
   9  21   2   65.81    2.53
  10  21   2  643.90   20.11
  11  21   2  531.35   17.63
  12  21   2  392.22   16.10
  13  21   2   72.71    2.80
  14  21   2  789.43   24.61
  15  21   2  272.95    8.90
  16  21   2  206.07    7.25
  17  21   2  249.05    9.89
  18  21   2  298.96   15.38
  19  21   2   83.75    3.63
  20  21   2  520.03   23.13
  21  21   2  130.26    5.33
  22  21   2  447.16   17.63
  23  21   2  126.53    5.60
  24  21   2  264.44   13.18
  25  21   2   31.16    2.42
  26  21   2    2.75    1.32
  27  21   2  155.85    9.89
  28  21   2   62.93    5.16
  29  21   2   14.83    2.42
  30  21   2  169.91   13.13
   0  22   2  465.16   17.36
   1  22   2  472.34   12.47
   2  22   2   11.95    0.60
   3  22   2   16.34    0.82
   4  22   2  188.84    6.21
   5  22   2   15.96    0.93
   6  22   2  150.30    5.05
   7  22   2  303.24    9.72
   8  22   2  420.02   13.95
   9  22   2   98.66    3.52
  10  22   2  748.40   23.35
  11  22   2  217.91    7.20
  12  22   2  409.70   13.02
  13  22   2   16.12    1.04
  14  22   2  168.09    5.99
  15  22   2  321.03   10.93
  16  22   2  220.02    8.79
  17  22   2  407.58   14.67
  18  22   2  570.28   32.80
  19  22   2  107.25    5.55
  20  22   2    5.22    1.48
  21  22   2  204.70    7.97
  22  22   2  109.60    4.72
  23  22   2   32.43    2.14
  24  22   2  596.04   32.30
  25  22   2  437.97   24.67
  26  22   2    5.85    1.65
  27  22   2  425.15   24.61
  28  22   2  203.95   13.62
  29  22   2   87.90    5.93
  30  22   2   30.49    3.30
   0  23   2   20.07    1.15
   1  23   2 1936.14   52.02
   2  23   2   67.97    2.09
   3  23   2  831.55   22.52
   4  23   2  132.03    4.28
   5  23   2  826.08   25.60
   6  23   2  227.83    7.09
   7  23   2  372.97   12.47
   8  23   2   28.57    1.32
   9  23   2  744.99   23.18
  10  23   2  632.25   20.88
  11  23   2  394.24   14.01
  12  23   2  272.87    8.90
  13  23   2  585.32   18.40
  14  23   2   44.86    1.98
  15  23   2  208.40    8.30
  16  23   2  149.19    5.82
  17  23   2  213.43    9.28
  18  23   2    5.19    1.43
  19  23   2  528.47   23.62
  20  23   2   14.73    2.03
  21  23   2  169.72    9.01
  22  23   2   38.09    4.18
  23  23   2  131.56   14.12
  24  23   2   67.42    3.96
  25  23   2    0.93    1.21
  26  23   2   90.34    5.33
  27  23   2   16.69    1.98
  28  23   2   33.46    3.30
  29  23   2   -1.26    1.59
   0  24   2  505.93   18.90
   1  24   2  198.96    5.66
   2  24   2  139.07    4.07
   3  24   2  129.74    3.85
   4  24   2  195.80    6.43
   5  24   2   54.09    2.03
   6  24   2   63.17    2.53
   7  24   2  462.45   13.90
   8  24   2  955.32   28.24
   9  24   2  210.02    6.65
  10  24   2  215.82    7.53
  11  24   2   71.13    2.75
  12  24   2  129.29    4.50
  13  24   2  154.44    5.27
  14  24   2  733.04   25.60
  15  24   2  116.64    4.67
  16  24   2  192.93    7.31
  17  24   2  350.92   17.80
  18  24   2   10.16    1.54
  19  24   2  218.69   11.48
  20  24   2  287.58   19.34
  21  24   2  135.76   10.38
  22  24   2  109.95    7.80
  23  24   2  222.88   14.39
  24  24   2  152.54   11.48
  25  24   2    1.46    1.87
  26  24   2   77.01    6.87
  27  24   2    0.11    2.80
  28  24   2   59.38    8.24
  29  24   2  115.64   13.79
   0  25   2  175.07    6.87
   1  25   2  389.73   10.38
   2  25   2  561.26   15.93
   3  25   2  952.10   26.86
   4  25   2  197.32    6.21
   5  25   2  438.87   14.61
   6  25   2    8.61    0.77
   7  25   2  525.58   15.77
   8  25   2  383.43   11.65
   9  25   2  396.58   13.29
  10  25   2  311.88   11.26
  11  25   2  107.52    3.85
  12  25   2  126.40    4.45
  13  25   2  269.78    9.83
  14  25   2  101.03    4.39
  15  25   2  177.50    6.76
  16  25   2  149.89    6.26
  17  25   2  233.93   10.93
  18  25   2   46.63    3.30
  19  25   2    3.93    1.26
  20  25   2   66.02    4.94
  21  25   2   13.72    2.53
  22  25   2  184.40   14.01
  23  25   2   44.26    4.61
  24  25   2   43.23    4.56
  25  25   2   91.72    7.97
  26  25   2   52.63    5.27
  27  25   2   52.08    5.33
  28  25   2   36.70    6.37
   0  26   2   49.12    2.14
   1  26   2  589.00   15.49
   2  26   2    8.71    0.66
   3  26   2  266.08    8.13
   4  26   2   84.11    3.24
   5  26   2  170.83    5.44
   6  26   2  146.69    4.78
   7  26   2   40.46    1.70
   8  26   2  189.66    6.04
   9  26   2  390.78   12.47
  10  26   2  502.11   16.70
  11  26   2   36.08    1.70
  12  26   2   18.67    1.15
  13  26   2   58.25    2.86
  14  26   2   29.21    1.70
  15  26   2  174.33    7.09
  16  26   2  215.40   11.70
  17  26   2  117.34    7.69
  18  26   2   39.74    3.02
  19  26   2   21.58    2.14
  20  26   2   99.92    8.02
  21  26   2  288.17   15.05
  22  26   2   30.03    2.75
  23  26   2   83.69    5.88
  24  26   2  122.42    7.47
  25  26   2  147.37    9.50
  26  26   2  155.74   11.87
  27  26   2  122.18    8.19
   0  27   2   30.16    2.14
   1  27   2   85.45    3.08
   2  27   2  199.63    6.21
   3  27   2  777.38   23.02
   4  27   2  184.35    5.88
   5  27   2  127.26    4.23
   6  27   2  890.91   26.42
   7  27   2  306.94    9.45
   8  27   2   32.33    1.65
   9  27   2  296.83   10.77
  10  27   2  239.49    7.91
  11  27   2   80.51    3.08
  12  27   2   58.81    2.86
  13  27   2  182.26    6.87
  14  27   2  242.92   10.44
  15  27   2  114.00    5.99
  16  27   2   82.41    5.38
  17  27   2  200.99   10.66
  18  27   2   39.22    2.97
  19  27   2  133.96    7.31
  20  27   2  222.37   13.02
  21  27   2  120.33    7.97
  22  27   2  209.54   13.07
  23  27   2   31.82    2.86
  24  27   2   47.41    3.79
  25  27   2   39.55    3.52
  26  27   2   64.38    5.93
   0  28   2  117.43    6.43
   1  28   2  129.10    5.66
   2  28   2  187.11    6.15
   3  28   2   32.68    1.48
   4  28   2  195.85    6.21
   5  28   2  303.06    9.34
   6  28   2   65.83    2.47
   7  28   2   16.42    1.10
   8  28   2  279.38    9.12
   9  28   2   22.23    1.37
  10  28   2    0.42    0.60
  11  28   2   65.99    2.91
  12  28   2  138.70    6.32
  13  28   2    4.82    1.10
  14  28   2  152.44    6.92
  15  28   2  107.06    5.71
  16  28   2  253.00   13.18
  17  28   2  194.06   10.38
  18  28   2   71.23    4.50
  19  28   2   42.80    3.24
  20  28   2   27.85    3.46
  21  28   2  225.40   11.54
  22  28   2   32.01    2.75
  23  28   2   62.71    4.18
  24  28   2  168.10   10.77
  25  28   2    9.34    2.31
  26  28   2    8.13    1.92
   0  29   2  312.42   22.25
   1  29   2  534.26   17.63
   2  29   2  298.57   10.05
   3  29   2  658.10   21.64
   4  29   2  377.16   11.54
   5  29   2   56.64    2.25
   6  29   2  298.90   10.16
   7  29   2   48.17    2.20
   8  29   2  406.53   14.89
   9  29   2  343.36   10.93
  10  29   2  298.31   12.53
  11  29   2    2.54    0.88
  12  29   2  259.10   11.04
  13  29   2   17.85    1.54
  14  29   2  405.41   15.66
  15  29   2   12.43    1.65
  16  29   2  183.42    8.84
  17  29   2  143.42    8.02
  18  29   2  116.43    6.70
  19  29   2  289.48   13.40
  20  29   2  138.21    8.68
  21  29   2    3.34    1.26
  22  29   2    5.00    1.26
  23  29   2   99.82    5.93
  24  29   2   73.39    4.67
  25  29   2   57.68    5.16
   0  30   2  114.90    5.55
   1  30   2  271.52    9.56
   2  30   2   63.65    2.42
   3  30   2  540.18   20.33
   4  30   2  179.18    7.20
   5  30   2  402.32   12.85
   6  30   2   64.33    2.64
   7  30   2   30.53    1.65
   8  30   2  347.71   14.28
   9  30   2   13.70    1.37
  10  30   2  180.70    7.36
  11  30   2  165.26    7.42
  12  30   2  118.82    5.22
  13  30   2   50.99    2.80
  14  30   2   18.06    1.76
  15  30   2   49.73    2.91
  16  30   2   99.65    4.78
  17  30   2  133.42    6.76
  18  30   2  320.79   14.78
  19  30   2   30.89    2.14
  20  30   2   66.66    4.94
  21  30   2    4.09    1.15
  22  30   2  163.49    7.36
  23  30   2    9.39    1.48
  24  30   2  107.40    5.71
   0  31   2   17.01    1.48
   1  31   2  378.94   11.65
   2  31   2  246.57    8.73
   3  31   2   69.81    3.46
   4  31   2  248.59    9.06
   5  31   2   85.29    3.90
   6  31   2  123.62    6.21
   7  31   2   15.63    1.37
   8  31   2  216.53    9.17
   9  31   2   13.54    1.48
  10  31   2  224.01    9.61
  11  31   2   21.63    1.70
  12  31   2  104.74    4.78
  13  31   2   68.71    3.79
  14  31   2  174.55    8.90
  15  31   2   23.01    1.81
  16  31   2   43.00    2.86
  17  31   2  212.92   10.16
  18  31   2  300.17   12.69
  19  31   2   49.96    3.08
  20  31   2  408.89   17.63
  21  31   2   10.55    1.43
  22  31   2  109.38    5.77
  23  31   2  190.90    9.23
   0  32   2    6.41    1.10
   1  32   2   48.63    1.98
   2  32   2   57.49    2.20
   3  32   2  179.80    7.64
   4  32   2   78.94    3.85
   5  32   2   17.72    1.59
   6  32   2   52.63    3.19
   7  32   2  175.78    9.17
   8  32   2  187.33    8.84
   9  32   2   48.65    3.02
  10  32   2  286.78   10.99
  11  32   2  224.42    8.79
  12  32   2  166.15    6.59
  13  32   2    2.85    1.04
  14  32   2   21.02    1.70
  15  32   2   35.19    2.31
  16  32   2   33.21    2.31
  17  32   2  219.07    9.50
  18  32   2  107.50    5.11
  19  32   2   18.96    2.03
  20  32   2  154.42    7.64
  21  32   2    6.26    1.37
  22  32   2    6.54    1.21
   0  33   2  144.98    8.90
   1  33   2  226.07    7.20
   2  33   2  266.49    9.45
   3  33   2   29.35    1.98
   4  33   2   97.54    4.61
   5  33   2   84.13    5.00
   6  33   2   16.00    1.65
   7  33   2    2.16    1.21
   8  33   2   64.25    4.78
   9  33   2    3.09    1.10
  10  33   2  231.33   10.66
  11  33   2   41.72    2.53
  12  33   2  189.83    8.30
  13  33   2   52.45    3.13
  14  33   2  138.16    5.88
  15  33   2   35.49    2.20
  16  33   2    9.90    1.32
  17  33   2    4.91    1.15
  18  33   2   40.60    2.36
  19  33   2   23.84    1.76
  20  33   2   30.71    2.14
  21  33   2   32.63    2.31
   0  34   2   23.53    1.76
   1  34   2   82.39    3.19
   2  34   2    5.91    1.10
   3  34   2  126.64    5.71
   4  34   2  244.30   12.09
   5  34   2   30.47    2.31
   6  34   2  235.51   15.55
   7  34   2   48.35    4.89
   8  34   2  353.16   15.00
   9  34   2    8.00    1.43
  10  34   2  275.87   12.58
  11  34   2   74.21    4.18
  12  34   2  256.60    9.94
  13  34   2   62.04    3.08
  14  34   2   29.89    1.98
  15  34   2    2.31    1.10
  16  34   2   29.80    1.98
  17  34   2   26.97    2.14
  18  34   2   32.96    2.14
  19  34   2   28.62    2.14
   0  35   2   70.82    4.78
   1  35   2  134.00    5.77
   2  35   2   34.72    2.69
   3  35   2  433.30   17.03
   4  35   2  137.97    6.70
   5  35   2  379.92   17.69
   6  35   2  134.70   10.00
   7  35   2  393.63   18.51
   8  35   2   59.14    3.90
   9  35   2  562.87   25.16
  10  35   2   77.20    4.34
  11  35   2   86.63    5.22
  12  35   2  106.59    6.21
  13  35   2   89.05    4.83
  14  35   2   26.86    1.98
  15  35   2  116.52    5.16
  16  35   2   23.35    1.70
  17  35   2  103.61    5.00
  18  35   2   43.62    2.75
   0  36   2  150.75   11.26
   1  36   2   44.91    2.36
   2  36   2   24.78    2.25
   3  36   2  214.01    9.72
   4  36   2   24.24    2.09
   5  36   2   19.51    2.42
   6  36   2    1.42    1.54
   7  36   2   33.55    2.69
   8  36   2   48.63    3.46
   9  36   2   72.92    4.67
  10  36   2  101.23    5.44
  11  36   2   16.84    1.87
  12  36   2   39.50    3.13
  13  36   2  195.95    9.45
  14  36   2   46.09    2.64
  15  36   2   17.69    1.65
  16  36   2  155.25    6.54
   0  37   2   -0.02    1.43
   1  37   2   22.19    2.09
   2  37   2   15.50    2.14
   3  37   2   30.23    2.58
   4  37   2    3.28    1.48
   5  37   2  244.23   11.87
   6  37   2    9.42    1.76
   7  37   2   31.92    2.42
   8  37   2   82.66    4.50
   9  37   2  138.26    7.53
  10  37   2  103.33    5.44
  11  37   2  129.43    8.46
  12  37   2   35.71    3.02
  13  37   2  111.57    5.38
  14  37   2  128.66    6.65
  15  37   2  183.70    9.17
   0  38   2    2.76    1.21
   1  38   2   14.19    1.65
   2  38   2   39.15    2.86
   3  38   2  120.78    7.69
   4  38   2   27.54    2.64
   5  38   2  127.06    9.39
   6  38   2   67.30    4.34
   7  38   2   33.57    2.80
   8  38   2   20.60    2.69
   9  38   2   47.41    3.41
  10  38   2  119.37    7.97
  11  38   2   14.94    2.03
  12  38   2   54.06    3.46
   0  39   2   -0.27    2.42
   1  39   2  201.12   12.25
   2  39   2   18.40    2.36
   3  39   2   40.54    3.13
   4  39   2   21.75    2.47
   5  39   2   23.79    3.19
   6  39   2    4.67    1.76
   7  39   2   23.62    2.36
   8  39   2   20.93    2.31
   9  39   2    2.53    1.92
  10  39   2   24.28    3.02
   0  40   2    9.56    3.63
   1  40   2   21.26    2.64
   2  40   2   66.09    4.28
   3  40   2   40.05    3.08
   4  40   2   51.20    3.68
   5  40   2   17.47    2.86
   6  40   2   82.29    5.88
   0   0   3   47.62    2.75
   1   0   3  430.52   14.94
   2   0   3 7826.03  267.09
   3   0   3 3814.26  150.58
   4   0   3 10613.3   417.7
   5   0   3   93.52    3.52
   6   0   3   90.34    4.39
   7   0   3  101.23    4.45
   8   0   3  421.25   14.78
   9   0   3   31.14    1.70
  10   0   3 1024.89   37.80
  11   0   3  108.74    4.50
  12   0   3 2979.26  109.05
  13   0   3  197.52    7.75
  14   0   3   49.62    2.86
  15   0   3  242.23    9.39
  16   0   3  333.81   15.11
  17   0   3 1109.14   48.51
  18   0   3    1.75    0.66
  19   0   3  960.03   42.14
  20   0   3  133.50    7.36
  21   0   3  307.71   12.85
  22   0   3  320.87   13.40
  23   0   3  161.95    7.20
  24   0   3   28.57    2.75
  25   0   3  313.11   16.10
  26   0   3    1.53    1.10
  27   0   3   67.37    6.15
  28   0   3  622.69   35.87
  29   0   3   12.74    2.03
  30   0   3  167.46   10.66
  31   0   3   66.82    4.50
  32   0   3   84.21    5.99
  33   0   3   30.12    2.75
  34   0   3   24.06    2.42
  35   0   3    6.04    1.48
   0   1   3  256.85    9.06
   1   1   3  478.19   11.76
   2   1   3 1116.48   27.14
   3   1   3  948.93   24.72
   4   1   3  483.19   13.73
   5   1   3  284.73    7.64
   6   1   3  733.95   22.69
   7   1   3  961.22   23.40
   8   1   3  288.38    8.35
   9   1   3   25.72    1.04
  10   1   3  239.36    6.76
  11   1   3  663.57   16.87
  12   1   3 2767.53   74.33
  13   1   3  647.22   17.08
  14   1   3 1046.30   27.30
  15   1   3 1155.82   31.31
  16   1   3  704.13   21.97
  17   1   3  878.46   25.98
  18   1   3  652.45   17.91
  19   1   3  495.60   14.94
  20   1   3  355.44   12.03
  21   1   3    6.39    0.77
  22   1   3  212.74    6.48
  23   1   3  138.73    4.45
  24   1   3  239.25   10.22
  25   1   3   67.62    3.08
  26   1   3  628.79   28.02
  27   1   3  253.95   13.29
  28   1   3  153.13    7.58
  29   1   3  103.21    5.05
  30   1   3   85.52    4.34
  31   1   3  150.07    6.43
  32   1   3  263.36    9.83
  33   1   3  273.81   11.76
  34   1   3  145.74    6.26
  35   1   3   50.98    2.58
   0   2   3 2977.85  101.69
   1   2   3  622.26   16.26
   2   2   3 2857.59   73.78
   3   2   3 1356.99   38.07
   4   2   3 1974.58   55.21
   5   2   3 1086.13   30.49
   6   2   3 3417.20   99.54
   7   2   3  974.08   25.38
   8   2   3 4598.20  123.11
   9   2   3 1330.78   35.87
  10   2   3  567.10   14.45
  11   2   3  607.52   17.30
  12   2   3  967.67   24.45
  13   2   3  348.73    9.06
  14   2   3 1070.25   27.96
  15   2   3  797.87   21.75
  16   2   3 1922.06   59.06
  17   2   3 1257.00   40.93
  18   2   3  243.41    7.64
  19   2   3   35.46    1.59
  20   2   3   71.68    2.64
  21   2   3   88.50    3.30
  22   2   3  131.88    4.23
  23   2   3  112.28    3.74
  24   2   3  336.35   13.02
  25   2   3   18.78    1.48
  26   2   3  451.83   20.38
  27   2   3   77.96    4.39
  28   2   3  167.97    7.53
  29   2   3   80.73    3.85
  30   2   3   12.77    1.59
  31   2   3   60.25    3.19
  32   2   3   57.85    3.57
  33   2   3  204.10    8.30
  34   2   3   97.89    4.39
  35   2   3    0.44    0.88
   0   3   3  412.79   16.59
   1   3   3 2099.50   58.67
   2   3   3 2758.16   76.96
   3   3   3 1079.91   29.12
   4   3   3 1084.90   30.43
   5   3   3  904.77   23.57
   6   3   3 1722.88   52.79
   7   3   3  604.92   15.88
   8   3   3  209.84    5.49
   9   3   3 1582.00   44.33
  10   3   3 1429.20   38.51
  11   3   3 3947.06  105.81
  12   3   3  247.40    7.03
  13   3   3 1537.26   38.62
  14   3   3  257.25    7.31
  15   3   3  715.60   19.56
  16   3   3  278.15    9.01
  17   3   3  550.12   16.48
  18   3   3  260.95    8.95
  19   3   3  557.98   16.76
  20   3   3  295.97    8.41
  21   3   3   17.32    1.10
  22   3   3 1849.43   56.91
  23   3   3  184.37    6.26
  24   3   3  496.53   18.84
  25   3   3   26.12    1.92
  26   3   3  123.00    5.71
  27   3   3   97.45    4.78
  28   3   3   89.35    4.94
  29   3   3  117.51    6.15
  30   3   3  379.73   17.30
  31   3   3  192.51    9.28
  32   3   3   25.42    1.98
  33   3   3  140.26    5.77
  34   3   3   80.59    3.52
  35   3   3   31.92    2.09
   0   4   3  283.73   11.48
   1   4   3  707.68   19.94
   2   4   3 3700.12   95.53
   3   4   3 5596.80  135.03
   4   4   3 2152.77   60.10
   5   4   3 3646.02  101.69
   6   4   3  622.60   17.63
   7   4   3 1382.29   33.57
   8   4   3 2642.54   68.34
   9   4   3  136.10    3.68
  10   4   3   93.38    2.86
  11   4   3 2744.35   70.98
  12   4   3  138.04    4.07
  13   4   3 1935.20   50.21
  14   4   3  119.04    3.46
  15   4   3   57.75    2.09
  16   4   3 1293.98   36.42
  17   4   3  359.17   11.48
  18   4   3  549.38   18.24
  19   4   3  816.88   22.30
  20   4   3   16.24    0.93
  21   4   3  484.26   14.01
  22   4   3  161.48    6.21
  23   4   3  483.56   15.33
  24   4   3  533.42   18.90
  25   4   3   20.53    1.87
  26   4   3  319.76   13.46
  27   4   3  221.91   10.49
  28   4   3  142.42    7.09
  29   4   3  134.23    8.68
  30   4   3  187.54    8.02
  31   4   3   -0.44    0.99
  32   4   3  152.99    6.43
  33   4   3  125.37    5.33
  34   4   3   23.62    1.92
  35   4   3   76.41    3.46
   0   5   3  212.60    7.58
   1   5   3  666.47   16.32
   2   5   3  274.93    6.87
   3   5   3 1587.70   44.39
   4   5   3  300.42    9.45
   5   5   3 2513.38   70.15
   6   5   3  524.80   14.89
   7   5   3  185.23    4.89
   8   5   3  205.50    5.38
   9   5   3 1578.17   42.46
  10   5   3  199.83    5.49
  11   5   3 1702.04   47.74
  12   5   3  808.88   21.20
  13   5   3  142.01    4.39
  14   5   3  153.08    4.34
  15   5   3  322.16    9.39
  16   5   3   44.32    1.65
  17   5   3  254.39    6.98
  18   5   3  138.15    4.72
  19   5   3 1107.63   28.95
  20   5   3   23.09    1.15
  21   5   3  176.00    6.32
  22   5   3  249.85    7.53
  23   5   3   15.00    1.26
  24   5   3  121.56    4.94
  25   5   3  296.42   12.58
  26   5   3  535.77   24.01
  27   5   3  402.32   18.29
  28   5   3   42.79    2.80
  29   5   3   19.13    1.76
  30   5   3    3.14    1.15
  31   5   3  120.31    6.10
  32   5   3  122.40    5.22
  33   5   3   50.09    2.91
  34   5   3   76.96    3.63
  35   5   3  205.51    9.89
   0   6   3 3140.21  123.82
   1   6   3  506.69   14.34
   2   6   3  499.25   14.12
   3   6   3 1262.81   35.38
   4   6   3 1239.02   38.07
   5   6   3  601.32   14.72
   6   6   3  149.35    4.28
   7   6   3 2928.94   75.70
   8   6   3  625.94   16.43
   9   6   3  681.93   17.91
  10   6   3  463.05   12.25
  11   6   3  132.58    3.63
  12   6   3  411.01   11.87
  13   6   3 1425.63   37.08
  14   6   3  104.56    3.35
  15   6   3  656.59   18.73
  16   6   3   22.81    1.21
  17   6   3  627.52   17.91
  18   6   3  302.12    8.90
  19   6   3  602.02   15.99
  20   6   3  260.27    7.20
  21   6   3  353.19    9.61
  22   6   3  287.34    9.39
  23   6   3  243.83    9.61
  24   6   3  153.22    6.87
  25   6   3   91.92    5.44
  26   6   3   78.47    4.34
  27   6   3  215.22   10.16
  28   6   3   87.67    4.72
  29   6   3   38.47    2.91
  30   6   3  355.74   20.99
  31   6   3  146.09    7.25
  32   6   3   35.86    2.20
  33   6   3    4.19    1.04
  34   6   3    0.77    1.04
  35   6   3   11.37    1.37
   0   7   3  642.55   25.65
   1   7   3  234.28    6.76
   2   7   3  523.32   16.21
   3   7   3  510.85   13.40
   4   7   3 1078.09   28.02
   5   7   3  121.91    3.19
   6   7   3  404.66   12.09
   7   7   3  218.53    5.93
   8   7   3  802.35   20.93
   9   7   3  167.52    4.61
  10   7   3  998.03   26.04
  11   7   3 1338.85   34.83
  12   7   3 1543.60   40.10
  13   7   3  252.50    7.80
  14   7   3  194.50    5.88
  15   7   3  605.20   18.02
  16   7   3    8.55    0.71
  17   7   3  237.17    7.09
  18   7   3   96.71    3.35
  19   7   3  117.17    3.52
  20   7   3  165.66    4.78
  21   7   3  183.77    5.27
  22   7   3   52.18    1.87
  23   7   3  593.98   20.93
  24   7   3  370.38   15.38
  25   7   3  189.44   10.16
  26   7   3    0.35    0.88
  27   7   3   15.94    1.65
  28   7   3  219.32   10.33
  29   7   3  259.56   11.04
  30   7   3  147.41    8.24
  31   7   3  174.18    8.51
  32   7   3  106.27    5.11
  33   7   3    5.66    1.04
  34   7   3    0.16    0.88
   0   8   3    3.11    0.49
   1   8   3 1504.05   36.53
   2   8   3 3259.58   78.72
   3   8   3  454.21   11.15
   4   8   3 3201.89   85.86
   5   8   3  144.98    3.85
   6   8   3  961.12   27.03
   7   8   3 1031.98   26.86
   8   8   3  120.25    3.41
   9   8   3 2392.34   66.86
  10   8   3  305.59    8.19
  11   8   3  351.38    9.39
  12   8   3  896.83   23.46
  13   8   3  352.28   10.22
  14   8   3   57.17    1.87
  15   8   3  784.38   25.71
  16   8   3   16.39    1.04
  17   8   3 1081.40   28.29
  18   8   3  328.53    9.61
  19   8   3   29.12    1.21
  20   8   3    4.92    0.60
  21   8   3   23.40    1.10
  22   8   3  265.24    8.30
  23   8   3  260.57   12.09
  24   8   3    9.43    1.26
  25   8   3  275.55   13.73
  26   8   3   27.62    2.09
  27   8   3  146.94    7.09
  28   8   3   32.42    2.14
  29   8   3   48.17    3.02
  30   8   3  115.39    5.99
  31   8   3   56.05    3.19
  32   8   3   33.65    2.25
  33   8   3  144.86    6.10
  34   8   3  112.95    5.38
   0   9   3  269.58    9.56
   1   9   3  430.97   10.60
   2   9   3  976.97   26.37
   3   9   3  682.37   17.25
   4   9   3  921.44   24.89
   5   9   3  123.75    3.35
   6   9   3 1933.62   54.11
   7   9   3   41.03    1.48
   8   9   3   32.38    1.10
   9   9   3  243.06    6.59
  10   9   3  795.79   20.82
  11   9   3  402.19   10.71
  12   9   3  105.11    3.08
  13   9   3  497.35   13.18
  14   9   3  459.45   15.27
  15   9   3  224.51    7.75
  16   9   3  183.23    5.33
  17   9   3  117.47    3.63
  18   9   3  846.96   25.11
  19   9   3  268.83    7.97
  20   9   3  564.82   15.60
  21   9   3  215.15    6.54
  22   9   3  109.30    3.96
  23   9   3  163.33    7.20
  24   9   3   54.07    2.69
  25   9   3   52.85    3.46
  26   9   3  332.65   14.78
  27   9   3  225.90    9.50
  28   9   3  389.24   15.77
  29   9   3    7.89    1.21
  30   9   3  103.99    6.10
  31   9   3   61.41    3.63
  32   9   3  199.29    9.61
  33   9   3  342.19   15.71
  34   9   3  305.55   12.96
   0  10   3  119.90    5.11
   1  10   3   70.98    2.03
   2  10   3 1064.61   26.75
   3  10   3 3607.47   90.04
   4  10   3 1781.88   52.02
   5  10   3 2623.62   67.79
   6  10   3  610.69   15.49
   7  10   3  298.39    8.30
   8  10   3  237.72    6.43
   9  10   3  105.80    3.02
  10  10   3  578.34   15.22
  11  10   3  999.95   26.09
  12  10   3  583.15   15.38
  13  10   3 1134.01   34.94
  14  10   3  435.61   12.03
  15  10   3  537.28   18.84
  16  10   3  116.83    3.90
  17  10   3   44.95    1.59
  18  10   3   55.40    2.14
  19  10   3  267.27    7.64
  20  10   3  246.66    7.09
  21  10   3  192.43    5.66
  22  10   3  485.36   18.35
  23  10   3  176.68    6.76
  24  10   3  186.14    8.13
  25  10   3   85.08    5.77
  26  10   3    1.35    0.93
  27  10   3   38.33    2.53
  28  10   3  412.89   16.70
  29  10   3  247.80   12.69
  30  10   3   65.70    3.85
  31  10   3   60.76    3.63
  32  10   3   43.09    2.91
  33  10   3   56.91    3.52
  34  10   3   26.70    2.47
   0  11   3 2122.09   77.62
   1  11   3 2169.63   56.20
   2  11   3 2605.60   69.99
   3  11   3  810.44   20.44
   4  11   3  364.72   10.93
   5  11   3 4676.91  125.31
   6  11   3  755.58   20.49
   7  11   3  962.62   25.05
   8  11   3   93.62    2.69
   9  11   3  745.44   19.50
  10  11   3   54.41    1.81
  11  11   3 1463.85   38.02
  12  11   3   51.58    1.81
  13  11   3 1035.28   29.17
  14  11   3  372.71   11.26
  15  11   3  439.45   13.24
  16  11   3  373.43   10.82
  17  11   3   38.30    1.59
  18  11   3   53.86    2.09
  19  11   3  835.72   22.80
  20  11   3  253.30    7.25
  21  11   3   41.76    1.92
  22  11   3  143.06    5.49
  23  11   3  137.17    5.11
  24  11   3  206.20    8.24
  25  11   3  137.17    6.76
  26  11   3  147.29    7.14
  27  11   3  312.65   12.85
  28  11   3  162.10    8.62
  29  11   3  191.61    9.17
  30  11   3  155.12    7.80
  31  11   3   21.89    2.58
  32  11   3  178.61   11.15
  33  11   3   38.62    3.02
  34  11   3    2.31    1.26
   0  12   3 3063.22  111.85
   1  12   3  514.15   13.51
   2  12   3 1117.85   31.37
   3  12   3 1576.54   40.87
   4  12   3  223.22    6.26
   5  12   3 1311.96   35.32
   6  12   3  692.61   17.47
   7  12   3   24.45    0.82
   8  12   3 3255.40   90.81
   9  12   3  727.79   19.06
  10  12   3 1503.69   42.14
  11  12   3  813.84   21.31
  12  12   3   86.33    2.75
  13  12   3  669.00   19.01
  14  12   3  709.83   19.34
  15  12   3  312.51    9.12
  16  12   3 1040.19   30.71
  17  12   3  458.81   12.69
  18  12   3  978.06   27.69
  19  12   3   86.68    2.80
  20  12   3  531.30   14.72
  21  12   3   93.55    4.07
  22  12   3  551.97   18.35
  23  12   3    9.73    0.93
  24  12   3  392.93   14.12
  25  12   3  188.69   10.16
  26  12   3  202.11   14.56
  27  12   3   28.36    2.69
  28  12   3    2.74    1.21
  29  12   3   47.71    3.35
  30  12   3  110.86    6.43
  31  12   3   23.32    2.20
  32  12   3  200.51   11.70
  33  12   3   23.95    2.25
   0  13   3 2124.24   92.07
   1  13   3  730.14   19.12
   2  13   3  241.50    6.48
   3  13   3  732.16   19.12
   4  13   3  177.69    5.00
   5  13   3  719.63   23.57
   6  13   3 3782.80  110.25
   7  13   3  424.62   12.80
   8  13   3   23.74    1.32
   9  13   3  734.95   21.75
  10  13   3    0.53    0.22
  11  13   3  392.90   12.31
  12  13   3  163.17    4.56
  13  13   3  915.05   26.97
  14  13   3  410.83   10.99
  15  13   3   43.11    1.54
  16  13   3  545.26   15.00
  17  13   3   56.33    2.25
  18  13   3   85.18    2.91
  19  13   3  150.81    4.50
  20  13   3  128.23    4.28
  21  13   3  158.77    6.04
  22  13   3  464.89   15.55
  23  13   3  256.61    8.90
  24  13   3  493.31   20.33
  25  13   3   23.91    3.08
  26  13   3   58.71    5.16
  27  13   3   34.56    2.69
  28  13   3   11.63    2.03
  29  13   3    1.80    1.21
  30  13   3   94.45    5.60
  31  13   3   65.77    4.23
  32  13   3   65.81    4.23
  33  13   3   64.33    4.89
   0  14   3   91.61    3.68
   1  14   3 1540.93   41.48
   2  14   3  130.34    3.63
   3  14   3  264.05    7.97
   4  14   3 1076.21   34.99
   5  14   3 2539.79   86.96
   6  14   3 2518.46   77.13
   7  14   3  473.01   15.66
   8  14   3  605.47   18.95
   9  14   3  263.55    8.51
  10  14   3  602.34   21.10
  11  14   3  219.87    6.26
  12  14   3  999.63   29.45
  13  14   3  956.41   26.97
  14  14   3  230.07    7.09
  15  14   3   85.11    2.58
  16  14   3  404.43   11.26
  17  14   3  102.75    3.35
  18  14   3  612.01   17.58
  19  14   3  103.19    3.57
  20  14   3  509.67   17.91
  21  14   3  413.12   13.84
  22  14   3  311.13   12.96
  23  14   3  426.63   17.58
  24  14   3  303.88   12.80
  25  14   3    9.12    1.87
  26  14   3  103.33    8.30
  27  14   3  116.42    7.53
  28  14   3   25.47    2.58
  29  14   3  110.57    6.21
  30  14   3  166.96    9.01
  31  14   3    0.94    1.21
  32  14   3    2.75    1.32
  33  14   3   81.58    5.88
   0  15   3    1.25    0.38
   1  15   3  321.85    8.57
   2  15   3 1669.01   43.29
   3  15   3  652.62   18.46
   4  15   3  152.32    5.05
   5  15   3   95.91    4.34
   6  15   3  944.85   29.28
   7  15   3   97.39    3.63
   8  15   3  795.43   26.04
   9  15   3  432.19   15.27
  10  15   3 1233.67   38.13
  11  15   3   17.41    1.15
  12  15   3   82.92    3.24
  13  15   3    2.51    0.44
  14  15   3  275.57    8.41
  15  15   3   65.82    2.14
  16  15   3   84.27    2.91
  17  15   3  263.11    7.80
  18  15   3  268.66    7.42
  19  15   3   32.66    1.43
  20  15   3  222.69   11.59
  21  15   3   28.04    1.81
  22  15   3   78.47    3.85
  23  15   3  803.90   32.36
  24  15   3  109.26    5.16
  25  15   3  144.96    7.97
  26  15   3  289.74   20.93
  27  15   3   53.62    4.18
  28  15   3   81.48    5.55
  29  15   3   77.77    4.72
  30  15   3   55.06    3.79
  31  15   3   39.33    3.02
  32  15   3   22.03    2.31
   0  16   3  391.92   14.67
   1  16   3 1804.18   46.75
   2  16   3  193.84    5.27
   3  16   3  105.63    3.52
   4  16   3  244.23    8.79
   5  16   3   98.14    3.46
   6  16   3  160.55    5.38
   7  16   3 1935.75   66.47
   8  16   3   70.14    2.97
   9  16   3  743.39   25.87
  10  16   3   70.51    3.19
  11  16   3   56.45    2.25
  12  16   3  326.18   11.04
  13  16   3  335.30   10.77
  14  16   3  679.70   19.34
  15  16   3  420.91   12.69
  16  16   3    9.07    0.71
  17  16   3  535.09   16.87
  18  16   3  927.71   30.38
  19  16   3  359.28   14.78
  20  16   3  730.93   32.19
  21  16   3    5.34    1.04
  22  16   3  819.47   32.96
  23  16   3  153.84    6.81
  24  16   3  185.82    8.13
  25  16   3  559.78   25.11
  26  16   3   13.84    3.35
  27  16   3    1.03    1.10
  28  16   3  249.47   13.02
  29  16   3   44.45    3.19
  30  16   3    2.35    1.37
  31  16   3   76.30    4.78
  32  16   3   19.89    2.25
   0  17   3  163.97    6.37
   1  17   3  646.82   18.29
   2  17   3  827.74   21.59
   3  17   3  381.17   11.98
   4  17   3  665.11   23.18
   5  17   3  359.91   11.43
   6  17   3  457.54   14.39
   7  17   3  878.45   28.68
   8  17   3   33.10    1.70
   9  17   3  225.42    9.50
  10  17   3  164.95    6.21
  11  17   3  228.07    7.91
  12  17   3   86.37    3.57
  13  17   3  547.60   20.60
  14  17   3  222.87    7.75
  15  17   3  382.63   13.68
  16  17   3  439.42   13.24
  17  17   3  955.87   31.26
  18  17   3  203.22    7.47
  19  17   3   33.42    1.98
  20  17   3   93.46    4.34
  21  17   3  527.34   21.42
  22  17   3   48.94    2.91
  23  17   3  690.92   27.91
  24  17   3  130.68    5.88
  25  17   3  295.82   17.96
  26  17   3    3.74    1.43
  27  17   3   80.38    4.39
  28  17   3   18.12    1.98
  29  17   3   15.82    2.14
  30  17   3   54.50    3.68
  31  17   3  315.77   16.26
  32  17   3   98.00    5.99
   0  18   3  253.23    9.61
   1  18   3 1157.54   31.20
   2  18   3   26.83    0.99
   3  18   3 1116.74   32.85
   4  18   3  245.44    8.90
   5  18   3  671.36   20.93
   6  18   3  653.88   21.48
   7  18   3  351.85   12.53
   8  18   3  758.88   28.18
   9  18   3 1046.86   36.26
  10  18   3  366.13   12.31
  11  18   3 1171.57   38.18
  12  18   3  245.08    8.46
  13  18   3   77.01    3.52
  14  18   3  407.74   14.56
  15  18   3  760.35   26.59
  16  18   3  522.99   19.78
  17  18   3  478.86   21.48
  18  18   3  332.67   11.26
  19  18   3  136.07    6.04
  20  18   3  478.00   19.45
  21  18   3  124.37    5.55
  22  18   3   74.55    3.63
  23  18   3   47.37    2.58
  24  18   3  193.92   10.44
  25  18   3   63.08    3.57
  26  18   3  107.74    5.55
  27  18   3   36.86    2.47
  28  18   3   35.03    2.58
  29  18   3   89.80    5.38
  30  18   3   55.15    4.18
  31  18   3   15.27    1.87
   0  19   3  158.52    6.21
   1  19   3  234.51    6.32
   2  19   3 1029.00   28.95
   3  19   3   43.61    1.76
   4  19   3   51.67    2.25
   5  19   3  517.22   18.13
   6  19   3  729.77   23.95
   7  19   3   31.70    1.65
   8  19   3  169.39    6.76
   9  19   3   44.25    1.98
  10  19   3  294.35   10.00
  11  19   3  271.20    9.83
  12  19   3  169.20    6.81
  13  19   3   47.57    2.14
  14  19   3  105.88    4.28
  15  19   3  478.70   15.99
  16  19   3 1058.65   46.53
  17  19   3  172.05    8.24
  18  19   3  206.40    8.30
  19  19   3  340.81   15.66
  20  19   3   52.01    2.64
  21  19   3   72.69    3.46
  22  19   3  310.94   12.85
  23  19   3  162.21    8.84
  24  19   3   79.22    4.34
  25  19   3  104.93    4.94
  26  19   3  145.22    6.54
  27  19   3  213.92   10.05
  28  19   3   75.68    4.07
  29  19   3   34.33    2.53
  30  19   3   -1.43    1.48
  31  19   3  126.13   10.33
   0  20   3  194.72    7.53
   1  20   3  222.81    6.04
   2  20   3  115.41    3.52
   3  20   3  354.55   13.46
   4  20   3  251.77    8.57
   5  20   3  813.23   25.27
   6  20   3   93.10    3.96
   7  20   3  537.77   18.84
   8  20   3  157.50    5.33
   9  20   3   31.27    1.54
  10  20   3  176.66    6.26
  11  20   3  537.14   18.90
  12  20   3   31.49    1.87
  13  20   3  899.51   31.26
  14  20   3   48.63    2.36
  15  20   3   44.42    2.09
  16  20   3  273.40   14.12
  17  20   3  134.98    5.66
  18  20   3   51.72    3.19
  19  20   3   94.72    5.05
  20  20   3   47.37    3.24
  21  20   3  362.50   18.40
  22  20   3  130.01    5.77
  23  20   3  171.77    7.42
  24  20   3    4.47    1.26
  25  20   3   49.74    3.08
  26  20   3    9.64    1.32
  27  20   3   29.59    2.14
  28  20   3   25.36    2.25
  29  20   3  279.84   13.90
  30  20   3   78.45    4.89
   0  21   3  198.13    7.64
   1  21   3   84.50    2.58
   2  21   3  582.37   19.12
   3  21   3  115.81    4.78
   4  21   3  123.58    4.23
   5  21   3  192.07    7.09
   6  21   3  143.91    4.89
   7  21   3   99.23    3.52
   8  21   3  121.93    4.45
   9  21   3  134.96    5.22
  10  21   3   37.40    1.81
  11  21   3  129.61    4.78
  12  21   3  472.67   15.00
  13  21   3   33.62    1.81
  14  21   3 1052.35   34.39
  15  21   3   25.29    2.20
  16  21   3   84.87    4.56
  17  21   3  284.86   11.15
  18  21   3  155.08    8.51
  19  21   3  147.56    7.31
  20  21   3  270.31   14.01
  21  21   3  243.66   12.69
  22  21   3  126.98    7.03
  23  21   3  140.55    7.69
  24  21   3  124.70    5.60
  25  21   3  117.73    5.22
  26  21   3   90.89    4.34
  27  21   3   26.61    2.20
  28  21   3    0.22    1.10
  29  21   3   18.46    1.92
  30  21   3   70.59    4.45
   0  22   3  459.32   17.19
   1  22   3  650.16   18.40
   2  22   3   72.45    2.75
   3  22   3   94.48    3.79
   4  22   3  324.32   11.54
   5  22   3  282.15    9.06
   6  22   3  336.32   10.77
   7  22   3  649.02   20.27
   8  22   3  492.48   15.55
   9  22   3  297.71   10.16
  10  22   3  892.28   29.23
  11  22   3  183.97    7.97
  12  22   3   74.26    3.24
  13  22   3  134.41    5.27
  14  22   3  188.71    7.58
  15  22   3  124.12    6.26
  16  22   3  395.49   15.11
  17  22   3  418.80   18.95
  18  22   3  331.79   15.16
  19  22   3  723.38   30.65
  20  22   3   17.81    1.87
  21  22   3  351.92   17.19
  22  22   3    0.86    1.15
  23  22   3   38.18    3.30
  24  22   3  312.95   18.79
  25  22   3  327.62   17.85
  26  22   3   70.84    3.79
  27  22   3   73.88    4.07
  28  22   3    2.97    2.03
  29  22   3    3.19    1.65
   0  23   3  377.54   15.27
   1  23   3  173.01    4.94
   2  23   3  232.56    7.86
   3  23   3  326.89   12.47
   4  23   3  265.47    9.01
   5  23   3  686.05   21.37
   6  23   3    3.41    0.60
   7  23   3  353.43   11.32
   8  23   3   21.63    1.15
   9  23   3  456.25   13.79
  10  23   3  294.96   11.43
  11  23   3  385.80   15.93
  12  23   3   97.69    4.01
  13  23   3  128.77    5.44
  14  23   3   14.94    1.76
  15  23   3   27.13    2.09
  16  23   3  218.01    8.51
  17  23   3    4.88    1.10
  18  23   3   82.16    4.39
  19  23   3  244.69   11.10
  20  23   3   66.86    3.90
  21  23   3  403.42   19.67
  22  23   3   90.67    5.27
  23  23   3  190.65   13.84
  24  23   3   59.96    4.61
  25  23   3   33.98    3.68
  26  23   3  154.37   12.25
  27  23   3   27.58    5.71
  28  23   3   34.50    6.15
   0  24   3  245.03    9.39
   1  24   3  219.85    6.76
   2  24   3   15.18    0.82
   3  24   3  333.07   11.21
   4  24   3 1044.78   34.11
   5  24   3  309.71   10.49
   6  24   3  699.77   23.02
   7  24   3  186.07    6.92
   8  24   3  272.15    9.34
   9  24   3  229.90    9.06
  10  24   3  126.14    4.94
  11  24   3  150.53    5.82
  12  24   3  500.49   18.90
  13  24   3   52.14    3.46
  14  24   3  715.26   31.64
  15  24   3  146.56    5.99
  16  24   3   31.37    2.09
  17  24   3   46.04    2.86
  18  24   3   46.78    2.69
  19  24   3   18.50    1.65
  20  24   3  834.25   36.81
  21  24   3   41.76    2.69
  22  24   3  188.24   10.88
  23  24   3   48.26    4.72
  24  24   3   44.22    3.74
  25  24   3   11.09    2.47
  26  24   3  151.79    9.83
  27  24   3    6.81    2.36
  28  24   3   84.66    7.80
   0  25   3   25.78    1.59
   1  25   3  479.73   15.00
   2  25   3  916.53   31.75
   3  25   3  226.46    7.42
   4  25   3   37.87    1.76
   5  25   3  342.65   11.54
   6  25   3  198.95    6.98
   7  25   3    9.69    0.93
   8  25   3  175.72    6.26
   9  25   3   71.07    3.57
  10  25   3  674.72   25.27
  11  25   3   40.19    2.20
  12  25   3  212.44   11.15
  13  25   3  148.06    7.09
  14  25   3  119.96    5.05
  15  25   3  161.41    6.54
  16  25   3   18.16    1.70
  17  25   3   50.92    3.08
  18  25   3  147.42    6.59
  19  25   3   25.66    1.92
  20  25   3   31.77    2.31
  21  25   3  101.65    6.65
  22  25   3    4.96    1.48
  23  25   3  175.61   10.66
  24  25   3    6.64    1.81
  25  25   3   47.66    4.78
  26  25   3  138.60   11.10
  27  25   3   28.84    3.02
   0  26   3   85.53    4.34
   1  26   3 1271.61   39.17
   2  26   3  608.01   24.56
   3  26   3   26.22    1.48
   4  26   3  409.34   14.50
   5  26   3  201.26    6.70
   6  26   3  979.56   30.38
   7  26   3   24.71    1.37
   8  26   3  182.10    6.15
   9  26   3  639.30   21.15
  10  26   3  597.32   26.59
  11  26   3   28.39    2.36
  12  26   3  487.50   20.82
  13  26   3  155.59    6.81
  14  26   3  271.25   10.44
  15  26   3  222.19    8.73
  16  26   3  613.20   24.01
  17  26   3  119.97    5.55
  18  26   3  182.79    7.91
  19  26   3   11.65    1.98
  20  26   3  205.35   10.82
  21  26   3  145.83    9.28
  22  26   3  165.32   16.76
  23  26   3  186.06   11.21
  24  26   3   90.54    6.37
  25  26   3  133.55   10.11
  26  26   3   30.16    3.85
   0  27   3   10.42    1.15
   1  27   3 1017.58   33.18
   2  27   3  150.59    6.15
   3  27   3  143.47    4.89
   4  27   3  292.45   10.55
   5  27   3   49.10    2.31
   6  27   3  666.98   23.35
   7  27   3  242.10    9.50
   8  27   3  324.51   13.57
   9  27   3    6.82    1.54
  10  27   3   66.43    4.01
  11  27   3  133.50    6.54
  12  27   3   45.76    2.42
  13  27   3   36.67    2.09
  14  27   3  497.77   18.35
  15  27   3  136.01    6.10
  16  27   3   88.54    4.72
  17  27   3   10.22    1.26
  18  27   3    4.71    1.37
  19  27   3  201.34    9.61
  20  27   3  119.96    6.21
  21  27   3  138.18    7.14
  22  27   3   47.73    3.96
  23  27   3   65.90    4.89
  24  27   3   31.37    2.97
  25  27   3   69.44    8.30
  26  27   3   24.17    2.80
   0  28   3  209.04    9.67
   1  28   3  358.95   12.03
   2  28   3   95.50    4.18
   3  28   3  419.43   14.89
   4  28   3   65.10    2.69
   5  28   3  787.59   24.50
   6  28   3   96.66    3.52
   7  28   3   10.10    0.93
   8  28   3  357.03   14.28
   9  28   3   87.71    4.94
  10  28   3   77.13    3.52
  11  28   3   83.95    3.74
  12  28   3   14.98    1.32
  13  28   3   23.88    1.65
  14  28   3  339.81   12.85
  15  28   3  152.83    7.47
  16  28   3  172.77    8.24
  17  28   3  118.12    6.70
  18  28   3   23.64    2.09
  19  28   3   71.93    4.67
  20  28   3    8.98    1.48
  21  28   3  188.64   12.03
  22  28   3   76.55    4.83
  23  28   3    6.87    1.54
  24  28   3   93.88    5.55
  25  28   3   46.59    6.76
   0  29   3  684.27   30.10
   1  29   3  519.58   17.19
   2  29   3  114.50    4.83
   3  29   3   46.49    2.25
   4  29   3   70.01    3.02
   5  29   3  375.28   13.13
   6  29   3  157.86    5.33
   7  29   3   57.34    2.53
   8  29   3   17.56    1.37
   9  29   3  244.04    9.23
  10  29   3   33.10    1.81
  11  29   3  165.35    6.26
  12  29   3   48.39    2.53
  13  29   3   23.01    1.76
  14  29   3   61.87    4.01
  15  29   3   41.76   33.84
  16  29   3   55.75    3.74
  17  29   3  110.90    5.66
  18  29   3    6.17    1.32
  19  29   3  180.79    8.79
  20  29   3   19.73    1.98
  21  29   3    9.37    1.54
  22  29   3   14.01    1.87
  23  29   3    8.24    1.54
  24  29   3   57.79    4.56
   0  30   3    0.65    0.77
   1  30   3  253.37    9.89
   2  30   3   22.13    1.43
   3  30   3  303.21   10.93
   4  30   3  214.69    7.86
   5  30   3  598.69   20.44
   6  30   3  115.37    4.94
   7  30   3   24.93    1.92
   8  30   3   32.30    2.25
   9  30   3  357.41   12.36
  10  30   3  204.98    7.47
  11  30   3  248.61    9.01
  12  30   3  257.73   10.60
  13  30   3  307.43   12.69
  14  30   3   33.75    2.25
  15  30   3  195.94    8.41
  16  30   3  202.34    9.67
  17  30   3   28.03    2.25
  18  30   3    8.75    1.43
  19  30   3   90.20    5.49
  20  30   3  113.66    7.69
  21  30   3    5.38    1.48
  22  30   3    4.67    1.37
  23  30   3    7.31    1.54
   0  31   3    1.93    0.82
   1  31   3   67.74    3.19
   2  31   3  121.25    4.78
   3  31   3   18.32    1.32
   4  31   3   26.86    1.59
   5  31   3  132.67    5.55
   6  31   3    4.32    1.04
   7  31   3  164.59    7.86
   8  31   3  112.00    5.60
   9  31   3  102.36    4.78
  10  31   3  235.39    9.72
  11  31   3   19.64    1.65
  12  31   3   38.82    2.36
  13  31   3  138.01    6.87
  14  31   3  320.24   15.99
  15  31   3  303.08   12.42
  16  31   3   43.60    2.64
  17  31   3    3.02    1.10
  18  31   3   62.20    3.46
  19  31   3   54.03    3.13
  20  31   3   23.07    2.09
  21  31   3    8.35    1.54
  22  31   3   19.50    1.81
   0  32   3   22.47    1.65
   1  32   3  299.21   12.53
   2  32   3   33.20    1.81
   3  32   3   43.88    2.14
   4  32   3    5.86    0.99
   5  32   3   67.62    3.02
   6  32   3   46.46    2.75
   7  32   3  277.19   10.22
   8  32   3   33.09    2.42
   9  32   3  444.96   21.04
  10  32   3    4.51    1.37
  11  32   3   32.54    2.75
  12  32   3   12.54    1.92
  13  32   3   11.15    1.81
  14  32   3   72.56    4.56
  15  32   3  161.92    7.80
  16  32   3   18.74    1.92
  17  32   3  234.72   10.82
  18  32   3   31.70    2.47
  19  32   3   14.23    1.98
  20  32   3  128.27    8.46
  21  32   3    3.41    1.26
   0  33   3   74.67    5.27
   1  33   3   44.09    2.31
   2  33   3   74.15    3.19
   3  33   3   12.26    1.21
   4  33   3   26.92    1.65
   5  33   3   40.90    3.02
   6  33   3   97.98    5.16
   7  33   3   86.37    5.11
   8  33   3  108.00    5.49
   9  33   3   97.90    5.05
  10  33   3   89.17    4.72
  11  33   3   15.15    1.76
  12  33   3  138.35    6.76
  13  33   3   26.01    2.14
  14  33   3   73.53    3.79
  15  33   3   47.54    2.80
  16  33   3   27.72    2.03
  17  33   3   16.26    1.65
  18  33   3  152.45    7.64
  19  33   3   21.31    2.09
  20  33   3    0.49    1.21
   0  34   3   23.73    2.53
   1  34   3   62.56    2.75
   2  34   3   48.91    2.47
   3  34   3   68.94    3.85
   4  34   3  306.49   12.64
   5  34   3  224.23    9.67
   6  34   3  169.07    8.08
   7  34   3   38.52    2.91
   8  34   3    7.82    1.37
   9  34   3    6.83    1.43
  10  34   3   89.57    4.83
  11  34   3    3.03    1.26
  12  34   3  278.92   12.53
  13  34   3   75.57    4.28
  14  34   3   68.32    3.63
  15  34   3   27.03    2.09
  16  34   3   22.69    1.92
  17  34   3    4.39    1.21
  18  34   3    1.04    1.04
   0  35   3   18.35    4.01
   1  35   3   23.46    1.59
   2  35   3   31.80    3.13
   3  35   3   12.21    1.43
   4  35   3   76.25    3.85
   5  35   3   27.32    2.09
   6  35   3   49.84    3.52
   7  35   3   26.12    2.20
   8  35   3   93.98    5.00
   9  35   3  188.82    8.90
  10  35   3   89.55    4.89
  11  35   3   28.63    2.31
  12  35   3  227.21   11.76
  13  35   3   24.45    2.14
  14  35   3   90.97    4.94
  15  35   3    7.80    1.32
  16  35   3  143.38    6.54
  17  35   3   21.75    2.03
   0  36   3  191.79   13.46
   1  36   3   49.82    4.89
   2  36   3  168.22    8.08
   3  36   3   99.38    5.16
   4  36   3    4.21    1.43
   5  36   3    0.09    1.10
   6  36   3   15.74    1.70
   7  36   3   31.75    2.42
   8  36   3  129.02    6.48
   9  36   3   41.55    3.13
  10  36   3  169.95    8.41
  11  36   3   69.11    4.01
  12  36   3   11.65    1.76
  13  36   3  304.34   14.06
  14  36   3   93.39    5.11
  15  36   3  142.83    7.20
   0  37   3    4.39    2.86
   1  37   3   67.22    6.15
   2  37   3   29.15    2.14
   3  37   3   19.73    1.87
   4  37   3    2.11    1.26
   5  37   3  181.79    8.08
   6  37   3   17.60    1.81
   7  37   3   27.80    2.25
   8  37   3  147.28    8.19
   9  37   3   12.64    2.36
  10  37   3   20.93    2.80
  11  37   3  143.27    7.97
  12  37   3  244.46   11.48
  13  37   3   99.71    5.44
   0  38   3   65.76    8.35
   1  38   3   38.73    4.18
   2  38   3  118.71    7.69
   3  38   3  260.67   12.09
   4  38   3   77.68    4.34
   5  38   3  155.30    9.89
   6  38   3  180.63    8.73
   7  38   3   48.73    3.41
   8  38   3   38.78    3.57
   9  38   3    6.26    1.48
  10  38   3   55.81    3.52
  11  38   3   50.54    3.79
   0  39   3    4.78    2.86
   1  39   3   37.85    4.12
   2  39   3    5.99    2.20
   3  39   3   12.25    1.76
   4  39   3   47.08    3.35
   5  39   3   43.23    3.02
   6  39   3   94.05    6.48
   7  39   3  107.56    7.36
   0  40   3    1.21    3.41
   0   0   4 3967.48  383.01
   1   0   4  228.60   11.59
   2   0   4 6182.20  298.46
   3   0   4  184.68    9.50
   4   0   4 1366.29   59.38
   5   0   4  319.31   14.34
   6   0   4   14.23    0.99
   7   0   4 1312.74   48.29
   8   0   4  121.37    4.94
   9   0   4 1064.87   39.28
  10   0   4  665.51   24.78
  11   0   4  672.41   29.66
  12   0   4 4230.09  154.59
  13   0   4   88.97    3.85
  14   0   4    3.85    0.82
  15   0   4  192.81    9.06
  16   0   4  162.56    6.59
  17   0   4  376.62   14.39
  18   0   4   27.75    1.81
  19   0   4 1005.17   49.33
  20   0   4   14.19    1.37
  21   0   4   53.77    2.91
  22   0   4 1455.79   71.09
  23   0   4  582.30   29.06
  24   0   4  122.23    6.92
  25   0   4   24.63    2.25
  26   0   4   15.03    2.64
  27   0   4  226.65   17.14
  28   0   4   47.50    4.07
  29   0   4  383.21   22.52
  30   0   4   -0.24    1.32
  31   0   4   18.44    2.42
  32   0   4   86.93    7.69
  33   0   4  136.07    8.13
  34   0   4    2.69    1.48
   0   1   4 5185.98  250.28
   1   1   4 1226.11   39.72
   2   1   4  288.88    8.35
   3   1   4  367.73   10.55
   4   1   4  794.27   22.47
   5   1   4 1023.96   28.84
   6   1   4 2115.28   61.80
   7   1   4  656.60   17.25
   8   1   4  373.16   10.00
   9   1   4 1560.73   43.84
  10   1   4  102.12    3.02
  11   1   4  910.88   23.84
  12   1   4  500.95   13.84
  13   1   4  416.93   11.15
  14   1   4  212.41    6.98
  15   1   4  747.46   23.29
  16   1   4  121.56    3.63
  17   1   4  433.10   12.09
  18   1   4 1017.80   27.69
  19   1   4 1025.37   30.32
  20   1   4  253.42    8.35
  21   1   4  451.45   13.13
  22   1   4  133.99    5.66
  23   1   4  229.17    8.51
  24   1   4  332.01   12.03
  25   1   4   88.25    4.01
  26   1   4  450.55   18.68
  27   1   4  356.51   15.00
  28   1   4  251.28   11.76
  29   1   4   33.30    2.31
  30   1   4   70.61    3.41
  31   1   4  208.49    8.84
  32   1   4  177.41    9.39
  33   1   4   57.63    3.08
  34   1   4  144.75    7.25
   0   2   4  161.83    6.87
   1   2   4 1349.39   37.85
   2   2   4 2898.36   80.97
   3   2   4  169.55    4.67
   4   2   4   10.88    0.60
   5   2   4  878.26   22.96
   6   2   4 1866.10   52.24
   7   2   4 2861.46   79.99
   8   2   4 1305.07   36.70
   9   2   4 1306.26   32.85
  10   2   4  335.06    8.68
  11   2   4  274.35    7.20
  12   2   4  813.36   21.31
  13   2   4  257.39    7.03
  14   2   4   96.15    3.85
  15   2   4  442.67   14.78
  16   2   4 1113.73   29.17
  17   2   4  991.48   28.07
  18   2   4  503.71   15.16
  19   2   4   26.09    1.26
  20   2   4  180.46    6.10
  21   2   4   53.17    2.03
  22   2   4  274.14   10.71
  23   2   4  378.05   13.57
  24   2   4   99.65    4.18
  25   2   4   24.44    2.09
  26   2   4  225.19   10.66
  27   2   4  130.39    6.59
  28   2   4  144.12    8.08
  29   2   4   38.06    2.42
  30   2   4  137.18    6.21
  31   2   4   15.35    1.48
  32   2   4   94.93    4.34
  33   2   4  168.27    8.13
  34   2   4   21.15    1.70
   0   3   4 1953.35   66.91
   1   3   4   25.71    0.99
   2   3   4  800.71   24.78
   3   3   4  115.88    3.57
   4   3   4  729.57   20.66
   5   3   4  623.84   17.69
   6   3   4  473.00   13.51
   7   3   4 1020.07   26.59
   8   3   4 1090.03   30.71
   9   3   4  983.98   26.64
  10   3   4   74.90    2.25
  11   3   4   85.39    2.53
  12   3   4 1022.89   25.82
  13   3   4  200.34    5.60
  14   3   4  582.42   18.24
  15   3   4  110.02    4.07
  16   3   4  445.69   12.42
  17   3   4  115.57    3.90
  18   3   4   72.55    2.47
  19   3   4   66.59    2.31
  20   3   4  648.35   18.57
  21   3   4  257.61    8.46
  22   3   4  950.13   35.32
  23   3   4  148.92    5.82
  24   3   4  247.36   11.54
  25   3   4  253.17   11.81
  26   3   4   46.87    3.02
  27   3   4  127.32    5.88
  28   3   4    2.19    1.15
  29   3   4   52.61    3.02
  30   3   4  328.26   13.35
  31   3   4   90.83    4.89
  32   3   4  141.04    5.93
  33   3   4   54.22    3.02
  34   3   4   17.91    1.48
   0   4   4   25.36    1.26
   1   4   4   57.48    1.81
   2   4   4 1337.54   37.52
   3   4   4 1107.31   32.52
   4   4   4  708.38   20.93
   5   4   4  866.62   24.45
   6   4   4  425.53   12.74
   7   4   4  682.09   19.34
   8   4   4 1090.65   28.40
   9   4   4  342.07    9.89
  10   4   4  112.94    3.41
  11   4   4 3031.08   78.39
  12   4   4  165.62    4.89
  13   4   4  906.49   22.96
  14   4   4   47.02    1.70
  15   4   4  159.70    5.66
  16   4   4  553.19   15.27
  17   4   4  179.12    5.49
  18   4   4   46.23    1.76
  19   4   4    6.84    0.66
  20   4   4  226.00    6.87
  21   4   4   48.12    1.92
  22   4   4   89.89    3.79
  23   4   4   47.59    2.69
  24   4   4  209.04   12.74
  25   4   4   74.53    4.18
  26   4   4  415.08   18.79
  27   4   4  185.29    8.90
  28   4   4   30.21    2.31
  29   4   4   60.55    3.30
  30   4   4   59.10    3.57
  31   4   4   38.21    2.47
  32   4   4   19.96    1.76
  33   4   4   33.18    2.20
  34   4   4  178.48    7.42
   0   5   4  970.36   38.67
   1   5   4  402.50   10.66
   2   5   4 1228.86   34.55
   3   5   4  290.17    8.08
   4   5   4 3035.66   75.87
   5   5   4  376.14    9.67
   6   5   4 3046.91   81.80
   7   5   4 1313.41   36.92
   8   5   4  955.75   26.97
   9   5   4  645.97   16.97
  10   5   4 1306.39   36.75
  11   5   4  647.21   18.46
  12   5   4  158.16    4.67
  13   5   4    1.46    0.44
  14   5   4  658.99   18.02
  15   5   4  123.02    4.45
  16   5   4  151.68    4.72
  17   5   4  381.12   10.27
  18   5   4  241.43    7.25
  19   5   4  596.51   15.88
  20   5   4   82.73    2.75
  21   5   4   93.62    3.52
  22   5   4  156.82    6.48
  23   5   4  139.62    7.69
  24   5   4  394.64   17.91
  25   5   4  387.10   17.58
  26   5   4   36.97    2.53
  27   5   4  462.84   20.88
  28   5   4  315.70   16.37
  29   5   4   72.17    4.61
  30   5   4  135.27    6.21
  31   5   4   49.51    2.91
  32   5   4   64.32    3.46
  33   5   4   44.50    2.47
  34   5   4   37.41    2.42
   0   6   4 1689.83   66.97
   1   6   4 2167.00   60.70
   2   6   4   28.99    0.99
   3   6   4  408.23   11.26
   4   6   4 1923.48   48.29
   5   6   4 2348.00   58.73
   6   6   4  901.45   22.74
   7   6   4 2177.30   54.50
   8   6   4  510.68   13.51
   9   6   4 2057.76   57.63
  10   6   4  108.63    3.19
  11   6   4  176.70    5.60
  12   6   4  639.35   19.06
  13   6   4  751.99   22.30
  14   6   4   91.40    3.02
  15   6   4  145.68    4.94
  16   6   4  445.36   11.92
  17   6   4   38.05    1.48
  18   6   4  880.83   23.13
  19   6   4  384.21   10.38
  20   6   4  748.05   20.49
  21   6   4   11.20    1.10
  22   6   4  196.31    6.98
  23   6   4  253.18   15.16
  24   6   4   38.80    2.58
  25   6   4   16.63    1.65
  26   6   4  389.83   17.69
  27   6   4   91.32    4.89
  28   6   4   17.57    1.81
  29   6   4   40.26    3.52
  30   6   4   24.72    2.09
  31   6   4    8.56    1.15
  32   6   4  151.28    6.87
  33   6   4   77.57    4.39
  34   6   4  141.57    7.14
   0   7   4  897.12   35.76
   1   7   4  375.47   10.38
   2   7   4  482.62   11.92
   3   7   4   96.28    2.80
   4   7   4  747.60   18.90
   5   7   4  358.52    9.23
   6   7   4 1120.28   28.24
   7   7   4 1955.06   50.65
   8   7   4   91.59    2.64
   9   7   4  635.83   16.76
  10   7   4  696.58   20.66
  11   7   4  211.62    6.32
  12   7   4    0.51    0.44
  13   7   4   13.84    0.99
  14   7   4  612.92   18.24
  15   7   4 1705.69   55.26
  16   7   4   98.38    3.13
  17   7   4  212.32    6.15
  18   7   4  134.33    4.07
  19   7   4    9.61    0.77
  20   7   4  180.03    5.82
  21   7   4   71.75    2.97
  22   7   4    7.49    1.10
  23   7   4  739.15   51.75
  24   7   4  143.41    6.92
  25   7   4  181.68    8.57
  26   7   4  441.43   19.06
  27   7   4  171.21    8.30
  28   7   4   63.09    4.12
  29   7   4  250.21   15.16
  30   7   4   30.45    2.53
  31   7   4  413.57   17.14
  32   7   4   93.06    4.56
  33   7   4   19.23    2.14
   0   8   4 1266.61   43.56
   1   8   4 3474.51   89.76
   2   8   4  509.32   12.58
   3   8   4 1228.62   33.18
   4   8   4  539.41   13.29
   5   8   4  120.32    3.46
   6   8   4   35.32    1.32
   7   8   4  418.12   10.77
   8   8   4  122.59    3.52
   9   8   4 3199.02   82.73
  10   8   4   74.79    2.31
  11   8   4   89.27    2.91
  12   8   4  629.10   18.73
  13   8   4  556.33   18.40
  14   8   4  104.44    3.85
  15   8   4  774.68   22.96
  16   8   4  287.92    8.19
  17   8   4  808.15   22.08
  18   8   4  318.56    9.01
  19   8   4  282.51    8.08
  20   8   4   12.29    0.82
  21   8   4  282.61    9.23
  22   8   4   75.35    3.52
  23   8   4  466.40   23.40
  24   8   4  123.05    6.81
  25   8   4  174.54    8.35
  26   8   4   31.31    2.31
  27   8   4   41.98    2.75
  28   8   4  367.13   18.02
  29   8   4   22.57    2.53
  30   8   4  267.14   12.03
  31   8   4    8.75    1.21
  32   8   4   49.88    3.19
  33   8   4  150.19    8.41
   0   9   4 3219.15  117.89
   1   9   4  163.40    4.50
   2   9   4 2661.15   64.44
   3   9   4  816.51   21.37
   4   9   4  641.53   16.87
   5   9   4  247.73    6.48
   6   9   4 1115.08   29.06
   7   9   4 1499.23   38.95
   8   9   4   25.88    0.99
   9   9   4  227.30    6.21
  10   9   4  556.18   14.72
  11   9   4  645.50   18.35
  12   9   4  955.10   29.61
  13   9   4  249.26    9.01
  14   9   4   70.76    2.80
  15   9   4  170.26    5.44
  16   9   4  697.73   19.12
  17   9   4  175.75    5.66
  18   9   4  452.64   12.58
  19   9   4  265.56    7.58
  20   9   4  394.59   11.04
  21   9   4  570.44   20.05
  22   9   4  316.99   13.29
  23   9   4   35.98    3.90
  24   9   4   48.89    3.79
  25   9   4   66.19    3.79
  26   9   4  118.35    5.99
  27   9   4    7.36    1.37
  28   9   4   99.26    6.65
  29   9   4  107.15    7.14
  30   9   4  116.23    6.70
  31   9   4   81.53    5.82
  32   9   4   17.63    1.65
  33   9   4   39.88    2.80
   0  10   4  551.32   19.17
   1  10   4 1520.84   39.50
   2  10   4 1648.50   42.79
   3  10   4  325.34    8.68
   4  10   4 1105.07   26.92
   5  10   4  550.68   14.01
   6  10   4  364.36    9.72
   7  10   4  158.89    4.45
   8  10   4  723.79   20.49
   9  10   4  214.14    5.88
  10  10   4  230.58    6.59
  11  10   4  601.84   17.14
  12  10   4 1170.05   34.44
  13  10   4  148.66    5.33
  14  10   4  441.74   14.72
  15  10   4  380.05   11.59
  16  10   4    5.13    0.60
  17  10   4   16.40    0.93
  18  10   4   31.53    1.32
  19  10   4  641.49   17.63
  20  10   4  433.37   13.13
  21  10   4  137.52    5.71
  22  10   4  414.16   15.88
  23  10   4   98.76    5.16
  24  10   4   -0.64    0.93
  25  10   4   59.95    4.50
  26  10   4   43.99    2.80
  27  10   4    6.81    1.48
  28  10   4  242.79   12.58
  29  10   4   80.49    5.77
  30  10   4   53.91    3.68
  31  10   4    4.25    1.15
  32  10   4   87.02    4.83
  33  10   4    0.44    1.15
   0  11   4 3764.94  148.49
   1  11   4 1525.53   39.61
   2  11   4 1665.36   40.43
   3  11   4   69.14    2.20
   4  11   4  273.79    7.14
   5  11   4    6.38    0.44
   6  11   4  387.22   10.33
   7  11   4  544.07   14.89
   8  11   4  118.82    3.41
   9  11   4   65.75    2.31
  10  11   4   97.68    3.41
  11  11   4  537.53   14.23
  12  11   4   90.47    3.19
  13  11   4  259.67    7.09
  14  11   4  440.33   14.67
  15  11   4   80.26    2.64
  16  11   4  446.45   13.46
  17  11   4 1571.17   42.46
  18  11   4  189.26    5.55
  19  11   4   87.52    2.86
  20  11   4  549.60   20.66
  21  11   4  352.21   11.92
  22  11   4  330.67   12.74
  23  11   4    6.08    1.04
  24  11   4  376.70   19.17
  25  11   4  122.64    6.81
  26  11   4    7.52    1.43
  27  11   4   28.37    2.80
  28  11   4  442.93   21.31
  29  11   4   53.30    4.45
  30  11   4  294.76   13.73
  31  11   4  127.56    6.59
  32  11   4  131.40    6.81
  33  11   4    1.87    1.10
   0  12   4 2717.03   92.95
   1  12   4 1302.41   35.16
   2  12   4  819.10   23.13
   3  12   4  557.24   15.22
   4  12   4  367.29    9.45
   5  12   4  739.67   18.73
   6  12   4  377.15   10.05
   7  12   4  347.39    9.28
   8  12   4 1507.44   40.65
   9  12   4  120.36    3.74
  10  12   4  235.05    6.65
  11  12   4   63.35    2.14
  12  12   4   33.52    1.43
  13  12   4  532.49   15.93
  14  12   4   46.45    1.76
  15  12   4  262.31    7.47
  16  12   4  487.67   14.06
  17  12   4   40.74    1.70
  18  12   4  418.72   11.70
  19  12   4   11.36    0.88
  20  12   4   71.60    3.24
  21  12   4   58.13    2.47
  22  12   4   39.53    2.14
  23  12   4  125.98    6.37
  24  12   4  612.69   27.52
  25  12   4   45.24    3.24
  26  12   4  522.64   28.13
  27  12   4   61.03    4.56
  28  12   4   56.20    4.56
  29  12   4   23.72    2.53
  30  12   4  105.43    6.10
  31  12   4   38.73    2.97
  32  12   4   63.34    4.18
   0  13   4  339.56   12.80
   1  13   4  704.98   19.17
   2  13   4  567.45   16.10
   3  13   4  769.16   21.75
   4  13   4  234.57    6.59
   5  13   4 1355.82   34.06
   6  13   4  743.37   19.50
   7  13   4 1179.10   33.13
   8  13   4   63.42    2.09
   9  13   4 1851.80   48.01
  10  13   4  123.55    3.79
  11  13   4  422.17   11.65
  12  13   4  297.62    8.68
  13  13   4   42.76    1.70
  14  13   4   73.55    2.47
  15  13   4  809.15   22.96
  16  13   4    1.53    0.44
  17  13   4   10.49    0.77
  18  13   4   33.13    1.59
  19  13   4  830.74   25.82
  20  13   4   26.59    1.48
  21  13   4    4.38    0.88
  22  13   4  243.31   11.32
  23  13   4   75.77    3.85
  24  13   4  129.62    6.10
  25  13   4  108.59    6.43
  26  13   4   13.49    1.92
  27  13   4  107.94    8.79
  28  13   4   20.55    2.09
  29  13   4  142.12    7.36
  30  13   4   39.55    2.91
  31  13   4   99.65    5.71
  32  13   4  157.94    8.68
   0  14   4  200.11    8.35
   1  14   4   65.71    2.03
   2  14   4  299.49    8.68
   3  14   4  435.77   12.47
   4  14   4 1144.70   29.83
   5  14   4 1603.92   40.27
   6  14   4 1441.38   38.84
   7  14   4  212.56    6.54
   8  14   4  174.77    5.05
   9  14   4   26.84    1.21
  10  14   4  462.19   12.74
  11  14   4  546.95   15.00
  12  14   4  349.60    9.39
  13  14   4 1190.44   36.70
  14  14   4  295.79    8.02
  15  14   4  347.95    9.39
  16  14   4  162.15    4.61
  17  14   4  283.60    8.02
  18  14   4  770.30   28.73
  19  14   4  675.04   27.30
  20  14   4   83.24    3.74
  21  14   4  458.17   17.47
  22  14   4    7.04    1.26
  23  14   4  435.13   19.56
  24  14   4  193.26    9.23
  25  14   4  209.64   11.26
  26  14   4   79.40    6.59
  27  14   4  374.04   17.08
  28  14   4   27.10    2.36
  29  14   4  127.53    6.92
  30  14   4  145.15    8.08
  31  14   4   56.97    3.79
  32  14   4   48.01    3.46
   0  15   4   86.65    3.63
   1  15   4  254.79    6.87
   2  15   4  218.52    6.15
   3  15   4  505.79   14.39
   4  15   4   65.07    1.98
   5  15   4  215.17    6.10
   6  15   4  734.29   20.77
   7  15   4  536.71   18.90
   8  15   4   62.84    2.69
   9  15   4   75.90    3.02
  10  15   4 1248.78   43.12
  11  15   4  705.13   24.67
  12  15   4  193.91    5.88
  13  15   4  145.46    4.94
  14  15   4   77.26    2.86
  15  15   4   71.79    2.47
  16  15   4   52.49    1.98
  17  15   4  440.32   14.72
  18  15   4  245.57    8.95
  19  15   4   29.36    2.31
  20  15   4  273.51   12.58
  21  15   4   40.93    2.53
  22  15   4   35.82    2.64
  23  15   4   52.09    3.46
  24  15   4   33.98    2.36
  25  15   4  104.40    7.03
  26  15   4  226.03   10.22
  27  15   4   51.33    3.57
  28  15   4  232.84   13.46
  29  15   4  260.51   12.74
  30  15   4   24.12    2.31
  31  15   4   37.96    2.97
   0  16   4    1.53    0.44
   1  16   4 1522.08   39.50
   2  16   4  319.05    8.51
   3  16   4  256.88    7.80
   4  16   4  128.08    3.74
   5  16   4    5.39    0.38
   6  16   4  825.73   28.68
   7  16   4  272.59    9.83
   8  16   4   20.11    1.15
   9  16   4  326.25   11.04
  10  16   4  131.14    4.83
  11  16   4   50.73    2.25
  12  16   4 1294.04   51.64
  13  16   4  167.23    5.99
  14  16   4  644.89   20.27
  15  16   4  252.41    7.53
  16  16   4   16.00    0.93
  17  16   4   80.09    3.30
  18  16   4   26.69    1.48
  19  16   4   37.15    2.31
  20  16   4  169.34    8.13
  21  16   4  155.69    7.53
  22  16   4  678.18   33.51
  23  16   4   50.35    3.30
  24  16   4   80.46    5.77
  25  16   4  386.45   17.47
  26  16   4   15.11    1.65
  27  16   4    7.38    1.43
  28  16   4  114.45    6.26
  29  16   4  116.78    7.80
  30  16   4   35.16    2.86
  31  16   4   21.92    2.58
   0  17   4  279.02   10.60
   1  17   4  887.09   24.01
   2  17   4  128.27    3.74
   3  17   4  327.36   10.88
   4  17   4   65.39    2.09
   5  17   4  408.64   14.45
   6  17   4  301.85   11.59
   7  17   4  176.62    6.21
   8  17   4 1109.79   38.40
   9  17   4    9.86    0.93
  10  17   4  328.02   11.10
  11  17   4  142.71    6.37
  12  17   4  222.23   10.38
  13  17   4  276.37    9.50
  14  17   4   67.78    2.80
  15  17   4   94.24    3.68
  16  17   4  722.58   31.97
  17  17   4   10.83    0.82
  18  17   4  257.38   10.71
  19  17   4  115.45    5.16
  20  17   4   95.09    4.39
  21  17   4  292.52   13.40
  22  17   4  269.17   13.79
  23  17   4   23.86    3.19
  24  17   4   71.53    3.63
  25  17   4  194.77    8.46
  26  17   4   77.04    4.23
  27  17   4  170.85    7.80
  28  17   4   12.93    1.70
  29  17   4   17.80    2.91
  30  17   4    0.60    6.10
  31  17   4  116.96    6.76
   0  18   4  721.92   28.84
   1  18   4  584.82   17.30
   2  18   4   18.45    0.82
   3  18   4  349.96   11.59
   4  18   4  160.59    6.37
   5  18   4  135.89    4.89
   6  18   4  196.10    6.81
   7  18   4  112.67    4.18
   8  18   4   37.79    1.81
   9  18   4  503.16   17.74
  10  18   4   20.81    1.43
  11  18   4  593.91   22.30
  12  18   4  438.74   16.65
  13  18   4   48.76    2.20
  14  18   4  754.00   24.83
  15  18   4   62.04    3.02
  16  18   4  104.21    4.56
  17  18   4  247.05   10.49
  18  18   4   59.08    4.45
  19  18   4   81.12    4.89
  20  18   4  139.37    6.10
  21  18   4  203.53    9.45
  22  18   4   41.12    3.08
  23  18   4  354.21   20.77
  24  18   4  160.91    8.68
  25  18   4   83.42    4.07
  26  18   4   54.74    3.02
  27  18   4   37.78    2.53
  28  18   4   19.10    1.87
  29  18   4  162.61   12.64
  30  18   4  133.27    7.53
   0  19   4 1256.20   46.31
   1  19   4  220.78    6.76
   2  19   4  239.76    7.31
   3  19   4  404.16   14.23
   4  19   4  575.67   19.01
   5  19   4   40.12    1.81
   6  19   4  201.16    6.65
   7  19   4   12.62    0.93
   8  19   4  154.82    5.27
   9  19   4  503.25   19.01
  10  19   4  314.45   13.13
  11  19   4  567.04   19.94
  12  19   4  162.85    5.88
  13  19   4  171.30    6.15
  14  19   4  394.35   15.11
  15  19   4  154.74    6.87
  16  19   4  103.22    4.50
  17  19   4  482.31   19.78
  18  19   4  525.92   30.32
  19  19   4  249.71   13.02
  20  19   4  427.03   21.53
  21  19   4  391.92   19.94
  22  19   4    0.18    0.66
  23  19   4   42.64    2.36
  24  19   4  149.32    6.59
  25  19   4  132.79    5.99
  26  19   4   19.50    1.59
  27  19   4  173.75    8.30
  28  19   4   43.51    3.57
  29  19   4   49.44    3.85
  30  19   4   35.32    2.91
   0  20   4   72.43    3.57
   1  20   4  176.86    5.71
   2  20   4  252.26    7.36
   3  20   4  180.70    7.69
   4  20   4  450.80   14.28
   5  20   4 1559.82   50.60
   6  20   4   57.50    2.53
   7  20   4  111.10    4.72
   8  20   4  115.02    4.56
   9  20   4    3.57    0.77
  10  20   4  339.08   12.20
  11  20   4 1338.81   49.50
  12  20   4  460.05   15.44
  13  20   4 1038.85   38.56
  14  20   4  112.02    5.22
  15  20   4  908.07   33.79
  16  20   4   99.03    4.39
  17  20   4   68.46    3.96
  18  20   4  198.57   10.55
  19  20   4  357.63   18.18
  20  20   4   29.28    2.42
  21  20   4  577.81   33.29
  22  20   4  188.42   11.76
  23  20   4   56.64    4.39
  24  20   4  142.13    7.91
  25  20   4   55.06    2.86
  26  20   4   33.37    2.09
  27  20   4   25.06    2.03
  28  20   4  157.00    8.41
  29  20   4  123.11    6.92
   0  21   4    1.36    0.49
   1  21   4  218.71    5.99
   2  21   4  618.52   19.28
   3  21   4   81.60    3.35
   4  21   4  144.62    5.49
   5  21   4   80.60    3.35
   6  21   4  252.12    9.83
   7  21   4   26.35    1.54
   8  21   4  166.13    5.60
   9  21   4   74.49    2.86
  10  21   4  437.35   14.67
  11  21   4 1001.82   37.19
  12  21   4   19.40    1.43
  13  21   4   54.61    2.97
  14  21   4  575.35   21.70
  15  21   4  148.11    6.15
  16  21   4  124.57    5.38
  17  21   4  258.64   13.51
  18  21   4  360.11   18.35
  19  21   4  441.89   22.25
  20  21   4   61.42    3.96
  21  21   4   40.51    3.52
  22  21   4  107.32    8.68
  23  21   4   47.68    3.41
  24  21   4   36.09    2.80
  25  21   4   17.32    1.92
  26  21   4   62.37    4.18
  27  21   4   83.17    5.93
  28  21   4   22.19    4.45
  29  21   4   56.20    3.63
   0  22   4 1699.82   62.35
   1  22   4  120.43    3.74
   2  22   4  458.36   13.13
   3  22   4   20.14    1.10
   4  22   4   63.95    2.47
   5  22   4   48.37    1.98
   6  22   4  263.89    8.57
   7  22   4  504.44   15.93
   8  22   4   81.13    3.41
   9  22   4   52.87    2.47
  10  22   4  146.56    5.33
  11  22   4   33.65    1.98
  12  22   4    9.37    1.15
  13  22   4  195.07    7.86
  14  22   4  145.15    6.04
  15  22   4   34.34    2.03
  16  22   4  746.25   28.02
  17  22   4   93.76    4.67
  18  22   4   12.82    1.54
  19  22   4   16.23    1.59
  20  22   4  212.75   10.05
  21  22   4  110.92    5.71
  22  22   4   98.02    6.65
  23  22   4   48.04    3.41
  24  22   4  173.80    9.39
  25  22   4  215.90   11.48
  26  22   4  220.50   11.70
  27  22   4   21.31    3.13
  28  22   4    6.76    1.87
   0  23   4    6.17    0.66
   1  23   4   94.59    3.13
   2  23   4   26.16    1.37
   3  23   4  515.53   16.21
   4  23   4  147.52    5.00
   5  23   4  188.93    6.32
   6  23   4  531.13   16.70
   7  23   4  278.74    9.06
   8  23   4  376.32   12.03
   9  23   4  560.89   19.72
  10  23   4  421.66   19.01
  11  23   4   32.39    2.03
  12  23   4   52.73    2.69
  13  23   4   47.67    2.47
  14  23   4   42.26    2.36
  15  23   4  192.40    7.80
  16  23   4  164.39    8.08
  17  23   4    7.60    1.32
  18  23   4   58.45    3.46
  19  23   4   90.14    4.83
  20  23   4   18.42    1.92
  21  23   4   52.67    3.24
  22  23   4  133.67    7.58
  23  23   4    1.19    0.99
  24  23   4   40.51    2.69
  25  23   4   12.83    1.70
  26  23   4  150.69    9.67
  27  23   4   97.95    5.82
   0  24   4   24.71    1.70
   1  24   4  453.32   13.02
   2  24   4   93.42    3.79
   3  24   4   51.66    2.09
   4  24   4  410.22   13.73
   5  24   4  287.05    9.28
   6  24   4  702.26   21.92
   7  24   4  310.82   10.05
   8  24   4  270.99    8.84
   9  24   4  321.56   13.40
  10  24   4   22.91    2.03
  11  24   4   22.59    1.59
  12  24   4 1106.62   41.04
  13  24   4  104.81    4.94
  14  24   4  206.70    8.95
  15  24   4  143.06    5.99
  16  24   4  160.67    7.91
  17  24   4  111.91    5.33
  18  24   4   28.58    2.20
  19  24   4   47.47    2.97
  20  24   4  413.80   20.99
  21  24   4   22.42    2.47
  22  24   4   67.17    4.34
  23  24   4   92.45    4.83
  24  24   4   89.26    5.33
  25  24   4  193.54   10.44
  26  24   4  137.94    7.75
  27  24   4   18.35    2.03
   0  25   4   46.52    2.69
   1  25   4  257.70    8.30
   2  25   4  138.48    5.33
   3  25   4  214.06    7.03
   4  25   4   24.69    1.32
   5  25   4  708.38   22.14
   6  25   4  223.60    7.75
   7  25   4  175.30    6.26
   8  25   4  854.58   29.83
   9  25   4   70.55    3.52
  10  25   4  488.95   17.85
  11  25   4  536.71   20.22
  12  25   4   62.32    3.02
  13  25   4  249.26    9.78
  14  25   4    1.47    0.82
  15  25   4  121.39    5.22
  16  25   4   46.02    2.69
  17  25   4  147.98    6.81
  18  25   4  211.60    9.34
  19  25   4   42.42    3.19
  20  25   4  138.49    6.54
  21  25   4   32.66    5.05
  22  25   4   78.82    4.34
  23  25   4   55.10    3.74
  24  25   4    2.69    1.21
  25  25   4    2.03    1.21
  26  25   4   39.11    4.45
   0  26   4   94.09    4.72
   1  26   4  271.01    8.68
   2  26   4  131.44    5.49
   3  26   4   38.23    1.92
   4  26   4  118.54    4.18
   5  26   4   17.38    1.10
   6  26   4  538.84   16.97
   7  26   4   59.59    2.91
   8  26   4  363.34   16.43
   9  26   4  331.94   14.34
  10  26   4  203.76    8.02
  11  26   4    2.60    0.82
  12  26   4   40.97    2.25
  13  26   4  197.47    7.91
  14  26   4  106.06    4.67
  15  26   4    2.54    0.93
  16  26   4  236.33   11.15
  17  26   4  155.24    6.87
  18  26   4   83.09    3.90
  19  26   4   54.57    3.24
  20  26   4   60.71    3.57
  21  26   4   76.33    4.18
  22  26   4   37.75    2.58
  23  26   4  220.02   10.38
  24  26   4   64.00    4.18
  25  26   4  201.06   10.82
   0  27   4   17.71    1.43
   1  27   4  865.54   30.05
   2  27   4   70.21    3.24
   3  27   4  252.71    9.23
   4  27   4  144.31    5.55
   5  27   4   56.16    2.97
   6  27   4  443.92   16.81
   7  27   4  112.87    4.78
   8  27   4   35.52    2.20
   9  27   4    4.35    1.10
  10  27   4  408.60   15.16
  11  27   4   22.80    1.54
  12  27   4   25.69    1.70
  13  27   4   25.95    1.70
  14  27   4  196.75    7.97
  15  27   4  600.61   21.92
  16  27   4   25.41    1.87
  17  27   4   42.76    2.36
  18  27   4  144.64    7.25
  19  27   4   85.41    4.01
  20  27   4    7.97    1.59
  21  27   4    0.90    1.26
  22  27   4    6.80    1.48
  23  27   4   26.86    2.47
  24  27   4   21.86    2.25
   0  28   4  730.75   32.14
   1  28   4  428.60   15.22
   2  28   4  694.55   25.93
   3  28   4  131.55    5.11
   4  28   4   24.83    1.59
   5  28   4  627.93   25.43
   6  28   4   53.50    2.91
   7  28   4   93.79    4.12
   8  28   4  159.67    6.81
   9  28   4  228.44    8.90
  10  28   4  310.80   11.81
  11  28   4  158.15    6.43
  12  28   4  136.95    5.66
  13  28   4  269.17   10.38
  14  28   4   60.24    3.24
  15  28   4  246.21   12.53
  16  28   4   23.62    1.70
  17  28   4   82.81    4.18
  18  28   4   81.42    4.61
  19  28   4  137.27    6.81
  20  28   4   50.28    3.57
  21  28   4  114.62    6.65
  22  28   4   27.80    2.47
  23  28   4   12.25    1.81
  24  28   4  118.17    6.98
   0  29   4   18.43    1.43
   1  29   4  556.19   19.56
   2  29   4  203.16    8.73
   3  29   4   37.47    2.20
   4  29   4   20.42    1.54
   5  29   4  130.77    5.88
   6  29   4   28.88    2.03
   7  29   4   38.14    2.31
   8  29   4   24.13    1.81
   9  29   4   14.65    1.32
  10  29   4   67.57    3.24
  11  29   4  247.07    9.39
  12  29   4  242.87    9.34
  13  29   4  140.10    5.77
  14  29   4    5.89    1.26
  15  29   4   35.39    2.64
  16  29   4  139.56    6.37
  17  29   4  185.85    9.01
  18  29   4  197.26   10.60
  19  29   4  140.08    9.28
  20  29   4   84.33    7.36
  21  29   4  142.23    7.53
  22  29   4  129.65    7.36
  23  29   4    3.96    1.48
   0  30   4  245.86   18.18
   1  30   4   46.67    2.53
   2  30   4   69.69    3.46
   3  30   4  172.88    6.98
   4  30   4   94.64    4.50
   5  30   4  514.52   19.45
   6  30   4  161.28    7.14
   7  30   4   28.58    1.98
   8  30   4    7.10    1.32
   9  30   4  221.25    9.28
  10  30   4   78.02    3.57
  11  30   4   35.00    1.92
  12  30   4   64.35    2.91
  13  30   4   56.29    3.79
  14  30   4   62.18    4.83
  15  30   4  174.75    8.41
  16  30   4  230.56   10.88
  17  30   4   27.28    2.25
  18  30   4   86.79    5.27
  19  30   4  306.87   14.34
  20  30   4   31.64    2.58
  21  30   4   47.30    3.30
  22  30   4   11.70    1.70
   0  31   4  198.76   14.83
   1  31   4  186.23    7.42
   2  31   4  145.19    6.43
   3  31   4   52.80    3.63
   4  31   4   87.91    3.96
   5  31   4  543.70   20.49
   6  31   4  175.79    7.69
   7  31   4  125.34    5.77
   8  31   4  352.52   15.22
   9  31   4   34.11    2.25
  10  31   4   81.11    4.01
  11  31   4   76.20    4.67
  12  31   4   75.23    5.33
  13  31   4   44.22    3.30
  14  31   4   12.57    1.54
  15  31   4   51.40    3.24
  16  31   4  273.10   11.32
  17  31   4   98.08    5.16
  18  31   4   12.69    2.09
  19  31   4    3.63    1.48
  20  31   4   -1.59    1.26
   0  32   4   90.07   11.15
   1  32   4  439.34   17.96
   2  32   4   50.07    2.75
   3  32   4   12.26    1.21
   4  32   4   51.34    2.64
   5  32   4  106.18    4.34
   6  32   4  302.14   11.76
   7  32   4   31.57    2.14
   8  32   4   36.52    2.53
   9  32   4  270.32   16.26
  10  32   4  234.81   10.82
  11  32   4   41.21    3.57
  12  32   4   10.03    2.03
  13  32   4   64.16    4.12
  14  32   4   69.69    4.01
  15  32   4  115.65    5.82
  16  32   4   10.55    1.76
  17  32   4   59.22    3.63
  18  32   4   26.86    2.31
  19  32   4  112.84    5.38
   0  33   4   44.44    3.74
   1  33   4   31.77    2.69
   2  33   4   50.19    3.08
   3  33   4  239.01    8.79
   4  33   4   29.85    1.76
   5  33   4  313.64   12.14
   6  33   4  182.23    7.97
   7  33   4   97.65    5.00
   8  33   4  118.36    5.44
   9  33   4   81.76    4.45
  10  33   4  114.83    5.93
  11  33   4   27.67    3.46
  12  33   4   60.68    4.18
  13  33   4   14.57    2.25
  14  33   4   27.87    2.58
  15  33   4  114.21    6.59
  16  33   4   64.27    4.28
  17  33   4   15.00    2.36
  18  33   4  115.86    6.10
   0  34   4   26.61    2.86
   1  34   4   93.43    4.56
   2  34   4   98.31    4.01
   3  34   4  139.32    5.82
   4  34   4   63.64    3.68
   5  34   4  246.59   11.10
   6  34   4   39.72    2.36
   7  34   4   15.70    1.54
   8  34   4  101.77    5.16
   9  34   4   73.60    4.61
  10  34   4  148.57    7.20
  11  34   4   98.16    5.16
  12  34   4  100.76    5.99
  13  34   4  126.02    7.14
  14  34   4  190.24   10.22
  15  34   4    7.31    1.59
  16  34   4   21.97    2.14
   0  35   4   10.36    1.92
   1  35   4   23.36    2.03
   2  35   4  181.91    6.81
   3  35   4   41.16    2.31
   4  35   4    8.34    1.15
   5  35   4   69.61    3.35
   6  35   4   88.34    4.12
   7  35   4   79.28    6.54
   8  35   4   37.22    4.01
   9  35   4   56.96    3.85
  10  35   4   13.35    1.87
  11  35   4   69.49    4.39
  12  35   4   95.86    6.54
  13  35   4  211.28   10.05
  14  35   4   31.48    2.47
  15  35   4   15.49    2.69
   0  36   4   60.91    4.67
   1  36   4   32.36    2.42
   2  36   4   84.69    5.22
   3  36   4   91.79    4.45
   4  36   4   32.96    2.20
   5  36   4   18.90    1.70
   6  36   4  103.23    5.55
   7  36   4   40.71    4.28
   8  36   4  317.09   14.56
   9  36   4   22.30    2.09
  10  36   4  183.32    8.84
  11  36   4   46.64    3.08
  12  36   4   15.71    1.92
  13  36   4    3.85    1.48
   0  37   4   90.86    7.75
   1  37   4   83.06    5.11
   2  37   4   35.71    2.58
   3  37   4   40.60    2.47
   4  37   4   10.66    1.48
   5  37   4   22.96    1.92
   6  37   4   10.55    1.54
   7  37   4   36.20    3.35
   8  37   4  291.49   15.00
   9  37   4   12.36    1.65
  10  37   4    1.81    1.15
   0  38   4   65.37    6.21
   1  38   4   12.74    1.92
   2  38   4   29.77    3.74
   3  38   4   51.42    2.86
   4  38   4    6.15    1.65
   5  38   4   28.07    2.09
   6  38   4   31.75    2.25
   7  38   4   83.61    5.16
   0   0   5 3104.55  173.32
   1   0   5  380.16   15.49
   2   0   5   25.68    1.54
   3   0   5  249.67   10.44
   4   0   5    1.07    0.55
   5   0   5    3.13    0.60
   6   0   5    5.41    0.71
   7   0   5 1000.55   37.03
   8   0   5  815.44   32.69
   9   0   5 1815.27   66.64
  10   0   5   24.58    1.76
  11   0   5   26.18    1.87
  12   0   5  290.03   13.24
  13   0   5    8.93    0.93
  14   0   5  302.14   11.70
  15   0   5   87.64    4.18
  16   0   5  557.02   22.63
  17   0   5  225.38   10.55
  18   0   5   17.07    1.32
  19   0   5  372.89   15.49
  20   0   5    2.56    1.32
  21   0   5    0.08    0.99
  22   0   5  188.82   10.16
  23   0   5    4.27    1.43
  24   0   5   62.20    4.67
  25   0   5  159.84   17.58
  26   0   5    3.77    2.64
  27   0   5   95.07    7.03
  28   0   5   21.36    2.64
  29   0   5  175.14   10.55
  30   0   5    3.59    1.54
  31   0   5    9.60    1.98
  32   0   5   -0.71    1.37
  33   0   5   76.14    5.60
   0   1   5  223.20    9.34
   1   1   5  546.70   15.60
   2   1   5  216.97    6.43
   3   1   5  605.93   17.25
   4   1   5  464.71   12.80
   5   1   5 2568.34   69.00
   6   1   5  641.12   19.06
   7   1   5  451.70   12.47
   8   1   5  827.21   22.52
   9   1   5  792.88   22.52
  10   1   5  885.47   25.11
  11   1   5 2355.48   65.98
  12   1   5   16.65    0.99
  13   1   5  850.44   22.36
  14   1   5  183.98    5.22
  15   1   5  353.30    9.94
  16   1   5   83.29    2.86
  17   1   5  176.35    5.44
  18   1   5  471.78   14.28
  19   1   5  472.83   13.18
  20   1   5  317.00   13.29
  21   1   5  316.32   11.54
  22   1   5  121.48    5.22
  23   1   5  333.54   12.91
  24   1   5  186.10    8.24
  25   1   5   25.74    2.80
  26   1   5   56.75    3.96
  27   1   5   97.30    5.55
  28   1   5   41.72    2.58
  29   1   5  207.01    8.51
  30   1   5   67.84    3.57
  31   1   5  132.18    8.35
  32   1   5   44.17    3.02
  33   1   5   39.99    2.53
   0   2   5    7.05    0.82
   1   2   5  628.74   17.85
   2   2   5 1254.80   33.95
   3   2   5  118.70    3.57
   4   2   5  849.71   25.11
   5   2   5 1455.44   39.28
   6   2   5  131.62    3.90
   7   2   5  103.64    3.19
   8   2   5  567.12   15.60
   9   2   5  305.31    8.57
  10   2   5  173.73    5.33
  11   2   5  277.26    8.95
  12   2   5   41.86    1.92
  13   2   5  197.69    5.55
  14   2   5  346.87    9.78
  15   2   5  326.07    8.90
  16   2   5  937.97   26.59
  17   2   5  134.33    4.12
  18   2   5  334.93    9.50
  19   2   5  499.78   15.11
  20   2   5   18.91    1.48
  21   2   5  199.10    8.02
  22   2   5  460.02   17.52
  23   2   5  382.59   14.72
  24   2   5   72.39    4.12
  25   2   5  129.94    6.65
  26   2   5   75.12    4.39
  27   2   5   16.16    2.42
  28   2   5    8.51    1.54
  29   2   5  157.54    6.92
  30   2   5   46.03    3.02
  31   2   5   41.10    2.53
  32   2   5   20.11    2.14
  33   2   5  247.10   10.66
   0   3   5  133.72    5.38
   1   3   5  593.40   16.92
   2   3   5  338.79    9.45
   3   3   5  219.87    6.26
   4   3   5  160.17    4.50
   5   3   5  822.96   21.59
   6   3   5 1088.57   28.46
   7   3   5  423.67   11.76
   8   3   5  357.90   10.00
   9   3   5  759.01   20.71
  10   3   5  804.06   23.90
  11   3   5  409.54   11.87
  12   3   5  237.97    9.28
  13   3   5   76.54    2.53
  14   3   5  677.15   17.91
  15   3   5  830.07   23.62
  16   3   5  329.44    8.95
  17   3   5  964.89   26.31
  18   3   5 1034.33   29.34
  19   3   5  268.07    8.79
  20   3   5  825.71   30.82
  21   3   5  255.68   10.05
  22   3   5  316.85   12.31
  23   3   5  287.35   14.89
  24   3   5   12.09    1.48
  25   3   5   80.05    4.07
  26   3   5  348.11   14.67
  27   3   5   11.15    2.20
  28   3   5   65.24    3.63
  29   3   5   15.03    1.54
  30   3   5   91.12    5.44
  31   3   5   17.07    1.70
  32   3   5    1.21    1.21
  33   3   5   28.18    2.09
   0   4   5  260.52   10.00
   1   4   5  101.15    3.24
   2   4   5  395.97   10.22
   3   4   5  600.63   15.82
   4   4   5  395.99   10.60
   5   4   5  656.94   17.30
   6   4   5  232.34    6.37
   7   4   5  158.88    4.50
   8   4   5  480.65   12.80
   9   4   5 1354.05   38.07
  10   4   5   70.23    2.42
  11   4   5  271.31    7.69
  12   4   5   31.20    1.54
  13   4   5  221.76    6.37
  14   4   5    6.96    0.66
  15   4   5  763.23   20.11
  16   4   5  117.07    3.79
  17   4   5  214.48    6.48
  18   4   5  118.08    3.68
  19   4   5  169.66    5.55
  20   4   5  125.11    7.09
  21   4   5   33.43    1.98
  22   4   5  199.06    9.50
  23   4   5  267.03   13.84
  24   4   5  265.46   12.36
  25   4   5  264.15   11.26
  26   4   5  164.86    7.42
  27   4   5  106.85    6.43
  28   4   5   92.15    5.60
  29   4   5   68.23    4.12
  30   4   5   14.19    1.76
  31   4   5   32.64    2.20
  32   4   5   67.52    3.74
  33   4   5   37.14    3.46
   0   5   5 2033.90   69.77
   1   5   5   12.81    0.71
   2   5   5 2135.33   53.51
   3   5   5   40.38    1.37
   4   5   5 2381.90   61.69
   5   5   5 1476.82   38.40
   6   5   5  237.26    6.54
   7   5   5 2383.61   66.75
   8   5   5  318.10    8.57
   9   5   5  148.56    4.56
  10   5   5  319.78    9.34
  11   5   5  183.19    6.10
  12   5   5  312.18   10.55
  13   5   5  409.49   11.87
  14   5   5  200.62    6.10
  15   5   5  660.03   19.72
  16   5   5  505.68   14.01
  17   5   5  160.25    4.78
  18   5   5  243.48    7.03
  19   5   5  415.63   12.64
  20   5   5  519.73   21.20
  21   5   5   35.63    2.75
  22   5   5  315.86   16.21
  23   5   5   17.76    1.65
  24   5   5  126.82    6.43
  25   5   5   82.84    4.50
  26   5   5  102.65    4.94
  27   5   5   66.09    3.90
  28   5   5   53.14    3.74
  29   5   5  166.53    8.24
  30   5   5  121.80    5.77
  31   5   5   80.37    4.12
  32   5   5   30.05    2.14
  33   5   5   37.80    2.31
   0   6   5 1442.95   49.66
   1   6   5  162.28    4.28
   2   6   5  286.94    7.53
   3   6   5  693.26   18.95
   4   6   5  422.41   10.88
   5   6   5  882.58   23.13
   6   6   5  306.53    8.30
   7   6   5  891.81   23.35
   8   6   5  887.59   24.17
   9   6   5  344.72   10.05
  10   6   5   48.21    1.70
  11   6   5  346.04   11.04
  12   6   5  431.72   13.02
  13   6   5  330.47    9.67
  14   6   5  489.28   13.57
  15   6   5  134.42    4.07
  16   6   5  534.06   14.78
  17   6   5   29.53    1.32
  18   6   5  184.57    5.44
  19   6   5  178.83    5.77
  20   6   5  493.04   20.22
  21   6   5  298.87   15.44
  22   6   5  147.06    7.09
  23   6   5   81.08    4.83
  24   6   5  284.83   12.74
  25   6   5  128.23    6.37
  26   6   5  311.45   13.95
  27   6   5   15.50    1.81
  28   6   5  433.98   22.19
  29   6   5   67.80    3.68
  30   6   5  164.15    8.13
  31   6   5   58.01    3.57
  32   6   5  147.94    6.76
   0   7   5 3192.13  109.21
   1   7   5  364.02    9.12
   2   7   5  282.84    7.42
   3   7   5   10.09    0.66
   4   7   5 2100.63   58.89
   5   7   5   61.73    2.25
   6   7   5  756.21   20.66
   7   7   5 1233.67   34.77
   8   7   5 2275.28   69.82
   9   7   5  111.00    3.68
  10   7   5 1185.59   32.08
  11   7   5  146.61    4.72
  12   7   5  487.34   15.33
  13   7   5   82.71    2.69
  14   7   5 1278.01   34.66
  15   7   5 1217.81   33.02
  16   7   5 1697.17   45.82
  17   7   5  792.15   21.64
  18   7   5  406.48   12.36
  19   7   5   38.89    1.76
  20   7   5  459.95   16.37
  21   7   5  104.48    6.04
  22   7   5  195.45   11.54
  23   7   5  369.09   16.15
  24   7   5  563.25   24.28
  25   7   5   10.48    1.43
  26   7   5  234.66   10.82
  27   7   5   82.50    5.11
  28   7   5   44.85    3.08
  29   7   5   65.25    4.28
  30   7   5   47.76    3.46
  31   7   5  113.44    5.93
  32   7   5   20.22    2.14
   0   8   5 1297.37   44.72
   1   8   5  576.61   14.28
   2   8   5 2245.81   62.90
   3   8   5  229.30    6.54
   4   8   5  401.39   11.15
   5   8   5 1685.88   47.30
   6   8   5 1115.34   28.13
   7   8   5  357.81   10.00
   8   8   5  514.65   19.34
   9   8   5  608.63   18.18
  10   8   5  164.51    5.82
  11   8   5   91.86    3.68
  12   8   5  456.10   13.73
  13   8   5   16.46    0.88
  14   8   5  476.83   13.18
  15   8   5   54.53    1.92
  16   8   5  166.43    4.94
  17   8   5   75.01    2.53
  18   8   5  303.97    8.62
  19   8   5   52.33    2.47
  20   8   5  135.82    6.81
  21   8   5  285.08   12.03
  22   8   5  724.42   32.03
  23   8   5  173.75   10.44
  24   8   5  264.74   11.98
  25   8   5   55.63    3.30
  26   8   5   34.47    2.47
  27   8   5   41.39    6.81
  28   8   5   24.74    2.80
  29   8   5   82.61    5.22
  30   8   5  182.19    8.90
  31   8   5   20.88    1.98
  32   8   5   10.11    1.92
   0   9   5   17.21    1.26
   1   9   5  302.12    8.19
   2   9   5  111.19    3.24
   3   9   5  334.51    8.68
   4   9   5   72.49    2.20
   5   9   5  882.76   22.36
   6   9   5 1188.67   33.51
   7   9   5  239.30    7.80
   8   9   5 1166.25   31.59
   9   9   5  647.02   18.46
  10   9   5 1132.71   45.16
  11   9   5  278.75    8.62
  12   9   5  116.31    3.90
  13   9   5  329.31    9.28
  14   9   5  215.01    6.21
  15   9   5   36.59    1.48
  16   9   5  398.37   11.15
  17   9   5  220.93    6.43
  18   9   5  296.32    8.46
  19   9   5  229.64    9.06
  20   9   5  141.16    6.92
  21   9   5  271.78   10.77
  22   9   5  179.46    8.68
  23   9   5  348.71   20.55
  24   9   5   86.92    4.56
  25   9   5   60.85    3.52
  26   9   5  162.35   10.05
  27   9   5   55.78    5.66
  28   9   5   18.08    2.36
  29   9   5  172.08    9.45
  30   9   5  102.09    5.33
  31   9   5   15.27    1.92
  32   9   5   81.58    5.16
   0  10   5  171.22    6.32
   1  10   5  993.31   26.04
   2  10   5  156.88    4.45
   3  10   5   63.67    1.87
   4  10   5  413.80   11.48
   5  10   5  306.45    9.34
   6  10   5   71.95    3.02
   7  10   5  375.45   11.37
   8  10   5  199.63    6.59
   9  10   5  141.77    5.38
  10  10   5  297.09   10.11
  11  10   5  355.50    9.56
  12  10   5   51.30    2.36
  13  10   5  533.38   16.04
  14  10   5   85.17    2.75
  15  10   5   54.89    1.92
  16  10   5  123.52    3.79
  17  10   5  179.51    5.77
  18  10   5   38.94    1.54
  19  10   5  831.87   30.93
  20  10   5  194.00    8.35
  21  10   5  194.32    7.86
  22  10   5  111.17    5.22
  23  10   5   14.72    1.70
  24  10   5   87.96    7.31
  25  10   5  155.99    9.78
  26  10   5  159.60   12.03
  27  10   5   42.29    3.68
  28  10   5  147.00    8.08
  29  10   5   29.79    2.58
  30  10   5   31.31    2.69
  31  10   5   97.18    5.88
  32  10   5   46.15    3.46
   0  11   5  226.67    9.56
   1  11   5 1186.79   30.98
   2  11   5  353.52    9.50
   3  11   5  221.05    6.87
   4  11   5  846.95   29.39
   5  11   5  603.09   17.91
   6  11   5  281.54    7.91
   7  11   5  941.76   26.59
   8  11   5  535.70   16.76
   9  11   5  966.00   27.30
  10  11   5  119.42    3.79
  11  11   5 1792.39   50.38
  12  11   5  217.75    6.59
  13  11   5  223.99    6.43
  14  11   5  132.34    4.39
  15  11   5  639.74   19.06
  16  11   5  177.49    5.22
  17  11   5  219.02    6.37
  18  11   5   73.37    3.13
  19  11   5  369.68   14.12
  20  11   5  210.81    9.01
  21  11   5    6.72    0.93
  22  11   5   66.00    3.96
  23  11   5  293.54   17.58
  24  11   5   12.64    1.87
  25  11   5  248.17   17.30
  26  11   5  112.65    6.48
  27  11   5   33.78    2.69
  28  11   5    8.78    1.54
  29  11   5  107.55    6.37
  30  11   5  133.77    8.68
  31  11   5  266.38   12.53
   0  12   5  468.82   23.40
   1  12   5   92.89    2.97
   2  12   5  277.53    8.90
   3  12   5  608.72   19.01
   4  12   5  135.61    3.85
   5  12   5  367.99   11.15
   6  12   5  187.84    5.60
   7  12   5  119.28    3.90
   8  12   5  439.55   12.64
   9  12   5   23.28    1.04
  10  12   5  236.70    6.76
  11  12   5  201.58    5.82
  12  12   5  601.83   15.93
  13  12   5  414.08   12.58
  14  12   5   36.53    1.65
  15  12   5  567.32   16.97
  16  12   5  134.75    4.12
  17  12   5   77.27    2.75
  18  12   5   40.89    2.09
  19  12   5   13.60    1.15
  20  12   5  157.97    7.69
  21  12   5  219.87   10.44
  22  12   5   49.00    3.19
  23  12   5  201.08    9.83
  24  12   5  203.26   15.11
  25  12   5   83.25    5.71
  26  12   5   38.10    2.91
  27  12   5  146.50    7.91
  28  12   5  116.98    6.59
  29  12   5  360.10   18.62
  30  12   5   70.70    4.28
  31  12   5   46.64    3.96
   0  13   5  107.68    5.27
   1  13   5 1489.88   37.41
   2  13   5  155.08    4.56
   3  13   5  454.06   12.53
   4  13   5  275.58    7.75
   5  13   5  803.11   21.86
   6  13   5  306.49    8.95
   7  13   5    8.91    0.60
   8  13   5  339.20    9.83
   9  13   5  853.58   23.24
  10  13   5  189.48    5.49
  11  13   5   60.28    2.09
  12  13   5  444.57   11.87
  13  13   5   36.36    1.37
  14  13   5  182.85    5.55
  15  13   5 1756.25   51.53
  16  13   5   88.25    3.08
  17  13   5  147.29    5.60
  18  13   5    9.45    1.10
  19  13   5  265.45   13.68
  20  13   5  180.68    8.62
  21  13   5  180.69   10.99
  22  13   5   27.08    2.20
  23  13   5    6.77    1.26
  24  13   5  148.19    7.58
  25  13   5   13.43    2.36
  26  13   5   25.25    2.36
  27  13   5   17.70    2.64
  28  13   5  208.61   11.92
  29  13   5   68.49    4.45
  30  13   5    7.25    1.48
  31  13   5  106.68    7.25
   0  14   5   32.87    2.58
   1  14   5   96.60    4.01
   2  14   5  353.07   11.81
   3  14   5  273.46    8.35
   4  14   5   59.01    1.98
   5  14   5  297.07    8.35
   6  14   5   74.90    2.47
   7  14   5   14.39    0.71
   8  14   5  224.44    6.15
   9  14   5  326.24    8.79
  10  14   5  387.62   10.77
  11  14   5    3.03    0.49
  12  14   5  199.78    5.77
  13  14   5  186.32    5.22
  14  14   5   28.56    1.21
  15  14   5   28.74    1.37
  16  14   5  194.26    7.75
  17  14   5  289.67   10.55
  18  14   5  215.81   10.22
  19  14   5   99.01    5.66
  20  14   5   40.44    2.58
  21  14   5   79.66    4.67
  22  14   5  118.22    6.59
  23  14   5   36.13    2.53
  24  14   5   36.36    3.96
  25  14   5  169.86    8.62
  26  14   5  230.02   12.31
  27  14   5   32.43    4.56
  28  14   5  173.62    8.57
  29  14   5  213.86   10.99
  30  14   5   19.50    2.03
   0  15   5  396.34   17.69
   1  15   5  161.89    6.87
   2  15   5  826.56   23.35
   3  15   5 1108.93   29.99
   4  15   5 1222.38   33.07
   5  15   5 1361.01   36.75
   6  15   5  335.88    8.73
   7  15   5  159.77    4.50
   8  15   5   71.36    2.20
   9  15   5   92.28    2.97
  10  15   5  559.79   14.83
  11  15   5  312.88    9.12
  12  15   5   51.72    1.92
  13  15   5  521.64   15.00
  14  15   5  179.57    5.49
  15  15   5    7.86    0.88
  16  15   5  151.64    5.77
  17  15   5  174.05    7.53
  18  15   5  157.63    9.72
  19  15   5  210.86   12.53
  20  15   5  130.37    8.19
  21  15   5  550.97   24.50
  22  15   5  264.72   12.20
  23  15   5  145.42    9.39
  24  15   5   31.05    2.25
  25  15   5   88.66    4.72
  26  15   5  123.19    8.13
  27  15   5   34.54    3.63
  28  15   5   39.69    3.02
  29  15   5  205.79   10.16
  30  15   5   19.50    2.03
   0  16   5   35.07    1.81
   1  16   5   11.39    0.82
   2  16   5  282.08    7.64
   3  16   5  224.64    6.15
   4  16   5   68.97    2.14
   5  16   5  465.81   12.36
   6  16   5   24.33    0.99
   7  16   5  101.77    3.57
   8  16   5    5.36    0.55
   9  16   5  301.77    8.84
  10  16   5  160.48    4.94
  11  16   5  721.73   22.52
  12  16   5  395.87   11.48
  13  16   5  249.42    7.42
  14  16   5  123.16    5.05
  15  16   5   27.62    1.48
  16  16   5   92.96    3.74
  17  16   5  226.96    9.56
  18  16   5  169.49    8.90
  19  16   5  211.02   10.88
  20  16   5  139.86    8.73
  21  16   5   94.53    5.44
  22  16   5  334.18   15.27
  23  16   5   26.70    2.03
  24  16   5  207.18    9.78
  25  16   5  280.21   11.87
  26  16   5    8.41    1.48
  27  16   5    6.67    1.76
  28  16   5   56.09    3.63
  29  16   5   92.35    5.22
  30  16   5   24.61    2.36
   0  17   5   79.27    3.41
   1  17   5  554.87   17.36
   2  17   5  406.63   10.88
   3  17   5  771.98   21.04
   4  17   5  195.99    5.44
   5  17   5  204.26    6.04
   6  17   5   68.90    2.36
   7  17   5  210.81    6.32
   8  17   5  591.50   17.63
   9  17   5   23.03    1.43
  10  17   5  278.45    9.56
  11  17   5  307.01   10.49
  12  17   5 1056.07   36.64
  13  17   5   24.95    1.65
  14  17   5  386.20   14.83
  15  17   5   62.30    3.57
  16  17   5  275.79   11.65
  17  17   5  190.37   11.76
  18  17   5  369.51   21.20
  19  17   5  224.59   10.33
  20  17   5   81.57    4.23
  21  17   5   84.13    4.34
  22  17   5  379.94   19.23
  23  17   5   40.01    3.30
  24  17   5   55.74    3.02
  25  17   5   93.36    4.50
  26  17   5  107.85    5.60
  27  17   5  354.22   16.10
  28  17   5   14.12    1.59
  29  17   5   72.57    4.07
   0  18   5  330.85   14.94
   1  18   5  146.65    4.50
   2  18   5   95.57    2.86
   3  18   5   16.32    0.82
   4  18   5   59.65    1.87
   5  18   5  117.31    3.68
   6  18   5   55.80    2.25
   7  18   5  210.36    6.98
   8  18   5   57.55    2.47
   9  18   5   99.12    4.01
  10  18   5   58.84    2.86
  11  18   5  641.25   21.26
  12  18   5 1203.92   44.55
  13  18   5  150.54    6.70
  14  18   5  813.11   32.74
  15  18   5   70.47    3.57
  16  18   5   61.64    3.24
  17  18   5    2.49    1.43
  18  18   5  109.28    8.84
  19  18   5   23.33    3.02
  20  18   5  147.03    6.98
  21  18   5   43.75    2.58
  22  18   5  168.20    7.97
  23  18   5  156.91    6.92
  24  18   5  162.45    7.86
  25  18   5  116.78    5.93
  26  18   5    8.51    1.26
  27  18   5   64.77    3.68
  28  18   5  111.46    5.44
  29  18   5   34.44    2.47
   0  19   5   87.58    4.45
   1  19   5  173.38    5.71
   2  19   5 1045.09   27.30
   3  19   5  852.87   22.30
   4  19   5  838.44   23.73
   5  19   5   50.78    2.09
   6  19   5 1251.97   38.67
   7  19   5   38.31    1.70
   8  19   5  250.75    8.24
   9  19   5  137.74    5.71
  10  19   5  518.48   19.61
  11  19   5    0.94    0.71
  12  19   5  827.78   33.35
  13  19   5  163.94    6.76
  14  19   5  182.48    7.42
  15  19   5  122.31    5.66
  16  19   5   32.65    2.58
  17  19   5  269.60   19.72
  18  19   5  188.88   11.70
  19  19   5   11.92    2.36
  20  19   5  261.65   15.77
  21  19   5   11.12    1.76
  22  19   5  169.32    9.23
  23  19   5  113.13    6.54
  24  19   5   26.21    2.42
  25  19   5    8.78    1.54
  26  19   5  123.27    8.02
  27  19   5  119.15    6.21
  28  19   5   84.71    4.50
   0  20   5    1.49    0.71
   1  20   5   15.76    0.88
   2  20   5  130.83    3.74
   3  20   5  108.55    3.46
   4  20   5  373.42   11.92
   5  20   5  134.82    4.67
   6  20   5   26.54    1.37
   7  20   5  264.55    9.12
   8  20   5  188.29    6.37
   9  20   5  231.62    8.08
  10  20   5  461.76   23.13
  11  20   5  512.41   19.45
  12  20   5  282.14   11.04
  13  20   5  305.91   11.92
  14  20   5   99.20    4.39
  15  20   5  545.59   22.25
  16  20   5   45.24    3.63
  17  20   5  121.24    9.67
  18  20   5  828.22   47.24
  19  20   5   25.06    2.31
  20  20   5    3.54    1.04
  21  20   5  442.12   20.00
  22  20   5   66.85    4.94
  23  20   5   75.12    4.72
  24  20   5   11.34    1.65
  25  20   5   29.52    2.91
  26  20   5   31.26    3.85
  27  20   5   11.70    2.09
  28  20   5  104.82    7.09
   0  21   5   71.73    3.79
   1  21   5   54.69    1.92
   2  21   5 1133.67   31.92
   3  21   5  400.75   12.64
   4  21   5  475.55   15.00
   5  21   5    1.01    0.55
   6  21   5  270.76    8.84
   7  21   5  519.43   16.43
   8  21   5  290.25   10.55
   9  21   5  633.93   25.65
  10  21   5  180.07    7.31
  11  21   5  523.00   19.78
  12  21   5  388.15   14.89
  13  21   5  182.91    7.42
  14  21   5   56.36    2.86
  15  21   5  300.86   13.84
  16  21   5  488.19   34.66
  17  21   5   81.30    5.00
  18  21   5  108.58    7.31
  19  21   5   36.05    2.53
  20  21   5  127.44    6.43
  21  21   5   40.64    2.69
  22  21   5  200.16    9.56
  23  21   5   99.54    5.27
  24  21   5    4.32    1.15
  25  21   5   76.30    4.78
  26  21   5   28.51    3.63
  27  21   5   57.96    3.52
   0  22   5  135.78    5.44
   1  22   5   41.95    1.59
   2  22   5   71.47    2.42
   3  22   5  140.03    5.38
   4  22   5  101.99    3.68
   5  22   5   12.29    1.04
   6  22   5   39.12    1.76
   7  22   5  269.18    9.83
   8  22   5  174.73    8.35
   9  22   5  107.95    5.49
  10  22   5  121.86    5.16
  11  22   5  216.93    8.62
  12  22   5  311.71   12.09
  13  22   5  441.71   16.87
  14  22   5  561.62   21.20
  15  22   5  163.73   10.33
  16  22   5   87.65    6.10
  17  22   5  129.35    8.41
  18  22   5   17.83    1.76
  19  22   5    4.53    1.10
  20  22   5   55.32    3.35
  21  22   5  185.89   10.00
  22  22   5   85.73    5.22
  23  22   5  112.47    5.82
  24  22   5   48.21    3.08
  25  22   5   52.46    4.28
  26  22   5   66.42    4.34
  27  22   5   11.59    1.59
   0  23   5  500.21   22.19
   1  23   5  721.97   23.62
   2  23   5   30.67    1.26
   3  23   5  998.19   30.98
   4  23   5    8.70    0.82
   5  23   5  111.97    4.45
   6  23   5  365.62   13.95
   7  23   5  309.01   12.91
   8  23   5  540.96   24.12
   9  23   5  559.95   24.94
  10  23   5   48.24    2.47
  11  23   5  131.98    5.55
  12  23   5   68.25    3.30
  13  23   5   71.48    3.41
  14  23   5   56.49    3.19
  15  23   5  146.57    9.50
  16  23   5  310.04   16.04
  17  23   5  273.01   16.43
  18  23   5   23.34    1.98
  19  23   5  107.91    5.60
  20  23   5   11.70    1.48
  21  23   5   45.73    3.35
  22  23   5    0.87    0.99
  23  23   5   54.09    3.30
  24  23   5   17.80    1.98
  25  23   5   31.37    3.63
  26  23   5  127.56    7.25
   0  24   5    4.75    0.88
   1  24   5   12.64    0.88
   2  24   5   53.51    2.47
   3  24   5    4.36    0.66
   4  24   5  370.97   13.24
   5  24   5   86.99    3.79
   6  24   5   84.75    3.52
   7  24   5   86.16    3.68
   8  24   5   20.05    1.59
   9  24   5   85.02    4.45
  10  24   5    1.33    0.77
  11  24   5  496.23   18.84
  12  24   5  406.73   15.66
  13  24   5    8.39    1.21
  14  24   5   23.67    1.92
  15  24   5   89.02    4.45
  16  24   5   42.01    3.13
  17  24   5   55.28    3.02
  18  24   5  168.37    7.31
  19  24   5   51.99    2.97
  20  24   5   44.62    2.69
  21  24   5    8.06    1.48
  22  24   5    9.55    1.32
  23  24   5    2.80    0.99
  24  24   5  112.62    5.82
  25  24   5  293.68   15.22
   0  25   5    6.87    0.99
   1  25   5  491.71   16.37
   2  25   5  355.35   14.67
   3  25   5  293.19   13.40
   4  25   5   54.87    3.19
   5  25   5  495.43   17.52
   6  25   5  148.64    5.71
   7  25   5   20.83    1.43
   8  25   5   45.15    2.36
   9  25   5  112.17    4.78
  10  25   5  180.87    7.25
  11  25   5   41.86    2.47
  12  25   5   31.37    2.31
  13  25   5  239.55   11.21
  14  25   5   66.72    3.30
  15  25   5  179.37   11.15
  16  25   5  264.29   11.21
  17  25   5  249.21   10.27
  18  25   5   -0.34    0.88
  19  25   5  261.70   10.93
  20  25   5   24.34    2.03
  21  25   5   78.65    4.07
  22  25   5   94.65    4.61
  23  25   5   77.29    3.96
  24  25   5  172.99    7.69
   0  26   5   24.70    2.42
   1  26   5   71.22    3.90
   2  26   5   56.89    4.18
   3  26   5  153.16    6.76
   4  26   5   13.10    1.32
   5  26   5   50.27    2.75
   6  26   5  144.13    6.54
   7  26   5  143.92    5.93
   8  26   5   98.27    4.61
   9  26   5   65.42    3.35
  10  26   5  115.06    5.77
  11  26   5    2.96    0.99
  12  26   5   57.25    3.13
  13  26   5   33.13    2.03
  14  26   5  172.12   10.77
  15  26   5   66.61    3.96
  16  26   5   62.18    3.35
  17  26   5  140.97    6.26
  18  26   5   24.89    1.87
  19  26   5   35.57    2.31
  20  26   5    3.07    1.15
  21  26   5  135.95    6.26
  22  26   5   94.49    4.61
  23  26   5  124.76    7.09
  24  26   5   15.77    1.92
   0  27   5  102.31    5.60
   1  27   5  307.23   15.55
   2  27   5  167.10   10.27
   3  27   5   37.43    2.69
   4  27   5  255.15   13.18
   5  27   5  237.14   12.31
   6  27   5  300.99   17.80
   7  27   5  412.10   23.95
   8  27   5  256.92   14.50
   9  27   5  708.09   27.47
  10  27   5   84.59    4.12
  11  27   5   62.68    3.08
  12  27   5  242.68   11.21
  13  27   5   34.99    2.80
  14  27   5    2.24    0.93
  15  27   5  181.96    7.53
  16  27   5   82.79    3.96
  17  27   5    6.27    1.15
  18  27   5   40.34    2.47
  19  27   5   44.01    2.91
  20  27   5   52.61    3.63
  21  27   5    8.46    1.43
  22  27   5   33.40    2.47
  23  27   5   38.95    2.75
   0  28   5   73.35    9.23
   1  28   5   31.43    2.31
   2  28   5   47.27    2.91
   3  28   5  266.56   11.21
   4  28   5  215.59   10.11
   5  28   5  124.27    6.21
   6  28   5    6.86    1.32
   7  28   5  151.21    7.42
   8  28   5   12.43    1.65
   9  28   5   88.48    4.72
  10  28   5   -0.21    0.88
  11  28   5    3.70    1.10
  12  28   5  191.72   10.05
  13  28   5   26.52    1.81
  14  28   5  159.81    7.75
  15  28   5  100.90    4.56
  16  28   5    4.62    1.10
  17  28   5  174.75    8.51
  18  28   5  204.34    8.57
  19  28   5   27.75    2.25
  20  28   5   45.10    2.97
  21  28   5  221.72   10.49
  22  28   5   48.40    3.52
   0  29   5    2.69    1.65
   1  29   5  406.06   16.65
   2  29   5  330.48   19.61
   3  29   5   80.68    4.34
   4  29   5  243.26   11.32
   5  29   5   94.52    5.00
   6  29   5  345.20   15.99
   7  29   5   22.92    2.58
   8  29   5   51.68    5.00
   9  29   5   76.62    5.44
  10  29   5   60.15    4.01
  11  29   5  210.69   10.99
  12  29   5  502.47   21.92
  13  29   5   35.84    2.36
  14  29   5   10.33    1.54
  15  29   5  149.92    7.42
  16  29   5   23.83    1.92
  17  29   5   49.54    3.35
  18  29   5   10.44    1.81
  19  29   5   66.75    5.00
  20  29   5   40.43    2.80
  21  29   5   10.88    1.54
   0  30   5  280.85   20.49
   1  30   5  275.47   11.48
   2  30   5   64.74    3.35
   3  30   5  115.25    4.89
   4  30   5  103.28    4.50
   5  30   5   26.73    1.76
   6  30   5  111.30    5.71
   7  30   5  342.07   14.34
   8  30   5   13.05    1.43
   9  30   5   88.74    4.34
  10  30   5  127.02    6.43
  11  30   5    4.32    1.26
  12  30   5   95.82    5.05
  13  30   5   52.88    2.97
  14  30   5   49.19    2.86
  15  30   5   18.24    1.70
  16  30   5   63.79    3.52
  17  30   5    3.13    1.26
  18  30   5   71.36    4.12
  19  30   5   42.96    2.86
  20  30   5   35.32    2.97
   0  31   5   42.05    3.57
   1  31   5   78.71    3.30
   2  31   5  256.51   10.88
   3  31   5    3.27    0.93
   4  31   5    8.42    1.10
   5  31   5  371.37   14.23
   6  31   5  281.42   11.87
   7  31   5   92.94    4.50
   8  31   5   93.53    4.89
   9  31   5  301.50   12.74
  10  31   5   88.50    4.78
  11  31   5   61.32    3.30
  12  31   5   36.97    2.36
  13  31   5   62.15    3.68
  14  31   5  174.94    8.57
  15  31   5    5.77    1.54
  16  31   5  202.22   10.88
  17  31   5   75.87    4.39
  18  31   5   84.49    7.47
   0  32   5   32.22    3.08
   1  32   5  335.00   14.01
   2  32   5  117.50    4.67
   3  32   5   66.83    3.19
   4  32   5  156.85    6.04
   5  32   5   27.70    1.87
   6  32   5  446.61   18.40
   7  32   5   13.87    1.59
   8  32   5  118.13    5.93
   9  32   5   65.62    3.46
  10  32   5   30.49    2.14
  11  32   5  174.39    7.75
  12  32   5  116.56    6.04
  13  32   5   35.03    2.97
  14  32   5  138.88    6.98
  15  32   5   58.78    3.96
  16  32   5    8.57    1.54
  17  32   5   63.61    4.39
   0  33   5   61.14    4.67
   1  33   5   73.48    3.79
   2  33   5  296.87   10.77
   3  33   5  390.59   14.94
   4  33   5  279.08   10.22
   5  33   5  150.02    6.26
   6  33   5  294.10   11.48
   7  33   5    3.17    1.37
   8  33   5  162.60    6.59
   9  33   5  100.32    4.78
  10  33   5  100.28    5.22
  11  33   5    0.85    1.21
  12  33   5   91.63    5.00
  13  33   5   16.81    1.81
  14  33   5  140.91    7.97
  15  33   5   17.80    2.14
  16  33   5   77.84    5.16
   0  34   5   15.67    2.14
   1  34   5  130.86    5.99
   2  34   5   10.53    1.32
   3  34   5    2.10    0.93
   4  34   5   92.07    3.85
   5  34   5   34.36    2.53
   6  34   5    4.96    1.04
   7  34   5    8.39    1.15
   8  34   5  181.51    8.02
   9  34   5   90.26    4.45
  10  34   5   38.29    2.42
  11  34   5    3.52    1.15
  12  34   5   56.03    3.46
  13  34   5    5.05    1.32
  14  34   5   76.25    4.89
   0  35   5   40.21    3.57
   1  35   5   43.79    2.86
   2  35   5   40.13    3.08
   3  35   5   28.35    1.92
   4  35   5  113.94    4.61
   5  35   5   83.01    3.57
   6  35   5   56.53    2.97
   7  35   5   28.46    2.20
   8  35   5    1.04    1.04
   9  35   5   71.25    3.68
  10  35   5   90.86    4.50
  11  35   5    4.45    1.37
  12  35   5  195.29   14.89
   0  36   5    0.71    1.43
   1  36   5   12.64    2.14
   2  36   5   28.07    2.47
   3  36   5  101.14    4.89
   4  36   5  153.76    6.87
   5  36   5    8.13    1.21
   6  36   5   54.06    2.80
   7  36   5   45.93    2.75
   8  36   5    9.89    1.32
   9  36   5   90.64    4.94
   0  37   5   54.28    4.39
   1  37   5  204.14   10.99
   2  37   5   73.61    4.78
   3  37   5   31.04    2.47
   4  37   5    6.98    1.26
   5  37   5   83.06    4.18
   6  37   5    8.24    1.76
   0   0   6  305.74   17.96
   1   0   6  298.90   12.42
   2   0   6   46.89    6.10
   3   0   6    1.87    0.66
   4   0   6  578.65   28.68
   5   0   6  162.33    7.80
   6   0   6  833.13   36.64
   7   0   6 1543.37   61.36
   8   0   6 1475.94   72.02
   9   0   6  178.63    7.20
  10   0   6    0.96    0.60
  11   0   6   17.39    1.26
  12   0   6  259.02   10.93
  13   0   6    2.16    0.66
  14   0   6  159.95    7.75
  15   0   6   14.21    1.21
  16   0   6  530.22   20.05
  17   0   6   -0.05    0.99
  18   0   6 1003.15   56.86
  19   0   6   30.62    2.86
  20   0   6   52.61    4.12
  21   0   6  118.65    7.91
  22   0   6  128.53    8.41
  23   0   6   47.62    6.70
  24   0   6   23.14    4.56
  25   0   6  149.11    9.56
  26   0   6  264.03   15.88
  27   0   6   17.13    2.25
  28   0   6   32.31    3.08
  29   0   6  197.71   12.47
  30   0   6   13.95    4.23
  31   0   6    4.56    1.76
   0   1   6  414.21   16.92
   1   1   6 1885.36   52.90
   2   1   6  132.12    4.56
   3   1   6 1014.17   28.68
   4   1   6    1.47    0.44
   5   1   6 1932.91   56.64
   6   1   6  227.65    8.35
   7   1   6   35.13    1.59
   8   1   6   69.17    2.80
   9   1   6   37.80    1.48
  10   1   6  104.61    3.57
  11   1   6  423.78   12.31
  12   1   6   23.63    1.15
  13   1   6  120.74    4.28
  14   1   6  247.22    7.14
  15   1   6    4.55    0.66
  16   1   6  735.03   20.16
  17   1   6  303.52   10.44
  18   1   6  363.53   14.01
  19   1   6  174.42    7.64
  20   1   6   59.65    3.19
  21   1   6   13.56    1.48
  22   1   6  405.33   18.40
  23   1   6   73.22    4.12
  24   1   6  284.39   14.78
  25   1   6  260.40   12.25
  26   1   6    8.95    1.26
  27   1   6   97.17    4.67
  28   1   6   54.26    3.02
  29   1   6   46.93    3.13
  30   1   6   23.35    2.42
  31   1   6   49.28    2.97
   0   2   6 1515.04   66.03
   1   2   6   46.89    1.76
   2   2   6 1792.44   50.32
   3   2   6 1337.61   37.69
   4   2   6 1830.57   53.62
   5   2   6  823.09   24.39
   6   2   6  191.06    6.04
   7   2   6  155.58    5.88
   8   2   6  170.73    6.04
   9   2   6  100.56    3.63
  10   2   6  552.34   15.88
  11   2   6  522.85   14.45
  12   2   6  553.56   16.59
  13   2   6  357.61   10.05
  14   2   6  748.09   22.30
  15   2   6  296.61    8.46
  16   2   6   60.25    2.36
  17   2   6   77.93    3.41
  18   2   6   70.14    3.13
  19   2   6  230.20    9.83
  20   2   6   22.56    1.70
  21   2   6  206.20    9.83
  22   2   6    6.87    1.37
  23   2   6  119.07    6.81
  24   2   6   37.41    2.97
  25   2   6  149.30    9.56
  26   2   6   59.07    3.24
  27   2   6   32.67    2.14
  28   2   6   22.68    1.87
  29   2   6   75.09    4.89
  30   2   6  116.52    5.55
  31   2   6   47.41    3.41
   0   3   6   82.00    3.90
   1   3   6  357.14   10.88
   2   3   6   82.46    2.75
   3   3   6    7.10    0.77
   4   3   6   35.87    1.54
   5   3   6   16.80    0.88
   6   3   6  651.15   18.68
   7   3   6  289.53   10.44
   8   3   6    2.51    0.49
   9   3   6 2194.48   71.14
  10   3   6  166.46    4.94
  11   3   6  251.92    7.86
  12   3   6  349.39    9.83
  13   3   6  338.49    9.56
  14   3   6   16.79    0.93
  15   3   6  659.73   18.90
  16   3   6   92.68    3.13
  17   3   6  336.84   14.12
  18   3   6  561.47   19.83
  19   3   6    6.60    0.93
  20   3   6  124.59    5.33
  21   3   6   92.25    6.26
  22   3   6  410.17   18.73
  23   3   6  367.96   16.76
  24   3   6   70.32    4.07
  25   3   6  296.69   15.33
  26   3   6  145.57    8.95
  27   3   6   57.02    3.13
  28   3   6  463.25   19.94
  29   3   6  191.78    8.30
  30   3   6   16.21    1.70
  31   3   6    3.52    1.15
   0   4   6  696.64   28.07
   1   4   6  908.08   26.86
   2   4   6  466.15   14.01
   3   4   6  351.04   11.81
   4   4   6  853.41   25.33
   5   4   6  260.56    8.08
   6   4   6   83.12    3.08
   7   4   6  731.28   24.06
   8   4   6  199.96    5.82
   9   4   6 1487.11   48.34
  10   4   6  655.07   19.56
  11   4   6   88.26    2.75
  12   4   6  653.93   17.30
  13   4   6   47.07    1.76
  14   4   6  191.53    5.66
  15   4   6 1389.72   37.63
  16   4   6    8.59    0.82
  17   4   6  306.35   12.85
  18   4   6  245.20   10.49
  19   4   6  263.73    9.72
  20   4   6  124.74    6.32
  21   4   6   33.04    2.36
  22   4   6  205.08    9.94
  23   4   6  174.53    8.46
  24   4   6    9.42    1.48
  25   4   6   35.68    2.58
  26   4   6    3.02    1.26
  27   4   6  168.46    9.23
  28   4   6   18.95    2.09
  29   4   6    4.87    1.21
  30   4   6   39.55    3.19
  31   4   6   16.59    1.98
   0   5   6    0.16    0.66
   1   5   6   66.22    2.53
   2   5   6  124.16    4.28
   3   5   6  818.19   23.24
   4   5   6  368.02   10.71
   5   5   6   79.01    3.08
   6   5   6  285.80    8.79
   7   5   6  915.03   25.93
   8   5   6  234.52    7.03
   9   5   6    1.66    0.49
  10   5   6  355.07    9.61
  11   5   6  222.39    6.21
  12   5   6  404.80   11.81
  13   5   6   79.57    2.53
  14   5   6  311.91    8.51
  15   5   6  435.87   12.20
  16   5   6  381.70   10.71
  17   5   6  123.33    5.66
  18   5   6  191.77    9.17
  19   5   6  349.01   12.58
  20   5   6  519.55   23.35
  21   5   6  115.73    5.93
  22   5   6  394.89   18.07
  23   5   6    8.25    1.37
  24   5   6  142.76    6.54
  25   5   6  111.04    5.49
  26   5   6   74.84    4.72
  27   5   6  137.44   15.38
  28   5   6  159.93    7.80
  29   5   6   20.36    2.03
  30   5   6   78.50    4.23
  31   5   6  135.63    6.48
   0   6   6  120.14    5.88
   1   6   6   46.63    1.76
   2   6   6  316.89    9.72
   3   6   6  223.57    6.43
   4   6   6  384.05   11.65
   5   6   6  375.72   10.93
   6   6   6   34.89    1.43
   7   6   6  152.81    4.94
   8   6   6  534.44   16.81
   9   6   6  518.01   14.89
  10   6   6  114.39    3.41
  11   6   6  832.16   21.92
  12   6   6  194.22    5.49
  13   6   6  145.44    4.39
  14   6   6  263.16    7.53
  15   6   6  203.01    5.93
  16   6   6  216.57    6.32
  17   6   6  162.93    7.20
  18   6   6  408.91   15.60
  19   6   6   90.19    6.26
  20   6   6  264.36   10.93
  21   6   6  563.45   24.28
  22   6   6   33.35    2.47
  23   6   6   59.37    3.52
  24   6   6    5.46    1.26
  25   6   6  190.99    9.23
  26   6   6  221.57   10.33
  27   6   6   39.39    2.80
  28   6   6  126.24    6.65
  29   6   6   82.83    4.67
  30   6   6  120.53    6.92
  31   6   6   88.01    6.21
   0   7   6  689.21   27.80
   1   7   6   96.79    2.97
   2   7   6  320.89    9.39
   3   7   6  155.95    5.27
   4   7   6  824.67   25.65
   5   7   6   19.39    0.99
   6   7   6  254.27    7.58
   7   7   6  164.76    4.89
   8   7   6  464.53   12.42
   9   7   6   17.76    0.99
  10   7   6  557.60   15.99
  11   7   6  915.61   24.06
  12   7   6  151.14    4.56
  13   7   6  324.50    9.17
  14   7   6  413.23   11.54
  15   7   6  100.81    3.52
  16   7   6  684.51   20.44
  17   7   6   16.83    1.37
  18   7   6  208.81    9.01
  19   7   6  298.72   13.79
  20   7   6  167.38    8.90
  21   7   6  102.99    4.89
  22   7   6   26.45    2.14
  23   7   6   34.76    2.69
  24   7   6  358.30   16.04
  25   7   6  352.03   17.74
  26   7   6   43.19    3.68
  27   7   6  194.33   10.60
  28   7   6   33.13    3.19
  29   7   6   21.31    2.36
  30   7   6   24.34    2.14
  31   7   6   45.05    3.46
   0   8   6  302.97   13.79
   1   8   6   55.10    2.09
   2   8   6  484.39   15.27
   3   8   6  315.32    9.61
   4   8   6   19.93    0.99
   5   8   6 1370.11   34.50
   6   8   6   18.00    0.88
   7   8   6   68.00    2.31
   8   8   6  472.53   12.64
   9   8   6  175.66    5.38
  10   8   6    7.18    0.60
  11   8   6  153.29    4.61
  12   8   6  113.02    3.79
  13   8   6  209.60    6.10
  14   8   6  104.61    3.30
  15   8   6  250.10    7.20
  16   8   6   39.85    1.92
  17   8   6   14.96    1.54
  18   8   6  352.71   14.78
  19   8   6  385.97   17.52
  20   8   6   14.21    1.37
  21   8   6  163.63    8.79
  22   8   6   37.19    3.35
  23   8   6   76.80    4.23
  24   8   6  152.72    7.58
  25   8   6   31.90    3.13
  26   8   6   85.67    6.04
  27   8   6   98.36    6.81
  28   8   6    5.20    1.48
  29   8   6  252.37   13.40
  30   8   6   89.21    7.75
  31   8   6    3.41    1.04
   0   9   6   62.28    2.69
   1   9   6  117.98    3.35
   2   9   6  203.07    5.49
   3   9   6  901.41   22.85
   4   9   6  118.18    3.35
   5   9   6  448.32   11.59
   6   9   6  252.08    6.70
   7   9   6   85.33    2.75
   8   9   6   44.12    1.59
   9   9   6  177.21    5.66
  10   9   6  225.68    6.48
  11   9   6  105.66    3.30
  12   9   6   75.65    2.53
  13   9   6  282.14    8.02
  14   9   6  564.40   15.55
  15   9   6   56.39    2.20
  16   9   6  490.18   14.78
  17   9   6  270.34   12.42
  18   9   6   18.72    1.43
  19   9   6  124.04    5.33
  20   9   6  285.65   13.18
  21   9   6   12.77    1.32
  22   9   6  588.13   27.63
  23   9   6   30.19    2.91
  24   9   6  140.17   10.93
  25   9   6   60.70    4.78
  26   9   6   81.23    5.93
  27   9   6   31.49    3.08
  28   9   6   13.37    1.81
  29   9   6   64.38    4.34
  30   9   6  147.39    7.42
   0  10   6  700.68   24.45
   1  10   6 1431.42   36.04
   2  10   6  343.65    9.01
   3  10   6  208.98    5.66
   4  10   6  375.64    9.78
   5  10   6  134.41    3.79
   6  10   6 1163.99   29.39
   7  10   6  270.89    7.69
   8  10   6  430.75   11.98
   9  10   6  625.66   18.68
  10  10   6  497.61   13.79
  11  10   6  406.99   11.37
  12  10   6  151.69    4.72
  13  10   6   21.31    1.04
  14  10   6  365.40   10.27
  15  10   6  320.22    9.06
  16  10   6 1143.22   42.25
  17  10   6   78.46    3.79
  18  10   6  532.31   21.64
  19  10   6  173.46    8.35
  20  10   6  115.09    5.82
  21  10   6   14.47    1.76
  22  10   6  257.94   13.46
  23  10   6   27.37    3.57
  24  10   6  132.00   13.95
  25  10   6  154.44    9.12
  26  10   6    4.21    1.59
  27  10   6  148.72    9.39
  28  10   6   71.50    4.12
  29  10   6  106.85    7.20
  30  10   6    7.91    1.54
   0  11   6    0.44    0.49
   1  11   6  633.96   15.66
   2  11   6  317.68    8.08
   3  11   6  908.14   23.02
   4  11   6  930.68   23.57
   5  11   6  305.84    8.02
   6  11   6   43.42    1.54
   7  11   6   86.98    2.80
   8  11   6  572.01   15.16
   9  11   6  413.12   12.53
  10  11   6  436.43   12.14
  11  11   6  263.46    7.53
  12  11   6  127.20    3.90
  13  11   6   81.89    2.69
  14  11   6  111.57    3.46
  15  11   6  279.77   10.11
  16  11   6  243.23   10.27
  17  11   6  230.73    9.06
  18  11   6  203.87    8.08
  19  11   6   92.80    4.89
  20  11   6  115.67    6.65
  21  11   6  295.33   15.60
  22  11   6  192.99   10.44
  23  11   6   53.35    4.28
  24  11   6   59.21    5.71
  25  11   6  141.62    8.73
  26  11   6  200.41   11.54
  27  11   6   27.74    2.47
  28  11   6   45.65    3.35
  29  11   6  131.46    7.47
  30  11   6   96.74    5.27
   0  12   6   19.51    1.21
   1  12   6  161.33    4.45
   2  12   6  554.57   13.73
   3  12   6  370.53    9.34
   4  12   6 1044.86   26.42
   5  12   6  102.00    3.08
   6  12   6 1228.96   32.08
   7  12   6  368.98   11.26
   8  12   6   22.77    1.15
   9  12   6   83.85    3.13
  10  12   6  193.17    6.15
  11  12   6   87.10    2.80
  12  12   6  443.12   12.80
  13  12   6  176.39    5.22
  14  12   6   19.01    1.04
  15  12   6  116.67    4.56
  16  12   6  273.56   11.43
  17  12   6  285.31   13.13
  18  12   6  139.08    6.87
  19  12   6    7.97    1.21
  20  12   6  457.79   20.60
  21  12   6   96.75    6.48
  22  12   6  322.94   15.22
  23  12   6  208.02   12.96
  24  12   6   19.38    2.91
  25  12   6   16.22    2.20
  26  12   6  156.83    8.30
  27  12   6   19.74    2.20
  28  12   6  110.64    7.36
  29  12   6   55.32    4.50
  30  12   6   96.08    4.89
   0  13   6  106.96    4.23
   1  13   6  186.10    4.89
   2  13   6  399.91   10.33
   3  13   6  142.82    4.12
   4  13   6   16.60    0.82
   5  13   6  168.84    5.16
   6  13   6  276.66    8.19
   7  13   6   46.09    1.87
   8  13   6  197.44    5.55
   9  13   6 1258.41   35.49
  10  13   6  323.33    9.12
  11  13   6  300.59    8.90
  12  13   6  161.63    5.27
  13  13   6  222.83    7.80
  14  13   6  150.57    6.54
  15  13   6  557.49   24.78
  16  13   6  126.32    6.98
  17  13   6   15.46    1.48
  18  13   6  162.41    7.86
  19  13   6   65.25    3.68
  20  13   6  109.51    5.55
  21  13   6   40.14    2.69
  22  13   6   55.72    3.79
  23  13   6   58.82    3.90
  24  13   6   86.73    5.33
  25  13   6   83.86    5.33
  26  13   6   17.24    2.03
  27  13   6    3.36    1.48
  28  13   6   53.95    4.01
  29  13   6    1.98    1.15
   0  14   6   35.72    1.87
   1  14   6  317.39    8.30
   2  14   6  504.41   12.96
   3  14   6  249.96    6.65
   4  14   6  432.66   12.03
   5  14   6  287.00    8.13
   6  14   6  252.33    6.92
   7  14   6   10.08    0.77
   8  14   6  149.67    4.67
   9  14   6  845.31   26.31
  10  14   6  175.06    5.38
  11  14   6  299.91    9.23
  12  14   6  634.30   22.30
  13  14   6   22.68    1.37
  14  14   6  234.98    9.23
  15  14   6  260.68   12.09
  16  14   6  252.81   15.22
  17  14   6  455.58   20.49
  18  14   6   34.87    2.36
  19  14   6   40.44    2.64
  20  14   6   53.48    3.24
  21  14   6    5.56    1.26
  22  14   6  254.16   13.18
  23  14   6  137.90    7.36
  24  14   6    7.80    1.43
  25  14   6   28.60    2.53
  26  14   6  228.93   11.87
  27  14   6   48.01    4.56
  28  14   6   35.65    2.64
  29  14   6  134.37    7.09
   0  15   6    0.13    0.49
   1  15   6   70.97    2.25
   2  15   6  758.09   19.94
   3  15   6  889.74   25.22
   4  15   6  418.27   11.65
   5  15   6  267.68    7.36
   6  15   6  189.47    5.77
   7  15   6  452.67   13.07
   8  15   6  387.01   10.44
   9  15   6  186.86    5.49
  10  15   6 1406.51   38.07
  11  15   6 1440.61   57.30
  12  15   6   55.98    2.47
  13  15   6  173.84    7.47
  14  15   6  585.26   23.73
  15  15   6  429.37   19.34
  16  15   6   13.05    1.92
  17  15   6   60.82    3.74
  18  15   6   55.25    4.07
  19  15   6  329.70   16.65
  20  15   6   15.16    1.65
  21  15   6  573.30   28.40
  22  15   6  234.77   11.59
  23  15   6   58.28    3.74
  24  15   6  213.33   10.82
  25  15   6   97.22    5.22
  26  15   6    5.33    1.37
  27  15   6   27.80    2.42
  28  15   6   88.34    5.77
   0  16   6    2.36    0.60
   1  16   6  214.19    6.15
   2  16   6  354.15    9.56
   3  16   6  301.44    8.84
   4  16   6  111.16    3.41
   5  16   6 1209.78   34.17
   6  16   6  725.63   19.12
   7  16   6   33.16    1.37
   8  16   6  910.47   25.87
   9  16   6  894.58   33.18
  10  16   6  356.43   12.74
  11  16   6  189.28    7.03
  12  16   6  208.09    7.69
  13  16   6  502.05   22.25
  14  16   6  148.97    8.02
  15  16   6   34.50    2.36
  16  16   6  144.94    7.69
  17  16   6    2.38    0.93
  18  16   6  324.23   18.95
  19  16   6  127.78   10.05
  20  16   6  122.24    7.75
  21  16   6   24.05    1.87
  22  16   6  204.48    9.34
  23  16   6    2.31    1.10
  24  16   6   88.11    5.11
  25  16   6   88.69    4.72
  26  16   6   33.94    2.42
  27  16   6   21.92    1.92
  28  16   6   49.39    3.57
   0  17   6  371.85   14.12
   1  17   6  349.27    9.39
   2  17   6  268.16    7.91
   3  17   6  146.91    4.18
   4  17   6  871.22   24.67
   5  17   6    7.39    0.60
   6  17   6   99.25    2.97
   7  17   6  105.70    4.18
   8  17   6  354.96   13.57
   9  17   6  228.45    8.35
  10  17   6   41.51    1.87
  11  17   6   45.85    2.09
  12  17   6   62.42    3.02
  13  17   6   11.41    1.04
  14  17   6   94.83    4.34
  15  17   6   99.92    5.44
  16  17   6  150.10    7.86
  17  17   6  266.63   13.46
  18  17   6  176.99   13.40
  19  17   6   72.93    4.28
  20  17   6  224.83   10.38
  21  17   6    1.31    0.99
  22  17   6   23.06    1.81
  23  17   6   10.90    1.54
  24  17   6   42.73    2.69
  25  17   6   68.65    3.52
  26  17   6  101.36    5.16
  27  17   6    8.46    1.43
  28  17   6   12.03    1.76
   0  18   6  359.61   13.68
   1  18   6  697.65   18.35
   2  18   6  342.81   10.00
   3  18   6  157.80    4.89
   4  18   6   48.60    1.65
   5  18   6  541.67   16.26
   6  18   6   43.04    1.81
   7  18   6  332.99   11.92
   8  18   6  110.74    4.94
   9  18   6  546.31   18.07
  10  18   6  251.44    8.62
  11  18   6  278.15   14.34
  12  18   6  176.25   10.88
  13  18   6  451.74   22.74
  14  18   6   82.67    5.00
  15  18   6  239.07   17.69
  16  18   6   45.98    4.50
  17  18   6   10.34    1.76
  18  18   6    6.39    1.32
  19  18   6  174.86    9.39
  20  18   6  254.34   13.24
  21  18   6   55.56    4.28
  22  18   6  109.71    8.90
  23  18   6  220.03   11.37
  24  18   6  175.00    8.41
  25  18   6   87.13    4.23
  26  18   6    0.27    0.99
  27  18   6   56.31    3.30
   0  19   6  423.62   15.99
   1  19   6   71.62    2.47
   2  19   6  207.90    5.77
   3  19   6  609.37   17.41
   4  19   6  602.71   17.25
   5  19   6  379.51   12.09
   6  19   6  403.86   13.51
   7  19   6   22.33    1.32
   8  19   6  121.74    5.00
   9  19   6  237.91   11.21
  10  19   6  225.21   10.66
  11  19   6   34.38    3.02
  12  19   6  166.55    9.01
  13  19   6  105.71    6.10
  14  19   6   22.35    2.09
  15  19   6   67.14    5.99
  16  19   6   64.77    5.82
  17  19   6   23.53    2.14
  18  19   6  237.92   12.47
  19  19   6  102.50    5.88
  20  19   6   39.30    2.91
  21  19   6   36.94    2.86
  22  19   6    5.12    1.32
  23  19   6  245.77   14.89
  24  19   6   32.46    2.42
  25  19   6  183.65    8.84
  26  19   6   25.00    2.36
  27  19   6    5.27    1.37
   0  20   6  131.46    5.38
   1  20   6  570.38   16.37
   2  20   6   49.07    2.14
   3  20   6  191.92    6.32
   4  20   6   71.48    2.80
   5  20   6   14.77    0.99
   6  20   6  244.64    9.61
   7  20   6  175.11    9.45
   8  20   6  149.22    9.50
   9  20   6  204.08   10.82
  10  20   6  120.28    6.87
  11  20   6   50.16    3.41
  12  20   6   57.61    4.34
  13  20   6   71.76    4.39
  14  20   6   25.52    2.53
  15  20   6   26.42    2.25
  16  20   6   48.10    3.41
  17  20   6  255.44   13.35
  18  20   6  150.00    8.19
  19  20   6   75.42    4.61
  20  20   6   83.85    5.05
  21  20   6   35.97    2.80
  22  20   6   18.15    1.76
  23  20   6  133.04    6.70
  24  20   6    8.62    1.32
  25  20   6   75.92    4.72
  26  20   6   74.22    4.18
   0  21   6   97.93    6.37
   1  21   6  159.78    6.87
   2  21   6  424.84   15.99
   3  21   6  212.87    8.30
   4  21   6  392.14   13.90
   5  21   6   37.70    1.81
   6  21   6    9.39    1.21
   7  21   6   49.53    3.96
   8  21   6  255.99   17.41
   9  21   6   27.24    2.31
  10  21   6  353.62   16.15
  11  21   6    1.23    0.99
  12  21   6  109.35    6.21
  13  21   6   50.53    3.02
  14  21   6  114.46    6.54
  15  21   6   52.62    4.18
  16  21   6   48.79    3.41
  17  21   6   39.31    2.91
  18  21   6  113.22    6.48
  19  21   6  148.81    8.24
  20  21   6    9.04    1.54
  21  21   6    5.43    1.48
  22  21   6  108.90    7.31
  23  21   6   87.59    4.78
  24  21   6   14.83    1.65
  25  21   6   21.59    2.14
   0  22   6    2.31    1.59
   1  22   6   52.87    3.30
   2  22   6  466.55   20.71
   3  22   6   45.94    2.31
   4  22   6  151.02    8.13
   5  22   6   84.47    4.50
   6  22   6   60.62    3.63
   7  22   6   60.09    3.35
   8  22   6   16.56    2.09
   9  22   6   92.02    4.78
  10  22   6  187.43    9.01
  11  22   6    9.40    1.32
  12  22   6  409.27   18.46
  13  22   6  178.07    8.51
  14  22   6  108.96    6.32
  15  22   6   46.04    3.79
  16  22   6   19.47    1.76
  17  22   6   75.57    4.18
  18  22   6   36.33    2.31
  19  22   6   78.62    3.96
  20  22   6  219.54    9.50
  21  22   6   64.98    3.46
  22  22   6  144.96    6.65
  23  22   6   88.45    4.34
  24  22   6   60.87    3.57
  25  22   6   37.25    2.91
   0  23   6  262.37   19.01
   1  23   6    9.11    0.99
   2  23   6   66.54    3.19
   3  23   6  409.84   16.65
   4  23   6   70.60    3.52
   5  23   6  155.90    7.58
   6  23   6   23.39    1.76
   7  23   6  131.32    6.48
   8  23   6  707.92   29.83
   9  23   6  223.91   10.33
  10  23   6   73.90    3.68
  11  23   6  306.97   12.91
  12  23   6  287.07   13.24
  13  23   6  156.91    7.64
  14  23   6  291.92   13.46
  15  23   6    4.81    1.10
  16  23   6    6.58    1.21
  17  23   6  152.86    6.87
  18  23   6  371.81   15.44
  19  23   6   74.22    3.85
  20  23   6   30.58    2.97
  21  23   6  265.91   13.84
  22  23   6  150.30    6.76
  23  23   6   96.85    4.67
  24  23   6   33.68    2.20
   0  24   6  159.66    9.72
   1  24   6   17.34    1.32
   2  24   6  303.10   12.47
   3  24   6  205.00   10.77
   4  24   6   71.61    4.39
   5  24   6  535.54   26.86
   6  24   6   12.38    1.32
   7  24   6  237.69   11.04
   8  24   6 1026.55   42.57
   9  24   6  344.73   14.01
  10  24   6  294.83   12.09
  11  24   6  296.58   12.20
  12  24   6  416.00   18.79
  13  24   6   16.35    1.65
  14  24   6   64.62    4.18
  15  24   6   15.77    1.54
  16  24   6  342.98   14.39
  17  24   6   19.13    1.65
  18  24   6  123.49    5.71
  19  24   6  241.19   11.37
  20  24   6   15.77    1.54
  21  24   6   25.22    1.92
  22  24   6   16.54    1.59
  23  24   6   37.30    2.36
   0  25   6    1.94    1.43
   1  25   6   40.39    2.36
   2  25   6   82.18    4.83
   3  25   6  266.33   13.73
   4  25   6  211.25   11.15
   5  25   6  244.90   14.78
   6  25   6  123.13    6.92
   7  25   6    1.40    1.04
   8  25   6  142.50    6.32
   9  25   6   43.11    2.53
  10  25   6  419.44   16.76
  11  25   6  185.08    8.02
  12  25   6   34.13    2.31
  13  25   6  193.32    9.23
  14  25   6  249.14   12.31
  15  25   6  266.02   11.04
  16  25   6  110.37    5.16
  17  25   6   19.57    1.65
  18  25   6   88.36    4.34
  19  25   6  128.98    6.54
  20  25   6   60.32    4.01
  21  25   6  144.70    6.59
  22  25   6   28.62    2.03
   0  26   6    1.04    1.04
   1  26   6   25.11    1.70
   2  26   6  266.63   13.68
   3  26   6  414.31   20.82
   4  26   6   19.89    1.76
   5  26   6   97.69    5.16
   6  26   6   51.56    3.52
   7  26   6  163.33    8.62
   8  26   6   86.56    5.22
   9  26   6   19.32    1.76
  10  26   6  116.90    5.88
  11  26   6   22.03    1.76
  12  26   6  363.03   13.90
  13  26   6   29.76    2.25
  14  26   6   29.87    2.09
  15  26   6   52.86    2.97
  16  26   6   63.28    3.35
  17  26   6  104.53    4.94
  18  26   6   17.30    1.76
  19  26   6    0.22    1.65
  20  26   6    5.60    1.37
  21  26   6   55.26    3.08
   0  27   6   70.84    4.72
   1  27   6   82.77    5.82
   2  27   6  334.24   15.22
   3  27   6   60.48    3.52
   4  27   6  153.46    7.47
   5  27   6  102.68    5.38
   6  27   6  150.18    8.24
   7  27   6  109.12    7.14
   8  27   6  315.28   15.66
   9  27   6    6.11    1.65
  10  27   6  261.23   11.92
  11  27   6  149.95    7.31
  12  27   6   49.94    2.91
  13  27   6   11.91    1.48
  14  27   6   48.33    3.41
  15  27   6   33.33    2.69
  16  27   6    8.54    1.54
  17  27   6    6.16    1.76
  18  27   6    9.50    1.65
  19  27   6  107.45    7.20
  20  27   6    7.31    1.48
  21  27   6    6.65    1.98
   0  28   6   42.79    2.80
   1  28   6    2.63    0.99
   2  28   6    8.37    1.26
   3  28   6  193.73    9.17
   4  28   6   40.55    2.64
   5  28   6    9.78    1.43
   6  28   6  191.90   12.03
   7  28   6  265.71   17.85
   8  28   6  145.29    7.14
   9  28   6   87.19    4.72
  10  28   6   24.50    2.09
  11  28   6   96.95    5.16
  12  28   6    7.04    1.43
  13  28   6   95.35    5.11
  14  28   6    3.63    1.21
  15  28   6   81.61    4.07
  16  28   6   11.05    1.54
  17  28   6  441.84   22.36
  18  28   6  130.42    9.72
  19  28   6   25.05    2.03
   0  29   6   37.31    4.07
   1  29   6  125.55    5.66
   2  29   6  367.05   16.65
   3  29   6  221.86    9.45
   4  29   6  134.40    6.10
   5  29   6  197.56    9.45
   6  29   6   42.68    3.02
   7  29   6   41.27    3.08
   8  29   6   16.84    1.76
   9  29   6   63.73    3.74
  10  29   6    6.98    1.37
  11  29   6   41.57    2.80
  12  29   6  107.18    5.60
  13  29   6  137.18    7.80
  14  29   6   32.07    2.42
  15  29   6  205.84   12.69
  16  29   6   57.08    3.52
  17  29   6  107.73    7.09
  18  29   6   40.60    2.64
   0  30   6  104.00    8.68
   1  30   6  616.17   24.89
   2  30   6  134.65    6.04
   3  30   6  111.14    5.16
   4  30   6  118.85    5.44
   5  30   6  154.40    6.37
   6  30   6    5.70    1.26
   7  30   6   68.91    3.96
   8  30   6   28.62    2.25
   9  30   6  110.92    5.71
  10  30   6  184.62    8.95
  11  30   6   93.13    5.00
  12  30   6   66.93    3.96
  13  30   6    0.52    1.32
  14  30   6   44.33    3.85
  15  30   6   36.81    2.64
  16  30   6   61.75    4.61
  17  30   6   24.06    2.25
   0  31   6    0.68    1.54
   1  31   6  105.22    6.10
   2  31   6   20.28    1.65
   3  31   6    1.38    0.88
   4  31   6   72.61    3.68
   5  31   6   21.80    1.65
   6  31   6    5.52    1.15
   7  31   6   26.62    2.14
   8  31   6  166.90    7.31
   9  31   6  154.39    6.87
  10  31   6   20.61    1.76
  11  31   6    3.07    1.15
  12  31   6   12.74    1.87
  13  31   6   39.66    2.86
  14  31   6   92.68    6.70
  15  31   6   34.83    3.41
  16  31   6   95.70    5.22
   0  32   6    2.60    1.48
   1  32   6  115.10    6.65
   2  32   6   24.71    2.69
   3  32   6  236.93   10.05
   4  32   6    1.86    0.93
   5  32   6   90.65    4.39
   6  32   6   70.34    3.74
   7  32   6   35.77    2.80
   8  32   6   56.16    3.41
   9  32   6   14.78    1.65
  10  32   6  126.02    5.88
  11  32   6  150.74    7.47
  12  32   6    3.02    2.14
  13  32   6  149.48    8.41
  14  32   6   22.03    1.92
   0  33   6    7.78    1.65
   1  33   6    3.31    1.10
   2  33   6  195.46   10.49
   3  33   6  122.87    6.21
   4  33   6   12.06    1.43
   5  33   6    2.47    1.04
   6  33   6   65.21    3.57
   7  33   6   28.07    2.80
   8  33   6  160.08    8.79
   9  33   6   74.88    4.72
  10  33   6  180.85   11.32
  11  33   6   88.78    5.00
  12  33   6   20.77    2.03
   0  34   6   16.92    2.14
   1  34   6  151.18    6.76
   2  34   6   93.39    4.56
   3  34   6   18.57    1.65
   4  34   6   58.78    2.75
   5  34   6   17.08    1.59
   6  34   6   10.71    1.21
   7  34   6   43.45    2.42
   8  34   6   79.99    4.07
   9  34   6   75.54    3.96
  10  34   6    6.76    1.15
   0  35   6    9.34    1.87
   1  35   6   24.67    1.87
   2  35   6    8.24    1.48
   3  35   6    2.69    1.10
   4  35   6    2.20    0.93
   5  35   6    5.27    1.04
   6  35   6   28.95    1.98
   7  35   6  117.67    5.16
   1   0   7   18.16    2.42
   2   0   7   14.90    1.65
   3   0   7  168.72    9.06
   4   0   7  295.36   15.22
   5   0   7  200.05   10.55
   6   0   7  115.27    6.48
   7   0   7  844.88   41.64
   8   0   7  852.19   41.97
   9   0   7  147.25    6.54
  10   0   7   17.00    1.43
  11   0   7   37.85    2.25
  12   0   7  101.54    4.78
  13   0   7  696.75   28.24
  14   0   7  330.14   19.50
  15   0   7  294.10   15.22
  16   0   7  240.97   14.61
  17   0   7    0.37    1.15
  18   0   7  521.02   30.10
  19   0   7  251.27   15.16
  20   0   7    1.71    1.54
  21   0   7   24.13    3.24
  22   0   7   93.83   11.21
  23   0   7  212.61   13.07
  24   0   7   45.49    3.85
  25   0   7   24.30    2.80
  26   0   7  266.35   16.10
  27   0   7   20.28    2.64
  28   0   7   56.53    4.56
  29   0   7   64.66    5.00
   0   1   7  222.56   11.65
   1   1   7  278.10   10.11
   2   1   7  158.25    6.98
   3   1   7  155.64    5.33
   4   1   7  323.70   10.44
   5   1   7  450.95   14.34
   6   1   7   81.64    3.24
   7   1   7   76.71    2.69
   8   1   7   47.30    2.03
   9   1   7  544.88   17.19
  10   1   7   11.49    0.93
  11   1   7  366.31   10.71
  12   1   7   91.21    3.13
  13   1   7  123.74    4.39
  14   1   7  102.26    4.83
  15   1   7   95.68    4.01
  16   1   7  309.58   12.03
  17   1   7  207.21    8.95
  18   1   7   11.66    1.32
  19   1   7   81.27    4.45
  20   1   7   53.79    3.68
  21   1   7   33.39    3.19
  22   1   7   12.74    1.43
  23   1   7  281.99   11.98
  24   1   7  451.94   18.62
  25   1   7  121.54    5.71
  26   1   7  116.16    5.49
  27   1   7   31.25    2.42
  28   1   7   36.86    3.52
  29   1   7    9.89    2.03
   0   2   7  445.84   18.29
   1   2   7  144.97    5.00
   2   2   7  385.98   13.02
   3   2   7 1759.66   57.08
   4   2   7 1938.87   66.69
   5   2   7  856.24   26.70
   6   2   7 1505.42   44.33
   7   2   7  342.60   10.49
   8   2   7   40.66    1.65
   9   2   7   89.81    3.02
  10   2   7  633.43   19.89
  11   2   7  276.99    9.50
  12   2   7   72.39    2.58
  13   2   7  304.30    9.89
  14   2   7  510.17   20.82
  15   2   7    1.80    0.77
  16   2   7   89.16    4.07
  17   2   7  246.26    9.78
  18   2   7  267.40   11.32
  19   2   7   14.39    1.70
  20   2   7  189.21   10.16
  21   2   7  308.75   14.23
  22   2   7   76.63    4.78
  23   2   7  125.21    7.20
  24   2   7   29.74    2.14
  25   2   7   22.68    1.81
  26   2   7   31.59    2.20
  27   2   7   10.90    1.43
  28   2   7  149.31    6.81
  29   2   7   49.11    3.19
   0   3   7  220.82   10.33
   1   3   7  165.83    5.38
   2   3   7  599.01   19.89
   3   3   7   43.15    2.14
   4   3   7   25.04    1.26
   5   3   7  454.57   15.22
   6   3   7  116.33    4.34
   7   3   7  421.91   12.80
   8   3   7  373.38   11.43
   9   3   7  147.19    4.83
  10   3   7  673.28   19.28
  11   3   7    6.20    0.77
  12   3   7  210.69    7.42
  13   3   7   98.44    3.63
  14   3   7   20.04    1.59
  15   3   7   10.78    1.15
  16   3   7   65.10    3.13
  17   3   7  133.26    5.60
  18   3   7  528.11   26.48
  19   3   7  232.07   10.88
  20   3   7  280.60   14.56
  21   3   7  111.18    5.77
  22   3   7   66.99    3.90
  23   3   7   96.53    5.77
  24   3   7    4.71    1.43
  25   3   7  120.09    5.60
  26   3   7  281.42   16.04
  27   3   7  104.68    5.16
  28   3   7  173.32    8.46
  29   3   7  156.89    8.62
   0   4   7   19.42    1.65
   1   4   7  727.92   23.95
   2   4   7    1.43    0.49
   3   4   7   79.83    3.02
   4   4   7  683.21   21.37
   5   4   7   50.40    1.92
   6   4   7  607.94   17.41
   7   4   7  214.93    7.14
   8   4   7   82.66    3.08
   9   4   7  357.42   10.93
  10   4   7  558.98   16.15
  11   4   7   55.65    2.20
  12   4   7  172.74    5.38
  13   4   7  202.37    8.13
  14   4   7   81.89    4.94
  15   4   7  373.61   14.34
  16   4   7    7.70    1.04
  17   4   7   22.62    1.92
  18   4   7   45.66    3.24
  19   4   7   27.90    2.42
  20   4   7  243.86   11.48
  21   4   7   85.03    4.61
  22   4   7  165.06    8.08
  23   4   7   53.41    3.35
  24   4   7   53.17    3.35
  25   4   7  145.11    6.48
  26   4   7    4.00    1.43
  27   4   7   48.80    3.19
  28   4   7   90.75    4.83
  29   4   7   16.54    1.76
   0   5   7  106.23    5.38
   1   5   7  333.39   10.71
   2   5   7  293.43    8.68
   3   5   7   20.97    1.21
   4   5   7   52.61    2.14
   5   5   7  238.19    7.14
   6   5   7  265.19    7.91
   7   5   7  226.79    6.59
   8   5   7  325.49    9.23
   9   5   7   31.93    1.37
  10   5   7   59.48    2.20
  11   5   7   87.51    3.02
  12   5   7  245.73    7.42
  13   5   7  133.91    4.94
  14   5   7   30.41    2.47
  15   5   7   49.15    3.41
  16   5   7   77.80    4.23
  17   5   7  172.06    9.28
  18   5   7  128.34    6.43
  19   5   7   44.87    2.91
  20   5   7   62.57    4.07
  21   5   7  252.24   11.65
  22   5   7   22.15    1.92
  23   5   7  188.38    9.01
  24   5   7  100.00    5.66
  25   5   7   20.83    2.91
  26   5   7  116.83    5.93
  27   5   7   11.17    1.59
  28   5   7   84.66    4.56
  29   5   7    9.94    1.65
   0   6   7 1002.59   40.21
   1   6   7  837.84   24.89
   2   6   7   79.16    2.86
   3   6   7 1062.05   31.37
   4   6   7   76.94    2.91
   5   6   7  451.18   12.58
   6   6   7    2.59    0.49
   7   6   7  738.95   20.27
   8   6   7  405.12   11.32
   9   6   7  605.68   16.10
  10   6   7  227.57    6.87
  11   6   7  917.10   24.12
  12   6   7   22.04    1.21
  13   6   7   32.70    2.09
  14   6   7    6.65    1.04
  15   6   7  260.71   15.66
  16   6   7    6.87    1.87
  17   6   7  257.18   11.59
  18   6   7    2.98    1.04
  19   6   7  229.65   10.60
  20   6   7  291.85   13.18
  21   6   7  100.33    5.82
  22   6   7  202.19    9.50
  23   6   7  292.39   12.69
  24   6   7   11.03    3.19
  25   6   7  135.54    9.83
  26   6   7   56.02    5.55
  27   6   7   78.72    4.94
  28   6   7   16.26    1.98
  29   6   7   17.69    2.03
   0   7   7    0.74    0.71
   1   7   7  146.18    4.78
   2   7   7  435.05   13.18
   3   7   7   85.20    2.80
   4   7   7  422.68   12.85
   5   7   7  244.31    7.31
   6   7   7  157.53    4.56
   7   7   7   40.73    1.54
   8   7   7  111.27    3.35
   9   7   7  248.64    6.92
  10   7   7   50.37    1.81
  11   7   7  200.89    5.93
  12   7   7 1132.97   35.16
  13   7   7  192.88    6.54
  14   7   7  433.41   21.92
  15   7   7    4.04    1.37
  16   7   7   21.79    1.70
  17   7   7   25.47    2.64
  18   7   7   89.02    4.67
  19   7   7  244.59   11.26
  20   7   7  101.67    5.33
  21   7   7   62.47    4.01
  22   7   7  220.72   11.37
  23   7   7   54.40    4.12
  24   7   7  176.32   10.16
  25   7   7  156.47    9.34
  26   7   7   75.05    5.22
  27   7   7  262.26   15.82
  28   7   7  131.90    7.42
  29   7   7   12.25    1.81
   0   8   7   65.29    3.30
   1   8   7   65.63    2.25
   2   8   7  182.78    5.60
   3   8   7  451.40   12.58
   4   8   7  106.18    3.24
   5   8   7  767.31   21.86
   6   8   7  868.44   22.85
   7   8   7   12.53    0.82
   8   8   7  344.83    9.39
   9   8   7    6.44    0.66
  10   8   7  151.19    4.56
  11   8   7   56.46    2.20
  12   8   7   41.88    1.87
  13   8   7  385.21   13.84
  14   8   7   46.44    3.02
  15   8   7  257.87   10.93
  16   8   7   85.37    4.61
  17   8   7  180.41    7.91
  18   8   7  271.54   15.77
  19   8   7  339.27   13.95
  20   8   7  386.25   15.82
  21   8   7  108.72    6.37
  22   8   7   46.19    4.72
  23   8   7    4.49    2.53
  24   8   7  109.10    8.35
  25   8   7    2.20    1.48
  26   8   7  143.81    9.34
  27   8   7   21.20    3.08
  28   8   7   42.96    3.08
  29   8   7  203.97   13.29
   0   9   7   84.05    3.74
   1   9   7  252.09    6.98
   2   9   7  146.62    4.23
   3   9   7   56.29    1.98
   4   9   7  245.85    6.81
   5   9   7   79.32    2.75
   6   9   7  130.98    3.85
   7   9   7   44.30    1.65
   8   9   7    8.49    0.71
   9   9   7  523.15   14.50
  10   9   7   12.82    0.88
  11   9   7  447.73   14.23
  12   9   7  219.61    8.13
  13   9   7  182.46    6.92
  14   9   7  485.78   21.92
  15   9   7  105.03    4.67
  16   9   7  323.29   13.51
  17   9   7   64.35    3.68
  18   9   7   22.43    1.76
  19   9   7   27.57    2.42
  20   9   7   22.53    2.31
  21   9   7   38.41    4.18
  22   9   7  184.27   12.14
  23   9   7  187.97   10.99
  24   9   7   54.51    4.50
  25   9   7    4.67    1.70
  26   9   7   12.21    2.14
  27   9   7    3.35    1.54
  28   9   7  106.08    8.95
   0  10   7 1350.78   49.99
   1  10   7  114.28    3.30
   2  10   7  191.89    5.27
   3  10   7  168.36    5.00
   4  10   7  443.64   11.92
   5  10   7   12.93    0.82
   6  10   7  125.03    3.74
   7  10   7  424.90   12.91
   8  10   7  308.01    8.73
   9  10   7  207.10    6.32
  10  10   7  389.20   11.87
  11  10   7   38.52    1.98
  12  10   7  305.16   11.04
  13  10   7    9.81    0.99
  14  10   7  461.30   18.95
  15  10   7  609.53   22.96
  16  10   7 1089.52   40.54
  17  10   7  165.38    8.08
  18  10   7  352.44   18.02
  19  10   7    5.70    1.26
  20  10   7  202.45   12.31
  21  10   7   11.52    2.42
  22  10   7   79.04    5.11
  23  10   7   24.08    2.69
  24  10   7  261.19   15.33
  25  10   7   73.81    5.44
  26  10   7    1.90    1.37
  27  10   7   11.21    2.09
  28  10   7   11.98    2.75
   0  11   7   19.78    1.26
   1  11   7   15.41    0.82
   2  11   7   21.55    0.99
   3  11   7  107.03    3.24
   4  11   7  100.42    3.19
   5  11   7  222.56    6.70
   6  11   7   90.20    2.91
   7  11   7  377.02   10.60
   8  11   7   53.99    1.98
   9  11   7   67.59    2.53
  10  11   7   63.58    2.80
  11  11   7  444.77   16.87
  12  11   7  390.58   13.13
  13  11   7  560.78   18.68
  14  11   7  164.46    7.25
  15  11   7  183.57    7.42
  16  11   7  253.70   11.87
  17  11   7  127.87    8.24
  18  11   7  297.62   13.95
  19  11   7   26.55    2.80
  20  11   7  195.86   10.66
  21  11   7  208.93   37.14
  22  11   7   52.38    3.68
  23  11   7  167.52    9.17
  24  11   7   52.89    4.12
  25  11   7   55.65    4.28
  26  11   7  376.69   22.30
  27  11   7   48.07    3.46
  28  11   7  153.38    7.64
   0  12   7  101.16    4.07
   1  12   7  216.28    5.66
   2  12   7  705.31   17.47
   3  12   7  521.21   13.46
   4  12   7  956.04   27.14
   5  12   7   56.06    2.20
   6  12   7  475.17   13.18
   7  12   7  316.45    8.95
   8  12   7  106.86    4.01
   9  12   7   98.09    4.18
  10  12   7  211.85    8.35
  11  12   7  946.28   30.98
  12  12   7  286.39    9.78
  13  12   7   54.78    2.36
  14  12   7   36.27    2.75
  15  12   7  185.89    8.90
  16  12   7   39.10    2.64
  17  12   7  238.90   11.21
  18  12   7   39.38    2.97
  19  12   7   62.47    3.85
  20  12   7  365.45   21.53
  21  12   7   91.45    5.49
  22  12   7  152.40    8.51
  23  12   7  179.40   12.96
  24  12   7    9.98    1.81
  25  12   7   77.92    5.33
  26  12   7   51.20    6.54
  27  12   7   58.18    3.96
  28  12   7  102.73    7.36
   0  13   7  434.16   15.44
   1  13   7   34.27    1.32
   2  13   7  169.91    4.72
   3  13   7  181.18    5.00
   4  13   7    0.16    0.44
   5  13   7  835.45   24.78
   6  13   7   45.93    1.87
   7  13   7   70.28    2.86
   8  13   7  152.43    6.70
   9  13   7  482.26   17.03
  10  13   7   58.68    2.47
  11  13   7   20.01    1.21
  12  13   7  354.86   13.62
  13  13   7  230.92   10.77
  14  13   7  704.59   34.88
  15  13   7  130.40    6.48
  16  13   7  238.41   12.47
  17  13   7   15.11    1.54
  18  13   7   10.21    1.37
  19  13   7   91.24    5.00
  20  13   7   42.88    3.35
  21  13   7   63.24    4.01
  22  13   7   46.16    3.41
  23  13   7  100.91    6.15
  24  13   7   14.36    2.42
  25  13   7   16.69    2.42
  26  13   7    4.61    1.70
  27  13   7   14.17    1.98
   0  14   7   12.22    1.10
   1  14   7  232.23    6.48
   2  14   7  689.52   18.24
   3  14   7  303.64    8.02
   4  14   7  144.21    4.78
   5  14   7  347.14   11.21
   6  14   7  353.51   14.56
   7  14   7  135.81    5.55
   8  14   7  121.13    5.05
   9  14   7  934.87   30.65
  10  14   7  212.24    8.41
  11  14   7  209.56    8.35
  12  14   7   87.73    3.96
  13  14   7  105.60    5.38
  14  14   7  262.27   13.57
  15  14   7  210.29   10.00
  16  14   7   99.23    5.66
  17  14   7  192.52    9.28
  18  14   7  347.48   17.58
  19  14   7    6.48    1.32
  20  14   7   64.11    5.33
  21  14   7  251.89   13.18
  22  14   7  201.11   10.88
  23  14   7  149.34    8.62
  24  14   7   49.73    3.52
  25  14   7  150.47    9.56
  26  14   7   66.97    5.60
  27  14   7   18.73    2.20
   0  15   7  565.39   25.11
   1  15   7  659.31   20.66
   2  15   7  577.73   18.18
   3  15   7  149.18    5.38
   4  15   7   59.47    2.97
   5  15   7  178.42    7.09
   6  15   7  323.15   14.61
   7  15   7  558.83   20.93
   8  15   7   33.09    2.03
   9  15   7  227.84    9.67
  10  15   7  145.19    6.43
  11  15   7  278.93   11.65
  12  15   7   49.61    2.69
  13  15   7  102.29    5.16
  14  15   7  198.33    9.28
  15  15   7   93.37    4.78
  16  15   7   96.49    4.94
  17  15   7    3.06    0.93
  18  15   7   10.61    1.43
  19  15   7   62.64    4.50
  20  15   7   17.76    2.14
  21  15   7  256.21   12.74
  22  15   7  176.64    9.50
  23  15   7   85.08    4.50
  24  15   7  181.74    8.84
  25  15   7  173.92    8.68
  26  15   7   99.32    8.19
   0  16   7   46.68    3.02
   1  16   7  609.26   21.26
   2  16   7  682.56   25.49
   3  16   7  804.57   26.42
   4  16   7  616.74   23.07
   5  16   7  584.42   21.81
   6  16   7  141.35    7.64
   7  16   7  215.02    9.12
   8  16   7  333.25   15.16
   9  16   7  133.08    6.54
  10  16   7  126.27    6.21
  11  16   7  198.62    9.28
  12  16   7   19.64    1.48
  13  16   7  159.49    8.46
  14  16   7   14.88    1.48
  15  16   7  171.82    9.17
  16  16   7  126.53    8.24
  17  16   7   46.10    3.13
  18  16   7  230.15   10.71
  19  16   7   98.78    5.60
  20  16   7   42.32    2.69
  21  16   7   43.03    2.75
  22  16   7   -0.46    0.93
  23  16   7   41.98    2.53
  24  16   7   29.66    2.25
  25  16   7    4.83    1.43
  26  16   7   27.25    2.91
   0  17   7  743.05   32.74
   1  17   7  126.38    4.39
   2  17   7   51.98    2.14
   3  17   7  155.79    5.88
   4  17   7  127.14    5.71
   5  17   7  305.56   11.81
   6  17   7   40.11    3.24
   7  17   7  265.50   12.20
   8  17   7   78.79    3.74
   9  17   7  351.15   17.74
  10  17   7   56.58    3.19
  11  17   7    7.69    0.99
  12  17   7  232.29    9.78
  13  17   7  185.14    9.67
  14  17   7  126.34    6.81
  15  17   7    7.52    1.26
  16  17   7   21.24    1.70
  17  17   7  139.91    6.87
  18  17   7  208.11   11.15
  19  17   7   52.42    3.46
  20  17   7   97.44    4.94
  21  17   7    1.76    0.99
  22  17   7   74.50    4.07
  23  17   7   16.05    1.48
  24  17   7   18.13    1.76
  25  17   7   53.45    2.97
   0  18   7    2.24    0.77
   1  18   7   52.85    2.14
   2  18   7   90.13    3.30
   3  18   7   22.26    1.43
   4  18   7  110.40    5.05
   5  18   7  330.62   13.79
   6  18   7   16.87    1.59
   7  18   7  167.09    8.79
   8  18   7  296.28   12.31
   9  18   7  185.04    7.91
  10  18   7  202.69    8.62
  11  18   7  134.54    5.93
  12  18   7  548.96   22.19
  13  18   7  322.06   23.35
  14  18   7   76.87    4.39
  15  18   7   63.81    3.41
  16  18   7   19.42    1.54
  17  18   7  102.95    8.46
  18  18   7  201.08   15.22
  19  18   7  218.17   16.32
  20  18   7   19.27    1.59
  21  18   7  110.96    4.94
  22  18   7   38.10    2.20
  23  18   7  126.13    7.14
  24  18   7   85.37    4.61
  25  18   7   22.08    1.76
   0  19   7   72.16    3.85
   1  19   7  213.74    7.86
   2  19   7  425.02   16.10
   3  19   7   32.42    1.76
   4  19   7   51.80    2.80
   5  19   7   52.62    2.69
   6  19   7  106.94    6.70
   7  19   7   91.63    4.18
   8  19   7  311.54   12.85
   9  19   7    3.98    0.77
  10  19   7   -0.31    0.66
  11  19   7   85.59    3.96
  12  19   7   13.92    1.65
  13  19   7  173.48    9.34
  14  19   7  177.64    9.61
  15  19   7  206.02   11.15
  16  19   7  157.77    9.94
  17  19   7   47.10    3.85
  18  19   7    5.28    1.32
  19  19   7   31.14    3.63
  20  19   7   31.01    2.53
  21  19   7   17.86    1.87
  22  19   7   34.72    2.75
  23  19   7   64.49    3.74
  24  19   7    6.70    1.59
   0  20   7   56.22    4.12
   1  20   7  206.63    8.79
   2  20   7   59.61    2.64
   3  20   7  287.84   11.15
   4  20   7    3.59    0.77
   5  20   7  120.64    5.49
   6  20   7   69.33    3.68
   7  20   7  273.13   11.10
   8  20   7  127.19    5.49
   9  20   7  575.44   23.24
  10  20   7  183.83    9.78
  11  20   7  128.03    7.14
  12  20   7   68.62    4.28
  13  20   7  126.45    7.14
  14  20   7   96.85    5.88
  15  20   7   97.83    5.88
  16  20   7   79.25    4.34
  17  20   7  725.18   35.93
  18  20   7   37.39    2.86
  19  20   7   59.47    3.52
  20  20   7   75.46    4.18
  21  20   7   18.81    1.65
  22  20   7  169.31    7.53
  23  20   7   55.43    3.35
  24  20   7    5.66    1.10
   0  21   7    0.73    1.04
   1  21   7  263.47   12.03
   2  21   7   98.91    4.56
   3  21   7   34.28    2.36
   4  21   7   50.52    2.69
   5  21   7  123.68    5.11
   6  21   7  317.57   13.90
   7  21   7  190.95    8.73
   8  21   7  374.70   18.29
   9  21   7   32.18    2.47
  10  21   7   52.91    3.57
  11  21   7  182.67    9.78
  12  21   7   86.58    6.04
  13  21   7  117.18    9.50
  14  21   7   79.01    4.39
  15  21   7   18.37    1.70
  16  21   7  118.40    6.76
  17  21   7   92.25    4.94
  18  21   7   16.05    1.70
  19  21   7  121.31    7.91
  20  21   7   22.38    1.76
  21  21   7   84.11    4.23
  22  21   7   38.34    2.42
  23  21   7   68.61    3.57
   0  22   7  500.51   28.73
   1  22   7   80.10    4.18
   2  22   7  388.42   17.52
   3  22   7  107.07    5.49
   4  22   7  362.54   15.16
   5  22   7   50.05    2.58
   6  22   7  146.76    9.12
   7  22   7   75.03    4.50
   8  22   7   96.35    5.49
   9  22   7  113.07    6.32
  10  22   7   10.33    1.54
  11  22   7   52.75    3.57
  12  22   7  547.93   31.64
  13  22   7  108.44    7.20
  14  22   7   60.88    3.57
  15  22   7   28.29    2.47
  16  22   7    1.92    1.04
  17  22   7   75.87    4.72
  18  22   7   63.75    4.18
  19  22   7  103.93    4.94
  20  22   7   13.02    1.43
  21  22   7  154.92    6.98
  22  22   7   52.19    2.97
   0  23   7  254.09   15.05
   1  23   7  126.43    5.66
   2  23   7   18.00    1.43
   3  23   7  277.70   12.69
   4  23   7   97.02    6.10
   5  23   7  177.61   11.10
   6  23   7   46.16    4.89
   7  23   7   30.67    2.31
   8  23   7  339.96   16.54
   9  23   7   91.86    5.38
  10  23   7    7.06    1.32
  11  23   7   14.95    1.54
  12  23   7  328.96   16.87
  13  23   7  118.47    6.81
  14  23   7   75.67    5.44
  15  23   7   28.71    2.20
  16  23   7    6.97    1.43
  17  23   7   36.09    2.31
  18  23   7  223.22    9.67
  19  23   7  108.06    5.16
  20  23   7   90.86    4.45
  21  23   7   43.23    2.64
   0  24   7   75.78    5.22
   1  24   7   72.59    4.45
   2  24   7  248.14   10.44
   3  24   7   66.49    3.30
   4  24   7  274.38   16.48
   5  24   7  104.69    7.20
   6  24   7  134.09   10.60
   7  24   7   40.85    4.23
   8  24   7  973.90   59.00
   9  24   7   21.90    1.81
  10  24   7  270.69   11.76
  11  24   7    8.09    1.32
  12  24   7  111.82    5.66
  13  24   7   38.91    2.91
  14  24   7    7.04    1.32
  15  24   7   27.02    2.42
  16  24   7  213.16    9.23
  17  24   7   11.20    1.37
  18  24   7   91.80    5.55
  19  24   7   12.03    1.43
  20  24   7   14.72    1.54
  21  24   7   24.23    1.98
   0  25   7   52.22    3.90
   1  25   7   89.19    4.67
   2  25   7  106.21    5.93
   3  25   7  296.61   15.27
   4  25   7   83.66    5.49
   5  25   7  116.10    9.34
   6  25   7    2.42    2.31
   7  25   7   59.70    4.07
   8  25   7    2.55    1.43
   9  25   7   53.90    4.12
  10  25   7   27.90    2.75
  11  25   7  127.82    8.08
  12  25   7   35.45    3.08
  13  25   7  117.64    5.93
  14  25   7   90.35    5.38
  15  25   7  110.18    5.27
  16  25   7    9.76    1.37
  17  25   7    7.75    1.48
  18  25   7   51.53    3.24
  19  25   7   64.60    3.52
  20  25   7   89.71    4.50
   0  26   7   10.42    2.09
   1  26   7   21.20    1.59
   2  26   7  319.74   14.34
   3  26   7  134.04    8.51
   4  26   7  172.87    9.78
   5  26   7   19.80    2.03
   6  26   7   54.03    4.34
   7  26   7   52.09    4.23
   8  26   7   14.06    1.87
   9  26   7   99.43    8.19
  10  26   7   72.24    6.37
  11  26   7   11.15    1.87
  12  26   7   61.72    5.33
  13  26   7   75.82    5.44
  14  26   7   30.45    2.31
  15  26   7   68.45    3.63
  16  26   7   44.17    2.64
  17  26   7  105.97    5.11
  18  26   7  203.26    8.90
  19  26   7  127.17    5.93
   0  27   7   17.61    3.46
   1  27   7   15.00    1.37
   2  27   7   25.93    2.64
   3  27   7  119.19    6.76
   4  27   7   19.55    2.14
   5  27   7  201.58   12.42
   6  27   7  115.69    9.17
   7  27   7   97.62    6.70
   8  27   7   11.87    2.14
   9  27   7   47.95    3.68
  10  27   7  146.12   11.48
  11  27   7  319.70   20.44
  12  27   7  102.04    6.81
  13  27   7  111.21    5.77
  14  27   7  121.85    6.10
  15  27   7   44.99    2.97
  16  27   7    2.36    1.04
  17  27   7   60.98    4.07
  18  27   7   26.81    2.25
   0  28   7   89.20    5.82
   1  28   7  250.69   15.05
   2  28   7   23.14    1.98
   3  28   7  236.39   11.04
   4  28   7   77.87    4.34
   5  28   7    3.09    1.32
   6  28   7  119.52    9.39
   7  28   7  216.33   12.80
   8  28   7  160.20    9.83
   9  28   7   33.47    3.52
  10  28   7   93.09    5.55
  11  28   7  204.00   10.27
  12  28   7   94.06    5.66
  13  28   7   86.80    5.22
  14  28   7  155.08    7.64
  15  28   7  296.38   13.68
  16  28   7   14.06    1.81
   0  29   7  151.63   11.81
   1  29   7   41.49    2.69
   2  29   7    3.79    1.04
   3  29   7   76.77    3.85
   4  29   7   22.14    1.98
   5  29   7   30.06    2.47
   6  29   7   27.76    2.47
   7  29   7   34.77    2.53
   8  29   7   45.63    3.02
   9  29   7    5.46    1.32
  10  29   7  118.62    6.76
  11  29   7    6.65    1.43
  12  29   7  116.52    6.37
  13  29   7  307.64   15.82
  14  29   7    3.02    1.26
  15  29   7  127.39   10.22
   0  30   7   10.06    2.14
   1  30   7   79.02    4.89
   2  30   7  114.48    5.82
   3  30   7    4.54    1.04
   4  30   7   17.26    1.48
   5  30   7  227.71    9.12
   6  30   7    5.60    1.15
   7  30   7  136.94    6.87
   8  30   7   50.98    3.24
   9  30   7  185.57   10.00
  10  30   7  126.13    6.54
  11  30   7   80.37    5.00
  12  30   7    6.32    1.48
  13  30   7    4.45    1.43
   0  31   7    1.33    1.54
   1  31   7   16.55    1.70
   2  31   7   12.95    1.37
   3  31   7   25.82    1.76
   4  31   7   10.49    1.26
   5  31   7   11.92    1.37
   6  31   7  114.48    5.33
   7  31   7   21.26    1.87
   8  31   7   68.39    3.57
   9  31   7  125.42    6.43
  10  31   7   18.35    1.98
  11  31   7   73.56    5.38
   0  32   7   29.66    2.86
   1  32   7   13.46    1.43
   2  32   7    2.97    0.88
   3  32   7   89.82    4.39
   4  32   7  111.63    4.83
   5  32   7   24.56    1.92
   6  32   7   40.43    2.53
   7  32   7   42.08    2.86
   8  32   7   43.07    2.64
   9  32   7   22.47    1.92
   0  33   7   22.69    2.53
   1  33   7   29.83    2.09
   2  33   7   15.05    1.65
   3  33   7   85.64    4.18
   4  33   7    1.59    0.88
   5  33   7   52.85    3.08
   6  33   7   88.34    4.39
   0   0   8  252.67   15.16
   1   0   8   63.26    3.24
   2   0   8   60.35    3.19
   3   0   8  106.60    5.00
   4   0   8   91.46    6.21
   5   0   8  140.79    6.37
   6   0   8    7.71    1.10
   7   0   8  318.14   13.35
   8   0   8   25.08    2.03
   9   0   8  154.03    9.67
  10   0   8  110.28    6.32
  11   0   8   21.84    2.03
  12   0   8   30.85    2.53
  13   0   8  345.60   17.63
  14   0   8   30.72    2.58
  15   0   8   71.98    5.22
  16   0   8   15.99    2.58
  17   0   8   64.11    8.19
  18   0   8    4.91    3.08
  19   0   8    4.00    1.59
  20   0   8    2.73    1.37
  21   0   8  139.47    9.01
  22   0   8   21.34    2.58
  23   0   8   27.34    2.86
  24   0   8  155.03    9.89
  25   0   8   27.09    3.52
  26   0   8   72.13    9.56
  27   0   8   55.21    4.45
   0   1   8   32.82    2.03
   1   1   8  243.34    7.31
   2   1   8  448.59   15.05
   3   1   8  915.38   26.04
   4   1   8  152.15    4.78
   5   1   8    8.88    0.77
   6   1   8  373.81   12.03
   7   1   8  500.15   14.50
   8   1   8   93.93    3.52
   9   1   8  148.95    6.21
  10   1   8   80.74    3.74
  11   1   8  282.05   10.33
  12   1   8   55.61    2.64
  13   1   8  119.26    4.78
  14   1   8  165.52    6.37
  15   1   8   41.00    2.53
  16   1   8  141.14    7.80
  17   1   8  163.01    8.90
  18   1   8   47.09    3.41
  19   1   8  127.13    7.25
  20   1   8  100.60    4.83
  21   1   8   72.09    3.74
  22   1   8  189.86    8.35
  23   1   8   52.42    2.97
  24   1   8   37.74    2.42
  25   1   8   26.51    2.03
  26   1   8   12.58    1.59
  27   1   8    7.80    1.54
   0   2   8   26.70    1.98
   1   2   8  356.96   10.49
   2   2   8  344.11   10.16
   3   2   8  109.40    3.63
   4   2   8  344.60   10.16
   5   2   8  152.03    4.78
   6   2   8  197.66    6.04
   7   2   8   65.82    2.53
   8   2   8  215.43    7.58
   9   2   8   54.19    2.97
  10   2   8  102.44    4.50
  11   2   8  541.45   19.17
  12   2   8    0.89    0.71
  13   2   8   27.34    1.65
  14   2   8   66.18    3.46
  15   2   8   20.46    1.87
  16   2   8   16.11    1.59
  17   2   8  251.60   13.13
  18   2   8  288.66   13.40
  19   2   8   28.35    2.53
  20   2   8  157.31    8.68
  21   2   8  119.51    6.15
  22   2   8   12.97    1.48
  23   2   8   13.95    1.48
  24   2   8   36.21    3.30
  25   2   8   59.00    4.01
  26   2   8  153.60    6.92
  27   2   8   36.75    3.46
   0   3   8   52.62    2.86
   1   3   8   26.01    1.43
   2   3   8  422.81   12.91
   3   3   8  723.34   20.66
   4   3   8   22.43    1.21
   5   3   8  915.44   26.04
   6   3   8   28.65    1.37
   7   3   8  584.00   18.40
   8   3   8   93.94    3.68
   9   3   8   20.55    1.43
  10   3   8  237.31    9.39
  11   3   8  769.45   31.09
  12   3   8  292.36   10.71
  13   3   8  834.33   41.20
  14   3   8  121.51    6.87
  15   3   8   21.13    1.70
  16   3   8    1.58    0.99
  17   3   8   26.46    1.98
  18   3   8  116.03    5.99
  19   3   8   29.74    2.53
  20   3   8   95.96    5.11
  21   3   8  257.20   13.51
  22   3   8  326.01   13.68
  23   3   8   33.35    2.69
  24   3   8   81.18    5.05
  25   3   8   12.09    1.59
  26   3   8  129.10    6.54
  27   3   8  127.94    7.25
   0   4   8    4.36    0.88
   1   4   8  643.29   18.46
   2   4   8   98.65    3.30
   3   4   8  156.04    5.38
   4   4   8  144.34    4.78
   5   4   8  252.89    7.91
   6   4   8  535.34   16.92
   7   4   8  444.65   14.94
   8   4   8   79.21    3.24
   9   4   8  440.79   14.12
  10   4   8  240.15   10.27
  11   4   8  150.53    6.76
  12   4   8  146.52    8.02
  13   4   8   90.87    6.21
  14   4   8  266.55   12.36
  15   4   8   64.60    3.74
  16   4   8   27.20    1.98
  17   4   8  115.67    5.44
  18   4   8  151.68    7.53
  19   4   8   12.39    1.54
  20   4   8  134.62    7.42
  21   4   8   21.75    1.98
  22   4   8   31.65    2.20
  23   4   8   12.68    1.43
  24   4   8   26.25    2.20
  25   4   8   91.03    4.94
  26   4   8  142.17    7.09
  27   4   8  224.96   10.66
   0   5   8  388.32   16.10
   1   5   8  154.99    4.89
   2   5   8  186.37    5.77
   3   5   8   90.58    3.08
   4   5   8   96.13    3.24
   5   5   8  109.96    4.23
   6   5   8  793.53   26.20
   7   5   8  322.32   10.99
   8   5   8 1055.37   32.80
   9   5   8  136.77    4.83
  10   5   8    4.92    1.10
  11   5   8   18.53    1.81
  12   5   8    6.09    1.26
  13   5   8   18.39    1.65
  14   5   8   12.03    1.43
  15   5   8   34.25    2.42
  16   5   8  481.17   24.12
  17   5   8   24.17    2.03
  18   5   8  514.50   20.55
  19   5   8  158.76    7.69
  20   5   8   25.85    2.09
  21   5   8   46.47    3.30
  22   5   8   21.17    3.02
  23   5   8   48.97    3.90
  24   5   8   71.01    4.56
  25   5   8   45.10    2.91
  26   5   8   85.48    5.16
  27   5   8   11.26    1.65
   0   6   8   78.63    3.90
   1   6   8  352.82   10.38
   2   6   8  221.58    6.76
   3   6   8  258.42    7.75
   4   6   8   78.88    3.19
   5   6   8  134.20    4.72
   6   6   8  133.18    5.60
   7   6   8  429.21   13.73
   8   6   8  488.37   18.57
   9   6   8   83.18    3.79
  10   6   8  503.10   29.01
  11   6   8   38.45    2.53
  12   6   8  528.55   23.68
  13   6   8   12.41    1.43
  14   6   8  352.98   16.10
  15   6   8   55.25    3.30
  16   6   8  265.69   12.03
  17   6   8  230.61   10.71
  18   6   8   29.18    2.31
  19   6   8   27.07    2.09
  20   6   8  204.13    9.61
  21   6   8   70.43    5.82
  22   6   8  276.01   18.35
  23   6   8   78.11    6.21
  24   6   8  142.50    7.97
  25   6   8   49.99    3.46
  26   6   8   63.45    4.12
  27   6   8   25.16    2.75
   0   7   8  241.07   10.33
   1   7   8   47.23    1.87
   2   7   8  143.10    5.00
   3   7   8   12.72    0.99
   4   7   8  574.09   21.64
   5   7   8   44.17    2.36
   6   7   8   45.56    2.86
   7   7   8  165.53    7.36
   8   7   8  361.95   18.40
   9   7   8  158.50    8.62
  10   7   8  250.34   15.00
  11   7   8   21.46    1.76
  12   7   8  838.29   34.88
  13   7   8  262.91   11.87
  14   7   8  399.88   17.52
  15   7   8  152.60    7.36
  16   7   8  318.65   14.12
  17   7   8   60.59    3.52
  18   7   8  154.00    7.47
  19   7   8   18.67    1.76
  20   7   8  304.96   15.60
  21   7   8  128.26    8.24
  22   7   8  258.11   14.45
  23   7   8   43.60    3.57
  24   7   8   18.45    2.80
  25   7   8   52.24    3.46
  26   7   8   36.15    2.80
   0   8   8  171.77    9.28
   1   8   8  377.59   13.57
   2   8   8  274.77   12.69
   3   8   8    8.44    1.15
   4   8   8   21.14    1.76
   5   8   8   57.47    3.41
   6   8   8    8.87    1.26
   7   8   8   66.51    3.41
   8   8   8   30.38    1.98
   9   8   8  104.32    6.04
  10   8   8   30.14    2.80
  11   8   8  221.95   13.02
  12   8   8   91.01    6.04
  13   8   8  185.77    8.68
  14   8   8   15.90    1.54
  15   8   8   83.01    4.45
  16   8   8  316.00   14.17
  17   8   8   17.65    1.65
  18   8   8  123.43    6.87
  19   8   8    0.04    1.26
  20   8   8  456.73   30.38
  21   8   8  142.09   11.15
  22   8   8    9.12    1.76
  23   8   8   27.00    2.75
  24   8   8    1.20    1.37
  25   8   8    8.30    2.14
  26   8   8  291.93   17.30
   0   9   8  655.97   37.63
   1   9   8  194.72   10.33
   2   9   8  303.71   15.55
   3   9   8   72.78    4.45
   4   9   8  153.20    6.32
   5   9   8   43.14    2.31
   6   9   8  601.14   24.39
   7   9   8  186.71    8.13
   8   9   8  224.84    9.61
   9   9   8  572.61   23.35
  10   9   8  169.47    9.17
  11   9   8  116.25    7.47
  12   9   8  138.13    6.76
  13   9   8  206.48   12.64
  14   9   8   28.32    2.69
  15   9   8   22.27    1.81
  16   9   8  104.25    5.99
  17   9   8  130.76    8.30
  18   9   8   54.12    4.28
  19   9   8   17.46    2.75
  20   9   8   41.54    3.57
  21   9   8   15.28    2.47
  22   9   8  159.87    9.72
  23   9   8  242.56   13.51
  24   9   8   61.03    4.50
  25   9   8  123.55    7.58
  26   9   8    9.72    3.41
   0  10   8    0.30    0.93
   1  10   8   29.81    2.03
   2  10   8  136.54    6.21
   3  10   8   46.18    2.31
   4  10   8   30.87    2.03
   5  10   8   86.67    4.23
   6  10   8  583.32   23.79
   7  10   8  770.19   31.09
   8  10   8  174.46    7.64
   9  10   8   61.96    3.24
  10  10   8  465.90   23.40
  11  10   8   18.06    2.14
  12  10   8   61.79    4.45
  13  10   8  301.02   15.44
  14  10   8   22.96    2.03
  15  10   8  124.86    9.72
  16  10   8    4.37    1.65
  17  10   8  217.98   12.96
  18  10   8  339.32   30.43
  19  10   8   67.99    4.89
  20  10   8   53.35    4.28
  21  10   8  224.71   12.64
  22  10   8   19.44    2.75
  23  10   8   49.01    3.90
  24  10   8  143.16    8.57
  25  10   8    4.12    1.43
  26  10   8   27.74    2.80
   0  11   8  348.84   25.33
   1  11   8  535.30   23.95
   2  11   8   17.15    1.32
   3  11   8  370.24   15.44
   4  11   8   94.43    4.50
   5  11   8  605.96   22.80
   6  11   8  207.68    7.86
   7  11   8  324.34   11.81
   8  11   8  207.44    7.86
   9  11   8  366.23   13.24
  10  11   8   16.52    1.37
  11  11   8  272.33   11.76
  12  11   8  161.02   10.11
  13  11   8  307.60   18.29
  14  11   8   40.27    3.46
  15  11   8  460.24   26.75
  16  11   8  204.66   12.58
  17  11   8  183.56   13.51
  18  11   8  438.52   31.20
  19  11   8  164.35    9.72
  20  11   8   71.30    5.11
  21  11   8  221.37   12.09
  22  11   8   15.46    2.31
  23  11   8  137.36   11.04
  24  11   8    7.64    2.03
  25  11   8   54.94    4.45
   0  12   8   23.16    3.96
   1  12   8  193.67    9.17
   2  12   8   99.40    5.11
   3  12   8  103.78    4.89
   4  12   8  112.06    4.61
   5  12   8  148.68    5.88
   6  12   8   20.42    1.43
   7  12   8   30.84    1.81
   8  12   8   33.18    1.87
   9  12   8  125.47    5.00
  10  12   8   11.18    1.10
  11  12   8  485.20   24.45
  12  12   8  160.49    9.06
  13  12   8    8.56    1.37
  14  12   8  114.95    6.21
  15  12   8   41.71    4.18
  16  12   8  123.66    8.19
  17  12   8  386.88   22.74
  18  12   8    9.15    2.25
  19  12   8   53.80    5.33
  20  12   8   43.47    3.79
  21  12   8   26.42    2.75
  22  12   8   87.35    6.32
  23  12   8   12.25    2.64
  24  12   8   47.41    4.50
  25  12   8   72.57    4.61
   0  13   8  652.87   37.41
   1  13   8   74.88    5.22
   2  13   8   69.05    3.79
   3  13   8  230.20    9.17
   4  13   8  110.49    4.83
   5  13   8  700.16   26.26
   6  13   8   35.04    2.03
   7  13   8    5.95    0.93
   8  13   8   10.71    1.04
   9  13   8    1.68    0.88
  10  13   8   91.36    4.89
  11  13   8  188.10    9.06
  12  13   8   12.01    1.65
  13  13   8  200.68    9.67
  14  13   8   37.54    2.69
  15  13   8   15.54    1.76
  16  13   8  176.14   11.43
  17  13   8   52.64    3.57
  18  13   8   25.08    2.53
  19  13   8  213.30   16.76
  20  13   8   25.72    2.97
  21  13   8    9.97    2.64
  22  13   8   18.52    2.58
  23  13   8   13.68    2.75
  24  13   8   29.01    3.13
  25  13   8    4.83    1.54
   0  14   8   58.59    4.28
   1  14   8   77.94    5.38
   2  14   8   10.42    1.10
   3  14   8   62.76    3.08
   4  14   8   62.59    3.52
   5  14   8  226.38    8.90
   6  14   8   18.02    1.32
   7  14   8   40.04    2.58
   8  14   8   53.03    3.13
   9  14   8   35.41    2.20
  10  14   8   76.66    4.23
  11  14   8   97.17    5.16
  12  14   8    6.41    1.37
  13  14   8  158.28    7.80
  14  14   8  190.25    9.17
  15  14   8   70.95    6.37
  16  14   8  172.17    9.34
  17  14   8  327.03   15.11
  18  14   8   38.28    2.69
  19  14   8    3.59    1.32
  20  14   8   49.81    4.01
  21  14   8   92.86    5.66
  22  14   8  139.10    8.95
  23  14   8   84.33    6.10
  24  14   8   71.64    4.72
   0  15   8   69.37    6.04
   1  15   8  434.60   25.16
   2  15   8   51.10    3.08
   3  15   8  163.34    6.54
   4  15   8   59.90    2.86
   5  15   8    7.40    1.15
   6  15   8  429.19   19.28
   7  15   8  499.77   22.41
   8  15   8   15.24    1.37
   9  15   8  445.25   18.35
  10  15   8  146.04    7.25
  11  15   8   62.89    3.63
  12  15   8   22.39    1.87
  13  15   8  189.02    9.12
  14  15   8   90.85    5.38
  15  15   8   39.40    2.69
  16  15   8   78.14    4.28
  17  15   8   66.67    3.74
  18  15   8   77.95    4.39
  19  15   8   22.33    1.98
  20  15   8   25.05    2.09
  21  15   8   14.45    1.70
  22  15   8    6.26    1.54
  23  15   8  104.05    6.92
  24  15   8   22.30    1.98
   0  16   8  280.74   20.27
   1  16   8  186.21    7.53
   2  16   8   36.58    2.69
   3  16   8  157.15    7.42
   4  16   8   98.04    4.94
   5  16   8  177.48    7.80
   6  16   8  118.90    5.49
   7  16   8  245.66   10.49
   8  16   8   34.04    2.14
   9  16   8   25.87    1.81
  10  16   8  203.95    9.67
  11  16   8   15.64    1.48
  12  16   8   49.35    3.52
  13  16   8   86.68    5.11
  14  16   8   61.06    3.57
  15  16   8   79.83    4.34
  16  16   8   24.37    1.98
  17  16   8   17.16    1.87
  18  16   8  124.78    6.81
  19  16   8    5.52    1.26
  20  16   8  138.21    7.64
  21  16   8   64.22    3.68
  22  16   8   28.18    2.20
  23  16   8   15.60    1.54
   0  17   8  575.65   32.96
   1  17   8   13.76    1.43
   2  17   8  110.79    8.51
   3  17   8  522.88   22.30
   4  17   8  143.00    6.32
   5  17   8  167.83    7.31
   6  17   8  146.55    6.59
   7  17   8   25.33    1.76
   8  17   8   48.62    2.97
   9  17   8   33.02    2.14
  10  17   8   90.92    4.83
  11  17   8    7.42    1.32
  12  17   8  337.82   14.06
  13  17   8  114.07    5.71
  14  17   8   61.72    3.19
  15  17   8   30.64    2.03
  16  17   8    0.37    0.88
  17  17   8   19.06    1.76
  18  17   8  169.68    8.73
  19  17   8  129.38    5.77
  20  17   8  173.21    7.42
  21  17   8   75.04    4.07
  22  17   8   56.36    3.74
  23  17   8  116.35    5.44
   0  18   8  115.89   16.04
   1  18   8   59.93    3.90
   2  18   8   82.96    5.49
   3  18   8    5.24    0.99
   4  18   8   50.23    2.75
   5  18   8  154.94    6.76
   6  18   8  193.98    8.24
   7  18   8   41.47    2.36
   8  18   8   21.16    1.65
   9  18   8   20.24    2.31
  10  18   8   -0.18    0.99
  11  18   8  151.14   11.43
  12  18   8  128.64    6.32
  13  18   8  154.71    7.47
  14  18   8   67.55    3.74
  15  18   8  421.65   19.01
  16  18   8  119.95    5.49
  17  18   8   29.73    1.98
  18  18   8   26.91    1.87
  19  18   8   43.17    3.19
  20  18   8   23.29    1.98
  21  18   8   57.19    3.41
  22  18   8   31.48    2.31
   0  19   8  842.35   59.33
   1  19   8  749.09   52.19
   2  19   8 1262.41   61.80
   3  19   8  131.16    7.09
   4  19   8  167.18    7.20
   5  19   8  217.35    9.12
   6  19   8  217.95    9.12
   7  19   8   81.17    5.49
   8  19   8  313.01   14.34
   9  19   8  281.62   11.87
  10  19   8  163.47   10.11
  11  19   8   15.31    1.87
  12  19   8  119.62    5.38
  13  19   8   24.14    1.65
  14  19   8   82.84    5.05
  15  19   8  127.00    7.20
  16  19   8   75.18    4.78
  17  19   8   11.04    1.70
  18  19   8   28.94    2.20
  19  19   8  105.86    5.49
  20  19   8   42.25    3.08
  21  19   8    9.83    1.54
   0  20   8    3.61    1.92
   1  20   8    5.14    1.32
   2  20   8  202.58   10.77
   3  20   8   59.54    4.39
   4  20   8  156.18    8.35
   5  20   8  137.44    8.51
   6  20   8  188.38    8.02
   7  20   8   66.22    3.68
   8  20   8  150.59    7.25
   9  20   8  116.98    5.66
  10  20   8  143.57    6.92
  11  20   8   75.07    4.34
  12  20   8   70.24    3.41
  13  20   8   21.46    2.09
  14  20   8  230.58   12.20
  15  20   8   46.65    3.41
  16  20   8  165.66    9.12
  17  20   8  135.31    8.79
  18  20   8  115.97    5.93
  19  20   8   22.96    2.25
  20  20   8    9.23    1.43
  21  20   8   35.65    2.91
   0  21   8   28.78    3.52
   1  21   8  268.86   12.85
   2  21   8  138.23    7.64
   3  21   8    9.98    2.09
   4  21   8  177.80    9.28
   5  21   8   95.14    5.44
   6  21   8  219.30    9.89
   7  21   8   22.52    1.70
   8  21   8  361.28   14.50
   9  21   8   78.71    3.74
  10  21   8   17.81    2.25
  11  21   8   23.77    3.13
  12  21   8  132.01    7.42
  13  21   8   70.40    4.50
  14  21   8   19.38    2.14
  15  21   8   15.45    1.65
  16  21   8   95.93    5.71
  17  21   8   22.47    2.53
  18  21   8   39.88    2.69
  19  21   8  183.59    9.89
  20  21   8  161.07    8.84
   1  22   8   12.21    1.70
   2  22   8   75.00    5.11
   3  22   8   65.58    5.44
   4  22   8   53.75    3.85
   5  22   8   43.12    3.46
   6  22   8  181.59    9.28
   7  22   8   40.86    2.69
   8  22   8   59.26    5.55
   9  22   8   17.28    2.86
  10  22   8   78.67    6.65
  11  22   8   40.11    3.63
  12  22   8   72.79    4.61
  13  22   8   94.74    5.05
  14  22   8   89.63    4.83
  15  22   8   71.49    4.07
  16  22   8   30.43    2.36
  17  22   8  105.70    5.55
  18  22   8   27.25    2.42
  19  22   8  155.47    8.62
   0  23   8   76.92    6.54
   1  23   8  188.14    9.01
   2  23   8   17.96    1.81
   3  23   8   39.26    2.75
   4  23   8   94.91    7.36
   5  23   8  128.55    6.76
   6  23   8   12.66    2.47
   7  23   8  209.41   15.05
   8  23   8    1.70    1.81
   9  23   8   34.88    3.96
  10  23   8   24.61    2.53
  11  23   8   14.47    2.03
  12  23   8  257.20   11.76
  13  23   8   63.70    3.68
  14  23   8  105.18    5.49
  15  23   8  128.00    6.48
  16  23   8   15.66    1.92
  17  23   8   78.61    4.45
  18  23   8   55.21    3.19
   0  24   8  363.40   21.26
   1  24   8   63.01    3.30
   2  24   8   93.20    4.67
   3  24   8   52.63    3.35
   4  24   8   23.74    2.31
   5  24   8   -0.26    1.70
   6  24   8    4.65    1.98
   7  24   8   38.99    4.12
   8  24   8   10.55    2.42
   9  24   8   24.90    4.67
  10  24   8   52.52    4.18
  11  24   8   11.46    1.59
  12  24   8   61.23    4.01
  13  24   8  105.70    6.15
  14  24   8   35.21    2.80
  15  24   8  404.60   20.55
  16  24   8   31.53    3.02
  17  24   8    2.64    1.04
   0  25   8   14.01    2.09
   1  25   8  430.13   17.74
   2  25   8   37.75    2.80
   3  25   8   69.88    4.23
   4  25   8  101.12   10.88
   5  25   8   66.13    6.04
   6  25   8   36.17    4.18
   7  25   8  131.16   13.90
   8  25   8    7.39    1.76
   9  25   8  409.31   22.19
  10  25   8   62.71    4.67
  11  25   8   39.96    3.52
  12  25   8   21.86    2.14
  13  25   8   40.49    3.02
  14  25   8    8.84    1.37
  15  25   8  139.37    8.95
  16  25   8    7.42    1.10
   0  26   8    1.87    1.37
   1  26   8   12.28    1.59
   2  26   8    4.47    1.15
   3  26   8   19.39    2.53
   4  26   8    5.71    3.41
   5  26   8    5.07    2.20
   6  26   8   85.34    5.66
   7  26   8   34.71    3.13
   8  26   8   96.09    6.54
   9  26   8   58.34    4.50
  10  26   8  111.02    8.79
  11  26   8    6.54    1.70
  12  26   8   36.59    2.97
  13  26   8   32.19    2.69
  14  26   8    2.97    1.21
  15  26   8   42.96    2.86
   0  27   8  102.60    6.76
   1  27   8   10.47    1.48
   2  27   8   62.51    4.23
   3  27   8   44.16    3.13
   4  27   8  170.56   10.71
   5  27   8  138.12    8.51
   6  27   8   28.28    2.80
   7  27   8   25.38    2.69
   8  27   8  116.35    7.64
   9  27   8   68.39    5.05
  10  27   8   98.61    6.54
  11  27   8  125.47    7.14
  12  27   8  131.84    7.42
  13  27   8    1.10    1.43
   0  28   8   20.33    2.36
   1  28   8   84.42    4.56
   2  28   8    5.06    1.26
   3  28   8   14.28    1.76
   4  28   8   12.96    1.98
   5  28   8   48.45    4.01
   6  28   8    7.75    1.76
   7  28   8   66.14    4.72
   8  28   8  141.46    7.91
   9  28   8   38.34    2.97
  10  28   8    8.95    1.70
  11  28   8   69.27    5.11
  12  28   8   42.96    3.24
   0  29   8  229.57   11.87
   1  29   8  139.32    7.69
   2  29   8   24.72    2.03
   3  29   8   35.43    2.58
   4  29   8   41.64    3.02
   5  29   8  149.59    9.94
   6  29   8   23.35    2.25
   7  29   8  182.82   11.26
   8  29   8   30.65    2.91
   9  29   8   77.24    5.55
  10  29   8  143.55    9.34
   0  30   8   22.91    3.30
   1  30   8    5.44    1.70
   2  30   8   21.86    2.03
   3  30   8   97.78    4.78
   4  30   8   11.54    1.32
   5  30   8   41.53    2.97
   6  30   8   18.95    2.09
   7  30   8   75.04    4.78
   0  31   8  112.51    9.45
   1  31   8    5.11    1.26
   2  31   8   55.59    3.46
   2   0   9   38.50    5.66
   3   0   9   39.90    4.23
   4   0   9    0.97    1.59
   5   0   9    1.10    1.48
   6   0   9  353.01   25.43
   7   0   9   95.50    7.97
   8   0   9   75.51    6.59
   9   0   9  347.11   35.32
  10   0   9  190.01   11.92
  11   0   9  565.38   32.69
  12   0   9  206.80   15.66
  13   0   9  153.65   12.20
  14   0   9   88.18    7.47
  15   0   9   12.55    1.98
  16   0   9  118.52    7.80
  17   0   9   11.55    1.92
  18   0   9   36.65    3.35
  19   0   9    3.88    1.59
  20   0   9    7.73    1.81
  21   0   9  110.88    7.47
  22   0   9   13.68    2.58
  23   0   9  124.48   14.28
  24   0   9    3.57    1.76
   0   1   9   -1.15    1.87
   1   1   9  480.55   34.11
   2   1   9   34.01    3.74
   3   1   9  487.63   21.92
   4   1   9  431.60   19.50
   5   1   9   82.38    4.45
   6   1   9  151.98    7.42
   7   1   9  457.52   26.53
   8   1   9   18.64    1.76
   9   1   9  304.45   12.85
  10   1   9    2.47    1.21
  11   1   9  680.32   33.84
  12   1   9   25.46    2.09
  13   1   9   58.62    3.63
  14   1   9   42.64    3.19
  15   1   9   57.26    3.46
  16   1   9  116.28    5.44
  17   1   9  165.74    7.42
  18   1   9  280.16   11.48
  19   1   9   28.40    2.03
  20   1   9  127.41    5.82
  21   1   9   20.30    1.92
  22   1   9   19.34    2.14
  23   1   9  101.90    5.38
  24   1   9   20.22    1.98
   0   2   9  161.77   12.42
   1   2   9   16.80    1.48
   2   2   9  665.03   29.50
   3   2   9  178.42    8.62
   4   2   9   63.52    3.35
   5   2   9   18.12    1.70
   6   2   9   19.01    1.59
   7   2   9  692.73   28.07
   8   2   9  164.29    7.31
   9   2   9  329.67   13.79
  10   2   9  178.26    8.68
  11   2   9  140.17    6.43
  12   2   9  117.63    5.99
  13   2   9   49.48    3.08
  14   2   9  233.78   11.04
  15   2   9    2.52    1.43
  16   2   9  226.19   10.77
  17   2   9  103.54    4.89
  18   2   9   32.61    2.20
  19   2   9    3.89    1.10
  20   2   9   17.05    1.65
  21   2   9   63.59    3.46
  22   2   9   70.21    3.68
  23   2   9   63.72    3.74
  24   2   9   40.54    3.63
   0   3   9   66.14    4.18
   1   3   9    0.94    0.66
   2   3   9   19.72    1.59
   3   3   9  284.52   14.72
   4   3   9   40.56    2.69
   5   3   9   60.04    3.19
   6   3   9   37.11    2.31
   7   3   9  430.53   17.74
   8   3   9  218.48    9.45
   9   3   9  340.01   14.23
  10   3   9   12.99    1.43
  11   3   9   10.49    1.26
  12   3   9  114.41    5.33
  13   3   9  221.11   10.44
  14   3   9  124.70    6.32
  15   3   9  102.59    5.38
  16   3   9  114.31    7.64
  17   3   9   48.71    3.19
  18   3   9  141.98    6.32
  19   3   9   23.62    1.87
  20   3   9   81.98    4.12
  21   3   9  100.15    5.99
  22   3   9   90.53    4.89
  23   3   9   50.65    3.19
  24   3   9   95.31    5.66
   0   4   9  477.51   24.06
   1   4   9   21.79    1.59
   2   4   9    8.58    0.99
   3   4   9   76.91    3.85
   4   4   9  226.81   10.66
   5   4   9   16.91    1.48
   6   4   9  318.49   13.35
   7   4   9   61.96    3.30
   8   4   9   87.11    4.34
   9   4   9   44.13    2.64
  10   4   9   29.30    2.25
  11   4   9   14.39    1.54
  12   4   9  124.53    6.26
  13   4   9  104.50    4.94
  14   4   9  306.77   12.91
  15   4   9   88.31    5.27
  16   4   9  230.86    9.94
  17   4   9  135.12    7.80
  18   4   9    4.78    1.26
  19   4   9   48.10    3.46
  20   4   9  117.68    6.59
  21   4   9   34.39    2.53
  22   4   9   11.37    1.48
  23   4   9   19.72    1.87
  24   4   9   44.66    2.97
   0   5   9  241.20   12.74
   1   5   9    2.09    0.77
   2   5   9   69.84    3.13
   3   5   9   81.71    4.07
   4   5   9   34.81    2.42
   5   5   9   34.54    2.42
   6   5   9   87.80    4.72
   7   5   9   25.69    1.87
   8   5   9  285.19   12.09
   9   5   9   40.53    2.69
  10   5   9   36.52    2.53
  11   5   9   70.07    3.96
  12   5   9   53.61    3.24
  13   5   9   32.21    2.31
  14   5   9  202.91    8.84
  15   5   9   26.67    2.14
  16   5   9  110.05    5.71
  17   5   9  146.55    6.59
  18   5   9  209.85   13.35
  19   5   9   58.31    3.90
  20   5   9   43.11    2.80
  21   5   9   26.21    2.20
  22   5   9   -0.22    0.99
  23   5   9   14.67    1.87
  24   5   9  125.42    7.09
   0   6   9  109.41    6.32
   1   6   9  510.55   18.13
   2   6   9  322.48   12.53
   3   6   9  114.25    4.61
   4   6   9   49.22    2.58
   5   6   9  133.09    6.65
   6   6   9   37.32    2.36
   7   6   9  147.00    7.20
   8   6   9   60.66    3.52
   9   6   9  264.48   12.25
  10   6   9  127.39    6.37
  11   6   9  325.13   14.89
  12   6   9  165.31    8.02
  13   6   9  258.38   12.03
  14   6   9   44.86    2.91
  15   6   9  148.32    7.25
  16   6   9  170.04    7.53
  17   6   9   69.38    5.11
  18   6   9   56.17    3.90
  19   6   9  108.41    6.48
  20   6   9   13.16    2.53
  21   6   9  147.97    8.19
  22   6   9   49.33    3.46
  23   6   9  113.83    6.54
  24   6   9   47.41    3.96
   0   7   9  160.57    8.79
   1   7   9   65.67    2.97
   2   7   9  254.57    9.39
   3   7   9  151.94    5.88
   4   7   9  529.70   21.64
   5   7   9  273.75   14.23
   6   7   9  267.20   11.37
   7   7   9  128.15    6.43
   8   7   9  148.91    7.31
   9   7   9   45.55    2.86
  10   7   9  224.36   10.55
  11   7   9    6.98    1.15
  12   7   9  224.38   10.27
  13   7   9   34.82    2.42
  14   7   9  450.62   19.72
  15   7   9  372.75   18.29
  16   7   9   66.59    4.89
  17   7   9   44.11    3.30
  18   7   9   53.94    3.74
  19   7   9   70.95    5.38
  20   7   9  204.94   15.55
  21   7   9    8.30    1.87
  22   7   9  140.69    7.53
  23   7   9   88.17    5.22
   0   8   9    4.50    1.26
   1   8   9  176.58    6.76
   2   8   9  213.81    8.02
   3   8   9   27.23    1.65
   4   8   9  142.92    5.99
   5   8   9  226.42   10.66
   6   8   9   14.60    1.54
   7   8   9  271.07   12.58
   8   8   9   21.44    1.70
   9   8   9  160.11    7.64
  10   8   9  394.04   17.19
  11   8   9   54.94    3.24
  12   8   9    7.56    1.21
  13   8   9   88.71    4.72
  14   8   9  118.70    5.99
  15   8   9  106.39   11.87
  16   8   9   14.90    2.14
  17   8   9   57.78    4.56
  18   8   9   68.89    5.11
  19   8   9   25.11    2.36
  20   8   9  216.55   11.54
  21   8   9   84.93    7.42
  22   8   9    9.01    1.54
  23   8   9   14.50    1.92
   0   9   9    3.20    1.15
   1   9   9  178.14    6.81
   2   9   9  139.16    5.88
   3   9   9  242.97   10.38
   4   9   9  311.03   12.09
   5   9   9   11.26    1.26
   6   9   9   99.74    5.11
   7   9   9  117.77    6.54
   8   9   9   73.20    3.68
   9   9   9  268.14   11.10
  10   9   9   52.29    2.86
  11   9   9   29.54    1.98
  12   9   9   12.39    1.32
  13   9   9   24.22    1.98
  14   9   9   20.01    2.86
  15   9   9   76.67    6.81
  16   9   9    1.26    1.32
  17   9   9   71.85    6.43
  18   9   9   40.57    3.08
  19   9   9   28.30    2.53
  20   9   9   16.66    2.03
  21   9   9   52.90    3.90
  22   9   9   94.38    7.97
  23   9   9   25.27    3.30
   0  10   9   10.90    1.81
   1  10   9    7.84    1.10
   2  10   9   36.24    2.14
   3  10   9  136.48    5.77
   4  10   9  172.08    6.98
   5  10   9  100.91    4.83
   6  10   9  126.37    6.26
   7  10   9   23.68    1.76
   8  10   9  143.14    7.03
   9  10   9    3.33    0.93
  10  10   9   49.24    2.75
  11  10   9  225.31   10.44
  12  10   9  358.81   17.69
  13  10   9   35.77   39.17
  14  10   9  145.24    7.97
  15  10   9   54.14    4.34
  16  10   9   82.13    5.88
  17  10   9   22.96    2.75
  18  10   9   30.14    3.02
  19  10   9    4.46    1.37
  20  10   9   72.84    4.61
  21  10   9   91.08    5.60
  22  10   9   32.30    3.35
  23  10   9   36.20    3.24
   0  11   9   66.38    4.89
   1  11   9  196.06    8.57
   2  11   9   98.12    4.61
   3  11   9  100.83    4.72
   4  11   9   31.07    2.03
   5  11   9    8.91    1.21
   6  11   9   90.07    4.78
   7  11   9   37.04    2.31
   8  11   9   86.36    4.67
   9  11   9    2.77    0.88
  10  11   9  167.74   10.22
  11  11   9  112.58    6.48
  12  11   9    5.82    1.54
  13  11   9  194.88   10.38
  14  11   9  251.93   12.91
  15  11   9    5.65    1.70
  16  11   9   66.65    5.00
  17  11   9  127.64    7.09
  18  11   9   81.63    4.94
  19  11   9   28.17    2.53
  20  11   9   31.97    2.42
  21  11   9  210.84   11.26
  22  11   9   46.80    3.13
   0  12   9  203.18   12.53
   1  12   9  231.29    9.67
   2  12   9   25.55    1.81
   3  12   9  236.68    9.89
   4  12   9   10.13    1.21
   5  12   9   60.57    3.19
   6  12   9  218.05   10.05
   7  12   9   44.78    2.47
   8  12   9  361.87   20.66
   9  12   9  217.21   11.32
  10  12   9  319.59   18.02
  11  12   9  142.99    8.95
  12  12   9   75.31    4.89
  13  12   9   68.73    4.45
  14  12   9   55.97    3.85
  15  12   9  100.35    6.04
  16  12   9   36.56    2.86
  17  12   9   94.41    5.44
  18  12   9   36.89    2.86
  19  12   9  104.75    6.10
  20  12   9  143.44    9.23
  21  12   9  127.78    7.31
  22  12   9   61.86    3.74
   0  13   9   36.53    3.13
   1  13   9   71.73    3.57
   2  13   9   78.15    3.90
   3  13   9  409.33   16.43
   4  13   9  167.40    7.31
   5  13   9  528.50   20.99
   6  13   9   19.69    2.31
   7  13   9  285.14   14.28
   8  13   9   57.73    7.36
   9  13   9   31.73    2.97
  10  13   9   47.24    3.79
  11  13   9   75.46    5.33
  12  13   9   57.35    5.27
  13  13   9  166.76   12.36
  14  13   9   19.29   22.74
  15  13   9    2.38    1.43
  16  13   9  239.50   11.98
  17  13   9  118.22    7.31
  18  13   9   67.39    4.39
  19  13   9  220.62   13.46
  20  13   9    3.30    1.70
  21  13   9   17.63    2.75
   0  14   9  410.06   22.36
   1  14   9   81.32    4.28
   2  14   9  411.98   16.15
   3  14   9   46.66    2.64
   4  14   9  154.93    8.41
   5  14   9  206.73   10.71
   6  14   9    6.86    1.98
   7  14   9   32.59    2.97
   8  14   9   74.26    6.26
   9  14   9    8.17    1.37
  10  14   9   96.96    5.55
  11  14   9  210.13   10.22
  12  14   9   15.38    1.81
  13  14   9   42.09    3.02
  14  14   9  217.86   11.04
  15  14   9   24.99    2.20
  16  14   9   29.23    2.36
  17  14   9   11.30    1.81
  18  14   9   59.22    5.27
  19  14   9   20.60    2.75
  20  14   9   17.30    2.64
  21  14   9   73.28    5.44
   0  15   9  623.45   33.24
   1  15   9   23.20    1.70
   2  15   9   23.43    2.14
   3  15   9   11.37    1.54
   4  15   9   26.26    2.69
   5  15   9   90.66    6.10
   6  15   9  251.30   13.07
   7  15   9  332.70   16.97
   8  15   9   53.85    5.00
   9  15   9  303.95   18.07
  10  15   9   31.42    2.53
  11  15   9   40.18    2.86
  12  15   9   48.41    3.24
  13  15   9   58.01    3.63
  14  15   9   58.86    3.68
  15  15   9  115.56    7.20
  16  15   9   40.71    2.86
  17  15   9  342.92   17.52
  18  15   9   15.11    1.87
  19  15   9   19.23    2.03
  20  15   9   98.00    6.70
   0  16   9  135.90   10.44
   1  16   9  236.07   11.65
   2  16   9   41.48    2.97
   3  16   9   63.54    4.56
   4  16   9  201.32   11.98
   5  16   9   34.70    2.64
   6  16   9  168.09    9.06
   7  16   9  325.16   23.57
   8  16   9  167.88   12.80
   9  16   9    0.97    1.15
  10  16   9   40.93    2.80
  11  16   9    9.26    1.48
  12  16   9   42.97    2.80
  13  16   9   65.26    3.74
  14  16   9   83.10    5.05
  15  16   9  169.84    9.89
  16  16   9   19.91    1.87
  17  16   9  212.71    9.61
  18  16   9   15.49    1.76
  19  16   9    7.47    1.37
  20  16   9   77.73    5.27
   0  17   9   27.23   28.02
   1  17   9    1.88    1.59
   2  17   9  138.94    7.31
   3  17   9   61.99    4.45
   4  17   9  148.31    7.69
   5  17   9  334.72   18.84
   6  17   9   26.54    2.25
   7  17   9   52.64    3.74
   8  17   9   12.23    2.09
   9  17   9    4.04    1.15
  10  17   9   62.91    3.63
  11  17   9    1.16    1.10
  12  17   9  101.96    5.33
  13  17   9   50.02    3.02
  14  17   9   10.68    1.70
  15  17   9   11.52    1.98
  16  17   9    3.52    1.26
  17  17   9   19.34    1.81
  18  17   9   44.39    2.80
  19  17   9   60.92    3.63
   0  18   9    7.77    2.86
   1  18   9   69.80    5.99
   2  18   9   39.00    5.44
   3  18   9   34.40    5.22
   4  18   9   88.32    7.20
   5  18   9   22.16    2.03
   6  18   9   51.91    3.19
   7  18   9   96.32    5.55
   8  18   9   14.70    2.14
   9  18   9   39.00    2.64
  10  18   9   45.85    2.86
  11  18   9   20.11    1.81
  12  18   9    1.92    1.10
  13  18   9    7.00    1.32
  14  18   9    4.45    1.37
  15  18   9   96.91    5.71
  16  18   9    3.63    1.26
  17  18   9    1.92    1.26
  18  18   9   82.79    4.45
   0  19   9  301.05   30.87
   1  19   9   71.09    8.19
   2  19   9  163.61   11.15
   3  19   9    0.15    1.48
   4  19   9   48.81    4.12
   5  19   9   31.51    3.02
   6  19   9   89.65    5.33
   7  19   9   66.27    4.72
   8  19   9  300.79   19.56
   9  19   9   39.74    2.91
  10  19   9  175.42    8.41
  11  19   9    4.86    1.21
  12  19   9   33.60    2.36
  13  19   9   27.35    2.47
  14  19   9   60.32    3.52
  15  19   9   43.18    3.02
  16  19   9   83.61    5.88
  17  19   9  166.29   10.44
  18  19   9   -0.77    0.99
   0  20   9   48.49    6.59
   1  20   9   19.62    3.79
   2  20   9   28.29    3.41
   3  20   9  165.64   12.53
   4  20   9   50.27    4.01
   5  20   9  238.60   13.79
   6  20   9   54.26    4.07
   7  20   9  172.79   10.60
   8  20   9   59.32    4.34
   9  20   9  112.50    5.60
  10  20   9   56.97    3.74
  11  20   9  110.30    5.55
  12  20   9   14.01    1.54
  13  20   9   21.97    1.81
  14  20   9   53.34    3.96
  15  20   9  179.64    8.62
  16  20   9   70.59    4.61
  17  20   9    6.04    1.32
   0  21   9   74.80   16.81
   1  21   9    4.58    1.81
   2  21   9  121.33    8.84
   3  21   9  151.71    9.01
   4  21   9   71.70    5.00
   5  21   9  190.04   11.21
   6  21   9  383.32   22.25
   7  21   9  103.51    8.13
   8  21   9  135.06    8.46
   9  21   9    0.25    1.21
  10  21   9   84.85    4.83
  11  21   9  135.98    7.25
  12  21   9   23.51    1.65
  13  21   9   56.47    4.01
  14  21   9  112.67    9.34
  15  21   9   17.91    1.81
  16  21   9   29.61    2.31
   0  22   9   11.40    9.17
   1  22   9  116.45    8.41
   2  22   9   71.26    5.16
   3  22   9   95.99    6.32
   4  22   9   21.25    2.36
   5  22   9   37.02    3.13
   6  22   9    0.31    1.37
   7  22   9   47.76    4.67
   8  22   9  127.38    9.50
   9  22   9   18.95    1.92
  10  22   9   30.71    3.19
  11  22   9   22.58    3.02
  12  22   9   76.25    5.55
  13  22   9   31.64    3.19
  14  22   9   91.74    6.43
  15  22   9   42.46    2.86
   0  23   9   28.54    4.67
   1  23   9   60.23    5.82
   2  23   9   29.71    2.86
   3  23   9   96.46    5.82
   4  23   9  116.34    6.98
   5  23   9  103.09    6.65
   6  23   9    7.86    1.98
   7  23   9  165.36    9.94
   8  23   9   40.05    7.47
   9  23   9   21.81    4.28
  10  23   9   21.75    3.35
  11  23   9   10.11    1.87
  12  23   9   84.11    5.11
  13  23   9   86.96    6.10
   0  24   9   41.58    4.78
   1  24   9    0.65    1.54
   2  24   9   91.97    5.82
   3  24   9   44.03    3.41
   4  24   9  171.26   10.05
   5  24   9   45.71    4.34
   6  24   9   12.96    3.41
   7  24   9    3.35    2.80
   8  24   9  207.05   23.02
   9  24   9   16.32    2.86
  10  24   9   -0.88    1.32
  11  24   9    6.21    1.65
  12  24   9   70.48    5.22
   0  25   9   -0.22    2.53
   1  25   9    3.57    1.76
   2  25   9   29.61    3.24
   3  25   9   27.74    2.69
   4  25   9  103.28    6.21
   5  25   9    8.13    2.91
   6  25   9   39.06    4.72
   7  25   9   97.02    8.35
   8  25   9    9.39    2.31
   9  25   9  100.37    6.92
  10  25   9    2.31    1.43
   0  26   9  141.29    9.89
   1  26   9    5.82    1.65
   2  26   9   72.40    5.05
   3  26   9    8.73    1.70
   4  26   9  107.89    8.90
   5  26   9   25.98    3.41
   6  26   9   16.87    2.36
   7  26   9   29.12    3.08
   8  26   9    3.68    1.70
   0  27   9  206.61   13.57
   1  27   9   75.98    4.50
   2  27   9   33.18    5.66
   3  27   9  406.14   29.66
   4  27   9   40.93    3.63
   5  27   9  140.52    9.12
   6  27   9   36.48    3.52
   0   0  10   30.38    5.16
   1   0  10  155.53   12.09
   2   0  10    0.71    1.21
   3   0  10   37.69    3.35
   4   0  10  261.62   15.77
   5   0  10  145.81    9.34
   6   0  10   28.68    2.86
   7   0  10   93.81    6.48
   8   0  10   52.63    4.28
   9   0  10  201.13   15.27
  10   0  10   11.59    1.70
  11   0  10   19.49    2.03
  12   0  10    3.55    1.26
  13   0  10   47.79    3.96
  14   0  10   56.48    5.33
  15   0  10   82.81    5.77
  16   0  10  175.34   10.44
  17   0  10   15.20    2.53
  18   0  10  330.60   34.17
  19   0  10  174.64   10.99
  20   0  10  271.93   16.37
   0   1  10    0.64    1.26
   1   1  10    5.95    1.15
   2   1  10  180.40    8.73
   3   1  10   90.48    4.89
   4   1  10   26.93    1.92
   5   1  10    0.50    0.88
   6   1  10   67.20    3.52
   7   1  10   24.00    1.87
   8   1  10  193.41    9.34
   9   1  10  131.06    6.10
  10   1  10   60.54    3.08
  11   1  10   11.05    1.15
  12   1  10  175.28    7.80
  13   1  10   90.93    4.23
  14   1  10   46.63    2.69
  15   1  10  131.03    5.66
  16   1  10  135.34    6.59
  17   1  10   83.05    5.11
  18   1  10  219.58   10.44
  19   1  10    9.28    1.59
  20   1  10   22.36    1.87
   0   2  10  341.50   20.27
   1   2  10  311.67   13.18
   2   2  10  338.55   14.23
   3   2  10  172.25    8.41
   4   2  10   19.58    1.81
   5   2  10   12.28    1.32
   6   2  10   80.82    4.12
   7   2  10   37.38    2.20
   8   2  10  224.14    9.72
   9   2  10   28.85    2.14
  10   2  10  201.47    8.79
  11   2  10  116.47    5.44
  12   2  10  107.84    5.00
  13   2  10  117.92    5.49
  14   2  10  170.44    6.92
  15   2  10   26.90    2.09
  16   2  10   59.54    3.85
  17   2  10   25.36    2.14
  18   2  10   15.71    1.54
  19   2  10   51.53    3.13
  20   2  10   37.74    2.97
   0   3  10    1.76    1.32
   1   3  10   37.43    2.42
   2   3  10   76.24    3.96
   3   3  10   54.78    3.08
   4   3  10    7.63    1.21
   5   3  10   87.20    4.78
   6   3  10  135.72    6.26
   7   3  10    2.16    0.93
   8   3  10    6.26    1.15
   9   3  10  670.28   27.25
  10   3  10   51.27    3.19
  11   3  10    5.42    1.10
  12   3  10  111.20    5.27
  13   3  10  125.73    6.26
  14   3  10   62.26    3.24
  15   3  10  107.97    6.15
  16   3  10  147.90    7.36
  17   3  10   47.59    2.80
  18   3  10   60.10    3.24
  19   3  10   26.97    2.20
  20   3  10   18.62    1.98
   0   4  10  142.27    9.23
   1   4  10   60.97    3.35
   2   4  10  225.62    9.83
   3   4  10  649.93   26.48
   4   4  10   52.65    2.80
   5   4  10  197.21    8.02
   6   4  10  216.27    9.45
   7   4  10  387.25   17.63
   8   4  10  136.74    6.26
   9   4  10  104.06    5.00
  10   4  10  320.33   13.95
  11   4  10  114.22    5.27
  12   4  10    9.40    1.43
  13   4  10   65.27    3.46
  14   4  10   18.42    1.76
  15   4  10  299.48   12.64
  16   4  10    1.31    0.93
  17   4  10   28.04    2.20
  18   4  10  106.63    5.88
  19   4  10   35.43    2.47
  20   4  10    8.13    1.26
   0   5  10   61.18    4.72
   1   5  10   66.66    3.57
   2   5  10   73.92    3.57
   3   5  10    9.87    1.21
   4   5  10   34.31    2.53
   5   5  10   19.44    2.09
   6   5  10   46.90    3.46
   7   5  10    9.47    1.65
   8   5  10  145.15    8.13
   9   5  10  228.52    9.61
  10   5  10   18.49    1.76
  11   5  10   33.61    2.42
  12   5  10   46.68    2.69
  13   5  10   18.41    1.81
  14   5  10   19.28    1.65
  15   5  10  108.74    5.16
  16   5  10    1.81    1.04
  17   5  10   30.76    2.42
  18   5  10   58.67    3.52
  19   5  10  161.23    7.47
  20   5  10  120.20    6.87
   0   6  10    7.81    1.48
   1   6  10   98.55    4.45
   2   6  10    9.84    1.54
   3   6  10  173.13    8.57
   4   6  10  101.81    6.10
   5   6  10   96.51    5.82
   6   6  10   55.73    3.85
   7   6  10  227.13   12.09
   8   6  10  123.78    7.14
   9   6  10   63.36    4.61
  10   6  10   15.50    2.64
  11   6  10  272.94   12.69
  12   6  10   73.44    3.79
  13   6  10  344.17   14.39
  14   6  10   30.96    2.09
  15   6  10   56.42    3.41
  16   6  10   23.06    2.25
  17   6  10   36.37    2.36
  18   6  10   12.64    1.59
  19   6  10   22.30    2.14
  20   6  10    2.64    1.32
   0   7  10   68.75    4.50
   1   7  10   52.94    3.35
   2   7  10    4.21    1.15
   3   7  10    9.20    1.65
   4   7  10   38.25    2.47
   5   7  10   78.71    4.07
   6   7  10   16.77    1.76
   7   7  10   46.32    3.02
   8   7  10   91.01    4.94
   9   7  10   68.95    3.63
  10   7  10    7.66    1.32
  11   7  10    4.43    1.15
  12   7  10   14.60    1.65
  13   7  10   60.49    3.57
  14   7  10   38.00    2.36
  15   7  10   57.03    3.46
  16   7  10  109.83    5.71
  17   7  10   58.12    4.01
  18   7  10   81.47    4.50
  19   7  10  109.10    6.37
  20   7  10    7.91    1.92
   0   8  10   17.11    3.96
   1   8  10   93.30    5.55
   2   8  10   69.67    3.63
   3   8  10   20.89    1.70
   4   8  10   98.19    5.16
   5   8  10  385.04   19.61
   6   8  10   24.13    2.25
   7   8  10   96.21    5.16
   8   8  10   20.27    1.87
   9   8  10   18.46    1.81
  10   8  10   95.53    5.77
  11   8  10   54.98    3.35
  12   8  10  114.44    7.58
  13   8  10   85.86    4.61
  14   8  10   14.26    1.76
  15   8  10   51.67    3.46
  16   8  10   22.91    1.98
  17   8  10  199.19   10.71
  18   8  10    4.07    1.54
  19   8  10   30.98    2.14
   0   9  10   -0.63    2.14
   1   9  10   44.51    3.02
   2   9  10  265.67   11.04
   3   9  10   90.23    4.83
   4   9  10  124.94    6.32
   5   9  10  121.60    5.33
   6   9  10   39.30    2.31
   7   9  10   69.51    3.35
   8   9  10   27.13    1.98
   9   9  10   42.06    2.80
  10   9  10  125.69    7.09
  11   9  10   31.42    2.64
  12   9  10   69.69    5.16
  13   9  10   52.08    3.68
  14   9  10   90.17    4.83
  15   9  10   56.79    3.41
  16   9  10   63.67    4.18
  17   9  10   75.32    5.55
  18   9  10   21.26    2.25
  19   9  10   34.00    2.53
   0  10  10  156.96    9.45
   1  10  10  143.01    9.17
   2  10  10   57.45    3.46
   3  10  10  443.04   18.29
   4  10  10  227.56    9.83
   5  10  10  288.66   11.98
   6  10  10  340.38   13.13
   7  10  10   82.41    4.50
   8  10  10   44.80    2.91
   9  10  10   34.57    2.53
  10  10  10  105.71    5.55
  11  10  10  261.56   13.73
  12  10  10   49.39    3.96
  13  10  10   83.19    5.11
  14  10  10  183.69    9.89
  15  10  10    7.22    1.43
  16  10  10  177.99    8.62
  17  10  10   21.53    2.25
  18  10  10  195.13   12.31
  19  10  10  103.00   13.24
   0  11  10    2.09    1.26
   1  11  10   49.82    3.96
   2  11  10  295.23   14.61
   3  11  10   59.54    3.24
   4  11  10  203.99    8.62
   5  11  10   22.35    2.14
   6  11  10   21.57    2.14
   7  11  10   34.15    2.58
   8  11  10  169.24    8.30
   9  11  10  128.66    6.59
  10  11  10  166.00    9.01
  11  11  10   75.32    4.34
  12  11  10   51.42    4.23
  13  11  10   13.10    1.59
  14  11  10    6.62    1.26
  15  11  10   79.16    4.45
  16  11  10   20.99    1.98
  17  11  10   10.66    1.98
  18  11  10   41.37    2.86
   0  12  10  323.40   23.57
   1  12  10  110.74    5.71
   2  12  10   13.12    1.70
   3  12  10  202.46   10.22
   4  12  10   85.53    5.11
   5  12  10   15.33    1.87
   6  12  10  135.33    7.25
   7  12  10   11.36    1.65
   8  12  10  252.81   15.27
   9  12  10   83.98    5.16
  10  12  10  210.20   11.21
  11  12  10   34.24    2.80
  12  12  10  121.60    9.78
  13  12  10    8.44    1.43
  14  12  10  111.24    5.93
  15  12  10   42.52    2.97
  16  12  10  113.83    6.65
  17  12  10   31.37    2.80
  18  12  10  104.49    5.05
   0  13  10  139.06   10.99
   1  13  10   22.40    2.14
   2  13  10    7.47    2.03
   3  13  10  181.22    9.56
   4  13  10   64.77    4.18
   5  13  10  103.36    5.82
   6  13  10   37.41    2.86
   7  13  10   65.49    4.23
   8  13  10   78.57    4.78
   9  13  10   73.55    4.72
  10  13  10  107.17    6.04
  11  13  10   73.82    4.45
  12  13  10   63.81    4.01
  13  13  10   29.34    2.47
  14  13  10   44.06    3.13
  15  13  10   43.12    3.19
  16  13  10   79.49    4.89
  17  13  10   14.23    1.81
   0  14  10  204.86   15.38
   1  14  10  105.54    8.46
   2  14  10  155.46    8.08
   3  14  10   76.29    6.59
   4  14  10  117.70    6.70
   5  14  10   56.45    3.74
   6  14  10   55.75    3.74
   7  14  10   68.68    4.39
   8  14  10   10.64    1.70
   9  14  10   28.56    2.47
  10  14  10  442.56   21.31
  11  14  10   74.46    4.56
  12  14  10   73.92    4.67
  13  14  10   16.70    1.92
  14  14  10   48.51    3.35
  15  14  10   42.85    3.08
  16  14  10   19.17    1.98
   0  15  10    1.55    2.42
   1  15  10   52.71    5.11
   2  15  10   90.93    5.27
   3  15  10   88.22    7.03
   4  15  10   79.32    5.55
   5  15  10  137.94    8.95
   6  15  10    3.80    1.37
   7  15  10   60.17    4.01
   8  15  10   92.26    5.38
   9  15  10  262.99   12.74
  10  15  10  197.10   10.55
  11  15  10   10.36    1.70
  12  15  10   14.06    1.81
  13  15  10    0.93    1.15
  14  15  10   23.46    2.25
  15  15  10   78.39    4.72
  16  15  10   19.50    2.03
   1  16  10   34.99    3.85
   2  16  10   92.51    7.86
   3  16  10   65.63    5.77
   4  16  10  268.03   13.95
   5  16  10   16.05    1.81
   6  16  10  235.13   12.20
   7  16  10  412.76   20.88
   8  16  10   56.37    4.34
   9  16  10  129.98   10.33
  10  16  10   72.11    4.56
  11  16  10  102.73    5.93
  12  16  10   32.63    2.69
  13  16  10   68.94    4.39
  14  16  10  143.33    9.12
  15  16  10   72.35    5.27
   0  17  10   14.43    3.46
   1  17  10   22.45    3.19
   2  17  10   45.60    4.67
   3  17  10    2.33    2.64
   4  17  10  255.41   17.52
   5  17  10   35.28    3.19
   6  17  10    2.94    1.43
   7  17  10   14.07    2.03
   8  17  10   52.13    3.57
   9  17  10    7.91    1.59
  10  17  10    2.58    1.48
  11  17  10   14.67    2.20
  12  17  10   99.87    5.77
  13  17  10   82.40    5.00
  14  17  10   44.28    3.24
   0  18  10   52.06    7.20
   1  18  10  109.38    8.90
   2  18  10   44.84    4.56
   3  18  10  126.53    9.28
   4  18  10   15.92    3.85
   5  18  10   33.02    3.79
   6  18  10   13.91    2.03
   7  18  10  155.92   12.09
   8  18  10   11.37    2.36
   9  18  10   26.31    2.75
  10  18  10   28.68    2.91
  11  18  10   55.32    4.45
  12  18  10   27.58    2.36
  13  18  10   63.72    3.85
   0  19  10    7.98    2.97
   1  19  10   38.80    4.12
   2  19  10   38.93    4.18
   3  19  10   59.69    5.55
   4  19  10    6.67    2.91
   5  19  10   12.03    2.53
   6  19  10   19.45    3.96
   7  19  10   68.28    5.00
   8  19  10   40.10    3.41
   9  19  10   14.89    1.98
  10  19  10   46.42    3.96
  11  19  10   31.42    3.13
  12  19  10   28.90    2.36
   0  20  10    5.55    3.30
   1  20  10  108.00    8.90
   2  20  10   38.95    4.18
   3  20  10   95.09    7.97
   4  20  10   26.92    4.83
   5  20  10   47.96    6.43
   6  20  10   21.26    3.02
   7  20  10   25.93    3.08
   8  20  10   21.64    2.64
   9  20  10    8.73    1.65
  10  20  10   10.27    2.03
  11  20  10   11.65    2.25
   0  21  10    1.87    2.91
   1  21  10    3.79    1.92
   2  21  10    1.15    1.92
   3  21  10   44.06    4.56
   4  21  10   71.36    8.51
   5  21  10   57.52    5.33
   6  21  10   30.43    3.19
   7  21  10  142.34    9.06
   8  21  10    8.46    1.98
   9  21  10   22.91    2.80
   0  22  10   -0.16    2.53
   1  22  10    3.46    1.98
   2  22  10   30.27    3.63
   3  22  10   -1.54    2.20
   4  22  10   81.36    7.09
   5  22  10    7.80    2.20
   6  22  10    6.54    2.09
   7  22  10   19.39    2.64
   0  23  10   67.19    8.73
   1  23  10    7.53    1.98
   2  23  10  175.19   18.84
   3  23  10  111.46    9.12
   4  23  10  126.02    8.35
   0   0  11   52.49    7.42
   1   0  11   46.18    4.78
   2   0  11   41.11    3.68
   3   0  11   59.02    4.01
   4   0  11  252.05   13.29
   5   0  11  106.21    5.66
   6   0  11   26.68    2.47
   7   0  11   26.43    3.46
   8   0  11    1.21    1.81
   9   0  11    9.53    2.42
  10   0  11   10.38    1.76
  11   0  11   88.67    5.60
  12   0  11   99.65    6.87
  13   0  11    5.99    1.59
  14   0  11   71.97    5.38
  15   0  11   10.44    2.09
   0   1  11   87.83    5.38
   1   1  11   23.10    1.87
   2   1  11   77.76    4.01
   3   1  11   61.85    3.41
   4   1  11   37.09    2.36
   5   1  11   60.63    3.30
   6   1  11   15.28    1.48
   7   1  11    5.92    1.15
   8   1  11  115.84    4.72
   9   1  11   41.45    2.20
  10   1  11    3.67    1.21
  11   1  11   51.03    3.24
  12   1  11   10.11    1.32
  13   1  11  213.53    9.34
  14   1  11   11.04    1.37
  15   1  11    5.93    1.21
   0   2  11   -0.17    1.15
   1   2  11   39.71    2.31
   2   2  11  195.75    8.62
   3   2  11   16.23    1.59
   4   2  11   24.97    1.81
   5   2  11   49.56    2.64
   6   2  11   89.69    4.12
   7   2  11  116.22    5.05
   8   2  11    6.03    0.99
   9   2  11    4.20    0.99
  10   2  11    4.60    1.04
  11   2  11   23.18    1.70
  12   2  11   93.99    6.43
  13   2  11   17.47    1.81
  14   2  11   17.30    1.65
  15   2  11   31.64    2.20
   0   3  11  202.19   12.64
   1   3  11  171.19    7.14
   2   3  11   79.11    3.52
   3   3  11   92.68    4.23
   4   3  11   53.48    2.64
   5   3  11  166.87    6.48
   6   3  11   55.34    2.69
   7   3  11   96.50    4.12
   8   3  11   99.32    4.45
   9   3  11  188.94    7.20
  10   3  11   31.19    1.98
  11   3  11    1.43    0.99
  12   3  11    2.31    0.99
  13   3  11   67.46    3.30
  14   3  11   60.15    3.63
  15   3  11   29.45    2.20
   0   4  11    2.71    1.26
   1   4  11   35.64    2.20
   2   4  11  249.65    9.34
   3   4  11  122.09    4.67
   4   4  11   10.30    1.26
   5   4  11  104.85    4.39
   6   4  11   33.62    2.09
   7   4  11   20.85    1.59
   8   4  11   53.00    2.75
   9   4  11  139.72    5.93
  10   4  11   46.98    2.58
  11   4  11   31.31    1.87
  12   4  11    4.45    1.04
  13   4  11   17.08    1.48
  14   4  11   25.87    1.70
  15   4  11   32.63    2.25
   0   5  11   90.32    5.55
   1   5  11   22.26    1.59
   2   5  11   21.56    1.65
   3   5  11   19.49    1.54
   4   5  11   49.47    3.02
   5   5  11   13.69    1.32
   6   5  11   69.06    3.35
   7   5  11    7.38    1.10
   8   5  11   17.39    1.48
   9   5  11   59.09    3.02
  10   5  11  180.46    7.42
  11   5  11   11.48    1.21
  12   5  11   52.46    2.75
  13   5  11  105.31    4.67
  14   5  11  204.36    8.90
  15   5  11   39.88    2.69
   0   6  11   34.58    2.86
   1   6  11  192.45    7.36
   2   6  11  154.82    6.59
   3   6  11    9.82    1.37
   4   6  11   81.54    3.85
   5   6  11   65.30    3.74
   6   6  11  299.45   10.93
   7   6  11  114.21    5.27
   8   6  11   39.12    2.14
   9   6  11   51.07    2.75
  10   6  11   63.94    3.41
  11   6  11  100.70    5.33
  12   6  11   17.41    1.65
  13   6  11  112.51    4.94
  14   6  11    7.97    1.15
   0   7  11  407.65   20.93
   1   7  11  107.41    4.61
   2   7  11  254.23   10.11
   3   7  11  130.79    6.10
   4   7  11  231.43    9.01
   5   7  11   20.38    1.98
   6   7  11   70.85    3.41
   7   7  11  198.04    7.36
   8   7  11   80.39    3.79
   9   7  11    7.69    1.21
  10   7  11  121.68    5.27
  11   7  11  193.59    7.86
  12   7  11   19.50    1.65
  13   7  11   74.88    4.23
  14   7  11    5.11    1.43
   0   8  11   62.43    4.83
   1   8  11   54.78    3.13
   2   8  11  346.08   13.07
   3   8  11   28.82    2.03
   4   8  11  186.59    9.12
   5   8  11  164.51    8.08
   6   8  11   76.95    3.68
   7   8  11  217.37    9.45
   8   8  11   76.77    3.96
   9   8  11   36.04    2.20
  10   8  11   31.92    2.03
  11   8  11   39.33    2.64
  12   8  11   10.44    1.32
  13   8  11   56.09    3.41
  14   8  11   56.97    3.19
   0   9  11  397.29   21.59
   1   9  11   10.76    1.43
   2   9  11   76.06    4.45
   3   9  11   92.65    4.67
   4   9  11  152.20    7.47
   5   9  11  260.05   11.15
   6   9  11   69.46    4.61
   7   9  11   70.25    3.74
   8   9  11   13.62    1.48
   9   9  11   98.17    5.82
  10   9  11   17.74    1.65
  11   9  11  100.26    5.33
  12   9  11   12.31    1.54
  13   9  11   80.86    4.07
   0  10  11   10.23    2.03
   1  10  11  141.44    6.43
   2  10  11    3.29    1.15
   3  10  11   43.73    2.97
   4  10  11   26.04    2.42
   5  10  11   20.55    2.14
   6  10  11  289.39   17.30
   7  10  11    6.32    1.48
   8  10  11   10.22    1.59
   9  10  11   48.01    3.13
  10  10  11   19.06    1.81
  11  10  11  108.44    5.16
  12  10  11    8.24    1.21
  13  10  11   57.63    3.24
   0  11  11   26.80    2.91
   1  11  11  215.65   10.33
   2  11  11   69.21    4.12
   3  11  11   19.67    3.19
   4  11  11  260.63   12.25
   5  11  11   79.93    5.82
   6  11  11   64.16    5.60
   7  11  11   48.73    3.46
   8  11  11   10.27    1.59
   9  11  11   56.86    3.85
  10  11  11   33.07    2.69
  11  11  11  183.32    9.83
  12  11  11   36.92    2.42
   0  12  11   55.68    5.38
   1  12  11  102.98    7.03
   2  12  11   57.90    3.52
   3  12  11   34.44    2.86
   4  12  11   53.34    3.74
   5  12  11   46.80    3.96
   6  12  11   61.64    8.02
   7  12  11   49.39    3.52
   8  12  11    4.18    1.32
   9  12  11   31.09    2.53
  10  12  11   25.60    2.25
  11  12  11   30.05    2.47
   0  13  11    4.23    1.81
   1  13  11    7.42    1.48
   2  13  11   88.99    6.26
   3  13  11   10.05    1.92
   4  13  11  116.96    6.65
   5  13  11   10.27    1.92
   6  13  11   19.83    2.14
   7  13  11  213.09   11.32
   8  13  11   13.84    2.03
   9  13  11  104.43    7.03
  10  13  11    9.78    1.81
   0  14  11   94.49   11.37
   1  14  11   17.36    2.36
   2  14  11   80.15    5.71
   3  14  11   91.80    6.37
   4  14  11  176.73   10.71
   5  14  11   18.07    2.86
   6  14  11    4.34    1.65
   7  14  11    9.89    1.92
   8  14  11   62.02    4.01
   9  14  11  131.35    7.47
   0  15  11    1.54    2.69
   1  15  11   15.33    2.80
   2  15  11   27.03    3.52
   3  15  11  165.46   10.44
   4  15  11  106.85    8.79
   5  15  11   84.44    7.42
   6  15  11    8.41    1.65
   7  15  11    5.16    2.14
   8  15  11    8.46    1.65
   0  16  11   32.80    5.27
   1  16  11   59.60    5.60
   2  16  11   81.36    7.09
   3  16  11   59.71    7.86
   4  16  11   89.10    7.53
   5  16  11   10.66    1.98
   6  16  11  128.88    8.46
   7  16  11   86.96    7.69
   0  17  11  319.45   32.69
   1  17  11   13.95    2.64
   2  17  11   44.17    6.54
   3  17  11   58.95    7.91
   4  17  11   13.18    2.75
   0   0  12   90.15    7.69
   1   0  12  147.17    7.31
   2   0  12   59.00    3.24
   3   0  12    9.39    1.48
   4   0  12   55.59    3.79
   5   0  12    1.10    1.10
   6   0  12   -0.55    0.99
   0   1  12    0.55    0.99
   1   1  12   19.67    1.32
   2   1  12   73.17    3.13
   3   1  12   28.79    1.70
   4   1  12   23.79    1.54
   5   1  12  108.61    4.45
   6   1  12   53.18    2.47
   0   2  12    6.10    1.32
   1   2  12   30.71    1.65
   2   2  12    6.37    0.93
   3   2  12   71.31    3.02
   4   2  12   10.66    1.04
   5   2  12   13.07    1.26
   6   2  12  253.86    8.46
   0   3  12  233.64   12.36
   1   3  12  191.06    6.92
   2   3  12   41.48    2.09
   3   3  12   51.36    2.42
   4   3  12   87.18    3.79
   5   3  12   29.61    1.87
   6   3  12    0.82    0.99
   0   4  12    5.00    1.21
   1   4  12    0.49    0.71
   2   4  12   83.34    3.24
   3   4  12    8.90    1.15
   4   4  12   32.96    1.81
   5   4  12   66.03    3.13
   0   5  12   40.27    2.80
   1   5  12   15.71    1.32
   2   5  12    1.92    0.77
   3   5  12   -0.27    0.82
   4   5  12  220.73    8.35
   5   5  12   15.00    3.19
   0   6  12    1.32    1.10
   1   6  12   79.49    3.79
   2   6  12    1.76    0.93
   3   6  12   30.38    1.87
   4   6  12    3.24    1.32
   0   7  12   21.31    2.58
   1   7  12  123.16    5.82
   2   7  12   53.56    2.69
;
_shelx_hkl_checksum   52047
