# Supplementary material for: Benchmarking quantum chemical methods with X-ray structures via structure-specific restraints
Source: IUCrJ. 2025 Jun 17;12(Pt 4):472–87. doi: 10.1107/S2052252525004543 (PMC12224080; doi:10.1107/S2052252525004543)
Supplement: Supplementary file 1 [file m-12-00472-sup1.zip › CIF_final/DLASP_GFN2-xTB+ALPB.rests]

DFIX 1.3055 0.0005 O1 C15 
DFIX 1.2177 0.0005 O3 C15 
DFIX 1.2444 0.0005 O4 C16 
DFIX 1.2488 0.0005 O5 C16 
DFIX 1.4690 0.0005 N6 C10 
DFIX 1.5257 0.0005 C10 C12 
DFIX 1.5445 0.0005 C10 C16 
DFIX 1.5094 0.0005 C12 C15 
DANG 2.2226 0.0020 O1 O3
DANG 2.3466 0.0020 O1 C12
DANG 2.4095 0.0020 O3 C12
DANG 2.2065 0.0020 O4 O5
DANG 2.3923 0.0020 O4 C10
DANG 2.3959 0.0020 O5 C10
