# Supplementary material for: Benchmarking quantum chemical methods with X-ray structures via structure-specific restraints
Source: IUCrJ. 2025 Jun 17;12(Pt 4):472–87. doi: 10.1107/S2052252525004543 (PMC12224080; doi:10.1107/S2052252525004543)
Supplement: Supplementary file 1 [file m-12-00472-sup1.zip › CIF_final/THR.cif]

 
data_THR
 
_audit_creation_method            'SHELXL-2019/3'
_shelx_SHELXL_version_number      '2019/3'
_chemical_name_systematic         ?
_chemical_name_common             ?
_chemical_melting_point           ?
_chemical_formula_moiety          ?
_chemical_formula_sum
 'C4 H9 N O3' 
_chemical_formula_weight          119.12

loop_
 _atom_type_symbol
 _atom_type_description
 _atom_type_scat_dispersion_real
 _atom_type_scat_dispersion_imag
 _atom_type_scat_source
 'O'  'O'   0.0056   0.0036
 'International Tables Vol C Tables 4.2.6.8 and 6.1.1.4'
 'N'  'N'   0.0030   0.0019
 'International Tables Vol C Tables 4.2.6.8 and 6.1.1.4'
 'C'  'C'   0.0015   0.0009
 'International Tables Vol C Tables 4.2.6.8 and 6.1.1.4'
 'H'  'H'   0.0000   0.0000
 'International Tables Vol C Tables 4.2.6.8 and 6.1.1.4'
 
_space_group_crystal_system       orthorhombic
_space_group_IT_number            19
_space_group_name_H-M_alt         'P 21 21 21'
_space_group_name_Hall            'P 2ac 2ab'
 
_shelx_space_group_comment
;
The symmetry employed for this shelxl refinement is uniquely defined
by the following loop, which should always be used as a source of
symmetry information in preference to the above space-group names.
They are only intended as comments.
;
 
loop_
 _space_group_symop_operation_xyz
 'x, y, z'
 'x+1/2, -y+1/2, -z'
 '-x, y+1/2, -z+1/2'
 '-x+1/2, -y, z+1/2'
 
_cell_length_a                    13.626
_cell_length_b                    7.618
_cell_length_c                    5.110
_cell_angle_alpha                 90
_cell_angle_beta                  90
_cell_angle_gamma                 90
_cell_volume                      530.4
_cell_formula_units_Z             4
_cell_measurement_temperature     12(2)
_cell_measurement_reflns_used     ?
_cell_measurement_theta_min       ?
_cell_measurement_theta_max       ?
 
_exptl_crystal_description        ?
_exptl_crystal_colour             ?
_exptl_crystal_density_meas       ?
_exptl_crystal_density_method     ?
_exptl_crystal_density_diffrn     1.492          
_exptl_crystal_F_000              256
_exptl_transmission_factor_min    ?
_exptl_transmission_factor_max    ?
_exptl_crystal_size_max           ?
_exptl_crystal_size_mid           ?
_exptl_crystal_size_min           ?
_exptl_absorpt_coefficient_mu     0.077
_shelx_estimated_absorpt_T_min    ?
_shelx_estimated_absorpt_T_max    ?
_exptl_absorpt_correction_type    ?
_exptl_absorpt_correction_T_min   ?
_exptl_absorpt_correction_T_max   ?
_exptl_absorpt_process_details    ?
_exptl_absorpt_special_details    ?
_diffrn_ambient_temperature       12(2)
_diffrn_radiation_wavelength      0.5608
_diffrn_radiation_type            AgK\a
_diffrn_source                    ?
_diffrn_measurement_device_type   ?
_diffrn_measurement_method        ?
_diffrn_detector_area_resol_mean  ?
_diffrn_reflns_number             5988
_diffrn_reflns_av_unetI/netI      0.0521
_diffrn_reflns_av_R_equivalents   ?
_diffrn_reflns_limit_h_min        ?
_diffrn_reflns_limit_h_max        ?
_diffrn_reflns_limit_k_min        ?
_diffrn_reflns_limit_k_max        ?
_diffrn_reflns_limit_l_min        ?
_diffrn_reflns_limit_l_max        ?
_diffrn_reflns_theta_min          2.359
_diffrn_reflns_theta_max          48.994
_diffrn_reflns_theta_full         19.663
_diffrn_measured_fraction_theta_max   0.998
_diffrn_measured_fraction_theta_full  0.998
_diffrn_reflns_Laue_measured_fraction_max    0.998
_diffrn_reflns_Laue_measured_fraction_full   0.998
_diffrn_reflns_point_group_measured_fraction_max   0.553
_diffrn_reflns_point_group_measured_fraction_full  0.616
_reflns_number_total              5988
_reflns_number_gt                 4461
_reflns_threshold_expression      'I > 2\s(I)'
_reflns_Friedel_coverage          0.000
_reflns_Friedel_fraction_max      0.000
_reflns_Friedel_fraction_full     0.000
 
_reflns_special_details
;
 Reflections were merged by SHELXL according to the crystal
 class for the calculation of statistics and refinement.
 
 _reflns_Friedel_fraction is defined as the number of unique
 Friedel pairs measured divided by the number that would be
 possible theoretically, ignoring centric projections and
 systematic absences.
;
 
_computing_data_collection        ?
_computing_cell_refinement        ?
_computing_data_reduction         ?
_computing_structure_solution     ?
_computing_structure_refinement 'SHELXL-2019/2 (Sheldrick, 2019)'
_computing_molecular_graphics     ?
_computing_publication_material   ?
_refine_special_details           ?
_refine_ls_structure_factor_coef  Fsqd
_refine_ls_matrix_type            full
_refine_ls_weighting_scheme       calc
_refine_ls_weighting_details
'w=1/[\s^2^(Fo^2^)+(0.0247P)^2^+0.0104P] where P=(Fo^2^+2Fc^2^)/3'
_atom_sites_solution_primary      ?
_atom_sites_solution_secondary    ?
_atom_sites_solution_hydrogens    geom
_refine_ls_hydrogen_treatment     constr
_refine_ls_extinction_method      none
_refine_ls_extinction_coef        .
_refine_ls_abs_structure_details
;
No quotients, so Flack parameter determined by classical intensity fit
;
_refine_ls_abs_structure_Flack    1.0(5)
_chemical_absolute_configuration  ?
_refine_ls_number_reflns          5988
_refine_ls_number_parameters      78
_refine_ls_number_restraints      0
_refine_ls_R_factor_all           0.0446
_refine_ls_R_factor_gt            0.0219
_refine_ls_wR_factor_ref          0.0643
_refine_ls_wR_factor_gt           0.0582
_refine_ls_goodness_of_fit_ref    1.064
_refine_ls_restrained_S_all       1.064
_refine_ls_shift/su_max           0.001
_refine_ls_shift/su_mean          0.000
 
loop_
 _atom_site_label
 _atom_site_type_symbol
 _atom_site_fract_x
 _atom_site_fract_y
 _atom_site_fract_z
 _atom_site_U_iso_or_equiv
 _atom_site_adp_type
 _atom_site_occupancy
 _atom_site_site_symmetry_order  
 _atom_site_calc_flag
 _atom_site_refinement_flags_posn
 _atom_site_refinement_flags_adp
 _atom_site_refinement_flags_occupancy
 _atom_site_disorder_assembly
 _atom_site_disorder_group
O1 O 0.76305(2) 0.64803(3) -0.02800(5) 0.00646(3) Uani 1 1 d . . . . .
H2 H 0.807250 0.719466 -0.070337 0.016 Uiso 1 1 calc R U . . .
O3 O 0.44052(2) 0.71022(4) 0.02527(5) 0.00721(3) Uani 1 1 d . . . . .
O4 O 0.49460(2) 0.70326(3) 0.44069(4) 0.00682(3) Uani 1 1 d . . . . .
N5 N 0.58751(2) 0.50822(3) -0.14848(5) 0.00528(3) Uani 1 1 d . . . . .
H6 H 0.554558 0.405996 -0.120782 0.016 Uiso 1 1 calc R U . . .
H7 H 0.647224 0.484446 -0.219941 0.016 Uiso 1 1 calc R U . . .
H8 H 0.552487 0.577317 -0.259727 0.016 Uiso 1 1 calc R U . . .
C9 C 0.68062(2) 0.74160(4) 0.07185(6) 0.00502(3) Uani 1 1 d . . . . .
H10 H 0.658540 0.829905 -0.060440 0.012 Uiso 1 1 calc R U . . .
C11 C 0.60106(2) 0.60132(4) 0.10523(5) 0.00437(3) Uani 1 1 d . . . . .
H12 H 0.624167 0.514348 0.238228 0.010 Uiso 1 1 calc R U . . .
C13 C 0.70670(2) 0.83500(5) 0.32542(7) 0.00794(4) Uani 1 1 d . . . . .
H14 H 0.721908 0.747895 0.460607 0.024 Uiso 1 1 calc R U . . .
H15 H 0.651020 0.906933 0.382270 0.024 Uiso 1 1 calc R U . . .
H16 H 0.763996 0.910360 0.296834 0.024 Uiso 1 1 calc R U . . .
C17 C 0.50282(2) 0.67784(4) 0.19848(5) 0.00456(3) Uani 1 1 d . . . . .
 
loop_
 _atom_site_aniso_label
 _atom_site_aniso_U_11
 _atom_site_aniso_U_22
 _atom_site_aniso_U_33
 _atom_site_aniso_U_23
 _atom_site_aniso_U_13
 _atom_site_aniso_U_12
O1 0.00436(5) 0.00664(6) 0.00839(7) -0.00169(6) 0.00152(5) -0.00050(4)
O3 0.00546(5) 0.01038(8) 0.00579(6) 0.00000(6) -0.00096(5) 0.00249(5)
O4 0.00767(6) 0.00850(7) 0.00430(5) -0.00052(5) 0.00071(5) 0.00217(5)
N5 0.00529(6) 0.00522(6) 0.00534(6) -0.00099(5) 0.00014(5) -0.00013(5)
C9 0.00477(6) 0.00472(7) 0.00558(7) -0.00041(6) 0.00024(6) -0.00021(5)
C11 0.00420(6) 0.00446(7) 0.00445(7) -0.00009(6) 0.00010(5) 0.00033(5)
C13 0.00788(8) 0.00809(9) 0.00784(9) -0.00289(7) 0.00009(7) -0.00142(7)
C17 0.00433(6) 0.00490(7) 0.00445(7) 0.00008(5) 0.00027(5) 0.00045(5)
 
_geom_special_details
;
 All esds (except the esd in the dihedral angle between two l.s. planes)
 are estimated using the full covariance matrix.  The cell esds are taken
 into account individually in the estimation of esds in distances, angles
 and torsion angles; correlations between esds in cell parameters are only
 used when they are defined by crystal symmetry.  An approximate (isotropic)
 treatment of cell esds is used for estimating esds involving l.s. planes.
;
 
loop_
 _geom_bond_atom_site_label_1
 _geom_bond_atom_site_label_2
 _geom_bond_distance
 _geom_bond_site_symmetry_2
 _geom_bond_publ_flag
O1 C9 1.4248(3) . ?
O1 H2 0.8400 . ?
O3 C17 1.2509(3) . ?
O4 C17 1.2577(3) . ?
N5 C11 1.4893(4) . ?
N5 H6 0.9100 . ?
N5 H7 0.9100 . ?
N5 H8 0.9100 . ?
C9 C13 1.5204(4) . ?
C9 C11 1.5318(4) . ?
C9 H10 1.0000 . ?
C11 C17 1.5359(4) . ?
C11 H12 1.0000 . ?
C13 H14 0.9800 . ?
C13 H15 0.9800 . ?
C13 H16 0.9800 . ?
 
loop_
 _geom_angle_atom_site_label_1
 _geom_angle_atom_site_label_2
 _geom_angle_atom_site_label_3
 _geom_angle
 _geom_angle_site_symmetry_1
 _geom_angle_site_symmetry_3
 _geom_angle_publ_flag
C9 O1 H2 109.5 . . ?
C11 N5 H6 109.5 . . ?
C11 N5 H7 109.5 . . ?
H6 N5 H7 109.5 . . ?
C11 N5 H8 109.5 . . ?
H6 N5 H8 109.5 . . ?
H7 N5 H8 109.5 . . ?
O1 C9 C13 110.79(2) . . ?
O1 C9 C11 104.41(2) . . ?
C13 C9 C11 113.39(2) . . ?
O1 C9 H10 109.4 . . ?
C13 C9 H10 109.4 . . ?
C11 C9 H10 109.4 . . ?
N5 C11 C9 108.84(2) . . ?
N5 C11 C17 110.05(2) . . ?
C9 C11 C17 112.74(2) . . ?
N5 C11 H12 108.4 . . ?
C9 C11 H12 108.4 . . ?
C17 C11 H12 108.4 . . ?
C9 C13 H14 109.5 . . ?
C9 C13 H15 109.5 . . ?
H14 C13 H15 109.5 . . ?
C9 C13 H16 109.5 . . ?
H14 C13 H16 109.5 . . ?
H15 C13 H16 109.5 . . ?
O3 C17 O4 127.27(3) . . ?
O3 C17 C11 116.54(2) . . ?
O4 C17 C11 116.19(2) . . ?
 
loop_
 _geom_torsion_atom_site_label_1
 _geom_torsion_atom_site_label_2
 _geom_torsion_atom_site_label_3
 _geom_torsion_atom_site_label_4
 _geom_torsion
 _geom_torsion_site_symmetry_1
 _geom_torsion_site_symmetry_2
 _geom_torsion_site_symmetry_3
 _geom_torsion_site_symmetry_4
 _geom_torsion_publ_flag
O1 C9 C11 N5 -54.47(3) . . . . ?
C13 C9 C11 N5 -175.17(2) . . . . ?
O1 C9 C11 C17 -176.87(2) . . . . ?
C13 C9 C11 C17 62.43(3) . . . . ?
N5 C11 C17 O3 -25.38(4) . . . . ?
C9 C11 C17 O3 96.34(3) . . . . ?
N5 C11 C17 O4 155.59(3) . . . . ?
C9 C11 C17 O4 -82.68(3) . . . . ?
 
_refine_diff_density_max    0.344
_refine_diff_density_min   -0.342
_refine_diff_density_rms    0.069

_shelx_res_file
;
TITL THR.restrained in space group "P21 21 21"
    THR.res
    created by SHELXL-2019/3 at 15:59:41 on 20-Feb-2025
CELL    0.5608   13.6260    7.6180    5.1100   90.0000   90.0000   90.0000
ZERR    4.0000    0.0000    0.0000    0.0000    0.0000    0.0000    0.0000
LATT  -1
REM Orthorhombic - Acentric - P lattice with 4 symmetry generators
SYMM 1/2+x, 1/2-y, -z
SYMM -x, 1/2+y, 1/2-z
SYMM 1/2-x, -y, 1/2+z
SFAC  O  N  C  H
UNIT  12  4  16  36

REM +THR.bodd
REM !ATOM O1!
REM !INVARIOMNAME O1c1h_0!
BEDE O1 H2 0.215 20.524 30.216 40.569
BEDE O1 C9 0.595 20.364 30.271 40.569
LONE O1 2 21.316 30.325 40.569 0.389 141.59

REM !ATOM H2!
REM !INVARIOMNAME H1o[1c]&O1c1h_0!
BEDE H2 O1 0.269 21.280 30.715 40.569

REM !ATOM O3!
REM !INVARIOMNAME O2c[2c1c]_0!
BEDE O3 C17 0.750 20.213 30.140 40.558
LONE O3 9 20.948 30.324 40.558 0.411 143.04

REM !ATOM O4!
REM !INVARIOMNAME O2c[2c1c]_0!
BEDE O4 C17 0.754 20.213 30.140 40.558
LONE O4 9 20.948 30.324 40.558 0.411 143.04

REM !ATOM N5!
REM !INVARIOMNAME N1c1h1h1h_0!
BEDE N5 C11 0.658 20.610 30.323 40.545
BEDE N5 H6 0.276 20.544 30.408 40.545
BEDE N5 H7 0.276 20.544 30.408 40.545
BEDE N5 H8 0.276 20.544 30.408 40.545

REM !ATOM H6!
REM !INVARIOMNAME H1n[@5c@6c]&N@5c@6c1h_0!
BEDE H6 N5 0.422 20.554 30.443 40.601

REM !ATOM H7!
REM !INVARIOMNAME H1n[@5c@6c]&N@5c@6c1h_0!
BEDE H7 N5 0.422 20.554 30.443 40.601

REM !ATOM H8!
REM !INVARIOMNAME H1n[@5c@6c]&N@5c@6c1h_0!
BEDE H8 N5 0.422 20.554 30.443 40.601

REM !ATOM C9!
REM !INVARIOMNAME 3-C#3o[#3c]#3c[#3o1c1h]1c1h_0!
BEDE C9 H10 0.331 20.815 30.373 40.558
BEDE C9 O1 0.758 20.423 30.549 40.558
BEDE C9 C13 1.041 20.405 30.259 40.558
BEDE C9 C11 0.650 20.719 30.351 40.558

REM !ATOM H10!
REM !INVARIOMNAME H1c[1o1c1c]&C1o1c1c1h_0!
BEDE H10 C9 0.503 20.385 30.254 40.554

REM !ATOM C11!
REM !INVARIOMNAME C1n1c1c1h_0!
BEDE C11 C9 0.799 20.598 30.330 40.578
BEDE C11 C17 0.801 20.598 30.330 40.578
BEDE C11 H12 0.483 20.614 30.371 40.578
BEDE C11 N5 0.773 20.470 30.377 40.578

REM !ATOM H12!
REM !INVARIOMNAME H1c[1n1c1c]&C1n1c1c1h_0!
BEDE H12 C11 0.443 20.548 30.343 40.578

REM !ATOM C13!
REM !INVARIOMNAME C@3c1h1h1h_0!
BEDE C13 H14 0.369 20.852 30.430 40.561
BEDE C13 H15 0.369 20.852 30.430 40.561
BEDE C13 H16 0.369 20.852 30.430 40.561
BEDE C13 C9 1.119 20.422 30.272 40.561

REM !ATOM H14!
REM !INVARIOMNAME H1c[@5c1h1h]&C@5c1h1h1h_0!
BEDE H14 C13 0.503 20.493 30.406 40.589

REM !ATOM H15!
REM !INVARIOMNAME H1c[@5c1h1h]&C@5c1h1h1h_0!
BEDE H15 C13 0.503 20.493 30.406 40.589

REM !ATOM H16!
REM !INVARIOMNAME H1c[@5c1h1h]&C@5c1h1h1h_0!
BEDE H16 C13 0.503 20.493 30.406 40.589

REM !ATOM C17!
REM !INVARIOMNAME C2o2o@3c_0!
BEDE C17 C11 1.137 20.405 30.243 40.564
BEDE C17 O3 0.788 21.185 30.410 40.564
BEDE C17 O4 0.793 21.185 30.410 40.564

LIST 6 ! automatically inserted. Change 6 to 4 for CHECKCIF!!
REM +THR.rests
L.S. 10
PLAN -20
ACTA
DAMP
WPDB -1
BOND $H
CONF
TEMP -261
FMAP
WGHT    0.024700    0.010400
FVAR       1.01612   0.09809   0.15896   0.17574
O1    1    0.763053    0.648034   -0.028001    11.00000    0.00436    0.00664 =
         0.00839   -0.00169    0.00152   -0.00050
AFIX 143
H2    4    0.807250    0.719466   -0.070337    11.00000   -2.40000
AFIX   0
O3    1    0.440524    0.710224    0.025269    11.00000    0.00546    0.01038 =
         0.00579    0.00000   -0.00096    0.00249
O4    1    0.494600    0.703256    0.440690    11.00000    0.00767    0.00850 =
         0.00430   -0.00052    0.00071    0.00217
N5    2    0.587515    0.508217   -0.148475    11.00000    0.00529    0.00522 =
         0.00534   -0.00099    0.00014   -0.00013
AFIX 137
H6    4    0.554558    0.405996   -0.120782    11.00000   -3.00000
H7    4    0.647224    0.484446   -0.219941    11.00000   -3.00000
H8    4    0.552487    0.577317   -0.259727    11.00000   -3.00000
AFIX   0
C9    3    0.680620    0.741601    0.071847    11.00000    0.00477    0.00472 =
         0.00558   -0.00041    0.00024   -0.00021
AFIX  13
H10   4    0.658540    0.829905   -0.060440    11.00000   -2.40000
AFIX   0
C11   3    0.601059    0.601322    0.105233    11.00000    0.00420    0.00446 =
         0.00445   -0.00009    0.00010    0.00033
AFIX  13
H12   4    0.624167    0.514348    0.238228    11.00000   -2.40000
AFIX   0
C13   3    0.706704    0.834996    0.325421    11.00000    0.00788    0.00809 =
         0.00784   -0.00289    0.00009   -0.00142
AFIX 137
H14   4    0.721908    0.747895    0.460607    11.00000   -3.00000
H15   4    0.651020    0.906933    0.382270    11.00000   -3.00000
H16   4    0.763996    0.910360    0.296834    11.00000   -3.00000
AFIX   0
C17   3    0.502815    0.677844    0.198478    11.00000    0.00433    0.00490 =
         0.00445    0.00008    0.00027    0.00045

REM <hkl>
REM THR.hkl
REM </hkl>
HKLF 4

L1      4    0.77436    0.66632   -0.03884  !    0.05140    0.03434  O1
L2      4    0.76305    0.64803   -0.02800  !   -0.05140    0.10000  O1
L3      4    0.72863    0.68711    0.01370  !    0.03571    0.04308  O1
L4      4    0.76305    0.64803   -0.02800  !   -0.03571    0.10000  O1
L5      4    0.79310    0.69659   -0.05678  !    0.12556    0.11366  H2
L6      4    0.80725    0.71947   -0.07034  !   -0.12556    0.10000  H2
L7      4    0.47787    0.69081    0.12912  !    0.02089    0.02225  O3
L8      4    0.44052    0.71022    0.02527  !   -0.02089    0.09806  O3
L9      4    0.49953    0.68802    0.29549  !    0.02089    0.02225  O4
L10     4    0.49460    0.70326    0.44069  !   -0.02089    0.09806  O4
L11     4    0.59350    0.54935   -0.03638  !    0.05984    0.05134  N5
L12     4    0.58751    0.50822   -0.14848  !   -0.05984    0.09578  N5
L13     4    0.57752    0.47721   -0.14008  !    0.05336    0.06486  N5
L14     4    0.58751    0.50822   -0.14848  !   -0.05336    0.09578  N5
L15     4    0.60562    0.50101   -0.17015  !    0.05336    0.06486  N5
L16     4    0.58751    0.50822   -0.14848  !   -0.05336    0.09578  N5
L17     4    0.57689    0.52917   -0.18222  !    0.05336    0.06486  N5
L18     4    0.58751    0.50822   -0.14848  !   -0.05336    0.09578  N5
L19     4    0.56984    0.45340   -0.13362  !    0.05434    0.07042  H6
L20     4    0.55456    0.40600   -0.12078  !   -0.05434    0.10562  H6
L21     4    0.61953    0.49547   -0.18680  !    0.05434    0.07042  H7
L22     4    0.64722    0.48445   -0.21994  !   -0.05434    0.10562  H7
L23     4    0.56873    0.54527   -0.20814  !    0.05434    0.07042  H8
L24     4    0.55249    0.57732   -0.25973  !   -0.05434    0.10562  H8
L25     4    0.67331    0.77083    0.02806  !    0.07995    0.05929  C9
L26     4    0.68062    0.74160    0.07185  !   -0.07995    0.09806  C9
L27     4    0.72447    0.69182    0.01873  !    0.04149    0.08727  C9
L28     4    0.68062    0.74160    0.07185  !   -0.04149    0.09806  C9
L29     4    0.69848    0.80555    0.24547  !    0.03973    0.04117  C9
L30     4    0.68062    0.74160    0.07185  !   -0.03973    0.09806  C9
L31     4    0.64686    0.68208    0.08601  !    0.07053    0.05579  C9
L32     4    0.68062    0.74160    0.07185  !   -0.07053    0.09806  C9
L33     4    0.66965    0.78549    0.00610  !    0.03777    0.04038  H10
L34     4    0.65854    0.82990   -0.06044  !   -0.03777    0.09736  H10
L35     4    0.64256    0.67449    0.08782  !    0.05866    0.05246  C11
L36     4    0.60106    0.60132    0.10523  !   -0.05866    0.10158  C11
L37     4    0.54982    0.64123    0.15386  !    0.05866    0.05246  C11
L38     4    0.60106    0.60132    0.10523  !   -0.05866    0.10158  C11
L39     4    0.61222    0.55931    0.16947  !    0.06023    0.05897  C11
L40     4    0.60106    0.60132    0.10523  !   -0.06023    0.10158  C11
L41     4    0.59403    0.55300   -0.02645  !    0.04610    0.05993  C11
L42     4    0.60106    0.60132    0.10523  !   -0.04610    0.10158  C11
L43     4    0.61393    0.55288    0.17931  !    0.05375    0.05452  H12
L44     4    0.62417    0.51435    0.23823  !   -0.05375    0.10158  H12
L45     4    0.71243    0.80220    0.37632  !    0.08357    0.06835  C13
L46     4    0.70670    0.83500    0.32542  !   -0.08357    0.09859  C13
L47     4    0.68574    0.86208    0.34683  !    0.08357    0.06835  C13
L48     4    0.70670    0.83500    0.32542  !   -0.08357    0.09859  C13
L49     4    0.72828    0.86337    0.31466  !    0.08357    0.06835  C13
L50     4    0.70670    0.83500    0.32542  !   -0.08357    0.09859  C13
L51     4    0.68751    0.76626    0.13879  !    0.04140    0.04324  C13
L52     4    0.70670    0.83500    0.32542  !   -0.04140    0.09859  C13
L53     4    0.71410    0.79260    0.39122  !    0.04836    0.06454  H14
L54     4    0.72191    0.74790    0.46061  !   -0.04836    0.10351  H14
L55     4    0.67960    0.87001    0.35309  !    0.04836    0.06454  H15
L56     4    0.65102    0.90693    0.38227  !   -0.04836    0.10351  H15
L57     4    0.73459    0.87168    0.31151  !    0.04836    0.06454  H16
L58     4    0.76400    0.91036    0.29683  !   -0.04836    0.10351  H16
L59     4    0.57554    0.62119    0.12945  !    0.03973    0.03863  C17
L60     4    0.50282    0.67784    0.19848  !   -0.03973    0.09912  C17
L61     4    0.46357    0.69824    0.08936  !    0.11624    0.06517  C17
L62     4    0.50282    0.67784    0.19848  !   -0.11624    0.09912  C17
L63     4    0.49764    0.69387    0.35119  !    0.11624    0.06517  C17
L64     4    0.50282    0.67784    0.19848  !   -0.11624    0.09912  C17
L65     4    0.75332    0.63408   -0.09647  !    0.12909    0.05166  O1
L66     4    0.77395    0.62859    0.03611  !    0.12909    0.05166  O1
L67     4    0.76305    0.64803   -0.02800  !   -0.25818    0.10000  O1
L68     4    0.41607    0.73117    0.06049  !    0.09299    0.05150  O3
L69     4    0.45201    0.69602   -0.04603  !    0.09299    0.05150  O3
L70     4    0.44052    0.71022    0.02527  !   -0.18598    0.09806  O3
L71     4    0.46742    0.72456    0.45507  !    0.09299    0.05150  O4
L72     4    0.52008    0.68722    0.47648  !    0.09299    0.05150  O4
L73     4    0.49460    0.70326    0.44069  !   -0.18598    0.09806  O4


     d12       A        B1       B2       r     molecule  atom1 atom2

    1.251    0.116    0.065    0.099    0.788   THR.restrained in s  C17 O3
    1.258    0.116    0.065    0.099    0.793   THR.restrained in s  C17 O4
    1.425    0.041    0.087    0.098    0.758   THR.restrained in s  C9 O1

    0.840    0.126    0.114    0.100    0.269   THR.restrained in s  H2 O1

    1.489    0.046    0.060    0.102    0.773   THR.restrained in s  C11 N5

    0.910    0.054    0.070    0.106    0.422   THR.restrained in s  H6 N5
    0.910    0.054    0.070    0.106    0.422   THR.restrained in s  H8 N5
    0.910    0.054    0.070    0.106    0.422   THR.restrained in s  H7 N5

    1.251    0.021    0.022    0.098    0.750   THR.restrained in s  O3 C17
    1.258    0.021    0.022    0.098    0.754   THR.restrained in s  O4 C17
    1.425    0.036    0.043    0.100    0.595   THR.restrained in s  O1 C9

    1.489    0.060    0.051    0.096    0.658   THR.restrained in s  N5 C11

    1.532    0.059    0.052    0.102    0.799   THR.restrained in s  C11 C9
    1.532    0.071    0.056    0.098    0.650   THR.restrained in s  C9 C11
    1.536    0.059    0.052    0.102    0.801   THR.restrained in s  C11 C17

    0.980    0.048    0.065    0.104    0.503   THR.restrained in s  H15 C13
    0.980    0.048    0.065    0.104    0.503   THR.restrained in s  H14 C13
    0.980    0.048    0.065    0.104    0.503   THR.restrained in s  H16 C13
    1.000    0.038    0.040    0.097    0.503   THR.restrained in s  H10 C9
    1.000    0.054    0.055    0.102    0.443   THR.restrained in s  H12 C11

    0.840    0.051    0.034    0.100    0.215   THR.restrained in s  O1 H2

    0.910    0.053    0.065    0.096    0.276   THR.restrained in s  N5 H6
    0.910    0.053    0.065    0.096    0.276   THR.restrained in s  N5 H8
    0.910    0.053    0.065    0.096    0.276   THR.restrained in s  N5 H7

    0.980    0.084    0.068    0.099    0.369   THR.restrained in s  C13 H15
    0.980    0.084    0.068    0.099    0.369   THR.restrained in s  C13 H14
    0.980    0.084    0.068    0.099    0.369   THR.restrained in s  C13 H16
    1.000    0.080    0.059    0.098    0.331   THR.restrained in s  C9 H10
    1.000    0.060    0.059    0.102    0.483   THR.restrained in s  C11 H12

    1.520    0.041    0.043    0.099    1.119   THR.restrained in s  C13 C9
    1.520    0.040    0.041    0.098    1.041   THR.restrained in s  C9 C13
    1.536    0.040    0.039    0.099    1.137   THR.restrained in s  C17 C11


REM  THR.restrained in space group "P21 21 21"
REM wR2 = 0.064323, GooF = S = 1.06381, Restrained GooF = 1.06381 for all data
REM R1 = 0.021935 for 4461 Fo > 4sig(Fo) and 0.044634 for all 5988 data
REM 78 parameters refined using 0 restraints

END

WGHT      0.0245      0.0104

REM Highest difference peak  0.344,  deepest hole -0.342,  1-sigma level  0.069
Q1    1   0.5428  0.6111  0.1071  11.00000  0.05    0.34
Q2    1   0.6356  0.6249  0.1086  11.00000  0.05    0.32
Q3    1   0.5961  0.6561  0.1048  11.00000  0.05    0.31
Q4    1   0.8256  0.7228 -0.0189  11.00000  0.05    0.28
Q5    1   0.6339  0.7190  0.0672  11.00000  0.05    0.28
Q6    1   0.4822  0.6560  0.1769  11.00000  0.05    0.28
Q7    1   0.4959  0.6799  0.1087  11.00000  0.05    0.27
Q8    1   0.5304  0.6718  0.1866  11.00000  0.05    0.27
Q9    1   0.4812  0.5386  0.1465  11.00000  0.05    0.26
Q10   1   0.6957  1.0623  0.4943  11.00000  0.05    0.26
Q11   1   0.7578  0.5987 -0.0524  11.00000  0.05    0.26
Q12   1   0.7661  0.4854 -0.0615  11.00000  0.05    0.26
Q13   1   0.5100  0.9391 -0.0116  11.00000  0.05    0.25
Q14   1   0.9020  0.7910 -0.0239  11.00000  0.05    0.25
Q15   1   0.6985  0.9773 -0.2140  11.00000  0.05    0.24
Q16   1   0.4984  0.6924  0.2581  11.00000  0.05    0.24
Q17   1   0.4824  0.7381 -0.0015  11.00000  0.05    0.24
Q18   1   0.5571  0.5799  0.1622  11.00000  0.05    0.24
Q19   1   0.8039  0.7007 -0.0111  11.00000  0.05    0.24
Q20   1   0.5731  0.9482  0.2839  11.00000  0.05    0.24
;
_shelx_res_checksum   60845

_shelx_hkl_file
;
   0   0   2 2138.63    8.85
   0   0   4    7.45    0.68
   0   0   6   32.31    0.81
   0   0   8   88.16    1.40
   0   0  10    3.90    1.12
   0   0  12    2.89    1.47
   0   1   1 2354.87   40.68
   0   1   2    0.71    1.24
   0   1   3  376.74    7.24
   0   1   4   22.11    0.47
   0   1   5   41.09    0.53
   0   1   6    0.12    0.70
   0   1   7    0.26    1.13
   0   1   8   79.65    2.55
   0   1   9   61.45    1.27
   0   1  10    0.76    2.58
   0   1  11    1.30    3.78
   0   1  12   35.95    1.74
   0   1  13    7.50    2.82
   0   2   0 3472.74   46.38
   0   2   1   70.19    3.39
   0   2   2 2096.24   60.66
   0   2   3  143.62    1.34
   0   2   4  307.06    3.91
   0   2   5   22.66    0.48
   0   2   6   16.63    0.49
   0   2   7   43.39    0.69
   0   2   8  161.31    5.39
   0   2   9   29.92    0.85
   0   2  10    0.90    2.07
   0   2  11    6.57    0.86
   0   2  12    1.05    3.22
   0   2  13    4.38    5.04
   0   3   1    0.06    0.40
   0   3   2  558.49   18.79
   0   3   3   10.97    0.86
   0   3   4  601.50    6.78
   0   3   5   48.44    0.58
   0   3   6   15.23    0.60
   0   3   7    2.17    3.42
   0   3   8    0.37    1.92
   0   3   9    2.66    0.64
   0   3  10    0.74    2.72
   0   3  11    0.14    0.94
   0   3  12    8.85    0.94
   0   3  13    1.32    3.73
   0   4   0  119.64    7.85
   0   4   1   94.02    5.81
   0   4   2   19.60    1.41
   0   4   3   35.81    0.85
   0   4   4    5.81    1.01
   0   4   5  139.86    1.23
   0   4   6    5.39    0.51
   0   4   7   39.89    1.93
   0   4   8    8.52    0.62
   0   4   9    1.65    3.59
   0   4  10   68.08    1.47
   0   4  11    0.71    2.76
   0   4  12    2.77    4.49
   0   4  13   18.54    0.94
   0   5   1    4.78    0.56
   0   5   2  182.83    7.42
   0   5   3   72.45    2.89
   0   5   4   54.28    1.45
   0   5   5   27.73    0.57
   0   5   6  112.38    3.63
   0   5   7    0.67    2.42
   0   5   8    2.74    3.96
   0   5   9   23.39    0.70
   0   5  10    3.59    0.86
   0   5  11    2.31    3.50
   0   5  12   36.68    1.81
   0   5  13   10.70    1.63
   0   6   0  379.90   18.69
   0   6   1   44.20    1.91
   0   6   2   84.00    3.62
   0   6   3   89.10    3.30
   0   6   4   14.64    0.50
   0   6   5  262.40   10.65
   0   6   6  275.33   14.78
   0   6   7  155.90    7.64
   0   6   8   10.76    0.78
   0   6   9    4.65    0.76
   0   6  10   10.62    0.82
   0   6  11    0.48    1.06
   0   6  12    1.85    3.33
   0   6  13    2.07    5.16
   0   7   1   68.93    3.00
   0   7   2   48.77    3.10
   0   7   3    0.79    0.43
   0   7   4   17.45    0.48
   0   7   5  148.93    7.26
   0   7   6    0.45    1.64
   0   7   7   12.46    1.24
   0   7   8   59.30    0.83
   0   7   9    4.33    0.79
   0   7  10   63.85    1.03
   0   7  11    2.38    3.85
   0   7  12    9.43    0.97
   0   8   0    0.33    1.48
   0   8   1  140.66    8.07
   0   8   2   14.84    1.38
   0   8   3  324.35   10.33
   0   8   4   53.93    3.41
   0   8   5   41.64    2.19
   0   8   6    5.93    0.57
   0   8   7   46.27    1.19
   0   8   8   31.73    0.87
   0   8   9   17.80    0.82
   0   8  10    3.94    0.81
   0   8  11    0.66    2.89
   0   8  12    7.90    0.98
   0   9   1   92.10    4.00
   0   9   2   22.90    2.46
   0   9   3   34.90    2.58
   0   9   4  244.83   19.62
   0   9   5   11.87    0.65
   0   9   6    0.14    0.76
   0   9   7    3.18    0.92
   0   9   8    3.72    3.96
   0   9   9   53.62    1.45
   0   9  10   27.48    0.89
   0   9  11    9.56    0.96
   0   9  12   16.69    2.77
   0  10   0   59.62    3.76
   0  10   1    0.89    2.79
   0  10   2    0.50    0.85
   0  10   3   39.94    3.92
   0  10   4   39.49    2.14
   0  10   5   15.04    1.32
   0  10   6    1.66    3.03
   0  10   7    0.57    2.26
   0  10   8   10.49    0.95
   0  10   9    0.16    1.01
   0  10  10    2.87    4.12
   0  10  11    1.10    3.58
   0  10  12    1.73    3.37
   0  11   1    3.09    4.12
   0  11   2    1.33    2.33
   0  11   3   64.68    4.84
   0  11   4   10.45    2.07
   0  11   5    5.67    1.00
   0  11   6    9.99    0.70
   0  11   7   74.00    0.95
   0  11   8   11.77    0.83
   0  11   9   12.75    0.93
   0  11  10    0.86    1.51
   0  11  11    3.21    4.53
   0  12   0   58.84    2.91
   0  12   1   16.65    0.87
   0  12   2   73.00    4.92
   0  12   3    2.97    3.58
   0  12   4   49.63    2.28
   0  12   5   14.83    1.19
   0  12   6    8.93    0.75
   0  12   7    2.09    3.26
   0  12   8    2.85    3.97
   0  12   9    0.36    2.04
   0  12  10    1.15    2.82
   0  12  11   30.13    3.22
   0  13   1   20.03    1.31
   0  13   2    1.60    2.96
   0  13   3   46.68    0.83
   0  13   4    4.50    0.54
   0  13   5   44.80    0.89
   0  13   6    3.16    2.83
   0  13   7   45.61    0.85
   0  13   8    7.51    1.58
   0  13   9    0.36    2.00
   0  13  10   21.48    0.94
   0  14   0    0.60    0.86
   0  14   1   13.62    1.26
   0  14   2   50.42    0.86
   0  14   3    1.25    3.13
   0  14   4   25.81    0.74
   0  14   5    0.28    1.52
   0  14   6   23.61    0.86
   0  14   7   41.64    0.89
   0  14   8    9.58    1.80
   0  14   9    8.76    0.97
   0  14  10   23.19    0.92
   0  15   1    7.35    0.60
   0  15   2  130.45    1.15
   0  15   3   15.69    0.79
   0  15   4    0.53    2.18
   0  15   5    3.16    2.97
   0  15   6    0.22    1.25
   0  15   7   50.23    1.61
   0  15   8    0.33    1.86
   0  15   9    0.90    2.41
   0  16   0    0.29    1.60
   0  16   1   14.44    0.77
   0  16   2   12.18    1.00
   0  16   3    1.00    2.54
   0  16   4    0.61    2.45
   0  16   5    1.52    4.04
   0  16   6    2.60    3.81
   0  16   7    1.02    3.33
   0  16   8    2.60    4.64
   0  17   1    0.66    1.79
   0  17   2   10.77    1.38
   0  17   3   14.80    0.68
   0  17   4    6.24    0.80
   0  17   5    5.75    0.73
   0  17   6   30.52    1.32
   0  17   7    0.08    0.44
   0  18   0    0.33    1.90
   0  18   1    0.47    1.88
   0  18   2   15.25    0.92
   0  18   3    9.18    1.32
   0  18   4    5.70    2.25
   0  18   5    5.74    0.82
   0  18   6    3.07    4.48
   0  19   1    0.84    2.17
   0  19   2    3.65    0.76
   0  19   3    4.29    5.05
   0  19   4    0.33    1.70
   0  19   5    0.50    1.38
   0  20   0   27.07    0.95
   0  20   1    9.00    0.85
   0  20   2   26.01    1.95
   0  20   3    0.62    1.96
   1   0   1 1129.40    4.85
   1   0   2  349.24    3.31
   1   0   3  676.94    5.21
   1   0   4   55.27    0.83
   1   0   5  419.23    4.22
   1   0   6   56.29    0.94
   1   0   7   57.04    1.15
   1   0   8  203.14    1.98
   1   0   9   35.32    1.42
   1   0  10   17.85    1.08
   1   0  11   27.58    1.17
   1   0  12    1.92    6.97
   1   0  13    0.40    3.18
   1   1   0  906.67   63.62
   1   1   1 1118.00   17.74
   1   1   2  188.60    1.36
   1   1   3  397.18    2.82
   1   1   4   27.19    0.79
   1   1   5   54.58    1.13
   1   1   6    8.67    0.60
   1   1   7   33.84    0.72
   1   1   8   16.32    0.71
   1   1   9   76.55    3.24
   1   1  10   28.71    0.74
   1   1  11   24.01    1.22
   1   1  12   54.82    2.35
   1   1  13    0.61    2.61
   1   2   0 2301.54   82.04
   1   2   1 2578.49   67.37
   1   2   2  125.60    1.92
   1   2   3  355.95    6.20
   1   2   4    0.16    0.88
   1   2   5   66.70    0.76
   1   2   6   17.13    0.49
   1   2   7  129.78    3.02
   1   2   8   14.46    0.65
   1   2   9    5.00    1.00
   1   2  10   19.31    0.62
   1   2  11    6.40    0.91
   1   2  12   30.21    0.97
   1   2  13    6.44    0.99
   1   3   0   58.28    3.46
   1   3   1   16.98    0.41
   1   3   2  504.60   13.68
   1   3   3   13.32    0.47
   1   3   4   81.89    0.65
   1   3   5  108.31    1.36
   1   3   6   61.10    2.59
   1   3   7   15.66    0.61
   1   3   8   24.78    0.74
   1   3   9   41.04    0.83
   1   3  10    7.26    1.06
   1   3  11   38.78    1.01
   1   3  12    4.09    5.06
   1   3  13   22.39    0.95
   1   4   0  966.02   53.88
   1   4   1  148.13    7.62
   1   4   2  224.27   10.57
   1   4   3   12.35    0.48
   1   4   4  146.77    1.17
   1   4   5  213.52    1.49
   1   4   6   88.31    4.04
   1   4   7   14.56    1.15
   1   4   8   60.38    2.74
   1   4   9   16.22    0.68
   1   4  10    6.99    0.66
   1   4  11    1.79    3.32
   1   4  12   10.23    0.95
   1   4  13    0.14    0.91
   1   5   0   24.49    1.18
   1   5   1    5.68    0.67
   1   5   2   32.31    2.07
   1   5   3  150.53    4.94
   1   5   4   35.72    0.95
   1   5   5  361.32    3.68
   1   5   6    0.98    2.71
   1   5   7   56.34    2.58
   1   5   8    2.41    0.71
   1   5   9    2.28    3.05
   1   5  10   11.38    1.04
   1   5  11    1.33    3.85
   1   5  12    0.49    2.40
   1   5  13    0.80    3.26
   1   6   0  636.68   25.23
   1   6   1  102.21    3.56
   1   6   2  486.32   19.20
   1   6   3  154.70    4.29
   1   6   4   75.54    0.68
   1   6   5   25.78    1.35
   1   6   6   13.40    1.01
   1   6   7   36.54    1.85
   1   6   8   47.84    0.91
   1   6   9   24.51    0.72
   1   6  10   20.79    0.78
   1   6  11    6.66    1.15
   1   6  12    1.86    4.53
   1   6  13    5.78    0.98
   1   7   0  105.62    6.16
   1   7   1    6.98    0.45
   1   7   2  149.19    7.74
   1   7   3  199.98    6.94
   1   7   4  131.01    2.19
   1   7   5   44.73    2.02
   1   7   6   51.74    3.13
   1   7   7   14.57    0.61
   1   7   8   15.86    0.69
   1   7   9   32.74    0.74
   1   7  10    9.75    0.72
   1   7  11    2.27    3.79
   1   7  12    8.78    0.97
   1   8   0  181.12    8.23
   1   8   1  146.04    7.48
   1   8   2  188.90    6.00
   1   8   3    4.34    0.41
   1   8   4   14.36    1.14
   1   8   5  109.55    6.44
   1   8   6   16.91    0.97
   1   8   7   70.79    3.72
   1   8   8   10.15    1.11
   1   8   9   12.45    1.23
   1   8  10   11.25    0.93
   1   8  11    0.83    1.64
   1   8  12    0.75    2.99
   1   9   0   60.94    1.35
   1   9   1   40.65    1.90
   1   9   2   36.23    1.98
   1   9   3    3.72    1.61
   1   9   4  137.99    8.14
   1   9   5   29.70    3.17
   1   9   6    3.79    0.63
   1   9   7   50.02    0.83
   1   9   8    1.13    2.29
   1   9   9   22.83    0.82
   1   9  10   13.46    0.94
   1   9  11    7.58    0.97
   1   9  12   22.65    1.15
   1  10   0   11.96    0.46
   1  10   1    1.21    1.25
   1  10   2   45.13    3.35
   1  10   3   38.87    2.38
   1  10   4    2.76    3.83
   1  10   5   68.94    5.10
   1  10   6    2.12    3.54
   1  10   7    0.63    1.21
   1  10   8    4.48    0.72
   1  10   9    1.53    3.10
   1  10  10   19.82    1.65
   1  10  11    9.27    0.97
   1  10  12   19.50    1.31
   1  11   0    7.44    0.46
   1  11   1   29.10    1.37
   1  11   2   22.53    1.61
   1  11   3   89.19    6.94
   1  11   4   16.68    0.93
   1  11   5    2.10    3.08
   1  11   6    6.50    0.62
   1  11   7    7.38    0.69
   1  11   8    3.20    4.35
   1  11   9    7.74    0.84
   1  11  10   16.07    0.95
   1  11  11    6.20    6.70
   1  12   0   86.30    3.88
   1  12   1   12.42    0.56
   1  12   2    8.57    1.11
   1  12   3   61.88    3.69
   1  12   4   50.37    3.42
   1  12   5   19.19    0.69
   1  12   6    1.56    2.69
   1  12   7   10.21    0.71
   1  12   8    9.78    0.93
   1  12   9   28.35    0.94
   1  12  10    0.63    1.99
   1  12  11    2.74    4.04
   1  13   0   25.00    0.71
   1  13   1   25.21    1.36
   1  13   2   46.39    3.58
   1  13   3   26.72    1.05
   1  13   4    7.18    0.53
   1  13   5    9.85    1.03
   1  13   6    2.10    2.98
   1  13   7    3.02    0.93
   1  13   8   43.59    0.93
   1  13   9   11.24    2.48
   1  13  10   10.48    0.99
   1  14   0    0.76    2.32
   1  14   1   81.53    4.93
   1  14   2   35.34    0.98
   1  14   3    1.98    2.73
   1  14   4   39.13    0.76
   1  14   5   28.43    0.99
   1  14   6    2.88    0.78
   1  14   7    5.32    0.72
   1  14   8    6.22    0.98
   1  14   9   10.25    0.97
   1  14  10    5.27    0.98
   1  15   0    0.60    2.00
   1  15   1   20.80    1.11
   1  15   2   31.61    0.76
   1  15   3   20.33    0.79
   1  15   4    8.62    0.63
   1  15   5   12.91    0.67
   1  15   6   26.94    0.93
   1  15   7   34.98    0.93
   1  15   8    1.45    2.83
   1  15   9    0.85    3.15
   1  16   0    2.11    0.74
   1  16   1    0.60    2.01
   1  16   2   10.32    1.15
   1  16   3   11.53    0.66
   1  16   4    2.30    3.65
   1  16   5    7.28    1.14
   1  16   6   22.28    0.95
   1  16   7    5.80    0.74
   1  16   8    3.00    4.15
   1  17   0    0.69    2.62
   1  17   1   15.93    0.79
   1  17   2   12.65    0.67
   1  17   3   13.06    1.13
   1  17   4    4.49    0.97
   1  17   5   13.10    0.85
   1  17   6    7.47    0.73
   1  17   7    5.39    0.88
   1  18   0    0.49    1.76
   1  18   1    0.63    2.04
   1  18   2   25.33    1.12
   1  18   3    2.48    3.81
   1  18   4    0.74    2.03
   1  18   5    0.63    1.85
   1  18   6    6.68    0.72
   1  19   0    0.47    1.71
   1  19   1    0.97    3.15
   1  19   2    0.82    2.31
   1  19   3    1.25    3.67
   1  19   4    0.98    2.30
   1  19   5    1.67    1.34
   1  20   0    2.52    3.88
   1  20   1    2.78    3.69
   1  20   2    1.00    2.41
   2   0   0  547.97    2.97
   2   0   1  194.82    1.30
   2   0   2    0.11    0.87
   2   0   3  512.53    4.53
   2   0   4    7.56    0.61
   2   0   5  260.79    2.66
   2   0   6    4.64    0.56
   2   0   7    6.75    0.85
   2   0   8    4.58    0.84
   2   0   9    0.47    3.18
   2   0  10    2.35    4.70
   2   0  11    0.30    2.41
   2   0  12   15.12    1.31
   2   0  13    6.97    1.40
   2   1   0  245.39   11.58
   2   1   1  714.02    5.49
   2   1   2  203.38    2.81
   2   1   3  592.51    6.29
   2   1   4  207.45    1.50
   2   1   5  196.41    1.77
   2   1   6   61.12    0.68
   2   1   7   75.89    0.88
   2   1   8   14.85    0.79
   2   1   9   47.04    0.94
   2   1  10   20.01    0.75
   2   1  11   33.46    0.84
   2   1  12   25.61    1.28
   2   1  13   11.74    0.96
   2   2   0   83.22    4.40
   2   2   1 1587.60   36.65
   2   2   2  457.07   13.41
   2   2   3  234.10    4.77
   2   2   4  111.80    0.82
   2   2   5   98.16    0.73
   2   2   6   12.46    0.49
   2   2   7  237.73    8.80
   2   2   8   23.77    0.71
   2   2   9    1.37    2.35
   2   2  10    2.16    3.36
   2   2  11   18.39    0.85
   2   2  12   17.98    0.92
   2   2  13    0.77    2.37
   2   3   0  290.07   16.48
   2   3   1   93.98    1.68
   2   3   2   22.14    1.15
   2   3   3   75.91    3.09
   2   3   4   10.01    0.41
   2   3   5  137.98    2.26
   2   3   6   24.40    0.58
   2   3   7   70.49    2.97
   2   3   8   34.70    0.97
   2   3   9   19.02    0.66
   2   3  10   79.32    1.04
   2   3  11    3.02    0.84
   2   3  12   28.58    0.92
   2   3  13    3.03    3.71
   2   4   0  651.60   41.48
   2   4   1  591.22   12.66
   2   4   2  168.19    7.58
   2   4   3  150.75    2.80
   2   4   4   72.53    0.66
   2   4   5   79.81    1.41
   2   4   6   85.42    4.35
   2   4   7  209.25    7.13
   2   4   8    2.25    0.84
   2   4   9   46.34    0.84
   2   4  10   32.24    0.64
   2   4  11    5.94    0.92
   2   4  12    8.69    0.97
   2   4  13   16.73    0.95
   2   5   0   13.50    1.27
   2   5   1  226.43    5.52
   2   5   2  116.43    5.35
   2   5   3  386.30    8.15
   2   5   4   64.45    0.91
   2   5   5   24.26    0.65
   2   5   6   31.26    1.90
   2   5   7   54.94    3.71
   2   5   8    2.31    0.71
   2   5   9   27.41    0.70
   2   5  10   25.51    0.65
   2   5  11   14.53    0.90
   2   5  12   33.89    2.31
   2   5  13    4.71    1.00
   2   6   0    5.03    0.43
   2   6   1   45.28    1.32
   2   6   2   86.91    3.07
   2   6   3   23.35    0.91
   2   6   4   11.88    0.45
   2   6   5   55.09    3.30
   2   6   6   17.54    1.02
   2   6   7   56.00    3.24
   2   6   8   20.25    0.98
   2   6   9    1.88    0.81
   2   6  10   13.18    0.68
   2   6  11   13.77    0.94
   2   6  12    7.77    0.98
   2   6  13    7.57    0.96
   2   7   0   44.39    1.92
   2   7   1   46.04    1.38
   2   7   2   63.64    2.71
   2   7   3  111.95    2.06
   2   7   4  138.34    4.75
   2   7   5  113.94    7.05
   2   7   6  105.22    6.51
   2   7   7    8.91    0.61
   2   7   8    0.18    1.05
   2   7   9    4.87    0.71
   2   7  10   11.19    0.69
   2   7  11   22.64    0.97
   2   7  12    4.93    1.03
   2   8   0  205.55   11.11
   2   8   1  112.95    3.30
   2   8   2   81.83    2.61
   2   8   3   52.16    1.29
   2   8   4   61.69    2.90
   2   8   5   14.87    1.45
   2   8   6   53.52    4.85
   2   8   7   18.05    0.89
   2   8   8   66.09    1.12
   2   8   9    7.33    1.65
   2   8  10    3.61    0.92
   2   8  11    1.78    4.66
   2   8  12    4.43    5.31
   2   9   0   31.08    1.27
   2   9   1   46.20    1.16
   2   9   2   17.57    1.71
   2   9   3   15.46    1.30
   2   9   4    1.88    2.84
   2   9   5   23.66    2.63
   2   9   6   14.50    0.75
   2   9   7   19.04    1.17
   2   9   8    7.33    1.43
   2   9   9   46.05    1.02
   2   9  10    2.07    2.87
   2   9  11    0.74    2.55
   2   9  12    7.17    2.11
   2  10   0  551.38   25.60
   2  10   1   73.83    3.46
   2  10   2  123.47    9.15
   2  10   3   87.29    6.25
   2  10   4   19.38    1.12
   2  10   5   24.65    1.33
   2  10   6    0.10    0.55
   2  10   7   20.16    0.71
   2  10   8   34.54    0.78
   2  10   9   21.16    1.20
   2  10  10    4.27    5.14
   2  10  11    0.82    2.30
   2  11   0    5.60    0.56
   2  11   1   20.16    1.07
   2  11   2    9.60    0.71
   2  11   3   38.04    2.49
   2  11   4   28.00    1.77
   2  11   5    5.18    0.67
   2  11   6    0.57    2.21
   2  11   7   22.18    0.75
   2  11   8   62.34    1.03
   2  11   9   10.28    0.94
   2  11  10    5.06    1.01
   2  11  11   12.94    0.95
   2  12   0   64.50    2.51
   2  12   1   49.34    2.04
   2  12   2   65.18    6.37
   2  12   3    0.46    1.71
   2  12   4    6.65    0.68
   2  12   5    3.19    1.93
   2  12   6    8.44    0.65
   2  12   7    6.31    0.74
   2  12   8   26.04    0.87
   2  12   9   26.18    0.91
   2  12  10   11.39    0.97
   2  12  11    1.73    4.65
   2  13   0  149.17    5.18
   2  13   1   26.38    1.03
   2  13   2   15.44    1.47
   2  13   3   35.51    0.67
   2  13   4   47.16    0.99
   2  13   5   34.02    0.74
   2  13   6    8.35    0.72
   2  13   7    0.78    2.48
   2  13   8    3.57    4.52
   2  13   9    1.15    3.67
   2  13  10    3.39    1.08
   2  14   0    0.09    0.48
   2  14   1   22.58    0.73
   2  14   2   13.42    0.74
   2  14   3   27.43    0.75
   2  14   4   14.08    0.76
   2  14   5    9.93    0.99
   2  14   6    3.70    4.30
   2  14   7    8.77    0.69
   2  14   8    2.62    2.84
   2  14   9    3.90    3.44
   2  14  10   15.96    1.27
   2  15   0    1.88    2.89
   2  15   1   13.92    0.60
   2  15   2   16.55    0.76
   2  15   3   33.26    0.96
   2  15   4    6.55    0.87
   2  15   5    8.50    0.66
   2  15   6    2.71    3.92
   2  15   7    4.73    2.71
   2  15   8    2.64    0.79
   2  15   9    0.60    2.50
   2  16   0    8.04    0.66
   2  16   1   12.98    0.65
   2  16   2   39.57    0.82
   2  16   3   29.16    0.85
   2  16   4    0.80    2.79
   2  16   5   51.23    0.89
   2  16   6    8.66    0.86
   2  16   7    0.99    2.37
   2  16   8    0.72    2.75
   2  17   0    0.43    1.52
   2  17   1    5.59    0.67
   2  17   2    0.57    1.80
   2  17   3    0.22    1.26
   2  17   4    7.72    0.71
   2  17   5    4.59    5.47
   2  17   6    1.74    3.10
   2  17   7    1.23    3.63
   2  18   0    1.97    3.19
   2  18   1    0.83    2.25
   2  18   2    7.14    0.79
   2  18   3   36.40    0.95
   2  18   4    2.97    1.83
   2  18   5   12.36    0.85
   2  18   6    6.17    0.87
   2  19   0    0.63    0.98
   2  19   1   25.56    0.95
   2  19   2    1.14    2.63
   2  19   3    0.08    0.42
   2  19   4   12.43    0.71
   2  19   5    2.36    3.70
   2  20   0    0.61    1.81
   2  20   1    2.62    3.59
   2  20   2    1.42    3.12
   3   0   1    7.91    0.30
   3   0   2   15.56    0.60
   3   0   3    8.75    0.73
   3   0   4   12.88    0.71
   3   0   5   50.42    0.77
   3   0   6    3.88    0.57
   3   0   7   37.95    1.00
   3   0   8   34.64    1.00
   3   0   9    3.12    7.96
   3   0  10    1.05    1.05
   3   0  11    7.93    1.22
   3   0  12   22.57    1.31
   3   0  13   12.97    1.37
   3   1   0  841.93   15.76
   3   1   1   87.92    0.77
   3   1   2  774.59    5.38
   3   1   3   23.88    1.51
   3   1   4 1053.44    5.04
   3   1   5   23.34    0.47
   3   1   6    1.56    0.44
   3   1   7   37.96    0.71
   3   1   8    7.47    0.57
   3   1   9    3.39    4.60
   3   1  10   15.70    0.75
   3   1  11    4.81    0.89
   3   1  12   46.25    2.23
   3   1  13    0.53    2.25
   3   2   0 1886.66   82.38
   3   2   1  526.85   66.75
   3   2   2  158.85    3.80
   3   2   3  231.71    5.30
   3   2   4  159.99    1.16
   3   2   5  244.94    1.82
   3   2   6   53.19    1.75
   3   2   7   24.76    1.10
   3   2   8   66.76    1.88
   3   2   9   18.69    0.65
   3   2  10    2.02    3.11
   3   2  11   11.85    0.87
   3   2  12   18.83    0.92
   3   2  13    1.64    2.85
   3   3   0 1477.69   76.40
   3   3   1   83.73    2.06
   3   3   2  648.07   14.66
   3   3   3  284.09    2.01
   3   3   4  182.45    1.41
   3   3   5  119.98    0.86
   3   3   6   54.88    0.72
   3   3   7    3.45    1.12
   3   3   8   15.86    0.67
   3   3   9   40.72    0.83
   3   3  10   62.06    2.55
   3   3  11   19.76    1.96
   3   3  12   30.40    0.98
   3   3  13   12.16    0.95
   3   4   0 1663.09   86.92
   3   4   1  745.05   16.79
   3   4   2  721.52   22.39
   3   4   3   36.97    0.55
   3   4   4   25.41    0.49
   3   4   5   25.25    0.45
   3   4   6   11.78    0.55
   3   4   7   22.14    0.98
   3   4   8   96.80    4.46
   3   4   9   13.38    0.69
   3   4  10   12.09    0.96
   3   4  11    2.73    3.91
   3   4  12    7.99    1.14
   3   4  13    3.75    1.04
   3   5   0   68.87    4.04
   3   5   1   31.90    0.97
   3   5   2  375.17   13.17
   3   5   3   92.03    3.51
   3   5   4   41.35    0.58
   3   5   5   99.09    1.44
   3   5   6   69.98    1.81
   3   5   7   18.06    0.67
   3   5   8   11.60    0.64
   3   5   9   79.72    1.04
   3   5  10   59.04    2.25
   3   5  11   11.56    1.71
   3   5  12    1.84    3.52
   3   5  13    3.16    4.25
   3   6   0  255.36    9.65
   3   6   1   76.01    2.43
   3   6   2   55.08    2.67
   3   6   3   34.77    0.81
   3   6   4   15.37    0.46
   3   6   5   34.93    1.60
   3   6   6  114.52    6.03
   3   6   7    0.30    1.72
   3   6   8   18.91    0.75
   3   6   9   35.95    0.92
   3   6  10    0.88    2.19
   3   6  11    0.81    2.07
   3   6  12    4.73    1.16
   3   6  13    8.83    0.95
   3   7   0   63.15    3.07
   3   7   1   94.01    2.21
   3   7   2  113.32    4.13
   3   7   3   34.62    0.73
   3   7   4   45.54    2.37
   3   7   5   56.69    2.43
   3   7   6   34.37    0.80
   3   7   7   34.61    1.23
   3   7   8   10.95    1.05
   3   7   9    7.29    0.77
   3   7  10   15.84    0.86
   3   7  11    2.72    4.21
   3   7  12    2.96    4.36
   3   8   0   13.40    0.42
   3   8   1   80.47    1.94
   3   8   2   73.74    2.65
   3   8   3   52.58    2.69
   3   8   4   43.42    3.62
   3   8   5   80.65    4.47
   3   8   6   14.92    0.69
   3   8   7   12.33    0.68
   3   8   8    5.04    0.87
   3   8   9   22.08    0.79
   3   8  10   25.28    0.88
   3   8  11    4.36    5.23
   3   8  12   20.06    1.31
   3   9   0   17.43    1.02
   3   9   1   31.70    0.73
   3   9   2    1.39    2.26
   3   9   3    0.25    1.38
   3   9   4   54.52    3.59
   3   9   5   50.91    3.49
   3   9   6    8.54    0.62
   3   9   7   71.04    1.18
   3   9   8   14.57    1.83
   3   9   9   17.50    0.83
   3   9  10    0.31    1.48
   3   9  11    7.38    1.15
   3   9  12    1.95    5.02
   3  10   0   58.78    2.57
   3  10   1   36.80    1.63
   3  10   2   45.34    4.14
   3  10   3  104.18    7.69
   3  10   4    7.76    0.95
   3  10   5   52.54    3.09
   3  10   6   32.93    0.82
   3  10   7   40.93    0.88
   3  10   8  127.50    1.18
   3  10   9    8.65    0.66
   3  10  10   16.38    0.92
   3  10  11    5.79    0.99
   3  11   0  204.80    7.95
   3  11   1    0.21    0.83
   3  11   2   22.10    1.28
   3  11   3   10.50    1.64
   3  11   4   18.80    0.60
   3  11   5   15.36    1.81
   3  11   6   12.40    0.71
   3  11   7   53.88    0.95
   3  11   8    6.34    0.77
   3  11   9   39.41    0.89
   3  11  10    2.05    3.30
   3  11  11    2.76    3.13
   3  12   0   12.99    0.64
   3  12   1  111.34    4.92
   3  12   2    0.77    1.85
   3  12   3   67.69    4.59
   3  12   4    0.78    1.79
   3  12   5   26.62    0.69
   3  12   6   20.66    0.75
   3  12   7    9.86    0.82
   3  12   8   18.42    0.89
   3  12   9    0.64    2.14
   3  12  10    2.65    3.62
   3  12  11   10.53    1.28
   3  13   0    0.52    1.34
   3  13   1    1.33    2.43
   3  13   2   30.85    2.26
   3  13   3   18.88    1.63
   3  13   4   38.81    0.70
   3  13   5   13.73    1.17
   3  13   6   18.17    1.12
   3  13   7    9.21    1.06
   3  13   8    0.69    1.78
   3  13   9    0.26    1.47
   3  13  10    3.34    1.14
   3  14   0   13.43    0.64
   3  14   1    0.23    1.32
   3  14   2   49.79    0.87
   3  14   3   51.80    0.91
   3  14   4    2.10    3.14
   3  14   5   11.11    0.71
   3  14   6   32.48    1.07
   3  14   7    6.59    0.70
   3  14   8    4.08    0.76
   3  14   9    1.16    1.89
   3  15   0   14.02    0.84
   3  15   1    4.33    0.63
   3  15   2    3.56    0.94
   3  15   3    1.76    2.95
   3  15   4   10.16    1.01
   3  15   5   13.20    1.37
   3  15   6    1.76    3.14
   3  15   7    1.79    4.40
   3  15   8    0.12    0.79
   3  15   9    0.93    1.68
   3  16   0    7.44    0.76
   3  16   1   10.87    1.21
   3  16   2   73.32    1.04
   3  16   3   31.63    0.86
   3  16   4    0.43    2.01
   3  16   5    4.45    0.72
   3  16   6   17.37    0.94
   3  16   7    0.62    2.28
   3  16   8    1.30    1.61
   3  17   0   33.84    1.20
   3  17   1    4.84    0.68
   3  17   2    9.15    0.91
   3  17   3   14.49    1.26
   3  17   4    4.36    0.73
   3  17   5    0.60    2.51
   3  17   6   16.57    0.99
   3  17   7    9.29    0.96
   3  18   0    5.53    0.70
   3  18   1    6.95    0.70
   3  18   2   18.15    0.92
   3  18   3    1.07    2.31
   3  18   4    0.93    1.61
   3  18   5   18.15    1.65
   3  18   6    0.24    1.35
   3  19   0    1.87    3.15
   3  19   1    6.78    0.82
   3  19   2   15.42    0.96
   3  19   3    9.09    0.72
   3  19   4   13.89    0.95
   3  19   5    1.49    2.79
   3  20   0    2.81    4.03
   3  20   1    1.55    2.99
   3  20   2    1.87    3.32
   4   0   0 1973.26   19.38
   4   0   1    0.26    0.97
   4   0   2  431.54    4.02
   4   0   3  837.66    5.85
   4   0   4  388.90    3.87
   4   0   5    0.57    2.48
   4   0   6   24.46    0.70
   4   0   7   41.12    1.02
   4   0   8  136.25    1.62
   4   0   9    0.69    3.49
   4   0  10    0.24    1.94
   4   0  11    1.20    1.20
   4   0  12    7.44    1.36
   4   0  13    0.09    0.77
   4   1   0 1888.56   33.95
   4   1   1  142.71   31.23
   4   1   2  326.13    4.86
   4   1   3   18.81    0.59
   4   1   4  311.27    2.27
   4   1   5  181.49    1.93
   4   1   6    6.10    0.40
   4   1   7   24.32    0.66
   4   1   8   37.52    0.80
   4   1   9   56.04    0.82
   4   1  10    9.63    0.76
   4   1  11    1.79    1.02
   4   1  12    7.57    0.95
   4   1  13    7.94    0.98
   4   2   0 2671.82  103.84
   4   2   1 1035.21   28.76
   4   2   2   56.93    0.58
   4   2   3   82.49    0.73
   4   2   4    2.35    0.52
   4   2   5    5.61    0.39
   4   2   6   50.68    1.13
   4   2   7    7.91    0.76
   4   2   8   70.99    1.70
   4   2   9   23.23    1.04
   4   2  10    3.15    4.09
   4   2  11   12.51    0.87
   4   2  12    2.47    2.57
   4   2  13   27.34    0.94
   4   3   0 1417.52   62.63
   4   3   1  361.63    9.03
   4   3   2  534.93   12.18
   4   3   3  171.10    4.73
   4   3   4  419.73    2.99
   4   3   5  262.11    3.03
   4   3   6    9.97    0.52
   4   3   7    7.59    0.79
   4   3   8   42.86    0.82
   4   3   9   37.12    1.16
   4   3  10    6.31    0.79
   4   3  11   22.17    0.87
   4   3  12   13.13    0.94
   4   3  13    0.80    2.43
   4   4   0  207.88    7.82
   4   4   1  481.49   10.11
   4   4   2  121.39    4.07
   4   4   3   91.39    3.52
   4   4   4   40.64    1.17
   4   4   5   25.31    0.47
   4   4   6   98.89    4.27
   4   4   7   36.84    1.43
   4   4   8   14.09    1.47
   4   4   9   34.98    1.32
   4   4  10    8.98    1.37
   4   4  11   11.05    0.90
   4   4  12   12.65    0.95
   4   4  13   14.22    0.94
   4   5   0   53.42    2.26
   4   5   1  277.40    7.20
   4   5   2  282.45   11.91
   4   5   3  217.07    7.96
   4   5   4  179.56    2.64
   4   5   5   33.52    0.95
   4   5   6   70.77    3.63
   4   5   7    2.56    3.67
   4   5   8    2.86    3.93
   4   5   9   21.79    0.71
   4   5  10    8.11    0.83
   4   5  11    1.08    3.62
   4   5  12   23.45    0.98
   4   5  13    2.41    4.00
   4   6   0  324.42   17.87
   4   6   1  252.09    6.59
   4   6   2   70.70    2.63
   4   6   3  158.63    3.64
   4   6   4   33.57    0.55
   4   6   5   59.08    3.47
   4   6   6    0.07    0.40
   4   6   7   19.23    1.60
   4   6   8   28.48    1.11
   4   6   9   45.26    1.94
   4   6  10   29.42    0.81
   4   6  11    0.27    1.54
   4   6  12    6.31    0.99
   4   6  13    9.62    0.94
   4   7   0    0.22    0.92
   4   7   1    8.84    0.28
   4   7   2   80.33    2.57
   4   7   3   14.63    0.64
   4   7   4    0.64    1.15
   4   7   5   52.46    3.68
   4   7   6   17.00    1.85
   4   7   7   29.27    1.58
   4   7   8    6.74    0.83
   4   7   9   34.40    1.09
   4   7  10   24.31    1.21
   4   7  11    9.27    0.96
   4   7  12   17.57    0.95
   4   8   0  223.00   11.71
   4   8   1    4.14    0.26
   4   8   2   47.36    1.64
   4   8   3   13.10    0.50
   4   8   4   61.78    3.27
   4   8   5   63.21    2.77
   4   8   6   15.88    0.90
   4   8   7  105.19    3.66
   4   8   8   24.43    0.72
   4   8   9   17.75    0.80
   4   8  10    5.16    1.23
   4   8  11    6.18    0.99
   4   8  12    0.70    1.44
   4   9   0    1.39    2.04
   4   9   1  133.14    5.66
   4   9   2   38.40    3.08
   4   9   3   80.76    5.48
   4   9   4   17.09    1.64
   4   9   5   11.60    0.66
   4   9   6   49.56    3.64
   4   9   7   49.70    0.83
   4   9   8   44.16    0.94
   4   9   9    3.75    0.89
   4   9  10   12.72    0.91
   4   9  11    6.75    0.85
   4   9  12    1.58    3.17
   4  10   0   40.70    2.13
   4  10   1    8.16    0.94
   4  10   2    6.07    0.66
   4  10   3   44.05    3.84
   4  10   4   26.00    2.21
   4  10   5   87.12    4.88
   4  10   6   21.54    0.66
   4  10   7    5.49    0.76
   4  10   8   34.75    1.26
   4  10   9    9.13    0.78
   4  10  10    3.87    4.90
   4  10  11   10.75    0.97
   4  11   0   25.96    1.00
   4  11   1   88.01    4.08
   4  11   2   37.65    2.75
   4  11   3   18.79    0.97
   4  11   4   86.22    4.54
   4  11   5   20.66    1.47
   4  11   6   27.17    0.97
   4  11   7    2.60    3.54
   4  11   8   17.70    0.84
   4  11   9    4.18    1.88
   4  11  10    0.10    0.62
   4  11  11    3.27    4.62
   4  12   0    6.60    0.51
   4  12   1   29.85    1.52
   4  12   2   38.47    3.18
   4  12   3   12.59    1.08
   4  12   4   31.00    1.23
   4  12   5   35.21    0.69
   4  12   6   16.57    1.05
   4  12   7   87.23    1.00
   4  12   8    3.33    4.31
   4  12   9    2.48    3.82
   4  12  10   10.82    1.98
   4  12  11    0.62    2.72
   4  13   0    2.92    1.99
   4  13   1   10.22    0.45
   4  13   2    9.59    1.14
   4  13   3   17.99    0.68
   4  13   4    0.12    0.73
   4  13   5    7.65    0.57
   4  13   6   13.08    0.71
   4  13   7   30.21    0.87
   4  13   8   12.74    0.92
   4  13   9    3.83    4.72
   4  13  10    1.12    2.62
   4  14   0    7.46    0.78
   4  14   1    4.04    1.03
   4  14   2   96.95    1.05
   4  14   3   18.75    0.77
   4  14   4    0.61    2.38
   4  14   5   16.56    0.81
   4  14   6   11.98    0.78
   4  14   7    0.47    2.20
   4  14   8    0.95    2.50
   4  14   9    3.08    4.12
   4  15   0    6.61    0.99
   4  15   1   18.14    0.71
   4  15   2    0.40    1.60
   4  15   3   33.98    1.66
   4  15   4    6.89    0.87
   4  15   5   10.50    1.37
   4  15   6   31.30    0.89
   4  15   7    5.40    0.73
   4  15   8    0.89    2.32
   4  15   9    2.54    4.05
   4  16   0    0.30    1.66
   4  16   1    4.10    0.68
   4  16   2    5.21    0.64
   4  16   3   21.90    0.86
   4  16   4    1.68    3.04
   4  16   5    1.38    2.56
   4  16   6    3.25    3.98
   4  16   7   11.56    1.32
   4  16   8    1.33    2.80
   4  17   0    0.33    1.35
   4  17   1    1.70    1.31
   4  17   2   30.65    0.88
   4  17   3    2.05    3.00
   4  17   4    2.55    3.54
   4  17   5    1.98    3.42
   4  17   6   33.28    1.82
   4  17   7    4.88    0.73
   4  18   0    2.91    4.04
   4  18   1   17.93    0.92
   4  18   2   14.73    0.95
   4  18   3    8.87    1.31
   4  18   4    0.15    0.64
   4  18   5    4.12    0.76
   4  18   6    7.78    0.84
   4  19   0    0.16    0.98
   4  19   1    1.65    4.11
   4  19   2    5.11    0.83
   4  19   3    0.98    3.16
   4  19   4    3.47    4.34
   4  20   1    0.34    1.94
   4  20   2   13.28    0.94
   5   0   1 1689.46   51.02
   5   0   2  433.48    4.23
   5   0   3  115.96    1.23
   5   0   4  124.81    1.30
   5   0   5    6.55    0.97
   5   0   6   70.31    1.13
   5   0   7  273.29    2.75
   5   0   8   82.64    1.42
   5   0   9   12.79    0.94
   5   0  10   19.18    1.09
   5   0  11   55.46    1.54
   5   0  12    7.78    1.35
   5   0  13   24.84    1.34
   5   1   0  162.77    5.25
   5   1   1  661.10   76.82
   5   1   2  172.55    1.90
   5   1   3  288.64    2.19
   5   1   4   50.50    0.61
   5   1   5  247.43    8.90
   5   1   6   11.93    0.51
   5   1   7   73.83    1.41
   5   1   8   16.06    1.21
   5   1   9   27.31    0.66
   5   1  10    2.04    3.01
   5   1  11   14.82    0.87
   5   1  12    1.03    2.65
   5   1  13    4.57    1.04
   5   2   0  206.52    8.56
   5   2   1  293.37    7.34
   5   2   2   48.67    3.41
   5   2   3  114.91    2.58
   5   2   4  136.35    1.02
   5   2   5  182.42    1.37
   5   2   6   67.60    1.15
   5   2   7    7.80    0.63
   5   2   8   43.45    1.74
   5   2   9   96.72    0.99
   5   2  10    7.23    0.78
   5   2  11    1.50    4.15
   5   2  12   13.77    0.94
   5   2  13    2.47    4.02
   5   3   0   25.43    0.68
   5   3   1   75.88    2.68
   5   3   2   40.76    1.28
   5   3   3  912.39   22.29
   5   3   4   21.03    0.44
   5   3   5  110.42    0.82
   5   3   6   29.98    0.64
   5   3   7   18.39    0.97
   5   3   8   56.75    0.92
   5   3   9    2.73    3.29
   5   3  10    1.95    2.91
   5   3  11    5.12    1.22
   5   3  12    9.14    0.98
   5   3  13    0.87    3.22
   5   4   0  243.97   12.48
   5   4   1  113.90    2.55
   5   4   2   26.32    0.55
   5   4   3  293.57    3.04
   5   4   4    9.66    0.40
   5   4   5    2.02    0.47
   5   4   6   68.23    1.79
   5   4   7   45.16    0.79
   5   4   8   23.77    1.07
   5   4   9    0.47    1.79
   5   4  10    4.82    0.74
   5   4  11   18.50    0.89
   5   4  12    8.72    0.97
   5   4  13    3.47    4.97
   5   5   0  182.10   11.08
   5   5   1   75.91    2.31
   5   5   2  166.12    5.85
   5   5   3   70.74    2.10
   5   5   4   51.97    0.60
   5   5   5    3.65    0.52
   5   5   6   11.72    0.60
   5   5   7   13.21    0.63
   5   5   8    0.63    2.48
   5   5   9   72.35    2.63
   5   5  10   23.54    0.81
   5   5  11   49.60    1.87
   5   5  12    4.13    2.15
   5   5  13   12.62    0.94
   5   6   0  228.71   12.21
   5   6   1  535.94   11.68
   5   6   2   39.02    1.29
   5   6   3  118.47    1.77
   5   6   4    6.03    0.47
   5   6   5  125.12    5.15
   5   6   6   43.02    1.92
   5   6   7   33.82    2.74
   5   6   8   55.10    1.05
   5   6   9    2.07    2.84
   5   6  10    7.78    0.85
   5   6  11    8.36    0.93
   5   6  12    0.17    1.01
   5   6  13    2.38    5.61
   5   7   0  352.71   19.10
   5   7   1   10.73    0.59
   5   7   2  213.69    7.95
   5   7   3   10.15    0.52
   5   7   4   81.52    5.56
   5   7   5    0.12    0.67
   5   7   6   30.30    1.31
   5   7   7   37.72    1.71
   5   7   8   20.96    1.31
   5   7   9   10.34    0.78
   5   7  10   27.16    0.86
   5   7  11    3.33    0.88
   5   7  12   18.38    0.95
   5   8   0   45.74    1.61
   5   8   1  193.83    5.24
   5   8   2   27.14    0.48
   5   8   3   57.81    3.71
   5   8   4    7.68    0.52
   5   8   5   31.81    1.50
   5   8   6    9.41    0.59
   5   8   7    8.13    0.67
   5   8   8   31.83    0.71
   5   8   9   24.29    1.41
   5   8  10   40.44    0.92
   5   8  11    6.39    0.98
   5   8  12    6.50    1.31
   5   9   0   45.49    1.58
   5   9   1  119.84    4.60
   5   9   2  157.87   10.46
   5   9   3  160.71   13.01
   5   9   4  177.05   10.46
   5   9   5    6.81    0.56
   5   9   6    0.16    0.96
   5   9   7    1.68    2.70
   5   9   8    5.17    0.70
   5   9   9    0.29    1.63
   5   9  10    0.84    2.17
   5   9  11    1.72    4.28
   5   9  12    8.08    0.96
   5  10   0    3.78    3.29
   5  10   1   13.41    0.68
   5  10   2   15.05    1.00
   5  10   3   13.60    1.70
   5  10   4   19.20    1.06
   5  10   5    3.07    0.66
   5  10   6   20.03    0.65
   5  10   7    7.47    0.75
   5  10   8    1.67    2.90
   5  10   9    6.12    0.67
   5  10  10    3.07    5.08
   5  10  11   18.01    0.95
   5  11   0    1.25    2.11
   5  11   1   10.48    0.75
   5  11   2   24.61    1.97
   5  11   3    2.09    3.18
   5  11   4  157.79    8.46
   5  11   5   87.16    2.59
   5  11   6   22.49    0.71
   5  11   7    5.62    0.80
   5  11   8   10.35    0.85
   5  11   9    0.28    1.28
   5  11  10    0.63    1.06
   5  11  11    2.12    1.15
   5  12   0    3.43    0.44
   5  12   1   59.80    2.43
   5  12   2    9.84    0.61
   5  12   3   13.49    1.21
   5  12   4   60.49    1.02
   5  12   5   30.26    0.70
   5  12   6   11.54    0.68
   5  12   7   16.67    0.83
   5  12   8   13.30    0.90
   5  12   9    0.35    1.96
   5  12  10    8.33    1.82
   5  13   0   13.09    0.57
   5  13   1    6.25    0.67
   5  13   2   15.93    0.68
   5  13   3    3.07    0.55
   5  13   4    2.74    0.57
   5  13   5   14.61    0.80
   5  13   6   39.38    0.81
   5  13   7   30.93    1.68
   5  13   8    0.72    1.49
   5  13   9    8.93    0.72
   5  13  10    4.89    0.89
   5  14   0   52.80    2.87
   5  14   1    1.40    2.44
   5  14   2    2.50    3.06
   5  14   3   25.40    0.75
   5  14   4    9.74    0.70
   5  14   5    6.54    0.63
   5  14   6   11.28    0.66
   5  14   7   12.03    0.91
   5  14   8   17.31    3.30
   5  14   9    9.08    0.97
   5  15   0    0.53    2.10
   5  15   1   29.87    2.69
   5  15   2    0.70    2.41
   5  15   3    2.62    3.65
   5  15   4    3.74    2.97
   5  15   5   15.04    0.89
   5  15   6   17.12    1.27
   5  15   7   14.28    0.94
   5  15   8    9.60    0.73
   5  15   9   36.05    0.97
   5  16   0    1.94    3.15
   5  16   1   17.43    0.91
   5  16   2    0.69    1.98
   5  16   3    9.71    0.65
   5  16   4    1.95    3.33
   5  16   5    0.73    2.02
   5  16   6   14.44    1.31
   5  16   7    1.62    3.00
   5  16   8    2.08    0.83
   5  17   0    2.12    3.85
   5  17   1   29.91    0.87
   5  17   2   39.68    0.88
   5  17   3    1.38    2.55
   5  17   4    2.16    3.38
   5  17   5    1.30    3.67
   5  17   6    1.72    3.03
   5  17   7   17.05    0.94
   5  18   0   12.23    0.82
   5  18   1    2.32    3.66
   5  18   2    0.07    0.44
   5  18   3    8.77    0.72
   5  18   4    3.64    0.76
   5  18   5   13.68    0.85
   5  18   6    0.94    3.12
   5  19   0    0.87    3.04
   5  19   1   25.72    0.95
   5  19   2    6.95    0.74
   5  19   3    2.26    3.46
   5  19   4    3.91    0.74
   5  20   0   17.58    0.98
   5  20   1    1.00    2.45
   5  20   2    1.33    2.80
   6   0   0  139.77    1.38
   6   0   1  890.96    4.02
   6   0   2  112.48    1.17
   6   0   3   14.30    0.79
   6   0   4    1.46    0.66
   6   0   5   78.51    0.97
   6   0   6  146.74    1.61
   6   0   7   60.87    1.22
   6   0   8  262.17    2.68
   6   0   9    3.06    1.03
   6   0  10    0.53    3.08
   6   0  11    0.61    2.08
   6   0  12    1.30    2.60
   6   0  13    7.28    1.39
   6   1   0  232.29    3.80
   6   1   1  992.92    4.87
   6   1   2  664.95    8.81
   6   1   3  414.19    2.91
   6   1   4  138.90    1.43
   6   1   5    2.41    0.49
   6   1   6    0.98    1.96
   6   1   7   26.21    0.75
   6   1   8   74.35    0.87
   6   1   9    6.68    0.82
   6   1  10    0.63    1.79
   6   1  11   15.53    0.91
   6   1  12   10.40    0.95
   6   1  13    2.16    3.80
   6   2   0 1260.53   40.02
   6   2   1  181.89    1.38
   6   2   2   29.31    0.61
   6   2   3   43.92    0.58
   6   2   4  190.69    1.85
   6   2   5  134.13    0.99
   6   2   6   47.05    1.57
   6   2   7  118.60    1.07
   6   2   8   72.96    0.88
   6   2   9    2.02    2.67
   6   2  10   21.37    0.77
   6   2  11    0.15    0.95
   6   2  12    0.63    2.71
   6   2  13   10.20    0.97
   6   3   0    0.23    1.31
   6   3   1  149.56    2.66
   6   3   2   95.86    3.17
   6   3   3   54.60    1.45
   6   3   4   91.87    0.68
   6   3   5   47.91    1.02
   6   3   6   80.33    2.53
   6   3   7   15.57    1.08
   6   3   8   19.50    0.96
   6   3   9    7.99    1.56
   6   3  10    0.70    2.35
   6   3  11    8.39    1.38
   6   3  12   32.22    0.94
   6   3  13    2.87    1.18
   6   4   0  133.80    4.81
   6   4   1  201.57    3.48
   6   4   2  316.75    6.05
   6   4   3   80.63    1.78
   6   4   4   25.20    1.03
   6   4   5   58.90    0.67
   6   4   6  120.53    2.54
   6   4   7   16.52    0.67
   6   4   8   15.24    1.21
   6   4   9   36.03    0.70
   6   4  10   18.22    0.97
   6   4  11    5.74    0.81
   6   4  12    0.70    2.02
   6   4  13    4.63    5.49
   6   5   0    1.15    1.87
   6   5   1   93.88    1.84
   6   5   2  135.09    4.62
   6   5   3  107.59    2.77
   6   5   4  202.29    4.15
   6   5   5   23.41    1.58
   6   5   6  114.50    2.91
   6   5   7   54.71    3.11
   6   5   8   17.03    0.74
   6   5   9   10.11    0.76
   6   5  10    0.97    3.09
   6   5  11    0.36    1.51
   6   5  12    1.36    3.86
   6   5  13    0.31    1.51
   6   6   0   23.14    2.00
   6   6   1  121.49    3.07
   6   6   2   88.72    3.68
   6   6   3   39.64    0.71
   6   6   4    0.23    1.13
   6   6   5   19.93    0.62
   6   6   6   28.83    0.89
   6   6   7    8.88    0.60
   6   6   8   28.76    0.66
   6   6   9   65.69    1.83
   6   6  10   67.83    1.62
   6   6  11   21.13    1.75
   6   6  12   10.13    0.97
   6   7   0    8.26    0.40
   6   7   1   36.08    0.94
   6   7   2  225.55    6.71
   6   7   3   92.75    1.84
   6   7   4   56.04    3.54
   6   7   5   33.63    2.74
   6   7   6   38.80    0.75
   6   7   7    4.59    0.65
   6   7   8   76.47    0.85
   6   7   9   79.01    0.97
   6   7  10   17.27    1.52
   6   7  11   19.01    1.62
   6   7  12    0.99    3.34
   6   8   0  172.79    6.60
   6   8   1   37.36    0.57
   6   8   2   74.62    3.07
   6   8   3    0.56    2.09
   6   8   4    6.51    0.98
   6   8   5    2.91    0.99
   6   8   6   30.27    0.74
   6   8   7    5.22    0.68
   6   8   8   15.51    0.76
   6   8   9   22.81    1.69
   6   8  10    6.05    0.82
   6   8  11   42.69    1.64
   6   8  12   21.27    1.31
   6   9   0   25.96    1.63
   6   9   1   31.59    1.24
   6   9   2   18.93    1.60
   6   9   3   38.10    2.44
   6   9   4   14.32    0.81
   6   9   5   97.95    7.65
   6   9   6   66.28    4.95
   6   9   7   36.57    1.94
   6   9   8    7.76    0.58
   6   9   9   11.02    1.75
   6   9  10    4.29    0.72
   6   9  11   14.73    0.96
   6   9  12   19.16    1.46
   6  10   0   16.49    0.58
   6  10   1   10.13    0.63
   6  10   2   15.41    1.61
   6  10   3   24.63    1.91
   6  10   4   84.93    6.62
   6  10   5   21.45    0.96
   6  10   6    2.17    3.03
   6  10   7    2.50    3.27
   6  10   8   22.08    0.80
   6  10   9    8.92    0.67
   6  10  10    3.40    0.75
   6  10  11   18.46    1.32
   6  11   0  100.14    3.83
   6  11   1  103.24    4.32
   6  11   2    2.90    0.86
   6  11   3   13.35    2.12
   6  11   4   93.24    6.64
   6  11   5   12.31    0.81
   6  11   6    0.23    1.23
   6  11   7   14.53    0.95
   6  11   8    5.70    0.66
   6  11   9    7.11    0.84
   6  11  10    0.50    2.34
   6  11  11    0.90    1.79
   6  12   0    0.62    1.65
   6  12   1    5.72    0.55
   6  12   2    9.42    1.16
   6  12   3   70.93    5.22
   6  12   4   25.55    1.15
   6  12   5   16.41    0.72
   6  12   6    0.21    1.19
   6  12   7    4.61    4.82
   6  12   8    1.81    3.21
   6  12   9    1.48    2.67
   6  12  10   18.81    1.31
   6  13   0   30.53    1.40
   6  13   1   33.08    1.07
   6  13   2   63.47    0.82
   6  13   3   45.67    0.85
   6  13   4   46.34    0.91
   6  13   5   32.46    0.78
   6  13   6   10.56    0.62
   6  13   7   34.51    0.88
   6  13   8   17.98    0.92
   6  13   9    6.28    0.74
   6  13  10    0.94    2.93
   6  14   0   73.46    6.72
   6  14   1   11.67    0.56
   6  14   2    2.93    3.60
   6  14   3   18.06    0.79
   6  14   4   12.02    0.79
   6  14   5   12.45    1.02
   6  14   6   28.51    0.89
   6  14   7    2.27    3.57
   6  14   8    1.50    2.72
   6  14   9    1.31    3.94
   6  15   0   18.55    1.30
   6  15   1   78.29    8.02
   6  15   2   12.07    0.79
   6  15   3    1.04    2.01
   6  15   4   10.92    0.84
   6  15   5   24.37    0.89
   6  15   6   44.65    0.91
   6  15   7    0.12    0.88
   6  15   8    0.70    1.82
   6  15   9    2.26    1.79
   6  16   0   26.64    1.86
   6  16   1   21.50    2.16
   6  16   2    9.55    1.03
   6  16   3   15.70    0.76
   6  16   4    5.98    1.72
   6  16   5    1.92    3.09
   6  16   6    2.17    3.45
   6  16   7    0.16    1.03
   6  16   8    2.73    0.77
   6  17   0    0.90    3.06
   6  17   1    1.67    3.04
   6  17   2   35.08    0.88
   6  17   3    4.44    0.73
   6  17   4    0.16    0.95
   6  17   5    2.10    3.51
   6  17   6    6.58    0.99
   6  17   7    6.96    0.71
   6  18   0    2.54    3.82
   6  18   1   22.10    0.93
   6  18   2    5.26    0.75
   6  18   3    1.10    2.35
   6  18   4    7.44    0.82
   6  18   5    9.70    0.82
   6  18   6    3.19    0.76
   6  19   0    3.10    4.15
   6  19   1    8.62    0.72
   6  19   2    5.73    1.15
   6  19   3    7.74    0.73
   6  19   4    2.70    3.94
   6  20   0   13.45    1.14
   6  20   1    1.95    3.12
   6  20   2    2.57    6.97
   7   0   1  147.03    1.54
   7   0   2   63.38    0.89
   7   0   3    0.17    1.37
   7   0   4   30.66    0.72
   7   0   5    6.02    0.52
   7   0   6   49.63    1.05
   7   0   7    2.50    8.26
   7   0   8   20.45    1.08
   7   0   9   30.58    0.96
   7   0  10    5.98    1.15
   7   0  11   27.32    1.25
   7   0  12   35.28    1.32
   7   0  13   64.37    1.65
   7   1   0  972.11    9.01
   7   1   1  118.80    8.40
   7   1   2  137.92    0.97
   7   1   3   52.47    0.60
   7   1   4  731.55    4.40
   7   1   5   21.08    1.13
   7   1   6   35.78    0.64
   7   1   7   34.85    0.77
   7   1   8   37.28    0.76
   7   1   9   17.70    0.70
   7   1  10   18.10    0.78
   7   1  11    9.97    0.90
   7   1  12    3.92    1.02
   7   1  13    4.11    1.03
   7   2   0  427.73    8.84
   7   2   1  455.88   14.90
   7   2   2   16.50    0.54
   7   2   3   69.20    0.63
   7   2   4  113.54    1.66
   7   2   5   47.77    0.64
   7   2   6   27.36    0.92
   7   2   7   18.25    0.72
   7   2   8  107.08    1.04
   7   2   9   87.31    2.25
   7   2  10   13.68    0.79
   7   2  11    0.51    1.76
   7   2  12    0.89    3.33
   7   2  13   19.70    0.94
   7   3   0  209.97   13.91
   7   3   1  101.72    3.28
   7   3   2  267.46    9.05
   7   3   3  110.69    2.76
   7   3   4  118.31    1.40
   7   3   5    7.80    0.73
   7   3   6   28.65    0.67
   7   3   7   62.86    1.20
   7   3   8   14.77    1.09
   7   3   9   56.33    0.86
   7   3  10    1.52    3.86
   7   3  11    1.13    1.66
   7   3  12    3.71    5.21
   7   3  13    0.72    2.37
   7   4   0  544.56   18.88
   7   4   1   69.58    2.21
   7   4   2  256.33    5.16
   7   4   3  140.04    3.13
   7   4   4   12.60    0.49
   7   4   5   52.23    1.17
   7   4   6   50.19    0.76
   7   4   7   14.07    1.06
   7   4   8  112.73    2.90
   7   4   9    3.53    1.12
   7   4  10   24.89    0.81
   7   4  11    9.98    0.91
   7   4  12    8.43    0.97
   7   4  13    0.30    1.09
   7   5   0   24.68    1.05
   7   5   1  383.01   12.72
   7   5   2   30.80    1.17
   7   5   3   61.69    0.81
   7   5   4   63.07    0.64
   7   5   5    0.22    1.21
   7   5   6   67.22    1.97
   7   5   7   42.00    1.19
   7   5   8    0.96    3.11
   7   5   9   72.00    1.41
   7   5  10   40.49    3.58
   7   5  11   36.44    1.10
   7   5  12    1.09    2.98
   7   5  13   11.07    0.93
   7   6   0    0.59    1.20
   7   6   1   60.83    2.59
   7   6   2   52.05    2.07
   7   6   3    2.50    0.37
   7   6   4   29.17    2.02
   7   6   5   21.23    1.10
   7   6   6   58.46    2.63
   7   6   7   14.30    0.60
   7   6   8   43.64    0.84
   7   6   9    2.12    0.63
   7   6  10   30.95    0.85
   7   6  11    0.72    1.90
   7   6  12    2.32    3.76
   7   7   0   58.64    2.31
   7   7   1  171.48    4.74
   7   7   2   61.50    1.31
   7   7   3  268.79    2.22
   7   7   4  141.36    6.51
   7   7   5   38.28    2.04
   7   7   6    9.56    0.78
   7   7   7   17.64    1.21
   7   7   8    2.15    3.05
   7   7   9    2.67    3.64
   7   7  10    8.25    0.80
   7   7  11   17.03    0.93
   7   7  12    3.02    4.48
   7   8   0  106.45    3.00
   7   8   1    4.75    0.39
   7   8   2   31.32    1.17
   7   8   3   19.55    0.82
   7   8   4   26.70    2.08
   7   8   5   55.32    2.67
   7   8   6   39.93    2.40
   7   8   7    1.38    2.33
   7   8   8   14.28    1.17
   7   8   9   45.15    1.02
   7   8  10   18.57    0.90
   7   8  11    4.66    3.96
   7   8  12    2.60    1.10
   7   9   0   18.68    0.75
   7   9   1  139.87    5.39
   7   9   2   15.11    1.72
   7   9   3  110.14    6.60
   7   9   4   46.02    4.30
   7   9   5   28.52    1.28
   7   9   6    0.36    1.79
   7   9   7    3.46    4.12
   7   9   8   21.65    0.81
   7   9   9    0.56    2.28
   7   9  10    1.39    4.07
   7   9  11    2.82    4.35
   7   9  12    6.10    0.96
   7  10   0  119.69    4.98
   7  10   1   46.81    2.06
   7  10   2   50.25    2.26
   7  10   3   12.37    0.61
   7  10   4   97.49    6.23
   7  10   5   11.29    0.64
   7  10   6   40.81    0.84
   7  10   7   29.94    0.75
   7  10   8    9.89    1.41
   7  10   9    0.34    1.93
   7  10  10    6.04    0.98
   7  10  11   11.21    0.96
   7  11   0   21.65    1.07
   7  11   1   24.60    0.82
   7  11   2   27.81    3.59
   7  11   3   65.22    5.85
   7  11   4   66.63    4.31
   7  11   5   52.42    0.83
   7  11   6   43.43    1.66
   7  11   7   28.59    0.83
   7  11   8    0.25    1.39
   7  11   9    3.01    0.73
   7  11  10    0.62    2.55
   7  11  11    4.54    1.00
   7  12   0    0.59    1.35
   7  12   1    2.82    0.64
   7  12   2   17.26    3.13
   7  12   3   40.41    2.14
   7  12   4    9.07    0.51
   7  12   5   45.73    0.90
   7  12   6    1.96    2.97
   7  12   7    2.02    2.84
   7  12   8   12.18    0.90
   7  12   9    7.93    1.79
   7  12  10    0.37    2.07
   7  13   0    0.95    2.01
   7  13   1    6.30    0.53
   7  13   2   53.53    0.84
   7  13   3   50.69    0.86
   7  13   4    7.67    0.56
   7  13   5    3.00    3.67
   7  13   6   67.64    1.74
   7  13   7   14.51    0.90
   7  13   8   18.21    0.92
   7  13   9    0.27    0.82
   7  13  10    0.31    1.78
   7  14   0    0.27    1.50
   7  14   1    1.14    1.85
   7  14   2   11.11    0.74
   7  14   3   10.99    0.93
   7  14   4    6.28    1.37
   7  14   5   11.13    0.73
   7  14   6   15.75    0.79
   7  14   7   12.61    1.11
   7  14   8    0.90    3.17
   7  14   9    0.50    2.38
   7  15   0    1.05    2.16
   7  15   1    9.91    1.88
   7  15   2    4.28    0.62
   7  15   3    0.41    1.86
   7  15   4    6.31    0.66
   7  15   5    2.32    3.42
   7  15   6   23.88    0.92
   7  15   7    0.48    2.22
   7  15   8    1.65    3.19
   7  16   0    3.78    3.10
   7  16   1   29.49    0.83
   7  16   2   45.38    0.84
   7  16   3    0.45    0.76
   7  16   4    0.86    2.22
   7  16   5    7.09    0.71
   7  16   6   19.84    0.95
   7  16   7    7.92    0.73
   7  16   8    0.62    2.12
   7  17   0   21.68    0.88
   7  17   1    9.23    0.68
   7  17   2   19.42    0.89
   7  17   3   12.32    0.79
   7  17   4    5.25    0.73
   7  17   5    0.11    0.68
   7  17   6    3.13    0.76
   7  17   7   17.24    0.93
   7  18   0    0.61    1.81
   7  18   1   19.54    1.15
   7  18   2    7.43    0.72
   7  18   3    6.47    0.74
   7  18   4    8.25    0.99
   7  18   5    1.18    2.96
   7  18   6    1.39    2.58
   7  19   0   37.23    1.33
   7  19   1   11.40    1.16
   7  19   2   21.22    0.96
   7  19   3    3.73    0.82
   7  19   4    2.66    3.95
   7  20   0    1.33    2.76
   7  20   1    4.21    4.74
   8   0   0   36.07    0.99
   8   0   1   43.93    0.77
   8   0   2    4.02    0.62
   8   0   3  117.84    1.16
   8   0   4   10.50    0.55
   8   0   5   94.91    1.04
   8   0   6   16.08    0.79
   8   0   7   39.05    1.10
   8   0   8   13.97    1.10
   8   0   9   25.98    0.97
   8   0  10    1.93    6.38
   8   0  11    2.16    6.63
   8   0  12   19.46    1.33
   8   0  13    0.41    3.25
   8   1   0   36.73    2.25
   8   1   1  419.15    2.85
   8   1   2   21.12    0.48
   8   1   3  341.64    2.42
   8   1   4  104.72    0.74
   8   1   5  148.15    1.06
   8   1   6   31.93    0.67
   8   1   7   38.58    0.78
   8   1   8   17.27    0.86
   8   1   9   32.13    0.69
   8   1  10    0.61    2.14
   8   1  11   30.28    1.54
   8   1  12    0.52    2.48
   8   1  13   11.27    1.81
   8   2   0    0.01    0.05
   8   2   1  434.52    7.81
   8   2   2  137.65    3.45
   8   2   3   96.27    1.53
   8   2   4    8.26    0.41
   8   2   5   31.77    0.57
   8   2   6    1.24    2.30
   8   2   7    2.01    2.90
   8   2   8    8.82    0.63
   8   2   9   79.38    0.96
   8   2  10    4.93    1.12
   8   2  11    2.16    3.46
   8   2  12   23.43    0.99
   8   2  13   10.96    0.95
   8   3   0   10.32    0.63
   8   3   1  806.53   18.42
   8   3   2  156.20    3.16
   8   3   3  256.24    2.49
   8   3   4  262.83    1.89
   8   3   5    9.41    0.40
   8   3   6   53.43    0.81
   8   3   7   18.21    0.68
   8   3   8  110.79    2.34
   8   3   9   45.32    1.36
   8   3  10    7.44    1.96
   8   3  11    0.80    2.57
   8   3  12    0.35    1.99
   8   3  13    0.29    1.69
   8   4   0  394.66   10.51
   8   4   1  112.17    3.19
   8   4   2  167.26    1.19
   8   4   3   25.70    0.46
   8   4   4   38.09    1.38
   8   4   5   94.30    3.87
   8   4   6    3.16    3.47
   8   4   7   59.05    0.85
   8   4   8   33.45    0.82
   8   4   9   80.57    1.00
   8   4  10    0.54    2.03
   8   4  11   17.41    1.10
   8   4  12    0.55    1.89
   8   4  13   18.72    0.97
   8   5   0   13.21    0.47
   8   5   1  535.79   16.22
   8   5   2  100.66    2.02
   8   5   3   34.64    0.50
   8   5   4  266.89    2.38
   8   5   5  108.74    6.39
   8   5   6   24.26    1.05
   8   5   7   23.63    0.74
   8   5   8   25.33    0.66
   8   5   9    9.12    0.76
   8   5  10    0.42    1.63
   8   5  11    2.69    3.58
   8   5  12    1.16    2.87
   8   6   0  153.54    6.26
   8   6   1   47.53    1.61
   8   6   2   98.94    0.75
   8   6   3    2.90    0.46
   8   6   4   57.81    2.52
   8   6   5    9.38    0.54
   8   6   6   13.21    0.84
   8   6   7   11.27    0.62
   8   6   8   31.92    0.69
   8   6   9   10.76    0.78
   8   6  10    1.00    1.58
   8   6  11   18.82    0.92
   8   6  12    3.71    4.96
   8   7   0    3.19    0.43
   8   7   1   62.66    3.03
   8   7   2   31.37    0.70
   8   7   3   35.07    2.25
   8   7   4   49.33    3.37
   8   7   5   71.65    4.10
   8   7   6   29.12    0.71
   8   7   7   22.92    1.90
   8   7   8   15.34    0.72
   8   7   9    1.81    0.69
   8   7  10   18.62    0.89
   8   7  11   11.59    1.15
   8   7  12   11.02    0.96
   8   8   0   68.80    1.65
   8   8   1   26.42    0.49
   8   8   2    7.56    0.64
   8   8   3   92.68    6.66
   8   8   4    8.34    0.62
   8   8   5   13.10    0.69
   8   8   6   60.56    4.05
   8   8   7   17.47    0.67
   8   8   8   67.05    1.72
   8   8   9    3.14    0.67
   8   8  10    1.86    3.12
   8   8  11    1.18    3.39
   8   8  12    0.66    2.43
   8   9   0   32.96    1.15
   8   9   1   36.70    1.58
   8   9   2   48.89    3.60
   8   9   3   95.60    5.39
   8   9   4   11.67    1.13
   8   9   5   12.97    0.82
   8   9   6   52.57    3.52
   8   9   7   10.17    0.72
   8   9   8    1.19    2.20
   8   9   9   18.17    0.87
   8   9  10    0.87    3.17
   8   9  11   12.25    0.96
   8  10   0   10.93    0.49
   8  10   1  142.10    6.45
   8  10   2   22.10    0.64
   8  10   3   16.37    1.14
   8  10   4   40.75    1.64
   8  10   5    1.03    3.05
   8  10   6   65.78    0.87
   8  10   7   31.45    0.74
   8  10   8   48.02    1.02
   8  10   9    4.67    0.70
   8  10  10    3.55    2.79
   8  10  11    5.17    1.31
   8  11   0   54.38    2.09
   8  11   1   71.79    2.91
   8  11   2   70.52    3.67
   8  11   3   13.14    0.73
   8  11   4    1.41    1.97
   8  11   5   58.27    0.84
   8  11   6   24.56    0.91
   8  11   7   25.63    0.79
   8  11   8    1.50    3.77
   8  11   9   21.76    0.91
   8  11  10    1.07    3.33
   8  11  11    4.17    1.02
   8  12   0    6.05    0.59
   8  12   1   34.46    1.34
   8  12   2    2.31    3.52
   8  12   3   24.29    2.19
   8  12   4   28.27    0.68
   8  12   5   24.54    0.76
   8  12   6   30.76    0.79
   8  12   7   13.74    0.84
   8  12   8   36.01    0.89
   8  12   9    0.35    1.98
   8  12  10   12.83    0.99
   8  13   0   37.24    3.09
   8  13   1   36.17    1.86
   8  13   2    6.53    0.52
   8  13   3    6.68    0.55
   8  13   4   17.77    0.75
   8  13   5   26.36    0.82
   8  13   6   11.17    1.02
   8  13   7    2.16    4.46
   8  13   8    3.92    1.45
   8  13   9    0.23    1.32
   8  13  10    0.38    1.34
   8  14   0    0.39    1.81
   8  14   1    0.50    1.79
   8  14   2   25.52    0.74
   8  14   3   29.03    0.77
   8  14   4    0.93    2.37
   8  14   5   28.43    0.84
   8  14   6   12.42    0.67
   8  14   7    1.28    2.80
   8  14   8    1.25    2.72
   8  14   9    6.03    0.90
   8  15   0    2.27    3.27
   8  15   1    0.79    2.09
   8  15   2    5.04    0.62
   8  15   3   13.69    0.63
   8  15   4    7.87    0.66
   8  15   5   11.06    1.09
   8  15   6    6.11    0.72
   8  15   7   12.23    0.72
   8  15   8    0.42    1.69
   8  16   0    1.21    2.34
   8  16   1    2.33    0.74
   8  16   2   25.12    0.85
   8  16   3   12.64    0.66
   8  16   4    3.68    4.59
   8  16   5    7.77    0.71
   8  16   6   12.59    0.71
   8  16   7    4.20    5.00
   8  16   8    0.98    3.31
   8  17   0    4.95    0.70
   8  17   1   16.58    1.08
   8  17   2    8.25    1.09
   8  17   3    8.04    0.71
   8  17   4    1.98    3.17
   8  17   5    2.48    3.62
   8  17   6   24.20    1.81
   8  17   7    4.21    1.45
   8  18   0    1.81    3.12
   8  18   1    8.08    0.73
   8  18   2   18.85    1.32
   8  18   3    3.72    4.73
   8  18   4    2.48    0.79
   8  18   5    2.72    3.67
   8  19   0    1.06    3.50
   8  19   1    0.66    2.14
   8  19   2    0.15    0.90
   8  19   3    2.09    3.52
   8  19   4    0.16    0.94
   8  20   0    0.24    1.32
   9   0   1  331.37    3.32
   9   0   2   28.79    0.73
   9   0   3    5.74    0.69
   9   0   4  210.62    2.19
   9   0   5    1.22    3.26
   9   0   6    4.16    0.67
   9   0   7    4.69    0.79
   9   0   8   36.96    1.10
   9   0   9   40.25    1.25
   9   0  10    1.39    5.28
   9   0  11    0.18    1.41
   9   0  12    7.28    1.39
   9   0  13    3.28    1.48
   9   1   0   20.56    0.56
   9   1   1  111.99    1.54
   9   1   2   81.70    0.66
   9   1   3  312.39    2.23
   9   1   4  311.02    2.23
   9   1   5   22.11    0.48
   9   1   6   39.46    0.69
   9   1   7    6.70    0.54
   9   1   8   44.83    0.86
   9   1   9    8.55    0.73
   9   1  10   16.93    0.80
   9   1  11   10.10    1.09
   9   1  12   18.87    0.95
   9   1  13    0.76    3.08
   9   2   0    6.70    0.43
   9   2   1   77.49    1.02
   9   2   2  111.89    0.79
   9   2   3  156.00    1.15
   9   2   4   78.11    0.67
   9   2   5   28.57    0.49
   9   2   6   81.28    1.71
   9   2   7   11.53    0.86
   9   2   8   12.56    1.22
   9   2   9    7.70    0.99
   9   2  10    9.70    0.82
   9   2  11   13.09    0.94
   9   2  12   13.40    0.96
   9   2  13   12.39    0.95
   9   3   0  386.10   12.50
   9   3   1  316.03    7.46
   9   3   2  231.91    6.69
   9   3   3  403.23    3.85
   9   3   4  258.48    1.87
   9   3   5    2.52    3.35
   9   3   6  145.62    4.10
   9   3   7    9.64    0.68
   9   3   8    0.93    3.23
   9   3   9   14.50    1.64
   9   3  10    8.95    0.83
   9   3  11   44.85    0.90
   9   3  12    1.59    3.20
   9   3  13    3.51    4.77
   9   4   0   23.05    0.53
   9   4   1  152.74    3.99
   9   4   2  119.99    2.47
   9   4   3  112.48    1.75
   9   4   4    0.82    1.47
   9   4   5    4.99    0.49
   9   4   6   33.91    0.74
   9   4   7    7.79    1.41
   9   4   8   79.46    1.41
   9   4   9    1.13    2.45
   9   4  10   27.06    0.83
   9   4  11   16.12    0.91
   9   4  12    1.93    3.09
   9   4  13    8.34    0.95
   9   5   0    6.18    0.44
   9   5   1  260.34    4.65
   9   5   2   49.24    0.65
   9   5   3  181.94    1.21
   9   5   4   66.55    0.91
   9   5   5   58.67    2.68
   9   5   6   58.58    3.71
   9   5   7   36.77    1.98
   9   5   8    0.44    1.42
   9   5   9   16.69    0.75
   9   5  10   28.21    1.90
   9   5  11    6.55    0.86
   9   5  12    2.32    2.16
   9   6   0    6.72    0.90
   9   6   1   61.51    2.12
   9   6   2  202.43    5.98
   9   6   3    0.38    1.37
   9   6   4   21.22    1.42
   9   6   5   32.38    2.09
   9   6   6   12.15    0.63
   9   6   7   93.43    2.91
   9   6   8   36.17    0.69
   9   6   9   10.51    0.79
   9   6  10   22.38    0.87
   9   6  11    0.48    2.26
   9   6  12    5.29    1.01
   9   7   0   24.46    1.28
   9   7   1   81.22    2.62
   9   7   2   36.17    0.58
   9   7   3   23.41    0.73
   9   7   4   31.47    2.03
   9   7   5    0.89    2.61
   9   7   6   41.43    1.20
   9   7   7   21.00    0.66
   9   7   8   16.62    0.73
   9   7   9   21.59    0.81
   9   7  10    1.21    3.60
   9   7  11    0.87    3.13
   9   7  12    0.73    1.13
   9   8   0   27.22    1.23
   9   8   1   73.86    2.70
   9   8   2   11.40    0.97
   9   8   3   38.54    2.32
   9   8   4   62.57    3.16
   9   8   5    9.69    1.56
   9   8   6   40.30    1.51
   9   8   7   15.40    0.68
   9   8   8    3.69    4.15
   9   8   9   35.22    1.17
   9   8  10    3.14    3.84
   9   8  11   12.07    0.97
   9   8  12    0.74    2.68
   9   9   0  199.13    8.13
   9   9   1   24.05    1.21
   9   9   2    3.65    0.49
   9   9   3    1.43    2.70
   9   9   4   69.80    4.13
   9   9   5   84.80    4.41
   9   9   6   26.16    0.65
   9   9   7   24.60    1.15
   9   9   8   45.05    0.80
   9   9   9   12.99    0.89
   9   9  10    8.99    1.29
   9   9  11    2.19    3.64
   9  10   0   27.38    0.97
   9  10   1    8.38    0.41
   9  10   2   24.54    1.93
   9  10   3   38.70    2.73
   9  10   4   41.63    0.93
   9  10   5    8.88    0.69
   9  10   6   11.63    0.71
   9  10   7   35.41    0.94
   9  10   8   27.55    0.84
   9  10   9   36.99    2.20
   9  10  10    8.18    1.31
   9  10  11   12.42    0.95
   9  11   0   24.29    1.09
   9  11   1  107.93    3.77
   9  11   2    1.33    2.56
   9  11   3   11.07    1.18
   9  11   4   18.76    1.72
   9  11   5    7.33    1.08
   9  11   6   48.39    0.93
   9  11   7   27.36    1.13
   9  11   8   33.79    0.88
   9  11   9    4.66    0.73
   9  11  10   10.11    0.85
   9  11  11    2.34    1.23
   9  12   0  173.23    6.00
   9  12   1   18.20    0.54
   9  12   2   13.47    0.90
   9  12   3   19.58    0.66
   9  12   4   59.49    0.96
   9  12   5    4.19    4.25
   9  12   6    9.60    0.70
   9  12   7   26.70    0.87
   9  12   8    8.24    0.69
   9  12   9    1.10    3.42
   9  12  10    2.79    0.92
   9  13   0    0.37    1.70
   9  13   1    5.03    0.56
   9  13   2   17.06    0.69
   9  13   3    7.42    0.55
   9  13   4   12.14    0.76
   9  13   5    0.72    1.82
   9  13   6    9.46    0.65
   9  13   7    1.18    3.44
   9  13   8    2.44    3.80
   9  13   9    8.44    0.73
   9  13  10    5.61    0.97
   9  14   0   11.87    0.60
   9  14   1   37.61    1.38
   9  14   2   18.04    0.75
   9  14   3   19.63    0.78
   9  14   4    1.26    2.55
   9  14   5   15.06    0.77
   9  14   6    9.38    0.68
   9  14   7    0.83    2.53
   9  14   8   14.93    0.85
   9  14   9    1.83    3.30
   9  15   0    0.30    1.67
   9  15   1   30.47    1.64
   9  15   2   12.35    0.62
   9  15   3    0.23    1.29
   9  15   4   11.47    0.66
   9  15   5    6.08    1.09
   9  15   6   12.65    0.94
   9  15   7    2.56    0.99
   9  15   8    0.33    1.86
   9  16   0    2.23    3.01
   9  16   1   17.17    0.77
   9  16   2    4.71    1.51
   9  16   3   19.54    1.23
   9  16   4    3.31    3.96
   9  16   5    0.86    2.20
   9  16   6    4.98    0.75
   9  16   7    2.32    3.73
   9  17   0   14.35    0.67
   9  17   1   33.62    1.09
   9  17   2   12.87    1.57
   9  17   3    0.49    2.29
   9  17   4    7.93    0.73
   9  17   5   28.47    0.95
   9  17   6    2.46    0.78
   9  18   0    1.21    2.46
   9  18   1   12.57    0.72
   9  18   2    5.77    0.83
   9  18   3    0.48    2.23
   9  18   4   13.88    0.99
   9  18   5    0.62    1.42
   9  19   0    0.30    1.72
   9  19   1    2.85    4.13
   9  19   2    1.19    2.44
   9  19   3    9.41    1.31
  10   0   0  450.82    4.39
  10   0   1  109.54    1.11
  10   0   2  218.35    2.22
  10   0   3   22.25    0.62
  10   0   4  315.25    3.19
  10   0   5    2.39    0.76
  10   0   6   12.59    0.84
  10   0   7    2.51    6.99
  10   0   8   82.15    1.34
  10   0   9    9.06    1.04
  10   0  10    0.31    2.54
  10   0  11    2.20    6.73
  10   0  12    2.33    7.13
  10   0  13    7.49    1.36
  10   1   0   59.77    1.07
  10   1   1  426.19    2.90
  10   1   2   71.59    1.04
  10   1   3  249.76    1.77
  10   1   4    1.30    1.87
  10   1   5   43.21    0.70
  10   1   6   48.16    0.71
  10   1   7   19.22    0.98
  10   1   8   34.74    0.80
  10   1   9   70.70    2.02
  10   1  10    3.38    0.66
  10   1  11   12.24    0.91
  10   1  12   28.51    2.00
  10   1  13    1.46    4.14
  10   2   0    0.43    1.11
  10   2   1   59.07    1.23
  10   2   2   91.57    1.21
  10   2   3   72.41    0.80
  10   2   4    6.91    0.37
  10   2   5   61.15    1.67
  10   2   6   68.69    0.84
  10   2   7   39.22    0.77
  10   2   8  122.50    1.83
  10   2   9    7.37    0.75
  10   2  10    1.70    2.68
  10   2  11   18.70    1.09
  10   2  12    3.39    4.33
  10   2  13    1.82    3.10
  10   3   0    0.02    0.14
  10   3   1  199.44    4.32
  10   3   2  127.15    2.76
  10   3   3    4.91    0.42
  10   3   4  253.13    3.78
  10   3   5   79.98    3.50
  10   3   6   52.28    0.80
  10   3   7    4.32    0.60
  10   3   8   19.43    1.85
  10   3   9    6.32    0.56
  10   3  10    0.84    1.91
  10   3  11   34.30    0.90
  10   3  12   10.47    0.98
  10   3  13    1.13    1.75
  10   4   0   12.44    0.49
  10   4   1    6.39    0.89
  10   4   2   44.94    1.05
  10   4   3   74.38    1.19
  10   4   4    7.33    0.75
  10   4   5   88.67    3.02
  10   4   6   38.75    0.76
  10   4   7   15.43    0.68
  10   4   8   14.55    0.67
  10   4   9   16.71    0.75
  10   4  10   44.45    1.04
  10   4  11    4.46    0.87
  10   4  12    2.80    0.93
  10   5   1   49.33    1.43
  10   5   2  168.21    1.16
  10   5   3    0.81    1.54
  10   5   4  239.45    9.91
  10   5   5    9.91    1.80
  10   5   6   16.39    0.67
  10   5   7    8.06    0.76
  10   5   8   34.18    0.68
  10   5   9   29.00    0.77
  10   5  10   10.10    1.05
  10   5  11    0.15    0.91
  10   5  12    6.29    0.99
  10   6   0   36.54    1.39
  10   6   1    4.18    0.35
  10   6   2  155.50    1.61
  10   6   3   19.67    0.98
  10   6   4    0.62    1.45
  10   6   5   21.43    0.87
  10   6   6   87.00    3.16
  10   6   7   58.77    2.79
  10   6   8   24.83    0.75
  10   6   9   38.99    0.79
  10   6  10    3.23    0.71
  10   6  11   25.04    0.93
  10   6  12    2.29    4.93
  10   7   0   19.11    0.48
  10   7   1  101.08    1.60
  10   7   2    8.99    0.50
  10   7   3   33.41    1.89
  10   7   4   55.80    3.02
  10   7   5   57.43    2.61
  10   7   6  137.65    6.93
  10   7   7    0.85    2.41
  10   7   8   30.40    0.74
  10   7   9    2.99    0.67
  10   7  10    1.66    2.78
  10   7  11    6.23    1.00
  10   7  12    5.83    0.99
  10   8   0    8.85    0.37
  10   8   1  146.83    6.52
  10   8   2   19.01    1.01
  10   8   3   31.18    1.99
  10   8   4   26.64    0.82
  10   8   5   25.10    1.40
  10   8   6    2.13    0.73
  10   8   7   25.34    0.70
  10   8   8   34.99    1.22
  10   8   9   27.03    0.86
  10   8  10    3.11    4.07
  10   8  11   23.28    2.81
  10   8  12    0.61    1.06
  10   9   0  106.35    3.75
  10   9   1   11.57    0.72
  10   9   2   80.57    4.70
  10   9   3   13.01    0.66
  10   9   4   31.79    2.28
  10   9   5   34.11    1.40
  10   9   6   74.28    2.37
  10   9   7    2.40    3.21
  10   9   8   53.19    2.13
  10   9   9   29.01    0.88
  10   9  10    0.73    2.51
  10   9  11    6.05    1.15
  10  10   0   92.96    3.38
  10  10   1   93.10    3.41
  10  10   2   14.43    0.68
  10  10   3   62.72    2.90
  10  10   4   19.46    1.18
  10  10   5    1.81    3.03
  10  10   6    8.60    0.74
  10  10   7   21.34    0.78
  10  10   8    3.06    3.52
  10  10   9    0.78    2.90
  10  10  10    7.11    0.98
  10  10  11   10.41    0.98
  10  11   0   13.81    0.55
  10  11   1    7.80    0.60
  10  11   2   49.25    2.09
  10  11   3   47.75    3.19
  10  11   4   21.29    0.66
  10  11   5    5.96    1.36
  10  11   6    5.59    0.58
  10  11   7   20.31    0.87
  10  11   8   15.04    0.79
  10  11   9    2.41    3.73
  10  11  10    0.82    2.51
  10  12   0   73.86    2.77
  10  12   1   71.75    2.29
  10  12   2   22.51    1.15
  10  12   3    0.71    1.00
  10  12   4    3.73    0.55
  10  12   5    0.88    2.60
  10  12   6   37.45    0.97
  10  12   7    4.88    0.68
  10  12   8    1.41    2.83
  10  12   9   23.81    1.32
  10  12  10   10.47    0.95
  10  13   0    5.80    0.57
  10  13   1  107.55    5.64
  10  13   2    3.83    0.55
  10  13   3    2.54    3.12
  10  13   4   16.62    0.79
  10  13   5    2.12    3.57
  10  13   6   23.67    0.86
  10  13   7    6.28    0.95
  10  13   8    1.29    2.79
  10  13   9   11.55    0.99
  10  14   0   67.30    3.81
  10  14   1    3.71    0.97
  10  14   2    2.61    3.33
  10  14   3    1.32    1.83
  10  14   4   20.06    0.82
  10  14   5    6.74    1.68
  10  14   6    0.84    3.00
  10  14   7   14.64    0.94
  10  14   8    1.65    4.40
  10  14   9    0.17    1.03
  10  15   0    0.75    1.20
  10  15   1   34.82    1.36
  10  15   2   80.34    1.02
  10  15   3   10.74    0.64
  10  15   4    0.23    1.28
  10  15   5   12.83    0.91
  10  15   6    8.61    0.81
  10  15   7    8.95    0.72
  10  15   8    0.25    1.38
  10  16   0    7.52    0.65
  10  16   1    8.73    0.66
  10  16   2   11.41    0.66
  10  16   3    1.23    1.19
  10  16   4   19.41    1.43
  10  16   5    6.87    0.73
  10  16   6    6.73    1.50
  10  16   7    4.09    0.74
  10  17   0   14.30    0.80
  10  17   1    0.74    1.07
  10  17   2    2.06    4.29
  10  17   3    5.74    0.73
  10  17   4    0.82    2.51
  10  17   5   20.63    1.48
  10  17   6   12.10    0.84
  10  18   0    7.82    0.73
  10  18   1    1.33    2.74
  10  18   2    2.61    3.97
  10  18   3   21.54    1.66
  10  18   4   18.09    1.00
  10  18   5    0.17    0.98
  10  19   0    5.42    0.83
  10  19   1    5.22    0.99
  10  19   2    0.73    2.81
  10  19   3    6.80    0.71
  11   0   1   55.83    0.88
  11   0   2   87.27    0.97
  11   0   3   31.94    0.68
  11   0   4  184.74    1.92
  11   0   5   78.33    1.17
  11   0   6   22.87    0.88
  11   0   7   29.30    1.01
  11   0   8    5.99    0.97
  11   0   9  219.75    2.33
  11   0  10   41.64    1.15
  11   0  11    5.36    1.35
  11   0  12    4.66    1.44
  11   0  13   16.49    1.33
  11   1   0   16.47    0.54
  11   1   1  172.01    1.27
  11   1   2    7.11    0.43
  11   1   3   68.60    0.65
  11   1   4   89.15    0.74
  11   1   5    0.29    1.15
  11   1   6   35.22    1.50
  11   1   7   59.90    1.10
  11   1   8  101.99    1.16
  11   1   9   12.87    1.03
  11   1  10   27.73    1.87
  11   1  11   22.76    0.95
  11   1  12    0.66    2.71
  11   1  13   14.84    0.94
  11   2   0  500.27   11.45
  11   2   1  212.75    3.93
  11   2   2   27.15    0.86
  11   2   3  111.53    1.43
  11   2   4   58.51    0.64
  11   2   5    0.19    1.08
  11   2   6   43.43    2.19
  11   2   7    5.98    0.59
  11   2   8   16.59    1.18
  11   2   9   19.64    0.75
  11   2  10   12.72    0.84
  11   2  11   51.91    1.14
  11   2  12    2.80    3.96
  11   2  13   27.76    2.73
  11   3   0   21.64    0.63
  11   3   1   23.20    0.49
  11   3   2    0.73    1.39
  11   3   3   16.07    0.43
  11   3   4    8.30    0.40
  11   3   5   27.30    0.67
  11   3   6    4.85    0.60
  11   3   7   36.26    0.74
  11   3   8   17.71    0.67
  11   3   9   38.71    1.32
  11   3  10    9.92    0.85
  11   3  11   14.35    0.95
  11   3  12    3.10    4.33
  11   4   0  103.48    3.11
  11   4   1   66.99    0.60
  11   4   2    1.07    1.67
  11   4   3   19.43    0.46
  11   4   4   40.75    0.62
  11   4   5  192.76    4.35
  11   4   6    3.46    4.27
  11   4   7   11.08    0.64
  11   4   8   87.13    1.03
  11   4   9   22.42    0.76
  11   4  10    1.47    3.02
  11   4  11    0.49    2.39
  11   4  12    4.35    3.63
  11   5   0   11.72    0.42
  11   5   1   99.75    0.76
  11   5   2   19.07    1.13
  11   5   3  153.13    3.90
  11   5   4  197.76    8.86
  11   5   5   20.33    0.94
  11   5   6   11.76    0.87
  11   5   7   26.98    1.10
  11   5   8    0.81    2.62
  11   5   9    0.71    2.26
  11   5  10    0.14    0.83
  11   5  11    0.18    1.09
  11   5  12    1.21    2.59
  11   6   0    1.38    1.97
  11   6   1  101.23    3.05
  11   6   2   33.34    1.63
  11   6   3  232.33   10.13
  11   6   4   30.90    0.96
  11   6   5   27.62    1.44
  11   6   6   21.95    0.66
  11   6   7    0.42    1.65
  11   6   8   55.49    1.66
  11   6   9   17.36    0.81
  11   6  10   16.92    0.90
  11   6  11   10.93    1.80
  11   6  12    3.77    1.03
  11   7   0  140.27    5.02
  11   7   1  201.88    8.35
  11   7   2   84.83    3.60
  11   7   3   29.38    1.75
  11   7   4  172.15    9.44
  11   7   5   25.57    0.69
  11   7   6   42.03    0.78
  11   7   7   50.52    0.85
  11   7   8    0.60    2.34
  11   7   9   12.04    0.84
  11   7  10    1.42    3.74
  11   7  11   15.53    1.32
  11   7  12    7.45    0.96
  11   8   0    8.87    0.45
  11   8   1  115.57    5.39
  11   8   2    4.52    0.48
  11   8   3   78.28    3.73
  11   8   4   53.23    4.15
  11   8   5   13.87    0.83
  11   8   6  106.40    4.69
  11   8   7   25.90    0.72
  11   8   8    1.22    1.76
  11   8   9    9.11    0.66
  11   8  10    0.72    2.49
  11   8  11    3.58    0.99
  11   9   0   79.93    2.93
  11   9   1    0.63    0.97
  11   9   2    8.63    0.58
  11   9   3   43.41    2.83
  11   9   4   72.77    3.81
  11   9   5   67.03    4.33
  11   9   6   13.77    1.07
  11   9   7   16.80    0.79
  11   9   8    1.09    2.07
  11   9   9    0.35    1.98
  11   9  10   13.94    0.95
  11   9  11    0.51    2.10
  11  10   0    0.85    1.83
  11  10   1    0.32    1.23
  11  10   2   52.94    2.93
  11  10   3   27.90    2.40
  11  10   4   14.51    0.89
  11  10   5   25.75    0.66
  11  10   6    6.50    0.55
  11  10   7    0.28    1.57
  11  10   8    0.59    2.52
  11  10   9    1.44    2.17
  11  10  10   11.26    0.97
  11  10  11    8.42    0.95
  11  11   0    1.03    2.09
  11  11   1    5.34    0.60
  11  11   2   34.73    1.72
  11  11   3   67.72    4.53
  11  11   4    5.05    0.59
  11  11   5    0.36    1.69
  11  11   6   19.93    0.77
  11  11   7   10.57    0.74
  11  11   8    0.68    2.55
  11  11   9    5.88    0.73
  11  11  10   13.87    0.96
  11  12   0   18.76    0.64
  11  12   1   22.55    0.94
  11  12   2   30.07    1.05
  11  12   3    4.83    0.54
  11  12   4   17.53    0.76
  11  12   5    7.55    0.59
  11  12   6   11.18    0.74
  11  12   7    1.11    2.26
  11  12   8    6.76    0.72
  11  12   9    8.79    0.72
  11  12  10    1.34    3.43
  11  13   0   29.77    2.64
  11  13   1   56.50    3.55
  11  13   2   44.76    0.89
  11  13   3    5.37    0.58
  11  13   4   28.68    0.83
  11  13   5   14.05    0.83
  11  13   6   41.11    1.25
  11  13   7    3.50    0.73
  11  13   8    2.72    4.04
  11  13   9   15.29    1.15
  11  14   0   28.35    2.29
  11  14   1   48.72    1.99
  11  14   2    0.49    1.57
  11  14   3   25.90    0.81
  11  14   4    7.83    0.64
  11  14   5    0.44    1.72
  11  14   6    8.59    0.70
  11  14   7    3.61    0.76
  11  14   8   19.41    0.95
  11  14   9    0.83    2.76
  11  15   0    0.58    2.38
  11  15   1   22.63    0.88
  11  15   2   46.90    0.83
  11  15   3    5.89    0.66
  11  15   4    1.36    3.71
  11  15   5    8.91    1.28
  11  15   6   23.70    0.95
  11  15   7   34.16    1.32
  11  15   8    5.84    0.87
  11  16   0    0.76    2.22
  11  16   1    0.30    1.73
  11  16   2    3.22    0.71
  11  16   3    7.88    0.69
  11  16   4   11.49    0.71
  11  16   5   19.44    0.95
  11  16   6    1.98    3.11
  11  16   7   10.25    0.95
  11  17   0    0.23    1.31
  11  17   1   14.91    0.81
  11  17   2    3.50    2.34
  11  17   3   11.55    0.72
  11  17   4    5.29    0.74
  11  17   5    0.73    1.90
  11  17   6    7.95    0.81
  11  18   0    2.81    0.80
  11  18   1    2.70    3.79
  11  18   2   10.61    0.99
  11  18   3    4.78    0.83
  11  18   4    0.32    1.79
  11  18   5    1.04    3.06
  11  19   0    0.98    3.01
  11  19   1    0.84    1.62
  11  19   2    2.93    0.77
  11  19   3    1.08    3.21
  12   0   0  590.60    5.60
  12   0   1  991.77    7.18
  12   0   2   59.45    0.84
  12   0   3  109.30    1.06
  12   0   4    3.27    0.56
  12   0   5    0.78    3.61
  12   0   6   13.59    0.92
  12   0   7    1.23    5.15
  12   0   8   23.45    0.95
  12   0   9    0.14    1.18
  12   0  10    9.03    1.21
  12   0  11    0.05    0.35
  12   0  12    8.99    1.38
  12   1   0  532.30    7.44
  12   1   1   11.04    0.43
  12   1   2  255.63    1.83
  12   1   3  105.45    0.78
  12   1   4   22.60    0.49
  12   1   5   42.92    0.79
  12   1   6    1.15    2.31
  12   1   7   23.75    0.98
  12   1   8   55.48    0.82
  12   1   9    8.57    0.69
  12   1  10    0.75    2.40
  12   1  11   16.92    0.92
  12   1  12    8.31    0.98
  12   2   0   11.44    0.60
  12   2   1  302.35    2.87
  12   2   2   73.76    1.61
  12   2   3  126.54    2.32
  12   2   4   42.91    1.21
  12   2   5   14.92    0.57
  12   2   6   88.51    0.91
  12   2   7   28.23    0.75
  12   2   8   73.12    1.51
  12   2   9   46.38    0.94
  12   2  10    3.85    1.32
  12   2  11    1.79    2.63
  12   2  12    3.88    4.86
  12   3   0    0.17    0.90
  12   3   1   37.38    0.54
  12   3   2    8.34    0.92
  12   3   3    9.66    0.65
  12   3   4  123.33    3.09
  12   3   5   10.71    0.59
  12   3   6   30.93    0.73
  12   3   7    5.99    0.63
  12   3   8   22.56    1.31
  12   3   9    0.60    1.25
  12   3  10    6.65    0.66
  12   3  11    3.86    0.74
  12   3  12    0.77    3.01
  12   4   0   48.61    1.54
  12   4   1  160.28    6.21
  12   4   2   11.77    0.44
  12   4   3    0.07    0.46
  12   4   4   59.51    0.97
  12   4   5    1.02    2.41
  12   4   6   32.58    0.76
  12   4   7   41.82    0.77
  12   4   8   17.10    0.73
  12   4   9   51.90    1.49
  12   4  10   19.22    1.22
  12   4  11    7.78    0.95
  12   4  12    6.29    0.99
  12   5   0    0.33    1.12
  12   5   1   40.86    0.93
  12   5   2   97.61    1.25
  12   5   3   26.93    0.78
  12   5   4   31.59    1.18
  12   5   5   93.22    2.83
  12   5   6   26.53    0.72
  12   5   7   43.12    1.70
  12   5   8   40.31    0.88
  12   5   9    8.40    0.61
  12   5  10    2.32    0.75
  12   5  11    5.90    0.87
  12   5  12   16.41    1.65
  12   6   0   36.59    0.69
  12   6   1   12.21    0.67
  12   6   2    4.10    0.47
  12   6   3   21.62    1.70
  12   6   4   47.11    1.77
  12   6   5  101.48    4.48
  12   6   6   99.89    2.61
  12   6   7   25.95    0.67
  12   6   8   34.03    1.04
  12   6   9    2.56    3.65
  12   6  10    5.80    0.70
  12   6  11    8.91    0.96
  12   6  12    7.51    0.96
  12   7   0   40.97    2.16
  12   7   1   19.88    0.90
  12   7   2   41.88    2.08
  12   7   3  122.22    8.70
  12   7   4   68.77    3.35
  12   7   5   91.67    2.48
  12   7   6   64.05    0.98
  12   7   7   27.70    1.47
  12   7   8   11.46    0.78
  12   7   9   24.85    2.40
  12   7  10    0.84    3.01
  12   7  11   15.58    0.97
  12   7  12    2.39    3.96
  12   8   0    8.00    0.44
  12   8   1   17.59    1.31
  12   8   2   81.42    4.12
  12   8   3   65.21    2.60
  12   8   4  116.11    4.58
  12   8   5   39.25    1.81
  12   8   6   20.15    1.40
  12   8   7    1.12    2.95
  12   8   8   22.01    0.80
  12   8   9    7.23    0.67
  12   8  10   21.86    1.14
  12   8  11    0.82    3.03
  12   9   0   18.74    0.67
  12   9   1   70.67    2.45
  12   9   2   19.14    0.66
  12   9   3   64.48    4.70
  12   9   4    2.65    3.58
  12   9   5   22.63    1.37
  12   9   6    0.80    1.71
  12   9   7    0.50    2.05
  12   9   8   12.64    0.75
  12   9   9   18.23    0.90
  12   9  10    8.22    0.99
  12   9  11   12.11    0.95
  12  10   0   40.47    1.44
  12  10   1   61.27    2.59
  12  10   2   14.88    1.72
  12  10   3   24.26    0.69
  12  10   4   43.10    4.11
  12  10   5   23.38    0.72
  12  10   6    4.17    0.58
  12  10   7   21.69    0.81
  12  10   8    3.06    0.71
  12  10   9    2.12    3.38
  12  10  10    1.44    2.67
  12  10  11    2.48    1.26
  12  11   0    1.26    1.87
  12  11   1   50.54    2.49
  12  11   2    2.90    3.93
  12  11   3    5.43    1.15
  12  11   4    0.63    2.23
  12  11   5    7.86    0.56
  12  11   6   29.84    1.39
  12  11   7   24.05    0.91
  12  11   8   25.22    1.90
  12  11   9   12.19    0.84
  12  11  10    6.70    1.15
  12  12   0    4.22    0.75
  12  12   1    2.67    0.74
  12  12   2    9.54    0.52
  12  12   3   13.48    0.72
  12  12   4    5.95    0.77
  12  12   5   22.70    0.78
  12  12   6    1.08    2.32
  12  12   7    6.90    1.72
  12  12   8    1.93    3.04
  12  12   9    1.59    3.92
  12  12  10    5.64    0.98
  12  13   0    9.59    0.59
  12  13   1   51.42    3.09
  12  13   2   16.93    0.75
  12  13   3   26.70    1.36
  12  13   4   60.78    1.82
  12  13   5    4.22    0.66
  12  13   6   22.50    0.89
  12  13   7    5.75    0.96
  12  13   8    9.44    0.83
  12  13   9   13.58    1.15
  12  14   0    0.73    2.14
  12  14   1    2.03    0.71
  12  14   2    7.08    0.71
  12  14   3   26.01    0.83
  12  14   4    1.81    2.90
  12  14   5   28.28    0.90
  12  14   6    2.55    4.57
  12  14   7   13.70    0.96
  12  14   8   10.41    0.86
  12  15   0    6.85    0.94
  12  15   1    9.04    2.02
  12  15   2   23.72    0.85
  12  15   3   17.83    1.38
  12  15   4   14.31    0.80
  12  15   5    0.57    1.72
  12  15   6   13.22    0.72
  12  15   7   16.37    1.16
  12  15   8    4.64    0.80
  12  16   0   15.04    0.89
  12  16   1   24.14    0.89
  12  16   2   14.06    0.67
  12  16   3    4.61    0.72
  12  16   4    2.45    3.67
  12  16   5    9.26    0.72
  12  16   6    5.25    0.99
  12  16   7    5.64    0.81
  12  17   0    3.33    0.75
  12  17   1    1.17    2.28
  12  17   2    1.11    3.46
  12  17   3    2.49    3.35
  12  17   4    5.30    0.75
  12  17   5    5.08    0.83
  12  17   6   24.67    1.77
  12  18   0    0.48    2.20
  12  18   1    1.62    2.87
  12  18   2    2.83    3.87
  12  18   3    5.11    0.75
  12  18   4    1.63    3.14
  12  19   0    1.83    1.40
  12  19   1    0.27    1.53
  12  19   2   15.71    0.94
  13   0   1    0.03    0.27
  13   0   2  152.77    1.50
  13   0   3    0.09    0.71
  13   0   4   58.49    1.00
  13   0   5  139.75    1.45
  13   0   6   38.53    1.12
  13   0   7   71.29    1.28
  13   0   8   11.93    0.97
  13   0   9    1.88    5.78
  13   0  10    0.33    2.64
  13   0  11   16.41    1.31
  13   0  12   14.29    1.36
  13   1   0  262.73    1.89
  13   1   1   23.00    0.81
  13   1   2    9.42    0.42
  13   1   3   93.28    0.73
  13   1   4  157.62    1.37
  13   1   5   27.75    0.70
  13   1   6   31.44    0.66
  13   1   7   11.13    0.85
  13   1   8   11.60    0.69
  13   1   9    0.14    0.87
  13   1  10   17.54    0.87
  13   1  11   13.36    0.93
  13   1  12   28.08    0.95
  13   2   0    1.68    1.98
  13   2   1  227.20    1.61
  13   2   2  237.46    3.44
  13   2   3   57.19    0.73
  13   2   4    9.63    0.53
  13   2   5   10.68    0.60
  13   2   6   29.26    0.67
  13   2   7   21.61    0.78
  13   2   8   70.00    1.33
  13   2   9   13.59    0.79
  13   2  10    0.46    1.88
  13   2  11    0.74    2.04
  13   2  12    3.18    4.34
  13   3   0  106.62    2.21
  13   3   1  178.14    1.26
  13   3   2   21.97    0.81
  13   3   3   23.43    0.48
  13   3   4   89.80    2.79
  13   3   5   37.26    0.72
  13   3   6   31.60    0.69
  13   3   7   58.19    1.34
  13   3   8    3.43    0.56
  13   3   9   26.01    0.79
  13   3  10   17.46    0.88
  13   3  11    8.93    0.96
  13   3  12    5.70    1.49
  13   4   0  117.36    2.05
  13   4   1   53.61    0.63
  13   4   2   27.36    0.67
  13   4   3  145.42    4.55
  13   4   4  116.71    1.93
  13   4   5   14.79    1.59
  13   4   6   84.96    1.59
  13   4   7   16.10    1.13
  13   4   8   37.97    0.87
  13   4   9    7.83    0.61
  13   4  10    0.84    3.05
  13   4  11    5.90    0.99
  13   4  12    1.48    2.90
  13   5   0   48.45    0.93
  13   5   1   23.37    0.78
  13   5   2   82.26    2.85
  13   5   3   89.14    4.06
  13   5   4   14.02    0.61
  13   5   5   34.10    1.94
  13   5   6  140.30    3.73
  13   5   7   42.27    0.65
  13   5   8    3.38    3.92
  13   5   9   17.70    0.82
  13   5  10    9.69    0.69
  13   5  11    0.50    2.36
  13   5  12    0.91    2.53
  13   6   0  189.62    6.22
  13   6   1   44.53    1.74
  13   6   2   88.91    2.68
  13   6   3   25.65    1.14
  13   6   4   79.82    2.09
  13   6   5   86.81    2.61
  13   6   6    9.19    0.66
  13   6   7    5.50    0.53
  13   6   8    6.20    1.19
  13   6   9   17.06    0.85
  13   6  10    6.01    0.71
  13   6  11   14.58    0.96
  13   6  12    1.37    3.03
  13   7   0    7.35    0.42
  13   7   1   69.04    2.61
  13   7   2   57.22    3.95
  13   7   3  105.66    4.67
  13   7   4   20.49    1.13
  13   7   5   28.83    1.23
  13   7   6   20.61    0.67
  13   7   7    7.23    0.55
  13   7   8   12.07    1.65
  13   7   9   10.50    0.89
  13   7  10    8.68    0.84
  13   7  11    6.22    1.32
  13   8   0    0.82    0.80
  13   8   1  137.68    6.15
  13   8   2   81.80    4.56
  13   8   3   12.60    0.75
  13   8   4   51.20    2.84
  13   8   5    1.26    1.93
  13   8   6    2.43    3.11
  13   8   7    6.38    0.66
  13   8   8   35.11    1.71
  13   8   9    7.16    0.68
  13   8  10   11.16    0.95
  13   8  11    4.62    3.73
  13   9   0   33.63    2.36
  13   9   1    6.53    0.82
  13   9   2   25.61    1.35
  13   9   3    0.77    2.32
  13   9   4   39.82    1.29
  13   9   5    6.15    0.51
  13   9   6    6.63    1.14
  13   9   7   41.53    0.78
  13   9   8   21.86    0.86
  13   9   9   14.95    0.92
  13   9  10    1.82    4.48
  13   9  11   20.50    0.94
  13  10   0   20.73    0.50
  13  10   1   39.57    0.93
  13  10   2    6.51    0.63
  13  10   3    0.87    2.15
  13  10   4   44.56    0.83
  13  10   5   18.79    0.71
  13  10   6    5.59    0.59
  13  10   7    4.87    0.64
  13  10   8    3.80    1.09
  13  10   9   21.59    1.13
  13  10  10   25.34    0.95
  13  11   0    5.56    0.46
  13  11   1   28.46    0.72
  13  11   2   54.14    0.90
  13  11   3    1.48    2.30
  13  11   4   36.90    0.73
  13  11   5   20.98    0.75
  13  11   6    9.86    0.61
  13  11   7    5.64    0.67
  13  11   8    9.55    0.96
  13  11   9    2.31    4.41
  13  11  10    0.60    2.57
  13  12   0   70.17    4.23
  13  12   1    6.10    0.56
  13  12   2    7.23    0.61
  13  12   3   60.65    0.91
  13  12   4   14.49    0.76
  13  12   5    3.88    4.43
  13  12   6    6.75    1.06
  13  12   7    0.93    2.12
  13  12   8   16.92    0.94
  13  12   9    2.60    1.49
  13  12  10   11.37    0.93
  13  13   0   36.17    1.81
  13  13   1    3.72    0.62
  13  13   2    3.71    0.60
  13  13   3   15.97    0.79
  13  13   4    8.42    1.71
  13  13   5   19.76    0.86
  13  13   6   12.38    0.68
  13  13   7   20.76    0.93
  13  13   8    2.51    3.72
  13  13   9   14.67    0.94
  13  14   0    9.98    1.05
  13  14   1    2.89    3.69
  13  14   2   60.34    1.02
  13  14   3   30.04    0.84
  13  14   4    3.21    0.70
  13  14   5   33.42    0.89
  13  14   6   13.61    0.83
  13  14   7    0.18    1.12
  13  14   8    1.13    2.61
  13  15   0   16.46    0.85
  13  15   1    9.37    0.64
  13  15   2    1.00    2.17
  13  15   3    4.05    4.70
  13  15   4   21.29    1.26
  13  15   5    4.55    0.74
  13  15   6   10.46    0.72
  13  15   7    3.02    4.20
  13  15   8    7.04    1.34
  13  16   0    1.16    2.35
  13  16   1    2.33    0.74
  13  16   2   10.03    0.68
  13  16   3    6.09    0.71
  13  16   4   11.37    0.72
  13  16   5   12.42    0.72
  13  16   6   11.85    1.32
  13  16   7    6.06    0.96
  13  17   0    0.49    1.97
  13  17   1   13.19    0.85
  13  17   2    6.13    0.73
  13  17   3    3.11    4.33
  13  17   4    8.10    0.82
  13  17   5    6.02    1.15
  13  18   0    6.66    0.74
  13  18   1    3.32    1.49
  13  18   2    1.29    1.66
  13  18   3    9.37    0.72
  13  18   4    0.61    1.41
  13  19   0    7.70    1.63
  13  19   1    5.34    0.72
  14   0   0   68.41    1.61
  14   0   1   99.79    1.04
  14   0   2   46.08    0.76
  14   0   3   92.86    1.10
  14   0   4   34.62    0.91
  14   0   5    0.30    2.40
  14   0   6   84.07    1.36
  14   0   7    5.97    0.92
  14   0   8   40.22    0.99
  14   0   9    4.12    0.87
  14   0  10    0.34    2.74
  14   0  11    1.30    1.30
  14   0  12    4.31    1.45
  14   1   0    9.07    0.42
  14   1   1  165.06    1.15
  14   1   2    4.79    0.37
  14   1   3    4.68    0.41
  14   1   4   26.03    0.60
  14   1   5  125.77    1.08
  14   1   6   29.00    0.70
  14   1   7   23.10    0.79
  14   1   8   22.77    0.85
  14   1   9   32.51    0.78
  14   1  10    7.80    1.07
  14   1  11   22.09    0.93
  14   1  12    1.25    2.71
  14   2   0   66.78    1.21
  14   2   1    4.22    0.36
  14   2   2   19.71    0.47
  14   2   3   57.75    0.64
  14   2   4   92.41    1.39
  14   2   5   77.45    0.87
  14   2   6   35.06    0.71
  14   2   7   59.77    1.60
  14   2   8    2.25    3.35
  14   2   9    1.66    0.71
  14   2  10   19.57    0.89
  14   2  11    2.28    3.55
  14   2  12   12.07    0.96
  14   3   0    0.94    2.22
  14   3   1  114.19    0.81
  14   3   2   31.57    0.48
  14   3   3   19.50    0.51
  14   3   4  169.49    1.98
  14   3   5   15.18    0.63
  14   3   6   55.93    0.86
  14   3   7   79.27    2.17
  14   3   8   14.26    0.73
  14   3   9   74.40    1.00
  14   3  10    1.61    3.90
  14   3  11    8.36    0.97
  14   3  12   15.98    0.95
  14   4   0    6.83    0.40
  14   4   1  125.99    0.95
  14   4   2   29.09    0.49
  14   4   3   51.10    0.75
  14   4   4   33.22    1.25
  14   4   5   74.63    0.92
  14   4   6   46.15    1.45
  14   4   7   46.08    0.92
  14   4   8   41.09    0.74
  14   4   9    1.83    3.08
  14   4  10    8.90    0.83
  14   4  11   20.29    0.95
  14   4  12    2.91    4.32
  14   5   0  109.13    2.15
  14   5   1   24.18    0.44
  14   5   2   46.53    0.68
  14   5   3   27.11    1.67
  14   5   4   52.43    0.75
  14   5   5   27.53    1.84
  14   5   6   36.79    0.78
  14   5   7   53.78    1.32
  14   5   8    4.04    0.93
  14   5   9    1.30    2.66
  14   5  10   11.07    0.81
  14   5  11   15.07    0.84
  14   5  12   34.28    1.15
  14   6   0  273.89    6.63
  14   6   1   22.72    1.07
  14   6   2    9.62    0.57
  14   6   3  121.64    4.56
  14   6   4   25.12    1.38
  14   6   5   13.34    0.58
  14   6   6   19.13    1.01
  14   6   7    1.47    3.52
  14   6   8   27.79    1.09
  14   6   9   18.45    0.86
  14   6  10    8.15    0.85
  14   6  11    0.78    3.04
  14   6  12    1.32    2.83
  14   7   0    8.00    0.66
  14   7   1   40.57    1.03
  14   7   2   36.19    1.10
  14   7   3    5.09    0.54
  14   7   4   18.27    1.67
  14   7   5   31.38    0.78
  14   7   6   12.91    1.05
  14   7   7   22.52    1.79
  14   7   8    0.82    1.87
  14   7   9   22.50    1.24
  14   7  10    6.66    0.85
  14   7  11    4.46    0.75
  14   8   0  244.25   10.07
  14   8   1   13.77    0.50
  14   8   2   41.50    2.21
  14   8   3   40.93    2.25
  14   8   4    1.18    2.31
  14   8   5    9.83    0.66
  14   8   6    7.35    0.54
  14   8   7   35.87    1.88
  14   8   8   35.01    0.83
  14   8   9    4.57    0.71
  14   8  10    1.15    3.67
  14   8  11    8.84    0.96
  14   9   0   27.95    2.19
  14   9   1   35.59    1.43
  14   9   2  132.48    6.49
  14   9   3    1.70    2.86
  14   9   4   21.80    1.35
  14   9   5   34.88    1.92
  14   9   6    8.41    0.56
  14   9   7   10.75    0.98
  14   9   8    6.50    1.38
  14   9   9    1.44    2.78
  14   9  10   14.45    0.97
  14   9  11    9.64    1.29
  14  10   0   48.23    2.00
  14  10   1  155.80    5.59
  14  10   2   52.54    3.26
  14  10   3   11.12    0.67
  14  10   4   25.21    0.67
  14  10   5    0.39    0.71
  14  10   6    4.91    0.61
  14  10   7    4.55    2.23
  14  10   8   22.76    1.09
  14  10   9    7.72    0.85
  14  10  10   17.64    1.82
  14  11   0   90.57    3.53
  14  11   1    3.99    0.54
  14  11   2   10.32    0.51
  14  11   3    3.44    3.72
  14  11   4   15.03    0.73
  14  11   5    8.52    0.59
  14  11   6   33.00    1.45
  14  11   7   14.67    0.78
  14  11   8    3.89    1.45
  14  11   9   21.92    0.96
  14  11  10    6.50    0.98
  14  12   0   11.42    1.19
  14  12   1    4.71    0.57
  14  12   2   71.67    0.91
  14  12   3   66.02    0.93
  14  12   4    1.62    3.58
  14  12   5    1.61    2.49
  14  12   6   29.42    0.87
  14  12   7   11.93    0.82
  14  12   8   25.29    0.94
  14  12   9    8.25    0.67
  14  13   0    6.95    0.72
  14  13   1    8.33    0.62
  14  13   2    1.53    2.59
  14  13   3    0.14    0.87
  14  13   4    8.19    1.02
  14  13   5   33.98    0.87
  14  13   6    1.05    1.45
  14  13   7   10.47    1.31
  14  13   8    1.10    3.26
  14  13   9    1.46    3.83
  14  14   0    6.94    1.52
  14  14   1   12.67    1.51
  14  14   2   35.17    0.83
  14  14   3   18.97    0.85
  14  14   4    8.80    0.77
  14  14   5    1.20    2.64
  14  14   6   18.98    1.97
  14  14   7    3.25    1.00
  14  14   8    2.38    3.77
  14  15   0    0.31    1.79
  14  15   1   14.18    0.65
  14  15   2    1.37    3.63
  14  15   3    1.85    2.79
  14  15   4   16.51    1.76
  14  15   5   14.77    0.84
  14  15   6    7.30    0.74
  14  15   7    0.31    1.70
  14  16   0    0.28    1.58
  14  16   1    0.57    2.35
  14  16   2    0.64    0.92
  14  16   3   36.60    0.93
  14  16   4    8.43    0.82
  14  16   5    9.27    0.72
  14  16   6   11.82    0.72
  14  17   0    1.15    3.49
  14  17   1    1.04    1.69
  14  17   2    3.85    4.75
  14  17   3   10.31    0.72
  14  17   4    7.60    0.59
  14  17   5    0.08    0.50
  14  18   0    1.32    2.66
  14  18   1    6.45    0.74
  14  18   2   12.88    0.72
  14  18   3    8.99    0.72
  15   0   1   79.28    1.01
  15   0   2   59.47    0.93
  15   0   3   24.94    0.88
  15   0   4   24.81    0.97
  15   0   5    0.09    0.67
  15   0   6   51.90    1.21
  15   0   7  108.56    1.59
  15   0   8    2.02    5.47
  15   0   9    2.81    0.92
  15   0  10   22.04    1.26
  15   0  11    5.91    1.40
  15   0  12   10.21    1.37
  15   1   0    5.22    0.37
  15   1   1    1.39    1.36
  15   1   2   65.89    0.67
  15   1   3   52.17    0.73
  15   1   4   81.08    1.37
  15   1   5  109.85    1.00
  15   1   6   13.04    0.60
  15   1   7   21.72    0.82
  15   1   8    7.21    0.55
  15   1   9   19.60    0.81
  15   1  10   11.67    0.67
  15   1  11   27.10    1.81
  15   1  12    1.64    2.97
  15   2   0   56.09    0.64
  15   2   1   38.98    0.56
  15   2   2   77.21    0.70
  15   2   3   14.22    0.53
  15   2   4  158.02    1.16
  15   2   5   28.41    0.65
  15   2   6   10.74    0.60
  15   2   7   18.70    0.81
  15   2   8   45.13    0.90
  15   2   9    4.04    4.37
  15   2  10   19.33    0.93
  15   2  11    1.31    2.57
  15   2  12    8.84    0.98
  15   3   0  102.21    1.57
  15   3   1   85.33    1.37
  15   3   2   15.09    0.50
  15   3   3   31.27    1.30
  15   3   4   37.67    1.35
  15   3   5  192.63    3.81
  15   3   6    2.99    3.91
  15   3   7   14.89    0.67
  15   3   8    3.37    0.59
  15   3   9   14.64    0.83
  15   3  10   40.36    1.41
  15   3  11   13.38    0.96
  15   3  12   31.07    0.93
  15   4   1   30.39    0.65
  15   4   2  123.71    2.82
  15   4   3   87.03    2.63
  15   4   4   26.48    1.05
  15   4   5   26.07    1.26
  15   4   6    5.00    0.64
  15   4   7    0.87    1.68
  15   4   8    5.42    0.58
  15   4   9   26.47    1.16
  15   4  10    2.61    1.58
  15   4  11    8.12    0.72
  15   4  12   25.52    0.93
  15   5   0   23.31    0.76
  15   5   1   54.01    1.50
  15   5   2    5.47    0.52
  15   5   3   29.84    0.65
  15   5   4    2.79    3.41
  15   5   5    9.20    0.74
  15   5   6   34.00    0.79
  15   5   7    5.51    0.54
  15   5   8   56.87    1.22
  15   5   9   35.78    0.86
  15   5  10    1.91    3.20
  15   5  11   17.43    0.96
  15   5  12    2.27    3.84
  15   6   0   89.99    1.97
  15   6   1  174.87    5.90
  15   6   2    4.11    4.34
  15   6   3    2.48    3.65
  15   6   4   72.62    3.09
  15   6   5   37.17    0.76
  15   6   6   32.79    0.66
  15   6   7    3.29    0.57
  15   6   8   30.56    0.80
  15   6   9   24.88    0.87
  15   6  10    1.03    2.62
  15   6  11    2.11    3.52
  15   7   0    3.67    0.42
  15   7   1   48.09    2.04
  15   7   2   29.45    1.53
  15   7   3    6.06    1.15
  15   7   4   45.61    2.47
  15   7   5    1.92    3.23
  15   7   6    5.97    0.96
  15   7   7   15.83    0.75
  15   7   8   24.29    0.82
  15   7   9   11.71    1.10
  15   7  10   10.53    0.96
  15   7  11    0.28    1.34
  15   8   0    1.53    1.70
  15   8   1   40.97    1.43
  15   8   2   58.16    2.71
  15   8   3   66.25    2.87
  15   8   4    9.26    0.64
  15   8   5   27.82    0.66
  15   8   6    6.94    0.55
  15   8   7   17.58    0.79
  15   8   8   10.21    1.52
  15   8   9    3.00    3.78
  15   8  10   18.91    0.96
  15   8  11    5.20    0.99
  15   9   0   27.14    1.34
  15   9   1   73.53    3.89
  15   9   2    0.38    0.61
  15   9   3   53.27    3.41
  15   9   4    3.45    0.52
  15   9   5    1.60    2.46
  15   9   6   71.34    0.95
  15   9   7    5.58    0.64
  15   9   8   12.24    0.67
  15   9   9    0.63    2.70
  15   9  10   13.60    0.96
  15  10   0    0.64    1.42
  15  10   1    0.12    0.61
  15  10   2   18.87    1.25
  15  10   3   15.35    0.66
  15  10   4   24.36    1.84
  15  10   5   54.13    0.93
  15  10   6   21.77    1.69
  15  10   7   66.89    1.09
  15  10   8    7.30    0.71
  15  10   9   18.34    0.96
  15  10  10    9.19    0.97
  15  11   0   14.82    0.75
  15  11   1   26.48    1.25
  15  11   2    0.72    2.33
  15  11   3   16.82    0.72
  15  11   4    7.84    0.78
  15  11   5   19.65    1.67
  15  11   6    6.38    1.17
  15  11   7   14.39    0.81
  15  11   8   28.96    0.93
  15  11   9    2.33    0.80
  15  11  10    5.13    0.88
  15  12   0   13.95    1.22
  15  12   1   24.93    0.94
  15  12   2   69.17    0.93
  15  12   3   37.97    0.76
  15  12   4    5.86    0.62
  15  12   5   45.63    0.84
  15  12   6    0.27    1.54
  15  12   7    0.96    2.53
  15  12   8   23.58    1.33
  15  12   9    8.20    0.86
  15  13   0    0.66    2.46
  15  13   1   16.09    1.01
  15  13   2    0.75    1.95
  15  13   3   17.66    0.82
  15  13   4    4.21    4.71
  15  13   5    0.79    2.76
  15  13   6   13.93    1.12
  15  13   7    0.51    1.42
  15  13   8    1.58    2.19
  15  13   9    3.34    3.17
  15  14   0   29.07    2.34
  15  14   1    3.53    3.83
  15  14   2    1.48    0.77
  15  14   3   39.69    0.87
  15  14   4   25.38    0.90
  15  14   5    0.57    2.36
  15  14   6    6.91    0.99
  15  14   7   19.08    0.95
  15  14   8    0.26    1.52
  15  15   0   14.33    0.89
  15  15   1    0.56    2.28
  15  15   2    1.61    1.74
  15  15   3   12.91    0.82
  15  15   4    3.68    3.31
  15  15   5   22.44    0.95
  15  15   6   13.11    0.86
  15  15   7    1.94    4.67
  15  16   0   26.50    0.91
  15  16   1   12.07    0.69
  15  16   2   37.35    0.91
  15  16   3    0.41    1.61
  15  16   4    4.63    0.76
  15  16   5    3.98    0.76
  15  16   6    0.30    1.71
  15  17   0    1.11    3.29
  15  17   1    8.83    0.73
  15  17   2    9.97    0.73
  15  17   3   16.24    1.32
  15  17   4    0.14    0.90
  15  17   5    0.47    1.67
  15  18   0    1.23    3.63
  15  18   1    1.63    2.98
  15  18   2   20.34    0.95
  15  18   3    3.44    4.31
  16   0   0  162.25    1.76
  16   0   1   33.58    0.81
  16   0   2  104.32    1.28
  16   0   3   76.69    1.23
  16   0   4  169.27    1.69
  16   0   5   48.06    1.13
  16   0   6    6.78    0.88
  16   0   7   10.49    0.95
  16   0   8   77.80    1.30
  16   0   9    0.29    1.39
  16   0  10    0.94    4.32
  16   0  11   16.52    1.34
  16   0  12    7.84    1.37
  16   1   0   18.02    0.49
  16   1   1   96.64    0.78
  16   1   2    3.79    0.42
  16   1   3   39.21    0.84
  16   1   4   74.22    0.85
  16   1   5   85.39    0.95
  16   1   6  110.01    2.19
  16   1   7    4.56    0.52
  16   1   8   13.82    0.77
  16   1   9    4.18    0.65
  16   1  10    3.07    1.70
  16   1  11    2.82    4.11
  16   1  12    3.52    1.00
  16   2   0  511.96    5.26
  16   2   1   20.09    0.50
  16   2   2   65.10    1.54
  16   2   3   53.91    1.41
  16   2   4   51.90    0.74
  16   2   5    6.62    0.56
  16   2   6    2.10    0.74
  16   2   7   52.49    0.95
  16   2   8   14.48    0.76
  16   2   9    8.10    0.64
  16   2  10   25.40    0.90
  16   2  11    0.28    1.35
  16   2  12    0.74    2.70
  16   3   0    9.18    0.55
  16   3   1   77.72    1.43
  16   3   2   40.68    1.66
  16   3   3   26.18    0.66
  16   3   4   13.01    0.64
  16   3   5   27.60    0.71
  16   3   6   27.97    0.78
  16   3   7   17.43    0.84
  16   3   8   23.51    1.07
  16   3   9    6.57    0.65
  16   3  10   12.66    1.59
  16   3  11    1.79    3.30
  16   3  12   18.63    0.94
  16   4   0   37.11    0.94
  16   4   1   79.55    2.24
  16   4   2  102.00    3.33
  16   4   3  100.17    3.40
  16   4   4   10.62    0.60
  16   4   5   30.74    0.83
  16   4   6   44.08    1.58
  16   4   7   32.84    0.70
  16   4   8    6.53    0.60
  16   4   9    5.76    0.67
  16   4  10    9.77    0.70
  16   4  11    5.30    0.75
  16   4  12    0.70    2.00
  16   5   0  142.17    3.30
  16   5   1    6.28    0.44
  16   5   2   79.64    3.16
  16   5   3   27.42    2.04
  16   5   4   16.22    0.96
  16   5   5   22.36    0.69
  16   5   6    4.01    0.51
  16   5   7    9.86    0.55
  16   5   8   12.95    0.80
  16   5   9    0.30    1.72
  16   5  10   15.96    2.09
  16   5  11   24.88    0.95
  16   6   0    0.41    0.95
  16   6   1  135.86    4.80
  16   6   2   15.96    0.63
  16   6   3   79.59    4.60
  16   6   4   36.05    3.34
  16   6   5   46.73    2.89
  16   6   6   11.78    0.69
  16   6   7   23.80    0.75
  16   6   8    0.31    1.76
  16   6   9    0.91    2.12
  16   6  10   26.92    1.63
  16   6  11    3.65    4.48
  16   7   0  110.79    3.31
  16   7   1   11.69    0.54
  16   7   2   12.73    0.61
  16   7   3   22.73    1.30
  16   7   4   17.25    0.85
  16   7   5   19.32    1.03
  16   7   6   17.24    0.87
  16   7   7   30.78    0.78
  16   7   8    2.63    2.53
  16   7   9   38.51    0.89
  16   7  10    9.10    0.72
  16   7  11   10.78    0.95
  16   8   0   69.26    1.95
  16   8   1   12.42    0.45
  16   8   2    8.19    0.91
  16   8   3   20.55    1.51
  16   8   4   21.16    0.78
  16   8   5   79.24    0.93
  16   8   6   26.15    0.75
  16   8   7   57.17    1.13
  16   8   8   24.40    0.88
  16   8   9    8.52    1.13
  16   8  10    9.77    1.16
  16   8  11    0.19    1.15
  16   9   0   29.64    1.37
  16   9   1   11.87    0.70
  16   9   2   12.53    1.20
  16   9   3   16.63    0.67
  16   9   4    1.55    2.25
  16   9   5   41.08    0.72
  16   9   6    3.12    0.63
  16   9   7   42.89    0.84
  16   9   8   37.70    0.90
  16   9   9    3.44    4.53
  16   9  10    0.76    3.00
  16  10   0    4.39    3.35
  16  10   1    2.39    2.55
  16  10   2   21.59    0.66
  16  10   3   44.70    0.86
  16  10   4   53.14    1.27
  16  10   5    2.80    3.65
  16  10   6    3.41    0.67
  16  10   7    4.08    1.08
  16  10   8    6.42    0.72
  16  10   9   26.39    0.95
  16  10  10    2.94    0.76
  16  11   0   25.09    1.17
  16  11   1   34.07    2.07
  16  11   2    0.93    2.39
  16  11   3   17.24    0.75
  16  11   4   33.66    0.80
  16  11   5   24.41    1.12
  16  11   6    2.53    0.76
  16  11   7   15.68    0.91
  16  11   8    2.68    4.01
  16  11   9    9.73    1.16
  16  12   0   23.07    1.55
  16  12   1   13.73    1.25
  16  12   2   13.91    0.69
  16  12   3    8.23    0.60
  16  12   4    9.56    0.72
  16  12   5    0.42    1.05
  16  12   6   27.07    0.89
  16  12   7   18.53    1.30
  16  12   8    0.75    2.58
  16  12   9    1.48    3.06
  16  13   0    1.49    0.82
  16  13   1    9.36    0.65
  16  13   2   35.15    0.82
  16  13   3    1.45    2.66
  16  13   4    6.74    0.67
  16  13   5    2.50    3.28
  16  13   6    9.90    0.71
  16  13   7   39.33    2.16
  16  13   8    2.94    4.19
  16  14   0    0.66    2.41
  16  14   1   52.25    0.89
  16  14   2   34.35    0.86
  16  14   3    5.07    0.69
  16  14   4   18.22    1.74
  16  14   5   10.55    0.71
  16  14   6    0.25    1.39
  16  14   7    2.81    0.77
  16  14   8    1.14    2.72
  16  15   0   31.50    1.23
  16  15   1    0.30    1.66
  16  15   2   16.53    0.93
  16  15   3   18.62    1.12
  16  15   4    1.88    3.31
  16  15   5    0.49    1.97
  16  15   6   13.32    2.15
  16  15   7    1.04    2.26
  16  16   0    0.25    1.48
  16  16   1    0.70    2.60
  16  16   2    1.65    3.19
  16  16   3   27.09    0.95
  16  16   4   10.63    0.73
  16  16   5    0.58    2.42
  16  16   6    4.76    1.29
  16  17   0    0.49    1.99
  16  17   1    0.58    2.37
  16  17   2   16.26    0.99
  16  17   3    0.23    1.30
  16  17   4    2.27    3.63
  16  18   0    3.27    4.41
  16  18   1   13.08    0.70
  16  18   2    0.34    1.89
  17   0   1  110.66    4.19
  17   0   2    1.83    0.67
  17   0   3  156.40    1.62
  17   0   4    0.25    2.00
  17   0   5  137.20    1.60
  17   0   6   27.20    1.12
  17   0   7   94.92    1.44
  17   0   8    1.07    4.53
  17   0   9   21.70    1.20
  17   0  10   10.81    0.98
  17   0  11    1.66    1.22
  17   0  12    9.06    1.34
  17   1   0   10.62    0.51
  17   1   1   64.83    1.38
  17   1   2   98.82    0.86
  17   1   3   34.59    0.70
  17   1   4   13.07    0.65
  17   1   5    1.37    2.67
  17   1   6   92.18    1.10
  17   1   7   20.72    0.69
  17   1   8   20.82    0.77
  17   1   9    9.52    1.03
  17   1  10    6.84    0.79
  17   1  11    2.61    0.82
  17   1  12   24.70    0.93
  17   2   0   41.48    1.04
  17   2   1    2.18    2.16
  17   2   2   70.43    0.76
  17   2   3   65.19    1.93
  17   2   4    9.14    0.73
  17   2   5  257.50    4.58
  17   2   6    3.54    0.90
  17   2   7   23.61    0.70
  17   2   8   39.16    0.77
  17   2   9   18.58    0.87
  17   2  10    3.67    0.73
  17   2  11   10.28    0.72
  17   2  12    1.93    2.74
  17   3   0    2.82    1.95
  17   3   1   16.50    0.60
  17   3   2   14.47    1.13
  17   3   3   60.69    0.94
  17   3   4    8.73    0.61
  17   3   5    1.40    2.57
  17   3   6    5.73    0.68
  17   3   7   18.76    1.13
  17   3   8    1.14    3.04
  17   3   9    9.60    0.66
  17   3  10    0.72    1.49
  17   3  11    4.32    0.75
  17   3  12    3.02    1.05
  17   4   0  276.88    4.25
  17   4   1   94.99    1.73
  17   4   2   34.46    1.75
  17   4   3   49.79    1.17
  17   4   4   27.73    1.65
  17   4   5   10.47    0.62
  17   4   6    8.54    0.49
  17   4   7   11.06    0.74
  17   4   8   37.49    0.80
  17   4   9    0.32    1.83
  17   4  10    0.05    0.29
  17   4  11   21.38    0.95
  17   5   0   15.86    0.56
  17   5   1    0.50    1.12
  17   5   2    7.30    0.61
  17   5   3   44.34    0.80
  17   5   4   50.56    1.40
  17   5   5   27.16    0.78
  17   5   6   22.83    0.96
  17   5   7    4.40    0.78
  17   5   8   12.27    0.74
  17   5   9   33.88    0.90
  17   5  10   16.11    0.95
  17   5  11    4.05    5.18
  17   6   0  210.53    4.99
  17   6   1   31.81    0.80
  17   6   2  118.34    5.20
  17   6   3    2.58    0.61
  17   6   4   46.92    0.76
  17   6   5   11.98    1.16
  17   6   6    2.03    3.02
  17   6   7   10.37    0.58
  17   6   8   11.81    0.74
  17   6   9   15.50    0.91
  17   6  10    0.90    3.26
  17   6  11    9.81    0.98
  17   7   0   14.74    0.51
  17   7   1  116.45    3.81
  17   7   2   20.57    0.70
  17   7   3    0.31    1.76
  17   7   4   97.31    4.01
  17   7   5   47.71    0.85
  17   7   6    1.82    2.91
  17   7   7   57.29    0.99
  17   7   8    3.56    4.01
  17   7   9    0.11    0.65
  17   7  10    3.39    1.16
  17   7  11   10.21    0.94
  17   8   0   68.19    1.88
  17   8   1    7.21    0.43
  17   8   2  168.19    5.51
  17   8   3   18.68    1.01
  17   8   4   25.72    0.66
  17   8   5   17.94    0.72
  17   8   6    0.67    2.34
  17   8   7    2.01    2.97
  17   8   8    0.58    0.88
  17   8   9   13.06    0.95
  17   8  10   15.10    0.95
  17   9   0   19.67    1.30
  17   9   1   11.29    0.53
  17   9   2   31.52    0.81
  17   9   3   69.61    0.84
  17   9   4   46.17    0.87
  17   9   5    9.19    0.57
  17   9   6    3.49    0.64
  17   9   7    1.67    2.88
  17   9   8    1.52    2.92
  17   9   9    0.16    0.98
  17   9  10    4.76    0.88
  17  10   0   12.64    1.39
  17  10   1   15.83    1.12
  17  10   2   64.11    0.86
  17  10   3    2.61    0.57
  17  10   4    5.49    0.58
  17  10   5   15.09    0.71
  17  10   6   34.00    0.83
  17  10   7    3.71    4.38
  17  10   8    6.50    0.72
  17  10   9    2.31    2.55
  17  10  10    0.21    1.26
  17  11   0    9.09    1.62
  17  11   1   11.09    0.58
  17  11   2   34.24    0.76
  17  11   3   25.72    0.76
  17  11   4   12.86    0.97
  17  11   5   21.76    1.16
  17  11   6   25.39    0.88
  17  11   7    8.00    0.96
  17  11   8    0.64    2.76
  17  11   9    5.22    0.99
  17  12   0    0.51    1.54
  17  12   1   12.46    0.62
  17  12   2    1.95    2.88
  17  12   3    0.81    1.92
  17  12   4   23.15    1.03
  17  12   5   14.77    1.55
  17  12   6    3.50    1.91
  17  12   7    4.07    4.87
  17  12   8    0.25    1.06
  17  12   9    1.41    3.99
  17  13   0   15.50    1.38
  17  13   1    6.76    1.67
  17  13   2   41.66    0.85
  17  13   3    6.44    0.65
  17  13   4   11.82    0.68
  17  13   5   21.98    1.59
  17  13   6    3.41    4.08
  17  13   7   17.62    0.84
  17  13   8    2.27    0.80
  17  14   0    5.11    0.67
  17  14   1    0.26    1.50
  17  14   2    7.75    0.76
  17  14   3   18.98    0.79
  17  14   4    1.59    3.08
  17  14   5    2.77    0.78
  17  14   6    2.33    3.42
  17  14   7    7.72    0.73
  17  15   0    0.09    0.52
  17  15   1    7.23    0.69
  17  15   2    1.58    0.82
  17  15   3    0.06    0.34
  17  15   4    5.96    0.74
  17  15   5    0.98    3.11
  17  15   6    0.23    1.32
  17  16   0   19.44    0.96
  17  16   1   12.56    1.32
  17  16   2   12.11    0.83
  17  16   3    0.48    1.87
  17  16   4    3.82    1.86
  17  16   5   10.97    0.85
  17  17   0    5.78    1.17
  17  17   1    9.77    0.83
  17  17   2    0.65    2.69
  17  17   3    1.95    3.09
  17  17   4    1.00    3.25
  17  18   0    0.31    1.68
  17  18   1    1.01    1.65
  18   0   0  112.70    1.31
  18   0   1   17.77    1.62
  18   0   2   38.56    0.97
  18   0   3   38.55    1.04
  18   0   4   54.45    1.14
  18   0   5    0.06    0.48
  18   0   6    2.54    7.72
  18   0   7   73.51    1.24
  18   0   8   14.90    1.12
  18   0   9   39.45    1.22
  18   0  10   13.85    1.32
  18   0  11    3.32    1.08
  18   1   0  122.00    1.49
  18   1   1   18.45    0.53
  18   1   2   74.40    1.06
  18   1   3    9.12    0.64
  18   1   4   13.91    0.69
  18   1   5   48.34    0.75
  18   1   6   26.39    0.82
  18   1   7   36.99    0.71
  18   1   8    4.36    1.11
  18   1   9   22.35    0.87
  18   1  10    1.80    3.12
  18   1  11    5.97    0.74
  18   2   0  224.46    2.17
  18   2   1   99.15    1.29
  18   2   2   21.28    1.99
  18   2   3   49.30    0.76
  18   2   4   20.62    0.69
  18   2   5   24.69    0.77
  18   2   6   51.24    1.61
  18   2   7   29.89    0.72
  18   2   8   11.29    0.72
  18   2   9   13.69    0.66
  18   2  10    9.36    0.97
  18   2  11    3.09    4.14
  18   3   0   79.65    1.38
  18   3   1    5.61    0.36
  18   3   2   12.07    0.62
  18   3   3   12.63    0.66
  18   3   4   17.45    0.56
  18   3   5   26.22    0.78
  18   3   6   42.81    0.83
  18   3   7   33.19    0.74
  18   3   8    7.04    0.85
  18   3   9    2.09    1.45
  18   3  10   12.03    0.94
  18   3  11    4.54    2.15
  18   4   0    3.58    0.36
  18   4   1  115.44    2.23
  18   4   2   38.48    1.60
  18   4   3   50.24    1.62
  18   4   4   79.59    1.03
  18   4   5   59.44    0.96
  18   4   6    3.10    2.46
  18   4   7   65.46    0.95
  18   4   8   13.05    0.73
  18   4   9    1.24    3.49
  18   4  10    0.55    1.89
  18   4  11    3.11    3.91
  18   5   0  140.89    2.59
  18   5   1   39.38    1.13
  18   5   2   44.15    0.80
  18   5   3   27.37    1.79
  18   5   4   46.12    0.84
  18   5   5   43.08    0.83
  18   5   6    3.07    0.56
  18   5   7   13.75    0.78
  18   5   8   25.85    0.84
  18   5   9    2.73    3.96
  18   5  10   10.26    0.85
  18   5  11    0.24    1.37
  18   6   0    7.36    0.49
  18   6   1   28.38    1.00
  18   6   2   24.60    1.78
  18   6   3   61.77    1.86
  18   6   4   22.44    0.73
  18   6   5   19.94    1.07
  18   6   6    7.39    0.77
  18   6   7   30.11    0.79
  18   6   8   31.46    1.98
  18   6   9    7.70    0.71
  18   6  10   21.79    0.97
  18   6  11    5.68    0.86
  18   7   0   34.02    1.61
  18   7   1   28.95    0.51
  18   7   2   26.87    0.75
  18   7   3   22.81    1.20
  18   7   4    0.83    1.70
  18   7   5   33.51    0.75
  18   7   6    4.77    0.59
  18   7   7   31.03    0.82
  18   7   8   21.39    1.24
  18   7   9   14.98    0.94
  18   7  10   24.11    0.96
  18   7  11    2.38    4.69
  18   8   0   92.53    2.51
  18   8   1    7.89    0.47
  18   8   2    2.76    0.71
  18   8   3   39.91    0.65
  18   8   4   11.95    0.85
  18   8   5   29.44    0.74
  18   8   6    7.46    0.60
  18   8   7    7.23    0.66
  18   8   8    7.75    0.69
  18   8   9    1.13    3.59
  18   8  10   27.53    1.48
  18   9   0    5.73    3.26
  18   9   1   20.31    0.56
  18   9   2   13.61    0.68
  18   9   3    7.87    0.52
  18   9   4   11.47    0.76
  18   9   5    7.03    0.81
  18   9   6   49.73    0.92
  18   9   7    8.77    1.40
  18   9   8   17.86    2.10
  18   9   9    2.13    0.85
  18   9  10    5.67    0.82
  18  10   0   27.37    1.57
  18  10   1    7.51    0.57
  18  10   2   32.17    0.73
  18  10   3   47.66    0.92
  18  10   4   10.12    0.58
  18  10   5   17.77    0.82
  18  10   6    5.19    0.68
  18  10   7    0.28    1.58
  18  10   8    7.24    0.98
  18  10   9   12.74    0.72
  18  11   0   14.64    0.70
  18  11   1    0.69    1.27
  18  11   2   33.20    0.92
  18  11   3   38.98    0.78
  18  11   4   23.59    0.82
  18  11   5   19.52    0.87
  18  11   6   22.77    1.41
  18  11   7    3.58    0.75
  18  11   8    1.54    2.87
  18  11   9    8.47    0.86
  18  12   0   30.34    2.10
  18  12   1   17.54    1.34
  18  12   2   32.89    0.67
  18  12   3    0.15    0.91
  18  12   4   25.28    0.87
  18  12   5    8.10    1.25
  18  12   6    1.08    3.50
  18  12   7    1.79    2.91
  18  12   8    1.15    2.69
  18  13   0    0.83    2.74
  18  13   1   16.51    0.67
  18  13   2   18.45    0.85
  18  13   3   31.36    0.88
  18  13   4   22.71    0.90
  18  13   5    7.59    0.71
  18  13   6    2.32    3.95
  18  13   7   26.71    0.95
  18  13   8   10.64    0.96
  18  14   0    1.68    4.11
  18  14   1   18.55    0.89
  18  14   2   21.79    0.89
  18  14   3    1.84    4.22
  18  14   4   11.72    0.71
  18  14   5   20.93    2.48
  18  14   6    0.32    1.78
  18  14   7    0.61    2.24
  18  15   0   36.70    0.91
  18  15   1    0.75    1.08
  18  15   2    2.99    4.16
  18  15   3   11.92    0.85
  18  15   4    3.11    4.16
  18  15   5    5.96    0.74
  18  15   6    1.11    3.51
  18  16   0    2.72    4.06
  18  16   1   14.15    0.72
  18  16   2    9.16    0.73
  18  16   3   13.45    1.16
  18  16   4    2.63    3.88
  18  16   5    2.41    3.45
  18  17   0    8.99    2.15
  18  17   1   10.56    0.99
  18  17   2    5.60    0.73
  18  17   3    1.45    2.08
  19   0   1  132.48    3.32
  19   0   2   44.51    1.04
  19   0   3    0.19    1.01
  19   0   4   12.44    0.83
  19   0   5   36.55    1.10
  19   0   6    0.47    2.59
  19   0   7    5.96    0.80
  19   0   8    2.27    0.95
  19   0   9    5.29    0.98
  19   0  10   22.46    1.32
  19   0  11    3.98    1.06
  19   1   0   43.38    0.51
  19   1   1   36.35    0.77
  19   1   2   21.15    0.63
  19   1   3   14.82    0.67
  19   1   4   76.05    0.85
  19   1   5   12.15    0.64
  19   1   6   13.49    0.68
  19   1   7    7.79    0.56
  19   1   8   13.65    0.72
  19   1   9   14.02    0.67
  19   1  10   21.67    0.93
  19   1  11    6.18    1.66
  19   2   0  173.02    3.04
  19   2   1    9.06    0.39
  19   2   2   62.11    0.98
  19   2   3   18.18    0.67
  19   2   4   23.11    0.73
  19   2   5    2.55    3.79
  19   2   6    6.66    0.95
  19   2   7   30.43    0.75
  19   2   8   28.35    0.81
  19   2   9    0.37    1.66
  19   2  10   18.43    0.94
  19   2  11    4.46    1.65
  19   3   0    1.90    2.13
  19   3   1   98.48    3.00
  19   3   2  106.91    1.09
  19   3   3   21.44    0.70
  19   3   4   50.63    2.30
  19   3   5   86.15    1.60
  19   3   6   29.65    1.70
  19   3   7   27.02    0.76
  19   3   8   23.28    0.83
  19   3   9    8.34    0.69
  19   3  10   16.35    0.95
  19   3  11    0.95    3.18
  19   4   0   60.85    1.72
  19   4   1    8.30    0.50
  19   4   2   56.28    1.61
  19   4   3    7.49    1.11
  19   4   4   60.03    1.08
  19   4   5   13.08    0.55
  19   4   6   17.37    1.74
  19   4   7   42.09    0.77
  19   4   8    6.88    0.65
  19   4   9   54.91    1.59
  19   4  10    1.19    2.99
  19   4  11    0.84    1.62
  19   5   0   32.27    0.78
  19   5   1   21.53    0.49
  19   5   2   19.69    0.70
  19   5   3    2.30    0.66
  19   5   4    2.68    3.39
  19   5   5   91.10    1.00
  19   5   6    9.97    0.76
  19   5   7    0.69    2.36
  19   5   8   45.24    0.88
  19   5   9    2.20    3.36
  19   5  10   34.45    1.16
  19   5  11    4.40    3.61
  19   6   0    0.61    1.48
  19   6   1   52.74    1.53
  19   6   2   40.90    0.74
  19   6   3   12.40    0.63
  19   6   4   28.23    0.59
  19   6   5   21.72    1.11
  19   6   6    3.05    0.60
  19   6   7   29.97    1.14
  19   6   8   13.17    0.79
  19   6   9   20.81    0.97
  19   6  10    1.37    1.69
  19   6  11   12.82    0.97
  19   7   0    6.67    0.50
  19   7   1   19.90    1.06
  19   7   2   20.55    0.77
  19   7   3   12.34    0.67
  19   7   4   23.54    1.32
  19   7   5   12.03    0.65
  19   7   6   12.48    0.60
  19   7   7   23.13    0.84
  19   7   8    2.35    3.66
  19   7   9    8.51    1.32
  19   7  10    3.43    4.11
  19   8   0   19.81    0.45
  19   8   1   18.91    1.07
  19   8   2    2.82    0.53
  19   8   3   14.18    0.60
  19   8   4   18.18    0.72
  19   8   5   30.49    0.76
  19   8   6    3.93    2.05
  19   8   7   25.20    0.88
  19   8   8    3.32    4.48
  19   8   9   17.60    0.84
  19   8  10    1.64    3.16
  19   9   0   69.75    5.10
  19   9   1   19.07    1.64
  19   9   2   17.23    0.77
  19   9   3   51.25    0.90
  19   9   4    9.07    1.19
  19   9   5   24.77    0.80
  19   9   6   19.13    0.87
  19   9   7    7.52    0.94
  19   9   8    0.61    2.33
  19   9   9   22.56    1.32
  19   9  10    1.61    4.31
  19  10   0    0.51    2.08
  19  10   1   30.41    0.81
  19  10   2   11.80    0.68
  19  10   3  100.26    1.15
  19  10   4    1.55    3.39
  19  10   5   34.84    0.83
  19  10   6    2.47    3.23
  19  10   7    3.22    4.28
  19  10   8    4.56    1.33
  19  10   9    5.59    0.74
  19  11   0    9.39    0.63
  19  11   1    0.74    2.60
  19  11   2   27.17    1.60
  19  11   3   46.62    0.79
  19  11   4   13.10    0.63
  19  11   5   32.54    1.70
  19  11   6    1.01    2.93
  19  11   7   20.12    0.94
  19  11   8    6.32    0.74
  19  11   9    1.60    3.08
  19  12   0    1.08    2.12
  19  12   1    8.34    0.67
  19  12   2   22.72    1.68
  19  12   3   28.00    0.90
  19  12   4   15.81    0.93
  19  12   5   51.20    2.23
  19  12   6   17.91    0.95
  19  12   7    2.28    3.49
  19  12   8   11.16    2.46
  19  13   0    1.49    3.71
  19  13   1    3.15    0.69
  19  13   2   13.34    0.66
  19  13   3   15.75    1.22
  19  13   4    0.31    1.76
  19  13   5   12.12    0.71
  19  13   6    2.96    3.66
  19  13   7    7.07    0.73
  19  14   0    7.31    0.69
  19  14   1    6.20    0.93
  19  14   2    1.03    2.22
  19  14   3   10.39    0.70
  19  14   4    0.31    1.80
  19  14   5    2.42    3.59
  19  14   6    8.09    0.73
  19  14   7    1.28    3.19
  19  15   0   18.01    0.95
  19  15   1    3.84    4.34
  19  15   2    0.24    1.37
  19  15   3   14.47    0.83
  19  15   4    0.47    1.81
  19  15   5    3.41    4.09
  19  15   6    8.85    0.83
  19  16   0    4.84    0.76
  19  16   1    0.23    1.31
  19  16   2   27.27    0.95
  19  16   3    2.41    3.27
  19  16   4    6.18    0.72
  19  17   0    4.73    0.82
  19  17   1   12.13    0.84
  19  17   2    2.56    3.84
  20   0   0  190.94    6.35
  20   0   1    7.43    0.65
  20   0   2    0.56    3.15
  20   0   3   40.21    0.99
  20   0   4    0.32    2.54
  20   0   5    1.16    1.27
  20   0   6    1.72    4.74
  20   0   7   21.26    1.10
  20   0   8    4.07    0.92
  20   0   9    3.47    1.03
  20   0  10    3.97    1.46
  20   0  11    0.99    1.97
  20   1   0    2.38    2.32
  20   1   1   11.93    0.46
  20   1   2   65.07    0.93
  20   1   3    9.31    0.57
  20   1   4    1.46    2.74
  20   1   5   56.04    0.82
  20   1   6   21.95    0.70
  20   1   7   14.53    1.08
  20   1   8    6.26    0.65
  20   1   9   36.18    1.11
  20   1  10    4.43    0.83
  20   1  11    3.28    4.64
  20   2   0   14.61    0.46
  20   2   1   19.95    0.87
  20   2   2    3.21    4.10
  20   2   3   43.29    0.71
  20   2   4   49.11    0.78
  20   2   5    5.97    0.50
  20   2   6   21.76    1.37
  20   2   7    5.53    0.95
  20   2   8   18.61    0.84
  20   2   9    1.61    3.01
  20   2  10   20.20    1.65
  20   2  11   14.73    0.95
  20   3   0   87.08    1.48
  20   3   1   93.45    2.14
  20   3   2   82.41    0.96
  20   3   3   63.55    0.88
  20   3   4   62.39    1.09
  20   3   5   62.41    0.83
  20   3   6    2.37    3.12
  20   3   7   76.11    0.97
  20   3   8    3.32    0.69
  20   3   9   35.79    0.90
  20   3  10    1.73    4.18
  20   3  11    2.08    1.48
  20   4   0   40.66    0.59
  20   4   1  124.32    2.76
  20   4   2    1.81    2.77
  20   4   3    4.69    4.73
  20   4   4   44.86    0.90
  20   4   5   19.02    0.85
  20   4   6   10.08    0.56
  20   4   7   28.03    0.79
  20   4   8   16.37    0.79
  20   4   9    0.87    3.04
  20   4  10   24.62    1.33
  20   4  11    3.53    3.24
  20   5   0  181.29    4.58
  20   5   1    2.61    2.62
  20   5   2   37.47    1.25
  20   5   3   20.84    0.77
  20   5   4   69.13    1.37
  20   5   5   60.20    0.89
  20   5   6   17.41    0.76
  20   5   7   27.62    0.81
  20   5   8    9.56    1.55
  20   5   9    0.31    1.68
  20   5  10    0.35    2.00
  20   5  11    1.18    3.44
  20   6   0   27.91    0.65
  20   6   1   11.31    0.47
  20   6   2   15.69    0.77
  20   6   3   75.50    1.37
  20   6   4    2.50    0.56
  20   6   5   10.23    0.55
  20   6   6    1.83    3.02
  20   6   7   50.61    2.04
  20   6   8   34.79    0.89
  20   6   9    1.00    3.40
  20   6  10    2.61    4.37
  20   7   0    4.88    2.58
  20   7   1   10.48    0.76
  20   7   2    8.18    0.68
  20   7   3   12.30    0.68
  20   7   4    0.75    1.87
  20   7   5   15.95    0.68
  20   7   6    5.35    0.85
  20   7   7   10.41    0.66
  20   7   8    4.31    4.79
  20   7   9    0.91    1.29
  20   7  10    8.70    0.86
  20   8   0   51.09    1.90
  20   8   1   12.07    1.12
  20   8   2    4.81    0.62
  20   8   3   45.55    0.71
  20   8   4   16.81    0.75
  20   8   5    9.27    0.60
  20   8   6    0.97    3.02
  20   8   7    2.67    3.89
  20   8   8   20.82    0.94
  20   8   9    2.97    4.17
  20   8  10    0.85    1.27
  20   9   0   10.21    0.94
  20   9   1   20.17    0.66
  20   9   2   45.43    2.37
  20   9   3    3.05    2.55
  20   9   4   43.51    0.83
  20   9   5   27.07    0.83
  20   9   6   19.24    0.88
  20   9   7    0.80    1.47
  20   9   8    0.99    2.60
  20   9   9    7.75    0.88
  20  10   0   65.87    1.85
  20  10   1   16.52    0.72
  20  10   2   25.55    2.10
  20  10   3    9.93    0.60
  20  10   4    2.10    3.01
  20  10   5   16.29    0.88
  20  10   6   27.93    0.90
  20  10   7   41.93    0.93
  20  10   8    0.25    1.06
  20  10   9    7.98    0.72
  20  11   0   71.31    1.67
  20  11   1   17.63    0.75
  20  11   2   33.60    1.23
  20  11   3    6.35    0.64
  20  11   4    7.17    0.67
  20  11   5    0.73    2.76
  20  11   6   17.33    1.13
  20  11   7    2.28    3.19
  20  11   8    7.43    0.73
  20  12   0    1.30    3.39
  20  12   1   22.41    0.96
  20  12   2   51.23    0.85
  20  12   3   28.07    1.66
  20  12   4    5.51    0.71
  20  12   5    6.76    0.72
  20  12   6   13.42    0.85
  20  12   7    0.33    1.85
  20  12   8    4.18    4.96
  20  13   0    1.38    3.11
  20  13   1    1.14    1.70
  20  13   2    0.83    2.16
  20  13   3    5.59    1.26
  20  13   4    0.61    2.54
  20  13   5    6.02    1.48
  20  13   6    0.42    1.65
  20  13   7    4.56    0.74
  20  14   0    0.46    2.03
  20  14   1    0.09    0.55
  20  14   2   12.89    0.69
  20  14   3    8.26    0.73
  20  14   4   20.62    0.84
  20  14   5    1.23    2.62
  20  14   6    5.98    1.47
  20  15   0    1.11    3.32
  20  15   1    2.76    3.74
  20  15   2   17.83    0.72
  20  15   3    4.82    0.76
  20  15   4    4.25    0.71
  20  15   5   10.76    0.99
  20  16   0    9.16    0.84
  20  16   1    0.31    1.76
  20  16   2    4.62    0.75
  20  16   3    0.33    1.86
  20  16   4    0.26    1.51
  20  17   0   11.69    0.83
  20  17   1    7.94    0.71
  21   0   1   21.81    0.68
  21   0   2    5.54    0.83
  21   0   3   37.24    1.06
  21   0   4    7.38    0.93
  21   0   5   81.74    1.42
  21   0   6   28.43    1.03
  21   0   7    6.67    0.86
  21   0   8    5.17    0.96
  21   0   9    3.53    1.04
  21   0  10    2.66    5.32
  21   0  11   13.63    1.33
  21   1   0   28.63    0.71
  21   1   1    1.53    1.96
  21   1   2   28.82    0.71
  21   1   3   99.37    1.05
  21   1   4   10.54    0.68
  21   1   5   94.62    1.02
  21   1   6   29.42    0.74
  21   1   7    6.24    0.97
  21   1   8    1.78    3.61
  21   1   9    6.26    0.71
  21   1  10   14.97    0.84
  21   1  11    4.53    0.73
  21   2   0   25.19    0.85
  21   2   1   25.68    0.91
  21   2   2   98.13    1.00
  21   2   3   46.82    0.76
  21   2   4   30.20    0.81
  21   2   5   10.80    0.52
  21   2   6    1.90    2.99
  21   2   7   20.35    0.80
  21   2   8   24.05    0.88
  21   2   9    1.40    2.72
  21   2  10    6.47    0.83
  21   2  11    1.30    2.82
  21   3   0   14.04    0.85
  21   3   1   77.54    1.69
  21   3   2   44.44    0.74
  21   3   3  106.34    3.04
  21   3   4   43.36    2.19
  21   3   5   26.97    0.85
  21   3   6    0.80    2.63
  21   3   7   10.94    0.61
  21   3   8    8.18    0.68
  21   3   9   18.32    0.93
  21   3  10    0.75    2.05
  21   3  11    5.71    1.29
  21   4   0   12.15    0.87
  21   4   1   14.22    0.75
  21   4   2   20.33    0.60
  21   4   3   44.40    0.79
  21   4   4   62.14    0.83
  21   4   5    0.62    2.11
  21   4   6    8.87    0.58
  21   4   7    6.48    0.64
  21   4   8   36.33    0.89
  21   4   9   20.88    0.94
  21   4  10    0.25    1.39
  21   5   0  205.34    4.78
  21   5   1   27.02    0.86
  21   5   2   54.92    0.94
  21   5   3   19.31    1.50
  21   5   4    9.00    2.16
  21   5   5   33.82    0.74
  21   5   6   21.19    1.10
  21   5   7   10.85    0.64
  21   5   8    7.09    0.70
  21   5   9    1.43    2.65
  21   5  10    7.77    0.73
  21   6   0   45.36    1.09
  21   6   1   19.72    0.49
  21   6   2   18.91    0.66
  21   6   3   11.94    0.61
  21   6   4   17.91    0.72
  21   6   5   20.61    0.76
  21   6   6    3.54    3.85
  21   6   7   18.68    0.88
  21   6   8    8.74    1.44
  21   6   9    1.05    2.19
  21   6  10    2.53    0.98
  21   7   0    1.01    2.05
  21   7   1   14.25    1.12
  21   7   2   46.82    1.88
  21   7   3   13.08    0.63
  21   7   4   60.59    0.93
  21   7   5    8.68    0.60
  21   7   6   24.45    0.84
  21   7   7    9.67    0.68
  21   7   8    1.82    3.24
  21   7   9    6.64    0.74
  21   7  10    3.08    3.47
  21   8   0   29.16    0.75
  21   8   1    9.90    0.78
  21   8   2   64.69    1.47
  21   8   3    6.16    1.03
  21   8   4   16.51    0.69
  21   8   5   21.85    0.82
  21   8   6   22.63    1.53
  21   8   7    0.39    1.61
  21   8   8   14.90    0.96
  21   8   9    0.96    3.25
  21   9   0   15.25    0.84
  21   9   1   15.98    0.71
  21   9   2    7.25    0.59
  21   9   3    0.50    1.56
  21   9   4   39.58    0.81
  21   9   5    2.10    3.11
  21   9   6   16.76    1.09
  21   9   7   23.39    0.93
  21   9   8    9.85    0.73
  21   9   9   10.14    0.99
  21  10   0    1.25    2.36
  21  10   1   26.86    1.91
  21  10   2   73.80    4.02
  21  10   3    1.49    2.53
  21  10   4    0.56    2.22
  21  10   5    3.76    4.15
  21  10   6    6.91    0.71
  21  10   7    7.60    0.73
  21  10   8    0.90    3.25
  21  10   9   14.78    0.92
  21  11   0    5.56    0.69
  21  11   1   16.81    0.66
  21  11   2   18.85    0.81
  21  11   3    5.94    0.90
  21  11   4    5.92    0.69
  21  11   5    6.32    1.28
  21  11   6   26.01    0.99
  21  11   7   16.98    0.99
  21  11   8    8.17    0.85
  21  12   0   48.59    0.89
  21  12   1   15.94    0.64
  21  12   2    0.70    1.04
  21  12   3    4.94    0.70
  21  12   4    1.20    2.43
  21  12   5    1.76    3.10
  21  12   6    3.99    0.76
  21  12   7    4.95    0.75
  21  13   0   18.00    0.79
  21  13   1   14.32    0.67
  21  13   2   15.52    0.67
  21  13   3    2.32    3.44
  21  13   4    1.10    3.36
  21  13   5    1.96    3.23
  21  13   6    1.22    3.02
  21  13   7    3.34    0.81
  21  14   0    1.91    3.19
  21  14   1    9.61    0.71
  21  14   2    4.63    0.75
  21  14   3    1.33    3.77
  21  14   4    2.71    4.05
  21  14   5   10.09    0.72
  21  14   6    0.60    2.51
  21  15   0    9.05    0.73
  21  15   1    9.48    1.16
  21  15   2    5.06    1.50
  21  15   3    1.99    3.26
  21  15   4    4.93    0.73
  21  15   5    1.27    2.72
  21  16   0   10.23    1.32
  21  16   1    0.62    2.01
  21  16   2    1.09    2.37
  21  16   3    9.10    0.84
  22   0   0  146.88    4.86
  22   0   1   17.83    1.37
  22   0   2    4.84    0.88
  22   0   3   74.35    1.33
  22   0   4    4.85    0.72
  22   0   5   48.78    1.24
  22   0   6   10.41    0.82
  22   0   7   38.17    1.14
  22   0   8   11.49    0.95
  22   0  10    0.36    2.90
  22   1   0   77.59    0.88
  22   1   1   32.65    1.00
  22   1   2  112.94    1.14
  22   1   3   52.11    0.79
  22   1   4   47.57    0.83
  22   1   5    9.81    0.54
  22   1   6   10.02    0.67
  22   1   7    5.46    0.64
  22   1   8   21.77    0.90
  22   1   9    0.58    0.83
  22   1  10   10.43    1.16
  22   2   0    5.16    0.46
  22   2   1   46.03    1.42
  22   2   2   50.10    1.49
  22   2   3   38.20    0.80
  22   2   4   24.33    0.70
  22   2   5    2.34    2.81
  22   2   6   43.44    0.76
  22   2   7    6.22    0.64
  22   2   8   30.57    0.89
  22   2   9   23.84    0.93
  22   2  10    1.77    3.13
  22   3   0   51.94    1.23
  22   3   1    1.20    1.79
  22   3   2   20.66    0.62
  22   3   3    1.00    1.69
  22   3   4   26.51    1.55
  22   3   5    1.27    2.46
  22   3   6   13.67    0.71
  22   3   7    6.28    0.65
  22   3   8    5.63    0.70
  22   3   9    1.48    2.73
  22   3  10    0.96    2.26
  22   4   0   58.17    1.26
  22   4   1   55.98    1.52
  22   4   2    1.08    2.69
  22   4   3   22.03    0.66
  22   4   4   22.91    0.70
  22   4   5    8.33    0.56
  22   4   6   11.42    0.60
  22   4   7   11.48    0.91
  22   4   8    9.35    0.70
  22   4   9   16.36    0.95
  22   4  10   13.82    0.95
  22   5   0    3.29    2.01
  22   5   1    0.81    1.66
  22   5   2   33.15    0.68
  22   5   3   61.47    0.85
  22   5   4    9.77    0.55
  22   5   5   65.79    0.95
  22   5   6    2.36    3.19
  22   5   7    1.92    0.88
  22   5   8   21.97    0.92
  22   5  10    0.20    1.16
  22   6   0    0.17    0.96
  22   6   1   18.50    1.37
  22   6   2   14.18    0.76
  22   6   3    1.26    2.05
  22   6   4    9.46    0.91
  22   6   5   14.47    0.70
  22   6   6   15.15    0.74
  22   6   7    9.21    0.68
  22   6   8    9.90    0.71
  22   6   9    6.95    1.00
  22   6  10   17.47    1.62
  22   7   0   33.36    1.45
  22   7   1   13.26    0.57
  22   7   2   21.30    0.74
  22   7   3   70.20    0.92
  22   7   4   23.19    0.81
  22   7   5   57.97    1.01
  22   7   6    9.87    1.37
  22   7   7   41.59    1.26
  22   7   8    2.60    3.91
  22   7   9   19.83    1.98
  22   8   0   20.60    0.83
  22   8   1    7.37    0.59
  22   8   2    9.67    0.59
  22   8   3   23.30    0.77
  22   8   4   10.66    0.61
  22   8   5    6.89    0.65
  22   8   6   28.25    1.09
  22   8   7    1.38    2.57
  22   8   8   32.34    0.95
  22   8   9    6.85    0.98
  22   9   0    8.67    0.63
  22   9   1   38.58    1.59
  22   9   2    2.42    0.68
  22   9   3    9.56    0.61
  22   9   4    2.29    3.18
  22   9   5   21.43    0.89
  22   9   6    0.79    2.34
  22   9   7   29.04    0.94
  22   9   8    2.00    3.20
  22   9   9    8.06    0.97
  22  10   0    6.06    0.68
  22  10   1   44.87    2.44
  22  10   2   12.71    0.65
  22  10   3   10.39    0.64
  22  10   4   11.84    1.08
  22  10   5   19.28    0.91
  22  10   6    8.81    0.72
  22  10   7   13.98    0.72
  22  10   8    0.74    2.31
  22  11   0    0.32    1.51
  22  11   1   37.90    0.84
  22  11   2    3.26    2.03
  22  11   3    3.80    0.70
  22  11   4    2.05    0.78
  22  11   5    7.13    0.72
  22  11   6    6.94    0.99
  22  11   7   13.41    1.49
  22  11   8    4.50    3.65
  22  12   0   10.41    0.66
  22  12   1    1.08    2.65
  22  12   2   10.18    0.67
  22  12   3    1.97    3.51
  22  12   4    0.60    1.93
  22  12   5    2.89    4.05
  22  12   6    2.81    3.55
  22  12   7    0.96    1.44
  22  13   0   29.71    1.57
  22  13   1   31.99    1.27
  22  13   2   16.39    0.79
  22  13   3    9.91    0.72
  22  13   4   21.13    1.16
  22  13   5    0.32    1.84
  22  13   6    3.61    0.75
  22  14   0    0.75    2.81
  22  14   1   31.39    1.16
  22  14   2    1.50    2.89
  22  14   3    0.63    1.86
  22  14   4    1.94    3.24
  22  14   5    3.44    0.75
  22  15   0   23.60    1.17
  22  15   1    3.93    1.00
  22  15   2   18.14    0.95
  22  15   3    6.59    0.73
  22  15   4    9.09    0.85
  22  16   0    8.84    2.46
  22  16   1   13.71    0.71
  22  16   2    0.71    2.66
  23   0   1    0.62    2.75
  23   0   2   93.89    1.56
  23   0   3   17.65    0.93
  23   0   4    0.13    1.09
  23   0   5    6.47    0.80
  23   0   6    1.11    4.44
  23   0   7    3.02    0.99
  23   0   8   29.38    1.28
  23   0   9   80.22    1.65
  23   0  10   31.64    1.34
  23   1   0   27.37    0.55
  23   1   1   10.22    0.45
  23   1   2    4.81    0.67
  23   1   3   10.45    0.80
  23   1   4   61.01    0.85
  23   1   5   12.83    0.91
  23   1   6    4.97    0.84
  23   1   7   46.52    0.85
  23   1   8   30.68    0.90
  23   1   9   17.34    0.95
  23   1  10   15.76    1.97
  23   2   0   38.42    0.92
  23   2   1   61.32    1.40
  23   2   2   17.55    0.65
  23   2   3    7.56    0.51
  23   2   4   14.35    0.53
  23   2   5   22.53    0.75
  23   2   6    6.58    0.62
  23   2   7    6.22    0.67
  23   2   8   13.18    0.69
  23   2   9   10.90    0.86
  23   2  10   20.87    0.94
  23   3   0   10.63    1.04
  23   3   1    1.85    2.17
  23   3   2   26.53    0.74
  23   3   3    9.22    0.71
  23   3   4    2.91    3.28
  23   3   5   21.80    0.76
  23   3   6    7.62    1.13
  23   3   7   11.03    0.67
  23   3   8    0.92    2.74
  23   3   9    7.30    0.73
  23   3  10    4.71    3.75
  23   4   0   36.31    0.61
  23   4   1    1.75    2.61
  23   4   2    2.90    0.73
  23   4   3   20.59    0.73
  23   4   4   11.34    0.55
  23   4   5   46.61    1.36
  23   4   6    6.47    0.64
  23   4   7   14.53    0.93
  23   4   8   12.25    0.70
  23   4   9    2.85    4.08
  23   4  10    3.65    1.14
  23   5   0   26.16    0.72
  23   5   1    7.81    1.88
  23   5   2   43.86    1.44
  23   5   3   94.02    1.06
  23   5   4   32.77    0.75
  23   5   5    0.93    1.87
  23   5   6    8.35    0.64
  23   5   7    2.50    0.75
  23   5   8    5.83    0.73
  23   5   9    2.24    3.45
  23   5  10    1.20    2.84
  23   6   0    0.43    1.42
  23   6   1    4.93    0.78
  23   6   2   14.27    0.94
  23   6   3   27.25    1.16
  23   6   4   56.03    1.05
  23   6   5    0.94    2.68
  23   6   6   15.74    0.88
  23   6   7   21.12    0.91
  23   6   8   10.41    0.86
  23   6   9   29.98    0.94
  23   7   0   32.86    0.82
  23   7   1  112.91    4.12
  23   7   2   10.11    0.59
  23   7   3   50.08    0.75
  23   7   4   32.49    0.80
  23   7   5    6.44    0.65
  23   7   6    9.65    0.68
  23   7   7    6.94    0.71
  23   7   8   12.31    0.72
  23   7   9    1.23    3.61
  23   8   0   50.91    0.81
  23   8   1   30.76    0.80
  23   8   2    3.19    3.70
  23   8   3   23.33    0.80
  23   8   4   10.57    0.63
  23   8   5   29.15    0.92
  23   8   6   17.14    0.80
  23   8   7   12.01    0.72
  23   8   8    5.16    0.75
  23   8   9    0.36    2.00
  23   9   0    6.42    1.06
  23   9   1   13.27    0.64
  23   9   2    1.19    3.37
  23   9   3   19.73    0.84
  23   9   4   32.42    0.90
  23   9   5   17.92    0.80
  23   9   6   19.56    2.42
  23   9   7   11.31    0.73
  23   9   8    2.42    3.64
  23  10   0    0.14    0.88
  23  10   1    4.71    1.41
  23  10   2    5.58    0.88
  23  10   3    5.43    0.67
  23  10   4    6.76    0.69
  23  10   5   17.56    0.82
  23  10   6    1.99    3.24
  23  10   7    5.12    0.83
  23  10   8    2.23    0.85
  23  11   0    6.95    0.66
  23  11   1    1.50    2.74
  23  11   2   22.91    0.89
  23  11   3   33.06    0.88
  23  11   4    1.92    3.17
  23  11   5   19.10    1.31
  23  11   6    1.60    1.34
  23  11   7    1.19    2.44
  23  12   0    2.95    0.73
  23  12   1    3.12    0.73
  23  12   2   29.11    0.90
  23  12   3    6.00    1.27
  23  12   4    3.64    1.98
  23  12   5    1.16    2.87
  23  12   6    1.65    4.30
  23  12   7    0.61    2.30
  23  13   0    7.70    0.70
  23  13   1   32.30    1.13
  23  13   2    3.52    3.96
  23  13   3   19.33    0.72
  23  13   4    4.80    0.83
  23  13   5   11.74    0.83
  23  13   6   27.03    1.45
  23  14   0    9.71    1.01
  23  14   1    9.86    0.73
  23  14   2   14.14    1.50
  23  14   3    0.14    0.87
  23  14   4    0.33    1.70
  23  14   5    2.10    3.49
  23  15   0   28.25    0.95
  23  15   1    0.23    1.32
  23  15   2   15.51    0.95
  23  15   3    5.39    0.73
  24   0   0    3.98    5.55
  24   0   1  132.93    6.42
  24   0   2  116.97    1.47
  24   0   3    0.97    0.97
  24   0   4    9.91    0.78
  24   0   5    2.70    0.89
  24   0   6   17.51    1.16
  24   0   7   12.04    0.95
  24   0   8   30.24    1.30
  24   0   9    8.31    1.02
  24   0  10    7.49    1.01
  24   1   0   16.39    0.69
  24   1   1  120.30    3.31
  24   1   2   18.87    0.70
  24   1   3   30.02    0.69
  24   1   4    9.05    0.55
  24   1   5    0.81    1.82
  24   1   6   16.93    1.44
  24   1   7    8.34    0.68
  24   1   8    1.29    1.59
  24   1   9   14.47    0.72
  24   1  10    2.71    3.95
  24   2   0    4.69    0.63
  24   2   1   11.18    0.62
  24   2   2   19.28    1.36
  24   2   3   14.66    0.70
  24   2   4    0.45    1.84
  24   2   5    9.00    0.59
  24   2   6    9.83    0.63
  24   2   7   42.55    0.88
  24   2   8   29.73    0.92
  24   2   9    7.98    0.73
  24   2  10    9.73    0.85
  24   3   0    8.28    0.76
  24   3   1   15.15    0.72
  24   3   2   23.19    0.72
  24   3   3   26.44    0.71
  24   3   4   94.60    2.87
  24   3   5   49.37    0.78
  24   3   6    1.15    3.36
  24   3   7    8.58    0.78
  24   3   8    6.33    0.72
  24   3   9   17.62    0.97
  24   3  10    0.72    2.50
  24   4   0    5.52    0.64
  24   4   1    9.74    0.56
  24   4   2    0.64    1.52
  24   4   3   14.36    0.73
  24   4   4   16.28    0.68
  24   4   5   14.36    0.71
  24   4   6    1.05    2.47
  24   4   7    7.17    1.57
  24   4   8   12.82    0.98
  24   4   9   14.24    1.32
  24   4  10    7.21    0.96
  24   5   0    2.50    2.34
  24   5   1    4.89    0.58
  24   5   2    6.67    0.58
  24   5   3   23.50    0.75
  24   5   4   40.62    0.77
  24   5   5    0.75    1.89
  24   5   6   15.18    1.08
  24   5   7   12.93    0.69
  24   5   8   38.09    1.65
  24   5   9    4.28    0.76
  24   6   0  123.87    3.15
  24   6   1    8.49    0.59
  24   6   2   16.44    0.75
  24   6   3    0.10    0.63
  24   6   4   32.36    1.13
  24   6   5   26.10    1.48
  24   6   6   13.43    0.91
  24   6   7   16.46    1.61
  24   6   8    2.42    3.60
  24   6   9   16.53    1.14
  24   7   0    5.71    0.64
  24   7   1    8.66    1.00
  24   7   2   14.20    0.62
  24   7   3   13.25    0.70
  24   7   4   28.54    0.83
  24   7   5    5.50    0.68
  24   7   6   46.33    0.90
  24   7   7    1.22    2.60
  24   7   8    4.66    0.75
  24   7   9    7.76    0.71
  24   8   0   16.26    0.64
  24   8   1    9.35    0.65
  24   8   2   21.77    0.75
  24   8   3    3.34    4.17
  24   8   4   10.02    0.92
  24   8   5    9.21    1.09
  24   8   6    3.00    3.92
  24   8   7    4.81    0.75
  24   8   8   11.22    0.85
  24   9   0   40.40    0.93
  24   9   1    7.09    0.68
  24   9   2  120.06    2.47
  24   9   3    2.09    3.08
  24   9   4    3.64    1.25
  24   9   5    8.81    0.70
  24   9   6    5.60    0.74
  24   9   7    6.32    0.74
  24   9   8    5.71    0.72
  24  10   0    0.29    1.56
  24  10   1    8.56    0.66
  24  10   2    0.44    1.66
  24  10   3   16.76    0.77
  24  10   4    0.93    2.15
  24  10   5    7.52    0.72
  24  10   6    0.94    2.97
  24  10   7    1.36    3.76
  24  11   0   20.85    0.66
  24  11   1    3.16    3.63
  24  11   2   26.93    0.88
  24  11   3    9.61    1.10
  24  11   4   10.68    0.71
  24  11   5    3.11    4.09
  24  11   6   16.09    0.71
  24  11   7    5.15    0.98
  24  12   0   12.88    0.92
  24  12   1    8.42    0.79
  24  12   2    7.17    0.80
  24  12   3    7.44    0.82
  24  12   4    0.19    1.12
  24  12   5    1.64    2.96
  24  12   6   29.95    0.93
  24  13   0   23.24    0.96
  24  13   1    5.49    0.75
  24  13   2    0.30    1.71
  24  13   3    1.50    2.60
  24  13   4    1.69    3.15
  24  13   5   15.56    0.95
  24  14   0    0.50    1.99
  24  14   1    9.17    0.73
  24  14   2    1.23    3.17
  24  14   3    1.97    4.59
  24  14   4   16.25    0.84
  24  15   0    0.13    0.84
  24  15   1    8.50    0.99
  24  15   2    1.23    2.71
  25   0   1    1.80    5.51
  25   0   2    7.79    0.80
  25   0   3   43.09    1.01
  25   0   4   26.10    1.08
  25   0   5    0.26    2.10
  25   0   6   26.88    1.23
  25   0   7   29.62    1.27
  25   0   8    3.29    1.08
  25   0   9    1.99    6.28
  25   0  10    0.30    2.40
  25   1   0    0.38    1.53
  25   1   1   25.85    0.74
  25   1   2   38.41    0.74
  25   1   3   35.34    0.73
  25   1   4   67.70    0.95
  25   1   5   13.17    1.69
  25   1   6    1.00    3.06
  25   1   7    3.76    0.72
  25   1   8    1.80    3.04
  25   1   9    2.13    4.09
  25   1  10    1.64    2.31
  25   2   0   48.64    0.73
  25   2   1    9.48    0.57
  25   2   2   63.61    1.58
  25   2   3   20.66    0.74
  25   2   4    0.10    0.55
  25   2   5   13.74    0.61
  25   2   6    0.45    1.89
  25   2   7    3.36    3.78
  25   2   8   12.66    1.49
  25   2   9    6.13    0.74
  25   3   0   73.70    2.17
  25   3   1   68.65    0.95
  25   3   2    6.53    0.67
  25   3   3   63.62    0.93
  25   3   4   38.78    0.78
  25   3   5    8.88    0.62
  25   3   6   47.39    0.88
  25   3   7    7.48    0.70
  25   3   8   11.25    0.72
  25   3   9    1.08    2.34
  25   4   0    1.34    2.40
  25   4   1   14.04    0.58
  25   4   2   29.76    1.38
  25   4   3    9.30    0.80
  25   4   4   10.98    0.60
  25   4   5   10.31    0.64
  25   4   6   12.81    1.70
  25   4   7   43.41    0.96
  25   4   8   11.80    0.72
  25   4   9    8.04    0.72
  25   5   0    0.97    1.87
  25   5   1   16.25    0.70
  25   5   2   30.74    0.80
  25   5   3   68.91    0.96
  25   5   4   27.87    0.82
  25   5   5    2.83    3.72
  25   5   6   34.52    0.90
  25   5   7    9.58    0.71
  25   5   8    7.11    1.16
  25   5   9    6.84    0.85
  25   6   0   11.91    0.62
  25   6   1   53.53    1.03
  25   6   2    6.80    0.63
  25   6   3   19.08    0.85
  25   6   4   21.52    0.84
  25   6   5   13.34    1.38
  25   6   6   13.04    0.69
  25   6   7    3.85    4.33
  25   6   8    6.46    0.83
  25   6   9    7.75    0.71
  25   7   0    3.38    3.04
  25   7   1   24.48    1.95
  25   7   2   29.00    2.10
  25   7   3    1.87    2.74
  25   7   4   12.47    0.91
  25   7   5    1.37    1.23
  25   7   6    1.27    2.51
  25   7   7    2.98    2.86
  25   7   8   14.84    0.84
  25   8   0    8.46    0.74
  25   8   1   26.31    0.88
  25   8   2   15.29    0.66
  25   8   3   23.39    0.86
  25   8   4    3.68    0.93
  25   8   5    0.43    2.03
  25   8   6    0.86    2.15
  25   8   7    0.85    2.10
  25   8   8    0.39    1.36
  25   9   0    2.37    3.10
  25   9   1   27.43    0.89
  25   9   2    2.70    3.48
  25   9   3    4.71    0.76
  25   9   4   18.93    1.12
  25   9   5    7.48    0.72
  25   9   6   11.79    0.72
  25   9   7    7.71    0.59
  25   9   8    8.69    2.08
  25  10   0   12.87    0.66
  25  10   1    3.96    3.15
  25  10   2    0.31    1.59
  25  10   3    1.70    3.94
  25  10   4    6.19    0.72
  25  10   5    4.63    0.75
  25  10   6    6.98    0.73
  25  10   7    2.94    2.98
  25  11   0   11.60    1.57
  25  11   1   23.65    0.90
  25  11   2    8.08    0.69
  25  11   3    4.47    0.73
  25  11   4    7.31    0.73
  25  11   5   14.11    0.82
  25  11   6    8.39    0.72
  25  12   0   15.57    1.65
  25  12   1   12.41    0.72
  25  12   2   12.76    1.16
  25  12   3    7.68    0.74
  25  12   4   10.45    1.50
  25  12   5    3.96    0.74
  25  12   6    1.32    3.57
  25  13   0    0.32    1.84
  25  13   1    1.33    2.70
  25  13   2    0.99    3.05
  25  13   3    2.48    3.88
  25  13   4    6.87    0.99
  25  13   5    0.65    3.51
  25  14   0   10.30    0.72
  25  14   1    1.37    2.94
  25  14   2    1.96    1.98
  25  14   3   25.94    0.94
  26   0   0    5.63    1.13
  26   0   1   10.53    0.82
  26   0   2    7.09    0.84
  26   0   3    9.04    0.81
  26   0   4    9.74    0.85
  26   0   5    5.23    0.91
  26   0   6    1.86    5.87
  26   0   7    2.57    1.08
  26   0   8    7.29    1.04
  26   0   9    2.30    7.06
  26   1   0   30.39    0.77
  26   1   1   35.89    0.77
  26   1   2   62.73    0.98
  26   1   3   37.35    0.75
  26   1   4    9.84    1.54
  26   1   5   39.88    0.83
  26   1   6   26.99    0.89
  26   1   7    1.69    3.02
  26   1   8    1.83    3.14
  26   1   9    0.30    1.73
  26   2   0    0.26    1.47
  26   2   1   11.89    0.59
  26   2   2   10.50    0.59
  26   2   3   25.70    0.77
  26   2   4    3.47    0.70
  26   2   5    4.68    0.66
  26   2   6   40.19    0.89
  26   2   7    9.03    0.71
  26   2   8   14.79    0.72
  26   2   9   12.77    0.85
  26   3   0    0.62    2.26
  26   3   1   17.36    0.71
  26   3   2   11.78    0.60
  26   3   3   26.73    0.77
  26   3   4   22.87    0.82
  26   3   5    7.38    0.75
  26   3   6    5.61    0.94
  26   3   7    7.94    0.72
  26   3   8   29.29    0.95
  26   3   9   20.70    0.93
  26   4   0    6.04    0.70
  26   4   1   47.51    1.00
  26   4   2   43.07    1.01
  26   4   3    5.24    0.83
  26   4   4   15.57    0.87
  26   4   5    3.78    4.28
  26   4   6   18.82    0.68
  26   4   7   17.77    1.46
  26   4   8    3.96    0.77
  26   4   9   17.99    0.93
  26   5   0    0.27    1.42
  26   5   1   35.65    0.82
  26   5   2    7.33    0.65
  26   5   3    2.24    3.11
  26   5   4   18.76    1.47
  26   5   5   14.54    0.93
  26   5   6   16.01    0.81
  26   5   7    2.51    3.83
  26   5   8   23.56    0.95
  26   5   9    1.21    2.67
  26   6   0   23.52    0.85
  26   6   1   20.04    1.20
  26   6   2    4.37    0.68
  26   6   3   12.64    0.64
  26   6   4    1.33    1.83
  26   6   5   15.06    1.25
  26   6   6    2.37    0.85
  26   6   7    1.09    3.19
  26   6   8    2.25    3.68
  26   7   0   47.73    1.88
  26   7   1   11.36    1.54
  26   7   2    6.17    0.69
  26   7   3   24.73    0.90
  26   7   4   16.65    0.67
  26   7   5   37.40    0.91
  26   7   6    0.44    1.67
  26   7   7    2.33    0.80
  26   7   8    1.08    3.48
  26   8   0    6.82    0.65
  26   8   1   33.45    1.04
  26   8   2    9.91    0.65
  26   8   3   18.76    0.76
  26   8   4    0.26    1.50
  26   8   5    1.69    2.97
  26   8   6    4.63    0.76
  26   8   7   22.19    0.96
  26   8   8    3.32    3.97
  26   9   0    2.75    0.72
  26   9   1   25.81    0.88
  26   9   2   13.38    0.67
  26   9   3   31.66    0.89
  26   9   4   16.99    1.46
  26   9   5    0.22    1.24
  26   9   6    4.79    0.83
  26   9   7    0.30    1.71
  26  10   0    7.42    1.56
  26  10   1   58.71    1.10
  26  10   2   18.42    0.90
  26  10   3    1.09    3.30
  26  10   4    3.97    0.76
  26  10   5    4.49    0.75
  26  10   6    2.07    3.53
  26  11   0    1.68    2.86
  26  11   1   29.16    0.92
  26  11   2    7.27    0.73
  26  11   3    6.32    0.74
  26  11   4    1.37    1.69
  26  11   5    6.12    0.74
  26  11   6   12.32    0.84
  26  12   0    0.99    3.03
  26  12   1   10.27    1.67
  26  12   2    3.12    3.75
  26  12   3    5.82    0.75
  26  12   4    4.22    4.95
  26  12   5    1.34    3.79
  26  13   0    0.86    2.76
  26  13   1    5.26    1.33
  26  13   2    1.82    3.14
  26  13   3    0.62    1.43
  26  13   4    1.33    3.67
  26  14   0    0.24    1.39
  26  14   1    0.95    3.16
  26  14   2   11.02    0.70
  27   0   1    9.38    1.17
  27   0   2   12.89    0.88
  27   0   3    1.67    5.26
  27   0   4    4.33    0.91
  27   0   5    0.17    1.37
  27   0   6   27.53    1.29
  27   0   7    6.24    1.03
  27   0   9   17.50    1.33
  27   1   0    6.48    0.62
  27   1   1    7.68    0.62
  27   1   2    0.53    2.19
  27   1   3   44.01    0.79
  27   1   4   45.13    0.87
  27   1   5    2.90    3.99
  27   1   6   25.81    0.90
  27   1   7    5.40    0.73
  27   1   8   16.77    0.85
  27   1   9    2.08    3.21
  27   2   0   42.89    0.81
  27   2   1    4.44    0.65
  27   2   2   21.30    0.83
  27   2   3   19.20    1.27
  27   2   4    4.75    1.02
  27   2   5   29.81    0.88
  27   2   6    2.02    3.21
  27   2   7    3.17    4.28
  27   2   8   15.26    0.96
  27   2   9   25.96    0.93
  27   3   0    1.18    2.09
  27   3   1    2.61    3.47
  27   3   2    0.65    2.42
  27   3   3    2.12    3.31
  27   3   4   28.79    0.84
  27   3   5    2.06    3.10
  27   3   6   10.22    0.96
  27   3   7    0.35    1.66
  27   3   8    3.32    1.49
  27   3   9    2.40    3.73
  27   4   0   43.75    0.83
  27   4   1   48.20    1.63
  27   4   2    4.48    0.67
  27   4   3   26.93    1.01
  27   4   4   12.72    0.91
  27   4   5    0.44    2.04
  27   4   6    2.24    4.08
  27   4   7    6.63    0.73
  27   4   8   14.83    0.84
  27   5   0   37.99    1.00
  27   5   1   20.02    0.76
  27   5   2    0.68    1.81
  27   5   3    2.04    3.91
  27   5   4   33.39    0.88
  27   5   5    0.04    0.24
  27   5   6    7.66    0.72
  27   5   7   11.94    1.34
  27   5   8    8.02    0.72
  27   6   0    1.03    3.11
  27   6   1   16.93    0.67
  27   6   2   16.04    0.67
  27   6   3    8.23    0.66
  27   6   4    8.43    0.69
  27   6   5   11.22    0.70
  27   6   6   13.51    0.85
  27   6   7    1.94    3.43
  27   6   8   20.28    0.93
  27   7   0   32.37    0.85
  27   7   1   21.74    0.89
  27   7   2    2.88    3.61
  27   7   3   53.60    0.87
  27   7   4   35.92    0.90
  27   7   5    6.98    0.81
  27   7   6    0.18    1.02
  27   7   7    6.94    0.73
  27   7   8    1.44    2.77
  27   8   0   21.00    0.87
  27   8   1    3.54    4.03
  27   8   2   46.07    0.87
  27   8   3    6.36    0.77
  27   8   4   14.56    0.70
  27   8   5    7.20    1.32
  27   8   6   18.43    0.71
  27   8   7    2.12    3.27
  27   9   0   10.11    0.68
  27   9   1   19.96    0.67
  27   9   2    2.30    3.30
  27   9   3    1.39    2.82
  27   9   4    2.94    3.62
  27   9   5    5.91    1.33
  27   9   6    6.26    0.74
  27   9   7    8.00    0.96
  27  10   0   12.03    1.92
  27  10   1    5.84    1.11
  27  10   2    5.43    0.74
  27  10   3    0.86    3.01
  27  10   4   17.61    2.00
  27  10   5    1.30    3.82
  27  10   6   44.77    0.93
  27  11   0    0.45    1.81
  27  11   1    1.66    2.99
  27  11   2   13.00    0.72
  27  11   3    0.58    2.38
  27  11   4    0.17    0.93
  27  11   5    7.50    0.72
  27  12   0    4.01    0.77
  27  12   1    0.47    2.17
  27  12   2   13.28    0.73
  27  12   3    2.12    4.09
  27  12   4   11.38    0.98
  27  13   0    7.25    0.99
  27  13   1    6.10    0.73
  27  13   2   18.99    0.99
  27  13   3   17.66    0.93
  28   0   0    0.30    1.60
  28   0   1   78.87    1.50
  28   0   2    5.09    0.93
  28   0   3    9.23    0.88
  28   0   4    0.30    2.22
  28   0   5   41.30    1.26
  28   0   6   41.67    1.30
  28   0   7    1.66    1.22
  28   0   8   30.62    1.33
  28   1   0    3.38    0.68
  28   1   1    1.56    2.66
  28   1   2   37.68    0.86
  28   1   3   39.18    0.82
  28   1   4   32.22    1.22
  28   1   5    6.57    0.69
  28   1   6    5.48    0.73
  28   1   7   14.75    0.82
  28   1   8    0.89    3.22
  28   2   0   40.58    0.85
  28   2   1   59.82    0.91
  28   2   2   11.61    1.06
  28   2   3    9.99    1.31
  28   2   4   13.25    1.68
  28   2   5    4.40    0.71
  28   2   6    2.90    4.13
  28   2   7    7.31    0.73
  28   2   8   11.61    1.48
  28   3   0   11.53    0.73
  28   3   1    6.99    0.67
  28   3   2    1.37    2.64
  28   3   3   11.87    1.62
  28   3   4    0.77    2.61
  28   3   5   12.80    0.79
  28   3   6   10.10    0.72
  28   3   7    2.12    3.52
  28   3   8    6.35    0.82
  28   4   0    0.51    1.04
  28   4   1    9.40    0.77
  28   4   2   24.14    1.23
  28   4   3    1.01    2.15
  28   4   4   21.15    0.90
  28   4   5   19.17    0.82
  28   4   6   12.49    0.71
  28   4   7    3.24    4.17
  28   4   8    6.77    1.30
  28   5   0    0.66    1.24
  28   5   1   12.41    0.67
  28   5   2    5.75    1.04
  28   5   3   10.71    0.76
  28   5   4   34.59    1.57
  28   5   5    1.50    2.81
  28   5   6    1.08    3.17
  28   5   7    0.15    0.96
  28   5   8    0.31    1.02
  28   6   0   19.88    0.85
  28   6   1   24.74    0.86
  28   6   2   35.39    0.86
  28   6   3    5.67    0.68
  28   6   4   30.49    0.91
  28   6   5    2.62    0.77
  28   6   6   16.94    0.85
  28   6   7    0.84    2.07
  28   7   0    2.58    1.03
  28   7   1   13.76    0.66
  28   7   2   12.78    0.67
  28   7   3    1.25    2.57
  28   7   4    0.57    2.30
  28   7   5   16.52    0.85
  28   7   6    2.82    0.78
  28   7   7    6.13    1.31
  28   8   0   12.28    0.67
  28   8   1    3.57    0.72
  28   8   2    8.25    1.41
  28   8   3    2.70    2.67
  28   8   4    2.06    4.29
  28   8   5    0.44    1.59
  28   8   6   36.82    1.15
  28   8   7    9.48    0.84
  28   9   0   11.28    0.69
  28   9   1   10.18    0.70
  28   9   2    7.99    0.70
  28   9   3    3.28    0.78
  28   9   4    2.08    3.36
  28   9   5   14.90    1.32
  28   9   6   27.87    0.93
  28  10   0    0.09    0.51
  28  10   1    0.25    1.30
  28  10   2    0.29    1.66
  28  10   3    7.50    0.73
  28  10   4    4.40    1.16
  28  10   5    0.84    1.62
  28  11   0    3.34    2.18
  28  11   1    6.97    1.00
  28  11   2   12.47    0.72
  28  11   3    5.48    0.75
  28  11   4    7.15    1.32
  28  12   0    0.32    1.72
  28  12   1    4.43    0.83
  28  12   2    0.86    2.16
  28  12   3   11.75    0.71
  28  13   0    3.87    0.75
  28  13   1   16.36    0.94
  29   0   1   91.65    1.55
  29   0   2   36.32    1.26
  29   0   3   18.22    0.91
  29   0   4   26.46    1.26
  29   0   5    2.56    5.13
  29   0   6   54.60    1.31
  29   0   7   10.96    1.02
  29   0   8   12.68    1.33
  29   1   0    7.17    0.68
  29   1   1    3.68    3.92
  29   1   2    2.49    3.42
  29   1   3    3.74    0.68
  29   1   4    0.16    0.96
  29   1   5   11.22    0.70
  29   1   6    0.74    1.92
  29   1   7   20.25    0.96
  29   1   8    2.91    0.76
  29   2   0    0.56    2.22
  29   2   1    0.77    2.08
  29   2   2   22.74    0.84
  29   2   3    0.43    1.96
  29   2   4   37.70    1.10
  29   2   5   12.70    0.81
  29   2   6   37.10    0.94
  29   2   7    7.95    0.73
  29   2   8    0.13    0.80
  29   3   0    1.49    3.66
  29   3   1    5.01    0.65
  29   3   2   17.25    1.19
  29   3   3   86.08    1.08
  29   3   4    8.03    0.69
  29   3   5    3.15    4.02
  29   3   6    1.49    2.74
  29   3   7    1.11    3.35
  29   3   8    0.41    1.72
  29   4   0    0.77    1.89
  29   4   1   22.54    0.76
  29   4   2   16.71    0.76
  29   4   3    0.36    0.82
  29   4   4    9.69    0.69
  29   4   5    2.25    3.49
  29   4   6    0.85    2.82
  29   4   7    3.02    3.88
  29   5   0    8.91    0.66
  29   5   1   17.10    0.65
  29   5   2    0.26    1.52
  29   5   3    1.91    2.98
  29   5   4    9.32    0.70
  29   5   5   16.95    0.71
  29   5   6   10.43    1.16
  29   5   7    5.16    1.31
  29   6   0    1.83    4.04
  29   6   1   77.46    1.08
  29   6   2    2.57    0.77
  29   6   3   15.06    0.93
  29   6   4   10.88    0.81
  29   6   5    4.06    4.25
  29   6   6    0.60    1.34
  29   6   7   28.10    0.92
  29   7   0   18.08    0.79
  29   7   1    3.58    1.56
  29   7   2   14.90    1.73
  29   7   3    6.01    0.95
  29   7   4   12.54    1.32
  29   7   5    4.14    0.76
  29   7   6   15.64    0.85
  29   8   0   34.16    0.91
  29   8   1   27.99    0.92
  29   8   2    3.26    3.75
  29   8   3   23.14    1.33
  29   8   4    4.99    0.75
  29   8   5    4.06    4.66
  29   8   6    0.15    0.92
  29   9   0    1.66    3.01
  29   9   1    0.74    2.79
  29   9   2   10.59    1.33
  29   9   3   29.15    0.95
  29   9   4    7.63    0.74
  29   9   5   16.22    0.83
  29  10   0    2.39    3.57
  29  10   1    7.16    0.74
  29  10   2    0.61    2.20
  29  10   3    7.80    0.74
  29  10   4    0.34    1.94
  29  10   5    5.47    0.71
  29  11   0    0.62    1.35
  29  11   1    9.14    0.73
  29  11   2    2.12    2.47
  29  11   3    9.82    0.99
  29  11   4    8.32    0.96
  29  12   0   15.39    0.84
  29  12   1    9.95    0.71
  29  12   2    3.03    1.63
  30   0   0   34.62    1.51
  30   0   1    8.38    0.92
  30   0   3   19.32    0.93
  30   0   4    5.42    1.00
  30   0   5    0.65    2.24
  30   0   6    0.16    1.33
  30   0   7   13.83    1.35
  30   1   0   12.40    0.65
  30   1   1    4.80    0.67
  30   1   2   17.69    0.65
  30   1   3    0.80    2.80
  30   1   4    3.70    4.22
  30   1   5    9.50    0.72
  30   1   6   11.74    1.16
  30   1   7    1.20    3.47
  30   2   0    8.71    0.65
  30   2   1   39.46    0.86
  30   2   2   23.40    0.87
  30   2   3    1.35    2.60
  30   2   4    0.32    1.40
  30   2   5    1.47    3.92
  30   2   6   26.69    0.96
  30   2   7    5.54    0.98
  30   3   0    8.93    0.66
  30   3   1   28.68    0.86
  30   3   2    2.36    3.39
  30   3   3    0.28    1.53
  30   3   4   12.89    0.70
  30   3   5   26.35    0.95
  30   3   6    1.98    3.15
  30   3   7    4.38    0.82
  30   4   0   71.10    1.08
  30   4   1   13.77    0.91
  30   4   2   20.37    0.78
  30   4   3   24.60    0.90
  30   4   4    7.58    1.13
  30   4   5    3.30    0.77
  30   4   6   26.80    0.95
  30   4   7    6.98    0.72
  30   5   0    0.92    2.16
  30   5   1   31.16    0.88
  30   5   2   24.78    2.35
  30   5   3    2.60    3.62
  30   5   4   23.55    0.94
  30   5   5    0.72    2.38
  30   5   6    3.51    1.32
  30   5   7    4.48    0.73
  30   6   0    8.32    0.68
  30   6   1   16.00    1.58
  30   6   2    6.26    1.26
  30   6   3    1.64    4.13
  30   6   4   20.56    0.84
  30   6   5    1.48    2.57
  30   6   6    5.74    0.73
  30   7   0    1.01    2.93
  30   7   1    2.86    0.76
  30   7   2    9.38    0.72
  30   7   3    2.55    0.99
  30   7   4    1.66    2.96
  30   7   5    8.75    0.82
  30   7   6    7.62    0.71
  30   8   0   18.44    0.95
  30   8   1    8.74    1.15
  30   8   2    0.98    2.30
  30   8   3    8.31    0.73
  30   8   4   10.92    0.72
  30   8   5    7.52    0.72
  30   9   0    2.63    3.78
  30   9   1    5.98    0.74
  30   9   2    1.33    3.64
  30   9   3   10.43    1.16
  30   9   4    0.63    2.69
  30   9   5    5.46    0.71
  30  10   0    2.50    4.22
  30  10   1   13.97    0.72
  30  10   2    2.12    2.47
  30  10   3   10.02    0.72
  30  10   4    6.92    0.70
  30  11   0    0.60    2.18
  30  11   1    0.24    1.29
  30  11   2   24.73    0.94
  31   0   1    3.38    1.00
  31   0   2   19.50    1.26
  31   0   3    0.31    2.17
  31   0   4    0.65    3.56
  31   0   5    0.09    0.66
  31   0   6    1.98    6.24
  31   0   7    0.18    1.46
  31   1   0    0.90    2.86
  31   1   1    4.30    0.70
  31   1   2    6.50    0.69
  31   1   3    8.88    1.73
  31   1   4   31.96    1.15
  31   1   5    8.61    0.72
  31   1   6    2.47    0.79
  31   1   7    0.32    1.82
  31   2   0   55.81    0.89
  31   2   1   43.40    0.88
  31   2   2    7.30    0.78
  31   2   3    5.83    0.70
  31   2   4    3.12    0.77
  31   2   5    1.87    2.89
  31   2   6   16.03    0.71
  31   2   7    1.11    2.56
  31   3   0   32.43    0.88
  31   3   1   10.09    0.78
  31   3   2    8.78    0.69
  31   3   3   10.79    0.68
  31   3   4    6.74    0.82
  31   3   5    4.31    0.75
  31   3   6   14.83    0.71
  31   3   7    6.02    1.29
  31   4   0   28.67    0.90
  31   4   1   24.00    1.10
  31   4   2    1.27    1.82
  31   4   3    2.60    3.88
  31   4   4    5.96    0.74
  31   4   5   14.22    1.33
  31   4   6   10.50    0.72
  31   5   0   14.24    0.69
  31   5   1    0.99    1.62
  31   5   2    2.50    3.63
  31   5   3    2.12    0.85
  31   5   4   25.26    0.98
  31   5   5   11.72    0.82
  31   5   6    1.70    3.05
  31   6   0    1.07    3.01
  31   6   1    1.14    1.23
  31   6   2    1.68    2.74
  31   6   3    5.14    0.75
  31   6   4    3.74    4.45
  31   6   5    1.94    3.20
  31   6   6    0.16    1.01
  31   7   0    0.15    0.91
  31   7   1    1.04    2.35
  31   7   2    9.31    0.72
  31   7   3    6.28    0.99
  31   7   4    7.94    0.73
  31   7   5    1.76    0.90
  31   8   0    0.33    1.80
  31   8   1    3.65    0.77
  31   8   2    1.49    2.87
  31   8   3    1.49    3.37
  31   8   4    8.49    0.99
  31   8   5   14.75    0.98
  31   9   0    1.22    2.56
  31   9   1    0.83    1.53
  31   9   2    8.11    0.73
  31   9   3    1.29    3.65
  31   9   4    1.12    2.58
  31  10   0    5.59    0.73
  31  10   1    7.51    0.99
  31  10   2   39.91    0.92
  32   0   0    5.99    1.34
  32   0   1   17.63    0.96
  32   0   2    0.95    4.36
  32   0   3    3.94    1.06
  32   0   4    1.32    5.31
  32   0   5    3.97    1.07
  32   0   6    0.65    2.23
  32   1   0    0.47    1.27
  32   1   1   15.13    0.68
  32   1   2    0.20    1.18
  32   1   3   10.68    0.71
  32   1   4    3.39    3.89
  32   1   5   16.54    0.71
  32   1   6    8.81    0.72
  32   2   0    4.42    0.71
  32   2   1   19.44    1.10
  32   2   2    8.28    0.70
  32   2   3    2.14    3.29
  32   2   4    0.62    2.44
  32   2   5   16.04    0.71
  32   2   6    2.37    3.76
  32   3   0   15.90    0.69
  32   3   1    2.07    3.43
  32   3   2    9.18    0.72
  32   3   3    9.74    0.72
  32   3   4    7.81    0.73
  32   3   5    1.32    3.85
  32   3   6   24.47    0.93
  32   4   0   24.32    0.91
  32   4   1   33.02    0.94
  32   4   2   11.85    0.99
  32   4   3   11.42    0.83
  32   4   4    1.74    2.96
  32   4   5    9.69    0.72
  32   4   6    8.84    0.84
  32   5   0   10.27    0.72
  32   5   1    5.78    0.74
  32   5   2    2.41    0.87
  32   5   3   28.42    0.95
  32   5   4    0.25    1.39
  32   5   5    9.14    0.72
  32   6   0    0.85    2.96
  32   6   1    0.28    1.60
  32   6   2    8.28    1.00
  32   6   3    3.97    0.76
  32   6   4    1.36    2.62
  32   6   5    6.57    1.13
  32   7   0    0.67    2.58
  32   7   1    1.84    2.57
  32   7   2    0.30    1.63
  32   7   3    2.97    3.83
  32   7   4    8.46    0.72
  32   8   0    5.13    0.93
  32   8   1   12.25    0.99
  32   8   2    6.11    0.73
  32   8   3    5.71    0.72
  32   8   4   13.45    0.96
  32   9   0    5.24    0.73
  32   9   1    6.36    0.82
  32   9   2    3.46    1.31
  32  10   0   29.28    1.93
  33   0   1    5.26    1.04
  33   0   2   46.56    1.32
  33   0   3    4.64    1.05
  33   0   4    1.99    6.28
  33   0   5   36.04    1.32
  33   1   0    0.25    1.30
  33   1   1    1.48    3.94
  33   1   2    7.43    0.73
  33   1   3    3.59    4.23
  33   1   4    5.93    0.99
  33   1   5    2.95    3.95
  33   2   0    1.10    3.11
  33   2   1   20.61    1.48
  33   2   2    1.59    3.78
  33   2   3   20.09    0.71
  33   2   4    3.64    0.77
  33   2   5   11.58    0.82
  33   3   0    0.82    2.21
  33   3   1    1.10    3.11
  33   3   2   34.32    0.95
  33   3   3    9.95    0.73
  33   3   4   12.39    0.72
  33   3   5    7.47    0.72
  33   4   0   16.48    1.16
  33   4   1    0.44    2.00
  33   4   2    2.37    1.67
  33   4   3    7.62    0.73
  33   4   4    3.11    3.90
  33   4   5   10.49    0.71
  33   5   0    8.33    0.73
  33   5   1   17.62    0.72
  33   5   2    1.94    2.40
  33   5   3    2.09    2.16
  33   5   4    9.96    0.85
  33   6   0   35.34    0.95
  33   6   1    3.86    3.23
  33   6   2   15.90    0.99
  33   6   3   11.69    0.71
  33   6   4    2.76    4.02
  33   7   0    2.96    4.22
  33   7   1    1.37    2.04
  33   7   2    3.73    3.35
  33   7   3   19.85    0.94
  33   8   0    3.93    4.75
  33   8   1   31.16    1.14
  33   8   2   13.93    0.83
  34   0   0  109.01    1.66
  34   0   1    7.32    1.04
  34   0   2    6.63    1.04
  34   0   3    0.16    1.32
  34   0   4   12.79    1.01
  34   0   5    0.18    1.44
  34   1   0    0.58    0.81
  34   1   1   16.45    0.82
  34   1   2   12.59    0.72
  34   1   3   14.08    0.72
  34   1   4    2.43    3.49
  34   1   5   13.76    0.70
  34   2   0   22.50    0.96
  34   2   1    5.82    0.74
  34   2   2   19.71    0.72
  34   2   3    5.63    0.74
  34   2   4   12.90    0.71
  34   3   0    0.07    0.36
  34   3   1    7.97    0.73
  34   3   2    7.09    0.82
  34   3   3    1.21    3.07
  34   3   4   22.44    0.93
  34   4   0   10.64    0.73
  34   4   1    5.96    0.74
  34   4   2    1.38    2.48
  34   4   3    2.58    3.71
  34   4   4   12.92    0.83
  34   5   0    2.27    3.71
  34   5   1    0.33    0.67
  34   5   2    7.24    0.73
  34   5   3    9.71    1.64
  34   6   0   38.84    0.94
  34   6   1    7.71    0.73
  34   6   2    0.83    2.04
  34   6   3    9.84    0.70
  34   7   0    4.37    4.86
  34   7   1    1.78    3.26
  34   7   2   14.46    0.82
  35   0   1    0.27    2.20
  35   0   2    1.31    5.26
  35   0   3    8.17    1.02
  35   0   4    0.08    0.64
  35   1   0    0.60    2.20
  35   1   1    0.58    1.76
  35   1   2    0.81    2.19
  35   1   3    4.00    4.66
  35   1   4    6.52    1.12
  35   2   0    0.87    2.17
  35   2   1   18.33    0.95
  35   2   2    6.55    0.73
  35   2   3    1.08    1.51
  35   3   0    0.82    2.80
  35   3   1    0.50    2.33
  35   3   2    1.87    2.87
  35   3   3    3.17    3.71
  35   4   0   18.06    0.98
  35   4   1    5.14    4.98
  35   4   2    0.35    1.91
  35   4   3    2.40    3.53
  35   5   0    0.60    2.16
  35   5   1   14.60    0.71
  35   5   2    6.12    0.71
  35   6   0   18.19    0.93
  36   0   0    3.92    1.43
  36   0   1    0.37    2.92
  36   0   2    6.46    1.01
  36   1   0    2.09    3.51
  36   1   1    8.42    0.97
  36   1   2   13.52    0.83
  36   2   0    0.51    0.91
  36   2   1    2.41    0.80
  36   2   2    1.07    1.49
  36   3   0    2.08    2.42
  36   3   1    1.92    2.94
;
_shelx_hkl_checksum   34128
