# Supplementary material for: Benchmarking quantum chemical methods with X-ray structures via structure-specific restraints
Source: IUCrJ. 2025 Jun 17;12(Pt 4):472–87. doi: 10.1107/S2052252525004543 (PMC12224080; doi:10.1107/S2052252525004543)
Supplement: Supplementary file 1 [file m-12-00472-sup1.zip › CIF_final/SER.cif]

 
data_SER
 
_audit_creation_method            'SHELXL-2019/3'
_shelx_SHELXL_version_number      '2019/3'
_chemical_name_systematic         ?
_chemical_name_common             ?
_chemical_melting_point           ?
_chemical_formula_moiety          ?
_chemical_formula_sum
 'C3 H7 N O3' 
_chemical_formula_weight          105.10

loop_
 _atom_type_symbol
 _atom_type_description
 _atom_type_scat_dispersion_real
 _atom_type_scat_dispersion_imag
 _atom_type_scat_source
 'O'  'O'   0.0106   0.0060
 'International Tables Vol C Tables 4.2.6.8 and 6.1.1.4'
 'N'  'N'   0.0061   0.0033
 'International Tables Vol C Tables 4.2.6.8 and 6.1.1.4'
 'C'  'C'   0.0033   0.0016
 'International Tables Vol C Tables 4.2.6.8 and 6.1.1.4'
 'H'  'H'   0.0000   0.0000
 'International Tables Vol C Tables 4.2.6.8 and 6.1.1.4'
 
_space_group_crystal_system       ?
_space_group_IT_number             ?
_space_group_name_H-M_alt         ?
_space_group_name_Hall            ?
 
_shelx_space_group_comment
;
The symmetry employed for this shelxl refinement is uniquely defined
by the following loop, which should always be used as a source of
symmetry information in preference to the above space-group names.
They are only intended as comments.
;
 
loop_
 _space_group_symop_operation_xyz
 'x, y, z'
 '-x+1/2, y+1/2, -z'
 '-x, -y, -z'
 'x-1/2, -y-1/2, z'
 
_cell_length_a                    10.776
_cell_length_b                    9.195
_cell_length_c                    4.779
_cell_angle_alpha                 90
_cell_angle_beta                  106.87
_cell_angle_gamma                 90
_cell_volume                      453.2
_cell_formula_units_Z             4
_cell_measurement_temperature     20(2)
_cell_measurement_reflns_used     ?
_cell_measurement_theta_min       ?
_cell_measurement_theta_max       ?
 
_exptl_crystal_description        ?
_exptl_crystal_colour             ?
_exptl_crystal_density_meas       ?
_exptl_crystal_density_method     ?
_exptl_crystal_density_diffrn     1.540          
_exptl_crystal_F_000              224
_exptl_transmission_factor_min    ?
_exptl_transmission_factor_max    ?
_exptl_crystal_size_max           ?
_exptl_crystal_size_mid           ?
_exptl_crystal_size_min           ?
_exptl_absorpt_coefficient_mu     0.138
_shelx_estimated_absorpt_T_min    ?
_shelx_estimated_absorpt_T_max    ?
_exptl_absorpt_correction_type    ?
_exptl_absorpt_correction_T_min   ?
_exptl_absorpt_correction_T_max   ?
_exptl_absorpt_process_details    ?
_exptl_absorpt_special_details    ?
_diffrn_ambient_temperature       20(2)
_diffrn_radiation_wavelength      0.7107
_diffrn_radiation_type            MoK\a
_diffrn_source                    ?
_diffrn_measurement_device_type   ?
_diffrn_measurement_method        ?
_diffrn_detector_area_resol_mean  ?
_diffrn_reflns_number             5000
_diffrn_reflns_av_unetI/netI      0.0286
_diffrn_reflns_av_R_equivalents   1.0000
_diffrn_reflns_limit_h_min        -25
_diffrn_reflns_limit_h_max        20
_diffrn_reflns_limit_k_min        0
_diffrn_reflns_limit_k_max        21
_diffrn_reflns_limit_l_min        -8
_diffrn_reflns_limit_l_max        8
_diffrn_reflns_theta_min          2.968
_diffrn_reflns_theta_max          57.206
_diffrn_reflns_theta_full         25.241
_diffrn_measured_fraction_theta_max   0.795
_diffrn_measured_fraction_theta_full  0.956
_diffrn_reflns_Laue_measured_fraction_max    0.795
_diffrn_reflns_Laue_measured_fraction_full   0.956
_diffrn_reflns_point_group_measured_fraction_max   0.795
_diffrn_reflns_point_group_measured_fraction_full  0.956
_reflns_number_total              4999
_reflns_number_gt                 4284
_reflns_threshold_expression      'I > 2\s(I)'
_reflns_Friedel_coverage          0.000
_reflns_Friedel_fraction_max      .
_reflns_Friedel_fraction_full     .
 
_reflns_special_details
;
 Reflections were merged by SHELXL according to the crystal
 class for the calculation of statistics and refinement.
 
 _reflns_Friedel_fraction is defined as the number of unique
 Friedel pairs measured divided by the number that would be
 possible theoretically, ignoring centric projections and
 systematic absences.
;
 
_computing_data_collection        ?
_computing_cell_refinement        ?
_computing_data_reduction         ?
_computing_structure_solution     ?
_computing_structure_refinement 'SHELXL-2019/2 (Sheldrick, 2019)'
_computing_molecular_graphics     ?
_computing_publication_material   ?
_refine_special_details           ?
_refine_ls_structure_factor_coef  Fsqd
_refine_ls_matrix_type            full
_refine_ls_weighting_scheme       calc
_refine_ls_weighting_details
'w=1/[\s^2^(Fo^2^)+(0.0393P)^2^] where P=(Fo^2^+2Fc^2^)/3'
_atom_sites_solution_primary      ?
_atom_sites_solution_secondary    ?
_atom_sites_solution_hydrogens    geom
_refine_ls_hydrogen_treatment     constr
_refine_ls_extinction_method      none
_refine_ls_extinction_coef        .
_refine_ls_number_reflns          4999
_refine_ls_number_parameters      68
_refine_ls_number_restraints      0
_refine_ls_R_factor_all           0.0291
_refine_ls_R_factor_gt            0.0241
_refine_ls_wR_factor_ref          0.0695
_refine_ls_wR_factor_gt           0.0669
_refine_ls_goodness_of_fit_ref    1.012
_refine_ls_restrained_S_all       1.012
_refine_ls_shift/su_max           0.002
_refine_ls_shift/su_mean          0.000
 
loop_
 _atom_site_label
 _atom_site_type_symbol
 _atom_site_fract_x
 _atom_site_fract_y
 _atom_site_fract_z
 _atom_site_U_iso_or_equiv
 _atom_site_adp_type
 _atom_site_occupancy
 _atom_site_site_symmetry_order  
 _atom_site_calc_flag
 _atom_site_refinement_flags_posn
 _atom_site_refinement_flags_adp
 _atom_site_refinement_flags_occupancy
 _atom_site_disorder_assembly
 _atom_site_disorder_group
O1 O 0.92881(2) 0.17550(2) 0.72138(5) 0.00813(3) Uani 1 1 d . . . . .
H2 H 0.906822 0.088981 0.676450 0.020 Uiso 1 1 calc R U . . .
O3 O 0.65857(2) 0.40702(2) 0.42721(4) 0.00767(3) Uani 1 1 d . . . . .
O4 O 0.82887(2) 0.51107(2) 0.75176(5) 0.00786(3) Uani 1 1 d . . . . .
N5 N 0.65327(2) 0.17347(2) 0.74379(5) 0.00640(3) Uani 1 1 d . . . . .
H6 H 0.670628 0.133579 0.584964 0.019 Uiso 1 1 calc R U . . .
H7 H 0.574124 0.217181 0.687503 0.019 Uiso 1 1 calc R U . . .
H8 H 0.653271 0.102467 0.876431 0.019 Uiso 1 1 calc R U . . .
C9 C 0.75448(2) 0.28355(2) 0.87890(5) 0.00573(3) Uani 1 1 d . . . . .
H10 H 0.736078 0.322236 1.058346 0.014 Uiso 1 1 calc R U . . .
C11 C 0.88945(2) 0.21638(2) 0.96969(5) 0.00694(3) Uani 1 1 d . . . . .
H12 H 0.952108 0.287324 1.088132 0.017 Uiso 1 1 calc R U . . .
H13 H 0.889515 0.129608 1.092389 0.017 Uiso 1 1 calc R U . . .
C14 C 0.74645(2) 0.41044(2) 0.66624(5) 0.00570(3) Uani 1 1 d . . . . .
 
loop_
 _atom_site_aniso_label
 _atom_site_aniso_U_11
 _atom_site_aniso_U_22
 _atom_site_aniso_U_33
 _atom_site_aniso_U_23
 _atom_site_aniso_U_13
 _atom_site_aniso_U_12
O1 0.00780(5) 0.00818(5) 0.00975(8) -0.00229(4) 0.00467(4) -0.00114(4)
O3 0.00862(5) 0.00742(5) 0.00592(7) 0.00085(4) 0.00047(4) -0.00027(4)
O4 0.00934(5) 0.00668(5) 0.00746(7) -0.00061(4) 0.00229(4) -0.00225(4)
N5 0.00623(5) 0.00636(5) 0.00680(7) 0.00060(4) 0.00219(4) -0.00009(4)
C9 0.00631(5) 0.00601(6) 0.00513(8) 0.00020(4) 0.00207(4) 0.00025(4)
C11 0.00625(6) 0.00813(6) 0.00624(8) 0.00022(5) 0.00151(5) 0.00050(4)
C14 0.00679(6) 0.00549(5) 0.00512(8) -0.00007(4) 0.00219(5) 0.00003(4)
 
_geom_special_details
;
 All esds (except the esd in the dihedral angle between two l.s. planes)
 are estimated using the full covariance matrix.  The cell esds are taken
 into account individually in the estimation of esds in distances, angles
 and torsion angles; correlations between esds in cell parameters are only
 used when they are defined by crystal symmetry.  An approximate (isotropic)
 treatment of cell esds is used for estimating esds involving l.s. planes.
;
 
loop_
 _geom_bond_atom_site_label_1
 _geom_bond_atom_site_label_2
 _geom_bond_distance
 _geom_bond_site_symmetry_2
 _geom_bond_publ_flag
O1 C11 1.4218(3) . ?
O1 H2 0.8400 . ?
O3 C14 1.2549(3) . ?
O4 C14 1.2654(3) . ?
N5 C9 1.4907(3) . ?
N5 H6 0.9100 . ?
N5 H7 0.9100 . ?
N5 H8 0.9100 . ?
C9 C11 1.5227(3) . ?
C9 C14 1.5332(3) . ?
C9 H10 1.0000 . ?
C11 H12 0.9900 . ?
C11 H13 0.9900 . ?
 
loop_
 _geom_angle_atom_site_label_1
 _geom_angle_atom_site_label_2
 _geom_angle_atom_site_label_3
 _geom_angle
 _geom_angle_site_symmetry_1
 _geom_angle_site_symmetry_3
 _geom_angle_publ_flag
C11 O1 H2 109.5 . . ?
C9 N5 H6 109.5 . . ?
C9 N5 H7 109.5 . . ?
H6 N5 H7 109.5 . . ?
C9 N5 H8 109.5 . . ?
H6 N5 H8 109.5 . . ?
H7 N5 H8 109.5 . . ?
N5 C9 C11 111.484(17) . . ?
N5 C9 C14 109.641(18) . . ?
C11 C9 C14 111.290(17) . . ?
N5 C9 H10 108.1 . . ?
C11 C9 H10 108.1 . . ?
C14 C9 H10 108.1 . . ?
O1 C11 C9 111.164(19) . . ?
O1 C11 H12 109.4 . . ?
C9 C11 H12 109.4 . . ?
O1 C11 H13 109.4 . . ?
C9 C11 H13 109.4 . . ?
H12 C11 H13 108.0 . . ?
O3 C14 O4 125.86(2) . . ?
O3 C14 C9 117.829(19) . . ?
O4 C14 C9 116.30(2) . . ?
 
loop_
 _geom_torsion_atom_site_label_1
 _geom_torsion_atom_site_label_2
 _geom_torsion_atom_site_label_3
 _geom_torsion_atom_site_label_4
 _geom_torsion
 _geom_torsion_site_symmetry_1
 _geom_torsion_site_symmetry_2
 _geom_torsion_site_symmetry_3
 _geom_torsion_site_symmetry_4
 _geom_torsion_publ_flag
N5 C9 C11 O1 68.70(2) . . . . ?
C14 C9 C11 O1 -54.06(2) . . . . ?
N5 C9 C14 O3 2.31(3) . . . . ?
C11 C9 C14 O3 126.12(2) . . . . ?
N5 C9 C14 O4 -178.816(19) . . . . ?
C11 C9 C14 O4 -55.01(3) . . . . ?
 
_refine_diff_density_max    0.351
_refine_diff_density_min   -0.402
_refine_diff_density_rms    0.070

_shelx_res_file
;
TITL SER.restrained in space group "P1 21/a1"
    SER.res
    created by SHELXL-2019/3 at 15:59:38 on 20-Feb-2025
CELL    0.7107   10.7760    9.1950    4.7790   90.0000  106.8700   90.0000
ZERR    4.0000    0.0000    0.0000    0.0000    0.0000    0.0000    0.0000
LATT  1
REM Monoclinic - Centric - P lattice with 4 symmetry generators
SYMM 1/2-x, 1/2+y, -z
SFAC  O  N  C  H
UNIT  12  4  12  28

REM +SER.bodd
REM !ATOM O1!
REM !INVARIOMNAME O@3c1h_0!
BEDE O1 H2 0.249 20.398 30.350 40.561
BEDE O1 C11 0.651 20.124 30.340 40.561
LONE O1 2 21.050 30.354 40.561 0.411 125.19

REM !ATOM H2!
REM !INVARIOMNAME H1o[1c]&O1c1h_0!
BEDE H2 O1 0.269 21.280 30.715 40.569

REM !ATOM O3!
REM !INVARIOMNAME O2c[2c1c]_0!
BEDE O3 C14 0.752 20.213 30.140 40.558
LONE O3 9 20.948 30.324 40.558 0.411 143.04

REM !ATOM O4!
REM !INVARIOMNAME O2c[2o2o]_0!
BEDE O4 C14 0.444 20.424 30.319 40.560
LONE O4 9 20.988 30.387 40.560 0.284 137.21

REM !ATOM N5!
REM !INVARIOMNAME N1c1h1h1h_0!
BEDE N5 C9 0.658 20.610 30.323 40.545
BEDE N5 H6 0.276 20.544 30.408 40.545
BEDE N5 H7 0.276 20.544 30.408 40.545
BEDE N5 H8 0.276 20.544 30.408 40.545

REM !ATOM H6!
REM !INVARIOMNAME H1n[@5c@6c]&N@5c@6c1h_0!
BEDE H6 N5 0.422 20.554 30.443 40.601

REM !ATOM H7!
REM !INVARIOMNAME H1n[@5c@6c]&N@5c@6c1h_0!
BEDE H7 N5 0.422 20.554 30.443 40.601

REM !ATOM H8!
REM !INVARIOMNAME H1n[@5c@6c]&N@5c@6c1h_0!
BEDE H8 N5 0.422 20.554 30.443 40.601

REM !ATOM C9!
REM !INVARIOMNAME C1n1c1c1h_0!
BEDE C9 C11 0.794 20.598 30.330 40.578
BEDE C9 C14 0.800 20.598 30.330 40.578
BEDE C9 H10 0.483 20.614 30.371 40.578
BEDE C9 N5 0.774 20.470 30.377 40.578

REM !ATOM H10!
REM !INVARIOMNAME H1c[@6c1n1c]&C@6c1n1c1h_0!
BEDE H10 C9 0.339 20.387 30.340 40.562

REM !ATOM C11!
REM !INVARIOMNAME 5-C#5o[#5c]#5c[#5n1h1h]1h1h_0!
BEDE C11 O1 1.009 20.500 30.589 40.556
BEDE C11 H12 0.508 20.750 30.377 40.556
BEDE C11 H13 0.508 20.750 30.377 40.556
BEDE C11 C9 1.028 20.511 30.266 40.556

REM !ATOM H12!
REM !INVARIOMNAME H@3c&3-C#3o[#3c]#3c[#3o1c1h]1h1h_0!
BEDE H12 C11 0.378 20.458 30.330 40.562

REM !ATOM H13!
REM !INVARIOMNAME H@3c&3-C#3o[#3c]#3c[#3o1c1h]1h1h_0!
BEDE H13 C11 0.378 20.458 30.330 40.562

REM !ATOM C14!
REM !INVARIOMNAME C2o2o@3c_0!
BEDE C14 C9 1.135 20.405 30.243 40.564
BEDE C14 O3 0.791 21.185 30.410 40.564
BEDE C14 O4 0.798 21.185 30.410 40.564

LIST 6 ! automatically inserted. Change 6 to 4 for CHECKCIF!!
REM +SER.rests
L.S. 10
PLAN -20
ACTA
DAMP
WPDB -1
BOND $H
CONF
TEMP -253
FMAP
WGHT    0.039300
FVAR       1.15852   0.33541   0.20929   1.72959
O1    1    0.928813    0.175499    0.721381    11.00000    0.00780    0.00818 =
         0.00975   -0.00229    0.00467   -0.00114
AFIX 143
H2    4    0.906822    0.088981    0.676450    11.00000   -2.40000
AFIX   0
O3    1    0.658574    0.407022    0.427206    11.00000    0.00862    0.00742 =
         0.00592    0.00085    0.00047   -0.00027
O4    1    0.828868    0.511069    0.751764    11.00000    0.00934    0.00668 =
         0.00746   -0.00061    0.00229   -0.00225
N5    2    0.653270    0.173474    0.743792    11.00000    0.00623    0.00636 =
         0.00680    0.00060    0.00219   -0.00009
AFIX 137
H6    4    0.670628    0.133579    0.584964    11.00000   -3.00000
H7    4    0.574124    0.217181    0.687503    11.00000   -3.00000
H8    4    0.653271    0.102467    0.876431    11.00000   -3.00000
AFIX   0
C9    3    0.754485    0.283552    0.878903    11.00000    0.00631    0.00601 =
         0.00513    0.00020    0.00207    0.00025
AFIX  13
H10   4    0.736078    0.322236    1.058346    11.00000   -2.40000
AFIX   0
C11   3    0.889445    0.216375    0.969691    11.00000    0.00625    0.00813 =
         0.00624    0.00022    0.00151    0.00050
AFIX  23
H12   4    0.952108    0.287324    1.088132    11.00000   -2.40000
H13   4    0.889515    0.129608    1.092389    11.00000   -2.40000
AFIX   0
C14   3    0.746455    0.410443    0.666241    11.00000    0.00679    0.00549 =
         0.00512   -0.00007    0.00219    0.00003

REM <hkl>
REM SER.hkl
REM </hkl>
HKLF 4

L1      4    0.92229    0.14985    0.70806  !    0.13349    0.07325  O1
L2      4    0.92881    0.17550    0.72138  !   -0.13349    0.97030  O1
L3      4    0.91079    0.19421    0.83507  !    0.04159    0.07116  O1
L4      4    0.92881    0.17550    0.72138  !   -0.04159    0.97030  O1
L5      4    0.91386    0.11669    0.69084  !    0.42932    0.14964  H2
L6      4    0.90682    0.08898    0.67645  !   -0.42932    0.98414  H2
L7      4    0.71124    0.40907    0.57044  !    0.07144    0.02930  O3
L8      4    0.65857    0.40702    0.42721  !   -0.07144    0.96511  O3
L9      4    0.79995    0.47576    0.72176  !    0.14221    0.06676  O4
L10     4    0.82887    0.51107    0.75176  !   -0.14221    0.96857  O4
L11     4    0.69795    0.22206    0.80343  !    0.20460    0.06760  N5
L12     4    0.65327    0.17347    0.74379  !   -0.20460    0.94263  N5
L13     4    0.65853    0.16137    0.69562  !    0.18246    0.08539  N5
L14     4    0.65327    0.17347    0.74379  !   -0.18246    0.94263  N5
L15     4    0.62927    0.18673    0.72672  !    0.18246    0.08539  N5
L16     4    0.65327    0.17347    0.74379  !   -0.18246    0.94263  N5
L17     4    0.65327    0.15194    0.78402  !    0.18246    0.08539  N5
L18     4    0.65327    0.17347    0.74379  !   -0.18246    0.94263  N5
L19     4    0.66258    0.15208    0.65862  !    0.18582    0.09272  H6
L20     4    0.67063    0.13358    0.58496  !   -0.18582    1.03948  H6
L21     4    0.61083    0.19691    0.71361  !    0.18582    0.09272  H7
L22     4    0.57412    0.21718    0.68750  !   -0.18582    1.03948  H7
L23     4    0.65327    0.13540    0.81492  !    0.18582    0.09272  H8
L24     4    0.65327    0.10247    0.87643  !   -0.18582    1.03948  H8
L25     4    0.82486    0.24852    0.92624  !    0.20057    0.06907  C9
L26     4    0.75448    0.28355    0.87890  !   -0.20057    0.99970  C9
L27     4    0.75029    0.34976    0.76794  !    0.20057    0.06907  C9
L28     4    0.75448    0.28355    0.87890  !   -0.20057    0.99970  C9
L29     4    0.74559    0.30224    0.96557  !    0.20594    0.07765  C9
L30     4    0.75448    0.28355    0.87890  !   -0.20594    0.99970  C9
L31     4    0.70193    0.22640    0.80875  !    0.15764    0.07890  C9
L32     4    0.75448    0.28355    0.87890  !   -0.15764    0.99970  C9
L33     4    0.74232    0.30912    0.99751  !    0.12980    0.07116  H10
L34     4    0.73608    0.32224    1.05835  !   -0.12980    0.97203  H10
L35     4    0.91738    0.18737    0.79348  !    0.16770    0.12327  C11
L36     4    0.88945    0.21638    0.96969  !   -0.16770    0.96165  C11
L37     4    0.92160    0.25278    1.03047  !    0.25156    0.07890  C11
L38     4    0.88945    0.21638    0.96969  !   -0.25156    0.96165  C11
L39     4    0.88948    0.17185    1.03265  !    0.25156    0.07890  C11
L40     4    0.88945    0.21638    0.96969  !   -0.25156    0.96165  C11
L41     4    0.79833    0.26173    0.90840  !    0.17139    0.05567  C11
L42     4    0.88945    0.21638    0.96969  !   -0.17139    0.96165  C11
L43     4    0.92818    0.26023    1.04291  !    0.15362    0.06907  H12
L44     4    0.95211    0.28732    1.08813  !   -0.15362    0.97203  H12
L45     4    0.88949    0.16274    1.04554  !    0.15362    0.06907  H13
L46     4    0.88952    0.12961    1.09239  !   -0.15362    0.97203  H13
L47     4    0.75240    0.31651    0.82367  !    0.13584    0.05086  C14
L48     4    0.74645    0.41044    0.66624  !   -0.13584    0.97549  C14
L49     4    0.69106    0.40829    0.51557  !    0.39746    0.08581  C14
L50     4    0.74645    0.41044    0.66624  !   -0.39746    0.97549  C14
L51     4    0.79843    0.47390    0.72018  !    0.39746    0.08581  C14
L52     4    0.74645    0.41044    0.66624  !   -0.39746    0.97549  C14
L53     4    0.96866    0.17511    0.74951  !    0.35218    0.07409  O1
L54     4    0.90662    0.20022    0.65356  !    0.35218    0.07409  O1
L55     4    0.92881    0.17550    0.72138  !   -0.70436    0.97030  O1
L56     4    0.66105    0.44415    0.38123  !    0.31797    0.06781  O3
L57     4    0.63786    0.36919    0.42355  !    0.31797    0.06781  O3
L58     4    0.65857    0.40702    0.42721  !   -0.63593    0.96511  O3
L59     4    0.82522    0.53362    0.70954  !    0.33138    0.08100  O4
L60     4    0.84601    0.50500    0.80800  !    0.33138    0.08100  O4
L61     4    0.82887    0.51107    0.75176  !   -0.66276    0.96857  O4


     d12       A        B1       B2       r     molecule  atom1 atom2

    1.255    0.397    0.086    0.975    0.791   SER.restrained in s  C14 O3
    1.265    0.397    0.086    0.975    0.798   SER.restrained in s  C14 O4

    0.840    0.429    0.150    0.984    0.269   SER.restrained in s  H2 O1

    1.491    0.158    0.079    1.000    0.774   SER.restrained in s  C9 N5

    0.910    0.186    0.093    1.039    0.422   SER.restrained in s  H8 N5
    0.910    0.186    0.093    1.039    0.422   SER.restrained in s  H6 N5
    0.910    0.186    0.093    1.039    0.422   SER.restrained in s  H7 N5

    1.255    0.071    0.029    0.965    0.752   SER.restrained in s  O3 C14
    1.265    0.142    0.067    0.969    0.444   SER.restrained in s  O4 C14
    1.422    0.042    0.071    0.970    0.651   SER.restrained in s  O1 C11

    1.491    0.205    0.068    0.943    0.658   SER.restrained in s  N5 C9

    1.523    0.201    0.069    1.000    0.794   SER.restrained in s  C9 C11
    1.533    0.201    0.069    1.000    0.800   SER.restrained in s  C9 C14

    0.990    0.154    0.069    0.972    0.378   SER.restrained in s  H13 C11
    0.990    0.154    0.069    0.972    0.378   SER.restrained in s  H12 C11
    1.000    0.130    0.071    0.972    0.339   SER.restrained in s  H10 C9

    0.840    0.133    0.073    0.970    0.249   SER.restrained in s  O1 H2

    0.910    0.182    0.085    0.943    0.276   SER.restrained in s  N5 H8
    0.910    0.182    0.085    0.943    0.276   SER.restrained in s  N5 H6
    0.910    0.182    0.085    0.943    0.276   SER.restrained in s  N5 H7

    0.990    0.252    0.079    0.962    0.508   SER.restrained in s  C11 H13
    0.990    0.252    0.079    0.962    0.508   SER.restrained in s  C11 H12
    1.000    0.206    0.078    1.000    0.483   SER.restrained in s  C9 H10

    1.422    0.168    0.123    0.962    1.009   SER.restrained in s  C11 O1

    1.523    0.171    0.056    0.962    1.028   SER.restrained in s  C11 C9
    1.533    0.136    0.051    0.975    1.135   SER.restrained in s  C14 C9


REM  SER.restrained in space group "P1 21/a1"
REM wR2 = 0.069483, GooF = S = 1.01245, Restrained GooF = 1.01245 for all data
REM R1 = 0.024064 for 4284 Fo > 4sig(Fo) and 0.029103 for all 4999 data
REM 68 parameters refined using 0 restraints

END

WGHT      0.0393      0.0000

REM Highest difference peak  0.351,  deepest hole -0.402,  1-sigma level  0.070
Q1    1   0.7714  0.4548  0.7043  11.00000  0.05    0.35
Q2    1   0.6212  0.4234  0.3730  11.00000  0.05    0.32
Q3    1   0.8421  0.2296  0.9200  11.00000  0.05    0.31
Q4    1   0.6338  0.3844  0.3575  11.00000  0.05    0.31
Q5    1   0.7493  0.3655  0.7431  11.00000  0.05    0.31
Q6    1   0.8196  0.5609  0.7018  11.00000  0.05    0.27
Q7    1   0.8689  0.5034  0.8183  11.00000  0.05    0.25
Q8    1   0.5438  0.3211  0.3300  11.00000  0.05    0.24
Q9    1   0.9010  0.1952  0.8496  11.00000  0.05    0.23
Q10   1   0.9475  0.3207  1.0592  11.00000  0.05    0.23
Q11   1   0.5921  0.3197  0.3748  11.00000  0.05    0.22
Q12   1   0.8767  0.1659  1.1769  11.00000  0.05    0.22
Q13   1   0.5779  0.2998  0.2998  11.00000  0.05    0.20
Q14   1   1.0242  0.2806  1.1490  11.00000  0.05    0.20
Q15   1   0.8021  0.2567  0.9394  11.00000  0.05    0.20
Q16   1   1.0693  0.2619  1.2193  11.00000  0.05    0.19
Q17   1   0.5767  0.3751  0.3314  11.00000  0.05    0.19
Q18   1   1.0586  0.3474  1.2882  11.00000  0.05    0.19
Q19   1   0.6076  0.3801  0.2078  11.00000  0.05    0.19
Q20   1   0.6812  0.3855  0.2936  11.00000  0.05    0.18
;
_shelx_res_checksum   90701

_shelx_hkl_file
;
  20   0   0    0.00    0.00
  -2   0  -8  116.40    2.00
  -2   1  -8   20.70    1.40
   7   2  -8   99.90    1.70
  -1   2  -8   78.00    1.50
   7   3  -8   34.10    1.00
   6   3  -8   29.10    0.89
   5   3  -8   10.70    0.62
   1   3  -8   25.60    0.92
   0   3  -8   84.00    1.60
  -1   3  -8   24.10    1.00
   7   4  -8   58.90    2.80
   6   4  -8    3.80    0.53
   5   4  -8    0.00    0.40
   4   4  -8    8.60    0.65
   3   4  -8   47.00    1.20
   2   4  -8   52.80    1.30
   1   4  -8  112.60    2.00
   0   4  -8   88.00    1.80
   7   5  -8    3.00    0.57
   6   5  -8   15.30    0.81
   5   5  -8    8.90    0.73
   4   5  -8    0.50    0.43
   3   5  -8  130.20    2.30
   2   5  -8    2.20    0.66
   1   5  -8    4.50    0.68
   7   6  -8   36.20    1.80
   6   6  -8  160.70   18.00
   5   6  -8    3.90    0.99
   4   6  -8    0.70    0.62
   3   6  -8   37.00    1.10
   7  14  -8   28.50    0.82
   6  14  -8   30.50    0.82
  -3   0  -7    0.80    0.37
  -4   0  -7   70.10    1.50
  -5   0  -7    0.00    0.45
  -6   0  -7   76.10    1.90
  -1   1  -7   16.80    0.63
  -2   1  -7    9.40    0.58
  -3   1  -7   28.00    0.90
  -4   1  -7   13.60    0.76
  -5   1  -7   16.60    0.89
  -6   1  -7   -0.20    0.76
   6   2  -7  172.30    2.00
   0   2  -7   35.90    0.80
  -1   2  -7    3.80    0.45
  -2   2  -7  119.80    1.90
  -3   2  -7    6.20    0.61
  -4   2  -7   52.70    1.40
  -5   2  -7   35.80    1.20
  -6   2  -7    5.50    0.77
   6   3  -7   33.90    0.85
   3   3  -7    0.30    0.30
   1   3  -7    1.90    0.40
  -1   3  -7   78.00    3.90
  -2   3  -7  206.00    3.60
  -3   3  -7    7.80    0.74
  -4   3  -7  122.50    2.40
  -5   3  -7  105.40    2.30
  -6   3  -7    1.40    0.56
   6   4  -7   96.40    1.50
   5   4  -7   19.90    0.70
   1   4  -7    2.20    0.39
   0   4  -7    3.40    0.65
  -1   4  -7   46.50    1.10
  -2   4  -7   -0.30    0.41
  -3   4  -7    3.00    0.59
  -4   4  -7   -0.10    0.53
  -5   4  -7   36.00    1.40
   6   5  -7   22.50    0.84
   5   5  -7    0.40    0.38
   4   5  -7    9.40    0.66
   3   5  -7   -0.10    0.45
   2   5  -7    2.40    0.51
   1   5  -7  133.80    3.90
   0   5  -7   56.40    2.70
  -1   5  -7  103.70    5.60
  -2   5  -7    3.60    0.62
  -3   5  -7  108.00    2.20
  -4   5  -7   50.90    1.60
  -5   5  -7   47.00    1.60
   6   6  -7  114.50    2.30
   5   6  -7    0.30    0.43
   4   6  -7    4.00    1.40
   3   6  -7   46.40    2.70
   2   6  -7    1.30    0.42
   1   6  -7    7.20    0.68
   0   6  -7    1.50    0.84
  -1   6  -7    5.10    0.72
  -2   6  -7   14.80    0.90
  -3   6  -7   16.00    0.94
  -4   6  -7   14.60    0.97
   6   7  -7    0.70    0.49
   5   7  -7    3.80    0.62
   4   7  -7    1.10    0.46
   3   7  -7    0.50    0.44
   2   7  -7   14.00    0.81
   1   7  -7    6.20    0.74
   0   7  -7   37.60    2.50
  -1   7  -7    1.10    0.90
  -2   7  -7   48.20    2.20
  -3   7  -7   38.30    1.40
 -11   7  -7    7.70    0.56
   6   8  -7   13.10    1.70
   5   8  -7   25.30    2.20
   4   8  -7   75.30    1.90
   3   8  -7    0.50    0.48
   2   8  -7   63.40    2.40
   1   8  -7   78.40    3.00
   0   8  -7   17.80    1.10
  -1   8  -7    2.30    0.77
 -10   8  -7    3.90    0.55
 -11   8  -7   50.60    1.10
   6   9  -7   83.30    3.20
   5   9  -7    5.90    0.92
   4   9  -7    2.10    0.88
   3   9  -7    3.20    0.62
   2   9  -7    3.60    0.67
   1   9  -7  104.50    2.90
   0   9  -7    1.40    0.86
  -8   9  -7   -1.00    0.52
  -9   9  -7    5.20    0.64
 -10   9  -7    0.20    0.55
  -6  10  -7   21.40    0.76
  -7  10  -7    1.30    0.45
  -8  10  -7    2.90    0.54
  -9  10  -7   24.60    0.93
   6  11  -7   38.80    0.95
   5  11  -7   22.30    0.74
   4  11  -7   35.20    0.88
  -2  11  -7    0.60    0.36
  -3  11  -7   15.70    0.69
  -4  11  -7   56.00    1.10
  -5  11  -7   13.20    0.67
  -6  11  -7   12.40    0.67
  -7  11  -7   45.10    1.00
  -8  11  -7    4.80    0.59
   6  12  -7   18.80    0.84
   5  12  -7   37.30    0.95
   4  12  -7   58.70    1.10
   3  12  -7    3.70    0.62
   2  12  -7    0.70    0.37
   1  12  -7    4.60    0.57
   0  12  -7    4.50    0.55
  -1  12  -7    1.30    0.40
  -2  12  -7   29.70    0.84
  -3  12  -7    0.40    0.38
  -4  12  -7   13.00    0.67
  -5  12  -7   26.80    0.83
  -6  12  -7   18.40    0.74
  -7  12  -7    3.50    0.57
   6  13  -7   34.70    1.10
   5  13  -7    9.00    0.72
   4  13  -7    9.40    0.66
   3  13  -7    0.20    0.41
   2  13  -7   17.40    0.76
   1  13  -7    4.80    0.56
   0  13  -7    0.60    0.44
  -1  13  -7    4.40    0.57
  -2  13  -7   75.20    1.30
  -3  13  -7    4.30    0.62
  -4  13  -7  168.00    2.30
  -5  13  -7    9.30    0.64
  -6  13  -7    0.70    0.40
   6  14  -7    5.20    0.65
   5  14  -7   30.50    1.00
   4  14  -7   74.40    1.40
   3  14  -7    3.60    0.58
   2  14  -7   12.40    0.73
   1  14  -7   -0.50    0.44
   0  14  -7    6.20    0.59
  -1  14  -7    1.00    0.48
  -2  14  -7    1.20    0.45
  -3  14  -7   -0.50    0.39
  -4  14  -7    3.10    0.58
   6  15  -7    9.60    2.20
   5  15  -7    1.40    0.42
   4  15  -7   14.30    0.82
   3  15  -7    1.20    0.44
   2  15  -7    1.40    0.43
   1  15  -7    9.40    0.66
   0  15  -7   40.80    1.10
  -1  15  -7   55.70    1.10
  -2  15  -7   12.40    0.66
   6  16  -7    1.80    0.46
   5  16  -7    6.40    0.65
   4  16  -7    2.80    0.50
   3  16  -7   63.60    1.40
   2  16  -7    0.70    0.44
  -6   0  -6  124.90    2.30
  -7   0  -6   -0.10    0.49
  -8   0  -6  106.50    5.20
  -9   0  -6    0.50    0.69
 -11   0  -6    0.60    0.37
 -12   0  -6  170.00    2.30
 -13   0  -6    0.30    0.42
 -14   0  -6    2.30    0.54
 -15   0  -6   -0.50    0.40
  -2   1  -6  124.60    1.50
  -4   1  -6  218.20    3.00
  -5   1  -6    0.60    0.43
  -6   1  -6    0.10    0.42
  -7   1  -6   15.20    0.95
  -8   1  -6   58.90    2.50
  -9   1  -6    1.80    0.67
 -11   1  -6    3.80    0.56
 -12   1  -6   36.50    1.10
 -13   1  -6    2.10    0.48
 -14   1  -6    1.00    0.43
 -15   1  -6   -0.60    0.40
   5   2  -6   85.30    1.00
   0   2  -6    7.70    0.41
  -1   2  -6   22.10    0.67
  -2   2  -6   11.20    0.93
  -3   2  -6    4.40    0.49
  -5   2  -6   19.80    0.84
  -6   2  -6  151.50    3.00
  -7   2  -6   67.30    3.40
  -8   2  -6   18.40    2.20
  -9   2  -6    1.40    0.69
 -11   2  -6    9.20    0.62
 -12   2  -6    8.90    0.65
 -13   2  -6    1.10    0.43
 -14   2  -6    6.10    0.66
 -15   2  -6    5.50    1.00
   5   3  -6   12.20    0.59
   4   3  -6  143.00    1.50
   3   3  -6   38.80    0.72
   2   3  -6   97.90    1.20
   1   3  -6    0.10    0.28
   0   3  -6   15.80    0.57
  -1   3  -6   11.10    0.54
  -2   3  -6    1.50    0.36
  -3   3  -6   27.70    0.82
  -4   3  -6    0.60    0.41
  -5   3  -6    6.30    0.71
  -6   3  -6    0.60    0.50
  -7   3  -6   76.50    3.20
  -8   3  -6   40.00    1.50
  -9   3  -6   -0.10    1.00
 -10   3  -6  118.30    1.60
 -11   3  -6   59.40    1.10
 -12   3  -6   10.80    0.67
 -13   3  -6    8.20    0.66
 -14   3  -6   10.00    0.68
 -15   3  -6   20.50    0.81
   5   4  -6  121.80    3.00
   4   4  -6   32.40    1.70
   3   4  -6   33.50    1.10
   2   4  -6  131.20    3.80
   1   4  -6   -0.20    0.45
   0   4  -6    1.10    0.32
  -1   4  -6    8.60    0.60
  -2   4  -6   -0.10    0.38
  -3   4  -6   83.50    1.50
  -4   4  -6   60.90    1.70
  -5   4  -6   73.50    1.80
  -6   4  -6   17.50    1.60
  -7   4  -6   22.40    1.20
  -8   4  -6   -0.10    0.67
  -9   4  -6   34.30    0.83
 -10   4  -6    1.50    0.39
 -11   4  -6   11.30    0.67
 -12   4  -6   16.00    0.72
 -13   4  -6    0.30    0.41
 -14   4  -6   26.00    0.84
 -15   4  -6  104.40    1.60
   5   5  -6   11.30    0.64
   4   5  -6   89.00    1.80
   3   5  -6  454.30    5.60
   2   5  -6    8.10    1.10
   1   5  -6  209.50    2.60
   0   5  -6   19.00    0.70
  -1   5  -6    1.00    0.40
  -2   5  -6   29.60    0.89
  -3   5  -6  105.20    5.90
  -4   5  -6   12.70    0.94
  -5   5  -6   13.20    1.10
  -6   5  -6    2.10    0.64
  -7   5  -6  230.60    4.60
  -8   5  -6   17.20    1.50
  -9   5  -6  173.50    2.10
 -10   5  -6    0.80    0.38
 -11   5  -6    2.50    0.43
 -12   5  -6    2.30    0.44
 -13   5  -6    1.00    0.42
 -14   5  -6    0.40    0.42
 -15   5  -6    2.50    0.47
   5   6  -6   71.60    1.40
   4   6  -6   90.50    2.80
   3   6  -6    2.60    0.46
   2   6  -6   18.40    1.40
   1   6  -6   11.20    0.75
  -1   6  -6    0.40    0.43
  -2   6  -6   37.50    2.00
  -3   6  -6    8.80    1.10
  -4   6  -6   27.10    1.30
  -5   6  -6    8.20    0.99
  -6   6  -6   12.50    1.00
  -7   6  -6   30.00    2.50
  -8   6  -6   28.00    0.78
  -9   6  -6   31.40    0.84
 -10   6  -6    9.90    0.65
 -11   6  -6    7.60    0.64
 -12   6  -6   18.80    0.77
 -13   6  -6    4.10    0.61
 -14   6  -6   -0.20    0.41
   5   7  -6    2.10    0.49
   4   7  -6   84.70    5.80
   3   7  -6   44.80    2.00
   2   7  -6    9.90    0.88
   1   7  -6   25.00    1.00
   0   7  -6   52.90    1.40
  -1   7  -6   79.50    1.90
  -2   7  -6    1.00    0.50
  -3   7  -6   64.30    1.70
  -4   7  -6    0.90    0.56
  -5   7  -6   72.30    2.00
  -6   7  -6    0.20    0.47
  -7   7  -6    6.30    0.72
  -8   7  -6   20.10    0.72
  -9   7  -6   23.30    0.77
 -10   7  -6    9.90    0.65
 -11   7  -6    6.20    0.61
 -12   7  -6    5.80    0.59
 -13   7  -6   31.70    0.88
 -14   7  -6    4.20    0.58
   5   8  -6   82.30    1.90
   4   8  -6    1.80    0.52
   3   8  -6  141.00    4.20
   2   8  -6   27.90    1.10
   1   8  -6    1.50    0.53
   0   8  -6    0.20    0.47
  -1   8  -6  157.70    3.10
  -2   8  -6    1.00    0.54
  -3   8  -6   21.70    1.10
  -4   8  -6   21.40    1.00
  -5   8  -6  218.70    4.20
  -6   8  -6    8.90    0.77
  -7   8  -6   37.10    0.93
  -8   8  -6    1.90    0.47
  -9   8  -6    0.30    0.49
 -10   8  -6    0.10    0.46
 -11   8  -6   10.70    0.77
 -12   8  -6   -0.50    0.47
 -13   8  -6    1.90    0.43
   5   9  -6   22.00    1.20
   4   9  -6    2.20    0.60
   3   9  -6   20.60    1.00
   2   9  -6   10.20    0.85
   1   9  -6   83.10    2.90
   0   9  -6    0.50    0.54
  -1   9  -6   37.70    1.30
  -2   9  -6    5.00    0.69
  -3   9  -6    0.30    0.49
  -4   9  -6   15.40    1.60
  -5   9  -6   34.50    1.40
  -6   9  -6    0.00    0.34
  -7   9  -6    1.40    0.39
  -8   9  -6   18.40    0.93
  -9   9  -6    0.40    0.40
 -10   9  -6    1.40    0.43
 -11   9  -6   26.10    0.85
 -12   9  -6    9.70    0.66
 -13   9  -6   23.90    0.83
   5  10  -6   91.90    2.90
   4  10  -6   63.80    1.60
   3  10  -6    0.10    0.43
   2  10  -6    0.70    0.47
   1  10  -6    0.30    0.46
   0  10  -6    9.20    0.80
  -1  10  -6   78.00    2.30
  -2  10  -6    0.80    0.50
  -3  10  -6    4.10    0.72
  -4  10  -6   15.50    0.74
  -5  10  -6    0.70    0.37
  -6  10  -6   63.70    1.20
  -7  10  -6   87.60    1.50
  -8  10  -6   38.20    3.60
  -9  10  -6   34.70    0.95
 -10  10  -6    0.10    0.43
 -11  10  -6    3.60    0.67
 -12  10  -6   25.40    0.95
   5  11  -6    1.80    0.55
   4  11  -6   29.50    1.50
   3  11  -6   31.00    1.30
   2  11  -6    0.50    0.50
   1  11  -6   91.60    2.30
   0  11  -6    2.00    0.57
  -1  11  -6   56.80    1.70
  -2  11  -6   43.20    0.94
  -3  11  -6    0.00    0.34
  -4  11  -6   28.20    0.77
  -5  11  -6   19.40    1.10
  -6  11  -6    3.20    0.47
  -7  11  -6    1.80    0.48
  -8  11  -6    3.10    0.48
  -9  11  -6   -0.20    0.41
 -10  11  -6    0.10    0.42
 -11  11  -6   19.00    0.82
   5  12  -6   15.30    0.94
   4  12  -6   56.10    1.60
   3  12  -6    2.90    0.58
   2  12  -6   35.20    1.10
   1  12  -6    5.60    0.55
   0  12  -6   63.80    3.00
  -1  12  -6   49.80    1.60
  -2  12  -6    8.10    0.58
  -3  12  -6    0.20    0.34
  -4  12  -6  167.00   12.00
  -5  12  -6    4.70    0.59
  -6  12  -6   98.00   16.00
  -7  12  -6   10.10    0.70
  -8  12  -6   11.40    0.99
  -9  12  -6    4.10    0.62
 -10  12  -6    0.70    0.43
   5  13  -6   12.60    0.66
   4  13  -6  281.20    3.40
   3  13  -6    2.40    0.42
   2  13  -6  158.90    6.00
   1  13  -6    6.20    0.58
   0  13  -6    3.00    1.00
  -1  13  -6    0.30    0.38
  -2  13  -6    0.80    0.38
  -3  13  -6    3.90    0.55
  -4  13  -6   12.20    1.10
  -5  13  -6    2.00    0.44
  -6  13  -6    0.70    0.42
  -7  13  -6    6.40    0.68
  -8  13  -6  120.40    1.90
  -9  13  -6    0.40    0.42
   5  14  -6   14.30    2.20
   4  14  -6   -0.20    0.42
   3  14  -6   30.50    3.80
   2  14  -6   31.10    1.90
   1  14  -6   33.30    1.50
   0  14  -6   17.00    0.72
  -1  14  -6   11.80    0.75
  -2  14  -6    9.60    0.64
  -3  14  -6    0.50    0.50
  -4  14  -6   54.00    2.20
  -5  14  -6    7.60    0.65
  -6  14  -6    2.40    0.45
  -7  14  -6    7.50    1.20
  -8  14  -6    4.60    0.66
   5  15  -6    0.30    0.66
   4  15  -6   27.10    3.60
   3  15  -6    0.60    0.42
   2  15  -6    0.10    0.45
   1  15  -6   16.20    1.70
   0  15  -6    7.90    0.65
  -1  15  -6   -0.10    0.71
  -2  15  -6   59.30    3.90
  -3  15  -6   10.00    0.66
  -4  15  -6   57.00    1.20
  -5  15  -6    0.40    0.41
  -6  15  -6    0.30    0.41
   5  16  -6    1.00    0.51
   4  16  -6   30.30    2.50
   3  16  -6   11.00    1.30
   2  16  -6    0.20    0.43
   1  16  -6    7.50    0.63
   0  16  -6    4.10    0.65
  -1  16  -6    3.80    0.56
  -2  16  -6    9.40    0.65
  -3  16  -6   13.40    0.75
  -4  16  -6    0.60    0.43
   5  17  -6    0.60    0.65
   4  17  -6   22.70    7.00
   3  17  -6   63.90    9.40
   2  17  -6    6.70    0.93
   1  17  -6    1.00    0.44
   0  17  -6    0.90    0.39
  -1  17  -6   17.10    0.78
   4   0  -5  252.90    4.10
  -2   0  -5  107.20    1.10
  -7   0  -5    0.10    0.41
  -8   0  -5    0.70    0.49
  -9   0  -5    0.30    0.54
 -10   0  -5  136.90    5.10
 -11   0  -5    0.20    0.58
 -12   0  -5   74.80    2.30
 -14   0  -5    2.70    0.51
 -15   0  -5   -0.40    0.40
 -16   0  -5    0.60    0.59
 -17   0  -5    0.00    0.41
   4   1  -5  177.20    3.20
   3   1  -5   43.00    1.40
   0   1  -5   18.60    0.97
  -2   1  -5   45.90    0.69
  -3   1  -5   20.90    0.59
  -4   1  -5  210.40    2.60
  -5   1  -5    6.50    0.63
  -6   1  -5    4.80    0.62
  -7   1  -5  138.70    6.70
  -8   1  -5   19.50    0.98
  -9   1  -5   76.50    2.60
 -10   1  -5   81.00    3.70
 -11   1  -5   29.00    1.40
 -12   1  -5    0.70    0.57
 -13   1  -5    1.60    0.47
 -14   1  -5    4.40    0.66
 -15   1  -5   15.90    1.20
 -16   1  -5   20.10    0.81
 -17   1  -5    3.70    0.62
   4   2  -5  201.30    4.00
   3   2  -5  492.50   15.00
   2   2  -5   15.30    1.10
   1   2  -5    1.50    0.72
  -2   2  -5   68.80    0.96
  -3   2  -5    0.20    0.30
  -4   2  -5  287.80    3.40
  -5   2  -5    1.40    0.40
  -6   2  -5   10.70    2.10
  -7   2  -5  247.10   21.00
  -8   2  -5  150.70    4.90
  -9   2  -5   74.70    1.60
 -10   2  -5    0.30    0.52
 -11   2  -5   47.20    1.50
 -12   2  -5   81.40    1.30
 -13   2  -5   10.70    0.84
 -14   2  -5   21.60    0.83
 -15   2  -5    2.70    0.49
 -16   2  -5    8.00    2.10
 -17   2  -5   28.80    2.70
   4   3  -5   13.70    2.40
   3   3  -5    0.30    0.52
   2   3  -5  153.70    3.10
   1   3  -5  338.70    2.80
   0   3  -5  224.20    2.00
  -1   3  -5  435.10    4.00
  -2   3  -5    3.90    0.85
  -3   3  -5   81.90    2.60
  -4   3  -5   74.50    1.40
  -5   3  -5   67.70    1.70
  -6   3  -5    5.20    0.64
  -7   3  -5    3.60    0.58
  -8   3  -5   36.20    1.10
  -9   3  -5    0.10    0.42
 -10   3  -5   17.40    1.20
 -11   3  -5   68.20    1.80
 -12   3  -5   30.70    0.85
 -13   3  -5   39.10    0.98
 -14   3  -5    2.80    0.48
 -15   3  -5   14.60    0.75
 -16   3  -5    6.00    0.67
 -17   3  -5    5.10    1.80
   4   4  -5   62.10    1.00
   3   4  -5   55.50    1.10
   2   4  -5  108.50    2.40
   1   4  -5    3.60    0.42
   0   4  -5    0.20    0.28
  -1   4  -5   50.90    1.10
  -2   4  -5    4.90    0.55
  -3   4  -5    1.10    0.38
  -4   4  -5    4.00    0.55
  -5   4  -5   94.80    1.80
  -6   4  -5    0.10    0.44
  -7   4  -5   47.70    1.00
  -8   4  -5    4.20    0.60
  -9   4  -5   58.00    1.40
 -10   4  -5   28.80    1.10
 -11   4  -5    4.20    0.76
 -12   4  -5   46.70    1.00
 -13   4  -5    6.40    0.65
 -14   4  -5    0.30    0.44
 -15   4  -5    5.50    0.67
 -16   4  -5   17.00    0.79
 -17   4  -5    0.30    0.43
   4   5  -5   40.00    1.30
   3   5  -5  119.70    2.20
   2   5  -5    7.40    0.57
   1   5  -5   64.70    1.70
   0   5  -5  165.90    2.00
  -1   5  -5    1.90    0.38
  -2   5  -5   57.00    1.60
  -3   5  -5   39.90    1.10
  -4   5  -5   23.00    0.92
  -5   5  -5   25.50    2.20
  -6   5  -5    3.70    0.68
  -7   5  -5   51.70    1.30
  -8   5  -5    2.70    0.53
  -9   5  -5   75.80    1.50
 -10   5  -5   47.20    1.40
 -11   5  -5   53.10    1.10
 -12   5  -5   35.30    0.93
 -13   5  -5    1.20    0.44
 -14   5  -5    8.00    0.68
 -15   5  -5    6.20    0.67
 -16   5  -5    1.10    0.44
 -17   5  -5    0.60    0.43
   4   6  -5  243.00    3.00
   3   6  -5    6.40    0.67
   2   6  -5   78.60    1.70
   1   6  -5    0.30    0.35
   0   6  -5   40.80    1.00
  -1   6  -5  136.00    2.80
  -2   6  -5    2.60    0.46
  -3   6  -5   50.20    1.80
  -4   6  -5   13.20    0.95
  -5   6  -5    2.90    0.54
  -6   6  -5   94.10    1.90
  -7   6  -5   22.40    1.00
  -8   6  -5   99.80    1.80
  -9   6  -5   27.50    1.10
 -10   6  -5   24.20    1.00
 -11   6  -5    2.10    0.42
 -12   6  -5   24.50    0.84
 -13   6  -5    4.60    0.65
 -14   6  -5    0.50    0.44
 -15   6  -5   33.60    0.97
 -16   6  -5   11.70    0.73
   4   7  -5   34.40    1.00
   3   7  -5   76.80    2.50
   2   7  -5   11.70    1.10
   1   7  -5  422.10    5.30
   0   7  -5  184.20    2.70
  -1   7  -5  122.90    2.50
  -2   7  -5    7.70    0.75
  -3   7  -5   -0.10    0.38
  -4   7  -5   78.90    1.80
  -5   7  -5    0.40    0.43
  -6   7  -5   11.30    0.75
  -7   7  -5   22.10    0.89
  -8   7  -5   56.40    1.40
  -9   7  -5   12.90    0.94
 -10   7  -5   67.00    1.20
 -12   7  -5   33.70    0.95
 -13   7  -5   63.90    1.30
 -14   7  -5   30.80    0.96
 -15   7  -5    9.30    0.70
 -16   7  -5   10.90    0.69
   4   8  -5  112.90    2.10
   3   8  -5   18.30    0.92
   2   8  -5   44.50    1.10
   1   8  -5   60.90    1.40
   0   8  -5   32.50    1.60
  -1   8  -5   28.10    1.60
  -2   8  -5   20.30    1.30
  -3   8  -5    0.50    0.52
  -4   8  -5   70.50    2.40
  -5   8  -5   18.40    0.84
  -6   8  -5    1.10    0.45
  -7   8  -5   65.30    2.40
  -8   8  -5   76.70    1.90
  -9   8  -5  100.70    3.00
 -10   8  -5    0.20    0.39
 -11   8  -5   10.70    0.70
 -12   8  -5    7.50    0.65
 -13   8  -5    0.60    0.43
 -14   8  -5    2.70    0.48
 -15   8  -5   19.80    0.81
   4   9  -5   47.20    1.50
   3   9  -5   38.50    1.40
   2   9  -5   70.60    2.70
   1   9  -5   23.50    1.10
   0   9  -5    1.80    0.45
  -1   9  -5   36.50    1.70
  -2   9  -5    2.30    0.68
  -3   9  -5    8.90    0.72
  -4   9  -5   33.80    1.40
  -5   9  -5   93.20    2.70
  -6   9  -5   10.60    0.90
  -7   9  -5   66.60    1.80
  -8   9  -5   51.10    1.40
  -9   9  -5    9.40    0.67
 -10   9  -5   56.90    1.20
 -11   9  -5   21.30    0.85
 -12   9  -5    0.10    0.51
 -13   9  -5    0.50    0.52
 -14   9  -5    0.50    0.45
 -15   9  -5   21.30    0.82
   4  10  -5  204.50    4.40
   3  10  -5  320.30    4.50
   2  10  -5  123.60    2.50
   1  10  -5    3.00    0.54
   0  10  -5    0.60    0.41
  -1  10  -5  148.20    3.20
  -2  10  -5   41.60    1.20
  -3  10  -5   63.30    1.60
  -4  10  -5    0.60    0.46
  -5  10  -5   13.10    0.94
  -6  10  -5   66.70    2.00
  -7  10  -5   28.60    1.10
  -8  10  -5   45.20    2.60
  -9  10  -5    2.90    0.48
 -10  10  -5   15.50    1.10
 -11  10  -5   14.60    1.10
 -12  10  -5    1.40    0.45
 -13  10  -5    8.60    0.70
 -14  10  -5    7.20    0.69
   4  11  -5    8.70    0.75
   3  11  -5    9.70    0.73
   2  11  -5    7.20    0.69
   1  11  -5    4.80    0.65
   0  11  -5   51.50    1.40
  -1  11  -5   51.50    1.50
  -2  11  -5   23.20    0.97
  -3  11  -5    8.40    0.80
  -4  11  -5    7.80    0.84
  -5  11  -5   13.20    1.00
  -6  11  -5   20.80    0.79
  -7  11  -5   17.50    0.98
  -8  11  -5    1.80    0.45
  -9  11  -5   51.30    1.20
 -10  11  -5   23.60    0.93
 -11  11  -5   52.70    2.30
 -12  11  -5   12.60    1.70
 -13  11  -5    4.80    0.77
   4  12  -5    0.60    0.45
   3  12  -5   27.00    1.30
   2  12  -5    5.20    0.78
   1  12  -5   14.10    1.20
   0  12  -5    2.40    0.57
  -1  12  -5   35.50    1.20
  -2  12  -5   20.50    1.00
  -3  12  -5    0.10    0.51
  -4  12  -5   11.60    0.84
  -5  12  -5    2.90    0.47
  -6  12  -5    1.80    0.44
  -7  12  -5    6.50    0.73
  -8  12  -5   -0.20    0.66
  -9  12  -5    4.90    1.40
 -10  12  -5    5.60    2.50
 -11  12  -5   32.90    0.98
 -12  12  -5   11.90    0.79
   4  13  -5   14.40    0.93
   3  13  -5    5.90    0.79
   2  13  -5   95.50    2.70
   1  13  -5   12.70    1.20
   0  13  -5   12.30    0.95
  -1  13  -5   -0.10    0.49
  -2  13  -5    3.20    0.47
  -3  13  -5    0.90    0.40
  -4  13  -5    0.30    0.38
  -5  13  -5   20.20    1.00
  -6  13  -5    1.30    0.44
  -7  13  -5   17.80    0.79
  -8  13  -5    2.00    0.47
  -9  13  -5    6.80    1.10
 -10  13  -5    1.30    0.69
 -11  13  -5   -0.10    0.45
 -12  13  -5    1.30    0.49
   4  14  -5   99.90   12.00
   3  14  -5   20.00    0.99
   2  14  -5  107.60   11.00
   1  14  -5    0.30    0.50
   0  14  -5    2.90    0.75
  -1  14  -5    0.30    0.42
  -2  14  -5    0.00    0.38
  -3  14  -5    1.60    0.43
  -4  14  -5    0.30    0.40
  -5  14  -5   16.30    0.76
  -6  14  -5   10.90    0.73
  -7  14  -5   44.10    1.10
  -8  14  -5   36.00    1.50
  -9  14  -5    0.50    0.46
 -10  14  -5    4.90    0.68
   4  15  -5   46.00    3.90
   3  15  -5    4.50    0.61
   2  15  -5   34.90    1.40
   1  15  -5   73.00    4.30
   0  15  -5  119.90   10.00
  -1  15  -5   62.40    1.70
  -2  15  -5   81.30    4.30
  -3  15  -5   15.10    1.20
  -4  15  -5    2.70    0.48
  -5  15  -5   20.40    0.82
  -6  15  -5    6.00    1.00
  -7  15  -5    0.50    0.43
  -8  15  -5    4.20    0.90
  -9  15  -5   14.50    0.74
   4  16  -5   52.30    1.20
   3  16  -5   65.50    4.70
   2  16  -5   56.20    4.10
   1  16  -5    1.80    0.49
   0  16  -5    1.20    0.45
  -1  16  -5   22.00    1.10
  -2  16  -5    0.10    0.51
  -3  16  -5   25.30    0.86
  -4  16  -5   33.70    1.10
  -5  16  -5   19.80    0.82
  -6  16  -5   35.50    1.90
  -7  16  -5   14.10    0.73
   4  17  -5   40.40    1.20
   3  17  -5   34.00    1.40
   2  17  -5    0.70    0.46
   1  17  -5   49.10    3.90
   0  17  -5   10.80    0.71
  -1  17  -5    0.20    0.43
  -2  17  -5    2.60    0.55
  -3  17  -5    9.60    0.69
  -4  17  -5    9.20    1.60
  -5  17  -5    4.70    0.62
   4  18  -5    8.90    0.77
   3  18  -5    5.00    1.10
   2  18  -5    0.00    0.63
   1  18  -5   15.10    1.30
   0  18  -5    3.00    1.70
  -1  18  -5    0.90    0.56
  -2  18  -5    0.20    0.73
   0   0  -4  354.20   18.00
  -1   0  -4    0.70    0.47
  -2   0  -4   93.70    2.50
  -3   0  -4    0.10    0.39
  -4   0  -4 1337.00   32.00
  -8   0  -4    0.90    0.41
  -9   0  -4    0.00    0.42
 -10   0  -4    5.80    0.77
 -11   0  -4    0.20    0.50
 -12   0  -4   22.00    1.20
 -13   0  -4    0.20    0.64
 -14   0  -4  119.20    4.20
 -16   0  -4   37.20    1.10
 -17   0  -4   -0.20    0.45
 -18   0  -4   11.00    0.86
 -19   0  -4   -0.40    0.44
   3   1  -4  870.60   22.00
   2   1  -4   32.80    1.00
   1   1  -4  254.00    4.10
   0   1  -4  515.90   10.00
  -1   1  -4   28.50    2.30
  -2   1  -4    2.20    0.47
  -3   1  -4   51.10    1.80
  -4   1  -4   24.10    1.20
  -5   1  -4  117.50    1.70
  -6   1  -4   20.30    0.79
  -7   1  -4   61.50    1.60
  -8   1  -4   24.80    0.96
  -9   1  -4  235.50    3.90
 -10   1  -4   27.50    1.30
 -11   1  -4   76.60    2.10
 -12   1  -4   90.00    2.40
 -13   1  -4    1.90    0.68
 -14   1  -4   30.40    0.90
 -16   1  -4    0.00    0.46
 -17   1  -4    6.10    1.10
 -18   1  -4   15.50    0.81
 -19   1  -4   12.30    1.00
   3   2  -4  181.20    4.90
   2   2  -4  655.70    9.40
   1   2  -4   51.90    2.00
   0   2  -4    0.50    0.59
  -1   2  -4  881.30   15.00
  -2   2  -4    1.80    0.33
  -3   2  -4   22.70    0.82
  -4   2  -4  123.60    2.40
  -5   2  -4    2.90    0.43
  -6   2  -4    1.30    0.38
  -7   2  -4    1.50    0.44
  -8   2  -4    7.70    0.59
  -9   2  -4    1.60    0.50
 -10   2  -4   14.50    0.94
 -11   2  -4  108.30    2.50
 -12   2  -4   25.90    1.20
 -13   2  -4   71.00    2.00
 -14   2  -4   20.90    0.81
 -15   2  -4    5.80    0.82
 -16   2  -4   -0.10    0.46
 -17   2  -4    2.10    0.51
 -19   2  -4    0.00    0.47
   3   3  -4   75.00    2.10
   2   3  -4   87.50    1.80
   1   3  -4  161.90    4.60
   0   3  -4  102.90    2.10
  -1   3  -4   30.70    0.84
  -2   3  -4  158.00    2.60
  -3   3  -4   95.80    2.60
  -4   3  -4    0.30    0.39
  -5   3  -4   15.80    0.70
  -6   3  -4   48.00    1.30
  -7   3  -4   36.80    1.10
  -8   3  -4   19.80    0.78
  -9   3  -4    5.10    0.71
 -10   3  -4   91.70    2.20
 -11   3  -4   29.50    1.10
 -12   3  -4    5.30    0.82
 -13   3  -4    0.40    0.83
 -14   3  -4    8.20    0.69
 -15   3  -4    1.80    0.47
 -16   3  -4    1.10    0.47
 -17   3  -4   37.90    1.00
 -18   3  -4    2.00    0.73
 -19   3  -4   26.90    2.20
   3   4  -4    4.00    0.54
   2   4  -4   19.50    1.20
   1   4  -4   44.10    1.30
   0   4  -4   59.40    1.40
  -1   4  -4  171.80    4.30
  -2   4  -4  104.40    2.30
  -3   4  -4  221.30    4.80
  -4   4  -4    6.70    0.59
  -5   4  -4   30.00    0.94
  -6   4  -4  136.60    3.10
  -7   4  -4  142.20    2.90
  -8   4  -4   27.60    1.20
  -9   4  -4   38.50    1.10
 -10   4  -4    4.80    0.92
 -11   4  -4    4.60    0.69
 -12   4  -4    3.20    1.10
 -13   4  -4   23.80    1.20
 -14   4  -4   53.60    1.10
 -15   4  -4   29.90    0.93
 -16   4  -4    3.20    0.52
 -17   4  -4    6.30    0.71
 -18   4  -4   38.90    1.10
 -19   4  -4    5.10    1.70
   3   5  -4  235.40    6.30
   2   5  -4   47.80    1.30
   1   5  -4  414.00    4.80
   0   5  -4    7.50    0.99
  -1   5  -4  253.30    4.40
  -2   5  -4    8.10    0.78
  -3   5  -4   18.70    0.76
  -4   5  -4   10.70    0.93
  -5   5  -4   41.20    1.30
  -6   5  -4   37.00    1.30
  -7   5  -4   26.60    0.86
  -8   5  -4   59.50    1.20
  -9   5  -4   21.20    0.86
 -10   5  -4   12.50    0.76
 -11   5  -4   28.20    1.00
 -12   5  -4    0.20    0.60
 -13   5  -4   29.80    1.20
 -14   5  -4    6.30    0.68
 -15   5  -4    4.20    0.67
 -16   5  -4   -0.10    0.46
 -17   5  -4   12.00    0.77
 -18   5  -4   15.60    0.77
   3   6  -4    3.00    0.69
   2   6  -4    2.20    0.51
   1   6  -4  104.80    3.50
   0   6  -4  729.40   13.00
  -1   6  -4  257.40    2.90
  -2   6  -4  272.60    3.20
  -3   6  -4    2.80    0.65
  -4   6  -4    6.90    0.71
  -5   6  -4   13.50    0.79
  -6   6  -4    9.00    0.62
  -7   6  -4   57.80    2.10
  -8   6  -4   35.50    0.72
  -9   6  -4   43.40    1.10
 -10   6  -4   52.20    1.40
 -11   6  -4    2.70    0.58
 -12   6  -4  302.40    6.70
 -13   6  -4    2.30    0.46
 -14   6  -4   13.10    0.78
 -15   6  -4   10.40    0.76
 -16   6  -4    0.80    0.47
 -17   6  -4    4.10    0.65
 -18   6  -4    0.20    0.45
   3   7  -4    4.50    0.57
   2   7  -4  266.70    3.10
   1   7  -4    0.00    0.35
   0   7  -4   20.80    0.80
  -1   7  -4  135.10    2.00
  -2   7  -4    2.50    0.43
  -3   7  -4  257.90    3.50
  -4   7  -4  119.80    3.50
  -5   7  -4    2.40    0.43
  -6   7  -4    0.50    0.37
  -7   7  -4   24.40    1.30
  -8   7  -4  197.60    3.10
  -9   7  -4   20.50    0.93
 -10   7  -4   22.40    1.00
 -11   7  -4   40.90    1.20
 -12   7  -4    5.80    0.76
 -13   7  -4    1.00    0.44
 -14   7  -4    0.80    0.46
 -15   7  -4   13.60    0.79
 -16   7  -4   18.90    0.85
 -17   7  -4   23.80    0.89
 -18   7  -4   10.70    0.71
   3   8  -4    2.00    0.47
   2   8  -4   71.10    2.30
   1   8  -4    0.20    0.39
   0   8  -4    4.60    0.63
  -1   8  -4  105.90    2.60
  -2   8  -4    5.80    0.71
  -3   8  -4  312.90    4.20
  -4   8  -4   54.20    1.80
  -5   8  -4   78.50    1.70
  -6   8  -4   16.70    0.80
  -7   8  -4   54.40    1.80
  -8   8  -4    4.50    0.66
  -9   8  -4   45.00    1.40
 -10   8  -4    0.30    0.48
 -11   8  -4    0.70    0.51
 -12   8  -4    0.60    0.42
 -14   8  -4   42.20    1.10
 -15   8  -4  143.70    2.20
 -16   8  -4    5.20    0.66
 -17   8  -4    7.10    0.65
   3   9  -4    0.90    0.43
   2   9  -4  112.20    2.60
   1   9  -4   31.90    1.10
   0   9  -4  196.90    2.70
  -1   9  -4   14.30    0.81
  -2   9  -4    0.10    0.37
  -3   9  -4   12.40    0.72
  -4   9  -4    2.90    0.48
  -5   9  -4    1.00    0.43
  -6   9  -4    0.40    0.46
  -7   9  -4   57.50    1.50
  -8   9  -4    6.20    0.76
  -9   9  -4   67.40    1.60
 -10   9  -4   89.50    1.90
 -11   9  -4  160.20    2.20
 -12   9  -4   59.50    1.50
 -13   9  -4    0.90    0.45
 -14   9  -4    0.00    0.43
 -15   9  -4    0.80    0.49
 -16   9  -4    3.10    0.60
 -17   9  -4    0.80    0.45
   3  10  -4   34.70    1.60
   2  10  -4    0.10    0.34
   1  10  -4   11.90    0.66
   0  10  -4    0.40    0.37
  -1  10  -4    0.50    0.51
  -2  10  -4   35.20    1.20
  -3  10  -4   36.60    1.10
  -4  10  -4  138.10    2.60
  -5  10  -4    0.20    0.41
  -6  10  -4   34.10    1.60
  -7  10  -4    2.10    0.53
  -8  10  -4    0.00    0.47
  -9  10  -4   22.10    1.10
 -10  10  -4    7.70    0.70
 -11  10  -4   30.40    0.98
 -12  10  -4   23.20    1.40
 -13  10  -4    1.00    0.48
 -14  10  -4    9.60    0.77
 -15  10  -4   76.40    1.50
 -16  10  -4    6.20    0.69
   3  11  -4  303.30    4.50
   2  11  -4    0.40    0.38
   1  11  -4  135.30    2.60
   0  11  -4    1.70    0.43
  -1  11  -4   10.80    0.70
  -2  11  -4    0.10    0.39
  -3  11  -4   53.70    1.70
  -4  11  -4    1.20    0.46
  -5  11  -4   42.80    1.50
  -6  11  -4   24.30    1.50
  -7  11  -4  103.00    2.60
  -8  11  -4    5.80    0.79
  -9  11  -4   59.60    1.90
 -10  11  -4   26.50    0.88
 -11  11  -4    3.30    0.78
 -12  11  -4    0.60    0.46
 -13  11  -4    6.40    1.30
 -14  11  -4    7.00    0.76
 -15  11  -4   24.80    0.94
   3  12  -4   16.70    1.10
   2  12  -4   68.00    2.30
   1  12  -4    4.10    0.63
   0  12  -4   83.20    2.00
  -1  12  -4   45.80    1.90
  -2  12  -4    4.70    0.67
  -3  12  -4    0.20    0.45
  -4  12  -4   32.10    1.20
  -5  12  -4   16.60    0.96
  -6  12  -4    0.40    0.49
  -7  12  -4   47.30    1.40
  -8  12  -4    0.90    0.43
  -9  12  -4   27.70    0.98
 -10  12  -4   25.40    0.97
 -11  12  -4   29.40    1.20
 -12  12  -4   36.50    1.20
 -13  12  -4   25.40    1.40
 -14  12  -4   30.10    1.00
   3  13  -4   18.70    0.94
   2  13  -4    5.20    0.68
   1  13  -4   11.60    0.88
   0  13  -4   72.20    2.10
  -1  13  -4    2.90    0.56
  -2  13  -4   89.80    2.40
  -3  13  -4    0.40    0.47
  -4  13  -4   59.60    1.60
  -5  13  -4    0.20    0.49
  -6  13  -4   36.50    1.30
  -7  13  -4    1.40    0.45
  -8  13  -4   49.70    1.70
  -9  13  -4   22.60    0.91
 -10  13  -4   46.00    1.20
 -11  13  -4   23.10    0.96
 -12  13  -4   10.20    1.30
 -13  13  -4    0.40    0.50
   3  14  -4    7.30    0.88
   2  14  -4   16.20    1.30
   1  14  -4   43.50    1.60
   0  14  -4   25.70    1.40
  -1  14  -4  144.10    3.60
  -2  14  -4    0.10    0.49
  -3  14  -4   24.60    0.85
  -4  14  -4    1.30    0.43
  -5  14  -4    0.70    0.42
  -6  14  -4   55.30    2.80
  -7  14  -4   10.60    0.72
  -8  14  -4    4.30    0.66
  -9  14  -4   -0.10    0.50
 -10  14  -4   13.80    1.30
 -11  14  -4   40.50    1.10
 -12  14  -4   30.00    1.20
   3  15  -4   29.00    0.98
   2  15  -4   30.60    0.96
   1  15  -4    9.00    0.72
   0  15  -4   32.60    1.20
  -1  15  -4   16.10    1.20
  -2  15  -4   20.40    0.88
  -3  15  -4    0.30    0.44
  -4  15  -4    0.50    0.43
  -5  15  -4    6.90    0.69
  -6  15  -4   22.10    0.87
  -7  15  -4   13.30    0.77
  -8  15  -4   25.40    0.90
  -9  15  -4    4.70    0.96
 -10  15  -4    3.30    0.54
 -11  15  -4   -0.10    0.46
   3  16  -4   11.90    0.78
   2  16  -4   17.70    1.40
   1  16  -4    2.80    0.52
   0  16  -4   45.90    2.40
  -1  16  -4    0.00    0.48
  -2  16  -4   73.70    2.80
  -3  16  -4   39.60    1.20
  -4  16  -4   47.10    1.50
  -5  16  -4    1.30    0.48
  -6  16  -4    3.90    0.65
  -7  16  -4    4.10    0.65
  -8  16  -4    3.30    0.58
  -9  16  -4    0.60    0.46
   3  17  -4   14.80    1.40
   2  17  -4   32.10    1.00
   1  17  -4   34.10    3.00
   0  17  -4   16.70    1.00
  -1  17  -4   50.80    2.60
  -2  17  -4    9.60    0.96
  -3  17  -4   30.60    1.80
  -4  17  -4   10.70    0.74
  -5  17  -4    5.40    0.67
  -6  17  -4   -0.10    0.44
  -7  17  -4   27.00    0.94
  -8  17  -4    5.10    0.96
   3  18  -4    0.40    0.96
   2  18  -4   14.60    2.50
   1  18  -4    6.30    0.74
   0  18  -4   29.50    2.60
  -1  18  -4    0.20    0.48
  -2  18  -4    4.20    0.64
  -3  18  -4   57.50    1.30
  -4  18  -4   24.50    0.92
  -5  18  -4   29.80    1.50
  -6  18  -4    5.80    2.20
   3  19  -4    2.50    0.62
   2  19  -4   58.40    1.40
   1  19  -4    0.90    0.67
   0  19  -4    5.10    1.20
  -1  19  -4    0.60    0.60
  -2  19  -4    1.10    0.63
  -3  19  -4    0.20    0.40
   0   0  -3  416.00    6.80
  -1   0  -3    0.00    0.43
  -2   0  -3    2.00    0.94
  -3   0  -3    0.20    0.51
  -4   0  -3   82.10    3.40
  -5   0  -3   -0.10    0.92
  -6   0  -3    7.30    1.20
  -7   0  -3    0.90    1.20
  -9   0  -3   -0.50    0.36
 -10   0  -3   55.30    3.50
 -11   0  -3    0.10    0.46
 -12   0  -3   29.40    1.80
 -13   0  -3    0.10    0.52
 -14   0  -3   72.80    3.20
 -15   0  -3    0.30    0.68
 -17   0  -3    0.10    0.50
 -18   0  -3  102.70    1.80
 -19   0  -3   -0.20    0.52
 -20   0  -3    2.40    0.51
   2   1  -3  607.40   18.00
   1   1  -3  581.80    8.20
   0   1  -3  461.30   13.00
  -1   1  -3  203.20    3.30
  -2   1  -3   24.30    1.20
  -3   1  -3   26.00    1.80
  -4   1  -3  433.70    6.90
  -5   1  -3  214.60    5.40
  -6   1  -3  215.70    6.00
  -7   1  -3  228.20    5.50
  -8   1  -3   56.90    1.30
  -9   1  -3    3.70    0.54
 -10   1  -3   35.20    1.20
 -11   1  -3    7.90    0.81
 -12   1  -3    1.00    0.54
 -13   1  -3   39.10    1.60
 -14   1  -3  200.70    4.00
 -15   1  -3    0.80    0.59
 -16   1  -3   36.80    1.10
 -17   1  -3   62.80    1.30
 -18   1  -3    1.90    0.66
 -19   1  -3   28.00    1.30
 -20   1  -3   20.50    1.70
   2   2  -3  894.40   11.00
   1   2  -3  228.80    3.40
   0   2  -3   31.10    1.50
  -1   2  -3  100.50    3.20
  -2   2  -3   -0.10    0.56
  -3   2  -3  302.90    9.10
  -4   2  -3    0.00    0.36
  -5   2  -3   21.90    1.10
  -6   2  -3   39.30    1.40
  -7   2  -3   53.30    1.80
  -8   2  -3   81.90    1.60
  -9   2  -3    3.60    0.78
 -10   2  -3   48.60    1.40
 -11   2  -3    1.10    0.51
 -12   2  -3   65.20    1.60
 -13   2  -3   53.40    1.50
 -14   2  -3    1.40    0.56
 -15   2  -3    7.20    1.10
 -16   2  -3   15.20    0.81
 -17   2  -3   19.10    2.40
 -18   2  -3   24.70    0.92
 -19   2  -3   19.60    1.70
 -20   2  -3    7.40    0.76
   2   3  -3  195.80    4.20
   1   3  -3  331.10    4.80
   0   3  -3  270.90    4.60
  -1   3  -3 1082.00   16.00
  -2   3  -3   31.00    1.30
  -3   3  -3   32.70    0.93
  -4   3  -3    0.30    0.34
  -5   3  -3   88.80    1.80
  -6   3  -3    2.80    0.49
  -7   3  -3   11.60    0.90
  -8   3  -3    3.80    0.56
  -9   3  -3    8.30    0.73
 -10   3  -3    8.40    0.76
 -11   3  -3  220.80    5.40
 -12   3  -3   50.90    1.50
 -13   3  -3   11.60    0.89
 -14   3  -3   20.60    1.00
 -15   3  -3    8.90    0.94
 -16   3  -3   15.20    0.81
 -17   3  -3   14.60    1.30
 -18   3  -3    5.60    1.60
 -19   3  -3    0.40    0.72
 -20   3  -3   17.30    0.84
   2   4  -3   28.30    1.60
   1   4  -3  108.70    4.10
   0   4  -3   16.60    1.20
  -1   4  -3  475.70    8.20
  -2   4  -3  439.70    6.90
  -3   4  -3  474.60    7.10
  -4   4  -3  902.40   19.00
  -5   4  -3  247.80    5.30
  -6   4  -3   23.90    1.00
  -7   4  -3   32.80    1.00
  -8   4  -3  139.70    2.30
  -9   4  -3    1.20    0.36
 -10   4  -3    1.00    0.35
 -11   4  -3   29.80    1.00
 -12   4  -3   56.20    1.50
 -13   4  -3   45.70    1.30
 -14   4  -3   65.10    1.60
 -15   4  -3  163.10    3.30
 -16   4  -3   38.50    1.20
 -17   4  -3    1.20    0.49
 -18   4  -3    2.80    0.54
 -19   4  -3   40.90    1.40
 -20   4  -3    1.40    0.52
   2   5  -3   16.70    1.50
   1   5  -3    4.50    0.69
   0   5  -3  456.50    7.70
  -1   5  -3  353.80    8.70
  -2   5  -3    0.90    0.40
  -3   5  -3    2.70    0.60
  -4   5  -3   42.90    1.40
  -5   5  -3   13.00    0.87
  -6   5  -3   36.20    1.40
  -7   5  -3    3.70    0.53
  -8   5  -3   -0.10    0.42
  -9   5  -3   80.80    1.40
 -10   5  -3    7.60    0.70
 -11   5  -3  138.90    2.30
 -12   5  -3   71.00    1.40
 -13   5  -3    7.90    0.74
 -14   5  -3   -0.30    0.47
 -15   5  -3   41.10    1.10
 -16   5  -3    0.20    0.47
 -17   5  -3   11.50    0.80
 -18   5  -3    5.70    0.72
 -19   5  -3    7.40    0.71
 -20   5  -3    3.30    0.62
   2   6  -3  108.30    3.00
   1   6  -3   54.70    1.70
   0   6  -3    0.30    0.45
  -1   6  -3  173.40    3.50
  -2   6  -3  486.40    8.90
  -3   6  -3    5.50    0.74
  -4   6  -3   53.70    1.60
  -5   6  -3    1.50    0.42
  -6   6  -3   70.20    1.80
  -7   6  -3   15.70    0.84
  -8   6  -3   30.40    0.94
  -9   6  -3   24.80    0.83
 -10   6  -3   85.20    1.40
 -11   6  -3    4.10    0.56
 -12   6  -3    0.50    0.41
 -13   6  -3    6.90    0.75
 -14   6  -3   83.20    1.80
 -15   6  -3   32.70    1.50
 -16   6  -3   39.00    1.10
 -17   6  -3    0.70    0.49
 -18   6  -3   32.50    1.00
 -19   6  -3   16.70    0.83
   2   7  -3   50.30    1.70
   1   7  -3    0.80    0.44
   0   7  -3   29.90    1.30
  -1   7  -3   60.80    1.90
  -2   7  -3   29.90    1.50
  -3   7  -3  181.50    3.50
  -4   7  -3   23.90    1.10
  -5   7  -3    2.00    0.46
  -6   7  -3  140.40    2.60
  -7   7  -3    0.10    0.36
  -8   7  -3    8.90    0.68
  -9   7  -3   54.60    1.20
 -10   7  -3    0.80    0.39
 -11   7  -3   24.50    0.87
 -12   7  -3    2.90    0.51
 -13   7  -3   10.20    0.78
 -14   7  -3   39.10    1.30
 -15   7  -3   54.80    1.30
 -16   7  -3    0.30    0.48
 -17   7  -3   44.40    1.20
 -18   7  -3   36.10    1.10
 -19   7  -3    0.70    0.64
   2   8  -3   75.40    2.20
   1   8  -3    0.20    0.43
   0   8  -3   43.00    1.50
  -1   8  -3    7.10    0.69
  -2   8  -3   43.90    1.10
  -3   8  -3  153.20    2.40
  -4   8  -3  159.20    3.10
  -5   8  -3  107.50    2.10
  -6   8  -3    0.80    0.42
  -7   8  -3  125.50    2.30
  -8   8  -3  105.40    1.70
  -9   8  -3   14.90    0.76
 -10   8  -3    0.20    0.40
 -11   8  -3  109.80    2.60
 -12   8  -3    1.60    0.49
 -13   8  -3   48.60    1.80
 -14   8  -3   12.00    1.10
 -15   8  -3    4.90    0.68
 -16   8  -3   25.30    1.20
 -17   8  -3    1.20    0.52
 -18   8  -3    5.80    2.00
   2   9  -3    1.50    0.43
   1   9  -3  219.60    3.10
   0   9  -3  185.10    3.60
  -1   9  -3  141.20    2.70
  -2   9  -3   39.60    1.30
  -3   9  -3  299.50    4.40
  -4   9  -3  105.20    1.90
  -5   9  -3  157.10    2.60
  -6   9  -3  141.20    2.60
  -7   9  -3   58.10    1.50
  -8   9  -3   43.30    1.10
  -9   9  -3   65.00    1.70
 -10   9  -3   11.00    0.90
 -11   9  -3   41.10    1.10
 -12   9  -3   31.20    1.00
 -13   9  -3   11.30    1.00
 -14   9  -3    9.40    0.94
 -15   9  -3   78.00    1.50
 -16   9  -3   24.70    0.95
 -17   9  -3   58.50    2.60
 -18   9  -3   12.80    1.00
   2  10  -3    0.80    0.42
   1  10  -3   12.80    0.80
   0  10  -3   14.60    0.83
  -1  10  -3   86.70    2.10
  -2  10  -3    9.70    0.74
  -3  10  -3    1.40    0.38
  -4  10  -3    0.20    0.36
  -5  10  -3   14.00    0.92
  -6  10  -3    5.80    0.72
  -7  10  -3  274.80    3.80
  -8  10  -3   12.90    0.87
  -9  10  -3   83.30    1.80
 -10  10  -3    4.20    0.80
 -11  10  -3    4.60    0.80
 -12  10  -3    7.40    0.85
 -13  10  -3   13.00    0.81
 -14  10  -3   14.20    0.84
 -15  10  -3    4.70    0.71
 -16  10  -3    4.70    0.72
 -17  10  -3    2.80    0.53
   2  11  -3   46.30    1.60
   1  11  -3   18.60    0.88
   0  11  -3  188.20    3.30
  -1  11  -3   26.20    1.20
  -2  11  -3    2.90    0.49
  -3  11  -3  146.30    2.40
  -4  11  -3    6.60    0.67
  -5  11  -3   24.20    1.20
  -6  11  -3    7.20    0.80
  -7  11  -3   64.90    1.70
  -8  11  -3    0.60    0.46
  -9  11  -3   34.10    1.20
 -10  11  -3    4.10    0.69
 -11  11  -3   12.40    1.00
 -12  11  -3   50.30    1.40
 -13  11  -3   14.00    1.10
 -14  11  -3    7.80    0.75
 -15  11  -3   21.80    1.50
 -16  11  -3    0.00    0.49
 -17  11  -3    7.70    1.50
   2  12  -3   42.90    1.60
   1  12  -3    3.70    0.52
   0  12  -3   29.70    1.10
  -1  12  -3   99.90    2.50
  -2  12  -3   34.70    1.10
  -3  12  -3   86.10    2.40
  -4  12  -3  247.50    5.20
  -5  12  -3    7.90    0.74
  -6  12  -3    9.10    0.85
  -7  12  -3   36.30    1.10
  -8  12  -3   23.00    1.00
  -9  12  -3    0.80    0.51
 -10  12  -3   67.30    1.50
 -11  12  -3   21.40    1.10
 -12  12  -3   82.70    1.70
 -13  12  -3   16.60    1.10
 -14  12  -3   13.60    0.98
 -15  12  -3   32.20    1.50
 -16  12  -3    1.80    0.55
   2  13  -3    6.10    0.69
   1  13  -3   13.60    0.81
   0  13  -3  231.50    3.30
  -1  13  -3   10.50    0.80
  -2  13  -3    0.50    0.43
  -3  13  -3   13.30    0.92
  -4  13  -3   32.10    1.40
  -5  13  -3   21.60    0.96
  -6  13  -3   34.10    1.20
  -7  13  -3   11.60    0.84
  -8  13  -3    3.60    0.61
  -9  13  -3   12.20    0.81
 -10  13  -3   20.30    0.87
 -11  13  -3    1.10    0.55
 -12  13  -3   66.70    1.40
 -13  13  -3    6.50    0.77
 -14  13  -3    8.80    1.10
 -15  13  -3    5.20    0.72
   2  14  -3    0.20    0.44
   1  14  -3    2.90    0.56
   0  14  -3    6.10    0.74
  -1  14  -3   39.50    1.70
  -2  14  -3   21.20    1.10
  -3  14  -3  115.20    2.40
  -4  14  -3  213.80    4.10
  -5  14  -3   59.30    1.90
  -6  14  -3    0.10    0.42
  -7  14  -3    5.00    0.67
  -8  14  -3  115.10    2.00
  -9  14  -3   10.50    0.75
 -10  14  -3    5.10    0.68
 -11  14  -3    0.60    0.62
 -12  14  -3   27.90    1.00
 -13  14  -3   18.80    1.00
 -14  14  -3    5.10    0.68
   2  15  -3   29.00    1.40
   1  15  -3    7.80    0.86
   0  15  -3  129.60    3.70
  -1  15  -3   11.20    1.00
  -2  15  -3    0.90    0.53
  -3  15  -3   17.60    1.10
  -4  15  -3    2.60    0.49
  -5  15  -3    0.30    0.45
  -6  15  -3   41.20    1.30
  -7  15  -3    0.70    0.46
  -8  15  -3    0.70    0.47
  -9  15  -3    0.00    0.47
 -10  15  -3    0.40    0.47
 -11  15  -3    8.30    0.74
 -12  15  -3   59.50    1.30
 -13  15  -3    0.10    0.46
   2  16  -3   39.20    1.30
   1  16  -3    0.80    0.48
   0  16  -3    4.10    0.64
  -1  16  -3    5.70    0.70
  -2  16  -3   63.50    1.40
  -3  16  -3   65.70    1.50
  -4  16  -3    5.30    0.69
  -5  16  -3   47.90    1.70
  -6  16  -3    0.20    0.47
  -7  16  -3   41.30    1.10
  -8  16  -3    0.70    0.49
  -9  16  -3   14.60    0.90
 -10  16  -3   11.70    0.96
 -11  16  -3    4.40    0.69
 -12  16  -3    0.10    0.45
   2  17  -3    1.30    0.52
   1  17  -3   14.20    1.10
   0  17  -3   10.80    1.10
  -1  17  -3   34.20    1.60
  -2  17  -3    6.70    0.83
  -3  17  -3   40.90    1.30
  -4  17  -3   25.90    1.30
  -5  17  -3   18.50    0.91
  -6  17  -3   97.50    1.80
  -7  17  -3    2.40    0.53
  -8  17  -3   21.20    0.92
  -9  17  -3    5.90    0.82
 -10  17  -3    5.90    0.76
 -11  17  -3    8.30    0.74
   2  18  -3   17.40    1.40
   1  18  -3    2.40    0.65
   0  18  -3    1.10    0.50
  -1  18  -3    1.10    0.49
  -2  18  -3   21.80    0.92
  -3  18  -3    6.70    0.87
  -4  18  -3   26.10    1.30
  -5  18  -3   14.10    0.86
  -6  18  -3   20.10    0.90
  -7  18  -3   20.20    0.89
  -8  18  -3    3.30    0.71
   2  19  -3   35.50    3.50
   1  19  -3    2.90    0.63
   0  19  -3    9.90    1.40
  -1  19  -3    1.10    0.49
  -2  19  -3   10.90    1.10
  -3  19  -3   24.40    1.90
  -4  19  -3    3.90    0.95
  -5  19  -3    5.40    0.75
  -6  19  -3    9.70    0.85
  -7  19  -3    0.50    1.30
   2  20  -3    6.30    0.91
   1  20  -3   13.40    1.90
   0  20  -3    2.10    0.52
  -1  20  -3   29.70    1.10
  -2  20  -3    3.20    1.10
  -3  20  -3    8.00    5.00
  -4  20  -3   -0.10    0.44
   0   0  -2 1972.00   62.00
  -1   0  -2    0.10    0.30
  -2   0  -2  578.70   18.00
  -3   0  -2    0.20    0.46
  -4   0  -2    1.70    0.65
  -5   0  -2    0.10    0.58
  -6   0  -2   22.20    1.80
  -7   0  -2    0.20    0.70
  -8   0  -2  587.10   23.00
  -9   0  -2    0.20    0.56
 -10   0  -2   14.20    1.20
 -11   0  -2   -0.10    0.44
 -12   0  -2  279.30    3.20
 -13   0  -2    0.10    0.42
 -14   0  -2   17.60    1.50
 -15   0  -2    0.00    0.77
 -16   0  -2    8.10    1.10
 -17   0  -2   -0.20    0.66
 -18   0  -2    0.20    0.75
 -19   0  -2   -0.10    0.61
 -20   0  -2   43.50    1.90
 -21   0  -2    0.60    0.65
 -22   0  -2    5.20    0.84
   1   1  -2   53.60    1.60
   0   1  -2   77.80    1.30
  -1   1  -2  577.20    7.10
  -2   1  -2   57.60    2.30
  -3   1  -2  714.30   11.00
  -4   1  -2  181.30    5.20
  -5   1  -2    0.30    0.57
  -6   1  -2   89.60    3.30
  -7   1  -2  633.10   14.00
  -8   1  -2  108.10    3.00
  -9   1  -2  162.00    6.40
 -10   1  -2   29.70    1.30
 -11   1  -2   -0.10    0.37
 -12   1  -2   55.60    2.40
 -13   1  -2    1.80    0.52
 -14   1  -2   15.20    0.94
 -15   1  -2   10.00    1.20
 -16   1  -2   35.10    1.50
 -17   1  -2   10.50    0.90
 -18   1  -2   14.00    2.00
 -19   1  -2   48.50    2.00
 -20   1  -2   15.90    0.93
 -21   1  -2    3.20    0.74
 -22   1  -2    5.30    0.83
   1   2  -2  903.10    8.80
   0   2  -2  125.30    2.20
  -1   2  -2  400.40    7.40
  -2   2  -2  527.40    7.70
  -3   2  -2 1034.00   13.00
  -4   2  -2   38.50    2.50
  -5   2  -2  236.10    5.40
  -6   2  -2   62.10    2.10
  -7   2  -2   11.40    0.94
  -8   2  -2    8.90    0.87
  -9   2  -2   17.70    1.20
 -10   2  -2   17.30    0.85
 -11   2  -2  215.20    3.70
 -12   2  -2    0.00    0.39
 -13   2  -2   10.20    1.20
 -14   2  -2  257.20    4.50
 -15   2  -2  146.20    3.00
 -16   2  -2   39.70    1.70
 -17   2  -2    0.70    0.52
 -18   2  -2   33.00    1.30
 -19   2  -2   12.20    1.50
 -20   2  -2    6.00    1.10
 -21   2  -2   13.60    1.10
 -22   2  -2    0.80    0.53
   1   3  -2  544.30    7.70
   0   3  -2   46.00    1.90
  -1   3  -2    0.30    0.51
  -2   3  -2    7.80    0.98
  -3   3  -2   24.70    1.50
  -4   3  -2  273.80    5.50
  -5   3  -2    1.20    0.43
  -6   3  -2  891.40   18.00
  -7   3  -2  172.90    4.80
  -8   3  -2  262.30    5.40
  -9   3  -2  126.70    2.30
 -10   3  -2    0.20    0.41
 -11   3  -2  209.00    2.80
 -12   3  -2   21.80    0.89
 -13   3  -2    0.20    0.41
 -14   3  -2   66.10    1.80
 -15   3  -2    5.30    0.82
 -16   3  -2   46.40    1.50
 -17   3  -2    9.80    0.84
 -18   3  -2   92.40    2.30
 -19   3  -2   31.20    1.20
 -20   3  -2   55.40    1.70
 -21   3  -2   28.70    1.10
 -22   3  -2    0.40    0.52
   1   4  -2    3.70    0.71
   0   4  -2   27.60    1.70
  -1   4  -2  173.30    3.90
  -2   4  -2    8.30    1.10
  -3   4  -2    0.60    0.92
  -4   4  -2   52.00    2.00
  -5   4  -2  218.60    5.00
  -6   4  -2  228.30    5.80
  -7   4  -2    0.10    0.38
  -8   4  -2   41.40    1.60
  -9   4  -2   22.40    1.30
 -10   4  -2   12.60    1.10
 -11   4  -2  164.00    2.30
 -12   4  -2   12.00    1.10
 -13   4  -2    2.80    0.51
 -14   4  -2    1.70    0.48
 -15   4  -2   30.30    1.20
 -16   4  -2   21.70    1.20
 -17   4  -2   28.80    1.30
 -18   4  -2    3.40    0.57
 -19   4  -2    7.40    1.30
 -20   4  -2    1.80    0.55
 -21   4  -2   -0.10    0.53
 -22   4  -2    7.40    0.77
   1   5  -2    8.20    1.10
   0   5  -2  140.50    4.80
  -1   5  -2  104.80    4.00
  -2   5  -2   15.50    2.20
  -3   5  -2 1065.00   21.00
  -4   5  -2   63.20    1.90
  -5   5  -2  683.50   11.00
  -6   5  -2   10.60    0.78
  -7   5  -2   14.90    0.92
  -8   5  -2   61.40    1.50
  -9   5  -2   75.50    2.10
 -10   5  -2   26.80    1.00
 -11   5  -2   27.10    0.86
 -12   5  -2   35.40    1.30
 -13   5  -2    0.00    0.41
 -14   5  -2   11.20    0.82
 -15   5  -2  211.10    4.60
 -16   5  -2    3.20    0.64
 -17   5  -2  179.10    2.60
 -18   5  -2   40.60    1.20
 -19   5  -2    3.20    0.60
 -20   5  -2    1.80    0.55
 -21   5  -2    1.90    0.68
   1   6  -2   22.00    1.60
   0   6  -2 1584.00   32.00
  -1   6  -2   14.60    0.99
  -2   6  -2   13.80    1.20
  -3   6  -2   32.20    1.30
  -4   6  -2  952.00   21.00
  -5   6  -2   43.00    1.40
  -6   6  -2  114.10    2.60
  -7   6  -2   43.20    1.20
  -8   6  -2    5.10    0.64
  -9   6  -2   17.70    0.86
 -10   6  -2  110.90    1.90
 -11   6  -2   89.80    1.50
 -12   6  -2   90.30    1.60
 -13   6  -2   23.80    1.00
 -14   6  -2   51.00    1.40
 -15   6  -2    1.50    0.55
 -16   6  -2   30.60    1.20
 -17   6  -2   11.70    0.87
 -18   6  -2    0.90    0.53
 -19   6  -2    3.90    0.61
 -20   6  -2    0.80    0.59
 -21   6  -2    3.00    1.00
   1   7  -2    1.60    0.47
   0   7  -2   70.50    1.80
  -1   7  -2   43.70    1.40
  -2   7  -2   34.80    1.40
  -3   7  -2    0.20    0.41
  -4   7  -2  135.90    3.10
  -5   7  -2  103.50    2.60
  -6   7  -2  191.30    3.30
  -7   7  -2    0.40    0.38
  -8   7  -2  428.50    5.90
  -9   7  -2  136.60    2.10
 -10   7  -2    0.50    0.38
 -11   7  -2   55.40    1.40
 -12   7  -2    5.60    0.68
 -13   7  -2    4.60    0.67
 -14   7  -2    4.10    0.63
 -15   7  -2    7.80    0.84
 -16   7  -2    0.30    0.49
 -17   7  -2   -0.10    0.50
 -18   7  -2   87.90    1.70
 -19   7  -2    1.80    0.54
 -20   7  -2    7.30    0.78
 -21   7  -2   -1.20    0.62
   1   8  -2   29.10    1.20
   0   8  -2   26.10    1.20
  -1   8  -2  372.80    8.10
  -2   8  -2   18.40    0.99
  -3   8  -2    0.60    0.57
  -4   8  -2   13.60    1.30
  -5   8  -2    5.30    0.65
  -6   8  -2   70.20    1.80
  -7   8  -2    0.10    0.42
  -8   8  -2    0.10    0.34
  -9   8  -2   28.90    0.95
 -10   8  -2    2.80    0.50
 -11   8  -2    0.80    0.45
 -12   8  -2    2.30    0.49
 -13   8  -2    9.70    0.82
 -14   8  -2   65.70    1.80
 -15   8  -2   13.90    0.84
 -16   8  -2    2.20    0.53
 -17   8  -2    1.20    0.54
 -18   8  -2   14.80    1.10
 -19   8  -2   47.50    2.20
 -20   8  -2    2.50    0.74
   1   9  -2   46.90    1.70
   0   9  -2    1.10    0.50
  -1   9  -2  250.70    6.20
  -2   9  -2   39.90    1.30
  -3   9  -2  121.90    3.00
  -4   9  -2   15.70    1.10
  -5   9  -2   19.80    0.96
  -6   9  -2   22.00    0.98
  -7   9  -2   33.10    1.20
  -8   9  -2   26.00    0.90
  -9   9  -2   12.70    0.81
 -10   9  -2   58.20    1.60
 -11   9  -2    2.50    0.51
 -12   9  -2    0.40    0.47
 -13   9  -2    0.80    0.50
 -14   9  -2    1.10    0.50
 -15   9  -2    3.30    0.60
 -16   9  -2   15.30    0.91
 -17   9  -2   47.50    1.30
 -18   9  -2    1.80    0.60
 -19   9  -2    7.90    1.50
 -20   9  -2    3.30    3.70
   1  10  -2   21.20    0.90
   0  10  -2    0.70    0.40
  -1  10  -2   78.10    2.20
  -2  10  -2   50.70    1.40
  -3  10  -2  287.20    4.00
  -4  10  -2   57.10    1.60
  -5  10  -2   47.00    1.50
  -6  10  -2    2.00    0.40
  -7  10  -2   31.40    0.97
  -8  10  -2   66.20    1.40
  -9  10  -2    2.70    0.51
 -10  10  -2    7.20    0.85
 -11  10  -2    3.30    0.67
 -12  10  -2   23.10    1.20
 -13  10  -2   37.60    1.30
 -14  10  -2   15.30    0.89
 -15  10  -2   58.30    1.40
 -16  10  -2    0.40    0.53
 -17  10  -2    1.30    0.53
 -18  10  -2    2.90    0.76
 -19  10  -2    0.70    0.60
   1  11  -2    4.80    0.65
   0  11  -2   56.60    1.70
  -1  11  -2    8.90    0.68
  -2  11  -2    1.90    0.39
  -3  11  -2    0.20    0.36
  -4  11  -2   14.70    0.89
  -5  11  -2    5.50    0.69
  -6  11  -2    8.70    0.70
  -7  11  -2  484.80    8.90
  -8  11  -2    0.70    0.43
  -9  11  -2  269.00    4.20
 -10  11  -2   32.20    1.40
 -11  11  -2    2.40    0.65
 -12  11  -2   49.80    2.10
 -13  11  -2    0.80    0.49
 -14  11  -2   17.40    0.93
 -15  11  -2    0.90    0.54
 -16  11  -2    3.30    0.63
 -17  11  -2   84.80    1.80
 -18  11  -2   11.60    1.10
 -19  11  -2   58.00    1.30
   1  12  -2   99.80    3.00
   0  12  -2  288.20    3.70
  -1  12  -2  113.40    2.40
  -2  12  -2   48.40    1.50
  -3  12  -2  102.40    2.10
  -4  12  -2   24.20    1.20
  -5  12  -2  104.00    2.00
  -6  12  -2    0.70    0.42
  -7  12  -2    2.80    0.50
  -8  12  -2    0.50    0.48
  -9  12  -2    0.00    0.50
 -10  12  -2    4.90    0.91
 -11  12  -2   15.30    1.00
 -12  12  -2   35.20    1.10
 -13  12  -2    0.40    0.51
 -14  12  -2    8.00    1.10
 -15  12  -2   12.60    1.30
 -16  12  -2    4.50    1.40
 -17  12  -2    4.70    0.76
 -18  12  -2    2.30    0.84
   1  13  -2   16.60    0.84
   0  13  -2   59.60    1.70
  -1  13  -2   17.90    0.82
  -2  13  -2   11.60    0.75
  -3  13  -2   28.10    1.40
  -4  13  -2  371.40    6.40
  -5  13  -2    3.60    0.60
  -6  13  -2  182.60    3.20
  -7  13  -2    8.80    0.78
  -8  13  -2    0.60    0.51
  -9  13  -2    3.30    0.76
 -10  13  -2    3.70    0.58
 -11  13  -2    2.80    0.64
 -12  13  -2   15.70    0.89
 -13  13  -2    0.50    0.52
 -14  13  -2   62.30    1.60
 -15  13  -2    2.40    0.70
 -16  13  -2   58.50    7.90
 -17  13  -2    0.90    0.52
   1  14  -2   66.00    2.10
   0  14  -2   79.60    2.30
  -1  14  -2   14.80    0.87
  -2  14  -2    0.30    0.43
  -3  14  -2   49.20    1.70
  -4  14  -2   36.20    1.50
  -5  14  -2   77.90    2.40
  -6  14  -2   29.10    1.20
  -7  14  -2   27.70    1.20
  -8  14  -2    7.70    0.78
  -9  14  -2    3.80    0.57
 -10  14  -2    0.00    0.48
 -11  14  -2   37.50    1.10
 -12  14  -2    1.20    0.53
 -13  14  -2    0.10    0.51
 -14  14  -2    2.40    0.56
 -15  14  -2   14.00    0.90
 -16  14  -2    5.10    1.10
   1  15  -2    2.20    0.53
   0  15  -2   36.80    1.30
  -1  15  -2    0.20    0.48
  -2  15  -2   16.90    1.00
  -3  15  -2    0.10    0.48
  -4  15  -2    0.90    0.50
  -5  15  -2    8.60    0.83
  -6  15  -2    0.40    0.46
  -7  15  -2   87.70    2.00
  -8  15  -2   17.40    0.88
  -9  15  -2    2.00    0.53
 -10  15  -2   14.70    0.87
 -11  15  -2   11.10    1.10
 -12  15  -2   35.20    1.40
 -13  15  -2    0.40    0.51
 -14  15  -2    2.10    0.56
 -15  15  -2    1.10    0.53
   1  16  -2    1.40    0.54
   0  16  -2   66.10    2.30
  -1  16  -2   13.00    1.10
  -2  16  -2    2.60    0.58
  -3  16  -2   25.10    1.40
  -4  16  -2  113.80    1.90
  -5  16  -2    1.00    0.49
  -6  16  -2    6.10    0.76
  -7  16  -2   13.80    0.86
  -8  16  -2   14.30    0.87
  -9  16  -2    0.80    0.52
 -10  16  -2    7.50    0.78
 -11  16  -2    7.00    0.93
 -12  16  -2    2.00    0.56
 -13  16  -2   11.50    0.84
 -14  16  -2    0.10    0.49
   1  17  -2    8.50    0.77
   0  17  -2   27.90    1.40
  -1  17  -2    2.40    0.55
  -2  17  -2   14.30    1.10
  -3  17  -2   11.90    0.85
  -4  17  -2   19.60    0.96
  -5  17  -2   68.30    2.10
  -6  17  -2   25.00    1.20
  -7  17  -2    2.30    0.55
  -8  17  -2    1.00    0.53
  -9  17  -2    1.40    0.54
 -10  17  -2    6.00    0.77
 -11  17  -2    1.90    0.54
 -12  17  -2    8.60    0.78
 -13  17  -2    1.00    0.48
   1  18  -2   14.10    1.20
   0  18  -2   11.10    1.60
  -1  18  -2   80.30    1.50
  -2  18  -2    4.50    0.72
  -3  18  -2    0.50    0.52
  -4  18  -2   19.20    0.93
  -5  18  -2    3.80    0.65
  -6  18  -2   13.90    0.96
  -7  18  -2    3.40    0.63
  -8  18  -2    9.30    0.83
  -9  18  -2   12.40    1.10
 -10  18  -2   13.40    0.92
 -11  18  -2    3.80    0.67
   1  19  -2   -0.50    0.50
   0  19  -2    1.20    0.81
  -1  19  -2   23.60    1.10
  -2  19  -2    9.90    1.00
  -3  19  -2   24.70    1.30
  -4  19  -2    5.50    0.78
  -5  19  -2    0.20    0.55
  -6  19  -2   98.40    1.90
  -7  19  -2    7.00    0.88
  -8  19  -2  132.60    3.30
  -9  19  -2    8.60    1.40
   1  20  -2    4.70    0.72
   0  20  -2   20.60    1.30
  -1  20  -2    5.90    0.75
  -2  20  -2    3.10    0.89
  -3  20  -2   20.50    1.10
  -4  20  -2   22.60    0.97
  -5  20  -2    3.40    0.98
  -6  20  -2    0.20    0.49
   1  21  -2    2.90    0.59
   0  21  -2    2.00    0.55
  -1  21  -2    4.10    1.10
  -2  21  -2    2.80    0.48
  -3  21  -2   14.20    0.94
  -1   0  -1    0.30    0.27
  -2   0  -1  982.30   18.00
  -3   0  -1   -0.30    0.39
  -4   0  -1    7.00    0.95
  -5   0  -1    0.40    0.59
  -6   0  -1 1098.00   17.00
  -7   0  -1    0.20    0.70
  -8   0  -1  185.70    4.90
  -9   0  -1    0.10    0.45
 -10   0  -1  730.90   18.00
 -11   0  -1    0.10    0.35
 -12   0  -1   82.30    2.20
 -13   0  -1    0.10    0.37
 -14   0  -1   86.70    1.60
 -15   0  -1    0.00    0.43
 -16   0  -1   81.30    2.10
 -17   0  -1    0.20    0.65
 -18   0  -1   49.00    1.10
 -19   0  -1    0.20    0.47
 -20   0  -1    8.70    1.90
 -21   0  -1    0.30    0.53
 -22   0  -1   34.50    1.20
 -23   0  -1    0.40    0.57
   0   1  -1 4408.00   91.00
  -1   1  -1   17.90    0.77
  -2   1  -1  672.20   10.00
  -3   1  -1  270.10    5.50
  -4   1  -1   48.60    2.10
  -5   1  -1    5.40    0.88
  -6   1  -1  861.70   14.00
  -7   1  -1   40.80    2.20
  -8   1  -1    9.50    0.99
  -9   1  -1  116.00    3.30
 -10   1  -1   71.00    2.40
 -11   1  -1   -0.10    0.34
 -12   1  -1  173.80    3.90
 -13   1  -1   16.30    1.10
 -14   1  -1   23.90    1.00
 -15   1  -1   55.00    1.50
 -16   1  -1    7.80    0.80
 -17   1  -1    7.60    1.00
 -18   1  -1   30.20    1.30
 -19   1  -1    0.90    0.55
 -20   1  -1   35.70    1.80
 -21   1  -1    3.10    0.80
 -22   1  -1   14.10    1.00
 -23   1  -1    1.00    0.57
   0   2  -1 2131.00   44.00
  -1   2  -1  812.20    9.20
  -2   2  -1   57.10    2.30
  -3   2  -1 1128.00   16.00
  -4   2  -1 1526.00   18.00
  -5   2  -1  843.00   12.00
  -6   2  -1  142.00    6.20
  -7   2  -1  433.00    7.50
  -8   2  -1 1010.00   23.00
  -9   2  -1   81.40    2.30
 -10   2  -1  111.00    3.30
 -11   2  -1    0.70    0.40
 -12   2  -1   36.10    1.40
 -13   2  -1    0.80    0.40
 -14   2  -1   12.00    1.30
 -15   2  -1   28.80    1.10
 -16   2  -1    2.10    0.53
 -17   2  -1    1.80    0.56
 -18   2  -1   11.60    0.85
 -19   2  -1   36.80    1.50
 -20   2  -1   45.20    1.70
 -21   2  -1    0.70    0.77
 -22   2  -1   46.90    1.50
 -23   2  -1    0.90    0.57
   0   3  -1  442.90    6.20
  -1   3  -1 2037.00   35.00
  -2   3  -1   64.00    1.90
  -3   3  -1 1293.00   15.00
  -4   3  -1    6.40    0.98
  -5   3  -1  221.10    6.10
  -6   3  -1   55.80    3.50
  -7   3  -1  324.50    6.40
  -8   3  -1  328.00    7.10
  -9   3  -1  157.30    4.10
 -10   3  -1   31.70    2.00
 -11   3  -1  262.80    3.80
 -12   3  -1   91.90    1.70
 -13   3  -1   33.30    1.40
 -14   3  -1   16.40    0.98
 -15   3  -1   61.80    2.10
 -16   3  -1   34.60    1.60
 -17   3  -1   16.80    0.98
 -18   3  -1   31.80    1.10
 -19   3  -1   11.80    0.88
 -20   3  -1    1.60    0.57
 -21   3  -1    3.10    0.70
 -22   3  -1   -0.10    0.56
 -23   3  -1    5.60    0.98
   0   4  -1 1335.00   15.00
  -1   4  -1  185.50    4.00
  -2   4  -1  856.90   11.00
  -3   4  -1  993.50   15.00
  -4   4  -1  304.10    6.20
  -5   4  -1  310.30    8.30
  -6   4  -1    0.50    0.51
  -7   4  -1  297.20    5.10
  -8   4  -1    0.40    0.44
  -9   4  -1   87.20    3.20
 -10   4  -1   14.50    0.81
 -11   4  -1  387.20    5.70
 -12   4  -1   20.10    1.00
 -13   4  -1   28.10    1.20
 -14   4  -1  109.20    2.40
 -15   4  -1   27.90    1.00
 -16   4  -1   48.70    1.40
 -17   4  -1    4.10    0.67
 -18   4  -1    0.10    0.48
 -19   4  -1    4.00    0.65
 -20   4  -1   15.80    0.96
 -21   4  -1   50.50    1.50
 -22   4  -1   22.30    1.30
 -23   4  -1   14.10    0.93
   0   5  -1  558.30    8.40
  -1   5  -1  328.50    6.20
  -2   5  -1   10.60    1.30
  -3   5  -1 1080.00   18.00
  -4   5  -1  257.50    5.80
  -5   5  -1  432.10    9.30
  -6   5  -1  132.10    2.90
  -7   5  -1  466.50    7.20
  -8   5  -1   92.30    2.30
  -9   5  -1    0.00    0.48
 -10   5  -1   29.10    1.10
 -11   5  -1    3.90    0.56
 -12   5  -1   16.50    0.74
 -13   5  -1   39.00    1.10
 -14   5  -1   37.80    1.20
 -15   5  -1   68.60    1.50
 -16   5  -1    1.30    0.49
 -17   5  -1   21.60    1.10
 -18   5  -1    3.10    0.57
 -19   5  -1   80.70    1.70
 -20   5  -1   11.30    0.95
 -21   5  -1   29.10    1.10
 -22   5  -1    7.60    1.00
   0   6  -1  128.20    3.80
  -1   6  -1    0.60    0.71
  -2   6  -1  235.00    5.50
  -3   6  -1   44.80    3.10
  -4   6  -1  124.60    3.30
  -5   6  -1   67.10    2.30
  -6   6  -1   21.70    1.10
  -7   6  -1    6.50    0.75
  -8   6  -1   89.00    2.30
  -9   6  -1  118.10    2.10
 -10   6  -1    1.60    0.49
 -11   6  -1  280.20    4.00
 -12   6  -1   10.40    0.67
 -13   6  -1   12.80    0.79
 -14   6  -1    4.50    0.64
 -15   6  -1    0.70    0.47
 -16   6  -1    0.30    0.49
 -17   6  -1    7.60    0.80
 -18   6  -1  105.10    1.90
 -19   6  -1   16.50    0.94
 -20   6  -1    6.20    0.87
 -21   6  -1   13.60    0.91
 -22   6  -1    7.50    0.90
   0   7  -1  209.80    5.40
  -1   7  -1    0.10    0.41
  -2   7  -1    0.50    0.44
  -3   7  -1   48.40    1.60
  -4   7  -1   90.90    2.40
  -5   7  -1   70.90    2.30
  -6   7  -1    6.60    0.81
  -7   7  -1  225.40    4.90
  -8   7  -1  111.90    2.00
  -9   7  -1  258.10    3.50
 -10   7  -1    6.30    0.64
 -11   7  -1    2.10    0.41
 -12   7  -1   26.40    0.95
 -13   7  -1   70.80    1.60
 -14   7  -1   74.50    1.80
 -15   7  -1    1.40    0.50
 -16   7  -1   18.60    1.00
 -17   7  -1   73.50    1.70
 -18   7  -1    3.30    0.60
 -19   7  -1   17.70    0.99
 -20   7  -1    2.30    0.59
 -21   7  -1    3.50    0.66
 -22   7  -1   15.80    3.00
   0   8  -1    3.40    0.64
  -1   8  -1   33.00    1.30
  -2   8  -1   27.90    1.40
  -3   8  -1  124.30    4.00
  -4   8  -1  315.10    6.50
  -5   8  -1  180.00    4.60
  -6   8  -1   17.80    1.30
  -7   8  -1   21.90    0.95
  -8   8  -1  180.40    3.10
  -9   8  -1   57.60    1.30
 -10   8  -1    0.10    0.35
 -11   8  -1   15.50    0.90
 -12   8  -1    0.00    0.40
 -13   8  -1    0.10    0.41
 -14   8  -1   15.90    0.87
 -15   8  -1    0.00    0.50
 -16   8  -1   21.90    0.94
 -17   8  -1   84.30    1.60
 -18   8  -1   12.20    0.88
 -19   8  -1   23.20    1.00
 -20   8  -1    1.40    0.64
 -21   8  -1   45.60    3.90
   0   9  -1  318.10    7.10
  -1   9  -1  511.40   11.00
  -2   9  -1    0.70    0.47
  -3   9  -1    8.20    0.86
  -4   9  -1    4.20    0.93
  -5   9  -1   40.40    1.20
  -6   9  -1   79.90    2.30
  -7   9  -1    0.30    0.38
  -8   9  -1   20.90    1.00
  -9   9  -1   85.10    1.60
 -10   9  -1   27.80    1.30
 -11   9  -1  179.70    2.80
 -12   9  -1   39.90    1.30
 -13   9  -1    3.00    0.53
 -14   9  -1    0.20    0.47
 -15   9  -1    3.40    0.78
 -16   9  -1    1.70    0.55
 -17   9  -1   20.60    1.20
 -18   9  -1   13.40    1.00
 -19   9  -1    2.20    0.68
 -20   9  -1    2.60    0.57
 -21   9  -1    1.10    0.51
   0  10  -1   12.50    0.93
  -1  10  -1   14.90    0.83
  -2  10  -1   41.10    1.80
  -3  10  -1   11.60    0.78
  -4  10  -1   62.40    2.30
  -5  10  -1    8.00    1.00
  -6  10  -1   19.40    1.40
  -7  10  -1  186.90    3.30
  -8  10  -1   13.20    0.98
  -9  10  -1  134.20    2.40
 -10  10  -1  117.30    2.40
 -11  10  -1   95.50    2.40
 -12  10  -1   19.80    1.30
 -13  10  -1   14.60    1.20
 -14  10  -1   42.30    1.60
 -15  10  -1   33.40    1.70
 -16  10  -1   30.80    1.30
 -17  10  -1   30.20    1.10
 -18  10  -1    0.50    0.54
 -19  10  -1   97.20    1.90
 -20  10  -1   10.50    1.50
   0  11  -1   77.70    2.50
  -1  11  -1  106.20    2.50
  -2  11  -1   23.60    0.89
  -3  11  -1    2.30    0.43
  -4  11  -1   52.40    1.60
  -5  11  -1   14.90    0.83
  -6  11  -1  104.60    2.60
  -7  11  -1   30.40    1.50
  -8  11  -1   23.20    1.10
  -9  11  -1    5.60    0.68
 -10  11  -1   22.50    1.00
 -11  11  -1   23.70    1.00
 -12  11  -1    7.30    0.90
 -13  11  -1   16.00    1.00
 -14  11  -1    4.60    0.72
 -15  11  -1   22.10    1.40
 -16  11  -1    0.50    0.61
 -17  11  -1    0.70    0.60
 -18  11  -1    2.80    0.76
 -19  11  -1    9.80    1.20
 -20  11  -1    6.10    3.60
   0  12  -1  226.60    3.70
  -1  12  -1   53.00    1.30
  -2  12  -1    7.50    0.64
  -3  12  -1   30.00    1.10
  -4  12  -1    3.80    0.62
  -5  12  -1    1.50    0.44
  -6  12  -1    0.20    0.38
  -7  12  -1   23.30    1.10
  -8  12  -1   47.70    2.00
  -9  12  -1    7.60    0.76
 -10  12  -1  164.40    2.70
 -11  12  -1    9.20    1.20
 -12  12  -1   37.80    1.50
 -13  12  -1    8.40    0.96
 -14  12  -1   34.70    1.60
 -15  12  -1    0.40    0.53
 -16  12  -1    2.00    0.63
 -17  12  -1   26.30    1.20
 -18  12  -1   15.10    0.99
 -19  12  -1   43.40    1.30
   0  13  -1   12.90    0.94
  -1  13  -1   57.90    1.70
  -2  13  -1   15.20    0.79
  -3  13  -1    4.30    0.56
  -4  13  -1   40.50    1.40
  -5  13  -1    0.70    0.41
  -6  13  -1   24.10    1.00
  -7  13  -1    1.20    0.44
  -8  13  -1   48.80    1.30
  -9  13  -1   11.30    0.85
 -10  13  -1   61.80    1.90
 -11  13  -1   16.70    1.10
 -12  13  -1    8.00    0.89
 -13  13  -1    4.50    0.75
 -14  13  -1  122.90    2.10
 -15  13  -1    1.40    0.70
 -16  13  -1    2.50    0.77
 -17  13  -1    2.80    0.91
 -18  13  -1   37.80    1.30
   0  14  -1  105.20    3.10
  -1  14  -1   49.50    1.90
  -2  14  -1   36.50    1.40
  -3  14  -1    0.40    0.42
  -4  14  -1   59.50    2.40
  -5  14  -1    1.00    0.48
  -6  14  -1    0.20    0.44
  -7  14  -1   13.00    0.85
  -8  14  -1    2.10    0.53
  -9  14  -1    5.10    0.74
 -10  14  -1   10.40    0.78
 -11  14  -1    1.20    0.52
 -12  14  -1    4.30    0.70
 -13  14  -1    1.30    0.56
 -14  14  -1   61.00    1.60
 -15  14  -1    0.10    0.53
 -16  14  -1   26.20    2.50
 -17  14  -1    8.40    1.00
   0  15  -1   21.80    1.30
  -1  15  -1   65.30    2.20
  -2  15  -1    6.80    0.76
  -3  15  -1    8.80    0.96
  -4  15  -1  102.00    3.50
  -5  15  -1   36.90    1.30
  -6  15  -1  178.40    3.80
  -7  15  -1   68.50    2.20
  -8  15  -1   87.70    1.90
  -9  15  -1    9.60    0.80
 -10  15  -1    0.90    0.51
 -11  15  -1   42.60    1.20
 -12  15  -1    4.50    0.73
 -13  15  -1    3.10    0.60
 -14  15  -1    9.70    0.83
 -15  15  -1    9.80    1.10
 -16  15  -1    1.10    0.49
   0  16  -1    0.60    0.52
  -1  16  -1    5.60    0.84
  -2  16  -1    2.40    0.69
  -3  16  -1   61.80    2.00
  -4  16  -1    2.20    0.58
  -5  16  -1   23.50    0.95
  -6  16  -1   19.40    1.20
  -7  16  -1   49.20    1.20
  -8  16  -1    4.40    0.68
  -9  16  -1   10.70    0.85
 -10  16  -1    3.90    0.66
 -11  16  -1    0.10    0.54
 -12  16  -1    5.30    0.91
 -13  16  -1    0.70    0.52
 -14  16  -1    7.10    0.95
 -15  16  -1   29.50    1.40
   0  17  -1   63.50    1.50
  -1  17  -1   34.10    1.60
  -2  17  -1   -0.10    0.50
  -3  17  -1    7.50    0.96
  -4  17  -1    0.10    0.50
  -5  17  -1   10.80    0.85
  -6  17  -1    2.40    0.55
  -7  17  -1   39.90    1.30
  -8  17  -1    0.30    0.52
  -9  17  -1   26.80    1.20
 -10  17  -1    4.10    0.70
 -11  17  -1   28.20    1.30
 -12  17  -1   21.10    1.10
 -13  17  -1   10.40    0.97
 -14  17  -1    2.70    0.53
   0  18  -1   43.60    1.90
  -1  18  -1    0.20    0.49
  -2  18  -1   12.70    1.00
  -3  18  -1   20.60    0.97
  -4  18  -1    6.10    0.79
  -5  18  -1   16.70    0.93
  -6  18  -1   24.30    1.00
  -7  18  -1    9.80    0.87
  -8  18  -1   53.50    1.70
  -9  18  -1   20.70    0.98
 -10  18  -1    1.90    0.56
 -11  18  -1   21.80    0.96
 -12  18  -1    4.30    0.82
   0  19  -1    7.10    1.40
  -1  19  -1   15.40    1.30
  -2  19  -1    2.90    0.66
  -3  19  -1    0.30    0.63
  -4  19  -1    3.00    0.60
  -5  19  -1    3.60    0.68
  -6  19  -1    1.20    0.57
  -7  19  -1    0.50    0.52
  -8  19  -1   13.20    0.96
  -9  19  -1    1.90    0.59
 -10  19  -1    0.30    0.50
 -11  19  -1    2.30    0.59
   0  20  -1   10.70    1.40
  -1  20  -1    3.20    0.70
  -2  20  -1   -0.10    0.54
  -3  20  -1    1.30    0.59
  -4  20  -1   38.00    1.50
  -5  20  -1    0.10    0.49
  -6  20  -1    8.50    0.99
  -7  20  -1    1.80    0.60
  -8  20  -1   47.90   20.00
   0  21  -1   88.80    8.80
  -1  21  -1    1.40    0.51
  -2  21  -1    3.10    0.55
  -3  21  -1   26.40    1.60
  -4  21  -1    2.90    0.85
  -5  21  -1    0.30    0.48
  -2   0   0 3602.00   33.00
  -4   0   0 1473.00   20.00
  -6   0   0    2.50    0.72
  -8   0   0    4.80    1.00
 -10   0   0  922.50   22.00
 -12   0   0  988.70   23.00
 -14   0   0   85.80    2.30
 -16   0   0    4.10    0.57
 -18   0   0    5.00    0.72
 -20   0   0   31.00    3.30
 -22   0   0  228.90    3.40
 -24   0   0    9.20    0.95
   0   1   0    0.10    0.21
  -1   1   0  122.60    2.10
  -2   1   0    8.10    0.66
  -3   1   0  365.80    6.70
  -4   1   0 3283.00   69.00
  -5   1   0  434.30    7.60
  -6   1   0   56.80    2.20
  -7   1   0   79.40    2.80
  -8   1   0  880.10   17.00
  -9   1   0   44.10    1.60
 -10   1   0    3.40    0.67
 -11   1   0   21.80    1.30
 -12   1   0   47.80    1.60
 -13   1   0   11.60    0.78
 -14   1   0   69.80    1.80
 -15   1   0    9.60    0.75
 -16   1   0    6.60    0.83
 -17   1   0    1.10    0.48
 -18   1   0  100.90    2.30
 -19   1   0    0.10    0.47
 -20   1   0    0.60    0.55
 -21   1   0    0.20    0.55
 -22   1   0    1.70    0.59
 -23   1   0   18.30    0.97
 -24   1   0    2.70    0.61
   0   2   0  847.20    9.10
  -1   2   0   83.80    1.90
  -2   2   0  594.70    8.50
  -3   2   0 3405.00   76.00
  -4   2   0    3.20    0.72
  -5   2   0   72.60    2.30
  -6   2   0 1582.00   23.00
  -7   2   0   43.20    2.20
  -8   2   0  141.80    3.70
  -9   2   0  304.30    7.90
 -10   2   0    1.60    0.51
 -11   2   0   33.00    1.40
 -12   2   0   15.00    0.86
 -13   2   0   98.00    2.70
 -14   2   0    6.50    0.71
 -15   2   0   44.20    1.30
 -16   2   0   15.10    0.83
 -17   2   0    1.80    0.53
 -18   2   0    8.00    0.85
 -19   2   0   36.30    1.30
 -20   2   0   18.70    1.40
 -21   2   0    3.90    0.63
 -22   2   0   28.90    1.60
 -23   2   0    5.40    1.10
 -24   2   0   10.50    2.50
   0   3   0   -0.70    0.44
  -1   3   0 1299.00   19.00
  -2   3   0 2127.00   39.00
  -3   3   0   73.40    2.20
  -4   3   0  339.80    5.40
  -5   3   0   73.20    2.50
  -6   3   0   23.40    1.70
  -7   3   0  271.40    9.60
  -8   3   0   40.70    2.40
  -9   3   0   34.70    1.80
 -10   3   0    3.00    0.62
 -11   3   0  134.10    2.80
 -12   3   0    7.00    0.88
 -13   3   0    5.50    0.68
 -14   3   0   61.50    1.80
 -15   3   0    0.40    0.44
 -16   3   0   67.10    2.00
 -17   3   0   79.40    2.10
 -18   3   0    1.40    0.56
 -19   3   0    5.60    0.78
 -20   3   0    7.90    0.82
 -21   3   0   69.50    1.50
 -22   3   0    5.60    0.92
 -23   3   0    4.80    0.92
 -24   3   0   27.80    1.10
   0   4   0    1.10    0.60
  -1   4   0 1517.00   22.00
  -2   4   0   14.20    1.20
  -3   4   0 1394.00   17.00
  -4   4   0    5.40    0.96
  -5   4   0  159.00    4.00
  -6   4   0    0.40    0.71
  -7   4   0    0.70    0.43
  -8   4   0    1.90    0.47
  -9   4   0    1.10    0.48
 -10   4   0  101.20    2.90
 -11   4   0  156.20    2.60
 -12   4   0    3.40    0.50
 -13   4   0    1.90    0.44
 -14   4   0  119.30    2.20
 -15   4   0   49.50    1.80
 -16   4   0   14.40    0.87
 -17   4   0    8.10    0.79
 -18   4   0   15.00    0.97
 -19   4   0    2.90    0.55
 -20   4   0   11.10    0.86
 -21   4   0   61.20    1.50
 -22   4   0    4.60    0.93
 -23   4   0   19.30    0.97
   0   5   0    0.40    0.57
  -1   5   0   70.70    3.10
  -2   5   0    5.90    0.96
  -3   5   0 1762.00   26.00
  -4   5   0  102.60    3.20
  -5   5   0  789.20   14.00
  -6   5   0  100.50    2.70
  -7   5   0  437.00    9.40
  -8   5   0    5.10    0.66
  -9   5   0  340.40    6.70
 -10   5   0  100.30    2.10
 -11   5   0    5.30    0.64
 -12   5   0    1.50    0.44
 -13   5   0  180.60    3.20
 -14   5   0    1.90    0.43
 -15   5   0  166.50    2.50
 -16   5   0    4.30    0.63
 -17   5   0    0.40    0.50
 -18   5   0   35.10    1.10
 -19   5   0    4.80    0.70
 -20   5   0   -0.10    0.52
 -21   5   0    7.40    0.84
 -22   5   0   16.20    0.92
 -23   5   0    0.10    0.53
   0   6   0  144.30    4.80
  -1   6   0  151.60    4.40
  -2   6   0  202.90    6.20
  -3   6   0  406.30    8.10
  -4   6   0  234.40    5.80
  -5   6   0  236.70    5.50
  -6   6   0   78.50    2.00
  -7   6   0   24.10    1.10
  -8   6   0  407.00    7.10
  -9   6   0   38.00    1.40
 -10   6   0    2.40    0.50
 -11   6   0    3.80    0.60
 -12   6   0    1.70    0.39
 -13   6   0    0.60    0.37
 -14   6   0  110.30    1.80
 -15   6   0    1.60    0.46
 -16   6   0    7.20    0.77
 -17   6   0   37.50    1.30
 -18   6   0   11.60    0.89
 -19   6   0   33.40    1.10
 -20   6   0   52.20    1.30
 -21   6   0    2.00    0.57
 -22   6   0    1.80    0.57
 -23   6   0    1.10    0.57
   0   7   0    0.20    0.69
  -1   7   0  232.90    5.80
  -2   7   0   20.80    1.80
  -3   7   0  648.20   12.00
  -4   7   0  202.10    5.40
  -5   7   0    1.80    0.54
  -6   7   0   36.70    1.30
  -7   7   0  144.20    3.20
  -8   7   0   40.70    1.50
  -9   7   0   32.30    1.10
 -10   7   0   18.80    0.93
 -11   7   0   29.00    0.93
 -12   7   0   28.20    0.99
 -13   7   0    0.30    0.38
 -14   7   0   -0.10    0.41
 -15   7   0   69.40    1.60
 -16   7   0    6.70    0.83
 -17   7   0    7.10    0.86
 -18   7   0   25.40    1.00
 -19   7   0   39.00    1.20
 -20   7   0    1.30    0.55
 -21   7   0   16.40    0.93
 -22   7   0    2.40    0.56
   0   8   0  109.60    2.70
  -1   8   0 1036.00   23.00
  -2   8   0   32.10    1.40
  -3   8   0  171.40    4.10
  -4   8   0    0.50    0.45
  -5   8   0    3.30    0.68
  -6   8   0  145.70    4.90
  -7   8   0   34.60    1.60
  -8   8   0    4.30    0.63
  -9   8   0  185.20    3.00
 -10   8   0   30.30    1.50
 -11   8   0  880.80   20.00
 -12   8   0    3.40    0.57
 -13   8   0  101.70    2.00
 -14   8   0   55.20    1.40
 -15   8   0    1.20    0.52
 -16   8   0    0.00    0.51
 -17   8   0   24.20    1.10
 -18   8   0   13.20    0.89
 -19   8   0   21.30    0.99
 -20   8   0    8.00    0.82
 -21   8   0   30.60    1.10
 -22   8   0   15.60    1.80
   0   9   0    0.00    0.38
  -1   9   0    0.10    0.39
  -2   9   0    0.00    0.43
  -3   9   0   74.00    2.80
  -4   9   0   62.90    2.40
  -5   9   0   16.20    1.30
  -6   9   0   12.10    0.80
  -7   9   0  203.50    3.10
  -8   9   0   51.20    1.80
  -9   9   0   36.10    1.10
 -10   9   0    9.70    0.88
 -11   9   0   15.30    0.78
 -12   9   0   32.40    1.20
 -13   9   0    7.50    0.78
 -14   9   0   23.40    1.10
 -15   9   0   16.60    0.98
 -16   9   0    0.90    0.75
 -17   9   0   29.20    1.10
 -18   9   0   33.30    1.40
 -19   9   0   77.70    1.70
 -20   9   0   -0.10    0.61
 -21   9   0    6.00    1.00
 -22   9   0    7.30    1.50
   0  10   0  702.80   17.00
  -1  10   0    1.10    0.51
  -2  10   0  189.10    4.50
  -3  10   0   12.40    0.78
  -4  10   0    2.60    0.47
  -5  10   0   79.10    1.60
  -6  10   0    1.30    0.46
  -7  10   0    0.00    0.39
  -8  10   0   28.10    1.00
  -9  10   0    1.10    0.38
 -10  10   0   88.00    1.90
 -11  10   0  110.90    2.40
 -12  10   0  142.60    3.00
 -13  10   0   41.80    1.70
 -14  10   0   75.80    2.60
 -15  10   0   58.40    1.90
 -16  10   0    1.10    0.59
 -17  10   0   35.60    1.30
 -18  10   0    3.00    0.58
 -19  10   0    8.40    0.82
 -20  10   0    4.90    0.79
 -21  10   0    2.20    0.59
   0  11   0    0.00    0.35
  -1  11   0    2.10    0.44
  -2  11   0    0.10    0.37
  -3  11   0   33.40    1.10
  -4  11   0    1.70    0.45
  -5  11   0   -0.10    0.38
  -6  11   0   34.60    1.30
  -7  11   0   88.70    1.90
  -8  11   0    7.60    0.85
  -9  11   0    4.20    0.65
 -10  11   0   72.80    1.60
 -11  11   0    7.20    0.74
 -12  11   0    0.20    0.48
 -13  11   0   59.50    2.40
 -14  11   0    0.20    0.50
 -15  11   0   10.00    1.10
 -16  11   0    0.80    0.56
 -17  11   0    0.40    0.52
 -18  11   0   10.80    0.90
 -19  11   0   25.40    1.70
 -20  11   0    0.40    0.80
   0  12   0  248.10    4.40
  -1  12   0   13.30    0.75
  -2  12   0   18.00    0.98
  -3  12   0    0.10    0.34
  -4  12   0   26.70    1.00
  -5  12   0    2.50    0.45
  -6  12   0   96.00    1.70
  -7  12   0   22.60    1.30
  -8  12   0   65.60    1.90
  -9  12   0    8.30    0.91
 -10  12   0  159.60    3.20
 -11  12   0   36.80    1.30
 -12  12   0  127.00    3.30
 -13  12   0    0.10    0.56
 -14  12   0   38.00    1.10
 -15  12   0    0.60    0.55
 -16  12   0   15.80    1.30
 -17  12   0   11.20    1.90
 -18  12   0    1.00    0.52
 -19  12   0    1.70    0.59
 -20  12   0    0.10    0.51
   0  13   0    0.20    0.49
  -1  13   0    0.40    0.37
  -2  13   0  212.70    2.90
  -3  13   0    1.40    0.39
  -4  13   0  271.60    4.60
  -5  13   0    4.90    0.65
  -6  13   0   56.80    2.20
  -7  13   0    1.00    0.44
  -8  13   0   99.10    2.50
  -9  13   0   14.00    0.89
 -10  13   0    2.70    0.63
 -11  13   0    3.90    0.93
 -12  13   0    0.10    0.62
 -13  13   0    2.00    0.57
 -14  13   0   81.60    1.90
 -15  13   0   -0.10    0.53
 -16  13   0   83.60    3.10
 -17  13   0    0.20    0.63
 -18  13   0   20.10    1.00
 -19  13   0    2.00    1.20
   0  14   0    0.20    0.42
  -1  14   0    9.70    0.88
  -2  14   0   36.80    1.50
  -3  14   0   49.00    1.60
  -4  14   0   21.00    1.10
  -5  14   0   27.90    1.20
  -6  14   0   19.40    1.10
  -7  14   0   43.80    1.70
  -8  14   0   75.20    2.00
  -9  14   0   52.90    1.80
 -10  14   0   14.70    0.98
 -11  14   0   12.90    1.10
 -12  14   0    1.20    0.75
 -13  14   0    6.30    0.82
 -14  14   0  145.10    5.60
 -15  14   0    1.30    0.56
 -16  14   0   13.80    1.10
 -17  14   0    2.80    0.58
 -18  14   0    2.60    0.62
   0  15   0    0.20    0.53
  -1  15   0   16.00    0.91
  -2  15   0    5.70    0.74
  -3  15   0    3.40    0.65
  -4  15   0    4.40    0.74
  -5  15   0    0.40    0.49
  -6  15   0   30.60    1.20
  -7  15   0    7.70    0.86
  -8  15   0   14.00    0.98
  -9  15   0   18.70    0.96
 -10  15   0   81.20    2.30
 -11  15   0    3.80    0.66
 -12  15   0    5.30    1.00
 -13  15   0    8.60    0.88
 -14  15   0    4.90    0.95
 -15  15   0    1.40    0.61
 -16  15   0    1.10    0.53
 -17  15   0    8.80    0.96
   0  16   0  131.80    4.40
  -1  16   0   15.40    1.20
  -2  16   0   70.60    3.10
  -3  16   0    4.60    0.79
  -4  16   0   11.30    0.93
  -5  16   0   19.00    1.10
  -6  16   0   37.30    1.60
  -7  16   0    8.80    0.83
  -8  16   0  110.30    2.60
  -9  16   0   11.10    0.87
 -10  16   0   29.40    1.10
 -11  16   0   52.60    2.20
 -12  16   0   17.00    0.96
 -13  16   0    8.20    0.85
 -14  16   0   46.50    1.50
 -15  16   0   17.40    0.91
 -16  16   0    5.30    1.20
   0  17   0   -0.20    0.48
  -1  17   0    6.30    0.79
  -2  17   0   12.60    1.10
  -3  17   0  105.60    5.20
  -4  17   0    0.20    0.53
  -5  17   0    9.70    0.86
  -6  17   0    0.10    0.51
  -7  17   0  102.10    2.40
  -8  17   0    7.50    0.84
  -9  17   0    9.00    0.83
 -10  17   0    0.10    0.52
 -11  17   0    2.10    0.58
 -12  17   0   12.10    0.88
 -13  17   0    6.80    0.82
 -14  17   0    0.50    0.52
 -15  17   0   26.60    0.94
   0  18   0   42.90    3.00
  -1  18   0  155.10    2.90
  -2  18   0    0.60    0.53
  -3  18   0    4.60    0.76
  -4  18   0   14.90    1.10
  -5  18   0    1.90    0.56
  -6  18   0    0.60    0.56
  -7  18   0   15.00    0.94
  -8  18   0    0.20    0.52
  -9  18   0    9.80    0.85
 -10  18   0    0.90    0.55
 -11  18   0  170.90    2.70
 -12  18   0    1.50    0.55
 -13  18   0   25.50    1.10
   0  19   0    0.50    0.78
  -1  19   0    0.00    0.52
  -2  19   0    1.10    0.73
  -3  19   0    1.60    0.56
  -4  19   0   30.00    1.70
  -5  19   0    1.40    0.58
  -6  19   0    0.30    0.52
  -7  19   0    7.20    0.78
  -8  19   0   22.00    1.10
  -9  19   0    2.30    0.57
 -10  19   0    1.40    0.61
 -11  19   0   -0.20    0.52
   0  20   0   25.30    2.50
  -1  20   0   56.40    1.60
  -2  20   0    1.70    0.80
  -3  20   0    2.00    0.58
  -4  20   0    2.30    0.71
  -5  20   0   29.10    1.30
  -6  20   0   11.60    0.99
  -7  20   0    5.30    0.93
  -8  20   0    0.10    0.52
  -9  20   0    0.50    0.49
   0  21   0    0.00    0.77
  -1  21   0    0.30    0.51
  -2  21   0    3.80    0.85
  -3  21   0   11.40    1.70
  -4  21   0    2.50    0.75
  -5  21   0   10.70    2.70
  -6  21   0    3.00    0.53
  -2   0   1 2218.00   32.00
  -3   0   1   -0.20    0.39
  -4   0   1  219.00    3.50
  -5   0   1    0.30    0.61
  -6   0   1   96.50    2.70
  -7   0   1    0.20    0.64
  -8   0   1  101.80    3.40
  -9   0   1    0.10    0.48
 -10   0   1   47.30    1.60
 -11   0   1    0.10    0.44
 -12   0   1   46.40    1.20
 -13   0   1   -0.10    0.35
 -14   0   1   61.20    1.90
 -15   0   1    0.10    0.33
 -16   0   1    2.50    0.48
 -17   0   1    0.10    0.45
 -18   0   1  117.70    2.40
 -19   0   1    0.30    0.83
 -20   0   1   16.90    1.90
 -21   0   1    0.00    0.56
 -22   0   1   38.60    1.30
 -23   0   1    0.50    0.54
 -24   0   1    2.80    0.57
  -2   1   1 2169.00   35.00
  -3   1   1 3354.00   62.00
  -4   1   1   50.60    1.70
  -5   1   1  121.00    2.80
  -6   1   1  144.10    3.40
  -7   1   1   42.30    2.00
  -8   1   1    1.10    0.74
  -9   1   1   39.70    1.40
 -10   1   1  369.20    7.90
 -11   1   1    6.60    0.85
 -12   1   1  105.10    1.90
 -13   1   1  403.50    6.00
 -14   1   1    1.30    0.39
 -15   1   1  221.00    3.40
 -16   1   1  161.60    3.00
 -17   1   1    2.20    0.56
 -18   1   1   15.40    1.10
 -19   1   1    1.30    0.60
 -20   1   1    0.80    0.54
 -21   1   1    6.50    0.87
 -22   1   1  113.10    2.10
 -23   1   1    6.70    0.87
 -24   1   1   15.50    0.91
  -2   2   1 2429.00   45.00
  -3   2   1  789.20    8.00
  -4   2   1 1783.00   26.00
  -5   2   1   79.80    2.30
  -6   2   1    6.70    1.00
  -7   2   1  910.00   15.00
  -8   2   1   94.40    3.40
  -9   2   1    4.00    0.65
 -10   2   1   22.60    1.10
 -11   2   1   60.00    2.20
 -12   2   1    1.80    0.43
 -13   2   1   49.30    1.20
 -14   2   1  247.60    3.90
 -15   2   1   32.60    1.60
 -16   2   1   40.30    1.20
 -17   2   1  123.90    2.70
 -18   2   1   51.70    1.50
 -19   2   1   54.30    2.10
 -20   2   1    1.30    0.53
 -21   2   1   41.90    1.30
 -22   2   1    7.90    1.10
 -23   2   1    9.80    1.20
 -24   2   1    5.20    0.76
  -2   3   1   56.70    1.70
  -3   3   1 1048.00   14.00
  -4   3   1 1291.00   15.00
  -5   3   1  900.20   12.00
  -6   3   1  174.30    4.30
  -7   3   1  784.50   14.00
  -8   3   1   74.60    2.70
  -9   3   1    3.20    0.86
 -10   3   1   85.80    3.10
 -11   3   1  250.50    5.80
 -12   3   1   23.30    1.00
 -13   3   1   27.10    1.20
 -14   3   1   57.20    1.80
 -15   3   1   46.20    1.20
 -16   3   1    0.30    0.44
 -17   3   1    6.80    0.96
 -18   3   1    0.10    0.51
 -19   3   1   86.40    1.60
 -20   3   1    0.20    0.51
 -21   3   1    0.20    0.52
 -22   3   1    6.20    0.83
 -23   3   1    9.40    0.85
 -24   3   1    0.30    0.74
  -2   4   1    3.30    0.75
  -3   4   1   20.60    1.40
  -4   4   1  955.90   13.00
  -5   4   1   83.70    2.70
  -6   4   1    3.60    0.91
  -7   4   1  150.90    4.00
  -8   4   1  232.10    4.80
  -9   4   1   56.20    2.20
 -10   4   1   85.50    2.80
 -11   4   1  179.60    3.80
 -12   4   1   79.50    2.00
 -13   4   1    8.80    0.76
 -14   4   1    0.90    0.39
 -15   4   1   95.30    1.90
 -16   4   1   40.60    1.70
 -17   4   1   24.90    1.30
 -18   4   1    7.40    1.00
 -19   4   1   32.80    1.10
 -20   4   1    9.00    0.84
 -21   4   1   13.00    0.89
 -22   4   1   28.10    1.10
 -23   4   1    3.80    0.66
 -24   4   1    1.20    0.98
  -2   5   1  244.00    6.00
  -3   5   1   44.20    2.00
  -4   5   1  275.20    7.40
  -5   5   1  325.70    8.00
  -6   5   1   96.50    3.70
  -7   5   1   10.30    0.87
  -8   5   1  233.30    4.60
  -9   5   1    0.30    0.41
 -10   5   1   18.70    1.20
 -11   5   1    0.80    0.46
 -12   5   1   24.90    1.10
 -13   5   1   56.40    1.40
 -14   5   1   89.50    2.10
 -15   5   1    3.50    0.55
 -16   5   1   44.60    1.30
 -17   5   1   40.00    1.30
 -18   5   1   11.70    0.96
 -19   5   1    9.60    0.84
 -20   5   1    1.20    0.55
 -21   5   1    1.80    0.57
 -22   5   1    0.50    0.54
 -23   5   1   12.00    1.00
 -24   5   1   17.00    2.00
  -2   6   1   24.50    1.70
  -3   6   1  293.40    6.30
  -4   6   1   98.60    5.20
  -5   6   1   30.00    1.30
  -6   6   1  515.10   11.00
  -7   6   1    4.00    0.68
  -8   6   1   59.50    1.80
  -9   6   1    1.00    0.46
 -10   6   1  329.20    4.40
 -11   6   1   51.50    1.50
 -12   6   1   59.00    1.80
 -13   6   1    1.80    0.40
 -14   6   1    6.90    0.68
 -15   6   1    3.10    0.54
 -16   6   1   26.10    1.00
 -17   6   1   35.30    1.50
 -18   6   1  143.10    2.90
 -19   6   1   12.70    0.91
 -20   6   1    2.80    0.59
 -21   6   1   12.00    0.89
 -22   6   1   45.60    1.30
 -23   6   1    0.00    0.53
  -2   7   1  540.20   10.00
  -3   7   1  219.20    5.10
  -4   7   1  405.70    8.70
  -5   7   1  837.90   19.00
  -6   7   1    1.50    0.50
  -7   7   1  189.60    4.40
  -8   7   1   19.00    1.10
  -9   7   1    1.60    0.43
 -10   7   1   74.60    2.30
 -11   7   1   60.70    2.20
 -12   7   1    1.40    0.42
 -13   7   1   75.50    2.10
 -14   7   1  334.00    4.50
 -15   7   1   17.10    0.90
 -16   7   1   47.70    1.50
 -17   7   1   38.20    1.30
 -18   7   1    0.00    0.50
 -19   7   1   89.10    1.90
 -20   7   1    3.90    0.69
 -21   7   1   39.80    1.20
 -22   7   1   17.20    0.93
 -23   7   1    1.10    0.57
  -2   8   1   48.50    1.70
  -3   8   1   42.90    1.90
  -4   8   1  413.50   10.00
  -5   8   1   97.90    3.30
  -6   8   1   24.60    1.50
  -7   8   1   22.40    1.40
  -8   8   1  126.40    3.80
  -9   8   1   38.80    1.50
 -10   8   1    3.30    0.53
 -11   8   1   18.90    1.00
 -12   8   1    6.10    0.65
 -13   8   1   18.80    0.87
 -14   8   1   49.60    1.30
 -15   8   1    1.40    0.49
 -16   8   1   28.20    1.20
 -17   8   1    4.30    0.66
 -18   8   1   27.60    1.20
 -19   8   1   -0.20    0.52
 -20   8   1    0.70    0.54
 -21   8   1    0.30    0.53
 -22   8   1    0.10    0.50
 -23   8   1    0.40    0.56
  -2   9   1  206.30    5.00
  -3   9   1    3.70    0.78
  -4   9   1   73.10    3.70
  -5   9   1   99.60    2.80
  -6   9   1   11.60    0.77
  -7   9   1   22.20    0.97
  -8   9   1    7.20    0.73
  -9   9   1    6.60    0.68
 -10   9   1   41.80    1.30
 -11   9   1  411.20    6.60
 -12   9   1  110.80    3.10
 -13   9   1  138.30    3.20
 -14   9   1   62.20    2.00
 -15   9   1    0.90    0.51
 -16   9   1   66.70    2.10
 -17   9   1    2.50    0.55
 -18   9   1    1.40    0.57
 -19   9   1    1.50    0.56
 -20   9   1    2.30    0.62
 -21   9   1   25.90    1.30
 -22   9   1   15.40    1.20
  -2  10   1  163.80    3.60
  -3  10   1  681.00    8.70
  -4  10   1   36.60    1.60
  -5  10   1  110.00    2.10
  -6  10   1   58.80    1.70
  -7  10   1  284.30    4.60
  -8  10   1   84.90    1.80
  -9  10   1    1.10    0.37
 -10  10   1    0.20    0.37
 -11  10   1   60.30    1.90
 -12  10   1   18.70    1.00
 -13  10   1    6.20    0.78
 -14  10   1    3.30    0.69
 -15  10   1   45.50    1.90
 -16  10   1    0.20    0.52
 -17  10   1    0.50    0.56
 -18  10   1    0.60    0.57
 -19  10   1    7.70    0.82
 -20  10   1    3.00    0.67
 -21  10   1    2.10    0.81
 -22  10   1    0.40    0.52
  -2  11   1   20.40    1.10
  -3  11   1  313.70    5.70
  -4  11   1   31.70    1.30
  -5  11   1    3.10    0.49
  -6  11   1   31.10    1.20
  -7  11   1    1.90    0.44
  -8  11   1   95.20    2.10
  -9  11   1    0.70    0.41
 -10  11   1    1.10    0.42
 -11  11   1   56.90    1.60
 -12  11   1   31.60    1.10
 -13  11   1   56.50    1.80
 -14  11   1    8.30    1.00
 -15  11   1  132.40    2.20
 -16  11   1   24.40    1.40
 -17  11   1    0.20    0.55
 -18  11   1    9.90    1.00
 -19  11   1   18.40    1.30
 -20  11   1    0.70    0.62
 -21  11   1   26.80    1.40
  -2  12   1   93.20    2.20
  -3  12   1   45.20    1.50
  -4  12   1   18.70    1.00
  -5  12   1    0.50    0.38
  -6  12   1   67.60    1.60
  -7  12   1   71.60    2.00
  -8  12   1   42.10    1.70
  -9  12   1   46.80    2.00
 -10  12   1   13.90    0.88
 -11  12   1  110.00    2.60
 -12  12   1   15.50    1.30
 -13  12   1    4.20    0.71
 -14  12   1   12.50    0.86
 -15  12   1   -0.20    0.51
 -16  12   1   -0.10    0.70
 -17  12   1   15.40    1.80
 -18  12   1    7.40    1.20
 -19  12   1    6.80    0.84
 -20  12   1    0.40    0.92
  -2  13   1   23.20    1.20
  -3  13   1   15.10    0.75
  -4  13   1   27.20    1.40
  -5  13   1   17.90    0.99
  -6  13   1   61.30    2.00
  -7  13   1    0.00    0.39
  -8  13   1   62.90    2.10
  -9  13   1    0.00    0.44
 -10  13   1    0.40    0.49
 -11  13   1   44.10    2.10
 -12  13   1   22.90    1.50
 -13  13   1   42.80    1.20
 -14  13   1   22.50    1.30
 -15  13   1    7.10    0.84
 -16  13   1    2.10    0.65
 -17  13   1    1.00    0.68
 -18  13   1    0.00    0.54
 -19  13   1    0.40    0.56
 -20  13   1    1.10    0.53
  -2  14   1    0.30    0.41
  -3  14   1    0.40    0.41
  -4  14   1  132.60    3.30
  -5  14   1   16.00    1.30
  -6  14   1   70.50    2.20
  -7  14   1   18.50    0.94
  -8  14   1  125.10    3.00
  -9  14   1   13.30    0.91
 -10  14   1    1.10    0.52
 -11  14   1   45.60    1.70
 -12  14   1    5.90    0.99
 -13  14   1   17.20    1.00
 -14  14   1    0.10    0.53
 -15  14   1    1.10    0.55
 -16  14   1    7.10    1.20
 -17  14   1   42.50    2.70
 -18  14   1    7.40    0.90
 -19  14   1    6.40    0.74
  -2  15   1  125.10    3.40
  -3  15   1   86.70    2.50
  -4  15   1  117.50    2.30
  -5  15   1   54.50    1.70
  -6  15   1   63.70    2.20
  -7  15   1   25.10    1.30
  -8  15   1  158.30    3.20
  -9  15   1    1.90    0.50
 -10  15   1    2.50    0.54
 -11  15   1   42.20    1.40
 -12  15   1    4.00    0.66
 -13  15   1    8.60    0.82
 -14  15   1   59.50    1.40
 -15  15   1   39.20    2.20
 -16  15   1   62.80    1.70
 -17  15   1    6.70    0.76
 -18  15   1   10.50    9.50
  -2  16   1    2.60    0.57
  -3  16   1  107.00    3.50
  -4  16   1    1.10    0.54
  -5  16   1   27.90    1.40
  -6  16   1   64.70    1.80
  -7  16   1   77.50    2.60
  -8  16   1   16.50    1.10
  -9  16   1   12.70    0.89
 -10  16   1   41.50    2.10
 -11  16   1    0.90    0.54
 -12  16   1    8.00    0.87
 -13  16   1    0.30    0.55
 -14  16   1    8.40    0.83
 -15  16   1   30.10    1.40
 -16  16   1    6.80    1.40
  -2  17   1   82.10    2.70
  -3  17   1    8.30    1.00
  -4  17   1    1.40    0.55
  -5  17   1   81.20    2.20
  -6  17   1    8.70    0.86
  -7  17   1    3.90    0.68
  -8  17   1    0.60    0.53
  -9  17   1    0.10    0.52
 -10  17   1   18.00    1.20
 -11  17   1   69.20    1.60
 -12  17   1   14.70    0.92
 -13  17   1   10.20    0.88
 -14  17   1   24.40    1.20
 -15  17   1    2.60    0.58
  -2  18   1   12.00    1.10
  -3  18   1    1.00    0.57
  -4  18   1    9.20    0.88
  -5  18   1    4.60    0.71
  -6  18   1    0.30    0.54
  -7  18   1    6.00    0.82
  -8  18   1    0.80    0.55
  -9  18   1   14.80    0.95
 -10  18   1    7.80    0.82
 -11  18   1    5.60    0.80
 -12  18   1    5.80    0.92
 -13  18   1    5.60    1.20
  -2  19   1   19.20    1.30
  -3  19   1    1.40    0.57
  -4  19   1   41.90    1.70
  -5  19   1    7.10    0.94
  -6  19   1   -0.10    0.54
  -7  19   1    0.30    0.53
  -8  19   1    6.90    0.88
  -9  19   1    1.20    0.54
 -10  19   1   25.90    1.40
 -11  19   1   13.70    0.96
 -12  19   1    4.10    0.87
  -2  20   1   15.90    1.30
  -3  20   1   61.30    1.30
  -4  20   1   26.20    1.40
  -5  20   1    8.30    1.20
  -6  20   1   10.00    0.95
  -7  20   1    4.30    0.68
  -8  20   1   10.50    0.92
  -9  20   1   -0.30    0.52
 -10  20   1    2.40    0.52
  -2  21   1   14.30    1.10
  -3  21   1    1.70    0.67
  -4  21   1    0.20    0.68
  -5  21   1    1.10    0.57
  -6  21   1    0.70    0.48
  -2   0   2  205.20    2.40
  -3   0   2    0.30    0.38
  -4   0   2    0.90    0.49
  -5   0   2    0.10    0.48
  -6   0   2    1.80    0.69
  -7   0   2    0.10    0.65
  -8   0   2   58.50    2.50
  -9   0   2    0.00    0.38
 -10   0   2  820.80   18.00
 -11   0   2    0.10    0.45
 -12   0   2  197.20    3.20
 -13   0   2    0.00    0.37
 -14   0   2   71.40    1.70
 -15   0   2    0.00    0.33
 -16   0   2   75.20    1.70
 -17   0   2    0.10    0.40
 -18   0   2   69.30    1.90
 -19   0   2    0.10    0.73
 -20   0   2    2.90    0.57
 -21   0   2    0.00    0.53
 -22   0   2   36.00    1.30
 -23   0   2    0.30    0.53
 -24   0   2    5.00    1.10
 -25   0   2    0.40    0.52
  -2   1   2  843.70    9.70
  -3   1   2 4189.00   81.00
  -4   1   2  287.90    4.60
  -5   1   2 1406.00   18.00
  -6   1   2  678.50    9.80
  -7   1   2  129.90    3.50
  -8   1   2   26.90    1.80
  -9   1   2  149.40    3.40
 -10   1   2  257.10    5.40
 -11   1   2   85.10    2.50
 -12   1   2   13.30    0.77
 -13   1   2   19.60    0.84
 -14   1   2   63.20    1.20
 -15   1   2  276.10    4.10
 -16   1   2   44.70    1.20
 -17   1   2   24.20    1.00
 -18   1   2   59.50    2.00
 -19   1   2   13.20    0.92
 -20   1   2    4.20    0.80
 -21   1   2    6.40    0.86
 -22   1   2   50.20    1.40
 -23   1   2    2.90    0.78
 -24   1   2    6.10    0.78
 -25   1   2    4.00    1.60
  -2   2   2   62.80    1.50
  -3   2   2   59.00    1.60
  -4   2   2  133.20    2.70
  -5   2   2   76.00    2.20
  -6   2   2    0.70    0.63
  -7   2   2 1200.00   20.00
  -8   2   2   45.30    1.50
  -9   2   2  116.10    2.90
 -10   2   2  135.40    3.30
 -11   2   2  269.50    6.20
 -12   2   2    0.30    0.38
 -13   2   2   13.30    0.79
 -14   2   2  193.90    3.10
 -15   2   2   85.20    1.60
 -16   2   2    0.70    0.43
 -17   2   2   28.20    1.10
 -18   2   2   24.70    1.00
 -19   2   2   71.50    1.70
 -20   2   2    1.70    0.63
 -21   2   2    0.20    0.52
 -22   2   2    9.70    0.88
 -23   2   2    2.50    0.59
 -24   2   2    0.20    0.54
 -25   2   2   15.40    0.93
  -2   3   2 1373.00   15.00
  -3   3   2   51.90    1.70
  -4   3   2  927.70   12.00
  -5   3   2  121.90    3.10
  -6   3   2  302.70    5.90
  -7   3   2  479.90   11.00
  -8   3   2  188.50    3.80
  -9   3   2  153.80    3.60
 -10   3   2   22.50    1.20
 -11   3   2    0.20    0.48
 -12   3   2    5.40    0.67
 -13   3   2   19.70    1.10
 -14   3   2  177.00    3.30
 -15   3   2   16.70    0.97
 -16   3   2  198.10    3.50
 -17   3   2  118.50    2.40
 -18   3   2    4.20    0.67
 -19   3   2   89.80    2.60
 -20   3   2    0.00    0.49
 -21   3   2   18.10    0.95
 -22   3   2   16.80    0.96
 -23   3   2    7.20    0.80
 -24   3   2   21.20    1.40
  -2   4   2  805.80   13.00
  -3   4   2  188.10    4.40
  -4   4   2    1.20    0.65
  -5   4   2  204.90    4.60
  -6   4   2  936.00   17.00
  -7   4   2    0.00    0.44
  -8   4   2  218.00    4.40
  -9   4   2   74.10    2.20
 -10   4   2    0.80    0.67
 -11   4   2  243.10    3.30
 -12   4   2   55.50    1.50
 -13   4   2  148.00    2.80
 -14   4   2   26.20    1.20
 -15   4   2   50.00    1.50
 -16   4   2    2.60    0.49
 -17   4   2   66.70    1.80
 -18   4   2   17.40    1.00
 -19   4   2    6.90    0.81
 -20   4   2   39.80    1.20
 -21   4   2   11.40    0.89
 -22   4   2    6.80    0.82
 -23   4   2    0.90    0.63
 -24   4   2   26.70    1.00
  -2   5   2   84.90    2.80
  -3   5   2   11.90    1.30
  -4   5   2  273.70    6.10
  -5   5   2  457.70    9.70
  -6   5   2   66.30    2.50
  -7   5   2  749.80   15.00
  -8   5   2  111.90    2.80
  -9   5   2   16.10    1.00
 -10   5   2    6.30    0.85
 -11   5   2  142.80    2.90
 -12   5   2    0.80    0.41
 -13   5   2  123.20    2.60
 -14   5   2   12.10    0.72
 -15   5   2    1.70    0.44
 -16   5   2    8.30    0.74
 -17   5   2   57.90    1.40
 -18   5   2   57.50    1.50
 -19   5   2   87.90    1.60
 -20   5   2    0.60    0.53
 -21   5   2    0.60    0.54
 -22   5   2    0.10    0.53
 -23   5   2    5.50    0.78
 -24   5   2    0.00    0.54
  -2   6   2   57.00    2.40
  -3   6   2    2.50    0.59
  -4   6   2  193.00    4.90
  -5   6   2    1.30    0.46
  -6   6   2  530.60   11.00
  -7   6   2   79.00    2.40
  -8   6   2  677.20   15.00
  -9   6   2    5.60    0.78
 -10   6   2   50.40    1.50
 -11   6   2   70.40    1.70
 -12   6   2  149.30    2.70
 -13   6   2   25.90    0.88
 -14   6   2   11.50    0.87
 -15   6   2   13.90    0.79
 -16   6   2   43.50    1.60
 -17   6   2   13.60    0.87
 -18   6   2  154.20    2.80
 -19   6   2    1.40    0.53
 -20   6   2   29.10    1.10
 -21   6   2   12.20    0.90
 -22   6   2   24.20    1.00
 -23   6   2    0.10    0.52
 -24   6   2    1.70    1.60
  -2   7   2  138.50    3.40
  -3   7   2   89.30    2.40
  -4   7   2 1177.00   28.00
  -5   7   2  127.00    2.90
  -6   7   2    1.50    0.50
  -7   7   2   13.80    0.96
  -8   7   2  140.40    3.80
  -9   7   2   34.20    1.40
 -10   7   2    6.50    0.69
 -11   7   2   21.60    0.91
 -12   7   2    2.30    0.43
 -13   7   2   44.90    1.40
 -14   7   2  154.30    3.00
 -15   7   2    1.00    0.44
 -16   7   2   62.50    1.50
 -17   7   2    0.80    0.51
 -18   7   2   30.50    1.10
 -19   7   2   25.60    1.00
 -20   7   2    0.00    0.53
 -21   7   2    2.40    0.58
 -22   7   2    0.00    0.52
 -23   7   2    6.00    0.78
  -2   8   2   73.10    2.00
  -3   8   2  176.00    3.90
  -4   8   2    0.50    0.53
  -5   8   2   19.20    1.40
  -6   8   2   46.90    1.70
  -7   8   2  102.20    2.10
  -8   8   2    0.50    0.39
  -9   8   2   28.60    1.10
 -10   8   2   59.20    1.90
 -11   8   2   37.90    1.40
 -12   8   2    0.20    0.38
 -13   8   2   15.40    0.92
 -14   8   2   82.00    2.50
 -15   8   2   23.00    1.20
 -16   8   2    2.10    0.56
 -17   8   2   12.20    0.94
 -18   8   2    9.30    0.80
 -19   8   2   10.10    0.87
 -20   8   2    9.20    0.87
 -21   8   2   61.20    1.70
 -22   8   2   20.20    0.96
 -23   8   2    3.50    0.69
  -2   9   2   49.90    1.70
  -3   9   2   20.40    1.50
  -4   9   2  107.40    3.30
  -5   9   2   37.00    1.50
  -6   9   2  161.70    2.80
  -7   9   2   40.80    1.70
  -8   9   2    4.90    0.64
  -9   9   2   59.80    1.70
 -10   9   2   82.10    2.10
 -11   9   2  158.50    3.00
 -12   9   2    1.80    0.45
 -13   9   2   38.30    1.40
 -14   9   2   11.20    0.82
 -15   9   2    0.10    0.46
 -16   9   2   21.40    1.00
 -17   9   2   55.20    1.30
 -18   9   2   34.10    1.10
 -19   9   2    3.00    0.65
 -20   9   2    2.70    0.60
 -21   9   2   61.80    1.60
 -22   9   2   13.80    0.90
  -2  10   2    0.10    0.37
  -3  10   2  157.70    3.20
  -4  10   2    3.50    0.51
  -5  10   2    1.50    0.44
  -6  10   2    2.10    0.51
  -7  10   2    1.20    0.39
  -8  10   2   14.00    1.00
  -9  10   2    3.40    0.49
 -10  10   2   35.50    1.50
 -11  10   2   33.00    1.30
 -12  10   2    8.70    0.76
 -13  10   2    9.00    0.92
 -14  10   2    1.50    0.65
 -15  10   2   20.60    1.40
 -16  10   2   21.60    1.40
 -17  10   2    8.30    1.00
 -18  10   2   25.40    1.60
 -19  10   2    3.80    0.87
 -20  10   2    0.20    0.59
 -21  10   2   58.50    1.40
 -22  10   2   -0.20    0.64
  -2  11   2  102.80    2.80
  -3  11   2  771.80   14.00
  -4  11   2    0.60    0.37
  -5  11   2  560.60    9.70
  -6  11   2   30.30    1.10
  -7  11   2   12.60    0.69
  -8  11   2   60.70    1.50
  -9  11   2   11.50    1.00
 -10  11   2    0.30    0.39
 -11  11   2    9.10    0.73
 -12  11   2    0.80    0.45
 -13  11   2  113.20    3.10
 -14  11   2    1.30    0.52
 -15  11   2  206.20    4.40
 -16  11   2   39.70    1.80
 -17  11   2    8.00    0.80
 -18  11   2   34.10    2.20
 -19  11   2    0.30    0.55
 -20  11   2   -0.40    0.54
 -21  11   2    2.60    0.59
  -2  12   2   12.40    0.69
  -3  12   2   17.80    0.79
  -4  12   2   35.40    1.30
  -5  12   2   23.10    1.00
  -6  12   2   13.00    1.10
  -7  12   2   75.50    1.80
  -8  12   2    0.90    0.42
  -9  12   2   22.20    1.30
 -10  12   2   31.40    1.30
 -11  12   2   38.90    1.60
 -12  12   2   21.40    1.20
 -13  12   2   20.20    1.40
 -14  12   2    0.60    0.50
 -15  12   2   -0.10    0.50
 -16  12   2   -0.10    0.52
 -17  12   2   12.10    1.40
 -18  12   2    2.60    0.83
 -19  12   2   26.80    1.00
 -20  12   2    2.80    0.61
 -21  12   2    4.50    0.70
  -2  13   2   54.50    1.70
  -3  13   2   16.90    0.84
  -4  13   2    6.90    0.67
  -5  13   2    2.30    0.46
  -6  13   2  169.20    3.10
  -7  13   2    0.50    0.44
  -8  13   2  258.50    4.30
  -9  13   2   12.30    0.81
 -10  13   2   18.80    1.00
 -11  13   2   12.10    0.86
 -12  13   2   11.70    0.93
 -13  13   2    0.90    0.51
 -14  13   2    2.50    0.57
 -15  13   2    9.60    0.83
 -16  13   2   39.70    1.30
 -17  13   2    4.50    0.71
 -18  13   2   49.30    1.30
 -19  13   2    2.30    0.70
 -20  13   2    0.80    0.57
  -2  14   2   61.10    1.80
  -3  14   2    0.30    0.42
  -4  14   2   22.00    1.40
  -5  14   2   74.60    1.60
  -6  14   2   34.10    1.50
  -7  14   2  178.00    4.00
  -8  14   2    0.30    0.46
  -9  14   2   24.10    1.10
 -10  14   2    0.90    0.51
 -11  14   2   24.00    1.20
 -12  14   2    1.70    0.52
 -13  14   2    5.50    0.73
 -14  14   2   29.10    1.50
 -15  14   2    4.10    0.73
 -16  14   2    0.80    0.60
 -17  14   2   26.70    1.60
 -18  14   2    2.00    0.84
 -19  14   2   41.20    1.30
  -2  15   2   37.20    1.70
  -3  15   2   54.60    2.10
  -4  15   2   27.80    1.30
  -5  15   2   32.40    1.60
  -6  15   2    4.00    0.67
  -7  15   2    6.60    0.79
  -8  15   2   35.30    1.60
  -9  15   2    0.60    0.46
 -10  15   2    0.70    0.49
 -11  15   2    0.80    0.49
 -12  15   2    2.80    0.58
 -13  15   2    6.00    0.75
 -14  15   2    1.40    0.72
 -15  15   2   22.50    1.10
 -16  15   2   12.00    0.98
 -17  15   2    3.90    0.68
 -18  15   2   25.70    1.10
  -2  16   2    0.20    0.50
  -3  16   2   20.20    1.30
  -4  16   2   23.90    1.40
  -5  16   2   13.80    1.00
  -6  16   2   23.70    1.00
  -7  16   2    5.50    0.72
  -8  16   2   46.20    1.70
  -9  16   2    6.50    0.77
 -10  16   2    9.70    0.81
 -11  16   2   23.90    0.98
 -12  16   2    4.90    0.72
 -13  16   2   13.50    1.10
 -14  16   2    1.00    0.56
 -15  16   2    7.00    1.10
 -16  16   2   19.30    2.40
 -17  16   2    1.20    2.00
  -2  17   2    4.90    0.72
  -3  17   2    9.20    0.87
  -4  17   2    9.50    0.82
  -5  17   2    0.40    0.50
  -6  17   2    2.20    0.55
  -7  17   2   74.90    1.80
  -8  17   2   43.50    1.50
  -9  17   2    0.60    0.51
 -10  17   2   57.10    1.70
 -11  17   2    2.20    0.55
 -12  17   2    4.80    0.77
 -13  17   2    0.80    0.56
 -14  17   2    1.20    0.52
 -15  17   2    1.30    0.55
  -2  18   2    2.20    0.55
  -3  18   2   24.90    1.10
  -4  18   2    3.50    0.92
  -5  18   2    0.00    0.50
  -6  18   2   40.90    1.30
  -7  18   2    0.60    0.53
  -8  18   2   28.30    1.10
  -9  18   2    2.00    0.55
 -10  18   2   23.20    1.50
 -11  18   2   25.00    1.60
 -12  18   2   10.40    0.84
 -13  18   2    1.80    0.58
 -14  18   2    4.70    0.88
  -2  19   2  111.30    2.70
  -3  19   2   12.10    1.40
  -4  19   2  205.00    4.30
  -5  19   2   19.00    1.10
  -6  19   2    6.10    0.81
  -7  19   2    0.50    0.51
  -8  19   2    2.80    0.67
  -9  19   2    6.60    0.87
 -10  19   2    0.10    0.50
 -11  19   2   10.30    0.98
 -12  19   2    0.10    0.52
  -2  20   2    0.60    0.51
  -3  20   2    3.50    0.72
  -4  20   2    0.00    0.51
  -5  20   2    0.40    0.63
  -6  20   2    5.60    0.80
  -7  20   2    1.70    0.54
  -8  20   2   20.40    1.30
  -9  20   2    3.50    0.74
  -2  21   2    5.00    0.77
  -3  21   2   12.00    2.40
  -4  21   2    1.10    0.59
  -4   0   3  622.50    9.60
  -5   0   3    0.10    0.46
  -6   0   3 1591.00   25.00
  -7   0   3    0.30    0.43
  -8   0   3  213.30    4.10
  -9   0   3   -0.20    0.41
 -10   0   3  282.50    6.60
 -11   0   3    0.70    0.65
 -12   0   3   14.60    0.83
 -13   0   3   -0.20    0.38
 -14   0   3   28.20    0.81
 -15   0   3    0.00    0.33
 -16   0   3    3.60    0.52
 -17   0   3    0.10    0.41
 -18   0   3  140.80    3.20
 -19   0   3    0.00    0.51
 -20   0   3    3.20    0.53
 -21   0   3    0.20    0.47
 -22   0   3   17.60    1.00
 -23   0   3    0.50    0.56
 -24   0   3   51.70    1.40
 -25   0   3    0.50    0.78
  -4   1   3   57.50    1.60
  -5   1   3  899.20   12.00
  -6   1   3   30.20    1.60
  -7   1   3  143.90    3.60
  -8   1   3  399.80    7.50
  -9   1   3   14.30    0.93
 -10   1   3  203.70    4.00
 -11   1   3   25.00    1.20
 -12   1   3  113.40    2.00
 -13   1   3  112.80    2.20
 -14   1   3  158.00    2.40
 -15   1   3    7.60    0.64
 -16   1   3   59.10    1.30
 -17   1   3   20.10    0.90
 -18   1   3    1.50    0.50
 -19   1   3    3.80    0.69
 -20   1   3   20.60    1.10
 -21   1   3    1.10    0.54
 -22   1   3   23.40    1.10
 -23   1   3    7.80    1.10
 -24   1   3   13.30    0.89
 -25   1   3   19.40    1.00
  -4   2   3 1935.00   37.00
  -5   2   3   42.00    1.70
  -6   2   3    2.80    0.78
  -7   2   3    7.50    1.10
  -8   2   3    0.10    0.38
  -9   2   3  301.50    6.30
 -10   2   3   82.20    2.80
 -11   2   3   17.80    1.00
 -12   2   3    0.40    0.39
 -13   2   3    8.40    0.71
 -14   2   3   76.90    1.40
 -15   2   3   22.90    1.10
 -16   2   3  182.20    2.90
 -17   2   3    0.60    0.44
 -18   2   3   41.90    1.30
 -19   2   3    1.80    0.57
 -20   2   3    6.80    0.76
 -21   2   3   16.80    1.00
 -22   2   3    0.20    0.51
 -23   2   3    0.20    0.52
 -24   2   3    9.00    1.20
 -25   2   3    5.30    1.10
  -4   3   3  102.30    2.70
  -5   3   3    3.80    0.78
  -6   3   3   24.60    1.40
  -7   3   3  411.00    6.80
  -8   3   3  232.60    4.80
  -9   3   3   16.90    1.30
 -10   3   3  105.00    2.50
 -11   3   3  493.40    7.10
 -12   3   3    3.70    0.55
 -13   3   3   14.60    0.87
 -14   3   3    7.60    0.80
 -15   3   3    8.10    0.82
 -16   3   3    2.20    0.47
 -17   3   3    1.30    0.47
 -18   3   3    0.20    0.47
 -19   3   3   13.70    0.97
 -20   3   3    9.30    0.79
 -21   3   3   13.40    0.93
 -22   3   3   33.40    1.10
 -23   3   3    1.30    0.55
 -24   3   3    7.60    0.81
 -25   3   3    5.60    0.80
  -4   4   3   79.10    2.50
  -5   4   3   45.10    1.80
  -6   4   3   91.50    2.20
  -7   4   3 1578.00   40.00
  -8   4   3  573.80   10.00
  -9   4   3  156.80    3.50
 -10   4   3  419.40    8.80
 -11   4   3   48.90    1.40
 -12   4   3   34.70    1.40
 -13   4   3   21.90    0.82
 -14   4   3   40.80    1.20
 -15   4   3    5.00    0.63
 -16   4   3    3.70    0.59
 -17   4   3  105.70    2.50
 -18   4   3  108.90    2.40
 -19   4   3  132.30    2.10
 -20   4   3   29.40    1.00
 -21   4   3   20.30    0.99
 -22   4   3   17.30    0.94
 -23   4   3    7.40    0.83
 -24   4   3   15.00    0.92
  -4   5   3    2.30    0.68
  -5   5   3   73.40    2.60
  -6   5   3    3.30    0.58
  -7   5   3    0.10    0.39
  -8   5   3    8.90    0.83
  -9   5   3   62.20    1.80
 -10   5   3   86.20    1.90
 -11   5   3  373.80    8.20
 -12   5   3    7.10    0.73
 -13   5   3    2.80    0.47
 -14   5   3    3.70    0.52
 -15   5   3   84.40    1.80
 -16   5   3   11.20    0.81
 -17   5   3    0.90    0.49
 -18   5   3   11.00    0.94
 -19   5   3   52.90    1.30
 -20   5   3    2.40    0.53
 -21   5   3   97.50    1.80
 -22   5   3   21.10    0.99
 -23   5   3    2.10    0.56
 -24   5   3    2.60    0.57
  -4   6   3   23.90    1.10
  -5   6   3  109.30    3.00
  -6   6   3    0.10    0.38
  -7   6   3  358.10    7.50
  -8   6   3  152.00    3.40
  -9   6   3    2.20    0.43
 -10   6   3  202.10    3.30
 -11   6   3    0.20    0.39
 -12   6   3    0.20    0.35
 -13   6   3   53.60    1.40
 -14   6   3   23.00    1.00
 -15   6   3   26.60    0.98
 -16   6   3    1.70    0.49
 -17   6   3   25.40    1.10
 -18   6   3   26.90    1.10
 -19   6   3   40.80    1.20
 -20   6   3   59.40    1.40
 -21   6   3   21.70    0.97
 -22   6   3   28.00    1.10
 -23   6   3    0.70    0.53
 -24   6   3    0.60    0.54
  -4   7   3   26.90    1.30
  -5   7   3   97.50    3.20
  -6   7   3   50.50    1.90
  -7   7   3    5.70    0.77
  -8   7   3   26.90    1.30
  -9   7   3   47.50    1.80
 -10   7   3   24.80    1.20
 -11   7   3   16.50    0.92
 -12   7   3    7.00    0.66
 -13   7   3   80.70    1.90
 -14   7   3   74.30    2.20
 -15   7   3    2.70    0.50
 -16   7   3    7.00    0.89
 -17   7   3   -0.10    0.52
 -18   7   3    0.30    0.47
 -19   7   3    0.10    0.48
 -20   7   3   -0.10    0.50
 -21   7   3   19.80    0.97
 -22   7   3   12.30    0.87
 -23   7   3    7.00    0.79
  -4   8   3  295.30    8.80
  -5   8   3    0.10    0.37
  -6   8   3   72.30    1.70
  -7   8   3   78.90    2.70
  -8   8   3   99.30    2.30
  -9   8   3   30.90    1.50
 -10   8   3    7.50    0.61
 -11   8   3    0.20    0.36
 -12   8   3    9.80    0.73
 -13   8   3  102.10    2.80
 -14   8   3   54.50    1.80
 -15   8   3   38.80    2.00
 -16   8   3   15.50    1.20
 -17   8   3  124.30    3.10
 -18   8   3   22.50    1.00
 -19   8   3   35.10    1.30
 -20   8   3    0.20    0.50
 -21   8   3   23.10    0.99
 -22   8   3    0.90    0.54
 -23   8   3    6.50    1.00
  -4   9   3   43.30    1.50
  -5   9   3  284.40    4.50
  -6   9   3   93.80    2.60
  -7   9   3  227.50    4.00
  -8   9   3   54.50    1.90
  -9   9   3   12.00    0.84
 -10   9   3   85.60    2.70
 -11   9   3  107.90    2.70
 -12   9   3   77.10    2.30
 -13   9   3    8.90    0.85
 -14   9   3    2.90    0.56
 -15   9   3    2.50    0.55
 -16   9   3    8.20    0.93
 -17   9   3   12.90    0.99
 -18   9   3    3.80    0.61
 -19   9   3   60.10    2.10
 -20   9   3    2.40    0.57
 -21   9   3   21.50    1.20
 -22   9   3   14.90    0.86
 -23   9   3   21.80    0.95
  -4  10   3    6.00    0.74
  -5  10   3  184.00    2.60
  -6  10   3   76.00    1.80
  -7  10   3    3.90    0.54
  -8  10   3   14.10    0.80
  -9  10   3   14.40    0.95
 -10  10   3   11.60    0.74
 -11  10   3    0.20    0.40
 -12  10   3    4.10    0.62
 -13  10   3   78.60    2.40
 -14  10   3    5.50    0.76
 -15  10   3  201.10    4.00
 -16  10   3    8.60    0.79
 -17  10   3    0.30    0.50
 -18  10   3    7.20    0.82
 -19  10   3    5.20    0.82
 -20  10   3    3.90    0.67
 -21  10   3   56.10    6.90
 -22  10   3    1.60    0.55
  -4  11   3    5.80    0.72
  -5  11   3   11.90    0.87
  -6  11   3   13.60    0.79
  -7  11   3    0.30    0.40
  -8  11   3    0.10    0.38
  -9  11   3    2.50    0.50
 -10  11   3   37.10    1.50
 -11  11   3   14.10    0.97
 -12  11   3   10.20    0.83
 -13  11   3  132.80    4.30
 -14  11   3    3.00    0.78
 -15  11   3    0.50    0.49
 -16  11   3   11.20    0.85
 -17  11   3    8.90    1.10
 -18  11   3    6.00    0.99
 -19  11   3   14.00    1.10
 -20  11   3    2.60    0.55
 -21  11   3    1.10    0.55
  -4  12   3   10.10    0.69
  -5  12   3    6.80    0.84
  -6  12   3  140.30    3.10
  -7  12   3   32.70    1.40
  -8  12   3  137.30    3.20
  -9  12   3  101.00    3.80
 -10  12   3   45.10    2.20
 -11  12   3   19.80    1.30
 -12  12   3   13.80    0.90
 -13  12   3   11.40    1.20
 -14  12   3    5.30    0.74
 -15  12   3   11.50    0.90
 -16  12   3   68.40    2.70
 -17  12   3    6.20    1.60
 -18  12   3  198.40    2.90
 -19  12   3    5.90    1.20
 -20  12   3    4.70    0.97
 -21  12   3   47.80    1.30
  -4  13   3   17.10    0.88
  -5  13   3   32.00    1.40
  -6  13   3    0.30    0.44
  -7  13   3   15.80    0.97
  -8  13   3   26.20    1.20
  -9  13   3    1.30    0.49
 -10  13   3  200.10    5.50
 -11  13   3    6.00    0.80
 -12  13   3    5.00    0.68
 -13  13   3    0.80    0.50
 -14  13   3   32.50    1.10
 -15  13   3    0.40    0.50
 -16  13   3    1.10    0.50
 -17  13   3    1.10    0.62
 -18  13   3    0.20    0.58
 -19  13   3    7.70    0.87
 -20  13   3   17.30    2.00
  -4  14   3   28.90    1.40
  -5  14   3    2.50    0.51
  -6  14   3   29.20    1.30
  -7  14   3   22.90    1.10
  -8  14   3   89.90    2.40
  -9  14   3   96.20    2.60
 -10  14   3   61.10    1.80
 -11  14   3   27.50    1.00
 -12  14   3   12.90    0.84
 -13  14   3    0.30    0.49
 -14  14   3   46.00    1.70
 -15  14   3    0.20    0.49
 -16  14   3    1.50    0.50
 -17  14   3    0.30    0.48
 -18  14   3   97.00    2.20
 -19  14   3    6.40    0.84
  -4  15   3    0.20    0.48
  -5  15   3    0.30    0.52
  -6  15   3    2.70    0.57
  -7  15   3   15.50    0.92
  -8  15   3    0.80    0.46
  -9  15   3    1.90    0.50
 -10  15   3   17.10    1.10
 -11  15   3   14.00    0.86
 -12  15   3    0.90    0.50
 -13  15   3    1.50    0.52
 -14  15   3    2.00    0.61
 -15  15   3    0.30    0.48
 -16  15   3   19.80    0.89
 -17  15   3    0.00    0.48
 -18  15   3    8.60    0.83
  -4  16   3   11.90    0.90
  -5  16   3    8.30    0.84
  -6  16   3   11.20    0.82
  -7  16   3   57.70    1.40
  -8  16   3   37.40    1.30
  -9  16   3   16.50    1.10
 -10  16   3    1.10    0.50
 -11  16   3   12.10    0.84
 -12  16   3    4.90    0.70
 -13  16   3    3.30    0.61
 -14  16   3    0.80    0.50
 -15  16   3   32.80    1.00
 -16  16   3    4.00    0.84
 -17  16   3    0.20    0.52
  -4  17   3   11.80    1.20
  -5  17   3   12.30    0.92
  -6  17   3   41.90    1.30
  -7  17   3   12.40    0.85
  -8  17   3   48.60    1.70
  -9  17   3   12.40    0.86
 -10  17   3    2.20    0.53
 -11  17   3   42.00    1.70
 -12  17   3   26.70    1.10
 -13  17   3   10.90    1.20
 -14  17   3    0.30    0.51
 -15  17   3    5.90    0.88
  -4  18   3   53.30    1.40
  -5  18   3    2.10    0.54
  -6  18   3    1.10    0.52
  -7  18   3   23.20    1.40
  -8  18   3   14.00    0.96
  -9  18   3    0.20    0.50
 -10  18   3   51.40    1.30
 -11  18   3    1.40    0.53
 -12  18   3    4.70    0.71
 -13  18   3   10.00    1.00
 -14  18   3    3.80    0.57
  -4  19   3    4.00    0.78
  -5  19   3   13.70    0.87
  -6  19   3   12.00    0.85
  -7  19   3    8.30    0.79
  -8  19   3   10.00    0.77
  -9  19   3    0.10    0.48
 -10  19   3    0.10    0.49
 -11  19   3    0.50    0.57
  -4  20   3   33.50    1.50
  -5  20   3   38.80    1.20
  -6  20   3    3.00    0.61
  -7  20   3   55.90    1.40
  -8  20   3    0.00    0.50
  -9  20   3    5.00    0.71
  -4   0   4  103.10    5.70
  -5   0   4    0.70    0.54
  -6   0   4  362.60    5.60
  -7   0   4    0.20    0.36
  -8   0   4 1257.00   31.00
  -9   0   4    0.30    0.51
 -10   0   4   25.90    1.10
 -11   0   4    0.20    0.38
 -12   0   4   42.70    1.80
 -13   0   4   -0.10    0.36
 -14   0   4    0.50    0.34
 -15   0   4    0.00    0.34
 -16   0   4   29.60    0.92
 -17   0   4    0.00    0.39
 -18   0   4  280.20    5.10
 -19   0   4    0.20    0.47
 -20   0   4   25.10    1.10
 -21   0   4   -0.10    0.47
 -22   0   4   14.30    1.00
 -23   0   4    0.30    0.67
 -24   0   4   21.70    1.50
 -25   0   4    0.10    0.52
  -4   1   4  542.10    8.10
  -5   1   4   39.60    1.50
  -6   1   4   48.10    1.70
  -7   1   4  130.80    3.40
  -8   1   4  145.70    3.90
  -9   1   4    0.40    0.43
 -10   1   4    7.80    0.94
 -11   1   4   24.10    0.94
 -12   1   4    6.70    0.69
 -13   1   4  102.00    2.60
 -14   1   4   24.90    0.83
 -15   1   4   89.30    1.50
 -16   1   4    3.10    0.53
 -17   1   4    0.00    0.39
 -18   1   4   13.10    0.81
 -19   1   4    1.10    0.54
 -20   1   4    7.30    0.75
 -21   1   4    8.20    0.78
 -22   1   4   11.90    0.85
 -23   1   4    1.20    0.64
 -24   1   4    0.40    0.59
 -25   1   4   10.00    1.10
  -4   2   4  116.00    2.60
  -5   2   4   12.50    0.70
  -6   2   4   86.00    2.30
  -7   2   4    5.10    0.58
  -8   2   4    0.20    0.42
  -9   2   4  168.50    3.70
 -10   2   4    4.80    0.60
 -11   2   4  256.70    3.70
 -12   2   4   67.50    1.50
 -13   2   4    7.80    0.63
 -14   2   4  123.40    2.50
 -15   2   4    8.40    0.67
 -16   2   4   41.80    1.10
 -17   2   4   -0.10    0.40
 -18   2   4   10.80    0.88
 -19   2   4    4.90    0.71
 -20   2   4   23.10    1.20
 -21   2   4   88.70    2.10
 -22   2   4    8.40    0.98
 -23   2   4    1.20    0.51
 -24   2   4   77.70    2.10
 -25   2   4   27.20    1.00
  -4   3   4   83.10    1.80
  -5   3   4   18.00    0.79
  -6   3   4    6.60    0.61
  -7   3   4  212.80    4.50
  -8   3   4    0.90    0.42
  -9   3   4   66.20    2.70
 -10   3   4  220.30    3.30
 -11   3   4   47.20    1.30
 -12   3   4  314.80    4.50
 -13   3   4   20.40    0.81
 -14   3   4   32.60    0.98
 -15   3   4    0.10    0.38
 -16   3   4    4.70    0.64
 -17   3   4  159.10    2.90
 -18   3   4    7.20    0.74
 -19   3   4    5.70    0.68
 -20   3   4   54.70    1.30
 -21   3   4   23.00    1.00
 -22   3   4   26.60    1.10
 -23   3   4    0.20    0.52
 -24   3   4   22.60    1.20
  -4   4   4  260.00    4.50
  -5   4   4  130.60    3.10
  -6   4   4   36.60    1.20
  -7   4   4   21.10    0.98
  -8   4   4    0.20    0.43
  -9   4   4    3.90    0.87
 -10   4   4   39.90    1.60
 -11   4   4  107.60    2.40
 -12   4   4    1.90    0.45
 -13   4   4    8.30    0.66
 -14   4   4   10.50    0.69
 -15   4   4    8.80    0.78
 -16   4   4   32.60    1.00
 -17   4   4    0.80    0.45
 -18   4   4   19.70    1.00
 -19   4   4    2.10    0.48
 -20   4   4    1.80    0.49
 -21   4   4   87.20    2.00
 -22   4   4    8.20    0.79
 -23   4   4    7.70    0.81
 -24   4   4    2.10    0.52
  -4   5   4   23.90    1.00
  -5   5   4  164.30    4.60
  -6   5   4   84.50    2.60
  -7   5   4  200.70    4.90
  -8   5   4    7.50    0.63
  -9   5   4  301.50    3.80
 -10   5   4   35.80    1.10
 -11   5   4  227.80    8.50
 -12   5   4    0.50    0.44
 -13   5   4   18.80    0.79
 -14   5   4   55.60    2.80
 -15   5   4    3.70    0.55
 -16   5   4   -0.10    0.40
 -17   5   4   10.20    0.93
 -18   5   4   69.60    1.70
 -19   5   4    7.00    0.85
 -20   5   4    1.10    0.49
 -21   5   4   48.40    1.40
 -22   5   4   13.00    0.85
 -23   5   4  102.40    1.80
 -24   5   4    6.50    1.90
  -4   6   4   20.40    1.30
  -5   6   4   58.10    1.90
  -6   6   4   59.90    2.10
  -7   6   4    7.80    0.66
  -8   6   4    2.00    0.44
  -9   6   4    1.00    0.44
 -10   6   4  506.90   15.00
 -11   6   4   36.70    1.60
 -12   6   4   76.20    2.70
 -13   6   4  116.80    2.80
 -14   6   4   35.30    1.10
 -15   6   4   47.30    1.70
 -16   6   4    0.70    0.46
 -17   6   4    0.30    0.47
 -18   6   4    2.90    0.49
 -19   6   4    0.10    0.46
 -20   6   4    4.60    0.72
 -21   6   4   25.20    1.10
 -22   6   4   42.40    1.70
 -23   6   4    2.80    0.54
 -24   6   4    2.40    0.54
  -4   7   4  259.80    3.50
  -5   7   4    0.40    0.44
  -6   7   4  105.20    1.70
  -7   7   4    0.50    0.42
  -8   7   4   15.00    0.84
  -9   7   4   34.50    1.60
 -10   7   4   32.60    1.10
 -11   7   4  197.10    5.80
 -12   7   4   16.20    0.85
 -13   7   4   16.60    1.00
 -14   7   4  168.60    3.20
 -15   7   4   76.40    2.40
 -16   7   4    4.90    0.71
 -17   7   4    8.00    1.10
 -18   7   4   39.50    1.40
 -19   7   4   17.40    1.00
 -20   7   4   14.90    0.85
 -21   7   4    6.90    0.77
 -22   7   4   13.10    0.82
 -23   7   4    1.40    0.49
  -4   8   4    0.40    0.43
  -5   8   4  104.80    4.00
  -6   8   4    4.80    0.67
  -7   8   4  617.50   35.00
  -8   8   4    7.40    0.72
  -9   8   4   89.80    1.50
 -10   8   4   29.60    1.60
 -11   8   4   10.80    0.91
 -12   8   4    7.10    0.65
 -13   8   4   30.80    1.10
 -14   8   4   67.00    2.30
 -15   8   4    7.10    0.89
 -16   8   4    0.10    0.47
 -17   8   4    4.20    0.63
 -18   8   4    0.40    0.47
 -19   8   4   95.80    1.70
 -20   8   4    9.60    0.79
 -21   8   4   19.90    1.10
 -22   8   4   19.90    0.90
 -23   8   4    0.20    0.51
  -4   9   4    0.00    0.41
  -5   9   4   26.60    1.20
  -6   9   4   13.30    0.69
  -7   9   4    8.40    0.69
  -8   9   4   10.20    0.69
  -9   9   4   49.60    1.80
 -10   9   4   11.00    0.80
 -11   9   4   22.80    1.40
 -12   9   4   35.50    1.50
 -13   9   4    2.20    0.72
 -14   9   4    5.60    0.84
 -15   9   4   48.50    1.30
 -16   9   4   11.80    1.00
 -17   9   4   34.50    1.40
 -18   9   4   17.20    1.00
 -19   9   4   21.00    1.30
 -20   9   4    0.80    0.49
 -21   9   4   19.20    0.88
 -22   9   4    6.90    0.74
  -4  10   4    3.30    0.55
  -5  10   4    6.30    0.61
  -6  10   4   41.60    1.50
  -7  10   4   71.10    2.20
  -8  10   4  135.70    2.80
  -9  10   4   26.00    1.50
 -10  10   4   71.10    2.00
 -11  10   4   47.10    2.30
 -12  10   4    2.70    0.58
 -13  10   4  199.70    4.50
 -14  10   4   27.30    2.10
 -15  10   4   74.40    1.70
 -16  10   4    2.20    0.51
 -17  10   4    0.60    0.49
 -18  10   4   46.00    1.40
 -19  10   4    3.20    0.82
 -20  10   4   23.90    1.10
 -21  10   4    9.80    0.82
 -22  10   4    1.70    0.53
  -4  11   4    6.60    0.67
  -5  11   4    0.20    0.40
  -6  11   4   34.80    1.90
  -7  11   4   33.10    1.00
  -8  11   4    2.80    0.55
  -9  11   4   33.20    1.60
 -10  11   4    8.00    0.82
 -11  11   4    9.80    0.76
 -12  11   4    2.80    0.56
 -13  11   4   78.80    2.70
 -14  11   4    4.90    0.67
 -15  11   4  152.70    2.30
 -16  11   4    4.50    0.68
 -17  11   4    3.10    0.89
 -18  11   4   54.40    1.70
 -19  11   4    2.30    0.55
 -20  11   4    1.60    0.50
 -21  11   4   37.80    1.20
  -4  12   4   19.90    0.97
  -5  12   4   47.00    1.90
  -6  12   4   52.40    1.70
  -7  12   4   84.60    2.50
  -8  12   4   57.80    2.50
  -9  12   4    6.90    0.84
 -10  12   4  119.00    2.30
 -11  12   4   42.00    2.20
 -12  12   4   59.90    3.20
 -13  12   4   21.50    1.60
 -14  12   4    0.20    0.45
 -15  12   4   10.90    0.82
 -16  12   4   13.00    1.40
 -17  12   4    0.40    0.48
 -18  12   4    4.00    0.66
 -19  12   4   11.10    0.87
 -20  12   4    3.50    0.64
  -4  13   4   43.40    1.30
  -5  13   4   21.30    0.95
  -6  13   4   24.90    0.98
  -7  13   4    0.10    0.46
  -8  13   4   20.10    1.10
  -9  13   4    5.00    0.70
 -10  13   4   88.10    3.30
 -11  13   4    5.10    0.69
 -12  13   4  158.90    2.70
 -13  13   4    7.80    0.71
 -14  13   4   17.30    1.10
 -15  13   4    1.30    0.48
 -16  13   4   11.50    2.10
 -17  13   4    5.90    1.30
 -18  13   4   47.80    2.30
 -19  13   4    2.20    0.53
  -4  14   4   54.80    1.50
  -5  14   4    5.70    0.75
  -6  14   4    1.10    0.49
  -7  14   4   -0.10    0.45
  -8  14   4    0.00    0.45
  -9  14   4   18.80    0.82
 -10  14   4  129.40    5.30
 -11  14   4   46.10    1.50
 -12  14   4    5.30    0.67
 -13  14   4    2.70    0.52
 -14  14   4   15.10    1.50
 -15  14   4    0.60    0.51
 -16  14   4   29.40    2.40
 -17  14   4    0.50    0.46
 -18  14   4   10.40    1.50
  -4  15   4    0.20    0.48
  -5  15   4    1.10    0.50
  -6  15   4   25.30    1.10
  -7  15   4   20.50    0.89
  -8  15   4   32.60    1.30
  -9  15   4   19.20    0.96
 -10  15   4   57.80    1.40
 -11  15   4   25.60    0.96
 -12  15   4    1.90    0.50
 -13  15   4   17.40    0.87
 -14  15   4   20.10    1.10
 -15  15   4    5.60    0.80
 -16  15   4    0.90    0.45
 -17  15   4   17.10    1.10
  -4  16   4    5.50    0.71
  -5  16   4    0.70    0.47
  -6  16   4    0.10    0.46
  -7  16   4    9.60    0.75
  -8  16   4   28.00    1.20
  -9  16   4    2.20    0.51
 -10  16   4  126.40    2.80
 -11  16   4   14.50    0.88
 -12  16   4   10.70    0.78
 -13  16   4   36.50    1.10
 -14  16   4    3.40    0.57
 -15  16   4   16.70    1.90
 -16  16   4    7.00    3.10
  -4  17   4    0.80    0.48
  -5  17   4    0.10    0.47
  -6  17   4    0.60    0.48
  -7  17   4   32.10    1.00
  -8  17   4    0.20    0.47
  -9  17   4   10.10    0.78
 -10  17   4    4.90    0.67
 -11  17   4   49.40    1.40
 -12  17   4    4.90    0.67
 -13  17   4    3.00    0.55
 -14  17   4    4.70    0.80
  -4  18   4   24.10    0.96
  -5  18   4   12.90    0.88
  -6  18   4    2.60    0.52
  -7  18   4  119.20   13.00
  -8  18   4    5.10    0.72
  -9  18   4   13.80    0.93
 -10  18   4    1.30    0.50
 -11  18   4   12.70    1.20
 -12  18   4    1.60    0.54
  -4  19   4   92.20   13.00
  -5  19   4    1.40    0.48
  -6  19   4    5.90    0.70
  -7  19   4    1.30    0.49
  -8  19   4   14.10    0.83
  -9  19   4   10.50    0.77
 -10  19   4    2.30    0.58
  -6   0   5  370.80    7.20
  -7   0   5   -0.20    0.60
  -8   0   5    0.90    0.32
  -9   0   5   -0.10    0.30
 -10   0   5    0.30    0.88
 -11   0   5    0.20    0.88
 -12   0   5   16.70    0.85
 -13   0   5    0.20    0.42
 -14   0   5    0.10    0.38
 -15   0   5    0.10    0.40
 -16   0   5  317.10   13.00
 -17   0   5    0.10    0.46
 -18   0   5  274.50    6.20
 -19   0   5    0.10    0.37
 -20   0   5   29.60    0.99
 -21   0   5   -0.30    0.46
 -22   0   5    3.30    0.58
 -23   0   5    0.00    0.98
 -24   0   5    9.70    0.71
  -6   1   5   86.90    2.00
  -7   1   5    5.80    0.44
  -8   1   5   21.40    0.86
  -9   1   5   70.90    1.30
 -10   1   5    2.10    0.43
 -11   1   5   85.50    1.60
 -12   1   5  171.90    2.50
 -13   1   5    0.30    0.37
 -14   1   5  111.40    2.60
 -15   1   5    1.30    0.45
 -16   1   5    0.80    0.45
 -17   1   5    1.70    0.53
 -18   1   5   91.90    2.40
 -19   1   5    3.70    0.66
 -20   1   5    6.80    0.69
 -21   1   5   65.80    1.70
 -22   1   5   10.30    1.30
 -23   1   5   14.20    0.87
 -24   1   5   53.40    2.00
  -6   2   5    0.20    0.36
  -7   2   5    7.70    0.54
  -8   2   5  123.70    5.90
  -9   2   5    0.00    0.32
 -10   2   5  250.80    3.70
 -11   2   5    2.40    0.47
 -12   2   5    6.90    0.77
 -13   2   5  157.00    2.40
 -14   2   5  171.40    3.60
 -15   2   5  208.90    3.40
 -16   2   5    4.40    0.68
 -17   2   5   10.80    0.83
 -18   2   5   22.40    1.10
 -19   2   5    1.10    0.39
 -20   2   5    2.10    0.44
 -21   2   5   11.90    0.76
 -22   2   5    6.00    0.67
 -23   2   5    2.20    0.48
 -24   2   5    4.30    0.96
  -6   3   5   89.20    1.40
  -7   3   5  184.10    3.10
  -8   3   5    0.90    0.35
  -9   3   5   42.20    1.10
 -10   3   5   10.30    0.71
 -11   3   5  271.00    3.90
 -12   3   5    9.30    0.65
 -13   3   5   10.40    0.70
 -14   3   5   22.40    0.99
 -15   3   5   32.60    1.20
 -16   3   5    0.00    0.49
 -17   3   5    3.10    0.64
 -18   3   5   60.10    1.80
 -19   3   5   41.20    1.00
 -20   3   5    7.00    0.64
 -21   3   5   59.00    1.30
 -22   3   5   15.70    0.81
 -23   3   5   24.90    0.91
 -24   3   5    1.20    0.44
  -6   4   5   54.40    1.70
  -7   4   5   35.40    0.93
  -8   4   5    6.00    0.58
  -9   4   5    1.70    0.41
 -10   4   5    2.70    0.48
 -11   4   5   15.40    0.75
 -12   4   5   18.60    0.98
 -13   4   5   24.20    1.00
 -14   4   5    0.20    0.42
 -15   4   5   14.10    0.87
 -16   4   5    9.30    0.93
 -17   4   5  121.50    2.50
 -18   4   5    0.20    0.40
 -19   4   5    0.70    0.41
 -20   4   5    2.40    0.47
 -21   4   5   17.60    0.81
 -22   4   5    6.10    0.68
 -23   4   5   11.70    0.76
  -6   5   5    6.80    0.69
  -7   5   5   91.80    2.10
  -8   5   5   43.90    1.10
  -9   5   5   77.20    2.10
 -10   5   5  192.70    3.00
 -11   5   5   21.60    1.10
 -12   5   5  106.50    2.90
 -13   5   5  185.80    3.80
 -14   5   5    0.30    0.50
 -15   5   5    2.30    0.53
 -16   5   5    1.40    0.52
 -17   5   5   22.60    1.10
 -18   5   5    0.20    0.41
 -19   5   5    2.50    0.46
 -20   5   5    9.00    0.67
 -21   5   5   51.00    1.50
 -22   5   5   23.60    0.90
 -23   5   5    0.00    0.44
  -6   6   5   18.90    0.79
  -7   6   5   25.10    0.97
  -8   6   5    3.30    0.53
  -9   6   5   13.30    0.87
 -10   6   5   44.20    1.40
 -11   6   5    4.00    0.56
 -12   6   5   10.70    0.74
 -13   6   5   37.20    1.50
 -14   6   5  153.00    7.70
 -15   6   5    0.20    0.48
 -16   6   5    9.90    0.85
 -17   6   5   47.00    3.30
 -18   6   5   29.90    0.90
 -19   6   5    2.00    0.49
 -20   6   5    5.00    0.65
 -21   6   5   24.40    0.88
 -22   6   5   12.00    0.76
 -23   6   5    0.20    0.44
  -6   7   5    5.70    0.85
  -7   7   5   12.80    0.78
  -8   7   5   16.90    0.82
  -9   7   5   58.20    2.30
 -10   7   5  217.70    3.10
 -11   7   5   36.70    1.80
 -12   7   5   47.90    1.70
 -13   7   5  158.90    3.10
 -14   7   5    9.00    0.82
 -15   7   5  139.80    2.90
 -16   7   5    0.30    0.50
 -17   7   5    1.90    0.43
 -18   7   5    7.60    0.89
 -19   7   5    4.00    0.63
 -20   7   5   18.10    1.10
 -21   7   5    9.10    0.70
 -22   7   5   66.40    1.90
  -6   8   5   33.80    1.70
  -7   8   5  181.50    3.40
  -8   8   5   35.40    1.40
  -9   8   5   32.40    1.40
 -10   8   5   30.70    1.30
 -11   8   5    0.20    0.41
 -12   8   5   14.50    0.93
 -13   8   5   81.20    4.50
 -14   8   5   60.60    2.50
 -15   8   5   47.10    2.20
 -16   8   5    2.70    0.45
 -17   8   5   62.50    1.30
 -18   8   5   20.90    0.87
 -19   8   5   20.10    1.50
 -20   8   5    0.00    0.45
 -21   8   5    0.60    0.45
 -22   8   5    5.30    0.62
  -6   9   5   36.40    1.40
  -7   9   5  273.90    4.30
  -8   9   5   22.50    1.40
  -9   9   5   26.10    2.20
 -10   9   5    2.80    0.58
 -11   9   5   61.70    3.40
 -12   9   5   39.00    1.90
 -13   9   5   30.70    1.30
 -14   9   5   19.30    1.30
 -15   9   5   65.90    1.30
 -16   9   5    0.20    0.42
 -17   9   5   17.40    0.82
 -18   9   5   15.90    1.00
 -19   9   5   16.90    1.30
 -20   9   5   10.20    0.87
 -21   9   5    0.00    0.42
  -6  10   5   22.10    1.20
  -7  10   5  142.70    3.50
  -8  10   5    6.30    0.73
  -9  10   5    2.40    0.53
 -10  10   5    2.80    0.60
 -11  10   5   20.70    1.50
 -12  10   5    1.90    0.53
 -13  10   5    1.30    0.51
 -14  10   5   48.50    1.40
 -15  10   5   89.50    1.50
 -16  10   5   93.40    1.60
 -17  10   5    0.50    0.45
 -18  10   5   14.10    0.80
 -19  10   5    7.60    0.75
 -20  10   5    6.70    0.70
 -21  10   5    1.10    0.47
  -6  11   5   11.20    0.78
  -7  11   5   69.00    2.00
  -8  11   5   37.00    1.70
  -9  11   5    2.10    0.54
 -10  11   5   47.70    2.60
 -11  11   5  122.40    3.20
 -12  11   5   77.20    4.00
 -13  11   5    5.00    0.83
 -14  11   5    1.60    0.52
 -15  11   5   19.80    1.10
 -16  11   5    0.30    0.47
 -17  11   5    3.70    0.66
 -18  11   5    0.40    0.47
 -19  11   5    0.00    0.70
 -20  11   5    1.10    0.48
  -6  12   5   90.30    4.50
  -7  12   5   22.30    1.40
  -8  12   5    4.80    0.85
  -9  12   5    7.50    0.93
 -10  12   5   63.00    2.40
 -11  12   5    0.10    0.38
 -12  12   5    2.90    0.47
 -13  12   5    0.50    0.44
 -14  12   5    1.70    0.61
 -15  12   5    8.40    0.75
 -16  12   5   12.40    0.79
 -17  12   5    6.70    0.79
 -18  12   5   25.20    1.10
 -19  12   5    5.30    1.30
  -6  13   5   17.00    1.30
  -7  13   5   38.30    1.40
  -8  13   5    2.60    0.45
  -9  13   5   10.90    0.97
 -10  13   5   50.10    1.10
 -11  13   5    0.00    0.41
 -12  13   5    1.10    0.59
 -13  13   5    1.70    0.47
 -14  13   5   76.40    1.50
 -15  13   5    4.10    0.63
 -16  13   5    0.20    0.42
 -17  13   5    4.50    0.62
 -18  13   5   14.90    1.40
  -6  14   5   31.10    0.89
  -7  14   5    0.90    0.40
  -8  14   5    0.10    0.39
  -9  14   5    1.80    0.44
 -10  14   5   14.80    0.94
 -11  14   5    6.80    0.75
 -12  14   5    0.30    0.43
 -13  14   5   31.10    0.99
 -14  14   5   25.60    1.30
 -15  14   5   22.90    0.89
 -16  14   5   11.80    0.75
 -17  14   5    1.20    0.43
  -6  15   5    3.70    0.66
  -7  15   5   45.00    1.40
  -8  15   5   17.10    0.84
  -9  15   5    2.00    0.46
 -10  15   5  126.40    2.00
 -11  15   5   86.10    1.60
 -12  15   5  138.80    2.20
 -13  15   5    9.60    0.69
 -14  15   5    9.60    1.00
 -15  15   5    0.10    0.36
 -16  15   5    2.90    0.51
  -6  16   5    0.70    0.46
  -7  16   5   49.90    1.20
  -8  16   5   10.00    0.76
  -9  16   5    9.00    0.83
 -10  16   5   20.80    0.86
 -11  16   5   19.60    0.98
 -12  16   5    2.50    0.47
 -13  16   5   -0.10    1.00
 -14  16   5   14.10    1.80
  -6  17   5   21.50    1.10
  -7  17   5   19.30    0.86
  -8  17   5    3.10    0.58
  -9  17   5    1.60    0.47
 -10  17   5    2.60    0.48
 -11  17   5   -0.20    0.41
 -12  17   5    3.40    0.54
  -6  18   5    0.20    0.47
  -7  18   5   27.10    0.95
  -8  18   5    3.80    0.63
  -9  18   5   20.70    2.80
  -7   0   6    0.10    0.27
  -8   0   6  196.50    2.20
  -9   0   6   -0.10    0.33
 -10   0   6  299.30   10.00
 -11   0   6    0.10    0.38
 -12   0   6    0.10    0.46
 -13   0   6    0.20    0.47
 -14   0   6  138.90    2.10
 -15   0   6    0.10    0.39
 -16   0   6   29.90    1.10
 -17   0   6    0.20    0.46
 -18   0   6  145.50    1.90
 -19   0   6    0.10    0.37
 -20   0   6   25.30    0.89
 -21   0   6    0.10    0.43
 -22   0   6   12.70    0.71
 -23   0   6   -0.10    0.47
  -6   1   6  275.00    2.50
  -7   1   6    8.80    0.48
  -8   1   6   38.20    1.60
  -9   1   6    0.20    0.34
 -10   1   6  103.00    2.60
 -11   1   6   50.20    4.50
 -12   1   6   76.70    1.70
 -13   1   6    0.50    0.45
 -14   1   6   77.90    1.90
 -15   1   6   75.90    1.70
 -16   1   6   16.00    0.89
 -17   1   6   15.20    0.92
 -18   1   6  218.30    2.70
 -19   1   6    8.90    0.68
 -20   1   6   12.20    0.70
 -21   1   6    0.80    0.43
 -22   1   6    0.30    0.47
 -23   1   6    5.50    0.61
  -6   2   6    4.90    0.39
  -7   2   6   11.60    0.52
  -8   2   6   16.50    0.67
  -9   2   6   38.80    1.00
 -10   2   6   88.00    1.80
 -11   2   6   84.10    1.70
 -12   2   6   43.90    1.90
 -13   2   6    0.10    0.38
 -14   2   6   52.10    1.40
 -15   2   6   59.50    1.50
 -16   2   6   28.90    1.10
 -17   2   6   34.30    1.60
 -18   2   6    3.60    0.57
 -19   2   6    0.50    0.38
 -20   2   6    1.70    1.40
 -21   2   6   22.60    1.80
 -22   2   6    6.70    0.66
 -23   2   6    6.80    0.79
  -6   3   6    2.40    0.76
  -7   3   6    2.20    0.41
  -8   3   6   53.40    1.10
  -9   3   6  150.40    4.80
 -10   3   6    9.60    0.74
 -11   3   6    0.20    0.42
 -12   3   6   98.00    2.10
 -13   3   6   39.60    1.00
 -14   3   6    5.90    0.66
 -15   3   6   53.00    1.80
 -16   3   6    0.70    0.48
 -17   3   6   69.50    2.10
 -18   3   6    4.70    0.67
 -19   3   6    1.30    0.45
 -20   3   6    0.50    0.42
 -21   3   6   42.10    2.10
 -22   3   6    0.40    0.43
 -23   3   6   12.20    0.96
  -6   4   6    1.40    0.33
  -7   4   6  231.30    2.80
  -8   4   6    0.60    0.38
  -9   4   6   52.70    1.80
 -10   4   6    0.20    0.61
 -11   4   6   71.40    1.70
 -12   4   6    5.80    0.71
 -13   4   6  146.30    3.50
 -14   4   6   46.20    2.10
 -15   4   6   37.20    1.60
 -16   4   6   39.50    2.10
 -17   4   6    7.50    0.67
 -18   4   6    1.00    0.42
 -19   4   6   10.10    1.20
 -20   4   6   34.00    0.99
 -21   4   6   35.60    0.99
 -22   4   6    8.00    0.66
 -23   4   6    2.40    0.47
  -6   5   6    4.50    0.62
  -7   5   6   17.70    0.80
  -8   5   6    1.90    0.47
  -9   5   6    4.90    0.69
 -10   5   6   27.50    1.50
 -11   5   6   24.10    0.97
 -12   5   6   11.20    0.91
 -13   5   6  116.70    2.30
 -14   5   6   35.70    1.10
 -15   5   6  229.10    4.30
 -16   5   6    0.10    0.51
 -17   5   6   10.40    0.75
 -18   5   6    1.60    0.45
 -19   5   6   18.70    0.80
 -20   5   6   12.60    0.74
 -21   5   6    1.40    0.45
 -22   5   6    0.50    0.43
 -23   5   6    1.80    0.45
  -6   6   6    1.30    0.54
  -7   6   6   84.90    1.80
  -8   6   6   27.00    1.80
  -9   6   6   30.30    1.50
 -10   6   6   92.10    3.00
 -11   6   6   29.90    1.80
 -12   6   6   77.00    2.50
 -13   6   6   11.80    0.89
 -14   6   6   42.40    1.80
 -15   6   6    0.50    0.52
 -16   6   6   39.10    2.90
 -17   6   6    1.90    0.44
 -18   6   6    7.40    0.67
 -19   6   6    7.10    0.95
 -20   6   6    3.40    0.62
 -21   6   6    0.10    0.43
 -22   6   6   26.30    1.30
  -6   7   6    6.70    0.80
  -7   7   6  230.80    9.10
  -8   7   6    2.00    0.56
  -9   7   6  195.30    3.50
 -10   7   6    1.20    0.45
 -11   7   6   12.50    0.83
 -12   7   6   14.20    0.86
 -13   7   6    1.40    0.50
 -14   7   6   52.50    2.00
 -15   7   6    9.50    2.10
 -16   7   6    3.60    0.57
 -17   7   6    8.10    0.68
 -18   7   6    1.40    0.50
 -19   7   6   10.30    0.73
 -20   7   6   14.00    0.76
 -21   7   6   42.60    3.10
 -22   7   6    1.80    0.44
  -6   8   6    1.10    0.52
  -7   8   6  136.90    2.40
  -8   8   6    1.60    0.47
  -9   8   6   20.10    1.10
 -10   8   6   39.50    1.70
 -11   8   6   20.20    1.30
 -12   8   6   16.90    1.40
 -13   8   6    0.90    0.49
 -14   8   6   54.00    2.10
 -15   8   6   58.40    3.30
 -16   8   6    0.10    0.45
 -17   8   6  121.90   17.00
 -18   8   6    1.60    0.48
 -19   8   6   19.20    2.20
 -20   8   6    9.30    0.70
 -21   8   6   10.20    0.69
  -6   9   6   72.00    2.10
  -7   9   6  235.20    4.40
  -8   9   6    8.50    0.77
  -9   9   6   12.40    1.10
 -10   9   6    0.70    0.50
 -11   9   6    0.10    0.45
 -12   9   6    0.30    0.48
 -13   9   6    1.10    0.37
 -14   9   6   10.70    1.00
 -15   9   6   12.90    0.70
 -16   9   6   22.20    3.30
 -17   9   6  114.90   16.00
 -18   9   6   71.80   11.00
 -19   9   6   13.90    2.10
 -20   9   6    3.60    0.59
 -21   9   6    1.50    0.46
  -6  10   6  165.50    2.90
  -7  10   6    0.20    0.57
  -8  10   6   17.10    1.20
  -9  10   6    3.50    0.66
 -10  10   6    6.60    0.74
 -11  10   6   29.00    1.60
 -12  10   6    0.10    0.36
 -13  10   6    2.50    1.00
 -14  10   6   11.70    0.76
 -15  10   6    0.10    0.44
 -16  10   6   17.90    1.70
 -17  10   6    2.30    0.51
 -18  10   6   23.20    2.90
 -19  10   6    1.30    0.53
 -20  10   6   14.20    2.80
  -6  11   6    0.10    0.43
  -7  11   6   38.00    1.40
  -8  11   6    2.10    0.61
  -9  11   6    7.70    0.81
 -10  11   6   42.50    3.50
 -11  11   6   29.80    3.40
 -12  11   6   21.10    1.90
 -13  11   6    1.60    0.42
 -14  11   6    4.90    0.98
 -15  11   6    3.00    0.83
 -16  11   6    2.00    0.48
 -17  11   6    2.20    0.47
 -18  11   6    0.10    0.51
 -19  11   6    2.80    1.20
  -6  12   6   72.10   15.00
  -7  12   6    8.90    2.30
  -8  12   6   61.00    1.10
  -9  12   6    1.30    0.38
 -10  12   6   16.60    0.70
 -11  12   6   11.20    1.80
 -12  12   6   14.80    0.79
 -13  12   6    8.90    0.64
 -14  12   6    8.00    0.65
 -15  12   6   12.40    1.40
 -16  12   6   35.60    3.30
 -17  12   6    0.40    0.58
 -18  12   6   44.10    9.50
  -6  13   6   13.10    0.66
  -7  13   6    9.10    0.64
  -8  13   6   49.00    3.70
  -9  13   6   -0.10    0.37
 -10  13   6    0.20    0.39
 -11  13   6    1.20    0.42
 -12  13   6   21.50    0.80
 -13  13   6    0.60    0.64
 -14  13   6   91.10    5.20
 -15  13   6   15.30    2.50
 -16  13   6    2.50    1.20
 -17  13   6   13.80    5.10
  -6  14   6    0.90    0.43
  -7  14   6    0.40    0.56
  -8  14   6    3.70    0.52
  -9  14   6    0.30    0.40
 -10  14   6   19.80    2.20
 -11  14   6   19.60    0.78
 -12  14   6    2.60    0.46
 -13  14   6   20.10    0.87
 -14  14   6    3.40    0.54
 -15  14   6   31.30    3.00
 -16  14   6    2.40    1.30
  -6  15   6    0.50    0.43
  -7  15   6    0.20    0.43
  -8  15   6   18.20    0.96
  -9  15   6   11.80    1.10
 -10  15   6   51.00    3.70
 -11  15   6    0.30    0.41
 -12  15   6   16.40    1.10
 -13  15   6   -0.10    0.51
 -14  15   6    8.00    1.50
  -6  16   6   27.30    2.60
  -7  16   6    5.10    0.68
  -8  16   6   -0.40    0.48
  -9  16   6    2.00    0.45
 -10  16   6    0.00    0.40
 -11  16   6    3.70    0.61
 -12  16   6   12.20    1.20
  -6  17   6   16.50    0.84
  -7  17   6   72.60    8.40
  -8  17   6    1.40    0.47
  -9  17   6   16.00    0.83
  -8   0   7   14.70    0.64
  -9   0   7   -0.10    0.36
 -10   0   7    0.40    0.37
 -11   0   7   -0.40    0.46
 -12   0   7   79.20    1.80
 -13   0   7    0.10    0.48
 -14   0   7    6.00    0.84
 -15   0   7    0.10    0.61
 -16   0   7    2.70    0.36
 -17   0   7   -0.10    0.32
 -18   0   7   57.00    1.10
 -19   0   7    0.20    0.38
 -20   0   7   12.10    0.73
 -21   0   7    0.30    0.37
 -22   0   7    6.00    0.69
  -8   1   7  100.20    4.60
  -9   1   7  123.80    3.60
 -10   1   7  114.80    2.00
 -11   1   7   22.10    0.95
 -12   1   7   19.80    1.10
 -13   1   7   43.20    1.40
 -14   1   7   16.80    1.00
 -15   1   7    4.90    0.83
 -16   1   7    0.70    0.32
 -17   1   7   16.80    0.68
 -18   1   7    6.70    0.61
 -19   1   7   52.10    1.10
 -20   1   7    1.80    0.42
 -21   1   7   53.50    1.20
 -22   1   7    2.90    0.53
  -8   2   7   47.70    2.00
  -9   2   7   22.20    0.88
 -10   2   7   28.60    0.98
 -11   2   7    4.00    0.60
 -12   2   7   63.50    1.70
 -13   2   7   23.20    1.20
 -14   2   7    2.50    0.68
 -15   2   7    9.70    0.96
 -16   2   7    0.50    0.35
 -17   2   7   45.90    1.60
 -18   2   7   22.20    0.76
 -19   2   7    1.70    0.44
 -20   2   7   23.60    1.20
 -21   2   7    8.20    0.66
 -22   2   7   16.00    0.97
  -8   3   7   62.60    2.20
  -9   3   7    3.10    0.50
 -10   3   7  184.10    3.00
 -11   3   7  141.50    2.60
 -12   3   7   49.80    1.80
 -13   3   7    2.20    0.72
 -14   3   7   -0.50    0.78
 -15   3   7    3.00    0.63
 -16   3   7   10.90    0.67
 -17   3   7   14.80    0.71
 -18   3   7   62.40    1.20
 -19   3   7   13.40    1.80
 -20   3   7   35.90    0.97
 -21   3   7   13.40    0.92
 -22   3   7    3.20    0.84
  -8   4   7    1.20    0.42
  -9   4   7   25.50    0.98
 -10   4   7   45.40    1.30
 -11   4   7   16.70    1.30
 -12   4   7    0.30    0.53
 -13   4   7   18.30    1.10
 -14   4   7   88.80    3.70
 -15   4   7  138.90    1.80
 -16   4   7   33.70    1.40
 -17   4   7    3.60    0.62
 -18   4   7   10.20    0.68
 -19   4   7    0.30    0.40
 -20   4   7    5.20    0.62
 -21   4   7    0.10    0.40
 -22   4   7    6.00    0.61
  -8   5   7    1.80    0.52
  -9   5   7   51.50    2.00
 -10   5   7   34.50    1.20
 -11   5   7    0.60    0.91
 -12   5   7    0.50    0.55
 -13   5   7   89.20    2.30
 -14   5   7    0.10    0.50
 -15   5   7   45.60    0.95
 -16   5   7    0.40    0.40
 -17   5   7   18.20    0.74
 -18   5   7   20.50    1.40
 -19   5   7   10.70    0.70
 -20   5   7    3.90    0.61
 -21   5   7    0.20    0.40
  -8   6   7    0.20    0.48
  -9   6   7   86.70    2.70
 -10   6   7   23.20    1.20
 -11   6   7    6.50    0.84
 -12   6   7   20.50    1.40
 -13   6   7    1.20    0.52
 -14   6   7   34.50    0.86
 -15   6   7   24.80    1.80
 -16   6   7   68.50    4.70
 -17   6   7   11.60    0.73
 -18   6   7   58.40    2.80
 -19   6   7    0.80    0.42
 -20   6   7   20.10    0.96
 -21   6   7    1.30    0.43
  -8   7   7   22.20    1.40
  -9   7   7    0.10    0.55
 -10   7   7  159.00    3.30
 -11   7   7   21.90    1.30
 -12   7   7    0.30    0.49
 -13   7   7    3.10    0.42
 -14   7   7   21.70    0.79
 -15   7   7    3.70    0.63
 -16   7   7    1.20    0.40
 -17   7   7    2.50    0.98
 -18   7   7    0.10    0.40
 -19   7   7    3.90    0.98
 -20   7   7   55.20    4.10
 -21   7   7    6.20    0.61
  -8   8   7   10.70    0.95
  -9   8   7   25.90    1.30
 -10   8   7   23.30    1.20
 -11   8   7   36.50    1.50
 -12   8   7    5.50    0.54
 -13   8   7    3.80    0.56
 -14   8   7   56.30    3.90
 -15   8   7    0.50    0.38
 -16   8   7    2.40    0.43
 -17   8   7   45.50    8.00
 -18   8   7    7.20    1.70
 -19   8   7    2.50    0.55
 -20   8   7    0.30    0.47
  -8   9   7  114.80    2.80
  -9   9   7    3.20    0.74
 -10   9   7    0.50    0.34
 -11   9   7   28.50    0.79
 -12   9   7    2.20    0.40
 -13   9   7    8.80    0.61
 -14   9   7    0.10    0.41
 -15   9   7   25.70    3.60
 -16   9   7    2.60    0.46
 -17   9   7   20.30    2.80
 -18   9   7   35.00    3.90
 -19   9   7   40.60    7.00
  -8  10   7   17.20    0.77
  -9  10   7   55.60    1.00
 -10  10   7    1.10    0.37
 -11  10   7   46.50    0.99
 -12  10   7   13.30    0.68
 -13  10   7   14.90    1.40
 -14  10   7    9.20    0.69
 -15  10   7    1.90    0.46
 -16  10   7    0.10    0.39
 -17  10   7   71.00   21.00
 -18  10   7   -0.10    0.41
 -19  10   7    2.40    0.47
  -8  11   7    9.90    0.67
  -9  11   7  167.80    2.10
 -10  11   7    1.30    0.40
 -11  11   7   32.40    0.88
 -12  11   7    0.30    0.40
 -13  11   7    9.20    0.61
 -14  11   7    0.40    0.38
 -15  11   7    6.80    1.00
 -16  11   7    1.10    0.42
 -17  11   7    7.30    2.30
 -18  11   7   28.80    0.97
  -8  12   7    8.00    0.63
  -9  12   7   -0.10    0.38
 -10  12   7   -0.20    0.39
 -11  12   7    0.60    0.37
 -12  12   7    8.60    0.61
 -13  12   7    7.80    0.71
 -14  12   7   60.60    6.80
 -15  12   7    7.40    0.67
 -16  12   7    0.50    0.42
  -8  13   7   37.60    0.96
  -9  13   7    0.80    0.39
 -10  13   7    2.70    0.43
 -11  13   7    0.10    0.37
 -12  13   7   30.80    1.60
 -13  13   7    1.50    0.51
 -14  13   7   11.00    0.64
 -15  13   7    1.00    2.30
  -8  14   7    0.20    0.38
  -9  14   7    9.40    1.40
 -10  14   7    9.00    0.92
 -11  14   7   14.00    1.20
 -12  14   7    4.00    0.57
 -13  14   7    1.50    0.86
  -8  15   7    0.40    0.43
  -9  15   7   22.00    1.00
 -10  15   7   14.80    1.40
 -11  15   7   36.70    2.90
  -8   0   8   20.60    0.78
  -9   0   8    0.10    0.38
 -10   0   8   34.60    1.10
 -11   0   8    0.20    0.42
 -12   0   8   19.20    1.00
 -19   0   8    0.50    0.34
 -20   0   8   14.40    0.77
 -21   0   8   -0.60    0.45
  -8   1   8    0.00    0.35
  -9   1   8  123.20    3.40
 -10   1   8   12.60    0.85
 -11   1   8   72.40    1.70
 -12   1   8    5.10    0.71
 -19   1   8    6.00    0.66
 -20   1   8    3.30    0.61
 -21   1   8   23.90    0.81
  -8   2   8   13.40    0.69
  -9   2   8    4.90    0.61
 -10   2   8   65.20    1.50
 -11   2   8   93.50    2.00
 -12   2   8   31.30    1.20
 -19   2   8    2.30    0.40
 -20   2   8   98.80    1.60
 -21   2   8   48.10    1.80
  -8   3   8   81.50    1.60
  -9   3   8    8.60    0.72
 -10   3   8   18.60    0.92
 -11   3   8    1.80    0.53
 -19   3   8    0.20    0.34
 -20   3   8   20.50    1.50
  -8   4   8   -0.40    0.85
  -9   4   8   12.60    0.86
 -10   4   8    6.00    0.94
 -18   4   8    0.40    0.36
 -19   4   8    5.60    0.55
 -20   4   8    0.80    0.38
  -8   5   8    0.60    0.51
  -9   5   8   12.10    0.99
 -18   5   8   30.70    0.84
 -19   5   8   32.00    0.86
 -20   5   8    0.40    0.45
 -17   6   8   29.80    0.89
 -18   6   8   52.00    1.10
 -19   6   8    4.00    0.56
 -16   7   8    0.30    0.41
 -17   7   8    0.40    0.37
 -18   7   8   25.60    0.82
 -19   7   8    0.50    0.38
 -16   8   8    1.00    0.42
 -17   8   8    6.30    0.71
 -18   8   8    1.20    0.47
 -15   9   8    4.40    0.55
 -16   9   8    9.40    0.67
 -17   9   8   60.60    1.30
 -13  10   8    3.50    0.52
 -14  10   8    0.60    0.49
 -15  10   8   12.10    0.64
 -16  10   8    0.60    0.40
 -12  11   8    0.30    0.39
 -13  11   8   16.10    0.67
 -14  11   8   15.80    0.78
 -15  11   8   39.80    0.93
 -10  12   8    0.80    0.38
 -11  12   8   50.70    1.00
 -12  12   8   28.10    0.82
 -13  12   8   13.20    0.64
  -8  13   8   15.20    0.68
  -9  13   8   15.00    0.68
 -10  13   8    1.20    0.39
 -11  13   8    0.70    0.39
  -8  14   8    1.70    0.41
;
_shelx_hkl_checksum   68834
