# Supplementary material for: Benchmarking quantum chemical methods with X-ray structures via structure-specific restraints
Source: IUCrJ. 2025 Jun 17;12(Pt 4):472–87. doi: 10.1107/S2052252525004543 (PMC12224080; doi:10.1107/S2052252525004543)
Supplement: Supplementary file 1 [file m-12-00472-sup1.zip › CIF_final/LINCO11_wB97XD_6-31Gdp_UFF.rests]

DFIX 1.8428 0.0005 S1 C16 
DFIX 1.8131 0.0005 S1 C34 
DFIX 1.4114 0.0005 O2 C16 
DFIX 1.4310 0.0005 O2 C20 
DFIX 1.4040 0.0005 O3 C18 
DFIX 1.4097 0.0005 O5 C22 
DFIX 1.4157 0.0005 O7 C24 
DFIX 1.4044 0.0005 O9 C26 
DFIX 1.2421 0.0005 O11 C62 
DFIX 1.5092 0.0005 N12 C30 
DFIX 1.4904 0.0005 N12 C38 
DFIX 1.4826 0.0005 N12 C50 
DFIX 1.4549 0.0005 N14 C28 
DFIX 1.3268 0.0005 N14 C62 
DFIX 1.5458 0.0005 C16 C18 
DFIX 1.5345 0.0005 C18 C22 
DFIX 1.5416 0.0005 C20 C24 
DFIX 1.5390 0.0005 C20 C28 
DFIX 1.5419 0.0005 C22 C24 
DFIX 1.5435 0.0005 C26 C28 
DFIX 1.5212 0.0005 C26 C54 
DFIX 1.5511 0.0005 C30 C41 
DFIX 1.5222 0.0005 C30 C62 
DFIX 1.5223 0.0005 C32 C38 
DFIX 1.5432 0.0005 C32 C41 
DFIX 1.5247 0.0005 C32 C44 
DFIX 1.5267 0.0005 C44 C47 
DFIX 1.5282 0.0005 C47 C58 
DANG 2.7204 0.0020 S1 O2
DANG 2.4409 0.0020 O3 C16
DANG 2.4437 0.0020 O5 C18
DANG 2.4699 0.0020 O7 C20
DANG 2.3980 0.0020 O7 C22
DANG 2.2756 0.0020 O11 N14
DANG 2.3875 0.0020 O11 C30
DANG 2.3604 0.0020 N12 C32
DANG 2.4610 0.0020 N14 C20
DANG 2.4642 0.0020 N14 C26
DANG 2.4211 0.0020 N14 C30
DANG 2.4979 0.0020 C20 C22
DANG 2.5747 0.0020 C20 C26
DANG 2.4569 0.0020 C30 C32
