# Supplementary material for: Benchmarking quantum chemical methods with X-ray structures via structure-specific restraints
Source: IUCrJ. 2025 Jun 17;12(Pt 4):472–87. doi: 10.1107/S2052252525004543 (PMC12224080; doi:10.1107/S2052252525004543)
Supplement: Supplementary file 1 [file m-12-00472-sup1.zip › CIF_final/THYMIDIN_PBE+GD3BJ_6-31Gdp_UFF.rests]

DFIX 1.4040 0.0005 O1 C11 
DFIX 1.4345 0.0005 O1 C13 
DFIX 1.4174 0.0005 O2 C15 
DFIX 1.4136 0.0005 O4 C17 
DFIX 1.2220 0.0005 O6 C27 
DFIX 1.2273 0.0005 O7 C28 
DFIX 1.4757 0.0005 N8 C11 
DFIX 1.3890 0.0005 N8 C27 
DFIX 1.3719 0.0005 N8 C30 
DFIX 1.3765 0.0005 N9 C27 
DFIX 1.3894 0.0005 N9 C28 
DFIX 1.5298 0.0005 C11 C20 
DFIX 1.5307 0.0005 C13 C15 
DFIX 1.5173 0.0005 C13 C17 
DFIX 1.5278 0.0005 C15 C20 
DFIX 1.4982 0.0005 C23 C29 
DFIX 1.4554 0.0005 C28 C29 
DFIX 1.3529 0.0005 C29 C30 
DANG 2.3549 0.0020 O1 N8
DANG 2.4018 0.0020 O2 C13
DANG 2.3922 0.0020 O4 C13
DANG 2.2948 0.0020 O6 N8
DANG 2.2804 0.0020 O6 N9
DANG 2.2670 0.0020 O7 N9
DANG 2.3838 0.0020 C29 O7
DANG 2.3261 0.0020 N8 N9
DANG 2.4079 0.0020 C27 C30
DANG 2.4024 0.0020 N8 C29
DANG 2.4794 0.0020 C27 C28
DANG 2.3978 0.0020 C29 N9
DANG 2.4034 0.0020 C11 C15
DANG 2.5435 0.0020 C23 C28
DANG 2.5078 0.0020 C30 C23
DANG 2.4071 0.0020 C30 C28
